# Supplementary material for: Latent Factor Analysis to Discover Pathway-Associated Putative Segmental Aneuploidies in Human Cancers
Source: PLoS Comput Biol. 2010 Sep 2;6(9):e1000920. doi: 10.1371/journal.pcbi.1000920 (PMC2932681; doi:10.1371/journal.pcbi.1000920)
Supplement: Figure S2 — The local enrichment ratios (LER) for chromosomal enrichment of the latent factors. (0.86 MB ZIP) [file pcbi.1000920.s002.zip]

Archive with 56 entries (56 files):
- fac8.png
- fac9.png
- fac10.png
- fac11.png
- fac12.png
- fac13.png
- fac14.png
- fac15.png
- fac16.png
- fac17.png
- fac18.png
- fac19.png
- fac20.png
- fac21.png
- fac22.png
- fac23.png
- fac24.png
- fac25.png
- fac26.png
- fac27.png
- fac28.png
- fac29.png
- fac30.png
- fac31.png
- fac32.png
- fac33.png
- fac34.png
- fac35.png
- fac36.png
- fac37.png
- fac38.png
- fac39.png
- fac40.png
- fac41.png
- fac42.png
- fac43.png
- fac44.png
- fac45.png
- fac46.png
- fac47.png
- fac48.png
- fac49.png
- fac50.png
- fac51.png
- fac52.png
- fac53.png
- fac54.png
- fac55.png
- fac56.png
- fac1.png
- fac2.png
- fac3.png
- fac4.png
- fac5.png
- fac6.png
- fac7.png
