# Supplementary material for: Latent Factor Analysis to Discover Pathway-Associated Putative Segmental Aneuploidies in Human Cancers
Source: PLoS Comput Biol. 2010 Sep 2;6(9):e1000920. doi: 10.1371/journal.pcbi.1000920 (PMC2932681; doi:10.1371/journal.pcbi.1000920)
Supplement: Figure S4 — The association of the BAC clones with the expression of CNA-associated factors. (2.15 MB ZIP) [file pcbi.1000920.s004.zip]

Archive with 17 entries (17 files):
- factor17_CNV.png
- factor23_CNV.png
- factor26_CNV.png
- factor27_CNV.png
- factor29_CNV.png
- factor30_CNV.png
- factor31_CNV.png
- factor35_CNV.png
- factor39_CNV.png
- factor43_CNV.png
- factor46_CNV.png
- factor5_CNV.png
- factor7_CNV.png
- factor12_CNV.png
- factor13_CNV.png
- factor14_CNV.png
- factor16_CNV.png
