# Supplementary material for: Latent Factor Analysis to Discover Pathway-Associated Putative Segmental Aneuploidies in Human Cancers
Source: PLoS Comput Biol. 2010 Sep 2;6(9):e1000920. doi: 10.1371/journal.pcbi.1000920 (PMC2932681; doi:10.1371/journal.pcbi.1000920)
Supplement: Table S1 — The gather analysis of the GO enrichments and enrichment for all in their chromosomal locations based on gather, local enrichment ratio (LER) and association with BAC clones for the 56 latent factors. (0.03 MB XLS) [file pcbi.1000920.s006.xls]

## Sheet: Sheet1
factorNumber	GO enrichment (Gather)	annotation (Gather)	Local Enrichment Ratio	BAC clones in tumors (kb)	BAC clones in cell lines (kb)		Previous Publications
1
2
3
4
5		17q23-25	17q	ch17:48026-69205	ch17:47274-65427		Chin 2006, Chin 2007, Hu 2009
6
7		3q21-25	3q	ch3:120765-1711987	ch3:119309-188760		Chin 2006, low copy in basal-like tumors
8	Immune Response	6p21
9	Glycolysis/Glyconeogenesis
10
11
12				ch12:63300-66706	ch12:62762		close to 12q13 reported in Chin 2006
13		8p11-12	8q	ch8:36452-40661	ch8:38125-40661		Chin 2006, Chin 2007
14		6q	6p	ch6:85580-170695	ch6:91180-131600		Chin 2007
15	neoplastic metastasis
16	Immune Response			ch12:47682-56427	ch12:47613-47667
17		11q13-14	11q	ch11: 122731	ch11:64346-132084		Chin 2006, Chin 2007
18	cellular transformation
19	TGF-b
20			10q
21
22
23		22q11-13	22q	ch22: 17693-49211	ch22:30954-43995		Chin 2006, luminal B
24	insulin signaling and lipid metabolism
25	cellular metabolism
26		1q21-44	1q	ch1:9421-239937	ch1:9421-238740		Chin 2006, Chin 2007 (1q21.1-1q23.3, 1q42.13-1q44)
27		7q	7q	ch7:90268-157964	ch7:71432-133331
28	hexose biosynthesis
29		16q	16q	ch16:48483-89514	ch16:62315-84665		Chin 2006
30		8p	8p	ch8: 0-31264	ch8:2117-32636		Chin 2006, Chin 2007
31		3p	3p	ch3:23710-63995	ch3-63284-71460
32
33	cell cycle		11p
34
35		8q22-24	8q	ch8:131958-146309	ch8:80997-101112		Chin 2006, Chin 2007, Hu 2009
36
37
38		12p12-13
39		5q31-32	5q	ch5:55756-179290	ch5:107005-171179
40
41
42
43		14q11-32	14q	ch14:67172-103207	ch14:32327-100381		Chin 2006, low copy in basal-like tumors
44	regulation of physiological processes	20p11-12
45
46	macromoleculear metabolism	20q13	20q	ch20:35925-55630	ch20:46816-49494		Chin 2006, Chin 2007, Hu 2009
47	cell adhesion, communication
48	protein kinase cascade, defense response
49		16p12-13
50			17p
51		9q33-34
52		13q12-13
53
54
55
56	mRNA processing and splicing
