# Supplementary material for: Latent Factor Analysis to Discover Pathway-Associated Putative Segmental Aneuploidies in Human Cancers
Source: PLoS Comput Biol. 2010 Sep 2;6(9):e1000920. doi: 10.1371/journal.pcbi.1000920 (PMC2932681; doi:10.1371/journal.pcbi.1000920)
Supplement: Table S2 — Full gather analysis of chromosome location for each factor. (0.08 MB ZIP) [file pcbi.1000920.s007.zip]

Archive with 53 entries (53 files):
- Factor_GO_Chromosome/factor1_Ch.txt
- Factor_GO_Chromosome/factor10_Ch.txt
- Factor_GO_Chromosome/factor11_Ch.txt
- Factor_GO_Chromosome/factor12_Ch.txt
- Factor_GO_Chromosome/factor13_Ch.txt
- Factor_GO_Chromosome/factor14_Ch.txt
- Factor_GO_Chromosome/factor15_Ch.txt
- Factor_GO_Chromosome/factor16_Ch.txt
- Factor_GO_Chromosome/factor17_Ch.txt
- Factor_GO_Chromosome/factor18_Ch.txt
- Factor_GO_Chromosome/factor2_Ch.txt
- Factor_GO_Chromosome/factor20_Ch.txt
- Factor_GO_Chromosome/factor21_Ch.txt
- Factor_GO_Chromosome/factor22_Ch.txt
- Factor_GO_Chromosome/factor23_Ch.txt
- Factor_GO_Chromosome/factor24_Ch.txt
- Factor_GO_Chromosome/factor25_Ch.txt
- Factor_GO_Chromosome/factor26_Ch.txt
- Factor_GO_Chromosome/factor27_Ch.txt
- Factor_GO_Chromosome/factor28_Ch.txt
- Factor_GO_Chromosome/factor29_Ch.txt
- Factor_GO_Chromosome/factor3_Ch.txt
- Factor_GO_Chromosome/factor30_Ch.txt
- Factor_GO_Chromosome/factor31_Ch.txt
- Factor_GO_Chromosome/factor32_Ch.txt
- Factor_GO_Chromosome/factor33_Ch.txt
- Factor_GO_Chromosome/factor34_Ch.txt
- Factor_GO_Chromosome/factor35_Ch_8q24.txt
- Factor_GO_Chromosome/factor36_Ch.txt
- Factor_GO_Chromosome/factor37_Ch.txt
- Factor_GO_Chromosome/factor38_Ch_12p13.txt
- Factor_GO_Chromosome/factor39_Ch_5q31.txt
- Factor_GO_Chromosome/factor4_Ch.txt
- Factor_GO_Chromosome/factor40_Ch.txt
- Factor_GO_Chromosome/factor41_Ch.txt
- Factor_GO_Chromosome/factor42_Ch.txt
- Factor_GO_Chromosome/factor43_Ch_14q32.txt
- Factor_GO_Chromosome/factor44_Ch_22p11_1p36.txt
- Factor_GO_Chromosome/factor45_Ch.txt
- Factor_GO_Chromosome/factor46_Ch_20q13.txt
- Factor_GO_Chromosome/factor47_Ch.txt
- Factor_GO_Chromosome/factor48_Ch.txt
- Factor_GO_Chromosome/factor49_Ch_16p13.txt
- Factor_GO_Chromosome/factor5_Ch.txt
- Factor_GO_Chromosome/factor51_Ch_9q34.txt
- Factor_GO_Chromosome/factor52_Ch_13q12.txt
- Factor_GO_Chromosome/factor53_Ch.txt
- Factor_GO_Chromosome/factor55_Ch.txt
- Factor_GO_Chromosome/factor56_Ch.txt
- Factor_GO_Chromosome/factor6_Ch.txt
- Factor_GO_Chromosome/factor7_Ch.txt
- Factor_GO_Chromosome/factor8_Ch.txt
- Factor_GO_Chromosome/factor9_Ch.txt
