# Supplementary material for: Latent Factor Analysis to Discover Pathway-Associated Putative Segmental Aneuploidies in Human Cancers
Source: PLoS Comput Biol. 2010 Sep 2;6(9):e1000920. doi: 10.1371/journal.pcbi.1000920 (PMC2932681; doi:10.1371/journal.pcbi.1000920)
Supplement: Table S2 — Full gather analysis of chromosome location for each factor. (0.08 MB ZIP) [file pcbi.1000920.s007.zip › Factor_GO_Chromosome/factor1_Ch.txt]

#	Annotation	Total Genes With Ann	Your Genes (With Ann)	Your Genes (No Ann)	Genome (With Ann)	Genome (No Ann)	ln(Bayes factor)	neg ln(p value)	FE: neg ln(p value)	FE: neg ln(FDR)	Genes
1	2p23	4	4	113	94	30119	2.79	6.51	7.46	3.04	FKBP1B NCOA1 SLC4A1AP YPEL5
2	3p14	3	3	114	71	30142	1.14	4.69	5.82	2.41	ARL6IP5 EIF4E3 p44S10
3	2p15	2	2	115	20	30193	0.99	4.53	5.73	2.41	AHSA2 HIRIP5
4	4p14	2	2	115	40	30173	-0.23	0.0	4.47	1.54	APBB2 FLJ14001
5	1p33	2	2	115	43	30170	-0.37	0.0	4.33	1.54	EPB41 MAP17
6	13q12	3	3	114	132	30081	-0.46	0.0	4.17	1.54	CRYL1 SAP18 UBL3
7	2p21	2	2	115	57	30156	-0.86	0.0	3.82	1.44	CRIM1 MCFD2
8	2p16	2	2	115	65	30148	-1.08	0.0	3.59	1.44	C2orf30 EFEMP1
9	6q23	2	2	115	65	30148	-1.08	0.0	3.59	1.44	C6orf80 TNFAIP3
10	4p15	2	2	115	66	30147	-1.11	0.0	3.56	1.44	FBXL5 FLJ90013
11	9q31	2	2	115	86	30127	-1.57	0.0	3.09	1.13	C9orf5 EPB41L4B
12	3q25	2	2	115	87	30126	-1.59	0.0	3.07	1.13	KPNA4 MFSD1
13	15q22	2	2	115	99	30114	-1.78	0.0	2.84	1.05	MGC4562 MPI
14	8p21	2	2	115	100	30113	-1.8	0.0	2.83	1.05	MSCP SCARA3
15	2q31	2	2	115	112	30101	-1.96	0.0	2.63	0.92	CDCA7 CYBRD1
16	1p31	2	2	115	125	30088	-2.15	0.0	2.45	0.8	BBP PGM1
17	13q14	2	2	115	137	30076	-2.3	0.0	2.3	0.8	DLEU1 RFP2
18	12q13	3	3	114	307	29906	-2.31	0.0	2.13	0.8	CBX5 COPZ1 LETMD1
19	17p13	3	3	114	312	29901	-2.33	0.0	2.1	0.8	MED31 MGC10744 MGC71993
20	1p12	1	1	116	27	30186	-2.43	0.0	2.28	0.8	FAM46C
21	3q23	1	1	116	28	30185	-2.46	0.0	2.24	0.8	MRPS22
22	4q26	1	1	116	32	30181	-2.56	0.0	2.12	0.8	LOC401152
23	17p11	2	2	115	170	30043	-2.57	0.0	1.95	0.8	ALDH3A2 SHMT1
24	13q13	1	1	116	36	30177	-2.64	0.0	2.01	0.8	SPG20
25	7q11	2	2	115	191	30022	-2.71	0.0	1.77	0.8	LOC54103 RHBDL7
26	Xq25	1	1	116	41	30172	-2.77	0.0	1.9	0.8	COVA1
27	8p22	1	1	116	41	30172	-2.77	0.0	1.9	0.8	ATP6V1H
28	16q23	1	1	116	44	30169	-2.84	0.0	1.83	0.8	C16orf46
29	4q22	1	1	116	44	30169	-2.84	0.0	1.83	0.8	NAP1L5
30	8p12	1	1	116	46	30167	-2.88	0.0	1.79	0.8	HTPAP
31	9q32	1	1	116	46	30167	-2.88	0.0	1.79	0.8	RAB14
32	18q11	1	1	116	49	30164	-2.91	0.0	1.74	0.8	C18orf17
33	20q12	1	1	116	50	30163	-2.93	0.0	1.72	0.8	PKIG
34	19q13	2	2	115	965	29248	-2.97	0.0	0.12	0.1	EML2 NUCB1
35	Xq24	1	1	116	56	30157	-3.04	0.0	1.62	0.76	IL13RA1
36	3p21	2	2	115	256	29957	-3.07	0.0	1.34	0.76	CHDH FLJ20209
37	12p13	2	2	115	257	29956	-3.08	0.0	1.33	0.76	CREBL2 HEBP1
38	19p13	1	1	116	658	29555	-3.15	0.0	0.08	0.08	RKHD1
39	2p24	1	1	116	69	30144	-3.16	0.0	1.44	0.76	DDX1
40	14q22	1	1	116	70	30143	-3.17	0.0	1.43	0.76	PRKCH
41	18q12	1	1	116	70	30143	-3.17	0.0	1.43	0.76	P15RS
42	Xq21	1	1	116	68	30145	-3.17	0.0	1.45	0.76	ATP6AP2
43	11q22	1	1	116	72	30141	-3.2	0.0	1.4	0.76	FDX1
44	17q21	2	2	115	311	29902	-3.24	0.0	1.08	0.67	ITGB3 SCRN2
45	2q35	1	1	116	76	30137	-3.25	0.0	1.36	0.76	MR-1
46	15q24	1	1	116	77	30136	-3.26	0.0	1.34	0.76	TM4SF8
47	3p22	1	1	116	77	30136	-3.26	0.0	1.34	0.76	CRTAP
48	12q21	1	1	116	75	30138	-3.27	0.0	1.37	0.76	NAP1L1
49	2p11	1	1	116	75	30138	-3.27	0.0	1.37	0.76	RNF103
50	4q35	1	1	116	75	30138	-3.27	0.0	1.37	0.76	CYP4V2
51	14q11	2	2	115	325	29888	-3.3	0.0	1.02	0.65	DHRS1 RNASE4
52	1q22	1	1	116	83	30130	-3.31	0.0	1.28	0.73	DPM3
53	6q21	1	1	116	87	30126	-3.35	0.0	1.24	0.72	FYN
54	Xq26	1	1	116	91	30122	-3.37	0.0	1.21	0.71	SLC9A6
55	20p11	1	1	116	97	30116	-3.4	0.0	1.15	0.71	CST3
56	15q15	1	1	116	94	30119	-3.4	0.0	1.18	0.71	SQRDL
57	5q13	1	1	116	98	30115	-3.41	0.0	1.14	0.71	RGNEF
58	1p22	1	1	116	95	30118	-3.41	0.0	1.17	0.71	CTBS
59	14q32	2	2	115	417	29796	-3.42	0.0	0.73	0.59	ADSSL1 KIAA2010
60	1p36	2	2	115	552	29661	-3.44	0.0	0.46	0.36	C1orf8 HMGCL
61	3q13	1	1	116	115	30098	-3.51	0.0	1.02	0.65	MAGEF1
62	7q21	1	1	116	117	30096	-3.52	0.0	1.0	0.65	PEG10
63	10q23	1	1	116	121	30092	-3.52	0.0	0.98	0.65	GHITM
64	18q21	1	1	116	118	30095	-3.53	0.0	1.0	0.65	SEC11L3
65	15q26	1	1	116	128	30085	-3.58	0.0	0.93	0.63	MGC45386
66	17q11	1	1	116	141	30072	-3.58	0.0	0.86	0.59	TRAF4
67	11p15	1	1	116	452	29761	-3.59	0.0	0.19	0.16	SLC22A18
68	17q12	1	1	116	144	30069	-3.6	0.0	0.84	0.59	MGC19764
69	1p13	1	1	116	144	30069	-3.6	0.0	0.84	0.59	HBXIP
70	10q26	1	1	116	148	30065	-3.63	0.0	0.82	0.59	CTBP2
71	1q42	1	1	116	155	30058	-3.65	0.0	0.79	0.59	KCNK1
72	5q35	1	1	116	162	30051	-3.66	0.0	0.76	0.59	CANX
73	10q22	1	1	116	153	30060	-3.66	0.0	0.8	0.59	ADK
74	7q22	1	1	116	158	30055	-3.66	0.0	0.78	0.59	ZRF1
75	2q37	1	1	116	160	30053	-3.68	0.0	0.77	0.59	LRRFIP1
76	22q11	1	1	116	368	29845	-3.69	0.0	0.27	0.24	SLC7A4
77	Xq28	1	1	116	168	30045	-3.69	0.0	0.73	0.59	ATP6AP1
78	16p11	1	1	116	201	30012	-3.72	0.0	0.61	0.5	SEZ6L2
79	11q13	1	1	116	365	29848	-3.72	0.0	0.28	0.24	ZFPL1
80	1p34	1	1	116	198	30015	-3.73	0.0	0.62	0.5	ZMPSTE24
81	Xp11	1	1	116	276	29937	-3.75	0.0	0.42	0.36	MAOA
82	20q13	1	1	116	268	29945	-3.75	0.0	0.43	0.36	TDE1
83	22q13	1	1	116	262	29951	-3.76	0.0	0.45	0.36	CBX7
