# Supplementary material for: Latent Factor Analysis to Discover Pathway-Associated Putative Segmental Aneuploidies in Human Cancers
Source: PLoS Comput Biol. 2010 Sep 2;6(9):e1000920. doi: 10.1371/journal.pcbi.1000920 (PMC2932681; doi:10.1371/journal.pcbi.1000920)
Supplement: Table S2 — Full gather analysis of chromosome location for each factor. (0.08 MB ZIP) [file pcbi.1000920.s007.zip › Factor_GO_Chromosome/factor10_Ch.txt]

#	Annotation	Total Genes With Ann	Your Genes (With Ann)	Your Genes (No Ann)	Genome (With Ann)	Genome (No Ann)	ln(Bayes factor)	neg ln(p value)	FE: neg ln(p value)	FE: neg ln(FDR)	Genes
1	4q13	4	4	210	81	30035	0.55	4.08	5.77	0.87	HNRPDL HTN3 SULT1E1 YT521
2	3q28	2	2	212	24	30092	-1.07	0	4.24	0.51	CLDN1 IL1RAP
3	6q21	3	3	211	85	30031	-1.5	0	3.71	0.51	HACE1 POPDC3 PRDM1
4	11q23	4	4	210	158	29958	-1.54	0	3.57	0.51	APLP2 ARCN1 MLL PVRL1
5	15q22	3	3	211	98	30018	-1.82	0	3.36	0.51	CYP1A1 FEM1B PML
6	4q21	3	3	211	107	30009	-2.02	0	3.14	0.51	KLHL2 SEC31L1 UNC5C
7	19q13	11	11	203	956	29160	-2.13	0	2.5	0.51	C19orf13 GAPDS KLK10 KLK7 KLK8 PSG4 PSG5 PSG6 PSG7 PSG9 ZNF134
8	18q21	3	3	211	116	30000	-2.19	0	2.95	0.51	C18orf25 LMAN1 SERPINB13
9	4q12	2	2	212	48	30068	-2.21	0	3.02	0.51	FIP1L1 PPBP
10	10q24	3	3	211	120	29996	-2.26	0	2.87	0.51	AVPI1 C10orf12 CNNM2
11	4q28	2	2	212	51	30065	-2.3	0	2.92	0.51	FAT4 PRSS12
12	11p13	2	2	212	54	30062	-2.41	0	2.82	0.51	CD44 FLJ11336
13	2q33	3	3	211	131	29985	-2.43	0	2.67	0.51	CFLAR FLJ22555 NRP2
14	14q	1	1	213	8	30108	-2.53	0	2.78	0.51	YY1
15	3q21	3	3	211	136	29980	-2.54	0	2.58	0.51	HEG PTPLB ZNF9
16	17q11	3	3	211	139	29977	-2.54	0	2.53	0.51	SUPT6H TRAF4 WSB1
17	1q21	5	5	209	338	29778	-2.56	0	2.34	0.51	C1orf42 FLG PIK4CB PRKAB2 TSRC1
18	10p11	2	2	212	63	30053	-2.64	0	2.56	0.51	ABI1 LOC387648
19	12q12	2	2	212	68	30048	-2.73	0	2.43	0.51	KRT1 KRT6A
20	12p12	2	2	212	72	30044	-2.84	0	2.34	0.51	EMP1 WBP11
21	12q21	2	2	212	74	30042	-2.9	0	2.3	0.51	NAP1L1 PAMCI
22	3p22	2	2	212	76	30040	-2.92	0	2.25	0.51	PLCD1 STAC
23	16q11	1	1	213	13	30103	-2.94	0	2.36	0.51	DNAJA2
24	5q23	2	2	212	77	30039	-2.94	0	2.23	0.51	FBN2 LOX
25	9q33	2	2	212	82	30034	-3	0	2.13	0.45	KIAA1608 RABGAP1
26	19p13	2	2	212	657	29459	-3.07	0	0.05	0.05	AKAP8 CYP4F3
27	17q21	4	4	210	309	29807	-3.13	0	1.71	0.44	ITGB3 NPEPPS SPOP SUI1
28	6p21	2	2	212	643	29473	-3.15	0	0.06	0.05	HSPA1A SFRS3
29	4q31	2	2	212	92	30024	-3.2	0	1.95	0.44	MAB21L2 SMAD1
30	20p13	2	2	212	95	30021	-3.2	0	1.9	0.44	CSNK2A1 NSFL1C
31	8p21	2	2	212	100	30016	-3.3	0	1.82	0.44	PPP3CC ZNF395
32	11p15	1	1	213	452	29664	-3.32	0	0.04	0.04	CARS
33	Xq13	2	2	212	102	30014	-3.34	0	1.79	0.44	MGC21416 PGK1
34	2p13	2	2	212	102	30014	-3.34	0	1.79	0.44	PELI1 TGFA
35	2p15	1	1	213	21	30095	-3.36	0	1.94	0.44	HIRIP5
36	1pter	1	1	213	22	30094	-3.37	0	1.89	0.44	FOXJ3
37	5q31	3	3	211	246	29870	-3.48	0	1.36	0.44	ANKHD1 HSPA4 PCDHGC3
38	13q22	1	1	213	27	30089	-3.54	0	1.72	0.44	SCEL
39	1p31	2	2	212	125	29991	-3.55	0	1.49	0.44	DNAJB4 LEPR
40	9q13	1	1	213	28	30088	-3.57	0	1.68	0.44	ZA20D2
41	2q34	1	1	213	28	30088	-3.57	0	1.68	0.44	MAP2
42	3q23	1	1	213	28	30088	-3.57	0	1.68	0.44	WWTR1
43	13q12	2	2	212	133	29983	-3.61	0	1.4	0.44	ATP12A KIAA0774
44	Xp11	3	3	211	274	29842	-3.62	0	1.17	0.44	CRSP2 DDX3X UTX
45	4q24	1	1	213	30	30086	-3.64	0	1.62	0.44	UBE2D3
46	9q22	2	2	212	138	29978	-3.66	0	1.35	0.44	TGFBR1 TMOD1
47	1p13	2	2	212	143	29973	-3.7	0	1.3	0.44	CD58 FLJ21168
48	10p13	1	1	213	33	30083	-3.7	0	1.54	0.44	NMT2
49	2q23	1	1	213	33	30083	-3.7	0	1.54	0.44	MBD5
50	7p12	1	1	213	34	30082	-3.73	0	1.52	0.44	SEMA3A
51	12q13	3	3	211	307	29809	-3.74	0	0.98	0.44	CTDSP2 RODH TEBP
52	11q21	1	1	213	36	30080	-3.75	0	1.47	0.44	MGC5306
53	13q13	1	1	213	36	30080	-3.75	0	1.47	0.44	ELF1
54	13q21	1	1	213	36	30080	-3.75	0	1.47	0.44	DIAPH3
55	16p13	1	1	213	353	29763	-3.76	0	0.08	0.06	ADCY9
56	1p36	3	3	211	551	29565	-3.76	0	0.29	0.21	DDEFL1 DFFA HTR1D
57	2q37	2	2	212	159	29957	-3.78	0	1.16	0.44	ILKAP UGT1A10
58	17p11	2	2	212	170	29946	-3.82	0	1.07	0.44	ALDH3A2 C17orf39
59	Xq25	1	1	213	41	30075	-3.85	0	1.36	0.44	BIRC4
60	8p22	1	1	213	41	30075	-3.85	0	1.36	0.44	TNFRSF10B
61	12q22	1	1	213	40	30076	-3.86	0	1.38	0.44	TMPO
62	14q32	2	2	212	417	29699	-3.88	0	0.23	0.17	KIAA1622 PAPOLA
63	1p33	1	1	213	44	30072	-3.89	0	1.3	0.44	EPB41
64	1q32	2	2	212	182	29934	-3.89	0	0.99	0.44	PPP1R12B PTPN14
65	14q11	1	1	213	326	29790	-3.9	0	0.1	0.07	SLC39A2
66	13q32	1	1	213	47	30069	-3.92	0	1.24	0.44	DOCK9
67	17p13	1	1	213	314	29802	-3.93	0	0.11	0.07	PER1
68	5q32	1	1	213	48	30068	-3.94	0	1.23	0.44	CSNK1A1
69	17p12	1	1	213	49	30067	-3.96	0	1.21	0.44	PIGL
70	Xp22	2	2	212	216	29900	-3.98	0	0.78	0.41	PCYT1B RAB9A
71	14q13	1	1	213	52	30064	-3.99	0	1.16	0.44	C14orf11
72	8q24	2	2	212	221	29895	-4	0	0.76	0.41	DERL1 ZHX2
73	1q41	1	1	213	53	30063	-4.01	0	1.15	0.44	FLJ12806
74	2q36	1	1	213	53	30063	-4.01	0	1.15	0.44	CUL3
75	12q24	1	1	213	286	29830	-4.02	0	0.14	0.09	FLJ39616
76	22q13	2	2	212	261	29855	-4.05	0	0.59	0.39	RBM9 ST13
77	9q34	2	2	212	270	29846	-4.05	0	0.56	0.39	DAPK1 GOLGA2
78	Xq24	1	1	213	56	30060	-4.06	0	1.1	0.44	IL13RA1
79	8q13	1	1	213	56	30060	-4.06	0	1.1	0.44	PTTG3
80	2p22	1	1	213	56	30060	-4.06	0	1.1	0.44	DKFZP564F0522
81	4q25	1	1	213	56	30060	-4.06	0	1.1	0.44	PPA2
82	21q22	2	2	212	294	29822	-4.06	0	0.48	0.34	C21orf18 HSF2BP
83	Xq27	1	1	213	58	30058	-4.06	0	1.07	0.44	FMR1
84	13q34	1	1	213	58	30058	-4.06	0	1.07	0.44	ING1
85	21q21	1	1	213	58	30058	-4.06	0	1.07	0.44	C21orf91
86	2p21	1	1	213	58	30058	-4.06	0	1.07	0.44	MCFD2
87	3p21	2	2	212	256	29860	-4.07	0	0.61	0.4	GLT8D1 TREX1
88	12p13	2	2	212	257	29859	-4.08	0	0.6	0.4	TULP3 WNK1
89	10p15	1	1	213	59	30057	-4.08	0	1.06	0.44	NET1
90	1q31	1	1	213	59	30057	-4.08	0	1.06	0.44	PFKFB2
91	15q14	1	1	213	61	30055	-4.11	0	1.03	0.44	GPR
92	1q24	1	1	213	69	30047	-4.14	0	0.94	0.44	KLHL20
93	2p24	1	1	213	69	30047	-4.14	0	0.94	0.44	VSNL1
94	4p15	1	1	213	67	30049	-4.14	0	0.96	0.44	FBXL5
95	9p21	1	1	213	70	30046	-4.16	0	0.93	0.44	PTENP1
96	18q12	1	1	213	70	30046	-4.16	0	0.93	0.44	IER3IP1
97	20p12	1	1	213	71	30045	-4.17	0	0.92	0.44	BMP2
98	11q22	1	1	213	72	30044	-4.18	0	0.91	0.44	MTMR2
99	3p14	1	1	213	73	30043	-4.2	0	0.9	0.44	p44S10
100	3q29	1	1	213	73	30043	-4.2	0	0.9	0.44	KIAA0226
101	5q33	1	1	213	73	30043	-4.2	0	0.9	0.44	BNIP1
102	2q14	1	1	213	74	30042	-4.21	0	0.89	0.44	IL1RN
103	15q24	1	1	213	77	30039	-4.22	0	0.86	0.43	AKAP13
104	1q22	1	1	213	83	30033	-4.23	0	0.8	0.41	IFI16
105	5p13	1	1	213	78	30038	-4.23	0	0.85	0.43	ZFR
106	17q25	1	1	213	215	29901	-4.27	0	0.24	0.18	PTDSR
107	9q31	1	1	213	87	30029	-4.28	0	0.77	0.41	RAD23B
108	3q25	1	1	213	88	30028	-4.29	0	0.76	0.41	KIAA0669
109	14q23	1	1	213	91	30025	-4.29	0	0.74	0.41	WDR22
110	20p11	1	1	213	97	30019	-4.29	0	0.69	0.41	ZNF133
111	1p32	1	1	213	97	30019	-4.29	0	0.69	0.41	ZFYVE9
112	9q21	1	1	213	94	30022	-4.29	0	0.71	0.41	TLE4
113	6q22	1	1	213	94	30022	-4.29	0	0.71	0.41	HSF2
114	16p11	1	1	213	201	29915	-4.29	0	0.27	0.2	SRCAP
115	2p25	1	1	213	92	30024	-4.3	0	0.73	0.41	RPS7
116	8q21	1	1	213	98	30018	-4.3	0	0.68	0.41	CALB1
117	5q13	1	1	213	98	30018	-4.3	0	0.68	0.41	F2RL1
118	8q22	1	1	213	99	30017	-4.31	0	0.68	0.41	LRP12
119	4p16	1	1	213	170	29946	-4.32	0	0.35	0.26	D4S234E
120	2q11	1	1	213	103	30013	-4.32	0	0.65	0.41	REV1L
121	1p35	1	1	213	100	30016	-4.32	0	0.67	0.41	SLC2A1
122	16q22	1	1	213	171	29945	-4.32	0	0.35	0.26	CES2
123	1q44	1	1	213	107	30009	-4.32	0	0.63	0.4	PNAS-4
124	3q13	1	1	213	115	30001	-4.33	0	0.58	0.39	CD47
125	17q23	1	1	213	102	30014	-4.34	0	0.66	0.41	ZNF161
126	3q26	1	1	213	109	30007	-4.34	0	0.61	0.4	PLD1
127	1q42	1	1	213	155	29961	-4.35	0	0.4	0.28	TOMM20
128	10q23	1	1	213	121	29995	-4.35	0	0.55	0.39	SORBS1
129	11q24	1	1	213	121	29995	-4.35	0	0.55	0.39	EVA1
130	14q24	1	1	213	167	29949	-4.36	0	0.36	0.26	SKIIP
131	Xq28	1	1	213	168	29948	-4.37	0	0.36	0.26	MTM1
132	16q24	1	1	213	119	29997	-4.37	0	0.56	0.39	COTL1
133	17q12	1	1	213	144	29972	-4.37	0	0.44	0.31	KRTAP4-7
134	9p13	1	1	213	129	29987	-4.39	0	0.51	0.36	CA9
