# Supplementary material for: Latent Factor Analysis to Discover Pathway-Associated Putative Segmental Aneuploidies in Human Cancers
Source: PLoS Comput Biol. 2010 Sep 2;6(9):e1000920. doi: 10.1371/journal.pcbi.1000920 (PMC2932681; doi:10.1371/journal.pcbi.1000920)
Supplement: Table S2 — Full gather analysis of chromosome location for each factor. (0.08 MB ZIP) [file pcbi.1000920.s007.zip › Factor_GO_Chromosome/factor11_Ch.txt]

#	Annotation	Total Genes With Ann	Your Genes (With Ann)	Your Genes (No Ann)	Genome (With Ann)	Genome (No Ann)	ln(Bayes factor)	neg ln(p value)	FE: neg ln(p value)	FE: neg ln(FDR)	Genes
1	11p13	3	3	144	53	30130	1.04	4.59	5.97	1.48	FLJ14213 MMRP19 PDHX
2	12q23	3	3	144	82	30101	-0.07	0	4.8	1.48	ELK3 NACA PCTK2
3	16q22	4	4	143	168	30015	-0.2	0	4.61	1.48	CDH8 LOC92154 MAF RRAD
4	4q31	3	3	144	91	30092	-0.35	0	4.52	1.48	ANAPC10 HMGB2 IL15
5	1p22	3	3	144	93	30090	-0.41	0	4.47	1.48	CTBS DPYD DR1
6	10q23	3	3	144	119	30064	-0.98	0	3.83	1.18	CPEB3 KIAA0261 SMNDC1
7	4q22	2	2	145	43	30140	-0.99	0	3.9	1.18	HADHSC PDLIM5
8	14q13	2	2	145	51	30132	-1.29	0	3.6	1.1	C14orf11 MBIP
9	1p13	3	3	144	142	30041	-1.41	0	3.39	1.1	HBXIP RBM15 WDR47
10	3q22	2	2	145	57	30126	-1.48	0	3.4	1.1	ATP2C1 STAG1
11	10q11	3	3	144	155	30028	-1.61	0	3.18	1.04	C10orf10 GALNACT-2 TMEM23
12	19q13	1	1	146	966	29217	-1.8	0	0.01	0.01	EML2
13	14q	1	1	146	8	30175	-1.81	0	3.15	1.04	YY1
14	20p12	2	2	145	70	30113	-1.82	0	3.04	1.04	DJ971N18.2 JAG1
15	12p12	2	2	145	72	30111	-1.87	0	2.99	1.04	ETNK1 WBP11
16	5q23	2	2	145	77	30106	-1.97	0	2.87	1.01	LOX SNX2
17	11q14	2	2	145	79	30104	-2.02	0	2.83	1.01	EED ZF
18	9q21	2	2	145	93	30090	-2.28	0	2.55	0.79	C9orf95 HBLD2
19	3p13	1	1	146	18	30165	-2.49	0	2.43	0.72	RYBP
20	14q32	4	4	143	415	29768	-2.6	0	1.92	0.72	KIAA2010 PAPOLA RCOR1 SIVA
21	3p21	3	3	144	255	29928	-2.62	0	2.04	0.72	ARHGEF3 ATXN7 GLT8D1
22	22q13	3	3	144	260	29923	-2.64	0	2	0.72	HMG2L1 NUP50 ST13
23	1p31	2	2	145	125	30058	-2.71	0	2.07	0.72	DNAJB4 RABGGTB
24	1q12	1	1	146	24	30159	-2.77	0	2.17	0.72	MEF2D
25	12q24	3	3	144	284	29899	-2.78	0	1.81	0.68	SFRS8 TRPV4 ZCCHC8
26	19p13	5	5	142	654	29529	-2.81	0	1.53	0.59	ANGPTL4 ICAM5 RKHD1 SLC1A6 TNFSF9
27	3q21	2	2	145	137	30046	-2.83	0	1.92	0.72	HEG RAB7
28	10p14	1	1	146	27	30156	-2.85	0	2.06	0.72	STAM
29	5q34	1	1	146	29	30154	-2.92	0	2	0.72	DUSP1
30	11q25	1	1	146	31	30152	-2.95	0	1.94	0.72	PRDM10
31	4q34	1	1	146	31	30152	-2.95	0	1.94	0.72	IRF2
32	10p13	1	1	146	33	30150	-3.01	0	1.88	0.72	NMT2
33	2q23	1	1	146	33	30150	-3.01	0	1.88	0.72	TNFAIP6
34	6q13	1	1	146	33	30150	-3.01	0	1.88	0.72	MTO1
35	20q11	2	2	145	166	30017	-3.08	0	1.63	0.59	BCL2L1 EPB41L1
36	Xq25	1	1	146	41	30142	-3.16	0	1.69	0.59	COVA1
37	16q23	1	1	146	44	30139	-3.26	0	1.63	0.59	OKL38
38	20q12	1	1	146	50	30133	-3.36	0	1.52	0.59	RPN2
39	11p15	3	3	144	450	29733	-3.37	0	0.98	0.52	CDKN1C NUP98 ZNF143
40	1q41	1	1	146	53	30130	-3.38	0	1.47	0.59	KCTD3
41	Xq24	1	1	146	56	30127	-3.44	0	1.42	0.59	LAMP2
42	2p22	1	1	146	56	30127	-3.44	0	1.42	0.59	C2orf4
43	4q25	1	1	146	56	30127	-3.44	0	1.42	0.59	C4orf16
44	2p21	1	1	146	58	30125	-3.44	0	1.39	0.59	MCFD2
45	10p15	1	1	146	59	30124	-3.46	0	1.37	0.59	KIAA0934
46	1p36	3	3	144	551	29632	-3.48	0	0.68	0.46	CDA FLJ10199 SPEN
47	17q24	1	1	146	61	30122	-3.49	0	1.35	0.59	CDC42EP4
48	6p21	3	3	144	642	29541	-3.5	0	0.5	0.39	HLA-E HLA-G SFRS3
49	10p11	1	1	146	64	30119	-3.51	0	1.31	0.59	ABI1
50	3p24	1	1	146	66	30117	-3.54	0	1.28	0.59	CAPN7
51	4p15	1	1	146	67	30116	-3.55	0	1.27	0.59	FBXL5
52	7p14	1	1	146	70	30113	-3.56	0	1.23	0.59	KIAA0241
53	9p21	1	1	146	70	30113	-3.56	0	1.23	0.59	CDKN2B
54	14q22	1	1	146	70	30113	-3.56	0	1.23	0.59	GCH1
55	Xq21	1	1	146	68	30115	-3.57	0	1.25	0.59	ATP6AP2
56	10q25	1	1	146	68	30115	-3.57	0	1.25	0.59	SH3MD1
57	3p22	1	1	146	77	30106	-3.63	0	1.15	0.56	PFKFB4
58	12q21	1	1	146	75	30108	-3.63	0	1.17	0.57	PAWR
59	4q35	1	1	146	75	30108	-3.63	0	1.17	0.57	CARF
60	1q21	2	2	145	341	29842	-3.64	0	0.7	0.46	EFNA3 TSRC1
61	4q13	1	1	146	84	30099	-3.68	0	1.08	0.53	HTN3
62	6p12	1	1	146	85	30098	-3.69	0	1.07	0.53	VEGF
63	3q25	1	1	146	88	30095	-3.73	0	1.05	0.53	KIAA0669
64	6q25	1	1	146	88	30095	-3.73	0	1.05	0.53	RBM16
65	2p25	1	1	146	92	30091	-3.74	0	1.01	0.52	RPS7
66	2p23	1	1	146	97	30086	-3.76	0	0.97	0.52	FLJ20254
67	6q22	1	1	146	94	30089	-3.76	0	0.99	0.52	HSF2
68	22q11	1	1	146	368	29815	-3.77	0	0.18	0.17	PPM1F
69	16p13	1	1	146	353	29830	-3.79	0	0.2	0.17	CREBBP
70	11q13	1	1	146	365	29818	-3.8	0	0.18	0.17	ZFPL1
71	8p21	1	1	146	101	30082	-3.8	0	0.94	0.51	PPP3CC
72	15q21	1	1	146	112	30071	-3.81	0	0.86	0.48	ARPP-19
73	7q31	1	1	146	102	30081	-3.81	0	0.93	0.51	BPGM
74	3q13	1	1	146	115	30068	-3.83	0	0.84	0.48	CD47
75	7p22	1	1	146	116	30067	-3.84	0	0.83	0.48	PSCD3
76	4q21	1	1	146	109	30074	-3.84	0	0.88	0.48	CDS1
77	18q21	1	1	146	118	30065	-3.86	0	0.82	0.48	SMAD7
78	10q24	1	1	146	122	30061	-3.86	0	0.8	0.48	PI4KII
79	17p13	1	1	146	314	29869	-3.87	0	0.24	0.2	SERPINF2
80	16q24	1	1	146	119	30064	-3.87	0	0.82	0.48	MAP1LC3B
81	11p11	1	1	146	124	30059	-3.88	0	0.79	0.48	FNBP4
82	2q33	1	1	146	133	30050	-3.89	0	0.74	0.47	FLJ13448
83	15q26	1	1	146	128	30055	-3.91	0	0.76	0.48	ALDH1A3
84	9p13	1	1	146	129	30054	-3.92	0	0.76	0.48	SNF7DC2
85	Xp11	1	1	146	276	29907	-3.92	0	0.3	0.24	RBM3
86	21q22	1	1	146	295	29888	-3.93	0	0.27	0.22	PFKL
87	9q22	1	1	146	139	30044	-3.93	0	0.7	0.46	HABP4
88	7q34	1	1	146	170	30013	-3.94	0	0.57	0.44	MKRN1
89	5q31	1	1	146	248	29935	-3.94	0	0.35	0.26	PHF15
90	1q42	1	1	146	155	30028	-3.94	0	0.63	0.44	ENAH
91	2q37	1	1	146	160	30023	-3.94	0	0.61	0.44	SP100
92	17p11	1	1	146	171	30012	-3.95	0	0.57	0.44	GIT1
93	11q23	1	1	146	161	30022	-3.95	0	0.61	0.44	RBM7
94	5q35	1	1	146	162	30021	-3.96	0	0.6	0.44	FBXW11
95	6p22	1	1	146	157	30026	-3.96	0	0.62	0.44	CAP2
96	20q13	1	1	146	268	29915	-3.96	0	0.31	0.24	TDE1
97	12p13	1	1	146	258	29925	-3.98	0	0.33	0.25	GABARAPL1
98	1q32	1	1	146	183	30000	-3.98	0	0.52	0.41	C1orf37
99	14q24	1	1	146	167	30016	-3.99	0	0.58	0.44	SKIIP
