# Supplementary material for: Latent Factor Analysis to Discover Pathway-Associated Putative Segmental Aneuploidies in Human Cancers
Source: PLoS Comput Biol. 2010 Sep 2;6(9):e1000920. doi: 10.1371/journal.pcbi.1000920 (PMC2932681; doi:10.1371/journal.pcbi.1000920)
Supplement: Table S2 — Full gather analysis of chromosome location for each factor. (0.08 MB ZIP) [file pcbi.1000920.s007.zip › Factor_GO_Chromosome/factor12_Ch.txt]

#	Annotation	Total Genes With Ann	Your Genes (With Ann)	Your Genes (No Ann)	Genome (With Ann)	Genome (No Ann)	ln(Bayes factor)	neg ln(p value)	FE: neg ln(p value)	FE: neg ln(FDR)	Genes
1	18q11	3	3	93	47	30187	2.97	6.73	7.52	3.14	CHST9 LAMA3 NPC1
2	22q13	4	4	92	259	29975	0.21	3.79	4.62	0.93	C22orf23 CBX7 HMG2L1 MAFF
3	3q27	2	2	94	74	30160	-0.8	0	3.72	0.87	BCL6 TP73L
4	3q25	2	2	94	87	30147	-1.06	0	3.43	0.87	MME RARRES1
5	1p22	2	2	94	94	30140	-1.18	0	3.29	0.87	GBP2 GCLM
6	8p21	2	2	94	100	30134	-1.3	0	3.18	0.87	GSR MSCP
7	20pter	1	1	95	16	30218	-1.6	0	2.95	0.87	PRNP
8	1p31	2	2	94	125	30109	-1.65	0	2.79	0.87	FLJ23091 PGM1
9	3p13	1	1	95	18	30216	-1.71	0	2.84	0.87	LOC389129
10	13q31	1	1	95	23	30211	-1.91	0	2.61	0.87	SPRY2
11	13q33	1	1	95	23	30211	-1.91	0	2.61	0.87	ITGBL1
12	6q15	1	1	95	23	30211	-1.91	0	2.61	0.87	ACY1L2
13	3q28	1	1	95	25	30209	-1.99	0	2.54	0.87	CLDN1
14	3p23	1	1	95	26	30208	-2.03	0	2.5	0.87	CKLFSF7
15	3q24	1	1	95	26	30208	-2.03	0	2.5	0.87	GPR87
16	14q24	2	2	94	166	30068	-2.09	0	2.31	0.87	LTBP2 SIPA1L1
17	1q32	2	2	94	182	30052	-2.24	0	2.16	0.87	CSRP1 PTPN14
18	12q22	1	1	95	40	30194	-2.42	0	2.1	0.87	NTN4
19	14q12	1	1	95	42	30192	-2.43	0	2.06	0.87	CFL2
20	Xp22	2	2	94	216	30018	-2.45	0	1.89	0.87	GPM6B MID1
21	1p33	1	1	95	44	30190	-2.48	0	2.02	0.87	MAP17
22	9q32	1	1	95	46	30188	-2.55	0	1.98	0.87	DBC1
23	5q32	1	1	95	48	30186	-2.56	0	1.94	0.87	MGC3265
24	20q12	1	1	95	50	30184	-2.6	0	1.9	0.87	SLPI
25	6q24	1	1	95	52	30182	-2.61	0	1.87	0.87	LOC389432
26	4q32	1	1	95	54	30180	-2.65	0	1.83	0.87	LOC201725
27	11p13	1	1	95	55	30179	-2.66	0	1.82	0.87	CD59
28	2q12	1	1	95	56	30178	-2.68	0	1.8	0.87	FHL2
29	21q21	1	1	95	58	30176	-2.69	0	1.77	0.87	BTG3
30	2p21	1	1	95	58	30176	-2.69	0	1.77	0.87	MCFD2
31	20q13	2	2	94	267	29967	-2.72	0	1.56	0.87	JPH2 TFAP2C
32	15q23	1	1	95	61	30173	-2.77	0	1.72	0.87	FLJ11196
33	9p24	1	1	95	63	30171	-2.77	0	1.69	0.87	NFIB
34	2p24	1	1	95	69	30165	-2.83	0	1.61	0.87	VSNL1
35	20p12	1	1	95	71	30163	-2.85	0	1.59	0.87	DJ971N18.2
36	7q32	1	1	95	72	30162	-2.87	0	1.58	0.87	ZYX
37	11q22	1	1	95	72	30162	-2.87	0	1.58	0.87	CRYAB
38	3p14	1	1	95	73	30161	-2.88	0	1.56	0.87	TKT
39	2q35	1	1	95	76	30158	-2.92	0	1.53	0.87	APEG1
40	Xp21	1	1	95	74	30160	-2.93	0	1.55	0.87	SRPX
41	2q14	1	1	95	74	30160	-2.93	0	1.55	0.87	LIMS2
42	5p13	1	1	95	78	30156	-2.95	0	1.51	0.87	OSMR
43	9q33	1	1	95	83	30151	-2.98	0	1.45	0.87	RABGAP1
44	6q25	1	1	95	88	30146	-3.03	0	1.4	0.87	SOD2
45	Xq26	1	1	95	91	30143	-3.04	0	1.37	0.87	MGC39606
46	19q13	2	2	94	965	29269	-3.06	0	0.2	0.2	KLK7 KLK8
47	9q21	1	1	95	94	30140	-3.07	0	1.35	0.87	MAMDC2
48	6q22	1	1	95	94	30140	-3.07	0	1.35	0.87	NCOA7
49	20p13	1	1	95	96	30138	-3.09	0	1.33	0.87	RNF24
50	20p11	1	1	95	97	30137	-3.1	0	1.32	0.87	ZNF133
51	1p32	1	1	95	97	30137	-3.1	0	1.32	0.87	SCP2
52	2p23	1	1	95	97	30137	-3.1	0	1.32	0.87	RSNL2
53	17q23	1	1	95	102	30132	-3.15	0	1.28	0.86	KCNJ16
54	2p13	1	1	95	103	30131	-3.16	0	1.27	0.86	PELI1
55	3p25	1	1	95	107	30127	-3.16	0	1.24	0.85	OXTR
56	11p15	2	2	94	451	29783	-3.17	0	0.86	0.76	NAV2 SAA1
57	4q21	1	1	95	109	30125	-3.18	0	1.22	0.85	CXCL6
58	Xq22	1	1	95	121	30113	-3.22	0	1.14	0.83	MGC39900
59	11q24	1	1	95	121	30113	-3.22	0	1.14	0.83	EVA1
60	10q24	1	1	95	122	30112	-3.23	0	1.13	0.83	MXI1
61	16p12	1	1	95	122	30112	-3.23	0	1.13	0.83	USP31
62	7p15	1	1	95	125	30109	-3.26	0	1.11	0.83	INHBA
63	15q26	1	1	95	128	30106	-3.28	0	1.09	0.83	DMN
64	9p13	1	1	95	129	30105	-3.29	0	1.08	0.83	CNTNAP3
65	3q21	1	1	95	138	30096	-3.32	0	1.03	0.81	EPHB3
66	9q22	1	1	95	139	30095	-3.33	0	1.02	0.81	NFIL3
67	1p13	1	1	95	144	30090	-3.33	0	1	0.8	SLC16A4
68	18p11	1	1	95	140	30094	-3.34	0	1.02	0.81	APCDD1
69	7q34	1	1	95	170	30064	-3.41	0	0.87	0.76	LUC7L2
70	4p16	1	1	95	170	30064	-3.41	0	0.87	0.76	D4S234E
71	16q22	1	1	95	171	30063	-3.41	0	0.86	0.76	HAS3
72	11q23	1	1	95	161	30073	-3.41	0	0.91	0.76	PCSK7
73	20q11	1	1	95	167	30067	-3.42	0	0.88	0.76	ACAS2
74	8p23	1	1	95	179	30055	-3.46	0	0.83	0.74	DEFB1
75	8q24	1	1	95	222	30012	-3.51	0	0.68	0.6	FBXO32
76	14q32	1	1	95	418	29816	-3.52	0	0.3	0.29	SERPINA3
77	5q31	1	1	95	248	29986	-3.53	0	0.6	0.54	PCDHB6
78	3p21	1	1	95	257	29977	-3.57	0	0.58	0.53	ARHGEF3
79	16p13	1	1	95	353	29881	-3.57	0	0.39	0.37	C16orf33
80	12q13	1	1	95	309	29925	-3.59	0	0.47	0.43	KRTHB1
