# Supplementary material for: Latent Factor Analysis to Discover Pathway-Associated Putative Segmental Aneuploidies in Human Cancers
Source: PLoS Comput Biol. 2010 Sep 2;6(9):e1000920. doi: 10.1371/journal.pcbi.1000920 (PMC2932681; doi:10.1371/journal.pcbi.1000920)
Supplement: Table S2 — Full gather analysis of chromosome location for each factor. (0.08 MB ZIP) [file pcbi.1000920.s007.zip › Factor_GO_Chromosome/factor14_Ch.txt]

#	Annotation	Total Genes With Ann	Your Genes (With Ann)	Your Genes (No Ann)	Genome (With Ann)	Genome (No Ann)	ln(Bayes factor)	neg ln(p value)	FE: neg ln(p value)	FE: neg ln(FDR)	Genes
1	6q21	7	7	22	81	30220	23.55	11.19	26.93	24.22	C6orf210 C6orf4 FOXO3A OSTM1 SEC63 SESN1 TUBE1
2	6q23	4	4	25	63	30238	11.14	11.19	14.52	12.5	C6orf80 HBS1L HECA MAP7
3	6q22	4	4	25	91	30210	9.75	11.19	13.11	11.5	HINT3 HSF2 PKIB TBPL1
4	6q25	3	3	26	86	30215	5.99	9.4	9.38	8.06	LRP11 RBM16 WTAP
5	6q15	1	1	28	23	30278	0.43	3.98	3.79	2.69	C6orf162
6	6q13	1	1	28	33	30268	0.08	3.64	3.44	2.6	MTO1
7	6q16	1	1	28	36	30265	0	0	3.36	2.6	USP45
8	6q14	1	1	28	54	30247	-0.4	0	2.97	2.36	SLC17A5
9	6q27	1	1	28	60	30241	-0.47	0	2.87	2.36	PDCD2
10	4q35	1	1	28	75	30226	-0.69	0	2.66	2.25	CARF
11	2q31	1	1	28	113	30188	-1.07	0	2.27	1.96	CDCA7
12	1q21	1	1	28	342	29959	-1.95	0	1.27	1.1	HIST2H4
13	16p13	1	1	28	353	29948	-1.98	0	1.24	1.1	C16orf33
14	6p21	1	1	28	644	29657	-2.3	0	0.77	0.7	HIST1H2BD
15	19q13	1	1	28	966	29335	-2.39	0	0.5	0.5	PSG9
