# Supplementary material for: Latent Factor Analysis to Discover Pathway-Associated Putative Segmental Aneuploidies in Human Cancers
Source: PLoS Comput Biol. 2010 Sep 2;6(9):e1000920. doi: 10.1371/journal.pcbi.1000920 (PMC2932681; doi:10.1371/journal.pcbi.1000920)
Supplement: Table S2 — Full gather analysis of chromosome location for each factor. (0.08 MB ZIP) [file pcbi.1000920.s007.zip › Factor_GO_Chromosome/factor15_Ch.txt]

#	Annotation	Total Genes With Ann	Your Genes (With Ann)	Your Genes (No Ann)	Genome (With Ann)	Genome (No Ann)	ln(Bayes factor)	neg ln(p value)	FE: neg ln(p value)	FE: neg ln(FDR)	Genes
1	11q24	3	3	50	119	30158	2.72	6.39	6.66	2.83	EI24 EVA1 ST14
2	6q23	2	2	51	65	30212	1.14	4.69	5.09	1.95	HECA TNFAIP3
3	3p11	1	1	52	8	30269	0.19	3.74	4.16	1.46	C3orf4
4	11p11	2	2	51	123	30154	-0.02	0	3.9	1.46	KAI1 MTCH2
5	11q23	2	2	51	160	30117	-0.48	0	3.42	1.33	NOD9 TRAPPC4
6	4p13	1	1	52	21	30256	-0.71	0	3.28	1.33	FLJ20273
7	6q15	1	1	52	23	30254	-0.76	0	3.19	1.33	PNRC1
8	4p14	1	1	52	41	30236	-1.29	0	2.65	1.33	LOC201895
9	22q13	2	2	51	261	30016	-1.3	0	2.56	1.33	ARHGAP8 CBX7
10	16q23	1	1	52	44	30233	-1.39	0	2.58	1.33	TERF2IP
11	1p33	1	1	52	44	30233	-1.39	0	2.58	1.33	EPB41
12	18q11	1	1	52	49	30228	-1.47	0	2.48	1.33	NPC1
13	4q32	1	1	52	54	30223	-1.56	0	2.39	1.33	LOC201725
14	4q25	1	1	52	56	30221	-1.6	0	2.35	1.33	PPA2
15	16q12	1	1	52	66	30211	-1.73	0	2.2	1.33	CYLD
16	7q32	1	1	52	72	30205	-1.81	0	2.12	1.33	HIG2
17	11q22	1	1	52	72	30205	-1.81	0	2.12	1.33	FDX1
18	15q24	1	1	52	77	30200	-1.85	0	2.06	1.33	AKAP13
19	3p22	1	1	52	77	30200	-1.85	0	2.06	1.33	PFKFB4
20	14q32	2	2	51	417	29860	-1.95	0	1.79	1.33	KIAA2010 SLC25A29
21	6q21	1	1	52	87	30190	-1.97	0	1.95	1.33	FYN
22	Xq26	1	1	52	91	30186	-2.01	0	1.9	1.33	FHL1
23	20p11	1	1	52	97	30180	-2.04	0	1.85	1.33	CST3
24	2p23	1	1	52	97	30180	-2.04	0	1.85	1.33	HADHA
25	9q21	1	1	52	94	30183	-2.04	0	1.88	1.33	IARS
26	8q21	1	1	52	98	30179	-2.05	0	1.84	1.33	RIPK2
27	8q22	1	1	52	99	30178	-2.06	0	1.83	1.33	FLJ20171
28	1p35	1	1	52	100	30177	-2.07	0	1.82	1.33	IBRDC3
29	2p13	1	1	52	103	30174	-2.13	0	1.79	1.33	CYP26B1
30	4q21	1	1	52	109	30168	-2.16	0	1.74	1.31	CDS1
31	3q13	1	1	52	115	30162	-2.18	0	1.69	1.3	CBLB
32	10q23	1	1	52	121	30156	-2.23	0	1.65	1.28	C10orf116
33	9q22	1	1	52	139	30138	-2.37	0	1.52	1.2	NINJ1
34	22q12	1	1	52	146	30131	-2.39	0	1.48	1.2	DRG1
35	5p15	1	1	52	148	30129	-2.4	0	1.47	1.2	SRD5A1
36	16q22	1	1	52	171	30106	-2.48	0	1.35	1.13	MARVELD3
37	Xq28	1	1	52	168	30109	-2.5	0	1.36	1.13	IDS
38	1p34	1	1	52	198	30079	-2.6	0	1.22	1.03	NSEP1
39	8q24	1	1	52	222	30055	-2.68	0	1.13	0.96	PTK2
40	5q31	1	1	52	248	30029	-2.73	0	1.04	0.9	CNOT8
41	9q34	1	1	52	271	30006	-2.78	0	0.97	0.85	ARRDC1
42	17q21	1	1	52	312	29965	-2.83	0	0.86	0.79	SC65
43	12q13	1	1	52	309	29968	-2.85	0	0.87	0.79	KIAA1536
44	19p13	1	1	52	658	29619	-2.98	0	0.37	0.37	PIAS4
45	11p15	1	1	52	452	29825	-2.98	0	0.6	0.55	WEE1
46	6p21	1	1	52	644	29633	-3.02	0	0.39	0.37	PHF1
