# Supplementary material for: Latent Factor Analysis to Discover Pathway-Associated Putative Segmental Aneuploidies in Human Cancers
Source: PLoS Comput Biol. 2010 Sep 2;6(9):e1000920. doi: 10.1371/journal.pcbi.1000920 (PMC2932681; doi:10.1371/journal.pcbi.1000920)
Supplement: Table S2 — Full gather analysis of chromosome location for each factor. (0.08 MB ZIP) [file pcbi.1000920.s007.zip › Factor_GO_Chromosome/factor16_Ch.txt]

#	Annotation	Total Genes With Ann	Your Genes (With Ann)	Your Genes (No Ann)	Genome (With Ann)	Genome (No Ann)	ln(Bayes factor)	neg ln(p value)	FE: neg ln(p value)	FE: neg ln(FDR)	Genes
1	1q22	2	2	37	82	30209	1.63	5.14	5.25	1.72	IFI16 MK2S4
2	1q42	2	2	37	154	30137	0.45	3.98	4.06	1.6	TP53BP2 WDR26
3	3q28	1	1	38	25	30266	-0.27	0	3.41	1.6	CLDN1
4	3p23	1	1	38	26	30265	-0.27	0	3.38	1.6	CKLFSF7
5	20q13	2	2	37	267	30024	-0.51	0	3.06	1.6	RAB22A RAE1
6	18q23	1	1	38	41	30250	-0.68	0	2.94	1.6	MBP
7	4p14	1	1	38	41	30250	-0.68	0	2.94	1.6	TLR1
8	4q32	1	1	38	54	30237	-0.95	0	2.68	1.6	TLR2
9	8q13	1	1	38	56	30235	-0.99	0	2.65	1.6	LYN
10	4q25	1	1	38	56	30235	-0.99	0	2.65	1.6	TIFA
11	5q14	1	1	38	58	30233	-1.02	0	2.61	1.6	GLRX
12	1q31	1	1	38	59	30232	-1.04	0	2.6	1.6	PCTK3
13	1q24	1	1	38	69	30222	-1.16	0	2.45	1.6	CREG1
14	10q25	1	1	38	68	30223	-1.18	0	2.46	1.6	RGS10
15	14q32	2	2	37	417	29874	-1.18	0	2.29	1.6	CLMN KIAA0500
16	3p22	1	1	38	77	30214	-1.27	0	2.35	1.6	LRRFIP2
17	5p13	1	1	38	78	30213	-1.28	0	2.34	1.6	FYB
18	3q26	1	1	38	109	30182	-1.58	0	2.02	1.41	TNFSF10
19	2q31	1	1	38	113	30178	-1.59	0	1.99	1.41	SESTD1
20	16q24	1	1	38	119	30172	-1.67	0	1.94	1.41	COTL1
21	2q33	1	1	38	133	30158	-1.75	0	1.84	1.38	CFLAR
22	3q21	1	1	38	138	30153	-1.79	0	1.81	1.38	NCK1
23	6p21	2	2	37	643	29648	-1.8	0	1.6	1.3	HLA-DRB1 RNF39
24	17q12	1	1	38	144	30147	-1.8	0	1.77	1.38	PCGF2
25	10q22	1	1	38	153	30138	-1.89	0	1.71	1.37	PRG1
26	Xp22	1	1	38	217	30074	-2.14	0	1.41	1.14	TMEM27
27	12p13	1	1	38	258	30033	-2.25	0	1.26	1.05	ENO2
28	22q13	1	1	38	262	30029	-2.27	0	1.24	1.05	APOBEC3B
29	12q24	1	1	38	286	30005	-2.32	0	1.17	1.01	TBX3
30	17p13	1	1	38	314	29977	-2.35	0	1.09	0.97	CXCL16
31	22q11	1	1	38	368	29923	-2.45	0	0.97	0.88	PRODH
32	1p36	1	1	38	553	29738	-2.64	0	0.67	0.61	FLJ10199
33	19q13	1	1	38	966	29325	-2.66	0	0.33	0.33	ZNF331
34	19p13	1	1	38	658	29633	-2.69	0	0.55	0.52	INSR
