# Supplementary material for: Latent Factor Analysis to Discover Pathway-Associated Putative Segmental Aneuploidies in Human Cancers
Source: PLoS Comput Biol. 2010 Sep 2;6(9):e1000920. doi: 10.1371/journal.pcbi.1000920 (PMC2932681; doi:10.1371/journal.pcbi.1000920)
Supplement: Table S2 — Full gather analysis of chromosome location for each factor. (0.08 MB ZIP) [file pcbi.1000920.s007.zip › Factor_GO_Chromosome/factor17_Ch.txt]

#	Annotation	Total Genes With Ann	Your Genes (With Ann)	Your Genes (No Ann)	Genome (With Ann)	Genome (No Ann)	ln(Bayes factor)	neg ln(p value)	FE: neg ln(p value)	FE: neg ln(FDR)	Genes
1	11q23	10	10	53	152	30115	23.14	11.19	27.27	23.58	APLP2 ARCN1 CASP1 CBL CDON LOC143941 MLL NOD9 RBM7 TRAPPC4
2	11q24	4	4	59	118	30149	4.91	8.79	9	6	EI24 SPA17 SRPR ST14
3	11q22	3	3	60	70	30197	3.52	7.13	7.64	5.05	ACAT1 FDX1 MTMR2
4	11q14	3	3	60	78	30189	3.23	6.93	7.34	5.04	EED FLJ22104 ZF
5	11q21	2	2	61	35	30232	1.79	5.31	5.92	3.84	MGC5306 PTD012
6	10q26	3	3	60	146	30121	1.51	5.07	5.59	3.7	CTBP2 FANK1 FGFR2
7	15q24	2	2	61	76	30191	0.38	3.94	4.46	2.72	AKAP13 ULK3
8	15q22	2	2	61	99	30168	-0.11	0	3.97	2.36	MGC4562 USP3
9	1p13	2	2	61	143	30124	-0.75	0	3.31	1.81	AD-020 WDR47
10	11p12	1	1	62	20	30247	-1	0	3.15	1.77	EHF
11	11q25	1	1	62	31	30236	-1.36	0	2.74	1.45	PRDM10
12	12q22	1	1	62	40	30227	-1.61	0	2.5	1.3	TMPO
13	6q24	1	1	62	52	30215	-1.83	0	2.26	1.14	AIG1
14	7p21	1	1	62	61	30206	-1.99	0	2.11	1.12	TWIST1
15	1p21	1	1	62	64	30203	-2.01	0	2.07	1.12	HIAT1
16	6q23	1	1	62	66	30201	-2.04	0	2.04	1.12	MAP7
17	3q29	1	1	62	73	30194	-2.14	0	1.95	1.11	PAK2
18	2q35	1	1	62	76	30191	-2.15	0	1.91	1.11	KIAA0657
19	1q22	1	1	62	83	30184	-2.23	0	1.83	1.09	PAQR6
20	15q15	1	1	62	94	30173	-2.36	0	1.72	1.02	RAB27A
21	1q44	1	1	62	107	30160	-2.45	0	1.6	1.01	ZNF238
22	15q21	1	1	62	112	30155	-2.47	0	1.56	1.01	RAB11A
23	3q13	1	1	62	115	30152	-2.49	0	1.54	1.01	COX17
24	18q21	1	1	62	118	30149	-2.52	0	1.52	1.01	TXNL1
25	15q26	1	1	62	128	30139	-2.6	0	1.45	0.98	SLCO3A1
26	17q12	1	1	62	144	30123	-2.65	0	1.34	0.91	GRB7
27	6p21	2	2	61	643	29624	-2.74	0	0.95	0.66	B3GALT4 ELOVL5
28	8p23	1	1	62	179	30088	-2.81	0	1.16	0.79	DKFZp761P0423
29	1q32	1	1	62	183	30084	-2.83	0	1.14	0.79	ATF3
30	11q12	1	1	62	202	30065	-2.87	0	1.06	0.74	NXF1
31	3p21	1	1	62	257	30010	-3.01	0	0.88	0.63	KIAA0540
32	Xp11	1	1	62	276	29991	-3.02	0	0.82	0.63	PHF16
33	20q13	1	1	62	268	29999	-3.02	0	0.84	0.63	PARD6B
34	17q21	1	1	62	312	29955	-3.08	0	0.73	0.6	GSDML
35	21q22	1	1	62	295	29972	-3.09	0	0.77	0.61	RUNX1
36	1q21	1	1	62	342	29925	-3.11	0	0.67	0.57	ECM1
37	22q11	1	1	62	368	29899	-3.12	0	0.62	0.57	PRODH
38	11q13	1	1	62	365	29902	-3.14	0	0.63	0.57	PCF11
39	1p36	1	1	62	553	29714	-3.15	0	0.37	0.37	ADIPOR1
40	14q32	1	1	62	418	29849	-3.15	0	0.54	0.51	ADSSL1
