# Supplementary material for: Latent Factor Analysis to Discover Pathway-Associated Putative Segmental Aneuploidies in Human Cancers
Source: PLoS Comput Biol. 2010 Sep 2;6(9):e1000920. doi: 10.1371/journal.pcbi.1000920 (PMC2932681; doi:10.1371/journal.pcbi.1000920)
Supplement: Table S2 — Full gather analysis of chromosome location for each factor. (0.08 MB ZIP) [file pcbi.1000920.s007.zip › Factor_GO_Chromosome/factor18_Ch.txt]

#	Annotation	Total Genes With Ann	Your Genes (With Ann)	Your Genes (No Ann)	Genome (With Ann)	Genome (No Ann)	ln(Bayes factor)	neg ln(p value)	FE: neg ln(p value)	FE: neg ln(FDR)	Genes
1	7q31	3	3	91	100	30136	1.02	4.53	5.5	1.33	BPGM FLJ21986 OPN1SW
2	9q32	2	2	92	45	30191	0.17	3.74	4.67	1.33	C9orf13 DBC1
3	6q24	2	2	92	51	30185	-0.05	0	4.44	1.33	AKAP12 LOC389432
4	14q24	3	3	91	165	30071	-0.24	0	4.17	1.33	ALDH6A1 KIAA0247 LTBP2
5	12p12	2	2	92	72	30164	-0.66	0	3.81	1.23	EMP1 ST8SIA1
6	9q21	2	2	92	93	30143	-1.1	0	3.35	1.23	MAMDC2 PCSK5
7	1p35	2	2	92	99	30137	-1.22	0	3.23	1.23	C1orf38 IBRDC3
8	6pter	1	1	93	12	30224	-1.29	0	3.23	1.23	TNRC5
9	12p13	3	3	91	256	29980	-1.3	0	3.06	1.23	GPCR5A MFAP5 RAD52
10	10q24	2	2	92	121	30115	-1.52	0	2.88	1.23	MXI1 PLAU
11	7p15	2	2	92	124	30112	-1.57	0	2.84	1.23	INHBA OSBPL3
12	1p31	2	2	92	125	30111	-1.59	0	2.83	1.23	FLJ23091 LEPR
13	12q	1	1	93	19	30217	-1.72	0	2.81	1.23	CHST11
14	13q11	1	1	93	19	30217	-1.72	0	2.81	1.23	LATS2
15	1p36	4	4	90	550	29686	-1.8	0	2.37	1.2	DHRS3 KLHL21 RPL22 SSB1
16	13q31	1	1	93	23	30213	-1.87	0	2.63	1.2	SPRY2
17	1q42	2	2	92	154	30082	-1.9	0	2.47	1.2	CABC1 TP53BP2
18	3q28	1	1	93	25	30211	-1.95	0	2.56	1.2	CLDN1
19	11q23	2	2	92	160	30076	-1.98	0	2.41	1.2	IGSF4 NNMT
20	13q22	1	1	93	27	30209	-1.99	0	2.49	1.2	LMO7
21	9p11	1	1	93	32	30204	-2.16	0	2.33	1.2	ALDH1B1
22	4q26	1	1	93	32	30204	-2.16	0	2.33	1.2	SYNPO2
23	1q32	2	2	92	182	30054	-2.17	0	2.19	1.11	DAF SRGAP2
24	19p13	4	4	90	655	29581	-2.19	0	1.91	1.06	ANKRD25 CIRBP COL5A3 IFI30
25	4p14	1	1	93	41	30195	-2.37	0	2.1	1.06	TLR1
26	17q25	2	2	92	214	30022	-2.37	0	1.93	1.06	PSCD1 TIMP2
27	1p33	1	1	93	44	30192	-2.44	0	2.04	1.06	TGFBR3
28	13q32	1	1	93	47	30189	-2.47	0	1.98	1.06	FARP1
29	4q28	1	1	93	52	30184	-2.57	0	1.89	1.06	FAT4
30	3q12	1	1	93	54	30182	-2.6	0	1.85	1.06	ST3GAL6
31	19q13	1	1	93	966	29270	-2.63	0	0.05	0.05	PLAUR
32	22q13	2	2	92	261	29975	-2.64	0	1.63	1.01	CBX7 ST13
33	8q13	1	1	93	56	30180	-2.64	0	1.82	1.06	LYN
34	2q12	1	1	93	56	30180	-2.64	0	1.82	1.06	FHL2
35	12p11	1	1	93	61	30175	-2.72	0	1.74	1.05	SSPN
36	15q14	1	1	93	61	30175	-2.72	0	1.74	1.05	GPR
37	2p24	1	1	93	69	30167	-2.78	0	1.63	1.01	SDC1
38	10q21	1	1	93	70	30166	-2.8	0	1.62	1.01	EGR2
39	7q32	1	1	93	72	30164	-2.83	0	1.59	1.01	CALU
40	3q27	1	1	93	75	30161	-2.87	0	1.56	1.01	TP73L
41	1q21	2	2	92	341	29895	-2.89	0	1.25	0.92	S100A4 TXNIP
42	3p22	1	1	93	77	30159	-2.89	0	1.54	1.01	GC20
43	6q25	1	1	93	88	30148	-2.99	0	1.42	0.92	FNDC1
44	Xq26	1	1	93	91	30145	-2.99	0	1.39	0.92	RBMX
45	4q31	1	1	93	93	30143	-3.02	0	1.37	0.92	OSAP
46	1p32	1	1	93	97	30139	-3.06	0	1.34	0.92	TESK2
47	1q25	1	1	93	97	30139	-3.06	0	1.34	0.92	NCF2
48	8p21	1	1	93	101	30135	-3.1	0	1.3	0.92	ZNF395
49	2p13	1	1	93	103	30133	-3.12	0	1.29	0.92	CYP26B1
50	3p25	1	1	93	107	30129	-3.12	0	1.25	0.92	OXTR
51	3q13	1	1	93	115	30121	-3.16	0	1.19	0.9	URB
52	10q23	1	1	93	121	30115	-3.18	0	1.15	0.9	MMRN2
53	18q21	1	1	93	118	30118	-3.19	0	1.17	0.9	SERPINB7
54	16p12	1	1	93	122	30114	-3.19	0	1.15	0.9	USP31
55	15q26	1	1	93	128	30108	-3.24	0	1.11	0.88	DMN
56	2q33	1	1	93	133	30103	-3.24	0	1.08	0.88	NRP2
57	13q12	1	1	93	134	30102	-3.25	0	1.07	0.88	LHFP
58	6p21	1	1	93	644	29592	-3.25	0	0.14	0.13	HLA-E
59	4p16	1	1	93	170	30066	-3.36	0	0.88	0.74	D4S234E
60	2q37	1	1	93	160	30076	-3.37	0	0.93	0.75	FLJ12584
61	20q11	1	1	93	167	30069	-3.38	0	0.9	0.74	MMP9
62	11q12	1	1	93	202	30034	-3.44	0	0.76	0.65	YPEL4
63	1p34	1	1	93	198	30038	-3.45	0	0.77	0.65	COL8A2
64	5q31	1	1	93	248	29988	-3.52	0	0.62	0.52	TGFBI
65	3p21	1	1	93	257	29979	-3.53	0	0.59	0.52	ARHGEF3
66	17p13	1	1	93	314	29922	-3.54	0	0.47	0.42	CXCL16
67	12q13	1	1	93	309	29927	-3.55	0	0.48	0.42	TEBP
68	14q11	1	1	93	326	29910	-3.57	0	0.45	0.42	MMP14
