# Supplementary material for: Latent Factor Analysis to Discover Pathway-Associated Putative Segmental Aneuploidies in Human Cancers
Source: PLoS Comput Biol. 2010 Sep 2;6(9):e1000920. doi: 10.1371/journal.pcbi.1000920 (PMC2932681; doi:10.1371/journal.pcbi.1000920)
Supplement: Table S2 — Full gather analysis of chromosome location for each factor. (0.08 MB ZIP) [file pcbi.1000920.s007.zip › Factor_GO_Chromosome/factor2_Ch.txt]

#	Annotation	Total Genes With Ann	Your Genes (With Ann)	Your Genes (No Ann)	Genome (With Ann)	Genome (No Ann)	ln(Bayes factor)	neg ln(p value)	FE: neg ln(p value)	FE: neg ln(FDR)	Genes
1	3q13	5	5	234	111	29980	0.75	4.26	6.08	1.38	ABHD10 ATP6V1A C3orf17 GSK3B RABL3
2	11p15	10	10	229	443	29648	0.58	4.13	5.7	1.38	ARNTL BET1L CDKN1C GTF2H1 PNPLA2 PSMA1 RNF141 RRM1 SMAP WEE1
3	9q21	4	4	235	91	30000	-0.33	0.0	4.98	1.07	HBLD2 IARS MAMDC2 ZCCHC6
4	19q13	2	2	237	965	29126	-1.14	0.0	0.0	0.0	ZNF134 ZNF264
5	5p13	3	3	236	76	30015	-1.61	0.0	3.7	0.48	DAB2 OSMR ZFR
6	5q23	3	3	236	76	30015	-1.61	0.0	3.7	0.48	LOX SNX2 TICAM2
7	3p26	2	2	237	28	30063	-1.63	0.0	3.76	0.48	ARL10C ITPR1
8	4q31	3	3	236	91	30000	-2.02	0.0	3.26	0.48	GAB1 GUCY1B3 LOC152485
9	8q22	3	3	236	97	29994	-2.14	0.0	3.11	0.48	EDD LAPTM4B LRP12
10	12q22	2	2	237	39	30052	-2.2	0.0	3.18	0.48	NFYB TMPO
11	22q13	5	5	234	258	29833	-2.23	0.0	2.85	0.48	ARHGAP8 KDELR3 NUP50 RBM9 ST13
12	4q21	3	3	236	107	29984	-2.37	0.0	2.87	0.48	CCNG2 SCARB2 SCD4
13	7q21	3	3	236	115	29976	-2.52	0.0	2.71	0.48	MCFP PDK4 PEG10
14	18q21	3	3	236	116	29975	-2.54	0.0	2.69	0.48	LMAN1 RKHD2 SMAD2
15	10q23	3	3	236	119	29972	-2.59	0.0	2.63	0.48	GLUD1 KIAA0261 MARCH5
16	2q36	2	2	237	52	30039	-2.63	0.0	2.69	0.48	CUL3 MRPL44
17	1p31	3	3	236	124	29967	-2.68	0.0	2.53	0.48	BBP DNAJB4 LEPR
18	14q	1	1	238	8	30083	-2.75	0.0	2.68	0.48	YY1
19	3p11	1	1	238	8	30083	-2.75	0.0	2.68	0.48	C3orf4
20	19p13	2	2	237	657	29434	-2.84	0.0	0.03	0.03	INSR MGC3262
21	3q21	3	3	236	136	29955	-2.86	0.0	2.33	0.48	KPNA1 NCK1 ZNF9
22	17q11	3	3	236	139	29952	-2.86	0.0	2.28	0.48	PHF12 TRAF4 ZNF207
23	9q22	3	3	236	137	29954	-2.88	0.0	2.31	0.48	AUH SPTLC1 TGFBR1
24	2q32	2	2	237	62	30029	-2.88	0.0	2.4	0.48	ATF2 STAT1
25	3p24	2	2	237	65	30026	-2.97	0.0	2.32	0.48	CAPN7 RAB5A
26	5q31	4	4	235	245	29846	-3.01	0.0	2.01	0.41	ANKHD1 CNOT8 DCTN4 SEC24A
27	7q32	2	2	237	71	30020	-3.08	0.0	2.18	0.48	CALU UBE2H
28	6pter	1	1	238	12	30079	-3.08	0.0	2.33	0.48	ZNF318
29	12p12	2	2	237	72	30019	-3.11	0.0	2.16	0.48	ETNK1 WBP11
30	3p14	2	2	237	72	30019	-3.11	0.0	2.16	0.48	ARL6IP5 EIF4E3
31	3q29	2	2	237	72	30019	-3.11	0.0	2.16	0.48	FYTTD1 PAK2
32	5q35	3	3	236	160	29931	-3.15	0.0	1.98	0.41	CANX FBXW11 NPM1
33	15q24	2	2	237	76	30015	-3.19	0.0	2.07	0.43	AKAP13 MORF4L1
34	9q33	2	2	237	82	30009	-3.27	0.0	1.95	0.41	PPP6C RBM18
35	6p12	2	2	237	84	30007	-3.32	0.0	1.91	0.4	GCLC VEGF
36	9q31	2	2	237	86	30005	-3.37	0.0	1.88	0.39	EPB41L4B TMEM38B
37	Xq26	2	2	237	90	30001	-3.39	0.0	1.81	0.38	FHL1 LOC159090
38	6p21	3	3	236	642	29449	-3.48	0.0	0.12	0.07	BRD2 SFRS3 TAP1
39	15q22	2	2	237	99	29992	-3.52	0.0	1.66	0.38	FEM1B GRINL1A
40	8p21	2	2	237	100	29991	-3.54	0.0	1.65	0.38	GSR MSCP
41	2p15	1	1	238	21	30070	-3.55	0.0	1.83	0.38	B3GNT1
42	13q31	1	1	238	23	30068	-3.6	0.0	1.75	0.38	NDFIP2
43	22q11	1	1	238	368	29723	-3.62	0.0	0.05	0.04	BCL2L13
44	6p23	1	1	238	24	30067	-3.64	0.0	1.72	0.38	RANBP9
45	19q12	1	1	238	27	30064	-3.73	0.0	1.62	0.38	LOC148189
46	1q21	1	1	238	342	29749	-3.73	0.0	0.07	0.05	PIK4CB
47	1p36	3	3	236	551	29540	-3.74	0.0	0.21	0.12	MFN2 SPEN WASF2
48	9q13	1	1	238	28	30063	-3.76	0.0	1.58	0.38	ZA20D2
49	2q34	1	1	238	28	30063	-3.76	0.0	1.58	0.38	CREB1
50	5q34	1	1	238	29	30062	-3.8	0.0	1.55	0.38	DUSP1
51	4q24	1	1	238	30	30061	-3.83	0.0	1.53	0.38	UBE2D3
52	11q25	1	1	238	31	30060	-3.83	0.0	1.5	0.38	JAM3
53	14q11	1	1	238	326	29765	-3.84	0.0	0.08	0.05	RNASE4
54	Xp11	3	3	236	274	29817	-3.84	0.0	0.99	0.38	BCOR DDX3X UTX
55	17p13	1	1	238	314	29777	-3.87	0.0	0.09	0.05	MNT
56	6q12	1	1	238	33	30058	-3.89	0.0	1.44	0.38	PTP4A1
57	17q21	1	1	238	312	29779	-3.89	0.0	0.09	0.05	SPAG9
58	1p13	2	2	237	143	29948	-3.9	0.0	1.15	0.38	GNAI3 HBXIP
59	12q13	1	1	238	309	29782	-3.91	0.0	0.09	0.05	SP1
60	10q26	2	2	237	147	29944	-3.92	0.0	1.11	0.38	PDZK8 ZRANB1
61	1q42	2	2	237	154	29937	-3.95	0.0	1.05	0.38	RAB4A WDR26
62	14q32	3	3	236	416	29675	-3.96	0.0	0.44	0.23	EIF5 KIAA2010 PAPOLA
63	11q23	2	2	237	160	29931	-4.0	0.0	1.01	0.38	MLL RBM7
64	Xq25	1	1	238	41	30050	-4.01	0.0	1.26	0.38	BIRC4
65	4p14	1	1	238	41	30050	-4.01	0.0	1.26	0.38	KLF3
66	16q22	2	2	237	170	29921	-4.03	0.0	0.93	0.38	CES2 MAF
67	14q12	1	1	238	42	30049	-4.03	0.0	1.24	0.38	CFL2
68	16p13	2	2	237	352	29739	-4.03	0.0	0.26	0.16	FLYWCH1 RAB40C
69	20q11	2	2	237	166	29925	-4.04	0.0	0.96	0.38	BCL2L1 RNPC2
70	1q32	2	2	237	182	29909	-4.07	0.0	0.85	0.38	PTPN14 RCOR3
71	4q22	1	1	238	44	30047	-4.08	0.0	1.2	0.38	PDLIM5
72	20q13	1	1	238	268	29823	-4.08	0.0	0.13	0.07	ZNF313
73	6p24	1	1	238	45	30046	-4.1	0.0	1.19	0.38	SSR1
74	1p34	2	2	237	197	29894	-4.1	0.0	0.76	0.34	COL8A2 SP192
75	11q12	2	2	237	201	29890	-4.11	0.0	0.74	0.33	FLJ36874 STX3A
76	9q32	1	1	238	46	30045	-4.12	0.0	1.17	0.38	RAB14
77	5q32	1	1	238	48	30043	-4.13	0.0	1.13	0.38	GRPEL2
78	8q24	2	2	237	221	29870	-4.14	0.0	0.64	0.29	NSE2 PTK2
79	12q24	2	2	237	285	29806	-4.15	0.0	0.41	0.22	HSPC132 SFRS8
80	17p12	1	1	238	49	30042	-4.15	0.0	1.12	0.38	FLJ36674
81	18q11	1	1	238	49	30042	-4.15	0.0	1.12	0.38	RIOK3
82	9q34	2	2	237	270	29821	-4.16	0.0	0.46	0.23	GOLGA2 SET
83	3p21	1	1	238	257	29834	-4.17	0.0	0.14	0.07	ARF4
84	8q11	1	1	238	50	30041	-4.17	0.0	1.1	0.38	TCEA1
85	8q12	1	1	238	51	30040	-4.19	0.0	1.09	0.38	IMPA3
86	12p13	2	2	237	257	29834	-4.19	0.0	0.5	0.23	KIAA1238 TPI1
87	7p13	1	1	238	53	30038	-4.2	0.0	1.06	0.38	H2AFV
88	1q41	1	1	238	53	30038	-4.2	0.0	1.06	0.38	FLJ12806
89	5q12	1	1	238	53	30038	-4.2	0.0	1.06	0.38	SLC30A5
90	11p13	1	1	238	55	30036	-4.2	0.0	1.03	0.38	CD44
91	4q32	1	1	238	54	30037	-4.21	0.0	1.04	0.38	LOC201725
92	6q14	1	1	238	54	30037	-4.21	0.0	1.04	0.38	TMEM30A
93	Xq24	1	1	238	56	30035	-4.22	0.0	1.01	0.38	IL13RA1
94	8q13	1	1	238	56	30035	-4.22	0.0	1.01	0.38	CHPPR
95	2p22	1	1	238	56	30035	-4.22	0.0	1.01	0.38	HNRPLL
96	4q25	1	1	238	56	30035	-4.22	0.0	1.01	0.38	DC2
97	13q34	1	1	238	58	30033	-4.22	0.0	0.99	0.38	ING1
98	21q21	1	1	238	58	30033	-4.22	0.0	0.99	0.38	APP
99	3q22	1	1	238	58	30033	-4.22	0.0	0.99	0.38	STAG1
100	5q14	1	1	238	58	30033	-4.22	0.0	0.99	0.38	CSPG2
101	10p15	1	1	238	59	30032	-4.24	0.0	0.97	0.38	NET1
102	1q31	1	1	238	59	30032	-4.24	0.0	0.97	0.38	GLUL
103	7p21	1	1	238	61	30030	-4.27	0.0	0.95	0.38	GLCCI1
104	9p24	1	1	238	63	30028	-4.27	0.0	0.92	0.38	KIAA1815
105	Xp22	1	1	238	217	29874	-4.28	0.0	0.19	0.12	U2AF1L2
106	10p11	1	1	238	64	30027	-4.29	0.0	0.91	0.38	ABI1
107	12q14	1	1	238	64	30027	-4.29	0.0	0.91	0.38	GNS
108	1p21	1	1	238	64	30027	-4.29	0.0	0.91	0.38	HIAT1
109	1q24	1	1	238	69	30022	-4.3	0.0	0.85	0.38	VAMP4
110	17q25	1	1	238	215	29876	-4.3	0.0	0.2	0.12	EVER1
111	9p22	1	1	238	65	30026	-4.3	0.0	0.9	0.38	SNAPC3
112	18q12	1	1	238	70	30021	-4.31	0.0	0.84	0.38	P15RS
113	Xq21	1	1	238	68	30023	-4.32	0.0	0.87	0.38	ATP6AP2
114	10q25	1	1	238	68	30023	-4.32	0.0	0.87	0.38	SH3MD1
115	2p16	1	1	238	66	30025	-4.32	0.0	0.89	0.38	C2orf30
116	6q23	1	1	238	66	30025	-4.32	0.0	0.89	0.38	HBS1L
117	20p12	1	1	238	71	30020	-4.33	0.0	0.83	0.38	JAG1
118	7q11	1	1	238	192	29899	-4.34	0.0	0.24	0.15	RHBDL7
119	6p25	1	1	238	78	30013	-4.36	0.0	0.77	0.34	TXNL2
120	14q21	1	1	238	77	30014	-4.38	0.0	0.77	0.34	PNN
121	7q34	1	1	238	170	29921	-4.41	0.0	0.3	0.18	LUC7L2
122	4p16	1	1	238	170	29921	-4.41	0.0	0.3	0.18	FLJ34443
123	3q25	1	1	238	88	30003	-4.41	0.0	0.68	0.29	KPNA4
124	14q23	1	1	238	91	30000	-4.42	0.0	0.66	0.29	SGPP1
125	20p11	1	1	238	97	29994	-4.42	0.0	0.62	0.29	SNX5
126	2p23	1	1	238	97	29994	-4.42	0.0	0.62	0.29	YPEL5
127	14q24	1	1	238	167	29924	-4.42	0.0	0.31	0.18	SLC39A9
128	6p22	1	1	238	157	29934	-4.43	0.0	0.34	0.2	BTN2A1
129	8q21	1	1	238	98	29993	-4.43	0.0	0.61	0.29	DKFZp762C1112
130	7q22	1	1	238	158	29933	-4.43	0.0	0.33	0.2	HBP1
131	6q21	1	1	238	87	30004	-4.43	0.0	0.69	0.29	FOXO3A
132	15q11	1	1	238	154	29937	-4.44	0.0	0.35	0.2	HDGFRP3
133	20p13	1	1	238	96	29995	-4.44	0.0	0.62	0.29	CSNK2A1
134	22q12	1	1	238	146	29945	-4.45	0.0	0.37	0.21	SF3A1
135	6q22	1	1	238	94	29997	-4.45	0.0	0.64	0.29	HSF2
136	Xq22	1	1	238	121	29970	-4.45	0.0	0.48	0.23	DSIPI
137	11q24	1	1	238	121	29970	-4.45	0.0	0.48	0.23	EI24
138	2q33	1	1	238	133	29958	-4.45	0.0	0.42	0.22	CFLAR
139	13q12	1	1	238	134	29957	-4.46	0.0	0.42	0.22	CG018
140	10q24	1	1	238	122	29969	-4.46	0.0	0.47	0.23	PLAU
141	1p22	1	1	238	95	29996	-4.46	0.0	0.63	0.29	GCLM
142	10q22	1	1	238	153	29938	-4.46	0.0	0.35	0.2	PRG1
143	17q12	1	1	238	144	29947	-4.47	0.0	0.38	0.21	MGC19764
144	7q31	1	1	238	102	29989	-4.47	0.0	0.58	0.29	WASL
145	7p22	1	1	238	116	29975	-4.47	0.0	0.5	0.23	KDELR2
146	Xq13	1	1	238	103	29988	-4.48	0.0	0.58	0.29	PGK1
147	2p13	1	1	238	103	29988	-4.48	0.0	0.58	0.29	GFPT1
148	7p15	1	1	238	125	29966	-4.48	0.0	0.46	0.23	JAZF1
149	13q14	1	1	238	138	29953	-4.49	0.0	0.4	0.22	DLEU1
150	16q24	1	1	238	119	29972	-4.49	0.0	0.49	0.23	MAP1LC3B
