# Supplementary material for: Latent Factor Analysis to Discover Pathway-Associated Putative Segmental Aneuploidies in Human Cancers
Source: PLoS Comput Biol. 2010 Sep 2;6(9):e1000920. doi: 10.1371/journal.pcbi.1000920 (PMC2932681; doi:10.1371/journal.pcbi.1000920)
Supplement: Table S2 — Full gather analysis of chromosome location for each factor. (0.08 MB ZIP) [file pcbi.1000920.s007.zip › Factor_GO_Chromosome/factor20_Ch.txt]

#	Annotation	Total Genes With Ann	Your Genes (With Ann)	Your Genes (No Ann)	Genome (With Ann)	Genome (No Ann)	ln(Bayes factor)	neg ln(p value)	FE: neg ln(p value)	FE: neg ln(FDR)	Genes
1	11p14	1	1	4	31	30294	3.48	7.13	5.25	3.77	DKFZp313A2432
2	11p13	1	1	4	55	30270	2.89	6.61	4.69	3.77	CD44
3	3p21	1	1	4	257	30068	1.39	4.97	3.17	2.66	IHPK2
4	16p13	1	1	4	353	29972	1.07	4.64	2.86	2.64	ADCY9
5	11p15	1	1	4	452	29873	0.86	4.36	2.62	2.62	GTF2H1
