# Supplementary material for: Latent Factor Analysis to Discover Pathway-Associated Putative Segmental Aneuploidies in Human Cancers
Source: PLoS Comput Biol. 2010 Sep 2;6(9):e1000920. doi: 10.1371/journal.pcbi.1000920 (PMC2932681; doi:10.1371/journal.pcbi.1000920)
Supplement: Table S2 — Full gather analysis of chromosome location for each factor. (0.08 MB ZIP) [file pcbi.1000920.s007.zip › Factor_GO_Chromosome/factor21_Ch.txt]

#	Annotation	Total Genes With Ann	Your Genes (With Ann)	Your Genes (No Ann)	Genome (With Ann)	Genome (No Ann)	ln(Bayes factor)	neg ln(p value)	FE: neg ln(p value)	FE: neg ln(FDR)	Genes
1	6p21	4	4	25	641	29660	2.47	6.13	5.76	2.54	C6orf136 C6orf49 NFYA TBN
2	Xq11	1	1	28	16	30285	0.74	4.26	4.13	1.78	ARHGEF9
3	16q21	1	1	28	25	30276	0.32	3.9	3.71	1.78	NOL3
4	12q13	2	2	27	308	29993	0.06	3.64	3.34	1.78	IGFBP6 KRTHB1
5	18q11	1	1	28	49	30252	-0.31	0	3.06	1.78	RIOK3
6	Xp21	1	1	28	74	30227	-0.68	0	2.67	1.78	SRPX
7	9q33	1	1	28	83	30218	-0.76	0	2.56	1.78	OLFML2A
8	1q22	1	1	28	83	30218	-0.76	0	2.56	1.78	IFI16
9	6p12	1	1	28	85	30216	-0.82	0	2.54	1.78	VEGF
10	9q31	1	1	28	87	30214	-0.84	0	2.52	1.78	CDW92
11	4q31	1	1	28	93	30208	-0.91	0	2.45	1.78	GUCY1B3
12	8q22	1	1	28	99	30202	-0.94	0	2.39	1.78	OSR2
13	1p35	1	1	28	100	30201	-0.95	0	2.38	1.78	SLC2A1
14	2p13	1	1	28	103	30198	-1.01	0	2.36	1.78	DYSF
15	3q13	1	1	28	115	30186	-1.08	0	2.25	1.77	URB
16	16q24	1	1	28	119	30182	-1.12	0	2.22	1.77	CDH13
17	13q12	1	1	28	134	30167	-1.21	0	2.11	1.73	CRYL1
18	17q12	1	1	28	144	30157	-1.28	0	2.04	1.73	KRT16
19	10q22	1	1	28	153	30148	-1.34	0	1.99	1.73	COL13A1
20	11q23	1	1	28	161	30140	-1.36	0	1.94	1.73	MCAM
21	20q11	1	1	28	167	30134	-1.42	0	1.9	1.73	EPB41L1
22	11q12	1	1	28	202	30099	-1.55	0	1.73	1.6	SERPING1
23	12q24	1	1	28	286	30015	-1.83	0	1.42	1.34	OASL
24	11p15	1	1	28	452	29849	-2.13	0	1.04	1	DKK3
25	19p13	1	1	28	658	29643	-2.32	0	0.75	0.75	NOTCH3
