# Supplementary material for: Latent Factor Analysis to Discover Pathway-Associated Putative Segmental Aneuploidies in Human Cancers
Source: PLoS Comput Biol. 2010 Sep 2;6(9):e1000920. doi: 10.1371/journal.pcbi.1000920 (PMC2932681; doi:10.1371/journal.pcbi.1000920)
Supplement: Table S2 — Full gather analysis of chromosome location for each factor. (0.08 MB ZIP) [file pcbi.1000920.s007.zip › Factor_GO_Chromosome/factor22_Ch.txt]

#	Annotation	Total Genes With Ann	Your Genes (With Ann)	Your Genes (No Ann)	Genome (With Ann)	Genome (No Ann)	ln(Bayes factor)	neg ln(p value)	FE: neg ln(p value)	FE: neg ln(FDR)	Genes
1	3q21	3	3	76	136	30115	0.87	4.42	5.15	1.44	DC12 H1FX PDIR
2	6q14	2	2	77	53	30198	0.37	3.94	4.7	1.44	SLC17A5 TMEM30A
3	10p15	2	2	77	58	30193	0.23	3.79	4.53	1.44	KIAA0934 RBM17
4	9q31	2	2	77	86	30165	-0.48	0	3.81	1	SLC31A1 UGCG
5	10pter	1	1	78	12	30239	-0.94	0	3.4	0.95	FAM26B
6	4p12	1	1	78	19	30232	-1.37	0	2.98	0.95	KIAA1458
7	16p13	3	3	76	351	29900	-1.38	0	2.73	0.95	C16orf5 CREBBP MGC24665
8	1q12	1	1	78	24	30227	-1.56	0	2.76	0.95	CRA
9	7q11	2	2	77	191	30060	-1.78	0	2.4	0.95	DTX2 RHBDL7
10	4q34	1	1	78	31	30220	-1.78	0	2.52	0.95	SPCS3
11	18q22	1	1	78	37	30214	-1.95	0	2.36	0.95	RTTN
12	6p24	1	1	78	45	30206	-2.14	0	2.18	0.95	SSR1
13	8p12	1	1	78	46	30205	-2.16	0	2.16	0.95	HTPAP
14	5q31	2	2	77	247	30004	-2.16	0	1.98	0.95	PHF15 SEC24A
15	20q12	1	1	78	50	30201	-2.21	0	2.08	0.95	RPN2
16	8q12	1	1	78	51	30200	-2.23	0	2.06	0.95	IMPA3
17	3p21	2	2	77	256	29995	-2.24	0	1.93	0.95	ARF4 SELK
18	22q13	2	2	77	261	29990	-2.24	0	1.9	0.95	CBX7 KDELR3
19	5q12	1	1	78	53	30198	-2.27	0	2.03	0.95	SLC30A5
20	2p22	1	1	78	56	30195	-2.33	0	1.98	0.95	DKFZP564F0522
21	4q25	1	1	78	56	30195	-2.33	0	1.98	0.95	DC2
22	5q14	1	1	78	58	30193	-2.33	0	1.95	0.95	GLRX
23	2p16	1	1	78	66	30185	-2.46	0	1.83	0.95	C2orf30
24	2q24	1	1	78	68	30183	-2.49	0	1.8	0.95	GALNT3
25	7q32	1	1	78	72	30179	-2.51	0	1.75	0.95	CALU
26	12p12	1	1	78	73	30178	-2.52	0	1.74	0.95	GOLT1B
27	2q14	1	1	78	74	30177	-2.54	0	1.73	0.95	SLC35F5
28	1q21	2	2	77	341	29910	-2.56	0	1.49	0.95	PIK4CB UBE2Q
29	5q23	1	1	78	78	30173	-2.59	0	1.68	0.95	LOX
30	1q22	1	1	78	83	30168	-2.62	0	1.62	0.95	YY1AP1
31	12q23	1	1	78	84	30167	-2.63	0	1.61	0.95	ARL1
32	4q13	1	1	78	84	30167	-2.63	0	1.61	0.95	YT521
33	6q21	1	1	78	87	30164	-2.67	0	1.58	0.95	SEC63
34	3q25	1	1	78	88	30163	-2.68	0	1.57	0.95	SERP1
35	1q25	1	1	78	97	30154	-2.74	0	1.49	0.95	XPR1
36	2p23	1	1	78	97	30154	-2.74	0	1.49	0.95	FLJ20254
37	15q15	1	1	78	94	30157	-2.74	0	1.52	0.95	GRP58
38	1p22	1	1	78	95	30156	-2.75	0	1.51	0.95	CTBS
39	7q31	1	1	78	102	30149	-2.79	0	1.44	0.95	DNAJB9
40	2p13	1	1	78	103	30148	-2.8	0	1.44	0.95	GFPT1
41	4q21	1	1	78	109	30142	-2.83	0	1.39	0.95	SEC31L1
42	3q13	1	1	78	115	30136	-2.88	0	1.34	0.95	TMEM39A
43	7p22	1	1	78	116	30135	-2.89	0	1.33	0.95	KDELR2
44	11q24	1	1	78	121	30130	-2.9	0	1.3	0.95	SRPR
45	18q21	1	1	78	118	30133	-2.91	0	1.32	0.95	SEC11L3
46	10q24	1	1	78	122	30129	-2.91	0	1.29	0.95	COX15
47	16p12	1	1	78	122	30129	-2.91	0	1.29	0.95	USP31
48	19q13	2	2	77	965	29286	-3.01	0	0.33	0.28	GPI KDELR1
49	1p13	1	1	78	144	30107	-3.01	0	1.15	0.84	MGC54289
50	22q12	1	1	78	146	30105	-3.02	0	1.14	0.84	MGC17330
51	1q42	1	1	78	155	30096	-3.05	0	1.09	0.82	ACBD3
52	11q23	1	1	78	161	30090	-3.09	0	1.06	0.82	ARCN1
53	5q35	1	1	78	162	30089	-3.1	0	1.06	0.82	CANX
54	17p11	1	1	78	171	30080	-3.12	0	1.02	0.8	CPD
55	1q32	1	1	78	183	30068	-3.15	0	0.96	0.76	SARG
56	19p13	1	1	78	658	29593	-3.18	0	0.19	0.19	MGC3262
57	16p11	1	1	78	201	30050	-3.18	0	0.89	0.71	YPEL3
58	6p21	1	1	78	644	29607	-3.22	0	0.2	0.19	SLC39A7
59	8q24	1	1	78	222	30029	-3.25	0	0.82	0.65	DERL1
60	1p36	1	1	78	553	29698	-3.29	0	0.26	0.23	SPEN
61	9q34	1	1	78	271	29980	-3.33	0	0.67	0.53	GOLGA2
62	17q21	1	1	78	312	29939	-3.34	0	0.58	0.45	HDAC5
63	14q32	1	1	78	418	29833	-3.35	0	0.4	0.33	GOLGA5
64	11p15	1	1	78	452	29799	-3.37	0	0.36	0.3	BET1L
65	11q13	1	1	78	365	29886	-3.37	0	0.48	0.39	SYVN1
66	14q11	1	1	78	326	29925	-3.39	0	0.55	0.44	TINF2
