# Supplementary material for: Latent Factor Analysis to Discover Pathway-Associated Putative Segmental Aneuploidies in Human Cancers
Source: PLoS Comput Biol. 2010 Sep 2;6(9):e1000920. doi: 10.1371/journal.pcbi.1000920 (PMC2932681; doi:10.1371/journal.pcbi.1000920)
Supplement: Table S2 — Full gather analysis of chromosome location for each factor. (0.08 MB ZIP) [file pcbi.1000920.s007.zip › Factor_GO_Chromosome/factor23_Ch.txt]

#	Annotation	Total Genes With Ann	Your Genes (With Ann)	Your Genes (No Ann)	Genome (With Ann)	Genome (No Ann)	ln(Bayes factor)	neg ln(p value)	FE: neg ln(p value)	FE: neg ln(FDR)	Genes
1	22q13	22	22	20	241	30047	74.78	11.19	78.53	76.05	ADSL APOBEC3B ARHGAP8 ATF4 BIK BRD1 CELSR1 CSNK1E GTPBP1 HMG2L1 HRIHFB2122 KDELR3 LOC440836 LOC63929 LOC91689 MAFF NUP50 PIM3 POLDIP3 RBM9 ST13 TEF
2	22q12	5	5	37	142	30146	9.48	11.19	13.21	11.41	DRG1 FBXO7 PISD SELM SF3A1
3	22q11	5	5	37	364	29924	5.12	8.89	8.79	7.4	BCL2L13 PPM1F SNAP29 UBE2L3 UFD1L
4	16p13	2	2	40	352	29936	-1.16	0	2.45	1.73	ADCY9 CREBBP
5	20p12	1	1	41	71	30217	-1.37	0	2.35	1.73	BMP2
6	5p13	1	1	41	78	30210	-1.43	0	2.27	1.73	RPL37
7	6p25	1	1	41	78	30210	-1.43	0	2.27	1.73	C6orf149
8	1p35	1	1	41	100	30188	-1.68	0	2.03	1.63	FLJ11730
9	13q12	1	1	41	134	30154	-1.9	0	1.77	1.48	KIAA0774
10	1q32	1	1	41	183	30105	-2.15	0	1.49	1.32	CSRP1
11	Xp22	1	1	41	217	30071	-2.26	0	1.34	1.32	KAL1
12	8q24	1	1	41	222	30066	-2.28	0	1.32	1.32	NSE2
