# Supplementary material for: Latent Factor Analysis to Discover Pathway-Associated Putative Segmental Aneuploidies in Human Cancers
Source: PLoS Comput Biol. 2010 Sep 2;6(9):e1000920. doi: 10.1371/journal.pcbi.1000920 (PMC2932681; doi:10.1371/journal.pcbi.1000920)
Supplement: Table S2 — Full gather analysis of chromosome location for each factor. (0.08 MB ZIP) [file pcbi.1000920.s007.zip › Factor_GO_Chromosome/factor24_Ch.txt]

#	Annotation	Total Genes With Ann	Your Genes (With Ann)	Your Genes (No Ann)	Genome (With Ann)	Genome (No Ann)	ln(Bayes factor)	neg ln(p value)	FE: neg ln(p value)	FE: neg ln(FDR)	Genes
1	10p15	2	2	35	58	30235	2.41	6.01	6.01	3.17	AKR1C1 AKR1C2
2	5p13	2	2	35	77	30216	1.85	5.41	5.47	3.17	GHR PDZK3
3	5q23	2	2	35	77	30216	1.85	5.41	5.47	3.17	GPX3 LOX
4	10q23	2	2	35	120	30173	1.04	4.59	4.63	2.62	C10orf116 SORBS1
5	11p15	3	3	34	450	29843	0.53	4.08	4.04	2.43	ADM PNPLA2 SAA1
6	11q23	2	2	35	160	30133	0.5	4.03	4.09	2.43	LOC143903 SNF1LK2
7	10p14	1	1	36	27	30266	-0.24	0	3.39	2.1	PFKFB3
8	4q24	1	1	36	30	30263	-0.34	0	3.29	2.1	GENX-3414
9	4q34	1	1	36	31	30262	-0.34	0	3.26	2.1	ACSL1
10	10p13	1	1	36	33	30260	-0.43	0	3.2	2.1	NMT2
11	4q22	1	1	36	44	30249	-0.68	0	2.93	1.93	HADHSC
12	6q24	1	1	36	52	30241	-0.81	0	2.77	1.85	AKAP12
13	Xp21	1	1	36	74	30219	-1.16	0	2.44	1.67	SRPX
14	9q31	1	1	36	87	30206	-1.32	0	2.28	1.67	KLF4
15	3q25	1	1	36	88	30205	-1.33	0	2.27	1.67	MME
16	Xq26	1	1	36	91	30202	-1.33	0	2.24	1.67	FHL1
17	2p25	1	1	36	92	30201	-1.34	0	2.23	1.67	OACT2
18	7q31	1	1	36	102	30191	-1.45	0	2.13	1.67	FLJ21986
19	2p13	1	1	36	103	30190	-1.46	0	2.13	1.67	CYP26B1
20	7q21	1	1	36	117	30176	-1.55	0	2.01	1.6	PDK4
21	17q11	1	1	36	141	30152	-1.7	0	1.84	1.48	MMP28
22	10q11	1	1	36	157	30136	-1.81	0	1.74	1.43	C10orf10
23	1q32	1	1	36	183	30110	-1.93	0	1.6	1.34	G0S2
24	12p13	1	1	36	258	30035	-2.18	0	1.3	1.11	MFAP5
25	9q34	1	1	36	271	30022	-2.2	0	1.26	1.11	AGPAT2
26	Xp11	1	1	36	276	30017	-2.22	0	1.24	1.11	MAOA
27	12q24	1	1	36	286	30007	-2.25	0	1.21	1.11	GPR109B
28	17q21	1	1	36	312	29981	-2.31	0	1.14	1.07	AOC3
29	19p13	1	1	36	658	29635	-2.65	0	0.59	0.55	ANGPTL4
30	19q13	1	1	36	966	29327	-2.65	0	0.36	0.36	FTL
