# Supplementary material for: Latent Factor Analysis to Discover Pathway-Associated Putative Segmental Aneuploidies in Human Cancers
Source: PLoS Comput Biol. 2010 Sep 2;6(9):e1000920. doi: 10.1371/journal.pcbi.1000920 (PMC2932681; doi:10.1371/journal.pcbi.1000920)
Supplement: Table S2 — Full gather analysis of chromosome location for each factor. (0.08 MB ZIP) [file pcbi.1000920.s007.zip › Factor_GO_Chromosome/factor25_Ch.txt]

#	Annotation	Total Genes With Ann	Your Genes (With Ann)	Your Genes (No Ann)	Genome (With Ann)	Genome (No Ann)	ln(Bayes factor)	neg ln(p value)	FE: neg ln(p value)	FE: neg ln(FDR)	Genes
1	13q12	4	4	112	131	30083	1.66	5.21	6.3	1.96	GTF3A MGC9850 SAP18 UBL3
2	11q23	4	4	112	158	30056	1.02	4.53	5.65	1.96	CBL MLL RBM7 TRAPPC4
3	5q31	4	4	112	245	29969	-0.37	0	4.17	1.05	CNOT8 DCTN4 ETF1 SMAP-5
4	3p21	4	4	112	254	29960	-0.52	0	4.05	1.05	ALAS1 ARF4 DCP1A FLJ20209
5	15q24	2	2	114	76	30138	-1.33	0	3.32	0.91	AKAP13 MORF4L1
6	14q	1	1	115	8	30206	-1.34	0	3.38	0.91	YY1
7	6q21	2	2	114	86	30128	-1.54	0	3.1	0.91	C6orf210 FOXO3A
8	Xp22	3	3	113	215	29999	-1.56	0	2.97	0.91	ASMTL DXYS155E RAB9A
9	15q15	2	2	114	93	30121	-1.66	0	2.97	0.91	RAB27A SQRDL
10	10pter	1	1	115	12	30202	-1.67	0	3.02	0.91	DDIT4
11	5q13	2	2	114	97	30117	-1.72	0	2.89	0.91	HEXB HMGCR
12	20pter	1	1	115	16	30198	-1.97	0	2.76	0.87	EIF2S2
13	7q21	2	2	114	116	30098	-2.01	0	2.59	0.87	BRI3 ODAG
14	3p13	1	1	115	18	30196	-2.05	0	2.66	0.87	RYBP
15	2q33	2	2	114	132	30082	-2.2	0	2.37	0.87	CFLAR FLJ22555
16	2p15	1	1	115	21	30193	-2.2	0	2.51	0.87	CCT4
17	13q33	1	1	115	23	30191	-2.26	0	2.43	0.87	ITGBL1
18	3q21	2	2	114	137	30077	-2.27	0	2.31	0.87	HEG KPNA1
19	10p14	1	1	115	27	30187	-2.41	0	2.28	0.87	YME1L1
20	3q23	1	1	115	28	30186	-2.45	0	2.25	0.87	MRPS22
21	1p36	4	4	112	550	29664	-2.46	0	1.81	0.71	SMP1 SPEN SRRM1 WASF2
22	4q26	1	1	115	32	30182	-2.54	0	2.13	0.81	LOC401152
23	6q12	1	1	115	33	30181	-2.57	0	2.1	0.81	PTP4A1
24	6p24	1	1	115	45	30169	-2.84	0	1.82	0.71	TFAP2A
25	8q24	2	2	114	221	29993	-2.88	0	1.56	0.71	EIF2C2 THRAP6
26	6q24	1	1	115	52	30162	-2.92	0	1.69	0.71	AKAP12
27	6q14	1	1	115	54	30160	-2.99	0	1.66	0.71	SLC17A5
28	11p13	1	1	115	55	30159	-3.01	0	1.64	0.71	MMRP19
29	21q21	1	1	115	58	30156	-3.03	0	1.6	0.71	MRPS6
30	10p15	1	1	115	59	30155	-3.05	0	1.58	0.71	NET1
31	12p11	1	1	115	61	30153	-3.08	0	1.55	0.71	SSPN
32	22q13	2	2	114	261	29953	-3.08	0	1.32	0.71	POLDIP3 ST13
33	Xp11	2	2	114	275	29939	-3.09	0	1.25	0.71	PQBP1 RBM3
34	16q12	1	1	115	66	30148	-3.13	0	1.48	0.71	CDA08
35	3p24	1	1	115	66	30148	-3.13	0	1.48	0.71	CAPN7
36	19q13	4	4	112	963	29251	-3.13	0	0.68	0.51	ETHE1 FTL PLAUR ZNF331
37	4p15	1	1	115	67	30147	-3.14	0	1.47	0.71	CPEB2
38	14q22	1	1	115	70	30144	-3.15	0	1.43	0.71	C14orf35
39	7q32	1	1	115	72	30142	-3.18	0	1.41	0.71	TNPO3
40	3q29	1	1	115	73	30141	-3.19	0	1.4	0.71	PAK2
41	19p13	3	3	113	656	29558	-3.2	0	0.77	0.55	CRSP7 ICAM1 RKHD1
42	17q21	2	2	114	311	29903	-3.21	0	1.09	0.71	NPEPPS SUI1
43	12q13	2	2	114	308	29906	-3.22	0	1.1	0.71	SP1 TEBP
44	14q21	1	1	115	77	30137	-3.25	0	1.35	0.71	ARF6
45	3p22	1	1	115	77	30137	-3.25	0	1.35	0.71	GC20
46	5p13	1	1	115	78	30136	-3.26	0	1.34	0.71	ZFR
47	6p25	1	1	115	78	30136	-3.26	0	1.34	0.71	TXNL2
48	1q22	1	1	115	83	30131	-3.29	0	1.29	0.71	IFI16
49	9q31	1	1	115	87	30127	-3.34	0	1.25	0.71	SLC31A1
50	6q25	1	1	115	88	30126	-3.35	0	1.24	0.71	RBM16
51	14q23	1	1	115	91	30123	-3.35	0	1.21	0.71	WDR22
52	4q31	1	1	115	93	30121	-3.37	0	1.19	0.71	GUCY1B3
53	8q22	1	1	115	99	30115	-3.4	0	1.14	0.71	PPM2C
54	6p21	2	2	114	643	29571	-3.41	0	0.34	0.32	MICA PBX2
55	15q22	1	1	115	100	30114	-3.41	0	1.14	0.71	MAP2K1
56	1p35	1	1	115	100	30114	-3.41	0	1.14	0.71	IBRDC3
57	11p15	2	2	114	451	29763	-3.42	0	0.66	0.51	PLEKHA7 TPP1
58	Xq13	1	1	115	103	30111	-3.44	0	1.11	0.71	PGK1
59	2p13	1	1	115	103	30111	-3.44	0	1.11	0.71	PELI1
60	4q21	1	1	115	109	30105	-3.47	0	1.07	0.71	SEC31L1
61	3q13	1	1	115	115	30099	-3.49	0	1.02	0.68	APG3L
62	10q23	1	1	115	121	30093	-3.51	0	0.98	0.66	MMRN2
63	1p31	1	1	115	126	30088	-3.55	0	0.95	0.65	PGM1
64	9p13	1	1	115	129	30085	-3.57	0	0.93	0.65	CLTA
65	13q14	1	1	115	138	30076	-3.61	0	0.88	0.61	KBTBD6
66	14q32	1	1	115	418	29796	-3.62	0	0.22	0.22	PAPOLA
67	1q42	1	1	115	155	30059	-3.63	0	0.8	0.55	RAB4A
68	14q24	1	1	115	167	30047	-3.67	0	0.74	0.55	SIPA1L1
69	5q35	1	1	115	162	30052	-3.67	0	0.76	0.55	SQSTM1
70	Xq28	1	1	115	168	30046	-3.68	0	0.74	0.55	MTM1
71	7q11	1	1	115	192	30022	-3.68	0	0.65	0.51	POLR2J
72	1q32	1	1	115	183	30031	-3.7	0	0.68	0.51	RCOR3
73	11q12	1	1	115	202	30012	-3.7	0	0.61	0.51	ZFP91
74	17p13	1	1	115	314	29900	-3.71	0	0.35	0.32	POLR2A
75	1p34	1	1	115	198	30016	-3.72	0	0.63	0.51	RRAGC
76	21q22	1	1	115	295	29919	-3.74	0	0.39	0.33	PDXK
77	12q24	1	1	115	286	29928	-3.74	0	0.4	0.34	TA-PP2C
78	14q11	1	1	115	326	29888	-3.74	0	0.33	0.32	TINF2
79	9q34	1	1	115	271	29943	-3.75	0	0.43	0.35	GOLGA2
80	12p13	1	1	115	258	29956	-3.76	0	0.46	0.37	TPI1
