# Supplementary material for: Latent Factor Analysis to Discover Pathway-Associated Putative Segmental Aneuploidies in Human Cancers
Source: PLoS Comput Biol. 2010 Sep 2;6(9):e1000920. doi: 10.1371/journal.pcbi.1000920 (PMC2932681; doi:10.1371/journal.pcbi.1000920)
Supplement: Table S2 — Full gather analysis of chromosome location for each factor. (0.08 MB ZIP) [file pcbi.1000920.s007.zip › Factor_GO_Chromosome/factor26_Ch.txt]

#	Annotation	Total Genes With Ann	Your Genes (With Ann)	Your Genes (No Ann)	Genome (With Ann)	Genome (No Ann)	ln(Bayes factor)	neg ln(p value)	FE: neg ln(p value)	FE: neg ln(FDR)	Genes
1	1q42	14	14	66	142	30108	35.37	11.19	39.72	36.42	ACBD3 CABC1 EGLN1 ENAH FH FLJ35382 ITPKB KCNK1 LOC126731 LOC149603 RAB4A TOMM20 TP53BP2 WDR26
2	1q32	12	12	68	172	30078	25.88	11.19	30.25	27.65	C1orf37 FLJ25078 IRF6 KLHL12 MDM4 PLEKHA6 PPFIA4 PPP1R15B PPP2R5A PTPN14 RBBP5 RCOR3
3	1q21	13	13	67	330	29920	21.47	11.19	25.79	23.59	B4GALT3 BNIPL ECM1 ENSA GOLPH3L HIST2H4 NOTCH2NL PIK4CB POGZ PRPF3 SNX27 TORC2 UBE2Q
4	1q22	6	6	74	78	30172	11.81	11.19	16.16	14.25	DPM3 KIAA0907 LOC55974 PVRL4 VANGL2 YY1AP1
5	1q24	5	5	75	65	30185	9.3	11.19	13.64	11.96	CREG1 KLHL20 NME7 RASAL2 VAMP4
6	1q12	3	3	77	22	30228	5.79	9.4	10.15	8.65	CHD1L CRA MEF2D
7	1q41	2	2	78	52	30198	0.37	3.94	4.71	3.36	FLJ12806 KCTD3
8	1q25	2	2	78	96	30154	-0.71	0	3.58	2.37	LAD1 XPR1
9	1q44	2	2	78	106	30144	-0.87	0	3.41	2.31	PNAS-4 SMYD3
10	1q23	2	2	78	136	30114	-1.3	0	2.96	1.97	IGSF8 LOC257177
11	3p23	1	1	79	26	30224	-1.67	0	2.68	1.78	CKLFSF7
12	9q32	1	1	79	46	30204	-2.19	0	2.15	1.34	COL27A1
13	1p36	3	3	77	551	29699	-2.28	0	1.71	1.21	ADIPOR1 GPR89 NQO3A2
14	7p13	1	1	79	53	30197	-2.3	0	2.02	1.29	H2AFV
15	1q31	1	1	79	59	30191	-2.37	0	1.92	1.26	GLUL
16	15q24	1	1	79	77	30173	-2.6	0	1.68	1.21	LOXL1
17	5p13	1	1	79	78	30172	-2.61	0	1.67	1.21	RPL37
18	14q23	1	1	79	91	30159	-2.74	0	1.53	1.13	SGPP1
19	15q21	1	1	79	112	30138	-2.88	0	1.35	1	RAB11A
20	18p11	1	1	79	140	30110	-3.04	0	1.17	0.87	SPIRE1
21	10q26	1	1	79	148	30102	-3.06	0	1.12	0.87	FGFR2
22	10q11	1	1	79	157	30093	-3.09	0	1.07	0.87	KIAA0592
23	14q24	1	1	79	167	30083	-3.15	0	1.02	0.86	ALDH6A1
24	11q12	1	1	79	202	30048	-3.21	0	0.88	0.76	MGC5395
25	12p13	1	1	79	258	29992	-3.33	0	0.7	0.65	RAD52
26	Xp11	1	1	79	276	29974	-3.34	0	0.65	0.65	RBM3
27	22q13	1	1	79	262	29988	-3.35	0	0.69	0.65	KDELR3
