# Supplementary material for: Latent Factor Analysis to Discover Pathway-Associated Putative Segmental Aneuploidies in Human Cancers
Source: PLoS Comput Biol. 2010 Sep 2;6(9):e1000920. doi: 10.1371/journal.pcbi.1000920 (PMC2932681; doi:10.1371/journal.pcbi.1000920)
Supplement: Table S2 — Full gather analysis of chromosome location for each factor. (0.08 MB ZIP) [file pcbi.1000920.s007.zip › Factor_GO_Chromosome/factor27_Ch.txt]

#	Annotation	Total Genes With Ann	Your Genes (With Ann)	Your Genes (No Ann)	Genome (With Ann)	Genome (No Ann)	ln(Bayes factor)	neg ln(p value)	FE: neg ln(p value)	FE: neg ln(FDR)	Genes
1	7q11	8	8	35	185	30102	18.28	11.19	22	19.6	BAZ1B CLDN4 HIP1 LOC54103 POLR2J POR RHBDL7 TMPIT
2	7q32	6	6	37	67	30220	17.09	11.19	20.83	19.13	CALU CHCHD3 HIG2 KIAA0265 TNPO3 UBE2H
3	7q22	6	6	37	153	30134	12.4	11.19	16.14	14.84	AP1S1 G10 IFRD1 PMPCB TRIM56 ZRF1
4	7q31	5	5	38	98	30189	11.11	11.19	14.85	13.84	BPGM ING3 OPN1SW WASL ZNF277
5	7q36	5	5	38	103	30184	10.87	11.19	14.61	13.82	CUL1 DNAJB6 LOC202781 RHEB ZNF212
6	7q34	5	5	38	166	30121	8.63	11.19	12.35	11.74	HSPC268 KIAA0738 LUC7L2 MGC14289 MKRN1
7	7q21	4	4	39	114	30173	6.9	10.09	10.64	10.19	BRI3 MCFP ODAG SMURF1
8	9q13	1	1	42	28	30259	-0.54	0	3.21	2.89	ZA20D2
9	7q33	1	1	42	34	30253	-0.73	0	3.03	2.83	SLC13A4
10	2q36	1	1	42	53	30234	-1.1	0	2.61	2.51	CUL3
11	10q11	1	1	42	157	30130	-2.05	0	1.6	1.6	FLJ10824
