# Supplementary material for: Latent Factor Analysis to Discover Pathway-Associated Putative Segmental Aneuploidies in Human Cancers
Source: PLoS Comput Biol. 2010 Sep 2;6(9):e1000920. doi: 10.1371/journal.pcbi.1000920 (PMC2932681; doi:10.1371/journal.pcbi.1000920)
Supplement: Table S2 — Full gather analysis of chromosome location for each factor. (0.08 MB ZIP) [file pcbi.1000920.s007.zip › Factor_GO_Chromosome/factor28_Ch.txt]

#	Annotation	Total Genes With Ann	Your Genes (With Ann)	Your Genes (No Ann)	Genome (With Ann)	Genome (No Ann)	ln(Bayes factor)	neg ln(p value)	FE: neg ln(p value)	FE: neg ln(FDR)	Genes
1	19p13	14	14	91	645	29580	11.99	11.19	16.51	12.56	APG4D BPY2IP1 BRD4 CDKN2D CRSP7 LPPR2 NOTCH3 OLFM2 PTBP1 RKHD1 SLC27A1 SLC35E1 TIMM44 UBXD1
2	19q13	12	12	93	955	29270	4.52	8.36	8.93	5.67	GLTSCR1 GPI KDELR1 LENG8 LOC255783 LOC284361 MGC2752 NUCB1 RRAS TGFB1 TRPM4 ZNF134
3	7q11	5	5	100	188	30037	2.91	6.67	7.47	4.61	DTX2 LIMK1 POR RHBDL7 TMPIT
4	3q21	3	3	102	136	30089	-0.18	0	4.38	1.81	GPR175 H1FX KPNA1
5	16p11	3	3	102	199	30026	-1.09	0	3.4	1.06	FBS1 FLJ13868 YPEL3
6	2p23	2	2	103	96	30129	-1.46	0	3.09	1	FLJ20254 FOSL2
7	17q23	2	2	103	101	30124	-1.56	0	3	1	Bit1 VMP1
8	9q34	3	3	102	269	29956	-1.74	0	2.68	0.81	AGPAT2 ARRDC1 GOLGA2
9	17q11	2	2	103	140	30085	-2.05	0	2.44	0.73	SUPT6H TRAF4
10	1p36	4	4	101	550	29675	-2.18	0	2.07	0.73	DDEFL1 PLOD1 SSB1 WASF2
11	Xq28	2	2	103	167	30058	-2.34	0	2.15	0.73	ATP6AP1 CD99L2
12	6p21	4	4	101	641	29584	-2.47	0	1.69	0.73	BRD2 HMGA1 PHF1 SLC39A7
13	1p34	2	2	103	197	30028	-2.54	0	1.89	0.73	MUF1 SP192
14	11q12	2	2	103	201	30024	-2.58	0	1.86	0.73	CYBASC3 TNKS1BP1
15	17q25	2	2	103	214	30011	-2.64	0	1.76	0.73	EVER1 GAA
16	Xp22	2	2	103	216	30009	-2.66	0	1.75	0.73	ASMTL U2AF1L2
17	9q32	1	1	104	46	30179	-2.7	0	1.89	0.73	HDHD3
18	7p13	1	1	104	53	30172	-2.81	0	1.77	0.73	AEBP1
19	2p22	1	1	104	56	30169	-2.86	0	1.72	0.73	ZFP36L2
20	2p21	1	1	104	58	30167	-2.86	0	1.69	0.73	TTC7A
21	22q13	2	2	103	261	29964	-2.88	0	1.46	0.69	GTPBP1 LOC440836
22	Xp11	2	2	103	275	29950	-2.92	0	1.39	0.67	PCTK1 PQBP1
23	17q21	2	2	103	311	29914	-3.04	0	1.22	0.67	NPEPPS SPAG9
24	7q32	1	1	104	72	30153	-3.05	0	1.5	0.69	ZYX
25	3p14	1	1	104	73	30152	-3.06	0	1.48	0.69	TKT
26	3q27	1	1	104	75	30150	-3.09	0	1.46	0.69	TMEM41A
27	1q21	2	2	103	341	29884	-3.13	0	1.1	0.62	PIK4CB TORC2
28	6q21	1	1	104	87	30138	-3.2	0	1.33	0.67	FOXO3A
29	11q11	1	1	104	98	30127	-3.26	0	1.23	0.67	LRP16
30	15q22	1	1	104	100	30125	-3.28	0	1.22	0.67	PML
31	1p35	1	1	104	100	30125	-3.28	0	1.22	0.67	IBRDC3
32	11p15	2	2	103	451	29774	-3.31	0	0.76	0.56	BET1L PNPLA2
33	7p22	1	1	104	116	30109	-3.36	0	1.1	0.62	MAFK
34	16q24	1	1	104	119	30106	-3.39	0	1.08	0.62	MAP1LC3B
35	1p31	1	1	104	126	30099	-3.41	0	1.03	0.62	HHLA3
36	15q26	1	1	104	128	30097	-3.43	0	1.02	0.62	LOC283680
37	1q23	1	1	104	137	30088	-3.46	0	0.96	0.61	IGSF8
38	1p13	1	1	104	144	30081	-3.48	0	0.93	0.61	MOV10
39	15q11	1	1	104	154	30071	-3.49	0	0.88	0.61	PLA2G4B
40	1q42	1	1	104	155	30070	-3.49	0	0.87	0.61	LOC149603
41	22q12	1	1	104	146	30079	-3.5	0	0.92	0.61	SF3A1
42	7q34	1	1	104	170	30055	-3.55	0	0.8	0.56	MGC14289
43	1q32	1	1	104	183	30042	-3.59	0	0.75	0.56	PPP1R12B
44	8q24	1	1	104	222	30003	-3.63	0	0.62	0.45	TSTA3
45	22q11	1	1	104	368	29857	-3.63	0	0.32	0.32	UBE2L3
46	16p13	1	1	104	353	29872	-3.66	0	0.34	0.32	FLYWCH1
47	12q24	1	1	104	286	29939	-3.66	0	0.46	0.36	PPP1CC
48	14q11	1	1	104	326	29899	-3.67	0	0.39	0.35	LRP10
49	12q13	1	1	104	309	29916	-3.68	0	0.41	0.36	SP1
50	3p21	1	1	104	257	29968	-3.68	0	0.52	0.4	KIAA0540
51	12p13	1	1	104	258	29967	-3.69	0	0.52	0.4	TPI1
52	21q22	1	1	104	295	29930	-3.7	0	0.44	0.36	PFKL
