# Supplementary material for: Latent Factor Analysis to Discover Pathway-Associated Putative Segmental Aneuploidies in Human Cancers
Source: PLoS Comput Biol. 2010 Sep 2;6(9):e1000920. doi: 10.1371/journal.pcbi.1000920 (PMC2932681; doi:10.1371/journal.pcbi.1000920)
Supplement: Table S2 — Full gather analysis of chromosome location for each factor. (0.08 MB ZIP) [file pcbi.1000920.s007.zip › Factor_GO_Chromosome/factor29_Ch.txt]

#	Annotation	Total Genes With Ann	Your Genes (With Ann)	Your Genes (No Ann)	Genome (With Ann)	Genome (No Ann)	ln(Bayes factor)	neg ln(p value)	FE: neg ln(p value)	FE: neg ln(FDR)	Genes
1	16q23	7	7	38	38	30247	24.67	11.19	28.49	25.45	AP1G1 C16orf46 DC13 FA2H HSBP1 PSMD7 TERF2IP
2	16q22	8	8	37	164	30121	18.75	11.19	22.53	20.18	AARS CES2 CGI-128 HAS3 MARVELD3 NFAT5 NQO1 SF3B3
3	16q24	6	6	39	114	30171	13.72	11.19	17.53	15.59	ANKRD11 BANP C16orf44 KIAA0513 MAP1LC3B SLC7A5
4	16q12	5	5	40	62	30223	12.97	11.19	16.78	15.12	CDA08 CPSF5 CYLD HERPUD1 N4BP1
5	16q21	2	2	43	24	30261	3.48	7.13	7.29	5.85	CNOT1 NOL3
6	18p11	2	2	43	139	30146	0.23	3.79	3.98	2.78	AFG3L2 C18orf19
7	16q11	1	1	44	13	30272	0.1	3.69	3.88	2.78	DNAJA2
8	20pter	1	1	44	16	30269	-0.12	0	3.69	2.73	EIF2S2
9	5q21	1	1	44	47	30238	-1.1	0	2.68	1.83	GNPDA1
10	10p11	1	1	44	64	30221	-1.37	0	2.38	1.64	ABI1
11	5q23	1	1	44	78	30207	-1.57	0	2.2	1.55	SEMA6A
12	1p22	1	1	44	95	30190	-1.73	0	2.02	1.5	DDAH1
13	17q23	1	1	44	102	30183	-1.8	0	1.95	1.5	ZNF161
14	7q36	1	1	44	107	30178	-1.82	0	1.91	1.5	INSIG1
15	10q23	1	1	44	121	30164	-1.91	0	1.8	1.46	BLNK
16	3q21	1	1	44	138	30147	-2.04	0	1.68	1.43	E2IG5
17	1p13	1	1	44	144	30141	-2.05	0	1.64	1.43	CEPT1
18	16p11	1	1	44	201	30084	-2.32	0	1.35	1.19	SEZ6L2
19	9q34	1	1	44	271	30014	-2.52	0	1.1	1	STOM
20	16p13	1	1	44	353	29932	-2.66	0	0.89	0.84	CSNK2A2
21	6p21	1	1	44	644	29641	-2.85	0	0.48	0.48	BF
