# Supplementary material for: Latent Factor Analysis to Discover Pathway-Associated Putative Segmental Aneuploidies in Human Cancers
Source: PLoS Comput Biol. 2010 Sep 2;6(9):e1000920. doi: 10.1371/journal.pcbi.1000920 (PMC2932681; doi:10.1371/journal.pcbi.1000920)
Supplement: Table S2 — Full gather analysis of chromosome location for each factor. (0.08 MB ZIP) [file pcbi.1000920.s007.zip › Factor_GO_Chromosome/factor3_Ch.txt]

#	Annotation	Total Genes With Ann	Your Genes (With Ann)	Your Genes (No Ann)	Genome (With Ann)	Genome (No Ann)	ln(Bayes factor)	neg ln(p value)	FE: neg ln(p value)	FE: neg ln(FDR)	Genes
1	18q12	4	4	151	67	30108	2.65	6.35	7.62	2.98	C18orf10 C18orf37 IER3IP1 P15RS
2	1p34	5	5	150	194	29981	0.73	4.26	5.61	1.66	COL8A2 JMJD2A NSEP1 SP192 ZMPSTE24
3	6p25	3	3	152	76	30099	-0.1	0.0	4.85	1.31	C6orf149 RPP40 TXNL2
4	16q23	2	2	153	43	30132	-1.18	0.0	3.81	0.97	DC13 PSMD7
5	13q12	3	3	152	132	30043	-1.44	0.0	3.44	0.97	GTF3A MGC9850 SAP18
6	11p13	2	2	153	54	30121	-1.56	0.0	3.4	0.97	CSTF3 FLJ11336
7	18p11	3	3	152	138	30037	-1.57	0.0	3.33	0.97	C18orf19 RNMT VAPA
8	1p13	3	3	152	142	30033	-1.59	0.0	3.26	0.97	GNAI3 HBXIP RBM15
9	8q13	2	2	153	55	30120	-1.6	0.0	3.37	0.97	CHPPR STAU2
10	22q13	4	4	151	259	29916	-1.71	0.0	3.07	0.97	ADSL BRD1 CBX7 ST13
11	1q42	3	3	152	153	30022	-1.75	0.0	3.08	0.97	FLJ35382 RAB4A TOMM20
12	14q	1	1	154	8	30167	-1.92	0.0	3.1	0.97	YY1
13	14q32	5	5	150	414	29761	-1.92	0.0	2.74	0.93	DNCH1 PAPOLA PSMC1 SIVA SLC25A29
14	7p14	2	2	153	69	30106	-1.95	0.0	2.97	0.97	KIAA0895 STARD3NL
15	16q22	3	3	152	169	30006	-1.98	0.0	2.84	0.97	AARS CGI-128 NQO1
16	7q32	2	2	153	71	30104	-2.0	0.0	2.92	0.97	CHCHD3 TNPO3
17	3p14	2	2	153	72	30103	-2.03	0.0	2.9	0.97	TKT p44S10
18	9q31	2	2	153	86	30089	-2.32	0.0	2.59	0.86	C9orf5 KLF4
19	9q21	2	2	153	93	30082	-2.44	0.0	2.46	0.86	C9orf95 ZCCHC6
20	1p35	2	2	153	99	30076	-2.53	0.0	2.36	0.81	FLJ11730 LOC85028
21	Xq11	1	1	154	16	30159	-2.55	0.0	2.48	0.86	LOC139886
22	20pter	1	1	154	16	30159	-2.55	0.0	2.48	0.86	EIF2S2
23	19q13	2	2	153	965	29210	-2.59	0.0	0.04	0.03	EPS8L1 NIFIE14
24	2q31	2	2	153	112	30063	-2.68	0.0	2.16	0.74	CDCA7 CYBRD1
25	2p15	1	1	154	21	30154	-2.78	0.0	2.24	0.74	CCT4
26	10q23	2	2	153	120	30055	-2.79	0.0	2.05	0.74	GHITM SMNDC1
27	1pter	1	1	154	22	30153	-2.79	0.0	2.2	0.74	FOXJ3
28	7p15	2	2	153	124	30051	-2.82	0.0	2.0	0.74	KLHL7 PSPH
29	19p13	1	1	154	658	29517	-2.87	0.0	0.03	0.03	CIRBP
30	10p14	1	1	154	27	30148	-2.96	0.0	2.01	0.74	YME1L1
31	6p21	5	5	150	640	29535	-2.96	0.0	1.45	0.56	C6orf49 HMGA1 SFRS3 TAP1 ZNF165
32	3q23	1	1	154	28	30147	-2.99	0.0	1.98	0.74	PLSCR1
33	12q15	1	1	154	29	30146	-3.03	0.0	1.95	0.74	DYRK2
34	5q34	1	1	154	29	30146	-3.03	0.0	1.95	0.74	DUSP1
35	4q34	1	1	154	31	30144	-3.06	0.0	1.89	0.71	SAP30
36	10q22	2	2	153	152	30023	-3.1	0.0	1.68	0.56	ADK PRG1
37	11q21	1	1	154	36	30139	-3.2	0.0	1.76	0.61	MGC5306
38	16p13	3	3	152	351	29824	-3.25	0.0	1.3	0.56	DREV1 MGC24665 UBE2I
39	22q11	3	3	152	366	29809	-3.28	0.0	1.23	0.56	SNAP29 UBE2L3 UFD1L
40	1p33	1	1	154	44	30131	-3.37	0.0	1.58	0.56	MTF1
41	6p24	1	1	154	45	30130	-3.39	0.0	1.56	0.56	SSR1
42	9q32	1	1	154	46	30129	-3.41	0.0	1.54	0.56	HDHD3
43	5q32	1	1	154	48	30127	-3.42	0.0	1.5	0.56	GRPEL2
44	4q12	1	1	154	49	30126	-3.44	0.0	1.49	0.56	KIAA0114
45	8q12	1	1	154	51	30124	-3.48	0.0	1.45	0.56	IMPA3
46	7p11	1	1	154	53	30122	-3.49	0.0	1.42	0.56	MRPS17
47	2p22	1	1	154	56	30119	-3.54	0.0	1.37	0.56	MOPT
48	13q34	1	1	154	58	30117	-3.55	0.0	1.34	0.56	GAS6
49	10p15	1	1	154	59	30116	-3.56	0.0	1.33	0.56	RBM17
50	17q24	1	1	154	61	30114	-3.6	0.0	1.3	0.56	PSMD12
51	12q14	1	1	154	64	30111	-3.61	0.0	1.26	0.56	RAP1B
52	2p16	1	1	154	66	30109	-3.64	0.0	1.24	0.56	FBXO11
53	6q23	1	1	154	66	30109	-3.64	0.0	1.24	0.56	HBS1L
54	1q24	1	1	154	69	30106	-3.65	0.0	1.2	0.56	NME7
55	4p15	1	1	154	67	30108	-3.66	0.0	1.22	0.56	FBXL5
56	10q21	1	1	154	70	30105	-3.67	0.0	1.19	0.56	C10orf70
57	17q21	2	2	153	311	29864	-3.71	0.0	0.74	0.51	KPNB1 SPOP
58	3q29	1	1	154	73	30102	-3.71	0.0	1.15	0.56	PAK2
59	12q13	2	2	153	308	29867	-3.72	0.0	0.75	0.51	SP1 TEBP
60	2q14	1	1	154	74	30101	-3.72	0.0	1.14	0.56	LIMS2
61	11p15	2	2	153	451	29724	-3.73	0.0	0.39	0.31	ADM BET1L
62	14q21	1	1	154	77	30098	-3.73	0.0	1.11	0.56	FBXO33
63	3p22	1	1	154	77	30098	-3.73	0.0	1.11	0.56	PLCD1
64	2p11	1	1	154	75	30100	-3.74	0.0	1.13	0.56	KCMF1
65	3q27	1	1	154	75	30100	-3.74	0.0	1.13	0.56	RFC4
66	12q23	1	1	154	84	30091	-3.79	0.0	1.04	0.53	TXNRD1
67	11q13	1	1	154	365	29810	-3.81	0.0	0.16	0.14	ZFPL1
68	3q25	1	1	154	88	30087	-3.83	0.0	1.0	0.53	KPNA4
69	6q25	1	1	154	88	30087	-3.83	0.0	1.0	0.53	ULBP2
70	Xq26	1	1	154	91	30084	-3.83	0.0	0.98	0.53	RBMX
71	1q21	1	1	154	342	29833	-3.84	0.0	0.19	0.16	PIK4CB
72	2p25	1	1	154	92	30083	-3.84	0.0	0.97	0.53	RPS7
73	20p11	1	1	154	97	30078	-3.87	0.0	0.93	0.53	C20orf72
74	1p32	1	1	154	97	30078	-3.87	0.0	0.93	0.53	TLP19
75	1q25	1	1	154	97	30078	-3.87	0.0	0.93	0.53	XPR1
76	6q22	1	1	154	94	30081	-3.87	0.0	0.95	0.53	TBPL1
77	1p22	1	1	154	95	30080	-3.88	0.0	0.94	0.53	DR1
78	2q21	1	1	154	105	30070	-3.88	0.0	0.87	0.51	R3HDM
79	8q22	1	1	154	99	30076	-3.89	0.0	0.91	0.53	LAPTM4B
80	Xq13	1	1	154	103	30072	-3.89	0.0	0.88	0.52	PGK1
81	7q36	1	1	154	107	30068	-3.9	0.0	0.85	0.51	RHEB
82	15q21	1	1	154	112	30063	-3.91	0.0	0.82	0.51	GABPB2
83	3q13	1	1	154	115	30060	-3.94	0.0	0.8	0.51	RABL3
84	11p11	1	1	154	124	30051	-3.95	0.0	0.75	0.51	ch-TOG
85	7q21	1	1	154	117	30058	-3.96	0.0	0.79	0.51	ODAG
86	Xp11	1	1	154	276	29899	-3.97	0.0	0.27	0.24	PQBP1
87	10q24	1	1	154	122	30053	-3.97	0.0	0.76	0.51	USMG5
88	16p12	1	1	154	122	30053	-3.97	0.0	0.76	0.51	USP31
89	1p31	1	1	154	126	30049	-3.97	0.0	0.74	0.51	RABGGTB
90	9q34	1	1	154	271	29904	-3.98	0.0	0.28	0.24	ARRDC1
91	17q11	1	1	154	141	30034	-3.99	0.0	0.66	0.48	ZNF207
92	2q33	1	1	154	133	30042	-3.99	0.0	0.7	0.48	CFLAR
93	20q13	1	1	154	268	29907	-4.0	0.0	0.29	0.24	PFDN4
94	9q22	1	1	154	139	30036	-4.0	0.0	0.67	0.48	NFIL3
95	22q12	1	1	154	146	30029	-4.02	0.0	0.63	0.47	PISD
96	12p13	1	1	154	258	29917	-4.03	0.0	0.31	0.24	TPI1
97	13q14	1	1	154	138	30037	-4.03	0.0	0.67	0.48	KBTBD6
98	5q35	1	1	154	162	30013	-4.03	0.0	0.57	0.43	NPM1
99	6p22	1	1	154	157	30018	-4.03	0.0	0.59	0.44	GMNN
100	7q22	1	1	154	158	30017	-4.04	0.0	0.58	0.44	G10
101	17p11	1	1	154	171	30004	-4.05	0.0	0.53	0.43	TOM1L2
102	20q11	1	1	154	167	30008	-4.06	0.0	0.55	0.43	C20orf129
103	11q12	1	1	154	202	29973	-4.06	0.0	0.43	0.34	NXF1
104	Xq28	1	1	154	168	30007	-4.07	0.0	0.54	0.43	SYBL1
