# Supplementary material for: Latent Factor Analysis to Discover Pathway-Associated Putative Segmental Aneuploidies in Human Cancers
Source: PLoS Comput Biol. 2010 Sep 2;6(9):e1000920. doi: 10.1371/journal.pcbi.1000920 (PMC2932681; doi:10.1371/journal.pcbi.1000920)
Supplement: Table S2 — Full gather analysis of chromosome location for each factor. (0.08 MB ZIP) [file pcbi.1000920.s007.zip › Factor_GO_Chromosome/factor30_Ch.txt]

#	Annotation	Total Genes With Ann	Your Genes (With Ann)	Your Genes (No Ann)	Genome (With Ann)	Genome (No Ann)	ln(Bayes factor)	neg ln(p value)	FE: neg ln(p value)	FE: neg ln(FDR)	Genes
1	8p21	8	8	10	94	30218	32.24	11.19	35.18	33.57	CLU DOCK5 GSR MSCP PPP3CC SCARA3 STC1 ZNF395
2	8p22	4	4	14	38	30274	15.54	11.19	18.46	17.55	ATP6V1B2 CNOT7 FLJ32642 TNFRSF10B
3	8p23	4	4	14	176	30136	9.63	11.19	12.58	12.07	DKFZp761P0423 FBXO25 FDFT1 TNKS
4	8p12	1	1	17	46	30266	0.63	4.17	3.59	3.37	RBPMS
5	1p36	1	1	17	553	29759	-1.53	0	1.26	1.26	WNT4
