# Supplementary material for: Latent Factor Analysis to Discover Pathway-Associated Putative Segmental Aneuploidies in Human Cancers
Source: PLoS Comput Biol. 2010 Sep 2;6(9):e1000920. doi: 10.1371/journal.pcbi.1000920 (PMC2932681; doi:10.1371/journal.pcbi.1000920)
Supplement: Table S2 — Full gather analysis of chromosome location for each factor. (0.08 MB ZIP) [file pcbi.1000920.s007.zip › Factor_GO_Chromosome/factor31_Ch.txt]

#	Annotation	Total Genes With Ann	Your Genes (With Ann)	Your Genes (No Ann)	Genome (With Ann)	Genome (No Ann)	ln(Bayes factor)	neg ln(p value)	FE: neg ln(p value)	FE: neg ln(FDR)	Genes
1	3p21	14	14	29	244	30043	38.47	11.19	42.23	39.34	ABHD5 ARF4 ATXN7 DCP1A FLJ20209 GLT8D1 IHPK2 KIAA0540 LZTFL1 MGC35097 PRKCD RASSF1 SELK USP4
2	3p14	6	6	37	68	30219	17.01	11.19	20.75	18.55	ABHD6 ARL6IP5 EIF4E3 PXK TKT p44S10
3	3p22	4	4	39	74	30213	8.55	10.5	12.28	10.49	FLJ20551 GC20 LRRFIP2 PFKFB4
4	3p24	2	2	41	65	30222	1.77	5.31	5.5	3.99	CAPN7 RAB5A
5	15q22	2	2	41	99	30188	0.97	4.53	4.7	3.44	CSNK1G1 USP3
6	4q21	2	2	41	108	30179	0.83	4.36	4.54	3.44	CCNG2 SCARB2
7	3p13	1	1	42	18	30269	-0.11	0	3.63	2.68	RYBP
8	3p26	1	1	42	29	30258	-0.57	0	3.18	2.39	ARL10C
9	4q26	1	1	42	32	30255	-0.64	0	3.08	2.39	CAMK2D
10	12q24	2	2	41	285	30002	-0.84	0	2.77	2.18	FLJ38663 TBX3
11	4q25	1	1	42	56	30231	-1.18	0	2.55	2.1	DC2
12	10p15	1	1	42	59	30228	-1.2	0	2.5	2.1	KIAA0934
13	1q24	1	1	42	69	30218	-1.33	0	2.36	2.03	CREG1
14	12q21	1	1	42	75	30212	-1.44	0	2.28	2.03	DKFZp762A217
15	1q22	1	1	42	83	30204	-1.51	0	2.18	2	VANGL2
16	1q25	1	1	42	97	30190	-1.63	0	2.04	1.92	LAD1
17	3q13	1	1	42	115	30172	-1.8	0	1.88	1.83	ATP6V1A
18	19q13	1	1	42	966	29321	-2.73	0	0.29	0.29	GYS1
