# Supplementary material for: Latent Factor Analysis to Discover Pathway-Associated Putative Segmental Aneuploidies in Human Cancers
Source: PLoS Comput Biol. 2010 Sep 2;6(9):e1000920. doi: 10.1371/journal.pcbi.1000920 (PMC2932681; doi:10.1371/journal.pcbi.1000920)
Supplement: Table S2 — Full gather analysis of chromosome location for each factor. (0.08 MB ZIP) [file pcbi.1000920.s007.zip › Factor_GO_Chromosome/factor32_Ch.txt]

#	Annotation	Total Genes With Ann	Your Genes (With Ann)	Your Genes (No Ann)	Genome (With Ann)	Genome (No Ann)	ln(Bayes factor)	neg ln(p value)	FE: neg ln(p value)	FE: neg ln(FDR)	Genes
1	20p12	2	2	70	70	30188	0.14	3.69	4.36	1.04	BMP2 JAG1
2	12p12	2	2	70	72	30186	0.08	3.64	4.31	1.04	EMP1 LDHB
3	4q31	2	2	70	92	30166	-0.34	0	3.86	1.04	GUCY1B3 SMAD1
4	9q34	3	3	69	269	29989	-0.5	0	3.61	1.04	LRRC8 SH2D3C STOM
5	15q26	2	2	70	127	30131	-0.91	0	3.28	1.04	ARRDC4 SLCO3A1
6	7q22	2	2	70	157	30101	-1.24	0	2.9	1.04	LAMB1 RASA4
7	11q23	2	2	70	160	30098	-1.27	0	2.87	1.04	LOC143903 MCAM
8	9q13	1	1	71	28	30230	-1.53	0	2.71	1.04	KLF9
9	3q23	1	1	71	28	30230	-1.53	0	2.71	1.04	PLSCR1
10	4q26	1	1	71	32	30226	-1.63	0	2.58	1.04	SYNPO2
11	7p12	1	1	71	34	30224	-1.72	0	2.53	1.04	GRB10
12	1p33	1	1	71	44	30214	-1.94	0	2.29	1.04	TGFBR3
13	5q32	1	1	71	48	30210	-1.99	0	2.21	1.04	GRPEL2
14	4q12	1	1	71	49	30209	-2.01	0	2.19	1.04	IGFBP7
15	4q28	1	1	71	52	30206	-2.07	0	2.13	1.04	FAT4
16	5q12	1	1	71	53	30205	-2.09	0	2.12	1.04	ELOVL7
17	3q12	1	1	71	54	30204	-2.11	0	2.1	1.04	CD200
18	15q14	1	1	71	61	30197	-2.23	0	1.99	1.04	GPR
19	15q23	1	1	71	61	30197	-2.23	0	1.99	1.04	CSPG4
20	19p13	3	3	69	656	29602	-2.25	0	1.58	1.04	ANKRD25 DOCK6 NOTCH3
21	1q24	1	1	71	69	30189	-2.28	0	1.87	1.04	RASAL2
22	3p14	1	1	71	73	30185	-2.37	0	1.82	1.04	ADAMTS9
23	3q29	1	1	71	73	30185	-2.37	0	1.82	1.04	FAM43A
24	Xp21	1	1	71	74	30184	-2.38	0	1.81	1.04	SRPX
25	2q14	1	1	71	74	30184	-2.38	0	1.81	1.04	LIMS2
26	15q24	1	1	71	77	30181	-2.39	0	1.78	1.04	AKAP13
27	3p22	1	1	71	77	30181	-2.39	0	1.78	1.04	CRTAP
28	12q21	1	1	71	75	30183	-2.4	0	1.8	1.04	CSRP2
29	5p13	1	1	71	78	30180	-2.41	0	1.76	1.04	DAB2
30	9q33	1	1	71	83	30175	-2.47	0	1.71	1.04	OLFML2A
31	1q22	1	1	71	83	30175	-2.47	0	1.71	1.04	IFI16
32	12q23	1	1	71	84	30174	-2.48	0	1.7	1.04	ELK3
33	4q13	1	1	71	84	30174	-2.48	0	1.7	1.04	DKFZP564O0823
34	6q21	1	1	71	87	30171	-2.51	0	1.67	1.04	FYN
35	Xq26	1	1	71	91	30167	-2.53	0	1.63	1.04	FHL1
36	9q21	1	1	71	94	30164	-2.56	0	1.6	1.04	PCSK5
37	2p13	1	1	71	103	30155	-2.65	0	1.52	1.04	DYSF
38	3p25	1	1	71	107	30151	-2.66	0	1.48	1.04	HRH1
39	2q31	1	1	71	113	30145	-2.68	0	1.44	1.04	TFPI
40	7p22	1	1	71	116	30142	-2.7	0	1.41	1.04	MAFK
41	7q21	1	1	71	117	30141	-2.71	0	1.41	1.04	GNAI1
42	10q23	1	1	71	121	30137	-2.75	0	1.38	1.04	MMRN2
43	16q24	1	1	71	119	30139	-2.76	0	1.39	1.04	CDH13
44	11p11	1	1	71	124	30134	-2.77	0	1.36	1.04	LOC387763
45	7p15	1	1	71	125	30133	-2.78	0	1.35	1.04	CREB5
46	13q12	1	1	71	134	30124	-2.82	0	1.29	1.04	LHFP
47	17q11	1	1	71	141	30117	-2.84	0	1.25	1.04	MMP28
48	3q21	1	1	71	138	30120	-2.85	0	1.27	1.04	HEG
49	17q12	1	1	71	144	30114	-2.86	0	1.23	1.04	ARHGAP23
50	1p13	1	1	71	144	30114	-2.86	0	1.23	1.04	FLJ37099
51	18p11	1	1	71	140	30118	-2.86	0	1.25	1.04	AFG3L2
52	10q11	1	1	71	157	30101	-2.91	0	1.16	0.99	C10orf10
53	2q37	1	1	71	160	30098	-2.93	0	1.14	0.99	LRRFIP1
54	14q24	1	1	71	167	30091	-2.97	0	1.11	0.99	PGF
55	20q11	1	1	71	167	30091	-2.97	0	1.11	0.99	EPB41L1
56	7q11	1	1	71	192	30066	-3.02	0	1	0.9	HIP1
57	Xp22	1	1	71	217	30041	-3.11	0	0.9	0.82	SH3KBP1
58	Xp11	1	1	71	276	29982	-3.19	0	0.73	0.66	TIMP1
59	6p21	1	1	71	644	29614	-3.19	0	0.24	0.24	HLA-E
60	17q21	1	1	71	312	29946	-3.22	0	0.64	0.59	AOC3
61	1q21	1	1	71	342	29916	-3.25	0	0.58	0.55	KIRREL
62	22q11	1	1	71	368	29890	-3.26	0	0.53	0.52	PPM1F
