# Supplementary material for: Latent Factor Analysis to Discover Pathway-Associated Putative Segmental Aneuploidies in Human Cancers
Source: PLoS Comput Biol. 2010 Sep 2;6(9):e1000920. doi: 10.1371/journal.pcbi.1000920 (PMC2932681; doi:10.1371/journal.pcbi.1000920)
Supplement: Table S2 — Full gather analysis of chromosome location for each factor. (0.08 MB ZIP) [file pcbi.1000920.s007.zip › Factor_GO_Chromosome/factor34_Ch.txt]

#	Annotation	Total Genes With Ann	Your Genes (With Ann)	Your Genes (No Ann)	Genome (With Ann)	Genome (No Ann)	ln(Bayes factor)	neg ln(p value)	FE: neg ln(p value)	FE: neg ln(FDR)	Genes
1	2q31	2	2	35	112	30181	1.18	4.74	4.76	1.87	CDCA7 CYBRD1
2	5q35	2	2	35	161	30132	0.49	4.03	4.08	1.87	FAM44B PTTG1
3	Xq28	2	2	35	167	30126	0.42	3.98	4.01	1.87	ATP6AP1 IDS
4	20pter	1	1	36	16	30277	0.23	3.79	3.89	1.87	PRNP
5	12q	1	1	36	19	30274	0.1	3.64	3.72	1.87	TAOK3
6	4q34	1	1	36	31	30262	-0.34	0	3.26	1.68	SAP30
7	10p13	1	1	36	33	30260	-0.43	0	3.2	1.68	OPTN
8	12q22	1	1	36	40	30253	-0.62	0	3.02	1.63	TMPO
9	17p13	2	2	35	313	29980	-0.64	0	2.87	1.61	PRPF8 RIP
10	5q14	1	1	36	58	30235	-0.92	0	2.67	1.5	GLRX
11	20p12	1	1	36	71	30222	-1.12	0	2.47	1.49	KIAA1434
12	2q14	1	1	36	74	30219	-1.16	0	2.44	1.49	LIMS2
13	9q31	1	1	36	87	30206	-1.32	0	2.28	1.49	KLF4
14	3q25	1	1	36	88	30205	-1.33	0	2.27	1.49	KIAA0669
15	8q22	1	1	36	99	30194	-1.42	0	2.16	1.49	FLJ20171
16	8p21	1	1	36	101	30192	-1.44	0	2.14	1.49	PPP3CC
17	Xq13	1	1	36	103	30190	-1.46	0	2.13	1.49	PGK1
18	3q13	1	1	36	115	30178	-1.53	0	2.02	1.45	B4GALT4
19	10q23	1	1	36	121	30172	-1.58	0	1.98	1.45	PTEN
20	19p13	2	2	35	657	29636	-1.71	0	1.65	1.32	BPY2IP1 GADD45B
21	6p22	1	1	36	157	30136	-1.81	0	1.74	1.34	TTRAP
22	7q22	1	1	36	158	30135	-1.82	0	1.73	1.34	AP1S1
23	11q23	1	1	36	161	30132	-1.84	0	1.72	1.34	CDON
24	1q32	1	1	36	183	30110	-1.93	0	1.6	1.31	RCOR3
25	8q24	1	1	36	222	30071	-2.06	0	1.43	1.18	DDEF1
26	12p13	1	1	36	258	30035	-2.18	0	1.3	1.09	GABARAPL1
27	21q22	1	1	36	295	29998	-2.28	0	1.19	1.02	PDXK
28	16p13	1	1	36	353	29940	-2.37	0	1.04	0.92	MGC24665
29	11q13	1	1	36	365	29928	-2.4	0	1.02	0.92	FCHSD2
30	11p15	1	1	36	452	29841	-2.52	0	0.85	0.79	RRM1
31	1p36	1	1	36	553	29740	-2.6	0	0.7	0.67	DHRS3
32	6p21	1	1	36	644	29649	-2.62	0	0.6	0.6	FANCE
