# Supplementary material for: Latent Factor Analysis to Discover Pathway-Associated Putative Segmental Aneuploidies in Human Cancers
Source: PLoS Comput Biol. 2010 Sep 2;6(9):e1000920. doi: 10.1371/journal.pcbi.1000920 (PMC2932681; doi:10.1371/journal.pcbi.1000920)
Supplement: Table S2 — Full gather analysis of chromosome location for each factor. (0.08 MB ZIP) [file pcbi.1000920.s007.zip › Factor_GO_Chromosome/factor35_Ch_8q24.txt]

#	Annotation	Total Genes With Ann	Your Genes (With Ann)	Your Genes (No Ann)	Genome (With Ann)	Genome (No Ann)	ln(Bayes factor)	neg ln(p value)	FE: neg ln(p value)	FE: neg ln(FDR)	Genes
1	8q24	11	11	33	212	30074	27.95	11.19	31.74	28.56	DDEF1 DERL1 FLJ32440 LOC286167 NDRG1 NSE2 PTK2 RNF139 THRAP6 TSTA3 ZHX2
2	8q22	6	6	38	94	30192	15.01	11.19	18.77	16.29	ATP6V1C1 EDD FLJ20171 LAPTM4B PPM2C STK3
3	8q12	4	4	40	48	30238	10.03	11.19	13.82	11.75	ASPH FLJ32370 IMPA3 LOC137886
4	8q13	2	2	42	55	30231	1.99	5.52	5.77	3.98	CHPPR PDE7A
5	1q42	2	2	42	154	30132	0.12	3.69	3.84	2.27	CABC1 ITPKB
6	12q	1	1	43	19	30267	-0.21	0	3.55	2.17	CHPT1
7	8p22	1	1	43	41	30245	-0.92	0	2.83	1.89	ATP6V1H
8	4q22	1	1	43	44	30242	-0.99	0	2.76	1.89	NAP1L5
9	5q32	1	1	43	48	30238	-1.08	0	2.68	1.89	FLJ41603
10	8q11	1	1	43	50	30236	-1.12	0	2.64	1.89	TCEA1
11	8p11	1	1	43	53	30233	-1.17	0	2.58	1.89	LOC441347
12	5q12	1	1	43	53	30233	-1.17	0	2.58	1.89	PLK2
13	7q32	1	1	43	72	30214	-1.44	0	2.3	1.81	HIG2
14	11q22	1	1	43	72	30214	-1.44	0	2.3	1.81	ACAT1
15	5q33	1	1	43	73	30213	-1.46	0	2.28	1.81	GALNT10
16	14q23	1	1	43	91	30195	-1.64	0	2.08	1.72	GPHN
17	8q21	1	1	43	98	30188	-1.72	0	2.01	1.72	RIPK2
18	5q13	1	1	43	98	30188	-1.72	0	2.01	1.72	OCLN
19	7p22	1	1	43	116	30170	-1.85	0	1.85	1.63	C7orf20
20	Xq22	1	1	43	121	30165	-1.86	0	1.82	1.63	COL4A5
21	13q12	1	1	43	134	30152	-1.96	0	1.72	1.59	GTF3A
22	5q35	1	1	43	162	30124	-2.12	0	1.55	1.48	FBXW11
23	Xq28	1	1	43	168	30118	-2.16	0	1.52	1.48	CD99L2
24	16p13	1	1	43	353	29933	-2.62	0	0.91	0.91	PDPK1
