# Supplementary material for: Latent Factor Analysis to Discover Pathway-Associated Putative Segmental Aneuploidies in Human Cancers
Source: PLoS Comput Biol. 2010 Sep 2;6(9):e1000920. doi: 10.1371/journal.pcbi.1000920 (PMC2932681; doi:10.1371/journal.pcbi.1000920)
Supplement: Table S2 — Full gather analysis of chromosome location for each factor. (0.08 MB ZIP) [file pcbi.1000920.s007.zip › Factor_GO_Chromosome/factor36_Ch.txt]

#	Annotation	Total Genes With Ann	Your Genes (With Ann)	Your Genes (No Ann)	Genome (With Ann)	Genome (No Ann)	ln(Bayes factor)	neg ln(p value)	FE: neg ln(p value)	FE: neg ln(FDR)	Genes
1	2q36	2	2	28	52	30248	3.25	6.93	6.64	3.42	CUL3 TRIP12
2	19q13	4	4	26	963	29337	0.98	4.53	4.23	1.7	EPS8L1 GYS1 PVRL2 TRPM4
3	2p16	1	1	29	66	30234	-0.63	0	2.75	1.47	PSME4
4	2q14	1	1	29	74	30226	-0.75	0	2.64	1.47	INSIG2
5	2p11	1	1	29	75	30225	-0.79	0	2.62	1.47	KCMF1
6	5p13	1	1	29	78	30222	-0.8	0	2.59	1.47	RPL37
7	2p23	1	1	29	97	30203	-0.98	0	2.38	1.47	FLJ20254
8	2p13	1	1	29	103	30197	-1.07	0	2.32	1.47	GFPT1
9	7p22	1	1	29	116	30184	-1.16	0	2.21	1.47	MICAL-L2
10	18q21	1	1	29	118	30182	-1.18	0	2.2	1.47	SEC11L3
11	16p12	1	1	29	122	30178	-1.18	0	2.16	1.47	CDR2
12	6p21	2	2	28	643	29657	-1.2	0	2.02	1.47	C6orf49 MICB
13	2q33	1	1	29	133	30167	-1.26	0	2.08	1.47	FLJ13448
14	13q12	1	1	29	134	30166	-1.27	0	2.08	1.47	UBL3
15	6p22	1	1	29	157	30143	-1.4	0	1.93	1.47	IBRDC2
16	7q34	1	1	29	170	30130	-1.48	0	1.86	1.47	HSPC268
17	4p16	1	1	29	170	30130	-1.48	0	1.86	1.47	C4orf8
18	16p11	1	1	29	201	30099	-1.61	0	1.71	1.38	PRSS8
19	20q13	1	1	29	268	30032	-1.84	0	1.45	1.23	ADRM1
20	22q13	1	1	29	262	30038	-1.84	0	1.47	1.23	KDELR3
21	21q22	1	1	29	295	30005	-1.93	0	1.37	1.2	POFUT2
22	17q21	1	1	29	312	29988	-1.96	0	1.32	1.2	HIS1
23	14q11	1	1	29	326	29974	-2	0	1.28	1.2	C14orf123
24	16p13	1	1	29	353	29947	-2.05	0	1.21	1.17	KIAA0251
25	11p15	1	1	29	452	29848	-2.2	0	1.01	1.01	LOC440026
