# Supplementary material for: Latent Factor Analysis to Discover Pathway-Associated Putative Segmental Aneuploidies in Human Cancers
Source: PLoS Comput Biol. 2010 Sep 2;6(9):e1000920. doi: 10.1371/journal.pcbi.1000920 (PMC2932681; doi:10.1371/journal.pcbi.1000920)
Supplement: Table S2 — Full gather analysis of chromosome location for each factor. (0.08 MB ZIP) [file pcbi.1000920.s007.zip › Factor_GO_Chromosome/factor37_Ch.txt]

#	Annotation	Total Genes With Ann	Your Genes (With Ann)	Your Genes (No Ann)	Genome (With Ann)	Genome (No Ann)	ln(Bayes factor)	neg ln(p value)	FE: neg ln(p value)	FE: neg ln(FDR)	Genes
1	1q21	6	6	143	337	29844	0.23	3.79	4.94	0.82	CGN IL6R POGZ PRKAB2 SNX27 TXNIP
2	11q23	4	4	145	158	30023	-0.06	0	4.77	0.82	APLP2 CBL MCAM MLL
3	11q21	2	2	147	35	30146	-0.67	0	4.25	0.82	MGC5306 PTD012
4	4q21	3	3	146	107	30074	-0.82	0	4.07	0.82	RASGEF1B SCARB2 SEC31L1
5	3q13	3	3	146	113	30068	-0.91	0	3.93	0.82	GSK3B RABL3 URB
6	2q36	2	2	147	52	30129	-1.37	0	3.54	0.64	HRB WDFY1
7	19q13	1	1	148	966	29215	-1.76	0	0.01	0.01	FLJ12895
8	14q	1	1	148	8	30173	-1.84	0	3.14	0.64	YY1
9	3q29	2	2	147	72	30109	-1.91	0	2.97	0.64	FYTTD1 KIAA0794
10	3q27	2	2	147	74	30107	-1.97	0	2.92	0.64	BCL6 LIPH
11	5q23	2	2	147	77	30104	-2.01	0	2.85	0.64	SEMA6A UBE2B
12	1q22	2	2	147	82	30099	-2.11	0	2.74	0.64	IFI16 PVRL4
13	6q21	2	2	147	86	30095	-2.2	0	2.66	0.64	FOXO3A SEC63
14	4q31	2	2	147	92	30089	-2.3	0	2.55	0.64	GUCY1B3 PLRG1
15	4q23	1	1	148	14	30167	-2.32	0	2.64	0.64	TM4SF9
16	15q15	2	2	147	93	30088	-2.32	0	2.53	0.64	TTBK2 ZFP106
17	8p21	2	2	147	100	30081	-2.43	0	2.41	0.64	MSCP ZNF395
18	4q11	1	1	148	16	30165	-2.44	0	2.52	0.64	SRP72
19	3p13	1	1	148	18	30163	-2.52	0	2.42	0.64	RYBP
20	12q	1	1	148	19	30162	-2.57	0	2.37	0.64	CHST11
21	4p12	1	1	148	19	30162	-2.57	0	2.37	0.64	KIAA1458
22	7p15	2	2	147	124	30057	-2.73	0	2.06	0.6	CYCS RALA
23	20q13	3	3	146	266	29915	-2.73	0	1.92	0.6	B4GALT5 C20orf108 TDE1
24	2q33	2	2	147	132	30049	-2.79	0	1.96	0.6	CFLAR NRP2
25	1q12	1	1	148	24	30157	-2.8	0	2.16	0.6	CRA
26	13q22	1	1	148	27	30154	-2.88	0	2.05	0.6	LMO7
27	9q13	1	1	148	28	30153	-2.91	0	2.02	0.6	KLF9
28	1q43	1	1	148	29	30152	-2.95	0	1.98	0.6	AKT3
29	4q34	1	1	148	31	30150	-2.98	0	1.93	0.6	SPCS3
30	4q26	1	1	148	32	30149	-3.01	0	1.9	0.6	LOC401152
31	2q23	1	1	148	33	30148	-3.04	0	1.87	0.6	PKP4
32	13q13	1	1	148	36	30145	-3.09	0	1.79	0.6	ELF1
33	3p12	1	1	148	38	30143	-3.15	0	1.74	0.6	NFKBIZ
34	5q15	1	1	148	39	30142	-3.17	0	1.72	0.6	DKFZp313G1735
35	8p22	1	1	148	41	30140	-3.19	0	1.68	0.6	CNOT7
36	12q22	1	1	148	40	30141	-3.2	0	1.7	0.6	TMPO
37	1q32	2	2	147	182	29999	-3.21	0	1.48	0.6	RBBP5 SRGAP2
38	14q12	1	1	148	42	30139	-3.24	0	1.66	0.6	HECTD1
39	1p34	2	2	147	197	29984	-3.28	0	1.36	0.6	JMJD2A SYNC1
40	4q22	1	1	148	44	30137	-3.29	0	1.61	0.6	PDLIM5
41	6p21	4	4	145	641	29540	-3.3	0	0.94	0.6	BRD2 HLA-E HSPA1B SFRS3
42	8p12	1	1	148	46	30135	-3.33	0	1.58	0.6	BAG4
43	18q11	1	1	148	49	30132	-3.36	0	1.52	0.6	RIOK3
44	4q12	1	1	148	49	30132	-3.36	0	1.52	0.6	FIP1L1
45	5q12	1	1	148	53	30128	-3.41	0	1.45	0.6	ZSWIM6
46	3q12	1	1	148	54	30127	-3.43	0	1.44	0.6	CD200
47	Xq24	1	1	148	56	30125	-3.46	0	1.41	0.6	IL13RA1
48	4q25	1	1	148	56	30125	-3.46	0	1.41	0.6	C4orf16
49	2p21	1	1	148	58	30123	-3.47	0	1.38	0.6	CRIM1
50	3q22	1	1	148	58	30123	-3.47	0	1.38	0.6	PIK3CB
51	12p11	1	1	148	61	30120	-3.52	0	1.33	0.6	SSPN
52	15q23	1	1	148	61	30120	-3.52	0	1.33	0.6	FLJ13710
53	9p24	1	1	148	63	30118	-3.52	0	1.31	0.6	ZNF297B
54	10p11	1	1	148	64	30117	-3.53	0	1.29	0.6	PARD3
55	22q13	2	2	147	261	29920	-3.55	0	0.99	0.6	NUP50 RBM9
56	9q34	2	2	147	270	29911	-3.56	0	0.95	0.6	GOLGA2 LRRC8
57	6q23	1	1	148	66	30115	-3.56	0	1.27	0.6	TNFAIP3
58	Xp11	2	2	147	275	29906	-3.56	0	0.93	0.6	CXorf38 UTX
59	12q12	1	1	148	69	30112	-3.58	0	1.23	0.6	PRICKLE1
60	1p36	2	2	147	552	29629	-3.58	0	0.28	0.23	SPEN SRRM1
61	10q25	1	1	148	68	30113	-3.59	0	1.24	0.6	SH3MD1
62	12q24	2	2	147	285	29896	-3.6	0	0.89	0.57	SFRS8 THRAP2
63	7q32	1	1	148	72	30109	-3.62	0	1.2	0.6	UBE2H
64	3p14	1	1	148	73	30108	-3.63	0	1.19	0.6	ARL6IP5
65	5q33	1	1	148	73	30108	-3.63	0	1.19	0.6	GALNT10
66	14q32	1	1	148	418	29763	-3.65	0	0.13	0.12	KIAA2010
67	5p13	1	1	148	78	30103	-3.67	0	1.13	0.6	ZFR
68	9q33	1	1	148	83	30098	-3.7	0	1.08	0.6	STRBP
69	11p15	2	2	147	451	29730	-3.7	0	0.42	0.34	CARS PSMA1
70	12q23	1	1	148	84	30097	-3.71	0	1.07	0.6	NACA
71	6p12	1	1	148	85	30096	-3.72	0	1.06	0.6	VEGF
72	9q31	1	1	148	87	30094	-3.74	0	1.04	0.6	UGCG
73	6q25	1	1	148	88	30093	-3.75	0	1.03	0.6	WTAP
74	14q23	1	1	148	91	30090	-3.76	0	1.01	0.6	PPM1A
75	2p25	1	1	148	92	30089	-3.77	0	1	0.6	ID2
76	20p13	1	1	148	96	30085	-3.78	0	0.97	0.6	CSNK2A1
77	20p11	1	1	148	97	30084	-3.79	0	0.96	0.6	SNX5
78	1p32	1	1	148	97	30084	-3.79	0	0.96	0.6	TLP19
79	1q25	1	1	148	97	30084	-3.79	0	0.96	0.6	C1orf24
80	9q21	1	1	148	94	30087	-3.79	0	0.98	0.6	TLE4
81	11q13	1	1	148	365	29816	-3.79	0	0.18	0.16	NUMA1
82	1p22	1	1	148	95	30086	-3.8	0	0.97	0.6	LMO4
83	8q22	1	1	148	99	30082	-3.81	0	0.94	0.6	PPM2C
84	15q22	1	1	148	100	30081	-3.82	0	0.94	0.6	CSNK1G1
85	1p35	1	1	148	100	30081	-3.82	0	0.94	0.6	PTP4A2
86	15q21	1	1	148	112	30069	-3.84	0	0.85	0.57	RORA
87	7q31	1	1	148	102	30079	-3.84	0	0.92	0.6	WASL
88	17q23	1	1	148	102	30079	-3.84	0	0.92	0.6	ZNF161
89	3q26	1	1	148	109	30072	-3.84	0	0.87	0.57	TNFSF10
90	2q31	1	1	148	113	30068	-3.84	0	0.84	0.57	SESTD1
91	7q21	1	1	148	117	30064	-3.88	0	0.82	0.55	ODAG
92	10q23	1	1	148	121	30060	-3.88	0	0.79	0.55	C10orf116
93	16p12	1	1	148	122	30059	-3.89	0	0.79	0.55	USP31
94	17p13	1	1	148	314	29867	-3.89	0	0.24	0.21	MGC10744
95	11p11	1	1	148	124	30057	-3.91	0	0.78	0.55	MTCH2
96	12q13	1	1	148	309	29872	-3.91	0	0.24	0.21	EPLIN
97	17q11	1	1	148	141	30040	-3.94	0	0.69	0.49	WSB1
98	9p13	1	1	148	129	30052	-3.94	0	0.75	0.53	LOC401504
99	3q21	1	1	148	138	30043	-3.95	0	0.7	0.49	PTPLB
100	10q26	1	1	148	148	30033	-3.96	0	0.65	0.47	C10orf46
101	7q34	1	1	148	170	30011	-3.97	0	0.56	0.44	KIAA0738
102	5q31	1	1	148	248	29933	-3.97	0	0.35	0.28	ANKHD1
103	1q42	1	1	148	155	30026	-3.97	0	0.62	0.46	ACBD3
104	2q37	1	1	148	160	30021	-3.97	0	0.6	0.45	SP100
105	12p13	1	1	148	258	29923	-3.98	0	0.33	0.27	WNK1
106	11q12	1	1	148	202	29979	-3.98	0	0.46	0.36	ZFP91
107	10q22	1	1	148	153	30028	-3.99	0	0.63	0.46	PRG1
108	Xp22	1	1	148	217	29964	-3.99	0	0.42	0.34	SCML1
109	7q11	1	1	148	192	29989	-4	0	0.49	0.37	HIP1
110	16p11	1	1	148	201	29980	-4.01	0	0.46	0.36	LOC124411
111	14q24	1	1	148	167	30014	-4.01	0	0.57	0.44	RBM25
112	20q11	1	1	148	167	30014	-4.01	0	0.57	0.44	RNPC2
