# Supplementary material for: Latent Factor Analysis to Discover Pathway-Associated Putative Segmental Aneuploidies in Human Cancers
Source: PLoS Comput Biol. 2010 Sep 2;6(9):e1000920. doi: 10.1371/journal.pcbi.1000920 (PMC2932681; doi:10.1371/journal.pcbi.1000920)
Supplement: Table S2 — Full gather analysis of chromosome location for each factor. (0.08 MB ZIP) [file pcbi.1000920.s007.zip › Factor_GO_Chromosome/factor38_Ch_12p13.txt]

#	Annotation	Total Genes With Ann	Your Genes (With Ann)	Your Genes (No Ann)	Genome (With Ann)	Genome (No Ann)	ln(Bayes factor)	neg ln(p value)	FE: neg ln(p value)	FE: neg ln(FDR)	Genes
1	12p13	13	13	75	246	29996	23.61	11.19	28.07	24.14	CREBL2 DDX47 DUSP16 ENO2 FOXJ2 GABARAPL1 HEBP1 KIAA1238 NDUFA9 RAD52 TPI1 TULP3 WNK1
2	12p12	7	7	81	67	30175	15.51	11.19	19.99	16.75	ARNTL2 ETNK1 GOLT1B LDHB ST8SIA1 STRAP WBP11
3	2p11	4	4	84	72	30170	5.08	8.89	9.53	6.7	FLJ13910 JMJD1A KCMF1 RNF103
4	18q11	2	2	86	48	30194	0.24	3.79	4.68	2.13	CHST9 RIOK3
5	19p13	6	6	82	653	29589	0.2	3.74	4.39	2.07	BPY2IP1 CRSP7 ICAM1 NOTCH3 OLFM2 SLC35E1
6	5q23	2	2	86	77	30165	-0.59	0	3.81	1.67	SNX2 UBE2B
7	5q13	2	2	86	97	30145	-0.98	0	3.39	1.5	HEXB OCLN
8	1p35	2	2	86	99	30143	-1.02	0	3.35	1.5	PTP4A2 SFRS4
9	11q23	2	2	86	160	30082	-1.81	0	2.52	1.03	IGSF4 NNMT
10	3q28	1	1	87	25	30217	-1.85	0	2.62	1.03	FXR1
11	10p13	1	1	87	33	30209	-2.05	0	2.36	1.03	C10orf30
12	7q33	1	1	87	34	30208	-2.12	0	2.34	1.03	SLC13A4
13	11q12	2	2	86	201	30041	-2.14	0	2.14	1.03	DTX4 SERPING1
14	Xp22	2	2	86	216	30026	-2.25	0	2.02	1.03	GPM6B PCYT1B
15	6p24	1	1	87	45	30197	-2.36	0	2.08	1.03	SSR1
16	9q32	1	1	87	46	30196	-2.38	0	2.06	1.03	BSPRY
17	4q12	1	1	87	49	30193	-2.41	0	2	1.03	NMU
18	3p21	2	2	86	256	29986	-2.47	0	1.76	1.03	ARHGEF3 USP4
19	6q14	1	1	87	54	30188	-2.5	0	1.91	1.03	ELOVL4
20	2q12	1	1	87	56	30186	-2.54	0	1.88	1.03	IL1R2
21	Xp11	2	2	86	275	29967	-2.55	0	1.65	1.03	NUDT11 TIMP1
22	12p11	1	1	87	61	30181	-2.59	0	1.8	1.03	SSPN
23	15q23	1	1	87	61	30181	-2.59	0	1.8	1.03	FLJ11196
24	17q24	1	1	87	61	30181	-2.59	0	1.8	1.03	PSMD12
25	2p16	1	1	87	66	30176	-2.64	0	1.73	1.03	PAPOLG
26	3q29	1	1	87	73	30169	-2.74	0	1.64	1.03	FAM43A
27	12q21	1	1	87	75	30167	-2.77	0	1.62	1.03	CSRP2
28	5p13	1	1	87	78	30164	-2.77	0	1.58	1.03	OSMR
29	6p25	1	1	87	78	30164	-2.77	0	1.58	1.03	MGC8685
30	11q14	1	1	87	80	30162	-2.8	0	1.56	1.03	GAB2
31	1q22	1	1	87	83	30159	-2.83	0	1.53	1.03	IFI16
32	Xq26	1	1	87	91	30151	-2.89	0	1.45	1.02	MGC39606
33	2p23	1	1	87	97	30145	-2.93	0	1.39	1.02	NCOA1
34	9q21	1	1	87	94	30148	-2.93	0	1.42	1.02	ZCCHC6
35	1p22	1	1	87	95	30147	-2.94	0	1.41	1.02	DPYD
36	19q13	3	3	85	964	29278	-3	0	0.62	0.58	BCL3 CEBPG ZNF331
37	2p13	1	1	87	103	30139	-3.02	0	1.34	0.99	DYSF
38	7p22	1	1	87	116	30126	-3.07	0	1.24	0.94	MICAL-L2
39	Xq22	1	1	87	121	30121	-3.08	0	1.21	0.94	MGC39900
40	16q24	1	1	87	119	30123	-3.1	0	1.22	0.94	C16orf44
41	7p15	1	1	87	125	30117	-3.11	0	1.18	0.94	OSBPL3
42	18p11	1	1	87	140	30102	-3.2	0	1.09	0.87	APCDD1
43	6p22	1	1	87	157	30085	-3.25	0	1	0.81	C6orf62
44	4p16	1	1	87	170	30072	-3.26	0	0.94	0.81	D4S234E
45	17p11	1	1	87	171	30071	-3.27	0	0.93	0.81	MGC40157
46	14q24	1	1	87	167	30075	-3.31	0	0.95	0.81	LTBP2
47	1q32	1	1	87	183	30059	-3.34	0	0.88	0.78	PPP2R5A
48	1p34	1	1	87	198	30044	-3.35	0	0.82	0.74	RRAGC
49	22q11	1	1	87	368	29874	-3.47	0	0.42	0.42	BCL2L13
50	22q13	1	1	87	262	29980	-3.48	0	0.62	0.58	APOBEC3B
51	16p13	1	1	87	353	29889	-3.49	0	0.44	0.42	DREV1
