# Supplementary material for: Latent Factor Analysis to Discover Pathway-Associated Putative Segmental Aneuploidies in Human Cancers
Source: PLoS Comput Biol. 2010 Sep 2;6(9):e1000920. doi: 10.1371/journal.pcbi.1000920 (PMC2932681; doi:10.1371/journal.pcbi.1000920)
Supplement: Table S2 — Full gather analysis of chromosome location for each factor. (0.08 MB ZIP) [file pcbi.1000920.s007.zip › Factor_GO_Chromosome/factor39_Ch_5q31.txt]

#	Annotation	Total Genes With Ann	Your Genes (With Ann)	Your Genes (No Ann)	Genome (With Ann)	Genome (No Ann)	ln(Bayes factor)	neg ln(p value)	FE: neg ln(p value)	FE: neg ln(FDR)	Genes
1	5q31	10	10	36	239	30045	22.53	11.19	26.34	23.16	ANKHD1 BRD8 C5orf5 CNOT8 DCTN4 ETF1 FAM53C HSPA4 PFDN1 SMAP-5
2	5q32	4	4	42	45	30239	10.05	11.19	13.88	11.41	CSNK1A1 GRPEL2 MGC3265 TTC1
3	5q12	4	4	42	50	30234	9.68	11.19	13.49	11.41	CDK7 ELOVL7 SLC30A5 ZSWIM6
4	5q35	5	5	41	158	30126	8.42	10.09	12.24	10.45	CANX FBXW11 KIAA1191 NPM1 SQSTM1
5	5q13	3	3	43	96	30188	3.86	7.58	7.68	6.11	HEXB HMGCR OCLN
6	5q23	2	2	44	77	30207	1.23	4.8	5.05	3.66	SNX2 UBE2B
7	13q31	1	1	45	23	30261	-0.48	0	3.33	2.1	C13orf25
8	5q34	1	1	45	29	30255	-0.7	0	3.11	2.01	MAT2B
9	7p12	1	1	45	34	30250	-0.86	0	2.96	1.98	EGFR
10	5q21	1	1	45	47	30237	-1.14	0	2.65	1.95	TIGA1
11	18q11	1	1	45	49	30235	-1.18	0	2.62	1.95	SS18
12	8q12	1	1	45	51	30233	-1.26	0	2.58	1.95	IMPA3
13	5q14	1	1	45	58	30226	-1.32	0	2.46	1.95	COX7C
14	1q31	1	1	45	59	30225	-1.37	0	2.44	1.95	GLUL
15	5q11	1	1	45	60	30224	-1.38	0	2.42	1.95	DKFZp761C169
16	18q12	1	1	45	70	30214	-1.5	0	2.28	1.87	P15RS
17	15q15	1	1	45	94	30190	-1.76	0	2.01	1.66	GRP58
18	15q21	1	1	45	112	30172	-1.91	0	1.85	1.59	RAB11A
19	3q13	1	1	45	115	30169	-1.93	0	1.82	1.59	TMEM39A
20	1p13	1	1	45	144	30140	-2.09	0	1.62	1.44	LRIG2
21	16q22	1	1	45	171	30113	-2.23	0	1.47	1.33	NUTF2
22	1q32	1	1	45	183	30101	-2.3	0	1.41	1.32	LOC388727
23	3p21	1	1	45	257	30027	-2.54	0	1.12	1.08	CSPG5
24	19p13	1	1	45	658	29626	-2.86	0	0.45	0.45	GDF15
