# Supplementary material for: Latent Factor Analysis to Discover Pathway-Associated Putative Segmental Aneuploidies in Human Cancers
Source: PLoS Comput Biol. 2010 Sep 2;6(9):e1000920. doi: 10.1371/journal.pcbi.1000920 (PMC2932681; doi:10.1371/journal.pcbi.1000920)
Supplement: Table S2 — Full gather analysis of chromosome location for each factor. (0.08 MB ZIP) [file pcbi.1000920.s007.zip › Factor_GO_Chromosome/factor4_Ch.txt]

#	Annotation	Total Genes With Ann	Your Genes (With Ann)	Your Genes (No Ann)	Genome (With Ann)	Genome (No Ann)	ln(Bayes factor)	neg ln(p value)	FE: neg ln(p value)	FE: neg ln(FDR)	Genes
1	6q23	2	2	40	65	30223	1.81	5.36	5.54	2.29	CTGF TNFAIP3
2	22q13	3	3	39	260	30028	1.47	5.02	5.16	2.29	FBLN1 MAFF PIM3
3	11q23	2	2	40	160	30128	0.16	3.74	3.85	1.47	NNMT PCSK7
4	2q22	1	1	41	24	30264	-0.37	0.0	3.38	1.47	NR4A2
5	19q13	4	4	38	963	29325	-0.38	0.0	3.12	1.47	BCL3 PLAUR PPP1R15A ZNF331
6	5q34	1	1	41	29	30259	-0.56	0.0	3.2	1.47	DUSP1
7	6q12	1	1	41	33	30255	-0.65	0.0	3.08	1.47	PTP4A1
8	10p11	1	1	41	64	30224	-1.27	0.0	2.45	1.21	MAP3K8
9	10q21	1	1	41	70	30218	-1.32	0.0	2.37	1.21	EGR2
10	12p12	1	1	41	73	30215	-1.4	0.0	2.33	1.21	EMP1
11	4q35	1	1	41	75	30213	-1.42	0.0	2.3	1.21	Lrp2bp
12	9q31	1	1	41	87	30201	-1.54	0.0	2.16	1.21	KLF4
13	6q22	1	1	41	94	30194	-1.62	0.0	2.09	1.21	NCOA7
14	17q23	1	1	41	102	30186	-1.7	0.0	2.02	1.21	VMP1
15	3q13	1	1	41	115	30173	-1.78	0.0	1.91	1.21	URB
16	Xq22	1	1	41	121	30167	-1.8	0.0	1.86	1.21	DSIPI
17	11p11	1	1	41	124	30164	-1.83	0.0	1.84	1.21	LOC387763
18	1p31	1	1	41	126	30162	-1.84	0.0	1.82	1.21	DNAJB4
19	17q11	1	1	41	141	30147	-1.92	0.0	1.72	1.21	CCL2
20	13q14	1	1	41	138	30150	-1.93	0.0	1.74	1.21	TGFB1I4
21	9q22	1	1	41	139	30149	-1.94	0.0	1.73	1.21	NFIL3
22	10q11	1	1	41	157	30131	-2.03	0.0	1.62	1.21	C10orf10
23	10q22	1	1	41	153	30135	-2.04	0.0	1.65	1.21	PRG1
24	7q34	1	1	41	170	30118	-2.08	0.0	1.55	1.21	ZC3HAV1
25	16q22	1	1	41	171	30117	-2.08	0.0	1.55	1.21	RRAD
26	1q32	1	1	41	183	30105	-2.15	0.0	1.49	1.19	ATF3
27	17q25	1	1	41	215	30073	-2.28	0.0	1.35	1.1	PTDSR
28	8q24	1	1	41	222	30066	-2.28	0.0	1.32	1.1	NDRG1
29	5q31	1	1	41	248	30040	-2.36	0.0	1.23	1.04	C5orf5
30	12p13	1	1	41	258	30030	-2.4	0.0	1.2	1.04	SLC2A3
31	21q22	1	1	41	295	29993	-2.47	0.0	1.09	0.96	SNF1LK
32	17p13	1	1	41	314	29974	-2.5	0.0	1.04	0.95	PER1
33	22q11	1	1	41	368	29920	-2.6	0.0	0.91	0.85	PPM1F
34	19p13	1	1	41	658	29630	-2.77	0.0	0.51	0.51	GADD45B
35	6p21	1	1	41	644	29644	-2.78	0.0	0.52	0.51	HSD17B8
