# Supplementary material for: Latent Factor Analysis to Discover Pathway-Associated Putative Segmental Aneuploidies in Human Cancers
Source: PLoS Comput Biol. 2010 Sep 2;6(9):e1000920. doi: 10.1371/journal.pcbi.1000920 (PMC2932681; doi:10.1371/journal.pcbi.1000920)
Supplement: Table S2 — Full gather analysis of chromosome location for each factor. (0.08 MB ZIP) [file pcbi.1000920.s007.zip › Factor_GO_Chromosome/factor40_Ch.txt]

#	Annotation	Total Genes With Ann	Your Genes (With Ann)	Your Genes (No Ann)	Genome (With Ann)	Genome (No Ann)	ln(Bayes factor)	neg ln(p value)	FE: neg ln(p value)	FE: neg ln(FDR)	Genes
1	8p22	2	2	54	40	30234	1.92	5.46	5.9	2.03	ATP6V1B2 FLJ32642
2	12p12	2	2	54	72	30202	0.8	4.3	4.79	1.61	H2AFJ ST8SIA1
3	12q24	3	3	53	284	29990	0.23	3.79	4.13	1.36	BRAP THRAP2 ULK1
4	10pter	1	1	55	12	30262	-0.26	0	3.74	1.32	DDIT4
5	1q42	2	2	54	154	30120	-0.54	0	3.39	1.32	ENAH TP53BP2
6	3p13	1	1	55	18	30256	-0.64	0	3.37	1.32	RYBP
7	Xq28	2	2	54	167	30107	-0.7	0	3.24	1.32	CD99L2 SLC6A8
8	3q24	1	1	55	26	30248	-0.96	0	3.02	1.31	SLC9A9
9	3q23	1	1	55	28	30246	-1.06	0	2.95	1.31	MRPS22
10	20q13	2	2	54	267	30007	-1.44	0	2.43	1.31	C20orf111 PARD6B
11	18q11	1	1	55	49	30225	-1.57	0	2.43	1.31	GATA6
12	2p22	1	1	55	56	30218	-1.67	0	2.3	1.31	ZFP36L2
13	5q14	1	1	55	58	30216	-1.71	0	2.27	1.31	COX7C
14	5q11	1	1	55	60	30214	-1.74	0	2.24	1.31	MRPS30
15	15q23	1	1	55	61	30213	-1.76	0	2.22	1.31	FLJ13710
16	9p24	1	1	55	63	30211	-1.76	0	2.19	1.31	NFIB
17	1p21	1	1	55	64	30210	-1.77	0	2.18	1.31	CELSR2
18	6q23	1	1	55	66	30208	-1.84	0	2.15	1.31	MAP7
19	10q21	1	1	55	70	30204	-1.86	0	2.09	1.31	CCDC6
20	14q22	1	1	55	70	30204	-1.86	0	2.09	1.31	PRKCH
21	2q24	1	1	55	68	30206	-1.87	0	2.12	1.31	RBMS1
22	3p14	1	1	55	73	30201	-1.9	0	2.06	1.31	ARL6IP5
23	2q14	1	1	55	74	30200	-1.92	0	2.04	1.31	INSIG2
24	5p13	1	1	55	78	30196	-1.97	0	2	1.31	PDZK3
25	9q21	1	1	55	94	30180	-2.12	0	1.82	1.31	RFK
26	6q22	1	1	55	94	30180	-2.12	0	1.82	1.31	PKIB
27	1p22	1	1	55	95	30179	-2.13	0	1.82	1.31	LMO4
28	8q22	1	1	55	99	30175	-2.17	0	1.78	1.31	PPM2C
29	1p35	1	1	55	100	30174	-2.18	0	1.77	1.31	PTP4A2
30	17q23	1	1	55	102	30172	-2.2	0	1.75	1.31	USP32
31	2p13	1	1	55	103	30171	-2.21	0	1.74	1.31	MXD1
32	3q13	1	1	55	115	30159	-2.29	0	1.64	1.26	COX17
33	7p22	1	1	55	116	30158	-2.3	0	1.64	1.26	MICAL-L2
34	16p12	1	1	55	122	30152	-2.32	0	1.59	1.25	USP31
35	9q22	1	1	55	139	30135	-2.45	0	1.48	1.18	NFIL3
36	18p11	1	1	55	140	30134	-2.45	0	1.47	1.18	SPIRE1
37	6p22	1	1	55	157	30117	-2.51	0	1.37	1.11	IBRDC2
38	19p13	2	2	54	657	29617	-2.52	0	1.07	0.86	GNA15 TIMM44
39	17q25	1	1	55	215	30059	-2.72	0	1.11	0.87	PSCD1
40	22q13	1	1	55	262	30012	-2.83	0	0.95	0.82	CELSR1
41	3p21	1	1	55	257	30017	-2.84	0	0.97	0.82	ATXN7
42	12p13	1	1	55	258	30016	-2.84	0	0.96	0.82	ENO2
43	Xp11	1	1	55	276	29998	-2.85	0	0.91	0.8	KLF8
44	12q13	1	1	55	309	29965	-2.9	0	0.83	0.75	FLJ14800
45	17q21	1	1	55	312	29962	-2.91	0	0.82	0.75	NFE2L1
46	1q21	1	1	55	342	29932	-2.94	0	0.75	0.71	ECM1
47	22q11	1	1	55	368	29906	-2.98	0	0.7	0.68	PRODH
48	6p21	1	1	55	644	29630	-3.04	0	0.36	0.36	BRD2
