# Supplementary material for: Latent Factor Analysis to Discover Pathway-Associated Putative Segmental Aneuploidies in Human Cancers
Source: PLoS Comput Biol. 2010 Sep 2;6(9):e1000920. doi: 10.1371/journal.pcbi.1000920 (PMC2932681; doi:10.1371/journal.pcbi.1000920)
Supplement: Table S2 — Full gather analysis of chromosome location for each factor. (0.08 MB ZIP) [file pcbi.1000920.s007.zip › Factor_GO_Chromosome/factor41_Ch.txt]

#	Annotation	Total Genes With Ann	Your Genes (With Ann)	Your Genes (No Ann)	Genome (With Ann)	Genome (No Ann)	ln(Bayes factor)	neg ln(p value)	FE: neg ln(p value)	FE: neg ln(FDR)	Genes
1	Xp22	5	5	141	213	29971	0.7	4.22	5.48	0.84	DXYS155E EIF2S3 FLJ14503 PCYT1B TMEM27
2	4q21	3	3	143	107	30077	-0.73	0	4.12	0.59	FRAS1 MRPS18C SCD4
3	4q28	2	2	144	51	30133	-1.27	0	3.61	0.59	FLJ21106 PDZK6
4	8p11	2	2	144	52	30132	-1.31	0	3.58	0.59	MYST3 PROSC
5	20q13	4	4	142	265	29919	-1.5	0	3.18	0.59	Kua LOC441951 PHACTR3 WFDC5
6	1q32	3	3	143	181	30003	-1.91	0	2.82	0.59	PPP1R15B SLC30A1 SRGAP2
7	3p22	2	2	144	76	30108	-1.93	0	2.91	0.59	LRRFIP2 PFKFB4
8	4q13	2	2	144	83	30101	-2.07	0	2.76	0.59	CNOT6L SULT1E1
9	9q31	2	2	144	86	30098	-2.14	0	2.7	0.59	EPB41L4B SLC31A1
10	Xq26	2	2	144	90	30094	-2.2	0	2.62	0.59	LOC159090 MGC39606
11	15q15	2	2	144	93	30091	-2.26	0	2.57	0.59	GANC ZFP106
12	17q23	2	2	144	101	30083	-2.39	0	2.43	0.59	PPM1D TLK2
13	12q	1	1	145	19	30165	-2.53	0	2.39	0.59	GLT8D2
14	13q11	1	1	145	19	30165	-2.53	0	2.39	0.59	LATS2
15	3q13	2	2	144	114	30070	-2.54	0	2.23	0.59	C3orf17 URB
16	11p12	1	1	145	20	30164	-2.58	0	2.34	0.59	DDB2
17	6p23	1	1	145	24	30160	-2.76	0	2.17	0.59	KIF13A
18	3q24	1	1	145	26	30158	-2.8	0	2.1	0.59	SLC9A9
19	1p13	2	2	144	143	30041	-2.86	0	1.87	0.59	MOV10 ST7L
20	2q34	1	1	145	28	30156	-2.87	0	2.04	0.59	BARD1
21	3q23	1	1	145	28	30156	-2.87	0	2.04	0.59	MRPS22
22	1q43	1	1	145	29	30155	-2.91	0	2	0.59	AKT3
23	17p13	3	3	143	312	29872	-2.91	0	1.64	0.59	CXCL16 MGC10744 MGC71993
24	1q42	2	2	144	154	30030	-2.94	0	1.75	0.59	EGLN1 WDR26
25	4q26	1	1	145	32	30152	-2.97	0	1.92	0.59	SYNPO2
26	6p21	1	1	145	644	29540	-3.01	0	0.04	0.04	LOC389389
27	7q33	1	1	145	34	30150	-3.03	0	1.86	0.59	SLC13A4
28	11q21	1	1	145	36	30148	-3.05	0	1.81	0.59	ICEBERG
29	13q21	1	1	145	36	30148	-3.05	0	1.81	0.59	DIAPH3
30	17p11	2	2	144	170	30014	-3.08	0	1.6	0.59	FLCN TOM1L2
31	12q22	1	1	145	40	30144	-3.16	0	1.72	0.59	TMCC3
32	7q11	2	2	144	191	29993	-3.18	0	1.44	0.59	HIP1 TMPIT
33	16q23	1	1	145	44	30140	-3.22	0	1.63	0.59	AP1G1
34	1p33	1	1	145	44	30140	-3.22	0	1.63	0.59	TGFBR3
35	1p34	2	2	144	197	29987	-3.25	0	1.39	0.59	LOC126661 SYNC1
36	19p13	4	4	142	655	29529	-3.25	0	0.94	0.59	CASP14 INSR SLC27A1 SLC35E1
37	11q12	2	2	144	201	29983	-3.25	0	1.36	0.59	CYBASC3 FLJ36874
38	8p12	1	1	145	46	30138	-3.29	0	1.59	0.59	BAG4
39	5q32	1	1	145	48	30136	-3.3	0	1.56	0.59	GRPEL2
40	19q13	4	4	142	963	29221	-3.32	0	0.37	0.32	CPT1C MGC2752 MGC33839 UNQ698
41	8q24	2	2	144	221	29963	-3.35	0	1.23	0.59	LOC286126 NSE2
42	6q24	1	1	145	52	30132	-3.35	0	1.49	0.59	AKAP12
43	2q36	1	1	145	53	30131	-3.37	0	1.47	0.59	SGPP2
44	5q12	1	1	145	53	30131	-3.37	0	1.47	0.59	SLC30A5
45	6q14	1	1	145	54	30130	-3.39	0	1.46	0.59	TMEM30A
46	11p13	1	1	145	55	30129	-3.41	0	1.44	0.59	FLJ25059
47	21q21	1	1	145	58	30126	-3.43	0	1.39	0.59	MRPS6
48	15q14	1	1	145	61	30123	-3.48	0	1.35	0.59	LOC254531
49	22q13	2	2	144	261	29923	-3.49	0	1.02	0.59	C22orf23 LOC91689
50	12p13	2	2	144	257	29927	-3.49	0	1.04	0.59	CSDA KLRK1
51	9q34	2	2	144	270	29914	-3.5	0	0.97	0.59	NOTCH1 RALGPS1
52	16q12	1	1	145	66	30118	-3.52	0	1.29	0.59	FLJ20481
53	6q23	1	1	145	66	30118	-3.52	0	1.29	0.59	SLC2A12
54	12q12	1	1	145	69	30115	-3.53	0	1.25	0.59	PRICKLE1
55	2p24	1	1	145	69	30115	-3.53	0	1.25	0.59	NSE1
56	12q24	2	2	144	285	29899	-3.54	0	0.91	0.58	MGC33630 TPCN1
57	10q21	1	1	145	70	30114	-3.55	0	1.24	0.59	IPMK
58	14q22	1	1	145	70	30114	-3.55	0	1.24	0.59	ZFYVE1
59	2q24	1	1	145	68	30116	-3.55	0	1.26	0.59	GALNT5
60	17q21	2	2	144	311	29873	-3.59	0	0.81	0.58	DHX8 SCRN2
61	3q29	1	1	145	73	30111	-3.59	0	1.2	0.59	FYTTD1
62	12q13	2	2	144	308	29876	-3.6	0	0.82	0.58	EPLIN SP1
63	14q21	1	1	145	77	30107	-3.61	0	1.16	0.59	C14orf28
64	3q27	1	1	145	75	30109	-3.62	0	1.18	0.59	BCL6
65	5q23	1	1	145	78	30106	-3.62	0	1.15	0.59	TICAM2
66	14q32	1	1	145	418	29766	-3.64	0	0.14	0.13	SLC25A29
67	11q14	1	1	145	80	30104	-3.65	0	1.13	0.59	CTSC
68	11p15	2	2	144	451	29733	-3.67	0	0.44	0.37	BET1L DKK3
69	6p12	1	1	145	85	30099	-3.68	0	1.08	0.59	GPR115
70	6q21	1	1	145	87	30097	-3.7	0	1.06	0.59	FOXO3A
71	14q23	1	1	145	91	30093	-3.71	0	1.02	0.59	PSMA3
72	20p13	1	1	145	96	30088	-3.74	0	0.98	0.59	CSNK2A1
73	9q21	1	1	145	94	30090	-3.75	0	1	0.59	TLE4
74	15q13	1	1	145	94	30090	-3.75	0	1	0.59	SLC12A6
75	8q21	1	1	145	98	30086	-3.76	0	0.97	0.59	DKFZp762C1112
76	5q13	1	1	145	98	30086	-3.76	0	0.97	0.59	RGNEF
77	8q22	1	1	145	99	30085	-3.77	0	0.96	0.59	MGC39715
78	1p35	1	1	145	100	30084	-3.78	0	0.95	0.59	FLJ12903
79	8p21	1	1	145	101	30083	-3.79	0	0.94	0.59	MSCP
80	7q31	1	1	145	102	30082	-3.8	0	0.94	0.59	FLJ39575
81	2p13	1	1	145	103	30081	-3.81	0	0.93	0.59	LOC388957
82	16p13	1	1	145	353	29831	-3.81	0	0.2	0.18	PDPK1
83	7q21	1	1	145	117	30067	-3.84	0	0.83	0.58	BRI3
84	Xq22	1	1	145	121	30063	-3.84	0	0.81	0.58	MGC39900
85	10q23	1	1	145	121	30063	-3.84	0	0.81	0.58	C10orf99
86	18q21	1	1	145	118	30066	-3.85	0	0.83	0.58	SEC11L3
87	10q24	1	1	145	122	30062	-3.85	0	0.8	0.58	COX15
88	16q24	1	1	145	119	30065	-3.86	0	0.82	0.58	ANKRD11
89	2q33	1	1	145	133	30051	-3.87	0	0.74	0.55	NRP2
90	1p31	1	1	145	126	30058	-3.88	0	0.78	0.57	HS2ST1
91	15q26	1	1	145	128	30056	-3.9	0	0.77	0.57	MEF2A
92	17q11	1	1	145	141	30043	-3.9	0	0.7	0.55	MMP28
93	13q14	1	1	145	138	30046	-3.91	0	0.71	0.55	CDADC1
94	3q21	1	1	145	138	30046	-3.91	0	0.71	0.55	DIRC2
95	Xp11	1	1	145	276	29908	-3.91	0	0.3	0.27	CASK
96	18p11	1	1	145	140	30044	-3.92	0	0.7	0.55	AFG3L2
97	16q22	1	1	145	171	30013	-3.93	0	0.57	0.48	MAF
98	11q23	1	1	145	161	30023	-3.94	0	0.61	0.5	CBL
99	10q22	1	1	145	153	30031	-3.95	0	0.64	0.51	FUT11
100	4p16	1	1	145	170	30014	-3.96	0	0.57	0.48	FAM44A
101	5q31	1	1	145	248	29936	-3.96	0	0.36	0.32	ANKHD1
102	2q37	1	1	145	160	30024	-3.96	0	0.61	0.5	LRRFIP1
103	17q25	1	1	145	215	29969	-3.97	0	0.43	0.37	TIMP2
104	8p23	1	1	145	179	30005	-3.98	0	0.54	0.46	CLDN23
