# Supplementary material for: Latent Factor Analysis to Discover Pathway-Associated Putative Segmental Aneuploidies in Human Cancers
Source: PLoS Comput Biol. 2010 Sep 2;6(9):e1000920. doi: 10.1371/journal.pcbi.1000920 (PMC2932681; doi:10.1371/journal.pcbi.1000920)
Supplement: Table S2 — Full gather analysis of chromosome location for each factor. (0.08 MB ZIP) [file pcbi.1000920.s007.zip › Factor_GO_Chromosome/factor42_Ch.txt]

#	Annotation	Total Genes With Ann	Your Genes (With Ann)	Your Genes (No Ann)	Genome (With Ann)	Genome (No Ann)	ln(Bayes factor)	neg ln(p value)	FE: neg ln(p value)	FE: neg ln(FDR)	Genes
1	19q13	6	6	43	961	29320	1.72	5.25	5.4	1.79	BLVRB SLC1A5 ZNF134 ZNF211 ZNF264 ZNF304
2	1p13	2	2	47	143	30138	-0.05	0	3.77	1.4	LRIG2 RBM15
3	4p13	1	1	48	21	30260	-0.55	0	3.35	1.4	FLJ20273
4	1pter	1	1	48	22	30259	-0.56	0	3.31	1.4	FOXJ3
5	19p13	3	3	46	656	29625	-1.2	0	2.4	1.4	CDKN2D CRSP7 TNFSF7
6	1p33	1	1	48	44	30237	-1.2	0	2.66	1.4	EPB41
7	8p12	1	1	48	46	30235	-1.25	0	2.61	1.4	BAG4
8	17q21	2	2	47	311	29970	-1.31	0	2.4	1.4	HDAC5 SUI1
9	17p13	2	2	47	313	29968	-1.33	0	2.39	1.4	CHRNB1 MGC71993
10	7p13	1	1	48	53	30228	-1.36	0	2.48	1.4	H2AFV
11	11p13	1	1	48	55	30226	-1.39	0	2.45	1.4	CD44
12	14q11	2	2	47	325	29956	-1.4	0	2.32	1.4	LTB4R TINF2
13	13q34	1	1	48	58	30223	-1.44	0	2.4	1.4	ANKRD10
14	1q31	1	1	48	59	30222	-1.46	0	2.38	1.4	PCTK3
15	10p11	1	1	48	64	30217	-1.54	0	2.3	1.4	PARD3
16	3p14	1	1	48	73	30208	-1.67	0	2.18	1.4	ABHD6
17	5q33	1	1	48	73	30208	-1.67	0	2.18	1.4	SAP30L
18	5p13	1	1	48	78	30203	-1.7	0	2.12	1.4	RPL37
19	7q21	1	1	48	117	30164	-2.04	0	1.75	1.12	BRI3
20	11p11	1	1	48	124	30157	-2.1	0	1.7	1.12	FNBP4
21	7p15	1	1	48	125	30156	-2.11	0	1.69	1.12	RALA
22	2q33	1	1	48	133	30148	-2.14	0	1.63	1.11	CFLAR
23	17q11	1	1	48	141	30140	-2.17	0	1.58	1.11	TRAF4
24	6p21	2	2	47	643	29638	-2.26	0	1.27	1.06	BRD2 C6orf1
25	11q23	1	1	48	161	30120	-2.3	0	1.47	1.1	PVRL1
26	16q22	1	1	48	171	30110	-2.33	0	1.41	1.1	CES2
27	17p11	1	1	48	171	30110	-2.33	0	1.41	1.1	EPN2
28	14q24	1	1	48	167	30114	-2.33	0	1.43	1.1	KIAA0247
29	1p34	1	1	48	198	30083	-2.44	0	1.29	1.06	SYNC1
30	11q12	1	1	48	202	30079	-2.46	0	1.27	1.06	OSBP
31	5q31	1	1	48	248	30033	-2.57	0	1.1	0.95	PCDHGC3
32	12p13	1	1	48	258	30023	-2.61	0	1.07	0.95	DDX47
33	9q34	1	1	48	271	30010	-2.63	0	1.03	0.95	FNBP1
34	3p21	1	1	48	257	30024	-2.64	0	1.07	0.95	ALS2CL
35	21q22	1	1	48	295	29986	-2.68	0	0.96	0.91	PDXK
36	16p13	1	1	48	353	29928	-2.77	0	0.83	0.8	RAB40C
37	1p36	1	1	48	553	29728	-2.9	0	0.52	0.52	MIG-6
