# Supplementary material for: Latent Factor Analysis to Discover Pathway-Associated Putative Segmental Aneuploidies in Human Cancers
Source: PLoS Comput Biol. 2010 Sep 2;6(9):e1000920. doi: 10.1371/journal.pcbi.1000920 (PMC2932681; doi:10.1371/journal.pcbi.1000920)
Supplement: Table S2 — Full gather analysis of chromosome location for each factor. (0.08 MB ZIP) [file pcbi.1000920.s007.zip › Factor_GO_Chromosome/factor43_Ch_14q32.txt]

#	Annotation	Total Genes With Ann	Your Genes (With Ann)	Your Genes (No Ann)	Genome (With Ann)	Genome (No Ann)	ln(Bayes factor)	neg ln(p value)	FE: neg ln(p value)	FE: neg ln(FDR)	Genes
1	14q32	17	17	32	402	29879	40.15	11.19	44.02	41.13	ADSSL1 C14orf151 CLMN DDX24 DNCH1 EIF5 GOLGA5 KIAA0500 KIAA2010 MARK3 PAPOLA PPP2R5C PSMC1 RCOR1 SIVA SLC25A29 WDR20
2	14q24	7	7	42	161	30120	14.55	11.19	18.42	16.23	ALDH6A1 ALKBH KIAA0247 SKIIP SLC39A9 TTC9 ZAP128
3	14q11	6	6	43	321	29960	7.32	10.09	11.16	9.37	ANG C14orf123 FLJ20859 LRP10 TEP1 TINF2
4	14q22	2	2	47	69	30212	1.29	4.86	5.13	3.63	C14orf35 ZFYVE1
5	14q23	2	2	47	90	30191	0.8	4.3	4.63	3.35	PPM1A WDR22
6	14q	1	1	48	8	30273	0.37	3.94	4.24	3.14	YY1
7	9p13	2	2	47	128	30153	0.13	3.69	3.97	3.03	CLTA KIAA1161
8	9p12	1	1	48	37	30244	-1.04	0	2.82	2.01	BAG1
9	17q21	2	2	47	311	29970	-1.31	0	2.4	1.81	FLJ22955 KLHL11
10	14q13	1	1	48	52	30229	-1.34	0	2.5	1.81	C14orf11
11	12q21	1	1	48	75	30206	-1.7	0	2.16	1.66	NAP1L1
12	8p21	1	1	48	101	30180	-1.93	0	1.88	1.48	PPP3CC
13	13q12	1	1	48	134	30147	-2.15	0	1.63	1.3	GTF3A
14	5p15	1	1	48	148	30133	-2.25	0	1.54	1.29	SRD5A1
15	11q12	1	1	48	202	30079	-2.46	0	1.27	1.1	ZFP91
16	17q25	1	1	48	215	30066	-2.49	0	1.22	1.1	GAA
17	22q13	1	1	48	262	30019	-2.63	0	1.06	1	ST13
18	1p36	1	1	48	553	29728	-2.9	0	0.52	0.52	GPR89
