# Supplementary material for: Latent Factor Analysis to Discover Pathway-Associated Putative Segmental Aneuploidies in Human Cancers
Source: PLoS Comput Biol. 2010 Sep 2;6(9):e1000920. doi: 10.1371/journal.pcbi.1000920 (PMC2932681; doi:10.1371/journal.pcbi.1000920)
Supplement: Table S2 — Full gather analysis of chromosome location for each factor. (0.08 MB ZIP) [file pcbi.1000920.s007.zip › Factor_GO_Chromosome/factor44_Ch_22p11_1p36.txt]

#	Annotation	Total Genes With Ann	Your Genes (With Ann)	Your Genes (No Ann)	Genome (With Ann)	Genome (No Ann)	ln(Bayes factor)	neg ln(p value)	FE: neg ln(p value)	FE: neg ln(FDR)	Genes
1	20p11	4	4	50	94	30182	6.52	10.09	10.46	6.81	C20orf72 CSRP2BP SNX5 ZNF133
2	1p36	7	7	47	547	29729	5.94	9.4	9.81	6.81	CAMTA1 KIF1B KLHL21 MFN2 RBAF600 SPEN WASF2
3	20p12	3	3	51	69	30207	4.18	7.86	8.14	5.55	JAG1 MKKS SNRPB2
4	15q22	2	2	52	99	30177	0.35	3.9	4.27	1.96	CSNK1G1 FEM1B
5	20q11	2	2	52	166	30110	-0.58	0	3.32	1.43	C20orf129 C20orf172
6	16q21	1	1	53	25	30251	-0.88	0	3.09	1.43	NOL3
7	17q22	1	1	53	25	30251	-0.88	0	3.09	1.43	RAD51C
8	3p26	1	1	53	29	30247	-1.02	0	2.95	1.43	ITPR1
9	5q22	1	1	53	30	30246	-1.06	0	2.92	1.43	FEM1C
10	7p12	1	1	53	34	30242	-1.15	0	2.81	1.42	EGFR
11	4p14	1	1	53	41	30235	-1.3	0	2.63	1.36	LOC201895
12	1p33	1	1	53	44	30232	-1.4	0	2.56	1.36	MTF1
13	21q22	2	2	52	294	29982	-1.49	0	2.33	1.3	PDXK RUNX1
14	8q12	1	1	53	51	30225	-1.54	0	2.42	1.3	ASPH
15	Xq21	1	1	53	68	30208	-1.79	0	2.16	1.3	ATP6AP2
16	10q25	1	1	53	68	30208	-1.79	0	2.16	1.3	SH3MD1
17	2q24	1	1	53	68	30208	-1.79	0	2.16	1.3	GPD2
18	15q24	1	1	53	77	30199	-1.88	0	2.04	1.27	MORF4L1
19	9q33	1	1	53	83	30193	-1.93	0	1.97	1.27	PBX3
20	6q21	1	1	53	87	30189	-1.97	0	1.93	1.27	FOXO3A
21	20p13	1	1	53	96	30180	-2.04	0	1.84	1.27	CSNK2A1
22	6q22	1	1	53	94	30182	-2.05	0	1.86	1.27	MAP3K5
23	7q36	1	1	53	107	30169	-2.15	0	1.74	1.27	LOC202781
24	15q21	1	1	53	112	30164	-2.16	0	1.7	1.27	RAB11A
25	Xq22	1	1	53	121	30155	-2.24	0	1.63	1.27	DSIPI
26	18q21	1	1	53	118	30158	-2.24	0	1.65	1.27	SMAD7
27	10q24	1	1	53	122	30154	-2.25	0	1.62	1.27	CUTC
28	16q24	1	1	53	119	30157	-2.25	0	1.65	1.27	C16orf44
29	15q26	1	1	53	128	30148	-2.29	0	1.58	1.26	LOC283680
30	1q42	1	1	53	155	30121	-2.42	0	1.41	1.15	LOC126731
31	6p22	1	1	53	157	30119	-2.43	0	1.4	1.15	CAP2
32	7q34	1	1	53	170	30106	-2.48	0	1.33	1.14	ZC3HAV1
33	14q24	1	1	53	167	30109	-2.5	0	1.35	1.14	KIAA0247
34	1q32	1	1	53	183	30093	-2.55	0	1.27	1.11	MDM4
35	20q13	1	1	53	268	30008	-2.78	0	0.96	0.83	RAE1
36	17p13	1	1	53	314	29962	-2.84	0	0.84	0.76	POLR2A
37	12q13	1	1	53	309	29967	-2.86	0	0.85	0.76	EIF4B
38	1q21	1	1	53	342	29934	-2.87	0	0.78	0.76	NOTCH2NL
39	14q11	1	1	53	326	29950	-2.88	0	0.81	0.76	KIAA0323
40	16p13	1	1	53	353	29923	-2.9	0	0.76	0.76	PDPK1
