# Supplementary material for: Latent Factor Analysis to Discover Pathway-Associated Putative Segmental Aneuploidies in Human Cancers
Source: PLoS Comput Biol. 2010 Sep 2;6(9):e1000920. doi: 10.1371/journal.pcbi.1000920 (PMC2932681; doi:10.1371/journal.pcbi.1000920)
Supplement: Table S2 — Full gather analysis of chromosome location for each factor. (0.08 MB ZIP) [file pcbi.1000920.s007.zip › Factor_GO_Chromosome/factor45_Ch.txt]

#	Annotation	Total Genes With Ann	Your Genes (With Ann)	Your Genes (No Ann)	Genome (With Ann)	Genome (No Ann)	ln(Bayes factor)	neg ln(p value)	FE: neg ln(p value)	FE: neg ln(FDR)	Genes
1	6p21	4	4	26	641	29659	2.32	5.95	5.63	2.61	BRD2 C6orf136 NUDT3 PBX2
2	3q13	2	2	28	114	30186	1.74	5.25	5.14	2.61	APG3L MAGEF1
3	6pter	1	1	29	12	30288	0.94	4.46	4.36	2.24	TNRC5
4	16p11	2	2	28	200	30100	0.72	4.26	4.08	2.24	KCTD13 LOC57149
5	6p23	1	1	29	24	30276	0.29	3.85	3.71	2.1	RANBP9
6	6p24	1	1	29	45	30255	-0.29	0	3.11	1.85	SSR1
7	9q32	1	1	29	46	30254	-0.31	0	3.09	1.85	CDC26
8	4q28	1	1	29	52	30248	-0.4	0	2.97	1.85	PDZK6
9	21q21	1	1	29	58	30242	-0.51	0	2.87	1.85	MRPS6
10	1q24	1	1	29	69	30231	-0.68	0	2.7	1.79	RASAL2
11	6p25	1	1	29	78	30222	-0.8	0	2.59	1.77	C6orf149
12	8p21	1	1	29	101	30199	-1.05	0	2.34	1.61	MSCP
13	10q23	1	1	29	121	30179	-1.17	0	2.17	1.55	GLUD1
14	1p31	1	1	29	126	30174	-1.24	0	2.13	1.55	HHLA3
15	10q11	1	1	29	157	30143	-1.4	0	1.93	1.53	TMEM23
16	11q23	1	1	29	161	30139	-1.45	0	1.91	1.53	LOH11CR2A
17	7q34	1	1	29	170	30130	-1.48	0	1.86	1.53	HSPC268
18	Xq28	1	1	29	168	30132	-1.5	0	1.87	1.53	IDS
19	1p34	1	1	29	198	30102	-1.6	0	1.72	1.44	SP192
20	22q13	1	1	29	262	30038	-1.84	0	1.47	1.27	LOC440836
21	9q34	1	1	29	271	30029	-1.85	0	1.44	1.27	GOLGA2
22	16p13	1	1	29	353	29947	-2.05	0	1.21	1.09	PRO0149
23	11p15	1	1	29	452	29848	-2.2	0	1.01	0.93	SLC22A18
24	1p36	1	1	29	553	29747	-2.28	0	0.86	0.81	PEX14
25	19q13	1	1	29	966	29334	-2.46	0	0.48	0.48	RRAS
