# Supplementary material for: Latent Factor Analysis to Discover Pathway-Associated Putative Segmental Aneuploidies in Human Cancers
Source: PLoS Comput Biol. 2010 Sep 2;6(9):e1000920. doi: 10.1371/journal.pcbi.1000920 (PMC2932681; doi:10.1371/journal.pcbi.1000920)
Supplement: Table S2 — Full gather analysis of chromosome location for each factor. (0.08 MB ZIP) [file pcbi.1000920.s007.zip › Factor_GO_Chromosome/factor46_Ch_20q13.txt]

#	Annotation	Total Genes With Ann	Your Genes (With Ann)	Your Genes (No Ann)	Genome (With Ann)	Genome (No Ann)	ln(Bayes factor)	neg ln(p value)	FE: neg ln(p value)	FE: neg ln(FDR)	Genes
1	20q13	9	9	11	260	30050	27.71	11.19	30.71	28.32	ADRM1 B4GALT5 C20orf108 C20orf11 C20orf111 LOC441951 RAB22A TDE1 ZNF313
2	16q23	1	1	19	44	30266	0.5	4.03	3.53	2.56	AP1G1
3	5q21	1	1	19	47	30263	0.46	4.03	3.47	2.56	TIGA1
4	4q12	1	1	19	49	30261	0.42	3.98	3.43	2.56	KIAA0114
5	8p11	1	1	19	53	30257	0.35	3.9	3.35	2.56	TACC1
6	2p25	1	1	19	92	30218	-0.17	0	2.82	2.26	RPS7
7	6p21	2	2	18	643	29667	-0.2	0	2.71	2.26	C6orf48 TRIM38
8	9q34	1	1	19	271	30039	-1.15	0	1.8	1.54	MGC16037
9	12q13	1	1	19	309	30001	-1.25	0	1.68	1.54	LETMD1
10	14q11	1	1	19	326	29984	-1.3	0	1.63	1.54	CCNB1IP1
11	11p15	1	1	19	452	29858	-1.53	0	1.35	1.35	TALDO1
