# Supplementary material for: Latent Factor Analysis to Discover Pathway-Associated Putative Segmental Aneuploidies in Human Cancers
Source: PLoS Comput Biol. 2010 Sep 2;6(9):e1000920. doi: 10.1371/journal.pcbi.1000920 (PMC2932681; doi:10.1371/journal.pcbi.1000920)
Supplement: Table S2 — Full gather analysis of chromosome location for each factor. (0.08 MB ZIP) [file pcbi.1000920.s007.zip › Factor_GO_Chromosome/factor47_Ch.txt]

#	Annotation	Total Genes With Ann	Your Genes (With Ann)	Your Genes (No Ann)	Genome (With Ann)	Genome (No Ann)	ln(Bayes factor)	neg ln(p value)	FE: neg ln(p value)	FE: neg ln(FDR)	Genes
1	12q	3	3	146	17	30164	4.02	7.66	8.99	4.33	CHST11 GLT8D2 KCNMB4
2	11q23	4	4	145	158	30023	-0.06	0	4.77	0.8	LOC143903 MCAM NNMT PCSK7
3	7p15	3	3	146	123	30058	-1.13	0	3.71	0.66	INHBA JAZF1 RALA
4	7p13	2	2	147	52	30129	-1.37	0	3.54	0.66	AEBP1 IGFBP3
5	11p13	2	2	147	54	30127	-1.45	0	3.47	0.66	FLJ14213 LOC91614
6	4q25	2	2	147	55	30126	-1.48	0	3.44	0.66	CYP2U1 DC2
7	6q23	2	2	147	65	30116	-1.74	0	3.15	0.66	CTGF KIAA1913
8	2p24	2	2	147	68	30113	-1.8	0	3.07	0.66	MATN3 SDC1
9	15q24	2	2	147	76	30105	-1.99	0	2.87	0.66	AKAP13 MORF4L1
10	5q23	2	2	147	77	30104	-2.01	0	2.85	0.66	LOX TICAM2
11	9q21	2	2	147	93	30088	-2.32	0	2.53	0.66	C9orf95 PCSK5
12	20pter	1	1	148	16	30165	-2.44	0	2.52	0.66	PRNP
13	3p13	1	1	148	18	30163	-2.52	0	2.42	0.66	LOC389129
14	13q11	1	1	148	19	30162	-2.57	0	2.37	0.66	LATS2
15	3q13	2	2	147	114	30067	-2.6	0	2.19	0.66	B4GALT4 URB
16	22q13	3	3	146	260	29921	-2.7	0	1.97	0.66	FBLN1 KDELR3 RBM9
17	13q33	1	1	148	23	30158	-2.76	0	2.19	0.66	ITGBL1
18	2q33	2	2	147	132	30049	-2.79	0	1.96	0.66	DNAPTP6 NRP2
19	1q12	1	1	148	24	30157	-2.8	0	2.16	0.66	CRA
20	6p23	1	1	148	24	30157	-2.8	0	2.16	0.66	ATXN1
21	3p23	1	1	148	26	30155	-2.84	0	2.08	0.66	SATB1
22	19p13	5	5	144	654	29527	-2.86	0	1.5	0.66	ANKRD25 COL5A3 FSTL3 GADD45B OLFM2
23	3q21	2	2	147	137	30044	-2.87	0	1.9	0.66	HEG ITGB5
24	12q15	1	1	148	29	30152	-2.95	0	1.98	0.66	DYRK2
25	1q43	1	1	148	29	30152	-2.95	0	1.98	0.66	AKT3
26	6p21	1	1	148	644	29537	-2.98	0	0.04	0.04	RUNX2
27	10q22	2	2	147	152	30029	-3.01	0	1.74	0.66	C10orf42 CBARA1
28	4q26	1	1	148	32	30149	-3.01	0	1.9	0.66	LOC401152
29	2q23	1	1	148	33	30148	-3.04	0	1.87	0.66	TNFAIP6
30	7q22	2	2	147	157	30024	-3.04	0	1.69	0.66	LAMB1 RASA4
31	19q13	6	6	143	961	29220	-3.05	0	1.08	0.62	CA11 CDC42EP5 IGFL2 PLAUR TGFB1 ZNF331
32	14q24	2	2	147	166	30015	-3.12	0	1.61	0.66	CHES1 LTBP2
33	4p14	1	1	148	41	30140	-3.19	0	1.68	0.66	FLJ14001
34	1p34	2	2	147	197	29984	-3.28	0	1.36	0.66	COL8A2 RRAGC
35	1p33	1	1	148	44	30137	-3.29	0	1.61	0.66	MAP17
36	11q12	2	2	147	201	29980	-3.32	0	1.33	0.66	SERPING1 YPEL4
37	9q32	1	1	148	46	30135	-3.33	0	1.58	0.66	C9orf13
38	Xp22	2	2	147	216	29965	-3.36	0	1.24	0.66	KAL1 NHS
39	17q25	2	2	147	214	29967	-3.38	0	1.25	0.66	PSCD1 TIMP2
40	4q28	1	1	148	52	30129	-3.39	0	1.47	0.66	FAT4
41	6q24	1	1	148	52	30129	-3.39	0	1.47	0.66	AKAP12
42	8q12	1	1	148	51	30130	-3.4	0	1.49	0.66	IMPA3
43	8q24	2	2	147	221	29960	-3.41	0	1.21	0.66	EIF2C2 KIAA0870
44	2q36	1	1	148	53	30128	-3.41	0	1.45	0.66	WDFY1
45	5q12	1	1	148	53	30128	-3.41	0	1.45	0.66	ELOVL7
46	4q32	1	1	148	54	30127	-3.43	0	1.44	0.66	LOC201725
47	13q34	1	1	148	58	30123	-3.47	0	1.38	0.66	GAS6
48	21q21	1	1	148	58	30123	-3.47	0	1.38	0.66	MRPS6
49	5q14	1	1	148	58	30123	-3.47	0	1.38	0.66	CSPG2
50	5q31	2	2	147	247	29934	-3.47	0	1.06	0.62	SMAP-5 SPOCK
51	10p15	1	1	148	59	30122	-3.48	0	1.36	0.66	KIAA0934
52	7p21	1	1	148	61	30120	-3.52	0	1.33	0.66	TWIST1
53	12p11	1	1	148	61	30120	-3.52	0	1.33	0.66	SSPN
54	15q23	1	1	148	61	30120	-3.52	0	1.33	0.66	FLJ11196
55	2q32	1	1	148	63	30118	-3.52	0	1.31	0.66	STK17B
56	11p15	1	1	148	452	29729	-3.57	0	0.11	0.1	DKK3
57	12q12	1	1	148	69	30112	-3.58	0	1.23	0.66	PRICKLE1
58	1p36	2	2	147	552	29629	-3.58	0	0.28	0.23	NBL1 SSB1
59	4p15	1	1	148	67	30114	-3.58	0	1.26	0.66	PCDH7
60	7p14	1	1	148	70	30111	-3.59	0	1.22	0.66	C7orf10
61	14q22	1	1	148	70	30111	-3.59	0	1.22	0.66	SAMD4
62	10q25	1	1	148	68	30113	-3.59	0	1.24	0.66	SH3MD1
63	7q32	1	1	148	72	30109	-3.62	0	1.2	0.66	ZYX
64	11q22	1	1	148	72	30109	-3.62	0	1.2	0.66	MMP3
65	17q21	2	2	147	311	29870	-3.62	0	0.79	0.59	FKBP10 SC65
66	3p14	1	1	148	73	30108	-3.63	0	1.19	0.66	MITF
67	Xp21	1	1	148	74	30107	-3.64	0	1.17	0.66	SRPX
68	1q21	2	2	147	341	29840	-3.65	0	0.69	0.53	ECM1 KIRREL
69	12q21	1	1	148	75	30106	-3.66	0	1.16	0.66	GLIPR1
70	2p11	1	1	148	75	30106	-3.66	0	1.16	0.66	LOC440886
71	4q35	1	1	148	75	30106	-3.66	0	1.16	0.66	ODZ3
72	5p13	1	1	148	78	30103	-3.67	0	1.13	0.64	DAB2
73	16p13	2	2	147	352	29829	-3.68	0	0.65	0.51	HCFC1R1 LOC283824
74	14q32	2	2	147	417	29764	-3.7	0	0.49	0.39	C14orf78 MEG3
75	12q23	1	1	148	84	30097	-3.71	0	1.07	0.62	ALDH1L2
76	6q21	1	1	148	87	30094	-3.74	0	1.04	0.62	PRDM1
77	6q25	1	1	148	88	30093	-3.75	0	1.03	0.62	FNDC1
78	14q23	1	1	148	91	30090	-3.76	0	1.01	0.61	SGPP1
79	22q11	1	1	148	368	29813	-3.77	0	0.18	0.16	MN1
80	4q31	1	1	148	93	30088	-3.78	0	0.99	0.61	OSAP
81	1p32	1	1	148	97	30084	-3.79	0	0.96	0.61	SLC35D1
82	2p23	1	1	148	97	30084	-3.79	0	0.96	0.61	FOSL2
83	15q13	1	1	148	94	30087	-3.79	0	0.98	0.61	GREM1
84	8q22	1	1	148	99	30082	-3.81	0	0.94	0.61	OSR2
85	8p21	1	1	148	101	30080	-3.83	0	0.93	0.61	ZNF395
86	7q31	1	1	148	102	30079	-3.84	0	0.92	0.61	FLJ21986
87	3q26	1	1	148	109	30072	-3.84	0	0.87	0.59	WIG1
88	4q21	1	1	148	109	30072	-3.84	0	0.87	0.59	SEC31L1
89	14q11	1	1	148	326	29855	-3.87	0	0.22	0.19	MMP14
90	7p22	1	1	148	116	30065	-3.87	0	0.82	0.59	PSCD3
91	10q23	1	1	148	121	30060	-3.88	0	0.79	0.59	MMRN2
92	18q21	1	1	148	118	30063	-3.89	0	0.81	0.59	SMAD7
93	10q24	1	1	148	122	30059	-3.89	0	0.79	0.59	PLAU
94	16p12	1	1	148	122	30059	-3.89	0	0.79	0.59	USP31
95	16q24	1	1	148	119	30062	-3.9	0	0.81	0.59	CRISPLD2
96	12q13	1	1	148	309	29872	-3.91	0	0.24	0.2	RODH
97	13q12	1	1	148	134	30047	-3.92	0	0.72	0.56	UBL3
98	1p31	1	1	148	126	30055	-3.92	0	0.76	0.58	FLJ23091
99	12q24	1	1	148	286	29895	-3.92	0	0.28	0.23	OASL
100	9p13	1	1	148	129	30052	-3.94	0	0.75	0.57	RUSC2
101	Xp11	1	1	148	276	29905	-3.95	0	0.29	0.23	MAOA
102	9q34	1	1	148	271	29910	-3.96	0	0.3	0.23	SH2D3C
103	16q22	1	1	148	171	30010	-3.97	0	0.56	0.43	CDH11
104	12p13	1	1	148	258	29923	-3.98	0	0.33	0.24	MFAP5
105	7q11	1	1	148	192	29989	-4	0	0.49	0.39	LIMK1
106	1q32	1	1	148	183	29998	-4.01	0	0.52	0.4	DAF
