# Supplementary material for: Latent Factor Analysis to Discover Pathway-Associated Putative Segmental Aneuploidies in Human Cancers
Source: PLoS Comput Biol. 2010 Sep 2;6(9):e1000920. doi: 10.1371/journal.pcbi.1000920 (PMC2932681; doi:10.1371/journal.pcbi.1000920)
Supplement: Table S2 — Full gather analysis of chromosome location for each factor. (0.08 MB ZIP) [file pcbi.1000920.s007.zip › Factor_GO_Chromosome/factor48_Ch.txt]

#	Annotation	Total Genes With Ann	Your Genes (With Ann)	Your Genes (No Ann)	Genome (With Ann)	Genome (No Ann)	ln(Bayes factor)	neg ln(p value)	FE: neg ln(p value)	FE: neg ln(FDR)	Genes
1	11q23	5	5	118	157	30050	2.86	6.61	7.54	3.06	CASP1 CBL LOC143941 MLL TRAPPC4
2	3p13	2	2	121	17	30190	1.17	4.69	5.93	2.32	LOC389129 RYBP
3	22q13	5	5	118	258	29949	0.79	4.3	5.42	2.32	APOBEC3G CSNK1E HMG2L1 HRIHFB2122 SLC5A1
4	5p13	3	3	120	76	30131	0.77	4.3	5.49	2.32	DAB2 FYB PDZK3
5	4q34	2	2	121	30	30177	0.17	3.74	4.9	2.15	IRF2 SPCS3
6	4q26	2	2	121	31	30176	0.11	3.69	4.84	2.15	CAMK2D LOC401152
7	2q32	2	2	121	62	30145	-1.11	0	3.58	1.1	FLJ22833 STK17B
8	2p16	2	2	121	65	30142	-1.2	0	3.49	1.1	C2orf30 EFEMP1
9	14q	1	1	122	8	30199	-1.45	0	3.33	1.05	YY1
10	1q22	2	2	121	82	30125	-1.59	0	3.08	0.92	MK2S4 VANGL2
11	6q21	2	2	121	86	30121	-1.69	0	3	0.92	FYN PRDM1
12	1p35	2	2	121	99	30108	-1.9	0	2.76	0.81	C1orf38 LOC85028
13	4q21	2	2	121	108	30099	-2.04	0	2.61	0.81	PLAC8 RASGEF1B
14	18q21	2	2	121	117	30090	-2.17	0	2.47	0.81	MALT1 SEC11L3
15	16q24	2	2	121	118	30089	-2.18	0	2.46	0.81	ANKRD11 COTL1
16	6p21	5	5	118	640	29567	-2.22	0	2.1	0.76	HLA-C HLA-F KIAA1949 PLA2G7 PSMB8
17	12q	1	1	122	19	30188	-2.22	0	2.55	0.81	CHST11
18	13q11	1	1	122	19	30188	-2.22	0	2.55	0.81	LATS2
19	13q14	2	2	121	137	30070	-2.39	0	2.21	0.78	C13orf18 TGFB1I4
20	3q28	1	1	122	25	30182	-2.45	0	2.3	0.78	HES1
21	3q24	1	1	122	26	30181	-2.46	0	2.26	0.78	SLC9A9
22	1p12	1	1	122	27	30180	-2.5	0	2.23	0.78	FAM46C
23	5q34	1	1	122	29	30178	-2.56	0	2.16	0.78	MAT2B
24	1q21	3	3	120	340	29867	-2.6	0	1.81	0.64	IL6R S100A4 TORC2
25	2q23	1	1	122	33	30174	-2.69	0	2.05	0.75	TNFAIP6
26	8p22	1	1	122	41	30166	-2.84	0	1.85	0.64	ATP6V1B2
27	4p14	1	1	122	41	30166	-2.84	0	1.85	0.64	APBB2
28	19p13	4	4	119	655	29552	-2.89	0	1.28	0.62	ANGPTL4 COL5A3 JAK3 RKHD1
29	19q13	2	2	121	965	29242	-2.9	0	0.1	0.1	FTL TGFB1
30	16q23	1	1	122	44	30163	-2.91	0	1.79	0.64	HSBP1
31	5q12	1	1	122	53	30154	-3.06	0	1.62	0.62	PLK2
32	3q12	1	1	122	54	30153	-3.08	0	1.61	0.62	CD200
33	4q25	1	1	122	56	30151	-3.11	0	1.58	0.62	TIFA
34	2p21	1	1	122	58	30149	-3.12	0	1.54	0.62	TTC7A
35	10p15	1	1	122	59	30148	-3.13	0	1.53	0.62	KIAA0934
36	3p21	2	2	121	256	29951	-3.16	0	1.27	0.62	KIAA0540 SELK
37	7p21	1	1	122	61	30146	-3.17	0	1.5	0.62	GLCCI1
38	15q14	1	1	122	61	30146	-3.17	0	1.5	0.62	LOC254531
39	15q23	1	1	122	61	30146	-3.17	0	1.5	0.62	CALML4
40	9p24	1	1	122	63	30144	-3.17	0	1.47	0.62	PDCD1LG1
41	9q34	2	2	121	270	29937	-3.2	0	1.2	0.61	FNBP1 SH2D3C
42	16q12	1	1	122	66	30141	-3.21	0	1.43	0.62	HERPUD1
43	2p24	1	1	122	69	30138	-3.26	0	1.4	0.62	IFIH1
44	7q32	1	1	122	72	30135	-3.3	0	1.36	0.62	ZYX
45	11q22	1	1	122	72	30135	-3.3	0	1.36	0.62	FDX1
46	17q21	2	2	121	311	29896	-3.33	0	1.01	0.59	ARHGAP27 PPP1R9B
47	5q23	1	1	122	78	30129	-3.35	0	1.29	0.62	LOX
48	6p25	1	1	122	78	30129	-3.35	0	1.29	0.62	SERPINB9
49	1p36	1	1	122	553	29654	-3.36	0	0.11	0.1	FLJ10420
50	11q14	1	1	122	80	30127	-3.37	0	1.27	0.62	CTSC
51	4q13	1	1	122	84	30123	-3.39	0	1.23	0.61	CNOT6L
52	2p25	1	1	122	92	30115	-3.45	0	1.15	0.61	OACT2
53	20p11	1	1	122	97	30110	-3.47	0	1.11	0.61	C20orf72
54	1q25	1	1	122	97	30110	-3.47	0	1.11	0.61	NCF2
55	6q22	1	1	122	94	30113	-3.47	0	1.14	0.61	LOC441168
56	1p22	1	1	122	95	30112	-3.48	0	1.13	0.61	GBP2
57	15q22	1	1	122	100	30107	-3.5	0	1.09	0.61	LACTB
58	7q31	1	1	122	102	30105	-3.52	0	1.07	0.61	DNAJB9
59	Xq13	1	1	122	103	30104	-3.53	0	1.06	0.61	MGC21416
60	15q21	1	1	122	112	30095	-3.55	0	1	0.59	RAB11A
61	11p15	1	1	122	452	29755	-3.56	0	0.17	0.15	TPP1
62	7q21	1	1	122	117	30090	-3.59	0	0.96	0.59	SMURF1
63	Xq22	1	1	122	121	30086	-3.59	0	0.94	0.59	COL4A5
64	10q23	1	1	122	121	30086	-3.59	0	0.94	0.59	BLNK
65	11q24	1	1	122	121	30086	-3.59	0	0.94	0.59	SRPR
66	14q32	1	1	122	418	29789	-3.61	0	0.2	0.16	PPP2R5C
67	7p15	1	1	122	125	30082	-3.63	0	0.91	0.58	OSBPL3
68	1q23	1	1	122	137	30070	-3.65	0	0.84	0.54	FREB
69	2q33	1	1	122	133	30074	-3.66	0	0.87	0.55	CFLAR
70	1p13	1	1	122	144	30063	-3.67	0	0.81	0.53	MGC54289
71	22q12	1	1	122	146	30061	-3.69	0	0.8	0.53	MGC17330
72	10q26	1	1	122	148	30059	-3.7	0	0.79	0.53	CTBP2
73	1q42	1	1	122	155	30052	-3.71	0	0.75	0.53	ENAH
74	17p11	1	1	122	171	30036	-3.72	0	0.69	0.48	EPN2
75	16p13	1	1	122	353	29854	-3.72	0	0.27	0.21	SOCS1
76	11q13	1	1	122	365	29842	-3.72	0	0.25	0.21	SYVN1
77	10q22	1	1	122	153	30054	-3.73	0	0.76	0.53	PRG1
78	4p16	1	1	122	170	30037	-3.74	0	0.69	0.48	MGC21874
79	17p13	1	1	122	314	29893	-3.76	0	0.32	0.24	NALP1
80	14q11	1	1	122	326	29881	-3.77	0	0.31	0.23	MMP14
81	16p11	1	1	122	201	30006	-3.78	0	0.58	0.41	PRSS8
82	1q32	1	1	122	183	30024	-3.78	0	0.64	0.45	RASSF5
83	17q25	1	1	122	215	29992	-3.79	0	0.54	0.39	EVER1
84	11q12	1	1	122	202	30005	-3.79	0	0.57	0.41	CYBASC3
85	20q13	1	1	122	268	29939	-3.79	0	0.41	0.3	C20orf100
86	12q24	1	1	122	286	29921	-3.79	0	0.37	0.28	OASL
87	5q31	1	1	122	248	29959	-3.81	0	0.45	0.32	GM2A
88	12p13	1	1	122	258	29949	-3.81	0	0.43	0.31	CREBL2
