# Supplementary material for: Latent Factor Analysis to Discover Pathway-Associated Putative Segmental Aneuploidies in Human Cancers
Source: PLoS Comput Biol. 2010 Sep 2;6(9):e1000920. doi: 10.1371/journal.pcbi.1000920 (PMC2932681; doi:10.1371/journal.pcbi.1000920)
Supplement: Table S2 — Full gather analysis of chromosome location for each factor. (0.08 MB ZIP) [file pcbi.1000920.s007.zip › Factor_GO_Chromosome/factor49_Ch_16p13.txt]

#	Annotation	Total Genes With Ann	Your Genes (With Ann)	Your Genes (No Ann)	Genome (With Ann)	Genome (No Ann)	ln(Bayes factor)	neg ln(p value)	FE: neg ln(p value)	FE: neg ln(FDR)	Genes
1	16p13	6	6	16	348	29960	12.56	11.19	15.68	13.12	C16orf34 FLYWCH1 HCFC1R1 KIAA0251 RAB40C UBE2I
2	16p12	2	2	20	121	30187	2.52	6.18	5.63	3.76	ARL6IP TCEB2
3	16p11	2	2	20	200	30108	1.59	5.14	4.67	3.21	FLJ13868 SRCAP
4	4q24	1	1	21	30	30278	0.68	4.22	3.81	2.82	UBE2D3
5	19q13	3	3	19	964	29344	0.47	4.03	3.45	2.82	ZNF211 ZNF304 ZNF419
6	12q22	1	1	21	40	30268	0.4	3.94	3.53	2.82	DAP13
7	4q22	1	1	21	44	30264	0.31	3.9	3.44	2.82	PDLIM5
8	4q25	1	1	21	56	30252	0.07	3.64	3.21	2.72	PPA2
9	1p35	1	1	21	100	30208	-0.47	0	2.65	2.3	LOC85028
10	4q21	1	1	21	109	30199	-0.55	0	2.57	2.3	MRPS18C
11	3q21	1	1	21	138	30170	-0.75	0	2.34	2.17	H1FX
12	7q22	1	1	21	158	30150	-0.86	0	2.21	2.13	AP1S1
13	21q22	1	1	21	295	30013	-1.39	0	1.64	1.64	SYNJ1
