# Supplementary material for: Latent Factor Analysis to Discover Pathway-Associated Putative Segmental Aneuploidies in Human Cancers
Source: PLoS Comput Biol. 2010 Sep 2;6(9):e1000920. doi: 10.1371/journal.pcbi.1000920 (PMC2932681; doi:10.1371/journal.pcbi.1000920)
Supplement: Table S2 — Full gather analysis of chromosome location for each factor. (0.08 MB ZIP) [file pcbi.1000920.s007.zip › Factor_GO_Chromosome/factor5_Ch.txt]

#	Annotation	Total Genes With Ann	Your Genes (With Ann)	Your Genes (No Ann)	Genome (With Ann)	Genome (No Ann)	ln(Bayes factor)	neg ln(p value)	FE: neg ln(p value)	FE: neg ln(FDR)	Genes
1	17q25	13	13	26	203	30088	38.33	11.19	41.99	39.35	AD023 C17orf27 E2-230K FN3KRP GAA GPRC5C H3F3B HUMPPA PTDSR ST6GALNAC2 SYNGR2 TNRC6C WDR45L
2	17q23	6	6	33	97	30194	15.68	11.19	19.35	17.41	Bit1 PPM1D TLK2 USP32 VMP1 ZNF161
3	17q11	4	4	35	138	30153	6.68	10.09	10.31	8.77	IFT20 LOC116238 SUPT6H TRAF4
4	17q24	3	3	36	59	30232	5.89	9.4	9.56	8.31	LLGL2 LOC284018 PSMD12
5	17q21	4	4	35	309	29982	3.68	7.41	7.28	6.25	NDP52 SFRS1 SPOP TOB1
6	17q22	1	1	38	25	30266	-0.27	0	3.41	2.57	RAD51C
7	10q25	1	1	38	68	30223	-1.18	0	2.46	1.77	ACADSB
8	15q15	1	1	38	94	30197	-1.47	0	2.16	1.6	FLJ23375
9	4p16	1	1	38	170	30121	-1.93	0	1.62	1.28	FAM44A
10	Xq28	1	1	38	168	30123	-1.95	0	1.63	1.28	SLC6A8
11	11q12	1	1	38	202	30089	-2.07	0	1.47	1.23	DTX4
12	3p21	1	1	38	257	30034	-2.25	0	1.26	1.11	KIAA0540
13	12q24	1	1	38	286	30005	-2.32	0	1.17	1.1	PPP1CC
14	6p21	1	1	38	644	29647	-2.67	0	0.57	0.57	NEU1
