# Supplementary material for: Latent Factor Analysis to Discover Pathway-Associated Putative Segmental Aneuploidies in Human Cancers
Source: PLoS Comput Biol. 2010 Sep 2;6(9):e1000920. doi: 10.1371/journal.pcbi.1000920 (PMC2932681; doi:10.1371/journal.pcbi.1000920)
Supplement: Table S2 — Full gather analysis of chromosome location for each factor. (0.08 MB ZIP) [file pcbi.1000920.s007.zip › Factor_GO_Chromosome/factor51_Ch_9q34.txt]

#	Annotation	Total Genes With Ann	Your Genes (With Ann)	Your Genes (No Ann)	Genome (With Ann)	Genome (No Ann)	ln(Bayes factor)	neg ln(p value)	FE: neg ln(p value)	FE: neg ln(FDR)	Genes
1	9q34	5	5	27	267	30031	8.14	10.09	11.59	8.55	C9orf119 GOLGA2 LRRC8 MGC16037 SET
2	9q33	3	3	29	81	30217	5.77	9.4	9.25	6.9	DKFZP434C212 RABGAP1 STRBP
3	9q22	3	3	29	137	30161	4.28	8.05	7.75	5.8	AUH C9orf3 CTSL2
4	15q23	2	2	30	60	30238	2.75	6.44	6.23	4.58	CSPG4 SIN3A
5	1q22	2	2	30	82	30216	2.17	5.75	5.64	4.2	DPM3 KIAA0907
6	20p13	2	2	30	95	30203	1.91	5.46	5.36	4.1	CSNK2A1 NSFL1C
7	2q36	1	1	31	53	30245	-0.58	0	2.89	1.98	DNER
8	6q14	1	1	31	54	30244	-0.59	0	2.87	1.98	TMEM30A
9	6q23	1	1	31	66	30232	-0.79	0	2.68	1.98	MAP7
10	2p24	1	1	31	69	30229	-0.8	0	2.64	1.98	VSNL1
11	7p14	1	1	31	70	30228	-0.82	0	2.63	1.98	STARD3NL
12	6q21	1	1	31	87	30211	-1.03	0	2.42	1.93	FYN
13	9q21	1	1	31	94	30204	-1.11	0	2.35	1.93	HBLD2
14	1p35	1	1	31	100	30198	-1.17	0	2.29	1.93	SFRS4
15	15q21	1	1	31	112	30186	-1.25	0	2.18	1.93	RAB11A
16	7p22	1	1	31	116	30182	-1.29	0	2.15	1.93	MAFK
17	10q23	1	1	31	121	30177	-1.3	0	2.11	1.93	PTEN
18	7p15	1	1	31	125	30173	-1.36	0	2.08	1.93	KLHL7
19	1q42	1	1	31	155	30143	-1.51	0	1.88	1.78	TOMM20
20	7q34	1	1	31	170	30128	-1.6	0	1.8	1.75	HSPC268
21	21q22	1	1	31	295	30003	-2.03	0	1.31	1.31	ADARB1
