# Supplementary material for: Latent Factor Analysis to Discover Pathway-Associated Putative Segmental Aneuploidies in Human Cancers
Source: PLoS Comput Biol. 2010 Sep 2;6(9):e1000920. doi: 10.1371/journal.pcbi.1000920 (PMC2932681; doi:10.1371/journal.pcbi.1000920)
Supplement: Table S2 — Full gather analysis of chromosome location for each factor. (0.08 MB ZIP) [file pcbi.1000920.s007.zip › Factor_GO_Chromosome/factor52_Ch_13q12.txt]

#	Annotation	Total Genes With Ann	Your Genes (With Ann)	Your Genes (No Ann)	Genome (With Ann)	Genome (No Ann)	ln(Bayes factor)	neg ln(p value)	FE: neg ln(p value)	FE: neg ln(FDR)	Genes
1	13q12	5	5	38	130	30157	9.77	11.19	13.51	10.01	GTF3A MGC9850 PSPC1 SAP18 UBL3
2	13q13	2	2	41	35	30252	2.93	6.67	6.67	3.87	ELF1 LOC387921
3	18q21	2	2	41	117	30170	0.67	4.22	4.39	1.99	MYO5B NEDD4L
4	13q14	2	2	41	137	30150	0.39	3.94	4.1	1.98	KBTBD6 RFP2
5	13q31	1	1	42	23	30264	-0.35	0	3.4	1.81	NDFIP2
6	3p26	1	1	42	29	30258	-0.57	0	3.18	1.81	ITPR1
7	9p11	1	1	42	32	30255	-0.64	0	3.08	1.81	LOC441428
8	7q33	1	1	42	34	30253	-0.73	0	3.03	1.81	SLC13A4
9	22q13	2	2	41	261	30026	-0.73	0	2.93	1.81	ARHGAP8 KDELR3
10	16q23	1	1	42	44	30243	-0.95	0	2.78	1.81	DC13
11	9q32	1	1	42	46	30241	-0.99	0	2.74	1.81	HDHD3
12	13q32	1	1	42	47	30240	-1.01	0	2.72	1.81	FARP1
13	4q12	1	1	42	49	30238	-1.05	0	2.68	1.81	KIAA0114
14	Xq27	1	1	42	58	30229	-1.19	0	2.52	1.81	FMR1
15	10p15	1	1	42	59	30228	-1.2	0	2.5	1.81	IDI1
16	9p24	1	1	42	63	30224	-1.27	0	2.44	1.81	PDCD1LG1
17	2p16	1	1	42	66	30221	-1.31	0	2.4	1.81	PAPOLG
18	2p24	1	1	42	69	30218	-1.33	0	2.36	1.81	VSNL1
19	2q24	1	1	42	68	30219	-1.34	0	2.37	1.81	LASS6
20	12p12	1	1	42	73	30214	-1.41	0	2.3	1.8	H2AFJ
21	14q32	2	2	41	417	29870	-1.41	0	2.13	1.72	CLMN SLC25A29
22	6q21	1	1	42	87	30200	-1.55	0	2.14	1.72	OSTM1
23	7q36	1	1	42	107	30180	-1.73	0	1.95	1.59	LOC202781
24	15q21	1	1	42	112	30175	-1.77	0	1.91	1.59	RAB11A
25	19p13	2	2	41	657	29630	-2.01	0	1.43	1.26	FBXL12 GNA15
26	10q11	1	1	42	157	30130	-2.05	0	1.6	1.36	FLJ10824
27	10q22	1	1	42	153	30134	-2.05	0	1.63	1.36	CBARA1
28	Xq28	1	1	42	168	30119	-2.11	0	1.54	1.34	MTCP1
29	8q24	1	1	42	222	30065	-2.3	0	1.3	1.17	TSTA3
30	3p21	1	1	42	257	30030	-2.41	0	1.18	1.08	ALS2CL
31	9q34	1	1	42	271	30016	-2.43	0	1.14	1.07	CLIC3
32	12q13	1	1	42	309	29978	-2.5	0	1.03	1	C12orf22
33	11p15	1	1	42	452	29835	-2.69	0	0.74	0.74	SLC22A18
