# Supplementary material for: Latent Factor Analysis to Discover Pathway-Associated Putative Segmental Aneuploidies in Human Cancers
Source: PLoS Comput Biol. 2010 Sep 2;6(9):e1000920. doi: 10.1371/journal.pcbi.1000920 (PMC2932681; doi:10.1371/journal.pcbi.1000920)
Supplement: Table S2 — Full gather analysis of chromosome location for each factor. (0.08 MB ZIP) [file pcbi.1000920.s007.zip › Factor_GO_Chromosome/factor53_Ch.txt]

#	Annotation	Total Genes With Ann	Your Genes (With Ann)	Your Genes (No Ann)	Genome (With Ann)	Genome (No Ann)	ln(Bayes factor)	neg ln(p value)	FE: neg ln(p value)	FE: neg ln(FDR)	Genes
1	4q31	4	4	117	90	30119	2.76	6.44	7.49	2.98	LOC152485 MMAA OSAP PLRG1
2	Xq25	2	2	119	40	30169	-0.33	0	4.4	0.68	BCORL1 COVA1
3	8q12	2	2	119	50	30159	-0.76	0	4	0.68	FLJ32370 IMPA3
4	14q22	2	2	119	69	30140	-1.27	0	3.42	0.68	C14orf35 ZFYVE1
5	3p22	2	2	119	76	30133	-1.46	0	3.25	0.68	LRRFIP2 PFKFB4
6	2p23	2	2	119	96	30113	-1.82	0	2.84	0.68	RSNL2 YPEL5
7	7q31	2	2	119	101	30108	-1.92	0	2.75	0.68	FLJ21986 FLJ39575
8	22q13	3	3	118	260	29949	-2.11	0	2.43	0.68	C22orf23 LOC63929 LOC91689
9	9q34	3	3	118	269	29940	-2.15	0	2.35	0.68	LRRC8 RALGPS1 SH2D3C
10	18q21	2	2	119	117	30092	-2.15	0	2.5	0.68	CCBE1 RKHD2
11	13q11	1	1	120	19	30190	-2.19	0	2.57	0.68	LATS2
12	4p12	1	1	120	19	30190	-2.19	0	2.57	0.68	KIAA1458
13	6p23	1	1	120	24	30185	-2.41	0	2.35	0.68	KIF13A
14	1p13	2	2	119	143	30066	-2.42	0	2.17	0.68	FLJ37099 ST7L
15	3q28	1	1	120	25	30184	-2.45	0	2.32	0.68	URP
16	16q22	2	2	119	170	30039	-2.67	0	1.89	0.68	MARVELD3 NUTF2
17	17p11	2	2	119	170	30039	-2.67	0	1.89	0.68	FLCN SHMT1
18	7q33	1	1	120	34	30175	-2.72	0	2.04	0.68	SLC13A4
19	11q21	1	1	120	36	30173	-2.74	0	1.98	0.68	PTD012
20	13q13	1	1	120	36	30173	-2.74	0	1.98	0.68	LOC387921
21	13q21	1	1	120	36	30173	-2.74	0	1.98	0.68	DIAPH3
22	4p14	1	1	120	41	30168	-2.84	0	1.87	0.68	KLF3
23	1p34	2	2	119	197	30012	-2.84	0	1.67	0.68	RRAGC SP192
24	6p24	1	1	120	45	30164	-2.93	0	1.78	0.68	SSR1
25	Xp22	2	2	119	216	29993	-2.96	0	1.53	0.68	DXYS155E PCYT1B
26	5q32	1	1	120	48	30161	-2.96	0	1.73	0.68	GRPEL2
27	17p12	1	1	120	49	30160	-3.01	0	1.71	0.68	FLJ36674
28	6q24	1	1	120	52	30157	-3.04	0	1.66	0.68	AIG1
29	8p11	1	1	120	53	30156	-3.06	0	1.64	0.68	PROSC
30	4q32	1	1	120	54	30155	-3.08	0	1.62	0.68	LOC201725
31	2p22	1	1	120	56	30153	-3.11	0	1.59	0.68	HNRPLL
32	3q22	1	1	120	58	30151	-3.11	0	1.56	0.68	MGC34923
33	10p15	1	1	120	59	30150	-3.13	0	1.54	0.68	RBM17
34	12p11	1	1	120	61	30148	-3.16	0	1.52	0.68	SSPN
35	15q23	1	1	120	61	30148	-3.16	0	1.52	0.68	SIN3A
36	17q24	1	1	120	61	30148	-3.16	0	1.52	0.68	LOC284018
37	9p24	1	1	120	63	30146	-3.16	0	1.49	0.68	AK3L1
38	12q14	1	1	120	64	30145	-3.18	0	1.47	0.68	RAB3IP
39	19q13	4	4	117	963	29246	-3.19	0	0.61	0.52	CYP2S1 IGFL2 MGC2752 MGC33839
40	16q12	1	1	120	66	30143	-3.21	0	1.45	0.68	FLJ20481
41	2p24	1	1	120	69	30140	-3.22	0	1.41	0.68	NSE1
42	4p15	1	1	120	67	30142	-3.23	0	1.43	0.68	CPEB2
43	2q24	1	1	120	68	30141	-3.24	0	1.42	0.68	WDSAM1
44	7p14	1	1	120	70	30139	-3.27	0	1.4	0.68	MRPS24
45	19p13	3	3	118	656	29553	-3.28	0	0.71	0.57	OLFM2 PCIA1 SLC35E1
46	11q22	1	1	120	72	30137	-3.3	0	1.37	0.68	BCDO2
47	17q21	2	2	119	311	29898	-3.31	0	1.03	0.67	ARHGAP27 SUI1
48	6p21	3	3	118	642	29567	-3.31	0	0.74	0.58	C6orf1 KIAA1949 LOC285831
49	14q21	1	1	120	77	30132	-3.33	0	1.32	0.68	FBXO33
50	12q21	1	1	120	75	30134	-3.34	0	1.34	0.68	GLIPR1
51	4q35	1	1	120	75	30134	-3.34	0	1.34	0.68	CYP4V2
52	1q21	2	2	119	341	29868	-3.37	0	0.92	0.63	ENSA TSRC1
53	9q33	1	1	120	83	30126	-3.37	0	1.25	0.68	STRBP
54	12q23	1	1	120	84	30125	-3.39	0	1.24	0.68	ALDH1L2
55	4q13	1	1	120	84	30125	-3.39	0	1.24	0.68	CNOT6L
56	16p13	2	2	119	352	29857	-3.4	0	0.88	0.62	MGC24665 PDPK1
57	22q11	2	2	119	367	29842	-3.42	0	0.83	0.61	BCL2L13 BID
58	9q31	1	1	120	87	30122	-3.42	0	1.21	0.68	EPB41L4B
59	6q21	1	1	120	87	30122	-3.42	0	1.21	0.68	TUBE1
60	3q25	1	1	120	88	30121	-3.43	0	1.2	0.68	eIF2A
61	Xq26	1	1	120	91	30118	-3.43	0	1.18	0.68	LOC159090
62	14q23	1	1	120	91	30118	-3.43	0	1.18	0.68	PSMA3
63	20p13	1	1	120	96	30113	-3.46	0	1.13	0.68	SDCBP2
64	1p32	1	1	120	97	30112	-3.47	0	1.13	0.68	TLP19
65	8q22	1	1	120	99	30110	-3.49	0	1.11	0.68	FLJ20171
66	15q22	1	1	120	100	30109	-3.5	0	1.1	0.68	LACTB
67	17q23	1	1	120	102	30107	-3.52	0	1.08	0.68	USP32
68	2p13	1	1	120	103	30106	-3.53	0	1.08	0.68	LOC388957
69	7q36	1	1	120	107	30102	-3.53	0	1.05	0.67	CUL1
70	7p22	1	1	120	116	30093	-3.58	0	0.98	0.63	C7orf20
71	10q24	1	1	120	122	30087	-3.6	0	0.94	0.63	C10orf28
72	16p12	1	1	120	122	30087	-3.6	0	0.94	0.63	USP31
73	7p15	1	1	120	125	30084	-3.62	0	0.93	0.63	CYCS
74	15q26	1	1	120	128	30081	-3.65	0	0.91	0.63	MGC45386
75	17q11	1	1	120	141	30068	-3.65	0	0.83	0.61	PHF12
76	18p11	1	1	120	140	30069	-3.67	0	0.84	0.61	SPIRE1
77	7q22	1	1	120	158	30051	-3.7	0	0.75	0.58	TRIM56
78	11q23	1	1	120	161	30048	-3.72	0	0.74	0.58	USP2
79	5q35	1	1	120	162	30047	-3.72	0	0.73	0.58	CANX
80	10q22	1	1	120	153	30056	-3.73	0	0.78	0.58	FUT11
81	4p16	1	1	120	170	30039	-3.74	0	0.7	0.57	SLC2A9
82	17p13	1	1	120	314	29895	-3.76	0	0.33	0.32	RIP
83	7q11	1	1	120	192	30017	-3.77	0	0.62	0.52	LOC402538
84	12q13	1	1	120	309	29900	-3.77	0	0.34	0.32	CBX5
85	16p11	1	1	120	201	30008	-3.78	0	0.59	0.51	FBS1
86	1q32	1	1	120	183	30026	-3.78	0	0.65	0.53	SARG
87	21q22	1	1	120	295	29914	-3.79	0	0.36	0.33	HRMT1L1
88	12q24	1	1	120	286	29923	-3.79	0	0.38	0.33	TA-PP2C
89	14q11	1	1	120	326	29883	-3.8	0	0.31	0.31	FLJ20859
90	3p21	1	1	120	257	29952	-3.81	0	0.44	0.37	DCP1A
91	20q13	1	1	120	268	29941	-3.82	0	0.41	0.36	JPH2
