# Supplementary material for: Latent Factor Analysis to Discover Pathway-Associated Putative Segmental Aneuploidies in Human Cancers
Source: PLoS Comput Biol. 2010 Sep 2;6(9):e1000920. doi: 10.1371/journal.pcbi.1000920 (PMC2932681; doi:10.1371/journal.pcbi.1000920)
Supplement: Table S2 — Full gather analysis of chromosome location for each factor. (0.08 MB ZIP) [file pcbi.1000920.s007.zip › Factor_GO_Chromosome/factor55_Ch.txt]

#	Annotation	Total Genes With Ann	Your Genes (With Ann)	Your Genes (No Ann)	Genome (With Ann)	Genome (No Ann)	ln(Bayes factor)	neg ln(p value)	FE: neg ln(p value)	FE: neg ln(FDR)	Genes
1	10p14	2	2	68	26	30234	2.04	5.57	6.26	2.91	PFKFB3 YME1L1
2	3q23	2	2	68	27	30233	1.94	5.46	6.19	2.91	MRPS22 WWTR1
3	17q21	4	4	66	309	29951	1.01	4.53	5.12	2.25	EAP30 KPNB1 LOC81558 SUI1
4	1q32	3	3	67	181	30079	0.54	4.08	4.72	2.19	C1orf37 MDM4 PLEKHA6
5	16q12	2	2	68	65	30195	0.33	3.9	4.55	2.19	CPSF5 CYLD
6	4q13	2	2	68	83	30177	-0.08	0	4.1	1.92	CNOT6L HNRPDL
7	14q	1	1	69	8	30252	-0.36	0	3.88	1.86	YY1
8	20q13	3	3	67	266	29994	-0.38	0	3.71	1.82	C20orf111 RAB22A ZNF313
9	10pter	1	1	69	12	30248	-0.7	0	3.52	1.75	DDIT4
10	3q21	2	2	68	137	30123	-0.98	0	3.19	1.57	E2IG5 ITGB5
11	3p13	1	1	69	18	30242	-1.08	0	3.15	1.57	LOC389129
12	11q12	2	2	68	201	30059	-1.58	0	2.52	1.13	FLJ36874 TNKS1BP1
13	16q23	1	1	69	44	30216	-1.91	0	2.31	1.13	HSBP1
14	17p12	1	1	69	49	30211	-1.99	0	2.21	1.13	FLJ36674
15	8q12	1	1	69	51	30209	-2.02	0	2.18	1.13	IMPA3
16	6q14	1	1	69	54	30206	-2.08	0	2.12	1.13	EEF1A1
17	13q34	1	1	69	58	30202	-2.12	0	2.06	1.13	IRS2
18	2p21	1	1	69	58	30202	-2.12	0	2.06	1.13	LRPPRC
19	3q22	1	1	69	58	30202	-2.12	0	2.06	1.13	PIK3CB
20	17q24	1	1	69	61	30199	-2.2	0	2.01	1.13	PSMD12
21	2p16	1	1	69	66	30194	-2.25	0	1.94	1.13	PAPOLG
22	12p12	1	1	69	73	30187	-2.35	0	1.85	1.13	ETNK1
23	3q29	1	1	69	73	30187	-2.35	0	1.85	1.13	KIAA0794
24	5q33	1	1	69	73	30187	-2.35	0	1.85	1.13	GALNT10
25	16p13	2	2	68	352	29908	-2.35	0	1.63	1.13	DREV1 PRO0149
26	2p11	1	1	69	75	30185	-2.37	0	1.82	1.13	KCMF1
27	11q14	1	1	69	80	30180	-2.41	0	1.77	1.13	EED
28	1q22	1	1	69	83	30177	-2.41	0	1.73	1.13	VANGL2
29	4q31	1	1	69	93	30167	-2.52	0	1.63	1.13	GAB1
30	20p13	1	1	69	96	30164	-2.52	0	1.6	1.13	CSNK2A1
31	14q32	2	2	68	417	29843	-2.53	0	1.38	1.02	CLMN SLC25A29
32	15q15	1	1	69	94	30166	-2.53	0	1.62	1.13	RAB27A
33	6q22	1	1	69	94	30166	-2.53	0	1.62	1.13	HINT3
34	15q22	1	1	69	100	30160	-2.6	0	1.57	1.13	LACTB
35	7q31	1	1	69	102	30158	-2.61	0	1.55	1.13	OPN1SW
36	2p13	1	1	69	103	30157	-2.62	0	1.54	1.13	MXD1
37	10q23	1	1	69	121	30139	-2.72	0	1.4	1.02	KIAA0261
38	1p36	2	2	68	552	29708	-2.78	0	1	0.84	CAMTA1 NBL1
39	13q12	1	1	69	134	30126	-2.79	0	1.31	0.98	SAP18
40	17q11	1	1	69	141	30119	-2.81	0	1.27	0.97	AP2B1
41	1q42	1	1	69	155	30105	-2.87	0	1.19	0.94	FLJ35382
42	10q22	1	1	69	153	30107	-2.89	0	1.2	0.94	SARA1
43	19p13	2	2	68	657	29603	-2.91	0	0.8	0.7	BRD4 PIAS4
44	11q23	1	1	69	161	30099	-2.91	0	1.16	0.93	RBM7
45	7q34	1	1	69	170	30090	-2.93	0	1.12	0.91	LUC7L2
46	8p23	1	1	69	179	30081	-2.99	0	1.08	0.89	TNKS
47	17q25	1	1	69	215	30045	-3.07	0	0.93	0.79	H3F3B
48	5q31	1	1	69	248	30012	-3.12	0	0.82	0.7	HSPA4
49	Xp11	1	1	69	276	29984	-3.17	0	0.75	0.69	RBM3
50	22q13	1	1	69	262	29998	-3.18	0	0.78	0.7	NUP50
51	21q22	1	1	69	295	29965	-3.2	0	0.7	0.66	HRMT1L1
52	14q11	1	1	69	326	29934	-3.24	0	0.63	0.61	LRP10
53	11q13	1	1	69	365	29895	-3.26	0	0.56	0.56	PCF11
