# Supplementary material for: Latent Factor Analysis to Discover Pathway-Associated Putative Segmental Aneuploidies in Human Cancers
Source: PLoS Comput Biol. 2010 Sep 2;6(9):e1000920. doi: 10.1371/journal.pcbi.1000920 (PMC2932681; doi:10.1371/journal.pcbi.1000920)
Supplement: Table S2 — Full gather analysis of chromosome location for each factor. (0.08 MB ZIP) [file pcbi.1000920.s007.zip › Factor_GO_Chromosome/factor56_Ch.txt]

#	Annotation	Total Genes With Ann	Your Genes (With Ann)	Your Genes (No Ann)	Genome (With Ann)	Genome (No Ann)	ln(Bayes factor)	neg ln(p value)	FE: neg ln(p value)	FE: neg ln(FDR)	Genes
1	2pter	1	1	91	2	30236	0.19	3.74	4.7	1.22	ITSN2
2	13q34	2	2	90	57	30181	-0.17	0	4.27	1.22	ANKRD10 C13orf17
3	4p16	3	3	89	168	30070	-0.18	0	4.18	1.22	FLJ34443 KIAA1530 MGC21874
4	1q21	4	4	88	339	29899	-0.4	0	3.88	1.22	NOTCH2NL POGZ PRPF3 TSRC1
5	10q	1	1	91	6	30232	-0.66	0	3.86	1.22	TIAL1
6	1q22	2	2	90	82	30156	-0.82	0	3.61	1.15	KIAA0907 PAQR6
7	14q11	3	3	89	324	29914	-1.7	0	2.56	0.77	DHRS1 FLJ20859 LTB4R
8	2p15	1	1	91	21	30217	-1.77	0	2.74	0.77	AHSA2
9	16q21	1	1	91	25	30213	-1.91	0	2.58	0.77	NOL3
10	5q35	2	2	90	161	30077	-1.93	0	2.43	0.77	GNB2L1 RAP80
11	16q22	2	2	90	170	30068	-1.97	0	2.34	0.77	MAF MARVELD3
12	9q13	1	1	91	28	30210	-1.98	0	2.47	0.77	TJP2
13	6p21	4	4	88	641	29597	-2.09	0	2.02	0.77	GABBR1 HLA-F MICA TJP4
14	1q32	2	2	90	182	30056	-2.11	0	2.23	0.77	MDM4 RCOR3
15	11q21	1	1	91	36	30202	-2.2	0	2.24	0.77	MGC5306
16	Xp22	2	2	90	216	30022	-2.32	0	1.95	0.77	DXYS155E U2AF1L2
17	12q22	1	1	91	40	30198	-2.33	0	2.14	0.77	DAP13
18	8p12	1	1	91	46	30192	-2.44	0	2.02	0.77	HTPAP
19	5q32	1	1	91	48	30190	-2.45	0	1.98	0.77	CSNK1A1
20	17p12	1	1	91	49	30189	-2.47	0	1.96	0.77	FLJ36674
21	6q24	1	1	91	52	30186	-2.52	0	1.9	0.77	AKAP12
22	11p13	1	1	91	55	30183	-2.58	0	1.85	0.77	CSTF3
23	3q22	1	1	91	58	30180	-2.6	0	1.81	0.77	PIK3CB
24	2p24	1	1	91	69	30169	-2.74	0	1.65	0.77	AAK1
25	17q21	2	2	90	311	29927	-2.77	0	1.4	0.77	SFRS1 SUI1
26	12q13	2	2	90	308	29930	-2.78	0	1.42	0.77	HNRPA1 LETMD1
27	3q29	1	1	91	73	30165	-2.8	0	1.6	0.77	KIAA0226
28	5q33	1	1	91	73	30165	-2.8	0	1.6	0.77	GALNT10
29	14q21	1	1	91	77	30161	-2.82	0	1.55	0.77	PNN
30	15q24	1	1	91	77	30161	-2.82	0	1.55	0.77	ULK3
31	6p25	1	1	91	78	30160	-2.86	0	1.54	0.77	TXNL2
32	11q14	1	1	91	80	30158	-2.89	0	1.52	0.77	ZF
33	9q33	1	1	91	83	30155	-2.89	0	1.49	0.77	SPTAN1
34	12q23	1	1	91	84	30154	-2.9	0	1.48	0.77	NACA
35	11q13	2	2	90	364	29874	-2.92	0	1.19	0.73	FLJ22531 PCF11
36	20p13	1	1	91	96	30142	-2.97	0	1.36	0.77	SLC23A2
37	20p11	1	1	91	97	30141	-2.98	0	1.36	0.77	ZNF133
38	9q21	1	1	91	94	30144	-2.98	0	1.38	0.77	RFK
39	8q22	1	1	91	99	30139	-3.03	0	1.34	0.77	EDD
40	14q32	2	2	90	417	29821	-3.04	0	1.01	0.72	MARK3 MEG3
41	1p35	1	1	91	100	30138	-3.04	0	1.33	0.77	LOC85028
42	19q13	3	3	89	964	29274	-3.05	0	0.57	0.5	FLJ12895 GAPDS LENG8
43	17q23	1	1	91	102	30136	-3.06	0	1.31	0.77	VMP1
44	2q11	1	1	91	103	30135	-3.07	0	1.3	0.77	REV1L
45	3q13	1	1	91	115	30123	-3.12	0	1.21	0.73	ATP6V1A
46	7p22	1	1	91	116	30122	-3.13	0	1.21	0.73	MAFK
47	11p11	1	1	91	124	30114	-3.16	0	1.15	0.73	FNBP4
48	1p31	1	1	91	126	30112	-3.18	0	1.14	0.73	RABGGTB
49	15q26	1	1	91	128	30110	-3.2	0	1.12	0.73	LOC283680
50	19p13	1	1	91	658	29580	-3.2	0	0.14	0.14	CIRBP
51	13q12	1	1	91	134	30104	-3.21	0	1.09	0.72	PSPC1
52	17q11	1	1	91	141	30097	-3.23	0	1.05	0.72	WSB1
53	3q21	1	1	91	138	30100	-3.24	0	1.06	0.72	HSPBAP1
54	17q12	1	1	91	144	30094	-3.25	0	1.03	0.72	LOC440434
55	15q11	1	1	91	154	30084	-3.29	0	0.98	0.72	PLA2G4B
56	6p22	1	1	91	157	30081	-3.3	0	0.96	0.72	BTN2A1
57	7q22	1	1	91	158	30080	-3.31	0	0.96	0.72	AP1S1
58	2q37	1	1	91	160	30078	-3.32	0	0.95	0.72	LRRFIP1
59	17p11	1	1	91	171	30067	-3.33	0	0.9	0.71	FLCN
60	20q11	1	1	91	167	30071	-3.33	0	0.91	0.71	RNPC2
61	1p36	1	1	91	553	29685	-3.34	0	0.2	0.19	TNFRSF25
62	7q11	1	1	91	192	30046	-3.38	0	0.81	0.64	LOC54103
63	1p34	1	1	91	198	30040	-3.41	0	0.79	0.63	LOC126661
64	17q25	1	1	91	215	30023	-3.43	0	0.73	0.59	C17orf27
65	Xp11	1	1	91	276	29962	-3.49	0	0.56	0.5	CXorf38
66	20q13	1	1	91	268	29970	-3.49	0	0.58	0.5	LOC441951
67	12q24	1	1	91	286	29952	-3.5	0	0.54	0.49	TPCN1
68	22q11	1	1	91	368	29870	-3.5	0	0.39	0.36	PPM1F
69	22q13	1	1	91	262	29976	-3.5	0	0.59	0.5	ARHGAP8
70	3p21	1	1	91	257	29981	-3.51	0	0.61	0.5	ATXN7
