# Supplementary material for: Latent Factor Analysis to Discover Pathway-Associated Putative Segmental Aneuploidies in Human Cancers
Source: PLoS Comput Biol. 2010 Sep 2;6(9):e1000920. doi: 10.1371/journal.pcbi.1000920 (PMC2932681; doi:10.1371/journal.pcbi.1000920)
Supplement: Table S2 — Full gather analysis of chromosome location for each factor. (0.08 MB ZIP) [file pcbi.1000920.s007.zip › Factor_GO_Chromosome/factor6_Ch.txt]

#	Annotation	Total Genes With Ann	Your Genes (With Ann)	Your Genes (No Ann)	Genome (With Ann)	Genome (No Ann)	ln(Bayes factor)	neg ln(p value)	FE: neg ln(p value)	FE: neg ln(FDR)	Genes
1	12q13	8	8	172	302	29848	2.5	6.13	7.49	2.71	C12orf22 CTDSP2 EIF4B EPLIN ERBB3 GALNT6 HNRPA1 TEBP
2	12p13	6	6	174	253	29897	0.4	3.94	5.38	1.66	CREBL2 DUSP16 GPCR5A KLRK1 RAD52 SCNN1A
3	2p22	3	3	177	54	30096	0.24	3.79	5.35	1.66	DKFZP564F0522 HNRPLL SOS1
4	6q15	2	2	178	22	30128	-0.42	0	4.72	1.32	ACY1L2 RRAGD
5	1p22	3	3	177	93	30057	-1.13	0	3.93	0.75	BCAR3 GBP2 LMO4
6	16q24	3	3	177	117	30033	-1.65	0	3.36	0.56	ANKRD11 C16orf44 SLC7A5
7	10q23	3	3	177	119	30031	-1.67	0	3.32	0.56	C10orf116 CPEB3 GLUD1
8	5q14	2	2	178	57	30093	-2.02	0	3.04	0.56	COX7C RPS23
9	11q22	2	2	178	71	30079	-2.39	0	2.66	0.56	CRYAB FDX1
10	5q33	2	2	178	72	30078	-2.42	0	2.64	0.56	FLJ31951 GALNT10
11	5q23	2	2	178	77	30073	-2.52	0	2.52	0.56	LOX UBE2B
12	6q21	2	2	178	86	30064	-2.67	0	2.34	0.56	BVES TUBE1
13	Xq11	1	1	179	16	30134	-2.82	0	2.34	0.56	ARHGEF9
14	20pter	1	1	179	16	30134	-2.82	0	2.34	0.56	PRNP
15	2p23	2	2	178	96	30054	-2.83	0	2.16	0.56	RSNL2 SLC4A1AP
16	8q21	2	2	178	97	30053	-2.85	0	2.14	0.56	CA13 RIPK2
17	4q21	2	2	178	108	30042	-3	0	1.97	0.56	CCNG2 MLLT2
18	4p13	1	1	179	21	30129	-3.04	0	2.1	0.56	FLJ20273
19	18q21	2	2	178	117	30033	-3.09	0	1.85	0.56	ATP8B1 MALT1
20	Xq22	2	2	178	120	30030	-3.11	0	1.81	0.56	COL4A5 DSIPI
21	11q24	2	2	178	120	30030	-3.11	0	1.81	0.56	EVA1 ST14
22	1q12	1	1	179	24	30126	-3.14	0	1.98	0.56	CHD1L
23	22q13	3	3	177	260	29890	-3.17	0	1.58	0.56	CELSR1 LOC387593 NUP50
24	7p15	2	2	178	124	30026	-3.18	0	1.76	0.56	JAZF1 KLHL7
25	16q21	1	1	179	25	30125	-3.18	0	1.94	0.56	CNOT1
26	17q22	1	1	179	25	30125	-3.18	0	1.94	0.56	PRKCA
27	1p12	1	1	179	27	30123	-3.22	0	1.87	0.56	SLC16A1
28	2q34	1	1	179	28	30122	-3.26	0	1.84	0.56	MAP2
29	3q23	1	1	179	28	30122	-3.26	0	1.84	0.56	WWTR1
30	3q21	2	2	178	137	30013	-3.28	0	1.61	0.56	E2IG5 ITGB5
31	9q22	2	2	178	138	30012	-3.29	0	1.6	0.56	CTSL2 TMOD1
32	6p21	5	5	175	640	29510	-3.31	0	1.09	0.56	BF C6orf1 ELOVL5 HLA-DRB1 HSD17B8
33	19p13	5	5	175	654	29496	-3.32	0	1.04	0.56	GADD45B ICAM1 JMJD2B LPPR2 TJP3
34	4q24	1	1	179	30	30120	-3.33	0	1.78	0.56	LOC255743
35	17q12	2	2	178	143	30007	-3.33	0	1.55	0.56	COASY KRT16
36	1p13	2	2	178	143	30007	-3.33	0	1.55	0.56	FLJ37099 VAV3
37	10q26	2	2	178	147	30003	-3.36	0	1.51	0.56	CTBP2 FANK1
38	5p15	2	2	178	147	30003	-3.36	0	1.51	0.56	LOC134147 SRD5A1
39	7q33	1	1	179	34	30116	-3.42	0	1.67	0.56	SLC13A4
40	1q42	2	2	178	154	29996	-3.42	0	1.44	0.56	EGLN1 ITPKB
41	11q21	1	1	179	36	30114	-3.44	0	1.62	0.56	PIWIL4
42	20q11	2	2	178	166	29984	-3.5	0	1.34	0.56	BCL2L1 RNPC2
43	4p14	1	1	179	41	30109	-3.54	0	1.51	0.56	LOC201895
44	16p13	3	3	177	351	29799	-3.54	0	1.05	0.56	ADCY9 C16orf5 HCFC1R1
45	12q22	1	1	179	40	30110	-3.54	0	1.53	0.56	NTN4
46	1p36	2	2	178	552	29598	-3.58	0	0.17	0.14	CaMKIINalpha HMGCL
47	14q32	1	1	179	418	29732	-3.59	0	0.08	0.08	SERPINA3
48	1q32	2	2	178	182	29968	-3.59	0	1.21	0.56	LEMD1 SLC30A1
49	6p24	1	1	179	45	30105	-3.63	0	1.43	0.56	SSR1
50	8p12	1	1	179	46	30104	-3.65	0	1.41	0.56	RBPMS
51	1p34	2	2	178	197	29953	-3.65	0	1.11	0.56	CYP4B1 RRAGC
52	14q13	1	1	179	52	30098	-3.71	0	1.31	0.56	C14orf11
53	4q28	1	1	179	52	30098	-3.71	0	1.31	0.56	PRSS12
54	Xp22	2	2	178	216	29934	-3.71	0	0.99	0.56	MID1 SH3KBP1
55	1q41	1	1	179	53	30097	-3.72	0	1.29	0.56	KCTD3
56	4q32	1	1	179	54	30096	-3.74	0	1.28	0.56	LOC201725
57	6q14	1	1	179	54	30096	-3.74	0	1.28	0.56	TMEM30A
58	8q13	1	1	179	56	30094	-3.78	0	1.24	0.56	PDE7A
59	4q25	1	1	179	56	30094	-3.78	0	1.24	0.56	C4orf16
60	13q34	1	1	179	58	30092	-3.78	0	1.22	0.56	CUL4A
61	21q21	1	1	179	58	30092	-3.78	0	1.22	0.56	C21orf91
62	2p21	1	1	179	58	30092	-3.78	0	1.22	0.56	TTC7A
63	11q13	1	1	179	365	29785	-3.79	0	0.12	0.11	POLD4
64	10p15	1	1	179	59	30091	-3.8	0	1.2	0.56	RBM17
65	1q31	1	1	179	59	30091	-3.8	0	1.2	0.56	GLUL
66	7p21	1	1	179	61	30089	-3.83	0	1.17	0.56	GLCCI1
67	15q23	1	1	179	61	30089	-3.83	0	1.17	0.56	FLJ13710
68	17q24	1	1	179	61	30089	-3.83	0	1.17	0.56	LOC440462
69	9p24	1	1	179	63	30087	-3.83	0	1.15	0.56	NFIB
70	12q14	1	1	179	64	30086	-3.85	0	1.14	0.56	RAP1B
71	1p21	1	1	179	64	30086	-3.85	0	1.14	0.56	CELSR2
72	22q11	2	2	178	367	29783	-3.86	0	0.44	0.32	PPM1F SNAP29
73	1q21	2	2	178	341	29809	-3.87	0	0.5	0.33	PIK4CB UBE2Q
74	2p16	1	1	179	66	30084	-3.88	0	1.11	0.56	PSME4
75	21q22	2	2	178	294	29856	-3.89	0	0.64	0.41	HRMT1L1 PDXK
76	12q12	1	1	179	69	30081	-3.89	0	1.08	0.56	PRICKLE1
77	1q24	1	1	179	69	30081	-3.89	0	1.08	0.56	NME7
78	4p15	1	1	179	67	30083	-3.89	0	1.1	0.56	CPEB2
79	10q25	1	1	179	68	30082	-3.91	0	1.09	0.56	ACADSB
80	20p12	1	1	179	71	30079	-3.92	0	1.05	0.56	BMP2
81	17p13	1	1	179	314	29836	-3.93	0	0.16	0.14	PRPF8
82	14q11	1	1	179	326	29824	-3.93	0	0.15	0.14	SLC7A8
83	7q32	1	1	179	72	30078	-3.93	0	1.04	0.56	CALU
84	5p13	1	1	179	78	30072	-3.95	0	0.98	0.56	OXCT1
85	17q21	1	1	179	312	29838	-3.95	0	0.17	0.14	HOXB2
86	3p22	1	1	179	77	30073	-3.97	0	0.99	0.56	STAC
87	12q21	1	1	179	75	30075	-3.97	0	1.01	0.56	CSRP2
88	3q27	1	1	179	75	30075	-3.97	0	1.01	0.56	RFC4
89	11q14	1	1	179	80	30070	-3.97	0	0.96	0.55	SYTL2
90	Xp11	1	1	179	276	29874	-4.02	0	0.21	0.16	MAGED2
91	9q31	1	1	179	87	30063	-4.02	0	0.9	0.51	UGCG
92	3q25	1	1	179	88	30062	-4.04	0	0.89	0.51	TIPARP
93	Xq26	1	1	179	91	30059	-4.04	0	0.86	0.51	SLC9A6
94	20q13	1	1	179	268	29882	-4.05	0	0.22	0.16	PARD6B
95	2p25	1	1	179	92	30058	-4.05	0	0.85	0.51	GREB1
96	9q34	1	1	179	271	29879	-4.06	0	0.22	0.16	FNBP1
97	15q22	1	1	179	100	30050	-4.07	0	0.79	0.5	CA12
98	1p32	1	1	179	97	30053	-4.07	0	0.82	0.51	CDKN2C
99	1q25	1	1	179	97	30053	-4.07	0	0.82	0.51	LAD1
100	9q21	1	1	179	94	30056	-4.07	0	0.84	0.51	ZCCHC6
101	6q22	1	1	179	94	30056	-4.07	0	0.84	0.51	PKIB
102	8p21	1	1	179	101	30049	-4.08	0	0.79	0.5	SCARA3
103	3p21	1	1	179	257	29893	-4.1	0	0.24	0.16	LZTFL1
104	7q36	1	1	179	107	30043	-4.1	0	0.74	0.48	CUL1
105	1q44	1	1	179	107	30043	-4.1	0	0.74	0.48	PNAS-4
106	2q31	1	1	179	113	30037	-4.13	0	0.71	0.45	CDCA7
107	7q21	1	1	179	117	30033	-4.13	0	0.68	0.44	BRI3
108	17q25	1	1	179	215	29935	-4.14	0	0.32	0.23	PTDSR
109	8q24	1	1	179	222	29928	-4.14	0	0.31	0.22	NSE2
110	15q26	1	1	179	128	30022	-4.16	0	0.62	0.4	NR2F2
111	16q22	1	1	179	171	29979	-4.16	0	0.44	0.32	NQO1
112	9p13	1	1	179	129	30021	-4.17	0	0.62	0.4	C9orf25
113	16p11	1	1	179	201	29949	-4.17	0	0.36	0.25	FLJ13868
114	13q14	1	1	179	138	30012	-4.17	0	0.57	0.37	C13orf18
115	6p22	1	1	179	157	29993	-4.17	0	0.49	0.33	CAP2
116	7q22	1	1	179	158	29992	-4.18	0	0.49	0.33	IFRD1
117	4p16	1	1	179	170	29980	-4.19	0	0.45	0.32	WFS1
118	11q23	1	1	179	161	29989	-4.2	0	0.48	0.33	CBL
119	Xq28	1	1	179	168	29982	-4.21	0	0.45	0.32	SLC6A8
120	10q22	1	1	179	153	29997	-4.21	0	0.51	0.33	PRG1
