# Supplementary material for: Latent Factor Analysis to Discover Pathway-Associated Putative Segmental Aneuploidies in Human Cancers
Source: PLoS Comput Biol. 2010 Sep 2;6(9):e1000920. doi: 10.1371/journal.pcbi.1000920 (PMC2932681; doi:10.1371/journal.pcbi.1000920)
Supplement: Table S2 — Full gather analysis of chromosome location for each factor. (0.08 MB ZIP) [file pcbi.1000920.s007.zip › Factor_GO_Chromosome/factor7_Ch.txt]

#	Annotation	Total Genes With Ann	Your Genes (With Ann)	Your Genes (No Ann)	Genome (With Ann)	Genome (No Ann)	ln(Bayes factor)	neg ln(p value)	FE: neg ln(p value)	FE: neg ln(FDR)	Genes
1	3q21	12	12	40	127	30151	35.25	11.19	39.21	36.22	DC12 E2IG5 GPR175 H1FX HSPBAP1 KPNA1 NCK1 PDIR PTPLB RAB7 TMCC1 ZNF9
2	3q13	9	9	43	107	30171	24.57	11.19	28.52	26.22	ABHD10 APG3L ATP6V1A B4GALT4 COX17 GSK3B MAGEF1 RABL3 TMEM39A
3	3q22	5	5	47	54	30224	12.73	11.19	16.68	14.79	ANAPC13 ATP2C1 MGC34923 PIK3CB STAG1
4	3q29	4	4	48	70	30208	7.76	10.09	11.73	10.12	FYTTD1 KIAA0226 KIAA0794 PAK2
5	3q25	4	4	48	85	30193	7.04	10.09	10.99	9.61	KIAA0669 MFSD1 SERP1 eIF2A
6	3q27	3	3	49	73	30205	4.14	7.86	8.09	6.89	MGC21688 RFC4 TMEM41A
7	3q28	1	1	51	25	30253	-0.84	0	3.13	2.11	FXR1
8	3q23	1	1	51	28	30250	-0.91	0	3.02	2.11	MRPS22
9	7q33	1	1	51	34	30244	-1.1	0	2.84	2.04	SLC13A4
10	21q21	1	1	51	58	30220	-1.56	0	2.34	1.71	BTG3
11	16q12	1	1	51	66	30212	-1.69	0	2.22	1.71	CYLD
12	6q23	1	1	51	66	30212	-1.69	0	2.22	1.71	C6orf80
13	Xq26	1	1	51	91	30187	-1.97	0	1.92	1.49	FHL1
14	7q21	1	1	51	117	30161	-2.16	0	1.69	1.34	MCFP
15	6p21	2	2	50	643	29635	-2.41	0	1.19	0.95	C6orf136 PSMB9
16	17q25	1	1	51	215	30063	-2.61	0	1.17	0.95	ST6GALNAC2
17	5q31	1	1	51	248	30030	-2.69	0	1.05	0.92	PFDN1
18	12p13	1	1	51	258	30020	-2.73	0	1.02	0.92	FOXJ2
19	12q24	1	1	51	286	29992	-2.77	0	0.94	0.89	FLJ38663
20	19p13	1	1	51	658	29620	-2.97	0	0.38	0.38	GADD45B
