# Supplementary material for: Latent Factor Analysis to Discover Pathway-Associated Putative Segmental Aneuploidies in Human Cancers
Source: PLoS Comput Biol. 2010 Sep 2;6(9):e1000920. doi: 10.1371/journal.pcbi.1000920 (PMC2932681; doi:10.1371/journal.pcbi.1000920)
Supplement: Table S2 — Full gather analysis of chromosome location for each factor. (0.08 MB ZIP) [file pcbi.1000920.s007.zip › Factor_GO_Chromosome/factor8_Ch.txt]

#	Annotation	Total Genes With Ann	Your Genes (With Ann)	Your Genes (No Ann)	Genome (With Ann)	Genome (No Ann)	ln(Bayes factor)	neg ln(p value)	FE: neg ln(p value)	FE: neg ln(FDR)	Genes
1	6p21	12	12	57	633	29628	13.45	11.19	17.61	13.7	BF HLA-C HLA-DRB1 HLA-E HLA-F HLA-G MICB PSMB8 PSMB9 TAP1 TAP2 TRIM38
2	1p22	2	2	67	94	30167	-0.28	0	3.9	1	DPYD GBP2
3	22q13	3	3	66	260	30001	-0.29	0	3.81	1	APOBEC3G GTPBP1 LOC440836
4	3q23	1	1	68	28	30233	-1.47	0	2.75	1	PLSCR1
5	10p13	1	1	68	33	30228	-1.6	0	2.6	1	OPTN
6	4q22	1	1	68	44	30217	-1.88	0	2.33	1	HERC5
7	4q12	1	1	68	49	30212	-1.96	0	2.23	1	IGFBP7
8	5q12	1	1	68	53	30208	-2.03	0	2.16	1	ELOVL7
9	8q13	1	1	68	56	30205	-2.09	0	2.1	1	LYN
10	15q23	1	1	68	61	30200	-2.14	0	2.03	1	CALML4
11	2q32	1	1	68	63	30198	-2.17	0	2	1	STAT1
12	19p13	3	3	66	656	29605	-2.18	0	1.66	1	ACP5 IFI30 INSR
13	16q12	1	1	68	66	30195	-2.22	0	1.95	1	CYLD
14	6q23	1	1	68	66	30195	-2.22	0	1.95	1	TNFAIP3
15	2p24	1	1	68	69	30192	-2.23	0	1.91	1	IFIH1
16	14q22	1	1	68	70	30191	-2.25	0	1.9	1	GCH1
17	1q21	2	2	67	341	29920	-2.28	0	1.69	1	KIRREL TXNIP
18	12p12	1	1	68	73	30188	-2.32	0	1.86	1	ARNTL2
19	5q23	1	1	68	78	30183	-2.35	0	1.8	1	TICAM2
20	1q22	1	1	68	83	30178	-2.38	0	1.75	1	IFI16
21	6q21	1	1	68	87	30174	-2.46	0	1.7	1	FYN
22	6q25	1	1	68	88	30173	-2.47	0	1.69	1	SOD2
23	14q32	2	2	67	417	29844	-2.49	0	1.4	0.95	CLMN KIAA0500
24	4q31	1	1	68	93	30168	-2.49	0	1.65	1	IL15
25	20p11	1	1	68	97	30164	-2.51	0	1.61	1	CST3
26	15q15	1	1	68	94	30167	-2.51	0	1.64	1	RAB27A
27	6q22	1	1	68	94	30167	-2.51	0	1.64	1	LOC441168
28	11q11	1	1	68	98	30163	-2.52	0	1.6	1	CTNND1
29	1p35	1	1	68	100	30161	-2.54	0	1.58	1	IBRDC3
30	15q25	1	1	68	118	30143	-2.67	0	1.44	0.95	KIAA1971
31	16q24	1	1	68	119	30142	-2.68	0	1.43	0.95	C16orf44
32	15q26	1	1	68	128	30133	-2.75	0	1.37	0.95	ISG20
33	1p36	2	2	67	552	29709	-2.77	0	1.02	0.87	EPHB2 TNFRSF25
34	17q11	1	1	68	141	30120	-2.78	0	1.28	0.95	CCL2
35	1p13	1	1	68	144	30117	-2.8	0	1.27	0.95	MOV10
36	1q42	1	1	68	155	30106	-2.84	0	1.21	0.95	TOMM20
37	6p22	1	1	68	157	30104	-2.86	0	1.19	0.95	BTN2A1
38	10q22	1	1	68	153	30108	-2.86	0	1.22	0.95	PRG1
39	7q22	1	1	68	158	30103	-2.86	0	1.19	0.95	TRIM56
40	2q37	1	1	68	160	30101	-2.88	0	1.18	0.95	SP100
41	11q23	1	1	68	161	30100	-2.88	0	1.17	0.95	CASP1
42	7q34	1	1	68	170	30091	-2.91	0	1.13	0.93	LUC7L2
43	1q32	1	1	68	183	30078	-2.98	0	1.07	0.9	RASSF5
44	11q12	1	1	68	202	30059	-3.01	0	0.99	0.86	SERPING1
45	17q25	1	1	68	215	30046	-3.05	0	0.94	0.86	C17orf27
46	Xp22	1	1	68	217	30044	-3.05	0	0.94	0.86	U2AF1L2
47	8q24	1	1	68	222	30039	-3.08	0	0.92	0.86	EIF2C2
48	3p21	1	1	68	257	30004	-3.16	0	0.81	0.77	LZTFL1
49	14q11	1	1	68	326	29935	-3.21	0	0.64	0.62	TEP1
50	16p13	1	1	68	353	29908	-3.23	0	0.59	0.59	SOCS1
