# Supplementary material for: Latent Factor Analysis to Discover Pathway-Associated Putative Segmental Aneuploidies in Human Cancers
Source: PLoS Comput Biol. 2010 Sep 2;6(9):e1000920. doi: 10.1371/journal.pcbi.1000920 (PMC2932681; doi:10.1371/journal.pcbi.1000920)
Supplement: Table S2 — Full gather analysis of chromosome location for each factor. (0.08 MB ZIP) [file pcbi.1000920.s007.zip › Factor_GO_Chromosome/factor9_Ch.txt]

#	Annotation	Total Genes With Ann	Your Genes (With Ann)	Your Genes (No Ann)	Genome (With Ann)	Genome (No Ann)	ln(Bayes factor)	neg ln(p value)	FE: neg ln(p value)	FE: neg ln(FDR)	Genes
1	18q11	4	4	147	46	30133	4.1	7.76	9.08	4.45	IMPACT LAMA3 RIOK3 SS18
2	12q	2	2	149	18	30161	0.45	3.98	5.42	1.72	CHPT1 CHST11
3	3q21	4	4	147	135	30044	0.37	3.94	5.25	1.72	CSTA HEG KPNA1 RAB7
4	17q12	3	3	148	142	30037	-1.52	0	3.32	0.57	CRK7 GRB7 KRT16
5	15q23	2	2	149	60	30119	-1.66	0	3.26	0.57	CSPG4 FLJ13710
6	2p24	2	2	149	68	30111	-1.84	0	3.04	0.57	SDC1 VSNL1
7	17q21	4	4	147	309	29870	-2.03	0	2.64	0.57	GSDML KPNB1 NPEPPS SP6
8	6q21	2	2	149	86	30093	-2.24	0	2.64	0.57	C6orf4 OSTM1
9	1q21	4	4	147	339	29840	-2.24	0	2.38	0.57	B4GALT3 EFNA3 ENSA S100A4
10	3q25	2	2	149	87	30092	-2.26	0	2.62	0.57	KIAA0669 LOC401093
11	2p25	2	2	149	91	30088	-2.32	0	2.54	0.57	GREB1 OACT2
12	8q22	2	2	149	98	30081	-2.43	0	2.42	0.57	EDD PPM2C
13	Xq13	2	2	149	102	30077	-2.51	0	2.35	0.57	MGC21416 PGK1
14	3q26	2	2	149	108	30071	-2.56	0	2.26	0.57	KIAA1363 TNFSF10
15	3q13	2	2	149	114	30065	-2.64	0	2.17	0.57	CBLB GSK3B
16	22q13	3	3	148	260	29919	-2.72	0	1.94	0.57	BIK HMG2L1 SLC5A1
17	20q13	3	3	148	266	29913	-2.76	0	1.89	0.57	B4GALT5 PARD6B ZNF313
18	12q24	3	3	148	284	29895	-2.86	0	1.76	0.57	GPR109B TBX3 THRAP2
19	9q13	1	1	150	28	30151	-2.94	0	2	0.57	KLF9
20	2q34	1	1	150	28	30151	-2.94	0	2	0.57	MAP2
21	6p21	1	1	150	644	29535	-2.98	0	0.04	0.04	ZNF165
22	11q25	1	1	150	31	30148	-3.01	0	1.91	0.57	PRDM10
23	9p11	1	1	150	32	30147	-3.04	0	1.88	0.57	LOC441428
24	6p22	2	2	149	156	30023	-3.04	0	1.68	0.57	CAP2 OACT1
25	1q42	2	2	149	154	30025	-3.05	0	1.7	0.57	FH KMO
26	10q22	2	2	149	152	30027	-3.05	0	1.72	0.57	C10orf42 COL13A1
27	7q33	1	1	150	34	30145	-3.1	0	1.83	0.57	AKR1B10
28	5q35	2	2	149	161	30018	-3.1	0	1.63	0.57	FAM44B NPM1
29	20q11	2	2	149	166	30013	-3.13	0	1.59	0.57	ACAS2 BCL2L1
30	19q13	3	3	148	964	29215	-3.13	0	0.15	0.14	C19orf13 GPATC1 PVRL2
31	9p12	1	1	150	37	30142	-3.15	0	1.76	0.57	BAG1
32	16q22	2	2	149	170	30009	-3.15	0	1.55	0.57	AARS NFAT5
33	3p12	1	1	150	38	30141	-3.17	0	1.73	0.57	NFKBIZ
34	16q23	1	1	150	44	30135	-3.32	0	1.6	0.57	FA2H
35	1p33	1	1	150	44	30135	-3.32	0	1.6	0.57	MAP17
36	6p24	1	1	150	45	30134	-3.34	0	1.58	0.57	SSR1
37	14q32	3	3	148	416	29763	-3.34	0	1.06	0.57	C14orf78 PAPOLA SERPINA3
38	9q32	1	1	150	46	30133	-3.36	0	1.56	0.57	COL27A1
39	17q25	2	2	149	214	29965	-3.39	0	1.23	0.57	EVER1 GPRC5C
40	4q12	1	1	150	49	30130	-3.39	0	1.51	0.57	SGCB
41	Xp22	2	2	149	216	29963	-3.4	0	1.22	0.57	PIGA RAB9A
42	20q12	1	1	150	50	30129	-3.41	0	1.49	0.57	SLPI
43	11p13	1	1	150	55	30124	-3.47	0	1.41	0.57	PDHX
44	Xq24	1	1	150	56	30123	-3.49	0	1.4	0.57	IL13RA1
45	2q12	1	1	150	56	30123	-3.49	0	1.4	0.57	FHL2
46	3q22	1	1	150	58	30121	-3.49	0	1.37	0.57	ATP2C1
47	10p15	1	1	150	59	30120	-3.51	0	1.35	0.57	NET1
48	1q31	1	1	150	59	30120	-3.51	0	1.35	0.57	PCTK3
49	19p13	3	3	148	656	29523	-3.51	0	0.45	0.34	CD320 JMJD2B RKHD1
50	2q32	1	1	150	63	30116	-3.54	0	1.3	0.57	STK17B
51	1p21	1	1	150	64	30115	-3.56	0	1.28	0.57	CELSR2
52	12p13	2	2	149	257	29922	-3.56	0	0.99	0.57	ENO2 GABARAPL1
53	9q34	2	2	149	270	29909	-3.57	0	0.93	0.57	ARRDC1 CLIC3
54	1p36	2	2	149	552	29627	-3.58	0	0.27	0.23	FBXO2 GPR157
55	4p15	1	1	150	67	30112	-3.6	0	1.24	0.57	CPEB2
56	14q22	1	1	150	70	30109	-3.62	0	1.21	0.57	PRKCH
57	Xq21	1	1	150	68	30111	-3.62	0	1.23	0.57	POF1B
58	20p12	1	1	150	71	30108	-3.63	0	1.2	0.57	KIAA1434
59	7q32	1	1	150	72	30107	-3.64	0	1.19	0.57	ZYX
60	3p14	1	1	150	73	30106	-3.66	0	1.17	0.57	MITF
61	15q24	1	1	150	77	30102	-3.68	0	1.13	0.57	TM4SF8
62	5p13	1	1	150	78	30101	-3.69	0	1.12	0.57	PDZK3
63	5q23	1	1	150	78	30101	-3.69	0	1.12	0.57	SEMA6A
64	11p15	2	2	149	451	29728	-3.71	0	0.41	0.32	NAV2 SWAP70
65	1q22	1	1	150	83	30096	-3.72	0	1.07	0.57	PVRL4
66	12q23	1	1	150	84	30095	-3.73	0	1.06	0.57	TXNRD1
67	6q25	1	1	150	88	30091	-3.78	0	1.02	0.57	ULBP2
68	14q23	1	1	150	91	30088	-3.78	0	1	0.57	SPTB
69	22q11	1	1	150	368	29811	-3.8	0	0.17	0.15	UFD1L
70	4q31	1	1	150	93	30086	-3.8	0	0.98	0.57	FLJ32028
71	1q25	1	1	150	97	30082	-3.81	0	0.95	0.57	LAD1
72	2p23	1	1	150	97	30082	-3.81	0	0.95	0.57	NCOA1
73	9q21	1	1	150	94	30085	-3.81	0	0.97	0.57	TLE1
74	15q15	1	1	150	94	30085	-3.81	0	0.97	0.57	SQRDL
75	6q22	1	1	150	94	30085	-3.81	0	0.97	0.57	MAP3K5
76	8q21	1	1	150	98	30081	-3.82	0	0.94	0.57	GDAP1
77	1p22	1	1	150	95	30084	-3.82	0	0.96	0.57	DDAH1
78	1p35	1	1	150	100	30079	-3.84	0	0.93	0.57	LOC85028
79	8p21	1	1	150	101	30078	-3.85	0	0.92	0.57	GSR
80	15q21	1	1	150	112	30067	-3.86	0	0.84	0.52	RAB11A
81	4q21	1	1	150	109	30070	-3.87	0	0.86	0.53	SEC31L1
82	14q11	1	1	150	326	29853	-3.89	0	0.22	0.19	C14orf123
83	7p22	1	1	150	116	30063	-3.9	0	0.81	0.51	MAFK
84	10q24	1	1	150	122	30057	-3.92	0	0.78	0.51	PLAU
85	16q24	1	1	150	119	30060	-3.92	0	0.8	0.51	SLC7A5
86	11p11	1	1	150	124	30055	-3.93	0	0.77	0.51	PHF21A
87	2q33	1	1	150	133	30046	-3.94	0	0.72	0.48	CFLAR
88	7p15	1	1	150	125	30054	-3.94	0	0.76	0.51	RALA
89	Xp11	1	1	150	276	29903	-3.95	0	0.29	0.24	PQBP1
90	1p13	1	1	150	144	30035	-3.96	0	0.66	0.46	ST7L
91	13q14	1	1	150	138	30041	-3.98	0	0.69	0.47	TGFB1I4
92	10q11	1	1	150	157	30022	-3.98	0	0.6	0.42	TMEM23
93	9q22	1	1	150	139	30040	-3.98	0	0.69	0.47	CORO2A
94	7q22	1	1	150	158	30021	-3.99	0	0.6	0.42	RASA4
95	4p16	1	1	150	170	30009	-4	0	0.55	0.4	MED28
96	5q31	1	1	150	248	29931	-4	0	0.34	0.27	BRD8
97	3p21	1	1	150	257	29922	-4	0	0.32	0.26	ZDHHC3
98	17p11	1	1	150	171	30008	-4	0	0.55	0.4	ALDH3A2
99	16p11	1	1	150	201	29978	-4.01	0	0.45	0.34	PRSS8
100	14q24	1	1	150	167	30012	-4.01	0	0.56	0.4	TTC9
101	8q24	1	1	150	222	29957	-4.01	0	0.4	0.32	BJ-TSA-9
102	7q11	1	1	150	192	29987	-4.02	0	0.48	0.35	POR
103	1q32	1	1	150	183	29996	-4.04	0	0.51	0.37	ELF3
