# Supplementary material for: Latent Factor Analysis to Discover Pathway-Associated Putative Segmental Aneuploidies in Human Cancers
Source: PLoS Comput Biol. 2010 Sep 2;6(9):e1000920. doi: 10.1371/journal.pcbi.1000920 (PMC2932681; doi:10.1371/journal.pcbi.1000920)
Supplement: Table S3 — Full gather analysis of gene ontology for each factor. (0.43 MB ZIP) [file pcbi.1000920.s008.zip]

Archive with 55 entries (55 files):
- Factor_Gather_GO/factor1_GO.txt
- Factor_Gather_GO/factor10_GO.txt
- Factor_Gather_GO/factor11_GO.txt
- Factor_Gather_GO/factor12_GO.txt
- Factor_Gather_GO/factor13_GO.txt
- Factor_Gather_GO/factor14_GO.txt
- Factor_Gather_GO/factor15_GO.txt
- Factor_Gather_GO/factor16_GO.txt
- Factor_Gather_GO/factor17_GO.txt
- Factor_Gather_GO/factor18_GO.txt
- Factor_Gather_GO/factor19_GO.txt
- Factor_Gather_GO/factor2_GO.txt
- Factor_Gather_GO/factor20_GO.txt
- Factor_Gather_GO/factor21_GO.txt
- Factor_Gather_GO/factor22_GO.txt
- Factor_Gather_GO/factor23_GO.txt
- Factor_Gather_GO/factor24_GO.txt
- Factor_Gather_GO/factor25_GO.txt
- Factor_Gather_GO/factor26_GO.txt
- Factor_Gather_GO/factor27_GO.txt
- Factor_Gather_GO/factor28_GO.txt
- Factor_Gather_GO/factor29_GO.txt
- Factor_Gather_GO/factor3_GO.txt
- Factor_Gather_GO/factor30_GO.txt
- Factor_Gather_GO/factor31_GO.txt
- Factor_Gather_GO/factor32_GO.txt
- Factor_Gather_GO/factor33_GO.txt
- Factor_Gather_GO/factor34_GO.txt
- Factor_Gather_GO/factor35_GO.txt
- Factor_Gather_GO/factor36_GO.txt
- Factor_Gather_GO/factor37_GO.txt
- Factor_Gather_GO/factor38_GO.txt
- Factor_Gather_GO/factor39_GO.txt
- Factor_Gather_GO/factor4_GO.txt
- Factor_Gather_GO/factor40_GO.txt
- Factor_Gather_GO/factor41_GO.txt
- Factor_Gather_GO/factor42_GO.txt
- Factor_Gather_GO/factor43_GO.txt
- Factor_Gather_GO/factor44_GO.txt
- Factor_Gather_GO/factor45_GO.txt
- Factor_Gather_GO/factor46_GO.txt
- Factor_Gather_GO/factor47_GO_adhesion.txt
- Factor_Gather_GO/factor48_GO_protein_kinase_Defense.txt
- Factor_Gather_GO/factor49_GO.txt
- Factor_Gather_GO/factor5_GO.txt
- Factor_Gather_GO/factor51_GO.txt
- Factor_Gather_GO/factor52_GO.txt
- Factor_Gather_GO/factor53_GO.txt
- Factor_Gather_GO/factor54_GO.txt
- Factor_Gather_GO/factor55_GO.txt
- Factor_Gather_GO/factor56_GO_mRNA_Processing.txt
- Factor_Gather_GO/factor6_GO.txt
- Factor_Gather_GO/factor7_GO.txt
- Factor_Gather_GO/factor8_GO.txt
- Factor_Gather_GO/factor9_GO.txt
