# Supplementary material for: Latent Factor Analysis to Discover Pathway-Associated Putative Segmental Aneuploidies in Human Cancers
Source: PLoS Comput Biol. 2010 Sep 2;6(9):e1000920. doi: 10.1371/journal.pcbi.1000920 (PMC2932681; doi:10.1371/journal.pcbi.1000920)
Supplement: Table S3 — Full gather analysis of gene ontology for each factor. (0.43 MB ZIP) [file pcbi.1000920.s008.zip › Factor_Gather_GO/factor1_GO.txt]

#	Annotation	Total Genes With Ann	Your Genes (With Ann)	Your Genes (No Ann)	Genome (With Ann)	Genome (No Ann)	ln(Bayes factor)	neg ln(p value)	FE: neg ln(p value)	FE: neg ln(FDR)	Genes
1	GO:0006091 [5]: generation of precursor metabolites and energy	12	12	63	557	11647	4.7	8.4	8.76	2.9	ATP6AP1 ATP6V1H CHDH COVA1 CYBRD1 CYP4V2 DDX1 FDX1 HMGCL KIAA2010 MAOA SQRDL
2	GO:0007154 [3]: cell communication	9	9	66	3466	8738	3.47	6.93	0.0	0.0	APBB2 CREBL2 FYN IL13RA1 ITGB3 MAOA PRKCH RFP2 RGNEF
3	GO:0009165 [6]: nucleotide biosynthesis	5	5	70	128	12076	2.44	5.8	6.64	2.32	ADK ADSSL1 ATP6AP1 ATP6V1H KIAA2010
4	GO:0006164 [7]: purine nucleotide biosynthesis	4	4	71	76	12128	2.32	5.63	6.55	2.32	ADSSL1 ATP6AP1 ATP6V1H KIAA2010
5	GO:0009260 [7]: ribonucleotide biosynthesis	4	4	71	78	12126	2.22	5.55	6.46	2.32	ADK ATP6AP1 ATP6V1H KIAA2010
6	GO:0006163 [7]: purine nucleotide metabolism	4	4	71	79	12125	2.19	5.47	6.41	2.32	ADSSL1 ATP6AP1 ATP6V1H KIAA2010
7	GO:0009259 [7]: ribonucleotide metabolism	4	4	71	82	12122	2.06	5.32	6.28	2.32	ADK ATP6AP1 ATP6V1H KIAA2010
8	GO:0015985 [7]: energy coupled proton transport, down electrochemical gradient	3	3	72	40	12164	1.83	5.1	6.09	2.32	ATP6AP1 ATP6V1H KIAA2010
9	GO:0015986 [7]: ATP synthesis coupled proton transport	3	3	72	40	12164	1.83	5.1	6.09	2.32	ATP6AP1 ATP6V1H KIAA2010
10	GO:0006563 [8]: L-serine metabolism	2	2	73	11	12193	1.59	4.83	5.9	2.32	CTBP2 SHMT1
11	GO:0006753 [8]: nucleoside phosphate metabolism	3	3	72	45	12159	1.51	4.78	5.77	2.32	ATP6AP1 ATP6V1H KIAA2010
12	GO:0006754 [7]: ATP biosynthesis	3	3	72	45	12159	1.51	4.78	5.77	2.32	ATP6AP1 ATP6V1H KIAA2010
13	GO:0006333 [8]: chromatin assembly or disassembly	4	4	71	99	12105	1.42	4.69	5.63	2.26	CBX5 CBX7 NAP1L1 NAP1L5
14	GO:0007165 [4]: signal transduction	8	8	67	2818	9386	1.42	4.69	0.0	0.0	APBB2 CREBL2 FYN IL13RA1 ITGB3 PRKCH RFP2 RGNEF
15	GO:0046034 [6]: ATP metabolism	3	3	72	49	12155	1.29	4.6	5.55	2.26	ATP6AP1 ATP6V1H KIAA2010
16	GO:0006118 [6]: electron transport	7	7	68	348	11856	1.09	4.41	5.14	2.24	CHDH COVA1 CYBRD1 CYP4V2 FDX1 MAOA SQRDL
17	GO:0009117 [6]: nucleotide metabolism	5	5	70	180	12024	1.08	4.35	5.22	2.24	ADK ADSSL1 ATP6AP1 ATP6V1H KIAA2010
18	GO:0007166 [5]: cell surface receptor linked signal transduction	2	2	73	1419	10785	1.05	4.35	0.0	0.0	IL13RA1 ITGB3
19	GO:0006351 [7]: transcription, DNA-dependent	4	4	71	1865	10339	0.94	4.25	0.0	0.0	CBX7 LRRFIP1 MED31 SAP18
20	GO:0009145 [8]: purine nucleoside triphosphate biosynthesis	3	3	72	60	12144	0.78	4.1	5.01	2.24	ATP6AP1 ATP6V1H KIAA2010
21	GO:0009201 [8]: ribonucleoside triphosphate biosynthesis	3	3	72	60	12144	0.78	4.1	5.01	2.24	ATP6AP1 ATP6V1H KIAA2010
22	GO:0009206 [9]: purine ribonucleoside triphosphate biosynthesis	3	3	72	60	12144	0.78	4.1	5.01	2.24	ATP6AP1 ATP6V1H KIAA2010
23	GO:0006565 [9]: L-serine catabolism	1	1	74	0	12204	0.77	4.1	5.1	2.24	SHMT1
24	GO:0007624 [4]: ultradian rhythm	1	1	74	0	12204	0.77	4.1	5.1	2.24	COVA1
25	GO:0006752 [7]: group transfer coenzyme metabolism	3	3	72	61	12143	0.73	4.06	4.96	2.24	ATP6AP1 ATP6V1H KIAA2010
26	GO:0009142 [7]: nucleoside triphosphate biosynthesis	3	3	72	61	12143	0.73	4.06	4.96	2.24	ATP6AP1 ATP6V1H KIAA2010
27	GO:0006355 [7]: regulation of transcription, DNA-dependent	4	4	71	1809	10395	0.67	4.01	0.0	0.0	CBX7 LRRFIP1 MED31 SAP18
28	GO:0019079 [4]: viral genome replication	2	2	73	19	12185	0.65	3.96	4.94	2.24	CTBP2 HBXIP
29	GO:0009144 [8]: purine nucleoside triphosphate metabolism	3	3	72	64	12140	0.61	3.91	4.84	2.24	ATP6AP1 ATP6V1H KIAA2010
30	GO:0009199 [8]: ribonucleoside triphosphate metabolism	3	3	72	64	12140	0.61	3.91	4.84	2.24	ATP6AP1 ATP6V1H KIAA2010
31	GO:0009205 [9]: purine ribonucleoside triphosphate metabolism	3	3	72	64	12140	0.61	3.91	4.84	2.24	ATP6AP1 ATP6V1H KIAA2010
32	GO:0008152 [3]: metabolism	52	52	23	6913	5291	0.52	3.87	4.08	1.85	ADK ADSSL1 ALDH3A2 APBB2 ATP6AP1 ATP6V1H CANX CBX5 CBX7 CHDH COVA1 CREBL2 CRYL1 CTBP2 CTBS CYBRD1 CYP4V2 DDX1 DHRS1 DPM3 EIF4E3 FBXL5 FDX1 FYN HMGCL KIAA2010 LRRFIP1 MAOA MED31 MGC71993 MPI NAP1L1 NAP1L5 PGM1 PRKCH RFP2 RKHD1 RNASE4 RNF103 SAP18 SCARA3 SCRN2 SEC11L3 SHMT1 SLC7A4 SQRDL TNFAIP3 TRAF4 UBL3 ZMPSTE24 ZRF1 p44S10
33	GO:0009141 [7]: nucleoside triphosphate metabolism	3	3	72	67	12137	0.5	3.82	4.72	2.16	ATP6AP1 ATP6V1H KIAA2010
34	GO:0015992 [6]: proton transport	3	3	72	69	12135	0.42	3.77	4.64	2.12	ATP6AP1 ATP6V1H KIAA2010
35	GO:0006818 [5]: hydrogen transport	3	3	72	70	12134	0.39	3.7	4.6	2.11	ATP6AP1 ATP6V1H KIAA2010
36	GO:0009152 [8]: purine ribonucleotide biosynthesis	3	3	72	73	12131	0.28	3.6	4.49	2.04	ATP6AP1 ATP6V1H KIAA2010
37	GO:0009150 [8]: purine ribonucleotide metabolism	3	3	72	76	12128	0.18	3.5	4.39	2.0	ATP6AP1 ATP6V1H KIAA2010
38	GO:0007612 [4]: learning	1	1	74	1	12203	0.09	3.4	4.41	2.0	FYN
39	GO:0006119 [6]: oxidative phosphorylation	3	3	72	79	12125	0.08	3.4	4.29	1.97	ATP6AP1 ATP6V1H KIAA2010
40	GO:0019058 [3]: viral infectious cycle	2	2	73	28	12176	-0.02	0.0	4.24	1.97	CTBP2 HBXIP
41	GO:0048511 [3]: rhythmic process	2	2	73	28	12176	-0.02	0.0	4.24	1.97	COVA1 HEBP1
42	GO:0009069 [7]: serine family amino acid metabolism	2	2	73	28	12176	-0.02	0.0	4.24	1.97	CTBP2 SHMT1
43	GO:0045786 [7]: negative regulation of cell cycle	3	3	72	87	12117	-0.15	0.0	4.04	1.85	APBB2 DLEU1 RFP2
44	GO:0009108 [7]: coenzyme biosynthesis	3	3	72	87	12117	-0.15	0.0	4.04	1.85	ATP6AP1 ATP6V1H KIAA2010
45	GO:0006519 [5]: amino acid and derivative metabolism	5	5	70	260	11944	-0.27	0.0	3.78	1.76	CTBP2 HMGCL MAOA SHMT1 SLC7A4
46	GO:0044237 [4]: cellular metabolism	48	48	27	6517	5687	-0.27	0.0	3.17	1.53	ADK ADSSL1 APBB2 ATP6AP1 ATP6V1H CANX CBX5 CBX7 CHDH COVA1 CREBL2 CRYL1 CTBP2 CYBRD1 CYP4V2 DDX1 EIF4E3 FBXL5 FDX1 FYN HMGCL KIAA2010 LRRFIP1 MAOA MED31 MGC71993 MPI NAP1L1 NAP1L5 PGM1 PRKCH RFP2 RKHD1 RNASE4 RNF103 SAP18 SCARA3 SCRN2 SEC11L3 SHMT1 SLC7A4 SQRDL TNFAIP3 TRAF4 UBL3 ZMPSTE24 ZRF1 p44S10
47	GO:0009650 [7]: UV protection	1	1	74	2	12202	-0.31	0.0	4.01	1.84	SCARA3
48	GO:0044238 [4]: primary metabolism	46	46	29	6240	5964	-0.4	0.0	3.01	1.48	ADK ADSSL1 ALDH3A2 APBB2 ATP6AP1 ATP6V1H CANX CBX5 CBX7 COVA1 CREBL2 CRYL1 CTBP2 CTBS DDX1 DPM3 EIF4E3 FBXL5 FDX1 FYN HMGCL KIAA2010 LRRFIP1 MAOA MED31 MGC71993 MPI NAP1L1 NAP1L5 PGM1 PRKCH RFP2 RKHD1 RNASE4 RNF103 SAP18 SCRN2 SEC11L3 SHMT1 SLC7A4 TNFAIP3 TRAF4 UBL3 ZMPSTE24 ZRF1 p44S10
49	GO:0050896 [3]: response to stimulus	6	6	69	1938	10266	-0.49	0.0	0.01	0.0	EFEMP1 EML2 HBXIP MAOA SCARA3 SLC22A18
50	GO:0016032 [2]: viral life cycle	2	2	73	37	12167	-0.5	0.0	3.75	1.76	CTBP2 HBXIP
51	GO:0051188 [6]: cofactor biosynthesis	3	3	72	101	12103	-0.51	0.0	3.66	1.72	ATP6AP1 ATP6V1H KIAA2010
52	GO:0015672 [7]: monovalent inorganic cation transport	5	5	70	286	11918	-0.58	0.0	3.43	1.61	ATP6AP1 ATP6V1H KCNK1 KIAA2010 SLC9A6
53	GO:0043101 [6]: purine salvage	1	1	74	3	12201	-0.6	0.0	3.72	1.76	ADK
54	GO:0043174 [6]: nucleoside salvage	1	1	74	3	12201	-0.6	0.0	3.72	1.76	ADK
55	GO:0045749 [9]: negative regulation of S phase of mitotic cell cycle	1	1	74	3	12201	-0.6	0.0	3.72	1.76	APBB2
56	GO:0045930 [8]: negative regulation of mitotic cell cycle	1	1	74	3	12201	-0.6	0.0	3.72	1.76	APBB2
57	GO:0006002 [9]: fructose 6-phosphate metabolism	1	1	74	3	12201	-0.6	0.0	3.72	1.76	MPI
58	GO:0006013 [8]: mannose metabolism	1	1	74	3	12201	-0.6	0.0	3.72	1.76	MPI
59	GO:0006166 [7]: purine ribonucleoside salvage	1	1	74	3	12201	-0.6	0.0	3.72	1.76	ADK
60	GO:0006325 [7]: establishment and/or maintenance of chromatin architecture	4	4	71	192	12012	-0.63	0.0	3.45	1.61	CBX5 CBX7 NAP1L1 NAP1L5
61	GO:0006323 [6]: DNA packaging	4	4	71	200	12004	-0.74	0.0	3.32	1.61	CBX5 CBX7 NAP1L1 NAP1L5
62	GO:0019318 [7]: hexose metabolism	3	3	72	112	12092	-0.75	0.0	3.4	1.61	DDX1 MPI PGM1
63	GO:0009308 [5]: amine metabolism	5	5	70	306	11898	-0.8	0.0	3.19	1.53	CTBP2 HMGCL MAOA SHMT1 SLC7A4
64	GO:0030866 [8]: cortical actin cytoskeleton organization and biogenesis	1	1	74	4	12200	-0.81	0.0	3.5	1.62	EPB41
65	GO:0043094 [5]: metabolic compound salvage	1	1	74	4	12200	-0.81	0.0	3.5	1.62	ADK
66	GO:0006465 [6]: signal peptide processing	1	1	74	4	12200	-0.81	0.0	3.5	1.62	SEC11L3
67	GO:0005996 [6]: monosaccharide metabolism	3	3	72	116	12088	-0.83	0.0	3.32	1.61	DDX1 MPI PGM1
68	GO:0050874 [3]: organismal physiological process	6	6	69	1838	10366	-0.83	0.0	0.02	0.0	EFEMP1 EML2 EPB41 ITGB3 MAOA SLC22A18
69	GO:0006732 [6]: coenzyme metabolism	3	3	72	117	12087	-0.84	0.0	3.3	1.6	ATP6AP1 ATP6V1H KIAA2010
70	GO:0043170 [4]: macromolecule metabolism	25	25	50	3121	9083	-0.88	0.0	2.49	1.23	APBB2 CANX CTBS DDX1 DPM3 EIF4E3 FBXL5 FYN MGC71993 MPI NAP1L1 NAP1L5 PGM1 PRKCH RFP2 RKHD1 RNF103 SCRN2 SEC11L3 TNFAIP3 TRAF4 UBL3 ZMPSTE24 ZRF1 p44S10
71	GO:0050791 [3]: regulation of physiological process	10	10	65	2543	9661	-0.91	0.0	0.04	0.01	APBB2 CBX7 CTBP2 DDX1 LRRFIP1 MED31 NAP1L1 SAP18 TNFAIP3 ZRF1
72	GO:0007582 [2]: physiological process	69	69	6	10393	1811	-0.93	0.0	2.83	1.4	ADK ADSSL1 ALDH3A2 APBB2 ATP6AP1 ATP6V1H CANX CBX5 CBX7 CDCA7 CHDH COPZ1 COVA1 CREBL2 CRYL1 CTBP2 CTBS CYBRD1 CYP4V2 DDX1 DHRS1 DLEU1 DPM3 EFEMP1 EIF4E3 EML2 EPB41 FBXL5 FDX1 FYN HBXIP HEBP1 HMGCL ITGB3 KCNK1 KIAA2010 KPNA4 LRRFIP1 MAOA MCFD2 MED31 MFSD1 MGC71993 MPI MSCP NAP1L1 NAP1L5 PGM1 PRKCH RFP2 RKHD1 RNASE4 RNF103 SAP18 SCARA3 SCRN2 SEC11L3 SHMT1 SLC22A18 SLC7A4 SLC9A6 SQRDL TM4SF8 TNFAIP3…
73	GO:0006066 [5]: alcohol metabolism	4	4	71	216	11988	-0.96	0.0	3.09	1.49	DDX1 MAOA MPI PGM1
74	GO:0015904 [6]: tetracycline transport	1	1	74	5	12199	-0.99	0.0	3.32	1.61	SLC22A18
75	GO:0030865 [7]: cortical cytoskeleton organization and biogenesis	1	1	74	5	12199	-0.99	0.0	3.32	1.61	EPB41
76	GO:0042135 [6]: neurotransmitter catabolism	1	1	74	5	12199	-0.99	0.0	3.32	1.61	MAOA
77	GO:0006379 [8]: mRNA cleavage	1	1	74	5	12199	-0.99	0.0	3.32	1.61	RNASE4
78	GO:0007090 [8]: regulation of S phase of mitotic cell cycle	1	1	74	5	12199	-0.99	0.0	3.32	1.61	APBB2
79	GO:0006520 [6]: amino acid metabolism	4	4	71	222	11982	-1.04	0.0	3.01	1.48	CTBP2 HMGCL SHMT1 SLC7A4
80	GO:0006413 [8]: translational initiation	2	2	73	52	12152	-1.07	0.0	3.15	1.53	DDX1 EIF4E3
81	GO:0007001 [7]: chromosome organization and biogenesis (sensu Eukaryota)	4	4	71	227	11977	-1.09	0.0	2.94	1.45	CBX5 CBX7 NAP1L1 NAP1L5
82	GO:0006510 [9]: ATP-dependent proteolysis	1	1	74	6	12198	-1.13	0.0	3.17	1.53	p44S10
83	GO:0007346 [7]: regulation of mitotic cell cycle	1	1	74	6	12198	-1.13	0.0	3.17	1.53	APBB2
84	GO:0051276 [6]: chromosome organization and biogenesis	4	4	71	233	11971	-1.16	0.0	2.87	1.41	CBX5 CBX7 NAP1L1 NAP1L5
85	GO:0006812 [6]: cation transport	6	6	69	464	11740	-1.17	0.0	2.7	1.32	ATP6AP1 ATP6V1H FYN KCNK1 KIAA2010 SLC9A6
86	GO:0009607 [4]: response to biotic stimulus	2	2	73	956	11248	-1.21	0.0	0.02	0.0	HBXIP SCARA3
87	GO:0019219 [5]: regulation of nucleobase, nucleoside, nucleotide and nucleic acid metabolism	7	7	68	1896	10308	-1.23	0.0	0.04	0.01	APBB2 CBX7 LRRFIP1 MED31 SAP18 TNFAIP3 ZRF1
88	GO:0044260 [5]: cellular macromolecule metabolism	23	23	52	2963	9241	-1.23	0.0	2.07	1.05	APBB2 CANX DDX1 EIF4E3 FBXL5 FYN MGC71993 MPI NAP1L1 NAP1L5 PGM1 PRKCH RFP2 RKHD1 RNF103 SCRN2 SEC11L3 TNFAIP3 TRAF4 UBL3 ZMPSTE24 ZRF1 p44S10
89	GO:0051186 [5]: cofactor metabolism	3	3	72	141	12063	-1.25	0.0	2.85	1.4	ATP6AP1 ATP6V1H KIAA2010
90	GO:0042278 [7]: purine nucleoside metabolism	1	1	74	7	12197	-1.26	0.0	3.04	1.49	ADK
91	GO:0046128 [8]: purine ribonucleoside metabolism	1	1	74	7	12197	-1.26	0.0	3.04	1.49	ADK
92	GO:0006564 [9]: L-serine biosynthesis	1	1	74	7	12197	-1.26	0.0	3.04	1.49	CTBP2
93	GO:0009071 [8]: serine family amino acid catabolism	1	1	74	7	12197	-1.26	0.0	3.04	1.49	SHMT1
94	GO:0045449 [6]: regulation of transcription	7	7	68	1870	10334	-1.3	0.0	0.05	0.01	APBB2 CBX7 LRRFIP1 MED31 SAP18 TNFAIP3 ZRF1
95	GO:0009987 [2]: cellular process	63	63	12	10884	1320	-1.33	0.0	0.06	0.01	ADK ADSSL1 APBB2 ATP6AP1 ATP6V1H CANX CBX5 CBX7 CDCA7 CHDH COPZ1 COVA1 CREBL2 CRYL1 CTBP2 CYBRD1 CYP4V2 DDX1 DLEU1 EIF4E3 EPB41 FBXL5 FDX1 FYN HMGCL IL13RA1 ITGB3 KCNK1 KIAA2010 KPNA4 LRRFIP1 MAOA MCFD2 MED31 MFSD1 MGC71993 MPI MSCP NAP1L1 NAP1L5 PGM1 PRKCH RFP2 RGNEF RKHD1 RNASE4 RNF103 SAP18 SCARA3 SCRN2 SEC11L3 SHMT1 SLC22A18 SLC7A4 SLC9A6 SQRDL TM4SF8 TNFAIP3 TRAF4 UBL3 ZMPSTE24 ZRF1 p44S10
96	GO:0019222 [4]: regulation of metabolism	8	8	67	2030	10174	-1.35	0.0	0.06	0.01	APBB2 CBX7 DDX1 LRRFIP1 MED31 SAP18 TNFAIP3 ZRF1
97	GO:0015893 [5]: drug transport	1	1	74	8	12196	-1.38	0.0	2.92	1.45	SLC22A18
98	GO:0050821 [7]: protein stabilization	1	1	74	8	12196	-1.38	0.0	2.92	1.45	APBB2
99	GO:0006518 [5]: peptide metabolism	1	1	74	8	12196	-1.38	0.0	2.92	1.45	SEC11L3
100	GO:0050789 [2]: regulation of biological process	13	13	62	2854	9350	-1.39	0.0	0.08	0.03	APBB2 CBX7 COVA1 CTBP2 DDX1 LRRFIP1 MED31 NAP1L1 PKIG RFP2 SAP18 TNFAIP3 ZRF1
101	GO:0006334 [8]: nucleosome assembly	2	2	73	64	12140	-1.4	0.0	2.79	1.38	NAP1L1 NAP1L5
102	GO:0050875 [3]: cellular physiological process	60	60	15	9035	3169	-1.43	0.0	1.91	0.99	ADK ADSSL1 APBB2 ATP6AP1 ATP6V1H CANX CBX5 CBX7 CDCA7 CHDH COPZ1 COVA1 CREBL2 CRYL1 CTBP2 CYBRD1 CYP4V2 DDX1 DLEU1 EIF4E3 EPB41 FBXL5 FDX1 FYN HMGCL KCNK1 KIAA2010 KPNA4 LRRFIP1 MAOA MCFD2 MED31 MFSD1 MGC71993 MPI MSCP NAP1L1 NAP1L5 PGM1 PRKCH RFP2 RKHD1 RNASE4 RNF103 SAP18 SCARA3 SCRN2 SEC11L3 SHMT1 SLC22A18 SLC7A4 SLC9A6 SQRDL TM4SF8 TNFAIP3 TRAF4 UBL3 ZMPSTE24 ZRF1 p44S10
103	GO:0009119 [7]: ribonucleoside metabolism	1	1	74	9	12195	-1.47	0.0	2.82	1.4	ADK
104	GO:0044267 [6]: cellular protein metabolism	21	21	54	2766	9438	-1.48	0.0	1.79	0.88	APBB2 CANX DDX1 EIF4E3 FBXL5 FYN MGC71993 NAP1L1 NAP1L5 PRKCH RFP2 RKHD1 RNF103 SCRN2 SEC11L3 TNFAIP3 TRAF4 UBL3 ZMPSTE24 ZRF1 p44S10
105	GO:0019538 [5]: protein metabolism	21	21	54	2787	9417	-1.51	0.0	1.73	0.87	APBB2 CANX DDX1 EIF4E3 FBXL5 FYN MGC71993 NAP1L1 NAP1L5 PRKCH RFP2 RKHD1 RNF103 SCRN2 SEC11L3 TNFAIP3 TRAF4 UBL3 ZMPSTE24 ZRF1 p44S10
106	GO:0006350 [6]: transcription	8	8	67	1961	10243	-1.52	0.0	0.07	0.02	APBB2 CBX7 CREBL2 LRRFIP1 MED31 SAP18 TNFAIP3 ZRF1
107	GO:0007610 [2]: behavior	2	2	73	69	12135	-1.52	0.0	2.66	1.3	FYN MAOA
108	GO:0030048 [8]: actin filament-based movement	1	1	74	10	12194	-1.56	0.0	2.73	1.34	APBB2
109	GO:0006607 [8]: NLS-bearing substrate-nucleus import	1	1	74	10	12194	-1.56	0.0	2.73	1.34	KPNA4
110	GO:0006996 [5]: organelle organization and biogenesis	7	7	68	667	11537	-1.57	0.0	2.15	1.1	APBB2 CBX5 CBX7 DDX1 EPB41 NAP1L1 NAP1L5
111	GO:0005975 [5]: carbohydrate metabolism	5	5	70	403	11801	-1.6	0.0	2.27	1.14	CTBS DDX1 DPM3 MPI PGM1
112	GO:0016043 [4]: cell organization and biogenesis	8	8	67	817	11387	-1.62	0.0	2.04	1.03	APBB2 CBX5 CBX7 COVA1 DDX1 EPB41 NAP1L1 NAP1L5
113	GO:0019752 [6]: carboxylic acid metabolism	5	5	70	407	11797	-1.63	0.0	2.24	1.13	CRYL1 CTBP2 HMGCL SHMT1 SLC7A4
114	GO:0006512 [8]: ubiquitin cycle	6	6	69	541	11663	-1.63	0.0	2.15	1.1	FBXL5 RFP2 RKHD1 RNF103 TNFAIP3 TRAF4
115	GO:0006082 [5]: organic acid metabolism	5	5	70	409	11795	-1.64	0.0	2.22	1.12	CRYL1 CTBP2 HMGCL SHMT1 SLC7A4
116	GO:0006885 [9]: regulation of pH	1	1	74	11	12193	-1.65	0.0	2.65	1.3	SLC9A6
117	GO:0007422 [6]: peripheral nervous system development	1	1	74	11	12193	-1.65	0.0	2.65	1.3	ALDH3A2
118	GO:0044248 [5]: cellular catabolism	8	8	67	827	11377	-1.65	0.0	1.99	1.03	DDX1 MAOA MGC71993 SCRN2 SEC11L3 SHMT1 ZMPSTE24 p44S10
119	GO:0006950 [4]: response to stress	2	2	73	848	11356	-1.67	0.0	0.03	0.0	HBXIP SCARA3
120	GO:0006811 [5]: ion transport	7	7	68	697	11507	-1.7	0.0	1.98	1.03	ATP6AP1 ATP6V1H FYN KCNK1 KIAA2010 SCARA3 SLC9A6
121	GO:0006000 [8]: fructose metabolism	1	1	74	12	12192	-1.72	0.0	2.57	1.25	MPI
122	GO:0006544 [8]: glycine metabolism	1	1	74	12	12192	-1.72	0.0	2.57	1.25	SHMT1
123	GO:0006810 [4]: transport	15	15	60	1960	10244	-1.75	0.0	1.53	0.76	ATP6AP1 ATP6V1H COPZ1 FBXL5 FYN KCNK1 KIAA2010 KPNA4 MCFD2 MFSD1 MSCP SCARA3 SLC22A18 SLC7A4 SLC9A6
124	GO:0006006 [8]: glucose metabolism	2	2	73	81	12123	-1.76	0.0	2.39	1.17	DDX1 PGM1
125	GO:0051234 [4]: establishment of localization	15	15	60	1962	10242	-1.76	0.0	1.52	0.76	ATP6AP1 ATP6V1H COPZ1 FBXL5 FYN KCNK1 KIAA2010 KPNA4 MCFD2 MFSD1 MSCP SCARA3 SLC22A18 SLC7A4 SLC9A6
126	GO:0016567 [9]: protein ubiquitination	4	4	71	301	11903	-1.77	0.0	2.15	1.1	RFP2 RKHD1 RNF103 TRAF4
127	GO:0051179 [3]: localization	15	15	60	1970	10234	-1.78	0.0	1.5	0.76	ATP6AP1 ATP6V1H COPZ1 FBXL5 FYN KCNK1 KIAA2010 KPNA4 MCFD2 MFSD1 MSCP SCARA3 SLC22A18 SLC7A4 SLC9A6
128	GO:0018955 [7]: phenanthrene metabolism	1	1	74	13	12191	-1.79	0.0	2.5	1.23	MAOA
129	GO:0018958 [6]: phenol metabolism	1	1	74	13	12191	-1.79	0.0	2.5	1.23	MAOA
130	GO:0042178 [6]: xenobiotic catabolism	1	1	74	13	12191	-1.79	0.0	2.5	1.23	MAOA
131	GO:0006584 [7]: catecholamine metabolism	1	1	74	13	12191	-1.79	0.0	2.5	1.23	MAOA
132	GO:0006890 [6]: retrograde transport, Golgi to ER	1	1	74	13	12191	-1.79	0.0	2.5	1.23	COPZ1
133	GO:0042537 [6]: benzene and derivative metabolism	1	1	74	14	12190	-1.85	0.0	2.43	1.2	MAOA
134	GO:0006469 [5]: negative regulation of protein kinase activity	1	1	74	14	12190	-1.85	0.0	2.43	1.2	PKIG
135	GO:0009070 [8]: serine family amino acid biosynthesis	1	1	74	14	12190	-1.85	0.0	2.43	1.2	CTBP2
136	GO:0006461 [7]: protein complex assembly	3	3	72	193	12011	-1.87	0.0	2.14	1.09	DDX1 NAP1L1 NAP1L5
137	GO:0006817 [8]: phosphate transport	2	2	73	88	12116	-1.88	0.0	2.26	1.14	KIAA2010 SCARA3
138	GO:0009056 [4]: catabolism	8	8	67	901	11303	-1.89	0.0	1.66	0.81	DDX1 MAOA MGC71993 SCRN2 SEC11L3 SHMT1 ZMPSTE24 p44S10
139	GO:0030641 [8]: hydrogen ion homeostasis	1	1	74	15	12189	-1.91	0.0	2.37	1.17	SLC9A6
140	GO:0007623 [4]: circadian rhythm	1	1	74	15	12189	-1.91	0.0	2.37	1.17	HEBP1
141	GO:0007275 [2]: development	8	8	67	1779	10425	-1.92	0.0	0.14	0.07	ALDH3A2 APBB2 COVA1 CRIM1 DDX1 RFP2 RNF103 TRAF4
142	GO:0001558 [4]: regulation of cell growth	2	2	73	93	12111	-1.96	0.0	2.17	1.1	APBB2 COVA1
143	GO:0000245 [8]: spliceosome assembly	1	1	74	16	12188	-1.97	0.0	2.31	1.15	DDX1
144	GO:0007611 [3]: learning and/or memory	1	1	74	16	12188	-1.97	0.0	2.31	1.15	FYN
145	GO:0009156 [8]: ribonucleoside monophosphate biosynthesis	1	1	74	16	12188	-1.97	0.0	2.31	1.15	ADK
146	GO:0009161 [8]: ribonucleoside monophosphate metabolism	1	1	74	16	12188	-1.97	0.0	2.31	1.15	ADK
147	GO:0043283 [4]: biopolymer metabolism	12	12	63	1599	10605	-1.99	0.0	1.29	0.68	CBX5 CBX7 COVA1 DDX1 MGC71993 NAP1L1 NAP1L5 RNASE4 SCRN2 SEC11L3 ZMPSTE24 p44S10
148	GO:0044249 [5]: cellular biosynthesis	8	8	67	936	11268	-1.99	0.0	1.53	0.76	ADK ADSSL1 ATP6AP1 ATP6V1H CTBP2 DDX1 EIF4E3 KIAA2010
149	GO:0007155 [4]: cell adhesion	1	1	74	581	11623	-2.0	0.0	0.03	0.0	ITGB3
150	GO:0030004 [7]: monovalent inorganic cation homeostasis	1	1	74	17	12187	-2.02	0.0	2.26	1.14	SLC9A6
151	GO:0009123 [7]: nucleoside monophosphate metabolism	1	1	74	17	12187	-2.02	0.0	2.26	1.14	ADK
152	GO:0009124 [7]: nucleoside monophosphate biosynthesis	1	1	74	17	12187	-2.02	0.0	2.26	1.14	ADK
153	GO:0006139 [5]: nucleobase, nucleoside, nucleotide and nucleic acid metabolism	19	19	56	2948	9256	-2.05	0.0	0.8	0.5	ADK ADSSL1 APBB2 ATP6AP1 ATP6V1H CBX5 CBX7 COVA1 CREBL2 DDX1 KIAA2010 LRRFIP1 MED31 NAP1L1 NAP1L5 RNASE4 SAP18 TNFAIP3 ZRF1
154	GO:0042133 [5]: neurotransmitter metabolism	1	1	74	18	12186	-2.06	0.0	2.21	1.11	MAOA
155	GO:0040008 [4]: regulation of growth	2	2	73	101	12103	-2.08	0.0	2.04	1.03	APBB2 COVA1
156	GO:0007417 [6]: central nervous system development	2	2	73	103	12101	-2.1	0.0	2.0	1.03	ALDH3A2 RNF103
157	GO:0009058 [4]: biosynthesis	8	8	67	981	11223	-2.1	0.0	1.36	0.7	ADK ADSSL1 ATP6AP1 ATP6V1H CTBP2 DDX1 EIF4E3 KIAA2010
158	GO:0007631 [3]: feeding behavior	1	1	74	19	12185	-2.11	0.0	2.16	1.1	FYN
159	GO:0030029 [7]: actin filament-based process	2	2	73	109	12095	-2.18	0.0	1.92	0.99	APBB2 EPB41
160	GO:0006891 [6]: intra-Golgi transport	1	1	74	21	12183	-2.19	0.0	2.07	1.05	COPZ1
161	GO:0009306 [4]: protein secretion	1	1	74	21	12183	-2.19	0.0	2.07	1.05	CANX
162	GO:0007267 [4]: cell-cell signaling	1	1	74	537	11667	-2.19	0.0	0.03	0.01	MAOA
163	GO:0044265 [6]: cellular macromolecule catabolism	6	6	69	689	11515	-2.2	0.0	1.39	0.7	DDX1 MGC71993 SCRN2 SEC11L3 ZMPSTE24 p44S10
164	GO:0006397 [7]: mRNA processing	3	3	72	234	11970	-2.2	0.0	1.74	0.87	COVA1 DDX1 RNASE4
165	GO:0009628 [5]: response to abiotic stimulus	4	4	71	377	11827	-2.21	0.0	1.59	0.78	EML2 MAOA SCARA3 SLC22A18
166	GO:0016485 [8]: protein processing	1	1	74	22	12182	-2.23	0.0	2.03	1.03	SEC11L3
167	GO:0009057 [5]: macromolecule catabolism	6	6	69	704	11500	-2.24	0.0	1.33	0.69	DDX1 MGC71993 SCRN2 SEC11L3 ZMPSTE24 p44S10
168	GO:0030308 [5]: negative regulation of cell growth	1	1	74	23	12181	-2.27	0.0	1.99	1.03	APBB2
169	GO:0045792 [6]: negative regulation of cell size	1	1	74	23	12181	-2.27	0.0	1.99	1.03	APBB2
170	GO:0006464 [7]: protein modification	10	10	65	1499	10705	-2.28	0.0	0.81	0.51	FBXL5 FYN PRKCH RFP2 RKHD1 RNF103 SEC11L3 TNFAIP3 TRAF4 UBL3
171	GO:0045926 [5]: negative regulation of growth	1	1	74	24	12180	-2.3	0.0	1.95	1.0	APBB2
172	GO:0007399 [5]: neurogenesis	4	4	71	399	11805	-2.31	0.0	1.46	0.72	ALDH3A2 APBB2 CRIM1 RNF103
173	GO:0009605 [4]: response to external stimulus	6	6	69	1257	10947	-2.31	0.0	0.23	0.13	EFEMP1 EML2 HBXIP MAOA SCARA3 SLC22A18
174	GO:0016049 [4]: cell growth	2	2	73	121	12083	-2.31	0.0	1.75	0.87	APBB2 COVA1
175	GO:0008361 [5]: regulation of cell size	2	2	73	121	12083	-2.31	0.0	1.75	0.87	APBB2 COVA1
176	GO:0016071 [6]: mRNA metabolism	3	3	72	253	11951	-2.32	0.0	1.58	0.78	COVA1 DDX1 RNASE4
177	GO:0016481 [7]: negative regulation of transcription	2	2	73	122	12082	-2.32	0.0	1.74	0.87	LRRFIP1 TNFAIP3
178	GO:0044262 [6]: cellular carbohydrate metabolism	3	3	72	255	11949	-2.32	0.0	1.57	0.77	DDX1 MPI PGM1
179	GO:0019439 [6]: aromatic compound catabolism	1	1	74	25	12179	-2.34	0.0	1.91	0.99	MAOA
180	GO:0042493 [7]: response to drug	1	1	74	25	12179	-2.34	0.0	1.91	0.99	SLC22A18
181	GO:0044257 [7]: cellular protein catabolism	5	5	70	579	11625	-2.35	0.0	1.26	0.66	MGC71993 SCRN2 SEC11L3 ZMPSTE24 p44S10
182	GO:0006508 [8]: proteolysis and peptidolysis	5	5	70	579	11625	-2.35	0.0	1.26	0.66	MGC71993 SCRN2 SEC11L3 ZMPSTE24 p44S10
183	GO:0043207 [5]: response to external biotic stimulus	1	1	74	501	11703	-2.35	0.0	0.04	0.01	HBXIP
184	GO:0043118 [4]: negative regulation of physiological process	4	4	71	415	11789	-2.36	0.0	1.37	0.7	APBB2 CTBP2 LRRFIP1 TNFAIP3
185	GO:0009116 [6]: nucleoside metabolism	1	1	74	26	12178	-2.37	0.0	1.88	0.97	ADK
186	GO:0051243 [5]: negative regulation of cellular physiological process	3	3	72	262	11942	-2.37	0.0	1.51	0.76	APBB2 CTBP2 TNFAIP3
187	GO:0050877 [4]: neurophysiological process	3	3	72	805	11399	-2.38	0.0	0.13	0.06	EFEMP1 EML2 MAOA
188	GO:0030163 [6]: protein catabolism	5	5	70	594	11610	-2.38	0.0	1.19	0.66	MGC71993 SCRN2 SEC11L3 ZMPSTE24 p44S10
189	GO:0045934 [6]: negative regulation of nucleobase, nucleoside, nucleotide and nucleic acid metabolism	2	2	73	130	12074	-2.4	0.0	1.65	0.81	LRRFIP1 TNFAIP3
190	GO:0050794 [3]: regulation of cellular process	6	6	69	786	11418	-2.4	0.0	1.04	0.6	APBB2 COVA1 CTBP2 NAP1L1 RFP2 TNFAIP3
191	GO:0043285 [5]: biopolymer catabolism	5	5	70	601	11603	-2.4	0.0	1.17	0.65	MGC71993 SCRN2 SEC11L3 ZMPSTE24 p44S10
192	GO:0009887 [4]: organogenesis	4	4	71	920	11284	-2.43	0.0	0.19	0.1	ALDH3A2 APBB2 CRIM1 RNF103
193	GO:0048513 [3]: organ development	4	4	71	920	11284	-2.43	0.0	0.19	0.1	ALDH3A2 APBB2 CRIM1 RNF103
194	GO:0006446 [8]: regulation of translational initiation	1	1	74	29	12175	-2.45	0.0	1.78	0.88	DDX1
195	GO:0009653 [3]: morphogenesis	6	6	69	1144	11060	-2.45	0.0	0.33	0.2	ALDH3A2 APBB2 COVA1 CRIM1 RFP2 RNF103
196	GO:0008283 [4]: cell proliferation	7	7	68	1051	11153	-2.45	0.0	0.75	0.49	APBB2 CDCA7 CTBP2 DLEU1 NAP1L1 RFP2 TM4SF8
197	GO:0016310 [7]: phosphorylation	5	5	70	632	11572	-2.47	0.0	1.05	0.61	ATP6AP1 ATP6V1H FYN KIAA2010 PRKCH
198	GO:0009613 [5]: response to pest, pathogen or parasite	1	1	74	470	11734	-2.48	0.0	0.05	0.01	HBXIP
199	GO:0043086 [4]: negative regulation of enzyme activity	1	1	74	31	12173	-2.5	0.0	1.72	0.87	PKIG
200	GO:0015698 [7]: inorganic anion transport	2	2	73	143	12061	-2.51	0.0	1.51	0.76	KIAA2010 SCARA3
201	GO:0007242 [5]: intracellular signaling cascade	5	5	70	986	11218	-2.52	0.0	0.31	0.17	APBB2 FYN PRKCH RFP2 RGNEF
202	GO:0009581 [5]: detection of external stimulus	2	2	73	593	11611	-2.57	0.0	0.12	0.06	EFEMP1 EML2
203	GO:0009059 [5]: macromolecule biosynthesis	2	2	73	591	11613	-2.57	0.0	0.12	0.06	DDX1 EIF4E3
204	GO:0040007 [3]: growth	2	2	73	152	12052	-2.58	0.0	1.42	0.7	APBB2 COVA1
205	GO:0007409 [6]: axonogenesis	1	1	74	34	12170	-2.58	0.0	1.64	0.81	APBB2
206	GO:0050793 [3]: regulation of development	2	2	73	153	12051	-2.58	0.0	1.41	0.7	APBB2 COVA1
207	GO:0009892 [5]: negative regulation of metabolism	2	2	73	154	12050	-2.59	0.0	1.4	0.7	LRRFIP1 TNFAIP3
208	GO:0006730 [5]: one-carbon compound metabolism	1	1	74	35	12169	-2.6	0.0	1.62	0.79	SHMT1
209	GO:0006793 [5]: phosphorus metabolism	5	5	70	777	11427	-2.61	0.0	0.65	0.43	ATP6AP1 ATP6V1H FYN KIAA2010 PRKCH
210	GO:0006796 [6]: phosphate metabolism	5	5	70	777	11427	-2.61	0.0	0.65	0.43	ATP6AP1 ATP6V1H FYN KIAA2010 PRKCH
211	GO:0051093 [4]: negative regulation of development	1	1	74	36	12168	-2.62	0.0	1.59	0.78	APBB2
212	GO:0009314 [6]: response to radiation	1	1	74	36	12168	-2.62	0.0	1.59	0.78	SCARA3
213	GO:0000902 [4]: cellular morphogenesis	2	2	73	160	12044	-2.63	0.0	1.35	0.69	APBB2 COVA1
214	GO:0043037 [7]: translation	2	2	73	161	12043	-2.64	0.0	1.34	0.69	DDX1 EIF4E3
215	GO:0006259 [5]: DNA metabolism	4	4	71	534	11670	-2.65	0.0	0.87	0.51	CBX5 CBX7 NAP1L1 NAP1L5
216	GO:0007600 [5]: sensory perception	2	2	73	562	11642	-2.65	0.0	0.14	0.07	EFEMP1 EML2
217	GO:0009615 [6]: response to virus	1	1	74	38	12166	-2.66	0.0	1.55	0.76	HBXIP
218	GO:0030001 [7]: metal ion transport	3	3	72	341	11863	-2.68	0.0	1.05	0.61	FYN KCNK1 SLC9A6
219	GO:0001505 [7]: regulation of neurotransmitter levels	1	1	74	39	12165	-2.68	0.0	1.52	0.76	MAOA
220	GO:0000375 [8]: RNA splicing, via transesterification reactions	2	2	73	168	12036	-2.68	0.0	1.28	0.68	COVA1 DDX1
221	GO:0000377 [9]: RNA splicing, via transesterification reactions with bulged adenosine as nucleophile	2	2	73	168	12036	-2.68	0.0	1.28	0.68	COVA1 DDX1
222	GO:0000398 [8]: nuclear mRNA splicing, via spliceosome	2	2	73	168	12036	-2.68	0.0	1.28	0.68	COVA1 DDX1
223	GO:0051244 [4]: regulation of cellular physiological process	4	4	71	563	11641	-2.68	0.0	0.78	0.49	APBB2 CTBP2 NAP1L1 TNFAIP3
224	GO:0007588 [4]: excretion	1	1	74	40	12164	-2.7	0.0	1.5	0.76	SLC22A18
225	GO:0006820 [6]: anion transport	2	2	73	172	12032	-2.7	0.0	1.25	0.66	KIAA2010 SCARA3
226	GO:0007049 [5]: cell cycle	4	4	71	709	11495	-2.7	0.0	0.45	0.28	APBB2 DLEU1 NAP1L1 RFP2
227	GO:0006468 [8]: protein amino acid phosphorylation	2	2	73	535	11669	-2.73	0.0	0.17	0.09	FYN PRKCH
228	GO:0006396 [6]: RNA processing	3	3	72	365	11839	-2.73	0.0	0.94	0.55	COVA1 DDX1 RNASE4
229	GO:0050879 [4]: organismal movement	2	2	73	178	12026	-2.73	0.0	1.2	0.66	EFEMP1 EML2
230	GO:0050881 [5]: musculoskeletal movement	2	2	73	178	12026	-2.73	0.0	1.2	0.66	EFEMP1 EML2
231	GO:0050885 [6]: regulation of balance	2	2	73	178	12026	-2.73	0.0	1.2	0.66	EFEMP1 EML2
232	GO:0050953 [6]: sensory perception of light	2	2	73	178	12026	-2.73	0.0	1.2	0.66	EFEMP1 EML2
233	GO:0050957 [6]: equilibrioception	2	2	73	178	12026	-2.73	0.0	1.2	0.66	EFEMP1 EML2
234	GO:0007601 [7]: visual perception	2	2	73	178	12026	-2.73	0.0	1.2	0.66	EFEMP1 EML2
235	GO:0006412 [6]: protein biosynthesis	2	2	73	529	11675	-2.75	0.0	0.17	0.09	DDX1 EIF4E3
236	GO:0006766 [5]: vitamin metabolism	1	1	74	43	12161	-2.75	0.0	1.44	0.71	FDX1
237	GO:0006576 [6]: biogenic amine metabolism	1	1	74	44	12160	-2.77	0.0	1.42	0.7	MAOA
238	GO:0006805 [5]: xenobiotic metabolism	1	1	74	44	12160	-2.77	0.0	1.42	0.7	MAOA
239	GO:0006096 [8]: glycolysis	1	1	74	45	12159	-2.78	0.0	1.4	0.7	DDX1
240	GO:0000074 [6]: regulation of cell cycle	3	3	72	395	11809	-2.79	0.0	0.82	0.51	APBB2 DLEU1 RFP2
241	GO:0006979 [5]: response to oxidative stress	1	1	74	46	12158	-2.8	0.0	1.38	0.7	SCARA3
242	GO:0007229 [6]: integrin-mediated signaling pathway	1	1	74	46	12158	-2.8	0.0	1.38	0.7	ITGB3
243	GO:0046907 [5]: intracellular transport	2	2	73	503	11701	-2.8	0.0	0.2	0.11	COPZ1 KPNA4
244	GO:0008380 [7]: RNA splicing	2	2	73	196	12008	-2.82	0.0	1.07	0.62	COVA1 DDX1
245	GO:0009410 [7]: response to xenobiotic stimulus	1	1	74	47	12157	-2.82	0.0	1.37	0.7	MAOA
246	GO:0006629 [5]: lipid metabolism	3	3	72	550	11654	-2.83	0.0	0.41	0.26	ALDH3A2 CRYL1 FDX1
247	GO:0007046 [7]: ribosome biogenesis	1	1	74	48	12156	-2.83	0.0	1.35	0.69	DDX1
248	GO:0016070 [5]: RNA metabolism	3	3	72	448	11756	-2.84	0.0	0.65	0.43	COVA1 DDX1 RNASE4
249	GO:0045184 [5]: establishment of protein localization	3	3	72	476	11728	-2.85	0.0	0.57	0.38	COPZ1 KPNA4 MCFD2
250	GO:0008104 [4]: protein localization	3	3	72	489	11715	-2.85	0.0	0.54	0.36	COPZ1 KPNA4 MCFD2
251	GO:0015031 [5]: protein transport	3	3	72	474	11730	-2.85	0.0	0.58	0.38	COPZ1 KPNA4 MCFD2
252	GO:0006575 [6]: amino acid derivative metabolism	1	1	74	50	12154	-2.86	0.0	1.31	0.68	MAOA
253	GO:0008652 [7]: amino acid biosynthesis	1	1	74	50	12154	-2.86	0.0	1.31	0.68	CTBP2
254	GO:0016265 [3]: death	2	2	73	472	11732	-2.87	0.0	0.23	0.13	TNFAIP3 TRAF4
255	GO:0008219 [4]: cell death	2	2	73	468	11736	-2.87	0.0	0.24	0.13	TNFAIP3 TRAF4
256	GO:0009063 [7]: amino acid catabolism	1	1	74	52	12152	-2.88	0.0	1.28	0.68	SHMT1
257	GO:0006457 [7]: protein folding	2	2	73	215	11989	-2.88	0.0	0.96	0.56	CANX ZRF1
258	GO:0042254 [6]: ribosome biogenesis and assembly	1	1	74	54	12150	-2.91	0.0	1.25	0.66	DDX1
259	GO:0006007 [9]: glucose catabolism	1	1	74	55	12149	-2.92	0.0	1.23	0.66	DDX1
260	GO:0009310 [6]: amine catabolism	1	1	74	55	12149	-2.92	0.0	1.23	0.66	SHMT1
261	GO:0042221 [6]: response to chemical substance	2	2	73	228	11976	-2.92	0.0	0.89	0.52	MAOA SLC22A18
262	GO:0012501 [5]: programmed cell death	2	2	73	440	11764	-2.92	0.0	0.28	0.16	TNFAIP3 TRAF4
263	GO:0006357 [8]: regulation of transcription from Pol II promoter	2	2	73	229	11975	-2.93	0.0	0.88	0.52	LRRFIP1 SAP18
264	GO:0006865 [6]: amino acid transport	1	1	74	56	12148	-2.93	0.0	1.22	0.66	SLC7A4
265	GO:0006915 [6]: apoptosis	2	2	73	438	11766	-2.94	0.0	0.28	0.16	TNFAIP3 TRAF4
266	GO:0006366 [8]: transcription from Pol II promoter	2	2	73	428	11776	-2.95	0.0	0.3	0.17	LRRFIP1 SAP18
267	GO:0044255 [5]: cellular lipid metabolism	2	2	73	427	11777	-2.95	0.0	0.3	0.17	CRYL1 FDX1
268	GO:0007050 [7]: cell cycle arrest	1	1	74	59	12145	-2.96	0.0	1.18	0.65	APBB2
269	GO:0046903 [3]: secretion	1	1	74	60	12144	-2.97	0.0	1.16	0.65	CANX
270	GO:0007243 [6]: protein kinase cascade	2	2	73	250	11954	-2.97	0.0	0.78	0.49	FYN RFP2
271	GO:0042127 [5]: regulation of cell proliferation	2	2	73	258	11946	-2.98	0.0	0.75	0.49	CTBP2 NAP1L1
272	GO:0043119 [4]: positive regulation of physiological process	1	1	74	336	11868	-2.98	0.0	0.13	0.06	NAP1L1
273	GO:0051170 [7]: nuclear import	1	1	74	61	12143	-2.99	0.0	1.15	0.64	KPNA4
274	GO:0006606 [7]: protein-nucleus import	1	1	74	61	12143	-2.99	0.0	1.15	0.64	KPNA4
275	GO:0048193 [6]: Golgi vesicle transport	1	1	74	62	12142	-2.99	0.0	1.14	0.64	COPZ1
276	GO:0008544 [7]: epidermis development	1	1	74	62	12142	-2.99	0.0	1.14	0.64	ALDH3A2
277	GO:0015837 [5]: amine transport	1	1	74	63	12141	-3.0	0.0	1.12	0.63	SLC7A4
278	GO:0019320 [8]: hexose catabolism	1	1	74	64	12140	-3.01	0.0	1.11	0.62	DDX1
279	GO:0000004 [2]: biological_process unknown	2	2	73	353	11851	-3.02	0.0	0.44	0.28	C9orf5 MRPS22
280	GO:0046164 [6]: alcohol catabolism	1	1	74	65	12139	-3.03	0.0	1.1	0.62	DDX1
281	GO:0046365 [7]: monosaccharide catabolism	1	1	74	65	12139	-3.03	0.0	1.1	0.62	DDX1
282	GO:0006800 [5]: oxygen and reactive oxygen species metabolism	1	1	74	65	12139	-3.03	0.0	1.1	0.62	SCARA3
283	GO:0006816 [8]: calcium ion transport	1	1	74	66	12138	-3.03	0.0	1.09	0.62	FYN
284	GO:0007160 [5]: cell-matrix adhesion	1	1	74	66	12138	-3.03	0.0	1.09	0.62	ITGB3
285	GO:0007010 [6]: cytoskeleton organization and biogenesis	2	2	73	324	11880	-3.03	0.0	0.52	0.35	APBB2 EPB41
286	GO:0006886 [6]: intracellular protein transport	2	2	73	312	11892	-3.04	0.0	0.55	0.36	COPZ1 KPNA4
287	GO:0006445 [7]: regulation of translation	1	1	74	67	12137	-3.04	0.0	1.07	0.62	DDX1
288	GO:0007028 [5]: cytoplasm organization and biogenesis	1	1	74	67	12137	-3.04	0.0	1.07	0.62	DDX1
289	GO:0030003 [6]: cation homeostasis	1	1	74	69	12135	-3.06	0.0	1.05	0.61	SLC9A6
290	GO:0007398 [6]: ectoderm development	1	1	74	71	12133	-3.07	0.0	1.03	0.6	ALDH3A2
291	GO:0015849 [5]: organic acid transport	1	1	74	72	12132	-3.08	0.0	1.02	0.6	SLC7A4
292	GO:0017038 [6]: protein import	1	1	74	72	12132	-3.08	0.0	1.02	0.6	KPNA4
293	GO:0046942 [6]: carboxylic acid transport	1	1	74	72	12132	-3.08	0.0	1.02	0.6	SLC7A4
294	GO:0009309 [6]: amine biosynthesis	1	1	74	72	12132	-3.08	0.0	1.02	0.6	CTBP2
295	GO:0016192 [5]: vesicle-mediated transport	1	1	74	298	11906	-3.1	0.0	0.17	0.09	COPZ1
296	GO:0050801 [4]: ion homeostasis	1	1	74	75	12129	-3.1	0.0	0.99	0.58	SLC9A6
297	GO:0006873 [5]: cell ion homeostasis	1	1	74	75	12129	-3.1	0.0	0.99	0.58	SLC9A6
298	GO:0043123 [6]: positive regulation of I-kappaB kinase/NF-kappaB cascade	1	1	74	78	12126	-3.13	0.0	0.96	0.56	RFP2
299	GO:0043122 [5]: regulation of I-kappaB kinase/NF-kappaB cascade	1	1	74	81	12123	-3.14	0.0	0.93	0.54	RFP2
300	GO:0007596 [4]: blood coagulation	1	1	74	84	12120	-3.16	0.0	0.9	0.52	ITGB3
301	GO:0016052 [6]: carbohydrate catabolism	1	1	74	86	12118	-3.17	0.0	0.88	0.52	DDX1
302	GO:0044275 [7]: cellular carbohydrate catabolism	1	1	74	86	12118	-3.17	0.0	0.88	0.52	DDX1
303	GO:0019725 [4]: cell homeostasis	1	1	74	87	12117	-3.18	0.0	0.87	0.51	SLC9A6
304	GO:0050817 [3]: coagulation	1	1	74	88	12116	-3.18	0.0	0.86	0.51	ITGB3
305	GO:0009967 [5]: positive regulation of signal transduction	1	1	74	89	12115	-3.19	0.0	0.86	0.51	RFP2
306	GO:0006725 [5]: aromatic compound metabolism	1	1	74	89	12115	-3.19	0.0	0.86	0.51	MAOA
307	GO:0007599 [5]: hemostasis	1	1	74	90	12114	-3.19	0.0	0.85	0.51	ITGB3
308	GO:0006814 [8]: sodium ion transport	1	1	74	93	12111	-3.2	0.0	0.82	0.51	SLC9A6
309	GO:0050954 [6]: sensory perception of mechanical stimulus	1	1	74	91	12113	-3.2	0.0	0.84	0.51	EML2
310	GO:0006916 [8]: anti-apoptosis	1	1	74	91	12113	-3.2	0.0	0.84	0.51	TNFAIP3
311	GO:0007605 [7]: perception of sound	1	1	74	91	12113	-3.2	0.0	0.84	0.51	EML2
312	GO:0050982 [7]: detection of mechanical stimulus	1	1	74	92	12112	-3.2	0.0	0.83	0.51	EML2
313	GO:0006092 [7]: main pathways of carbohydrate metabolism	1	1	74	92	12112	-3.2	0.0	0.83	0.51	DDX1
314	GO:0051242 [5]: positive regulation of cellular physiological process	1	1	74	260	11944	-3.2	0.0	0.22	0.13	NAP1L1
315	GO:0019226 [5]: transmission of nerve impulse	1	1	74	255	11949	-3.21	0.0	0.23	0.13	MAOA
316	GO:0051169 [6]: nuclear transport	1	1	74	94	12110	-3.21	0.0	0.82	0.51	KPNA4
317	GO:0045859 [4]: regulation of protein kinase activity	1	1	74	95	12109	-3.21	0.0	0.81	0.51	PKIG
318	GO:0043067 [5]: regulation of programmed cell death	1	1	74	251	11953	-3.22	0.0	0.24	0.13	TNFAIP3
319	GO:0007268 [6]: synaptic transmission	1	1	74	248	11956	-3.23	0.0	0.24	0.13	MAOA
320	GO:0016568 [8]: chromatin modification	1	1	74	99	12105	-3.23	0.0	0.78	0.49	CBX7
321	GO:0030036 [8]: actin cytoskeleton organization and biogenesis	1	1	74	100	12104	-3.23	0.0	0.77	0.49	EPB41
322	GO:0050878 [4]: regulation of body fluids	1	1	74	100	12104	-3.23	0.0	0.77	0.49	ITGB3
323	GO:0042981 [6]: regulation of apoptosis	1	1	74	249	11955	-3.23	0.0	0.24	0.13	TNFAIP3
324	GO:0042592 [3]: homeostasis	1	1	74	101	12103	-3.24	0.0	0.76	0.49	SLC9A6
325	GO:0006913 [6]: nucleocytoplasmic transport	1	1	74	101	12103	-3.24	0.0	0.76	0.49	KPNA4
326	GO:0043066 [7]: negative regulation of apoptosis	1	1	74	102	12102	-3.24	0.0	0.76	0.49	TNFAIP3
327	GO:0043069 [6]: negative regulation of programmed cell death	1	1	74	103	12101	-3.25	0.0	0.75	0.49	TNFAIP3
328	GO:0015674 [7]: di-, tri-valent inorganic cation transport	1	1	74	105	12099	-3.25	0.0	0.74	0.49	FYN
329	GO:0008015 [4]: circulation	1	1	74	105	12099	-3.25	0.0	0.74	0.49	EPB41
330	GO:0006417 [6]: regulation of protein biosynthesis	1	1	74	106	12098	-3.25	0.0	0.73	0.48	DDX1
331	GO:0007249 [7]: I-kappaB kinase/NF-kappaB cascade	1	1	74	108	12096	-3.26	0.0	0.72	0.47	RFP2
332	GO:0009888 [5]: histogenesis	1	1	74	109	12095	-3.26	0.0	0.71	0.47	ALDH3A2
333	GO:0009889 [5]: regulation of biosynthesis	1	1	74	113	12091	-3.28	0.0	0.68	0.45	DDX1
334	GO:0000910 [5]: cytokinesis	1	1	74	115	12089	-3.28	0.0	0.67	0.44	CDCA7
335	GO:0008284 [6]: positive regulation of cell proliferation	1	1	74	118	12086	-3.29	0.0	0.66	0.43	NAP1L1
336	GO:0009582 [6]: detection of abiotic stimulus	1	1	74	124	12080	-3.3	0.0	0.62	0.41	EML2
337	GO:0006605 [7]: protein targeting	1	1	74	130	12074	-3.31	0.0	0.59	0.39	KPNA4
338	GO:0008285 [6]: negative regulation of cell proliferation	1	1	74	130	12074	-3.31	0.0	0.59	0.39	CTBP2
339	GO:0008202 [6]: steroid metabolism	1	1	74	128	12076	-3.31	0.0	0.6	0.39	FDX1
340	GO:0000278 [6]: mitotic cell cycle	1	1	74	195	12009	-3.32	0.0	0.35	0.21	APBB2
341	GO:0006260 [6]: DNA replication	1	1	74	143	12061	-3.32	0.0	0.53	0.36	NAP1L1
342	GO:0000067 [6]: DNA replication and chromosome cycle	1	1	74	184	12020	-3.32	0.0	0.38	0.24	NAP1L1
343	GO:0045045 [5]: secretory pathway	1	1	74	139	12065	-3.32	0.0	0.55	0.36	COPZ1
344	GO:0015980 [6]: energy derivation by oxidation of organic compounds	1	1	74	137	12067	-3.33	0.0	0.56	0.37	DDX1
345	GO:0050790 [3]: regulation of enzyme activity	1	1	74	181	12023	-3.33	0.0	0.39	0.25	PKIG
346	GO:0006928 [4]: cell motility	1	1	74	181	12023	-3.33	0.0	0.39	0.25	TM4SF8
347	GO:0006813 [8]: potassium ion transport	1	1	74	156	12048	-3.33	0.0	0.48	0.31	KCNK1
348	GO:0006631 [6]: fatty acid metabolism	1	1	74	142	12062	-3.33	0.0	0.53	0.36	CRYL1
349	GO:0009966 [4]: regulation of signal transduction	1	1	74	169	12035	-3.34	0.0	0.43	0.27	RFP2
