# Supplementary material for: Latent Factor Analysis to Discover Pathway-Associated Putative Segmental Aneuploidies in Human Cancers
Source: PLoS Comput Biol. 2010 Sep 2;6(9):e1000920. doi: 10.1371/journal.pcbi.1000920 (PMC2932681; doi:10.1371/journal.pcbi.1000920)
Supplement: Table S3 — Full gather analysis of gene ontology for each factor. (0.43 MB ZIP) [file pcbi.1000920.s008.zip › Factor_Gather_GO/factor10_GO.txt]

#	Annotation	Total Genes With Ann	Your Genes (With Ann)	Your Genes (No Ann)	Genome (With Ann)	Genome (No Ann)	ln(Bayes factor)	neg ln(p value)	FE: neg ln(p value)	FE: neg ln(FDR)	Genes
1	GO:0007398 [6]: ectoderm development	6	6	157	66	12050	2.92	6.37	7.88	3.12	ALDH3A2 EMP1 KLK7 KRT1 KRT6A SCEL
2	GO:0007565 [5]: pregnancy	5	5	158	42	12074	2.89	6.29	7.88	3.12	PSG4 PSG5 PSG6 PSG7 PSG9
3	GO:0006986 [5]: response to unfolded protein	5	5	158	43	12073	2.79	6.21	7.78	3.12	DERL1 DNAJB4 HSF2 HSPA1A HSPA4
4	GO:0007181 [9]: transforming growth factor beta receptor complex assembly	2	2	161	1	12115	2.48	5.86	7.56	3.12	TGFBR1 ZFYVE9
5	GO:0050876 [4]: reproductive physiological process	5	5	158	50	12066	2.17	5.47	7.14	3.12	PSG4 PSG5 PSG6 PSG7 PSG9
6	GO:0015749 [6]: monosaccharide transport	3	3	160	11	12105	2.15	5.43	7.19	3.12	PPBP SLC2A1 SORBS1
7	GO:0015758 [8]: glucose transport	3	3	160	11	12105	2.15	5.43	7.19	3.12	PPBP SLC2A1 SORBS1
8	GO:0008645 [7]: hexose transport	3	3	160	11	12105	2.15	5.43	7.19	3.12	PPBP SLC2A1 SORBS1
9	GO:0050877 [4]: neurophysiological process	2	2	161	806	11310	1.88	5.17	0	0	GPR HTR1D
10	GO:0009411 [7]: response to UV	2	2	161	2	12114	1.8	5.06	6.88	2.97	REV1L SERPINB13
11	GO:0008544 [7]: epidermis development	5	5	158	58	12058	1.58	4.83	6.53	2.73	ALDH3A2 EMP1 KLK7 KRT1 SCEL
12	GO:0006457 [7]: protein folding	9	9	154	208	11908	1.24	4.57	6.02	2.32	ADCY9 DNAJA2 DNAJB4 HSF2 HSPA1A HSPA4 LMAN1 ST13 TEBP
13	GO:0009888 [5]: histogenesis	6	6	157	104	12012	0.8	4.1	5.67	2.06	ALDH3A2 EMP1 KLK7 KRT1 KRT6A SCEL
14	GO:0008624 [9]: induction of apoptosis by extracellular signals	3	3	160	26	12090	0.04	0	5.03	1.52	CFLAR DAPK1 TNFRSF10B
15	GO:0007179 [8]: transforming growth factor beta receptor signaling pathway	3	3	160	27	12089	-0.05	0	4.94	1.52	SMAD1 TGFBR1 ZFYVE9
16	GO:0044255 [5]: cellular lipid metabolism	12	12	151	417	11699	-0.15	0	4.43	1.52	CNNM2 CYP4F3 MTM1 MTMR2 PCYT1B PIGL PLCD1 PLD1 PRKAB2 RODH SULT1E1 TEBP
17	GO:0008643 [5]: carbohydrate transport	3	3	160	30	12086	-0.3	0	4.67	1.52	PPBP SLC2A1 SORBS1
18	GO:0007160 [5]: cell-matrix adhesion	4	4	159	63	12053	-0.48	0	4.42	1.52	CD44 CD47 ITGB3 SORBS1
19	GO:0006811 [5]: ion transport	3	3	160	701	11415	-0.5	0	0	0	ATP12A SLC39A2 WNK1
20	GO:0007186 [6]: G-protein coupled receptor protein signaling pathway	6	6	157	988	11128	-0.6	0	0.01	0	APLP2 D4S234E F2RL1 GPR HTR1D TULP3
21	GO:0007178 [7]: transmembrane receptor protein serine/threonine kinase signaling pathway	3	3	160	34	12082	-0.61	0	4.36	1.52	SMAD1 TGFBR1 ZFYVE9
22	GO:0046839 [7]: phospholipid dephosphorylation	2	2	161	11	12105	-0.65	0	4.39	1.52	MTM1 MTMR2
23	GO:0019060 [4]: viral intracellular protein transport	1	1	162	0	12116	-0.76	0	4.32	1.52	DERL1
24	GO:0030581 [7]: host cell protein transport	1	1	162	0	12116	-0.76	0	4.32	1.52	DERL1
25	GO:0042276 [8]: error-prone postreplication DNA repair	1	1	162	0	12116	-0.76	0	4.32	1.52	REV1L
26	GO:0043149 [11]: stress fiber formation	1	1	162	0	12116	-0.76	0	4.32	1.52	SORBS1
27	GO:0045020 [7]: error-prone DNA repair	1	1	162	0	12116	-0.76	0	4.32	1.52	REV1L
28	GO:0046719 [3]: regulation of viral protein levels	1	1	162	0	12116	-0.76	0	4.32	1.52	DERL1
29	GO:0006710 [7]: androgen catabolism	1	1	162	0	12116	-0.76	0	4.32	1.52	RODH
30	GO:0007184 [9]: SMAD protein nuclear translocation	1	1	162	0	12116	-0.76	0	4.32	1.52	ZFYVE9
31	GO:0006629 [5]: lipid metabolism	13	13	150	540	11576	-1.02	0	3.42	1.32	ALDH3A2 CNNM2 CYP4F3 MTM1 MTMR2 PCYT1B PIGL PLCD1 PLD1 PRKAB2 RODH SULT1E1 TEBP
32	GO:0012502 [7]: induction of programmed cell death	5	5	158	118	11998	-1.07	0	3.73	1.38	CFLAR CUL3 DAPK1 FEM1B TNFRSF10B
33	GO:0006917 [8]: induction of apoptosis	5	5	158	118	11998	-1.07	0	3.73	1.38	CFLAR CUL3 DAPK1 FEM1B TNFRSF10B
34	GO:0006644 [7]: phospholipid metabolism	4	4	159	77	12039	-1.07	0	3.79	1.38	PCYT1B PIGL PLCD1 PLD1
35	GO:0006470 [8]: protein amino acid dephosphorylation	5	5	158	119	11997	-1.09	0	3.7	1.38	ILKAP MTM1 MTMR2 PTENP1 PTPN14
36	GO:0042158 [7]: lipoprotein biosynthesis	2	2	161	15	12101	-1.15	0	3.87	1.38	NMT2 PIGL
37	GO:0006497 [8]: protein lipidation	2	2	161	15	12101	-1.15	0	3.87	1.38	NMT2 PIGL
38	GO:0007229 [6]: integrin-mediated signaling pathway	3	3	160	44	12072	-1.21	0	3.72	1.38	CD47 ILKAP ITGB3
39	GO:0007596 [4]: blood coagulation	4	4	159	81	12035	-1.22	0	3.63	1.38	F2RL1 ITGB3 KRT1 LMAN1
40	GO:0016311 [7]: dephosphorylation	5	5	158	125	11991	-1.25	0	3.52	1.32	ILKAP MTM1 MTMR2 PTENP1 PTPN14
41	GO:0043065 [7]: positive regulation of apoptosis	5	5	158	125	11991	-1.25	0	3.52	1.32	CFLAR CUL3 DAPK1 FEM1B TNFRSF10B
42	GO:0030258 [6]: lipid modification	2	2	161	16	12100	-1.26	0	3.76	1.38	MTM1 MTMR2
43	GO:0043068 [6]: positive regulation of programmed cell death	5	5	158	126	11990	-1.28	0	3.49	1.32	CFLAR CUL3 DAPK1 FEM1B TNFRSF10B
44	GO:0016337 [5]: cell-cell adhesion	6	6	157	175	11941	-1.32	0	3.39	1.32	CD44 CD58 EVA1 FAT4 PCDHGC3 PVRL1
45	GO:0044237 [4]: cellular metabolism	96	96	67	6469	5647	-1.35	0	2.37	0.95	ADCY9 BIRC4 CA9 CARS CFLAR CNNM2 CRSP2 CSNK1A1 CSNK2A1 CUL3 CYP1A1 CYP4F3 DAPK1 DERL1 DFFA DNAJA2 DNAJB4 ELF1 FBXL5 FMR1 FOXJ3 GAPDS GLT8D1 HACE1 HNRPDL HSF2 HSF2BP HSPA1A HSPA4 HTN3 IFI16 ILKAP ING1 KIAA0669 KLK10 KLK7 KLK8 KRT1 LEPR LMAN1 LOX MLL MTM1 MTMR2 NAP1L1 NMT2 NPEPPS NRP2 PAPOLA PCYT1B PER1 PFKFB2 PGK1 PIGL PLCD1 PLD1 PML PRDM1 PRKAB2 PRSS12 PTENP1 PTPN14 PTTG3 RAD23B RBM9 REV1L RODH R…
46	GO:0007411 [6]: axon guidance	2	2	161	17	12099	-1.35	0	3.66	1.38	NRP2 UNC5C
47	GO:0050817 [3]: coagulation	4	4	159	85	12031	-1.36	0	3.49	1.32	F2RL1 ITGB3 KRT1 LMAN1
48	GO:0006397 [7]: mRNA processing	7	7	156	230	11886	-1.39	0	3.25	1.3	FMR1 HNRPDL PAPOLA SFRS3 SKIIP SPOP YT521
49	GO:0008152 [3]: metabolism	101	101	62	6864	5252	-1.41	0	2.3	0.92	ADCY9 ALDH3A2 ATP12A BIRC4 CA9 CARS CFLAR CNNM2 CRSP2 CSNK1A1 CSNK2A1 CUL3 CYP1A1 CYP4F3 DAPK1 DDEFL1 DERL1 DFFA DNAJA2 DNAJB4 ELF1 FBXL5 FMR1 FOXJ3 GAPDS GLT8D1 HACE1 HNRPDL HSF2 HSF2BP HSPA1A HSPA4 HTN3 IFI16 ILKAP ING1 KIAA0669 KLK10 KLK7 KLK8 KRT1 LEPR LMAN1 LOX MLL MTM1 MTMR2 NAP1L1 NMT2 NPEPPS NRP2 PAPOLA PCYT1B PER1 PFKFB2 PGK1 PIGL PLCD1 PLD1 PML PPA2 PRDM1 PRKAB2 PRSS12 PTENP1 PTPN14 PTT…
50	GO:0007599 [5]: hemostasis	4	4	159	87	12029	-1.42	0	3.42	1.32	F2RL1 ITGB3 KRT1 LMAN1
51	GO:0008219 [4]: cell death	11	11	152	459	11657	-1.42	0	3.02	1.22	BIRC4 BNIP1 CFLAR CUL3 DAPK1 DFFA EMP1 FEM1B TNFRSF10B TRAF4 UNC5C
52	GO:0009649 [5]: entrainment of circadian clock	1	1	162	1	12115	-1.44	0	3.64	1.38	PER1
53	GO:0018319 [10]: protein amino acid myristoylation	1	1	162	1	12115	-1.44	0	3.64	1.38	NMT2
54	GO:0018377 [9]: protein myristoylation	1	1	162	1	12115	-1.44	0	3.64	1.38	NMT2
55	GO:0042447 [6]: hormone catabolism	1	1	162	1	12115	-1.44	0	3.64	1.38	RODH
56	GO:0001867 [7]: complement activation, lectin pathway	1	1	162	1	12115	-1.44	0	3.64	1.38	KRT1
57	GO:0006280 [6]: mutagenesis	1	1	162	1	12115	-1.44	0	3.64	1.38	REV1L
58	GO:0006423 [9]: cysteinyl-tRNA aminoacylation	1	1	162	1	12115	-1.44	0	3.64	1.38	CARS
59	GO:0006499 [11]: N-terminal protein myristoylation	1	1	162	1	12115	-1.44	0	3.64	1.38	NMT2
60	GO:0006702 [7]: androgen biosynthesis	1	1	162	1	12115	-1.44	0	3.64	1.38	RODH
61	GO:0007183 [9]: SMAD protein heteromerization	1	1	162	1	12115	-1.44	0	3.64	1.38	ZFYVE9
62	GO:0016265 [3]: death	11	11	152	463	11653	-1.46	0	2.97	1.22	BIRC4 BNIP1 CFLAR CUL3 DAPK1 DFFA EMP1 FEM1B TNFRSF10B TRAF4 UNC5C
63	GO:0006633 [7]: fatty acid biosynthesis	3	3	160	50	12066	-1.5	0	3.41	1.32	CNNM2 PRKAB2 TEBP
64	GO:0046474 [9]: glycerophospholipid biosynthesis	2	2	161	19	12097	-1.53	0	3.47	1.32	PCYT1B PIGL
65	GO:0042981 [6]: regulation of apoptosis	7	7	156	243	11873	-1.6	0	3.01	1.22	BIRC4 BNIP1 CFLAR CUL3 DAPK1 FEM1B TNFRSF10B
66	GO:0043067 [5]: regulation of programmed cell death	7	7	156	245	11871	-1.64	0	2.98	1.22	BIRC4 BNIP1 CFLAR CUL3 DAPK1 FEM1B TNFRSF10B
67	GO:0016071 [6]: mRNA metabolism	7	7	156	249	11867	-1.69	0	2.91	1.2	FMR1 HNRPDL PAPOLA SFRS3 SKIIP SPOP YT521
68	GO:0030518 [7]: steroid hormone receptor signaling pathway	2	2	161	21	12095	-1.69	0	3.3	1.3	CRSP2 RBM9
69	GO:0006888 [6]: ER to Golgi transport	2	2	161	21	12095	-1.69	0	3.3	1.3	LMAN1 SEC31L1
70	GO:0008610 [6]: lipid biosynthesis	6	6	157	195	11921	-1.7	0	2.97	1.22	CNNM2 PCYT1B PIGL PRKAB2 RODH TEBP
71	GO:0050878 [4]: regulation of body fluids	4	4	159	97	12019	-1.71	0	3.09	1.22	F2RL1 ITGB3 KRT1 LMAN1
72	GO:0051179 [3]: localization	20	20	143	1965	10151	-1.74	0	0.07	0.05	AKAP8 ARCN1 ATP12A DERL1 FBXL5 FMR1 KLHL2 LMAN1 LRP12 MCFD2 PAMCI PPBP RAB9A SEC31L1 SLC2A1 SLC39A2 SORBS1 TOMM20 WNK1 ZFYVE9
73	GO:0006812 [6]: cation transport	2	2	161	468	11648	-1.74	0	0.01	0.01	ATP12A SLC39A2
74	GO:0044260 [5]: cellular macromolecule metabolism	46	46	117	2940	9176	-1.76	0	1.96	0.79	ADCY9 BIRC4 CARS CFLAR CSNK1A1 CSNK2A1 CUL3 DAPK1 DERL1 DNAJA2 DNAJB4 FBXL5 GAPDS HACE1 HSF2 HSPA1A HSPA4 ILKAP KLK10 KLK7 KLK8 LMAN1 LOX MTM1 MTMR2 NAP1L1 NMT2 NPEPPS PFKFB2 PGK1 PIGL PML PRSS12 PTENP1 PTPN14 RAD23B RPS7 SERPINB13 ST13 SUI1 TEBP TGFBR1 TRAF4 UBE2D3 WNK1 p44S10
75	GO:0006915 [6]: apoptosis	10	10	153	430	11686	-1.76	0	2.68	1.08	BIRC4 BNIP1 CFLAR CUL3 DAPK1 DFFA FEM1B TNFRSF10B TRAF4 UNC5C
76	GO:0051242 [5]: positive regulation of cellular physiological process	7	7	156	254	11862	-1.76	0	2.83	1.13	CFLAR CUL3 DAPK1 DNAJA2 FEM1B NAP1L1 TNFRSF10B
77	GO:0012501 [5]: programmed cell death	10	10	153	432	11684	-1.77	0	2.66	1.07	BIRC4 BNIP1 CFLAR CUL3 DAPK1 DFFA FEM1B TNFRSF10B TRAF4 UNC5C
78	GO:0051234 [4]: establishment of localization	20	20	143	1957	10159	-1.77	0	0.07	0.05	AKAP8 ARCN1 ATP12A DERL1 FBXL5 FMR1 KLHL2 LMAN1 LRP12 MCFD2 PAMCI PPBP RAB9A SEC31L1 SLC2A1 SLC39A2 SORBS1 TOMM20 WNK1 ZFYVE9
79	GO:0006810 [4]: transport	20	20	143	1955	10161	-1.78	0	0.07	0.05	AKAP8 ARCN1 ATP12A DERL1 FBXL5 FMR1 KLHL2 LMAN1 LRP12 MCFD2 PAMCI PPBP RAB9A SEC31L1 SLC2A1 SLC39A2 SORBS1 TOMM20 WNK1 ZFYVE9
80	GO:0044238 [4]: primary metabolism	90	90	73	6196	5920	-1.79	0	1.77	0.76	ADCY9 ALDH3A2 BIRC4 CARS CFLAR CNNM2 CRSP2 CSNK1A1 CSNK2A1 CUL3 CYP4F3 DAPK1 DERL1 DFFA DNAJA2 DNAJB4 ELF1 FBXL5 FMR1 FOXJ3 GAPDS GLT8D1 HACE1 HNRPDL HSF2 HSF2BP HSPA1A HSPA4 IFI16 ILKAP ING1 KIAA0669 KLK10 KLK7 KLK8 LMAN1 LOX MLL MTM1 MTMR2 NAP1L1 NMT2 NPEPPS PAPOLA PCYT1B PER1 PFKFB2 PGK1 PIGL PLCD1 PLD1 PML PRDM1 PRKAB2 PRSS12 PTENP1 PTPN14 PTTG3 RAD23B RBM9 REV1L RODH RPS7 SERPINB13 SFRS3 SKI…
81	GO:0044267 [6]: cellular protein metabolism	43	43	120	2744	9372	-1.83	0	1.9	0.78	ADCY9 BIRC4 CARS CFLAR CSNK1A1 CSNK2A1 CUL3 DAPK1 DERL1 DNAJA2 DNAJB4 FBXL5 HACE1 HSF2 HSPA1A HSPA4 ILKAP KLK10 KLK7 KLK8 LMAN1 LOX MTM1 MTMR2 NAP1L1 NMT2 NPEPPS PIGL PML PRSS12 PTENP1 PTPN14 RAD23B RPS7 SERPINB13 ST13 SUI1 TEBP TGFBR1 TRAF4 UBE2D3 WNK1 p44S10
82	GO:0030970 [7]: retrograde protein transport, ER to cytosol	1	1	162	2	12114	-1.83	0	3.24	1.3	DERL1
83	GO:0046470 [9]: phosphatidylcholine metabolism	1	1	162	2	12114	-1.83	0	3.24	1.3	PCYT1B
84	GO:0048041 [6]: focal adhesion formation	1	1	162	2	12114	-1.83	0	3.24	1.3	SORBS1
85	GO:0006656 [10]: phosphatidylcholine biosynthesis	1	1	162	2	12114	-1.83	0	3.24	1.3	PCYT1B
86	GO:0009408 [5]: response to heat	1	1	162	2	12114	-1.83	0	3.24	1.3	DNAJB4
87	GO:0030522 [6]: intracellular receptor-mediated signaling pathway	2	2	161	23	12093	-1.84	0	3.15	1.22	CRSP2 RBM9
88	GO:0016053 [6]: organic acid biosynthesis	3	3	160	59	12057	-1.86	0	3.01	1.22	CNNM2 PRKAB2 TEBP
89	GO:0046394 [7]: carboxylic acid biosynthesis	3	3	160	59	12057	-1.86	0	3.01	1.22	CNNM2 PRKAB2 TEBP
90	GO:0019538 [5]: protein metabolism	43	43	120	2765	9351	-1.88	0	1.81	0.77	ADCY9 BIRC4 CARS CFLAR CSNK1A1 CSNK2A1 CUL3 DAPK1 DERL1 DNAJA2 DNAJB4 FBXL5 HACE1 HSF2 HSPA1A HSPA4 ILKAP KLK10 KLK7 KLK8 LMAN1 LOX MTM1 MTMR2 NAP1L1 NMT2 NPEPPS PIGL PML PRSS12 PTENP1 PTPN14 RAD23B RPS7 SERPINB13 ST13 SUI1 TEBP TGFBR1 TRAF4 UBE2D3 WNK1 p44S10
91	GO:0007242 [5]: intracellular signaling cascade	18	18	145	973	11143	-1.89	0	2.23	0.91	ADCY9 AKAP13 CFLAR CRSP2 DAPK1 DERL1 DFFA F2RL1 HTR1D PLCD1 PLD1 RAB9A RBM9 STAC SUPT6H TNFRSF10B WNK1 WSB1
92	GO:0048193 [6]: Golgi vesicle transport	3	3	160	60	12056	-1.9	0	2.97	1.22	ARCN1 LMAN1 SEC31L1
93	GO:0043170 [4]: macromolecule metabolism	47	47	116	3099	9017	-1.97	0	1.63	0.72	ADCY9 BIRC4 CARS CFLAR CSNK1A1 CSNK2A1 CUL3 DAPK1 DERL1 DNAJA2 DNAJB4 FBXL5 GAPDS GLT8D1 HACE1 HSF2 HSPA1A HSPA4 ILKAP KLK10 KLK7 KLK8 LMAN1 LOX MTM1 MTMR2 NAP1L1 NMT2 NPEPPS PFKFB2 PGK1 PIGL PML PRSS12 PTENP1 PTPN14 RAD23B RPS7 SERPINB13 ST13 SUI1 TEBP TGFBR1 TRAF4 UBE2D3 WNK1 p44S10
94	GO:0006650 [8]: glycerophospholipid metabolism	2	2	161	26	12090	-2.02	0	2.94	1.22	PCYT1B PIGL
95	GO:0007154 [3]: cell communication	51	51	112	3424	8692	-2.03	0	1.51	0.7	ADCY9 AKAP13 AKAP8 APLP2 BMP2 CD44 CD47 CD58 CFLAR CLDN1 CRSP2 CSNK1A1 D4S234E DAPK1 DERL1 DFFA EVA1 F2RL1 FAT4 GPR HTR1D IL13RA1 ILKAP ITGB3 LEPR LRP12 NRP2 PAMCI PCDHGC3 PER1 PLCD1 PLD1 PPP1R12B PRKAB2 PVRL1 RAB9A RBM9 SMAD1 SORBS1 STAC SUPT6H TEBP TGFA TGFBR1 TLE4 TNFRSF10B TULP3 UNC5C WNK1 WSB1 ZFYVE9
96	GO:0030509 [9]: BMP signaling pathway	1	1	162	3	12113	-2.11	0	2.96	1.22	SMAD1
97	GO:0042730 [7]: fibrinolysis	1	1	162	3	12113	-2.11	0	2.96	1.22	KRT1
98	GO:0006003 [9]: fructose 2,6-bisphosphate metabolism	1	1	162	3	12113	-2.11	0	2.96	1.22	PFKFB2
99	GO:0006301 [7]: postreplication repair	1	1	162	3	12113	-2.11	0	2.96	1.22	REV1L
100	GO:0009249 [9]: protein-lipoylation	1	1	162	3	12113	-2.11	0	2.96	1.22	NMT2
101	GO:0009605 [4]: response to external stimulus	12	12	151	1251	10865	-2.12	0	0.08	0.05	CD58 DNAJB4 HTN3 IFI16 IL1RN KRT1 PLD1 PPBP REV1L SERPINB13 YY1 ZNF161
102	GO:0050896 [3]: response to stimulus	21	21	142	1923	10193	-2.15	0	0.13	0.07	CD58 DERL1 DNAJB4 HSF2 HSPA1A HSPA4 HTN3 IFI16 IL1RN KRT1 PLD1 PPBP PSG9 PVRL1 RAD23B REV1L SERPINB13 SUI1 TREX1 YY1 ZNF161
103	GO:0006357 [8]: regulation of transcription from Pol II promoter	6	6	157	225	11891	-2.15	0	2.44	0.98	CRSP2 PRDM1 SKIIP SRCAP YY1 ZNF161
104	GO:0006643 [6]: membrane lipid metabolism	4	4	159	117	11999	-2.18	0	2.56	1.04	PCYT1B PIGL PLCD1 PLD1
105	GO:0050874 [3]: organismal physiological process	20	20	143	1824	10292	-2.21	0	0.14	0.08	CD58 EPB41 F2RL1 GPR HTN3 HTR1D IFI16 IL1RN ITGB3 KRT1 LMAN1 PPBP PSG4 PSG5 PSG6 PSG7 PSG9 PVRL1 YY1 ZNF161
106	GO:0006366 [8]: transcription from Pol II promoter	9	9	154	421	11695	-2.23	0	2.13	0.87	CRSP2 HSF2 HSF2BP MLL PRDM1 SKIIP SRCAP YY1 ZNF161
107	GO:0007165 [4]: signal transduction	41	41	122	2785	9331	-2.25	0	1.26	0.61	ADCY9 AKAP13 AKAP8 APLP2 CD47 CFLAR CRSP2 CSNK1A1 D4S234E DAPK1 DERL1 DFFA F2RL1 GPR HTR1D IL13RA1 ILKAP ITGB3 LEPR LRP12 PAMCI PER1 PLCD1 PLD1 PPP1R12B PRKAB2 RAB9A RBM9 SMAD1 SORBS1 STAC SUPT6H TEBP TGFBR1 TLE4 TNFRSF10B TULP3 UNC5C WNK1 WSB1 ZFYVE9
108	GO:0006950 [4]: response to stress	15	15	148	835	11281	-2.25	0	1.84	0.77	CD58 DERL1 DNAJB4 HSF2 HSPA1A HSPA4 IFI16 IL1RN KRT1 RAD23B REV1L SUI1 TREX1 YY1 ZNF161
109	GO:0043283 [4]: biopolymer metabolism	25	25	138	1586	10530	-2.3	0	1.47	0.69	CARS CFLAR DERL1 DFFA FMR1 HNRPDL KLK10 KLK7 KLK8 NAP1L1 NPEPPS PAPOLA PRSS12 PTTG3 RAD23B RBM9 REV1L SERPINB13 SFRS3 SKIIP SPOP SRCAP TREX1 YT521 p44S10
110	GO:0050789 [2]: regulation of biological process	41	41	122	2826	9290	-2.31	0	1.14	0.56	BIRC4 BNIP1 CFLAR CRSP2 CUL3 DAPK1 DDEFL1 DERL1 DNAJA2 ELF1 FEM1B FOXJ3 HSF2 IFI16 ING1 KIAA0669 KRT1 LRP12 MLL NAP1L1 PER1 PML PPP1R12B PRDM1 RBM9 SERPINB13 SKIIP SMAD1 SRCAP SUI1 TLE4 TNFRSF10B TULP3 WNK1 WWTR1 YY1 ZHX2 ZNF133 ZNF134 ZNF161 ZNF9
111	GO:0050791 [3]: regulation of physiological process	37	37	126	2516	9600	-2.31	0	1.2	0.57	BIRC4 BNIP1 CFLAR CRSP2 CUL3 DAPK1 DNAJA2 ELF1 FEM1B FOXJ3 HSF2 IFI16 ING1 KIAA0669 KRT1 MLL NAP1L1 PER1 PML PPP1R12B PRDM1 RBM9 SERPINB13 SKIIP SMAD1 SRCAP SUI1 TLE4 TNFRSF10B TULP3 WWTR1 YY1 ZHX2 ZNF133 ZNF134 ZNF161 ZNF9
112	GO:0018065 [8]: protein-cofactor linkage	1	1	162	4	12112	-2.32	0	2.74	1.13	NMT2
113	GO:0030433 [10]: ER-associated protein catabolism	1	1	162	4	12112	-2.32	0	2.74	1.13	DERL1
114	GO:0030866 [8]: cortical actin cytoskeleton organization and biogenesis	1	1	162	4	12112	-2.32	0	2.74	1.13	EPB41
115	GO:0030968 [6]: unfolded protein response	1	1	162	4	12112	-2.32	0	2.74	1.13	DERL1
116	GO:0043161 [11]: proteasomal ubiquitin-dependent protein catabolism	1	1	162	4	12112	-2.32	0	2.74	1.13	DERL1
117	GO:0006515 [9]: misfolded or incompletely synthesized protein catabolism	1	1	162	4	12112	-2.32	0	2.74	1.13	DERL1
118	GO:0008209 [6]: androgen metabolism	1	1	162	4	12112	-2.32	0	2.74	1.13	RODH
119	GO:0009308 [5]: amine metabolism	1	1	162	310	11806	-2.32	0	0.01	0.01	CARS
120	GO:0007155 [4]: cell adhesion	11	11	152	571	11545	-2.35	0	1.89	0.78	CD44 CD47 CD58 CLDN1 EVA1 FAT4 ITGB3 NRP2 PCDHGC3 PVRL1 SORBS1
121	GO:0042157 [7]: lipoprotein metabolism	2	2	161	33	12083	-2.39	0	2.55	1.04	NMT2 PIGL
122	GO:0006690 [7]: icosanoid metabolism	2	2	161	33	12083	-2.39	0	2.55	1.04	CYP4F3 TEBP
123	GO:0007409 [6]: axonogenesis	2	2	161	33	12083	-2.39	0	2.55	1.04	NRP2 UNC5C
124	GO:0016070 [5]: RNA metabolism	9	9	154	442	11674	-2.39	0	1.92	0.78	CARS FMR1 HNRPDL PAPOLA RBM9 SFRS3 SKIIP SPOP YT521
125	GO:0050875 [3]: cellular physiological process	122	122	41	8973	3143	-2.43	0	0.8	0.4	ADCY9 AKAP8 ARCN1 ATP12A BIRC4 BNIP1 CA9 CARS CFLAR CNNM2 CRSP2 CSNK1A1 CSNK2A1 CUL3 CYP1A1 CYP4F3 DAPK1 DERL1 DFFA DIAPH3 DNAJA2 DNAJB4 ELF1 EMP1 EPB41 FBXL5 FEM1B FMR1 FOXJ3 GAPDS GLT8D1 HACE1 HNRPDL HSF2 HSF2BP HSPA1A HSPA4 HTN3 IFI16 ILKAP ING1 KIAA0669 KLHL2 KLHL20 KLK10 KLK7 KLK8 KRT1 LEPR LMAN1 LOX LRP12 MAP2 MCFD2 MLL MTM1 MTMR2 NAP1L1 NMT2 NPEPPS NRP2 PAMCI PAPOLA PCYT1B PER1 PFKFB2 PGK1…
126	GO:0006139 [5]: nucleobase, nucleoside, nucleotide and nucleic acid metabolism	40	40	123	2927	9189	-2.46	0	0.72	0.38	ADCY9 CARS CRSP2 DFFA ELF1 FMR1 FOXJ3 HNRPDL HSF2 HSF2BP IFI16 ING1 KIAA0669 MLL NAP1L1 PAPOLA PER1 PML PRDM1 PTTG3 RAD23B RBM9 REV1L SFRS3 SKIIP SMAD1 SPOP SRCAP SUPT6H TLE4 TREX1 TULP3 WWTR1 YT521 YY1 ZHX2 ZNF133 ZNF134 ZNF161 ZNF9
127	GO:0009314 [6]: response to radiation	2	2	161	35	12081	-2.47	0	2.45	0.98	REV1L SERPINB13
128	GO:0016042 [5]: lipid catabolism	3	3	160	80	12036	-2.47	0	2.32	0.92	PLCD1 PLD1 RODH
129	GO:0030162 [6]: regulation of proteolysis and peptidolysis	1	1	162	5	12111	-2.49	0	2.56	1.04	SERPINB13
130	GO:0030865 [7]: cortical cytoskeleton organization and biogenesis	1	1	162	5	12111	-2.49	0	2.56	1.04	EPB41
131	GO:0006309 [7]: DNA fragmentation during apoptosis	1	1	162	5	12111	-2.49	0	2.56	1.04	DFFA
132	GO:0006829 [9]: zinc ion transport	1	1	162	5	12111	-2.49	0	2.56	1.04	SLC39A2
133	GO:0016310 [7]: phosphorylation	5	5	158	632	11484	-2.49	0	0.07	0.05	CSNK1A1 CSNK2A1 DAPK1 TGFBR1 WNK1
134	GO:0009056 [4]: catabolism	15	15	148	894	11222	-2.5	0	1.49	0.7	CFLAR DERL1 DFFA GAPDS KLK10 KLK7 KLK8 NPEPPS PGK1 PLCD1 PLD1 PRSS12 RODH SERPINB13 p44S10
135	GO:0015672 [7]: monovalent inorganic cation transport	1	1	162	290	11826	-2.54	0	0.02	0.01	ATP12A
136	GO:0009887 [4]: organogenesis	15	15	148	909	11207	-2.54	0	1.41	0.66	ALDH3A2 BMP2 EMP1 HTN3 IFI16 KLK7 KLK8 KRT1 KRT6A MAB21L2 MTM1 NRP2 SCEL SEMA3A UNC5C
137	GO:0048513 [3]: organ development	15	15	148	909	11207	-2.54	0	1.41	0.66	ALDH3A2 BMP2 EMP1 HTN3 IFI16 KLK7 KLK8 KRT1 KRT6A MAB21L2 MTM1 NRP2 SCEL SEMA3A UNC5C
138	GO:0016032 [2]: viral life cycle	2	2	161	37	12079	-2.55	0	2.36	0.94	DERL1 PVRL1
139	GO:0015031 [5]: protein transport	9	9	154	468	11648	-2.57	0	1.69	0.72	ARCN1 DERL1 KLHL2 LMAN1 MCFD2 PAMCI RAB9A TOMM20 ZFYVE9
140	GO:0009987 [2]: cellular process	143	143	20	10804	1312	-2.57	0	0.26	0.14	ADCY9 AKAP13 AKAP8 APLP2 ARCN1 ATP12A BIRC4 BMP2 BNIP1 CA9 CARS CD44 CD47 CD58 CFLAR CLDN1 CNNM2 CRSP2 CSNK1A1 CSNK2A1 CUL3 CYP1A1 CYP4F3 D4S234E DAPK1 DERL1 DFFA DIAPH3 DNAJA2 DNAJB4 ELF1 EMP1 EPB41 EVA1 F2RL1 FAT4 FBXL5 FEM1B FLG FMR1 FOXJ3 GAPDS GLT8D1 GPR HACE1 HNRPDL HSF2 HSF2BP HSPA1A HSPA4 HTN3 HTR1D IFI16 IL13RA1 ILKAP ING1 ITGB3 KIAA0669 KLHL2 KLHL20 KLK10 KLK7 KLK8 KRT1 LEPR LMAN1 LOX L…
141	GO:0006631 [6]: fatty acid metabolism	4	4	159	139	11977	-2.57	0	2.1	0.87	CNNM2 CYP4F3 PRKAB2 TEBP
142	GO:0043119 [4]: positive regulation of physiological process	7	7	156	330	11786	-2.58	0	1.82	0.77	CFLAR CUL3 DAPK1 DNAJA2 FEM1B NAP1L1 TNFRSF10B
143	GO:0045184 [5]: establishment of protein localization	9	9	154	470	11646	-2.58	0	1.68	0.72	ARCN1 DERL1 KLHL2 LMAN1 MCFD2 PAMCI RAB9A TOMM20 ZFYVE9
144	GO:0007267 [4]: cell-cell signaling	4	4	159	534	11582	-2.6	0	0.07	0.05	BMP2 GPR HTR1D TGFA
145	GO:0019222 [4]: regulation of metabolism	26	26	137	2012	10104	-2.61	0	0.48	0.25	CRSP2 ELF1 FOXJ3 HSF2 IFI16 ING1 KIAA0669 MLL PER1 PML PRDM1 RBM9 SERPINB13 SKIIP SMAD1 SRCAP SUI1 TLE4 TULP3 WWTR1 YY1 ZHX2 ZNF133 ZNF134 ZNF161 ZNF9
146	GO:0019219 [5]: regulation of nucleobase, nucleoside, nucleotide and nucleic acid metabolism	24	24	139	1879	10237	-2.62	0	0.44	0.24	CRSP2 ELF1 FOXJ3 HSF2 IFI16 ING1 KIAA0669 MLL PER1 PML PRDM1 RBM9 SKIIP SMAD1 SRCAP TLE4 TULP3 WWTR1 YY1 ZHX2 ZNF133 ZNF134 ZNF161 ZNF9
147	GO:0045786 [7]: negative regulation of cell cycle	3	3	160	87	12029	-2.62	0	2.14	0.88	ING1 KLK10 PTENP1
148	GO:0051017 [10]: actin filament bundle formation	1	1	162	6	12110	-2.62	0	2.42	0.98	SORBS1
149	GO:0006378 [8]: mRNA polyadenylylation	1	1	162	6	12110	-2.62	0	2.42	0.98	PAPOLA
150	GO:0006510 [9]: ATP-dependent proteolysis	1	1	162	6	12110	-2.62	0	2.42	0.98	p44S10
151	GO:0006984 [6]: ER-nuclear signaling pathway	1	1	162	6	12110	-2.62	0	2.42	0.98	DERL1
152	GO:0007026 [9]: microtubule stabilization	1	1	162	6	12110	-2.62	0	2.42	0.98	MAP2
153	GO:0007049 [5]: cell cycle	12	12	151	701	11415	-2.63	0	1.43	0.66	AKAP8 CUL3 DNAJA2 ING1 KLK10 NAP1L1 PPBP PTENP1 PTTG3 RABGAP1 TGFA TREX1
154	GO:0006350 [6]: transcription	26	26	137	1943	10173	-2.63	0	0.61	0.3	CRSP2 ELF1 FOXJ3 HSF2 HSF2BP IFI16 ING1 KIAA0669 MLL PAPOLA PER1 PML PRDM1 RBM9 SKIIP SMAD1 SRCAP TLE4 TULP3 WWTR1 YY1 ZHX2 ZNF133 ZNF134 ZNF161 ZNF9
155	GO:0006351 [7]: transcription, DNA-dependent	24	24	139	1845	10271	-2.63	0	0.5	0.26	CRSP2 ELF1 FOXJ3 HSF2 HSF2BP IFI16 ING1 KIAA0669 MLL PER1 PML PRDM1 SKIIP SMAD1 SRCAP TLE4 TULP3 WWTR1 YY1 ZHX2 ZNF133 ZNF134 ZNF161 ZNF9
156	GO:0045449 [6]: regulation of transcription	24	24	139	1853	10263	-2.64	0	0.49	0.25	CRSP2 ELF1 FOXJ3 HSF2 IFI16 ING1 KIAA0669 MLL PER1 PML PRDM1 RBM9 SKIIP SMAD1 SRCAP TLE4 TULP3 WWTR1 YY1 ZHX2 ZNF133 ZNF134 ZNF161 ZNF9
157	GO:0009607 [4]: response to biotic stimulus	15	15	148	943	11173	-2.64	0	1.24	0.59	CD58 DERL1 DNAJB4 HSF2 HSPA1A HSPA4 HTN3 IFI16 IL1RN KRT1 PPBP PSG9 PVRL1 YY1 ZNF161
158	GO:0008104 [4]: protein localization	9	9	154	483	11633	-2.65	0	1.57	0.71	ARCN1 DERL1 KLHL2 LMAN1 MCFD2 PAMCI RAB9A TOMM20 ZFYVE9
159	GO:0006355 [7]: regulation of transcription, DNA-dependent	23	23	140	1790	10326	-2.65	0	0.47	0.25	CRSP2 ELF1 FOXJ3 HSF2 IFI16 ING1 KIAA0669 MLL PER1 PML PRDM1 SKIIP SMAD1 SRCAP TLE4 TULP3 WWTR1 YY1 ZHX2 ZNF133 ZNF134 ZNF161 ZNF9
160	GO:0051244 [4]: regulation of cellular physiological process	10	10	153	557	11559	-2.65	0	1.51	0.7	BIRC4 BNIP1 CFLAR CUL3 DAPK1 DNAJA2 FEM1B NAP1L1 RBM9 TNFRSF10B
161	GO:0007582 [2]: physiological process	139	139	24	10323	1793	-2.66	0	0.61	0.3	ADCY9 AKAP8 ALDH3A2 ARCN1 ATP12A BIRC4 BNIP1 CA9 CARS CD58 CFLAR CNNM2 CRSP2 CSNK1A1 CSNK2A1 CUL3 CYP1A1 CYP4F3 DAPK1 DDEFL1 DERL1 DFFA DIAPH3 DNAJA2 DNAJB4 ELF1 EMP1 EPB41 F2RL1 FBXL5 FEM1B FMR1 FOXJ3 GAPDS GLT8D1 GPR HACE1 HNRPDL HSF2 HSF2BP HSPA1A HSPA4 HTN3 HTR1D IFI16 IL1RN ILKAP ING1 ITGB3 KIAA0669 KLHL2 KLHL20 KLK10 KLK7 KLK8 KRT1 LEPR LMAN1 LOX LRP12 MAP2 MCFD2 MLL MTM1 MTMR2 NAP1L1 NMT2 …
162	GO:0007275 [2]: development	23	23	140	1764	10352	-2.66	0	0.51	0.27	ALDH3A2 BMP2 EMP1 EVA1 FBN2 FLG HSF2BP HTN3 IFI16 KLK7 KLK8 KRT1 KRT6A LEPR LRP12 MAB21L2 MTM1 NRP2 SCEL SEMA3A SMAD1 TRAF4 UNC5C
163	GO:0006916 [8]: anti-apoptosis	3	3	160	89	12027	-2.67	0	2.09	0.87	BIRC4 BNIP1 CFLAR
164	GO:0006464 [7]: protein modification	21	21	142	1488	10628	-2.69	0	0.81	0.41	BIRC4 CSNK1A1 CSNK2A1 CUL3 DAPK1 FBXL5 HACE1 ILKAP LOX MTM1 MTMR2 NMT2 PIGL PML PTENP1 PTPN14 RAD23B TGFBR1 TRAF4 UBE2D3 WNK1
165	GO:0007167 [6]: enzyme linked receptor protein signaling pathway	4	4	159	147	11969	-2.69	0	1.96	0.79	SMAD1 SORBS1 TGFBR1 ZFYVE9
166	GO:0009653 [3]: morphogenesis	17	17	146	1133	10983	-2.69	0	1.03	0.52	ALDH3A2 BMP2 EMP1 EVA1 FBN2 HTN3 IFI16 KLK7 KLK8 KRT1 KRT6A MAB21L2 MTM1 NRP2 SCEL SEMA3A UNC5C
167	GO:0007166 [5]: cell surface receptor linked signal transduction	17	17	146	1404	10712	-2.7	0	0.34	0.18	APLP2 CD47 CSNK1A1 D4S234E F2RL1 GPR HTR1D IL13RA1 ILKAP ITGB3 LEPR SMAD1 SORBS1 TGFBR1 TLE4 TULP3 ZFYVE9
168	GO:0046907 [5]: intracellular transport	9	9	154	496	11620	-2.71	0	1.48	0.69	ARCN1 DERL1 FMR1 KLHL2 LMAN1 PAMCI SEC31L1 TOMM20 ZFYVE9
169	GO:0009880 [4]: embryonic pattern specification	1	1	162	7	12109	-2.74	0	2.29	0.92	SMAD1
170	GO:0006921 [8]: disassembly of cell structures during apoptosis	1	1	162	7	12109	-2.74	0	2.29	0.92	DFFA
171	GO:0007212 [7]: dopamine receptor signaling pathway	1	1	162	7	12109	-2.74	0	2.29	0.92	D4S234E
172	GO:0044248 [5]: cellular catabolism	13	13	150	822	11294	-2.75	0	1.15	0.56	CFLAR DERL1 DFFA GAPDS KLK10 KLK7 KLK8 NPEPPS PGK1 PRSS12 RODH SERPINB13 p44S10
173	GO:0006396 [6]: RNA processing	7	7	156	361	11755	-2.78	0	1.52	0.7	FMR1 HNRPDL PAPOLA SFRS3 SKIIP SPOP YT521
174	GO:0006096 [8]: glycolysis	2	2	161	44	12072	-2.79	0	2.09	0.87	GAPDS PGK1
175	GO:0006519 [5]: amino acid and derivative metabolism	1	1	162	264	11852	-2.8	0	0.03	0.01	CARS
176	GO:0016192 [5]: vesicle-mediated transport	6	6	157	293	11823	-2.81	0	1.58	0.71	ARCN1 LMAN1 LRP12 PAMCI SEC31L1 ZFYVE9
177	GO:0008283 [4]: cell proliferation	15	15	148	1043	11073	-2.82	0	0.83	0.42	AKAP8 CUL3 DNAJA2 EMP1 IFI16 ING1 KLK10 NAP1L1 PPBP PTENP1 PTTG3 RABGAP1 RBM9 TGFA TREX1
178	GO:0008632 [7]: apoptotic program	2	2	161	45	12071	-2.82	0	2.05	0.85	DFFA TNFRSF10B
179	GO:0044265 [6]: cellular macromolecule catabolism	11	11	152	684	11432	-2.83	0	1.15	0.56	CFLAR DERL1 GAPDS KLK10 KLK7 KLK8 NPEPPS PGK1 PRSS12 SERPINB13 p44S10
180	GO:0030036 [8]: actin cytoskeleton organization and biogenesis	3	3	160	98	12018	-2.83	0	1.89	0.78	DIAPH3 EPB41 SORBS1
181	GO:0030001 [7]: metal ion transport	2	2	161	342	11774	-2.84	0	0.06	0.04	ATP12A SLC39A2
182	GO:0019059 [4]: initiation of viral infection	1	1	162	8	12108	-2.85	0	2.18	0.91	PVRL1
183	GO:0030262 [8]: apoptotic nuclear changes	1	1	162	8	12108	-2.85	0	2.18	0.91	DFFA
184	GO:0030520 [8]: estrogen receptor signaling pathway	1	1	162	8	12108	-2.85	0	2.18	0.91	RBM9
185	GO:0046457 [9]: prostanoid biosynthesis	1	1	162	8	12108	-2.85	0	2.18	0.91	TEBP
186	GO:0046718 [5]: viral entry	1	1	162	8	12108	-2.85	0	2.18	0.91	PVRL1
187	GO:0000060 [8]: protein-nucleus import, translocation	1	1	162	8	12108	-2.85	0	2.18	0.91	ZFYVE9
188	GO:0001516 [10]: prostaglandin biosynthesis	1	1	162	8	12108	-2.85	0	2.18	0.91	TEBP
189	GO:0006505 [10]: GPI anchor metabolism	1	1	162	8	12108	-2.85	0	2.18	0.91	PIGL
190	GO:0006506 [9]: GPI anchor biosynthesis	1	1	162	8	12108	-2.85	0	2.18	0.91	PIGL
191	GO:0006706 [7]: steroid catabolism	1	1	162	8	12108	-2.85	0	2.18	0.91	RODH
192	GO:0008625 [10]: induction of apoptosis via death domain receptors	1	1	162	8	12108	-2.85	0	2.18	0.91	TNFRSF10B
193	GO:0043066 [7]: negative regulation of apoptosis	3	3	160	100	12016	-2.87	0	1.85	0.77	BIRC4 BNIP1 CFLAR
194	GO:0009057 [5]: macromolecule catabolism	11	11	152	699	11417	-2.87	0	1.07	0.54	CFLAR DERL1 GAPDS KLK10 KLK7 KLK8 NPEPPS PGK1 PRSS12 SERPINB13 p44S10
195	GO:0043069 [6]: negative regulation of programmed cell death	3	3	160	101	12015	-2.88	0	1.83	0.77	BIRC4 BNIP1 CFLAR
196	GO:0001525 [6]: angiogenesis	2	2	161	47	12069	-2.88	0	1.98	0.8	KRT1 NRP2
197	GO:0044249 [5]: cellular biosynthesis	11	11	152	933	11183	-2.89	0	0.33	0.18	ADCY9 CARS CNNM2 GLT8D1 NMT2 PIGL PRKAB2 RODH RPS7 SUI1 TEBP
198	GO:0009058 [4]: biosynthesis	12	12	151	977	11139	-2.91	0	0.4	0.21	ADCY9 CARS CNNM2 GLT8D1 NMT2 PCYT1B PIGL PRKAB2 RODH RPS7 SUI1 TEBP
199	GO:0000375 [8]: RNA splicing, via transesterification reactions	4	4	159	166	11950	-2.91	0	1.66	0.72	HNRPDL SFRS3 SKIIP YT521
200	GO:0000377 [9]: RNA splicing, via transesterification reactions with bulged adenosine as nucleophile	4	4	159	166	11950	-2.91	0	1.66	0.72	HNRPDL SFRS3 SKIIP YT521
201	GO:0000398 [8]: nuclear mRNA splicing, via spliceosome	4	4	159	166	11950	-2.91	0	1.66	0.72	HNRPDL SFRS3 SKIIP YT521
202	GO:0006886 [6]: intracellular protein transport	6	6	157	308	11808	-2.91	0	1.43	0.66	ARCN1 DERL1 KLHL2 PAMCI TOMM20 ZFYVE9
203	GO:0006955 [4]: immune response	8	8	155	739	11377	-2.94	0	0.25	0.14	CD58 IFI16 IL1RN KRT1 PPBP PVRL1 YY1 ZNF161
204	GO:0048514 [5]: blood vessel morphogenesis	2	2	161	49	12067	-2.94	0	1.92	0.78	KRT1 NRP2
205	GO:0001568 [4]: blood vessel development	2	2	161	49	12067	-2.94	0	1.92	0.78	KRT1 NRP2
206	GO:0006308 [6]: DNA catabolism	1	1	162	9	12107	-2.94	0	2.08	0.87	DFFA
207	GO:0007250 [6]: activation of NF-kappaB-inducing kinase	1	1	162	9	12107	-2.94	0	2.08	0.87	TNFRSF10B
208	GO:0009266 [6]: response to temperature	1	1	162	9	12107	-2.94	0	2.08	0.87	DNAJB4
209	GO:0000074 [6]: regulation of cell cycle	7	7	156	391	11725	-2.94	0	1.28	0.61	CUL3 DNAJA2 ING1 KLK10 PPBP PTENP1 TGFA
210	GO:0008654 [8]: phospholipid biosynthesis	2	2	161	50	12066	-2.96	0	1.89	0.78	PCYT1B PIGL
211	GO:0006952 [5]: defense response	10	10	153	828	11288	-2.98	0	0.38	0.2	CD58 HTN3 IFI16 IL1RN KRT1 PPBP PSG9 PVRL1 YY1 ZNF161
212	GO:0006468 [8]: protein amino acid phosphorylation	5	5	158	532	11584	-2.98	0	0.17	0.09	CSNK1A1 CSNK2A1 DAPK1 TGFBR1 WNK1
213	GO:0006996 [5]: organelle organization and biogenesis	10	10	153	664	11452	-2.98	0	0.9	0.46	DIAPH3 EPB41 KLHL20 MAP2 NAP1L1 PAMCI SORBS1 SRCAP TEBP TMOD1
214	GO:0030029 [7]: actin filament-based process	3	3	160	108	12008	-2.98	0	1.7	0.72	DIAPH3 EPB41 SORBS1
215	GO:0007010 [6]: cytoskeleton organization and biogenesis	6	6	157	320	11796	-2.99	0	1.33	0.62	DIAPH3 EPB41 KLHL20 MAP2 SORBS1 TMOD1
216	GO:0050794 [3]: regulation of cellular process	11	11	152	781	11335	-2.99	0	0.73	0.38	BIRC4 BNIP1 CFLAR CUL3 DAPK1 DNAJA2 FEM1B NAP1L1 RBM9 TNFRSF10B WNK1
217	GO:0044257 [7]: cellular protein catabolism	9	9	154	575	11541	-2.99	0	0.99	0.51	CFLAR DERL1 KLK10 KLK7 KLK8 NPEPPS PRSS12 SERPINB13 p44S10
218	GO:0006508 [8]: proteolysis and peptidolysis	9	9	154	575	11541	-2.99	0	0.99	0.51	CFLAR DERL1 KLK10 KLK7 KLK8 NPEPPS PRSS12 SERPINB13 p44S10
219	GO:0016043 [4]: cell organization and biogenesis	11	11	152	814	11302	-3	0	0.62	0.3	DIAPH3 EMP1 EPB41 KLHL20 MAP2 NAP1L1 PAMCI SORBS1 SRCAP TEBP TMOD1
220	GO:0043207 [5]: response to external biotic stimulus	8	8	155	494	11622	-3.01	0	1.05	0.52	CD58 HTN3 IFI16 IL1RN KRT1 PPBP YY1 ZNF161
221	GO:0030163 [6]: protein catabolism	9	9	154	590	11526	-3.02	0	0.92	0.46	CFLAR DERL1 KLK10 KLK7 KLK8 NPEPPS PRSS12 SERPINB13 p44S10
222	GO:0009059 [5]: macromolecule biosynthesis	6	6	157	587	11529	-3.02	0	0.22	0.12	CARS GLT8D1 NMT2 PIGL RPS7 SUI1
223	GO:0006412 [6]: protein biosynthesis	5	5	158	526	11590	-3.02	0	0.18	0.09	CARS NMT2 PIGL RPS7 SUI1
224	GO:0043118 [4]: negative regulation of physiological process	7	7	156	412	11704	-3.03	0	1.13	0.56	BIRC4 BNIP1 CFLAR KRT1 PRDM1 RBM9 ZHX2
225	GO:0030193 [5]: regulation of blood coagulation	1	1	162	10	12106	-3.03	0	1.99	0.8	KRT1
226	GO:0030195 [6]: negative regulation of blood coagulation	1	1	162	10	12106	-3.03	0	1.99	0.8	KRT1
227	GO:0006793 [5]: phosphorus metabolism	10	10	153	772	11344	-3.03	0	0.52	0.27	CSNK1A1 CSNK2A1 DAPK1 ILKAP MTM1 MTMR2 PTENP1 PTPN14 TGFBR1 WNK1
228	GO:0006796 [6]: phosphate metabolism	10	10	153	772	11344	-3.03	0	0.52	0.27	CSNK1A1 CSNK2A1 DAPK1 ILKAP MTM1 MTMR2 PTENP1 PTPN14 TGFBR1 WNK1
229	GO:0043285 [5]: biopolymer catabolism	9	9	154	597	11519	-3.03	0	0.88	0.45	CFLAR DERL1 KLK10 KLK7 KLK8 NPEPPS PRSS12 SERPINB13 p44S10
230	GO:0019318 [7]: hexose metabolism	3	3	160	112	12004	-3.04	0	1.63	0.72	GAPDS PFKFB2 PGK1
231	GO:0006007 [9]: glucose catabolism	2	2	161	54	12062	-3.06	0	1.77	0.76	GAPDS PGK1
232	GO:0042742 [6]: defense response to bacteria	2	2	161	55	12061	-3.08	0	1.74	0.74	HTN3 PPBP
233	GO:0005996 [6]: monosaccharide metabolism	3	3	160	116	12000	-3.09	0	1.56	0.71	GAPDS PFKFB2 PGK1
234	GO:0008284 [6]: positive regulation of cell proliferation	3	3	160	116	12000	-3.09	0	1.56	0.71	CUL3 DNAJA2 NAP1L1
235	GO:0030224 [5]: monocyte differentiation	1	1	162	11	12105	-3.1	0	1.91	0.78	IFI16
236	GO:0007422 [6]: peripheral nervous system development	1	1	162	11	12105	-3.1	0	1.91	0.78	ALDH3A2
237	GO:0016477 [5]: cell migration	2	2	161	58	12058	-3.14	0	1.66	0.72	NRP2 UNC5C
238	GO:0016481 [7]: negative regulation of transcription	3	3	160	121	11995	-3.15	0	1.48	0.69	PRDM1 RBM9 ZHX2
239	GO:0008380 [7]: RNA splicing	4	4	159	194	11922	-3.16	0	1.31	0.61	HNRPDL SFRS3 SKIIP YT521
240	GO:0045765 [7]: regulation of angiogenesis	1	1	162	12	12104	-3.16	0	1.84	0.77	KRT1
241	GO:0050832 [6]: defense response to fungi	1	1	162	12	12104	-3.16	0	1.84	0.77	HTN3
242	GO:0006000 [8]: fructose metabolism	1	1	162	12	12104	-3.16	0	1.84	0.77	PFKFB2
243	GO:0008286 [8]: insulin receptor signaling pathway	1	1	162	12	12104	-3.16	0	1.84	0.77	SORBS1
244	GO:0006520 [6]: amino acid metabolism	1	1	162	225	11891	-3.17	0	0.05	0.03	CARS
245	GO:0006091 [5]: generation of precursor metabolites and energy	7	7	156	562	11554	-3.18	0	0.45	0.24	CYP1A1 CYP4F3 GAPDS LEPR NRP2 PGK1 TNFRSF10B
246	GO:0007156 [6]: homophilic cell adhesion	3	3	160	125	11991	-3.19	0	1.42	0.66	EVA1 FAT4 PCDHGC3
247	GO:0009628 [5]: response to abiotic stimulus	6	6	157	375	11741	-3.19	0	0.93	0.47	DNAJB4 HTN3 PLD1 PPBP REV1L SERPINB13
248	GO:0006512 [8]: ubiquitin cycle	7	7	156	540	11576	-3.2	0	0.52	0.27	BIRC4 CUL3 FBXL5 HACE1 PML TRAF4 UBE2D3
249	GO:0006259 [5]: DNA metabolism	7	7	156	531	11585	-3.21	0	0.55	0.27	DFFA NAP1L1 PTTG3 RAD23B REV1L SRCAP TREX1
250	GO:0006605 [7]: protein targeting	3	3	160	128	11988	-3.22	0	1.38	0.64	PAMCI TOMM20 ZFYVE9
251	GO:0045934 [6]: negative regulation of nucleobase, nucleoside, nucleotide and nucleic acid metabolism	3	3	160	129	11987	-3.23	0	1.36	0.64	PRDM1 RBM9 ZHX2
252	GO:0030521 [8]: androgen receptor signaling pathway	1	1	162	13	12103	-3.23	0	1.77	0.76	CRSP2
253	GO:0046489 [10]: phosphoinositide biosynthesis	1	1	162	13	12103	-3.23	0	1.77	0.76	PIGL
254	GO:0006890 [6]: retrograde transport, Golgi to ER	1	1	162	13	12103	-3.23	0	1.77	0.76	ARCN1
255	GO:0019320 [8]: hexose catabolism	2	2	161	63	12053	-3.23	0	1.54	0.7	GAPDS PGK1
256	GO:0007399 [5]: neurogenesis	6	6	157	397	11719	-3.24	0	0.81	0.41	ALDH3A2 KLK8 MAB21L2 NRP2 SEMA3A UNC5C
257	GO:0005975 [5]: carbohydrate metabolism	4	4	159	404	11712	-3.25	0	0.23	0.12	GAPDS GLT8D1 PFKFB2 PGK1
258	GO:0009611 [5]: response to wounding	2	2	161	284	11832	-3.26	0	0.11	0.06	IL1RN ZNF161
259	GO:0046164 [6]: alcohol catabolism	2	2	161	64	12052	-3.26	0	1.52	0.7	GAPDS PGK1
260	GO:0046365 [7]: monosaccharide catabolism	2	2	161	64	12052	-3.26	0	1.52	0.7	GAPDS PGK1
261	GO:0046467 [7]: membrane lipid biosynthesis	2	2	161	64	12052	-3.26	0	1.52	0.7	PCYT1B PIGL
262	GO:0009613 [5]: response to pest, pathogen or parasite	6	6	157	465	11651	-3.27	0	0.51	0.27	CD58 IFI16 IL1RN KRT1 YY1 ZNF161
263	GO:0009894 [5]: regulation of catabolism	1	1	162	14	12102	-3.28	0	1.71	0.72	SERPINB13
264	GO:0006171 [8]: cAMP biosynthesis	1	1	162	14	12102	-3.28	0	1.71	0.72	ADCY9
265	GO:0006691 [8]: leukotriene metabolism	1	1	162	14	12102	-3.28	0	1.71	0.72	CYP4F3
266	GO:0015980 [6]: energy derivation by oxidation of organic compounds	3	3	160	135	11981	-3.29	0	1.28	0.61	GAPDS LEPR PGK1
267	GO:0045045 [5]: secretory pathway	3	3	160	137	11979	-3.3	0	1.26	0.61	ARCN1 LMAN1 SEC31L1
268	GO:0009620 [6]: response to fungi	1	1	162	15	12101	-3.33	0	1.65	0.72	HTN3
269	GO:0000080 [7]: G1 phase of mitotic cell cycle	1	1	162	15	12101	-3.33	0	1.65	0.72	DNAJA2
270	GO:0007623 [4]: circadian rhythm	1	1	162	15	12101	-3.33	0	1.65	0.72	PER1
271	GO:0008629 [9]: induction of apoptosis by intracellular signals	1	1	162	15	12101	-3.33	0	1.65	0.72	CUL3
272	GO:0006082 [5]: organic acid metabolism	5	5	158	409	11707	-3.34	0	0.43	0.23	CARS CNNM2 CYP4F3 PRKAB2 TEBP
273	GO:0019752 [6]: carboxylic acid metabolism	5	5	158	407	11709	-3.35	0	0.44	0.24	CARS CNNM2 CYP4F3 PRKAB2 TEBP
274	GO:0009617 [6]: response to bacteria	2	2	161	70	12046	-3.35	0	1.4	0.65	HTN3 PPBP
275	GO:0000004 [2]: biological_process unknown	5	5	158	350	11766	-3.36	0	0.67	0.34	COTL1 CTDSP2 DOCK9 POPDC3 ZA20D2
276	GO:0030384 [9]: phosphoinositide metabolism	1	1	162	16	12100	-3.39	0	1.59	0.72	PIGL
277	GO:0046058 [8]: cAMP metabolism	1	1	162	16	12100	-3.39	0	1.59	0.72	ADCY9
278	GO:0050818 [4]: regulation of coagulation	1	1	162	16	12100	-3.39	0	1.59	0.72	KRT1
279	GO:0050819 [5]: negative regulation of coagulation	1	1	162	16	12100	-3.39	0	1.59	0.72	KRT1
280	GO:0006692 [8]: prostanoid metabolism	1	1	162	16	12100	-3.39	0	1.59	0.72	TEBP
281	GO:0006693 [9]: prostaglandin metabolism	1	1	162	16	12100	-3.39	0	1.59	0.72	TEBP
282	GO:0007015 [9]: actin filament organization	1	1	162	16	12100	-3.39	0	1.59	0.72	SORBS1
283	GO:0040007 [3]: growth	3	3	160	151	11965	-3.4	0	1.09	0.55	BMP2 EMP1 LRP12
284	GO:0007243 [6]: protein kinase cascade	4	4	159	248	11868	-3.41	0	0.84	0.42	CFLAR DAPK1 TNFRSF10B WNK1
285	GO:0006118 [6]: electron transport	4	4	159	351	11765	-3.41	0	0.36	0.19	CYP1A1 CYP4F3 NRP2 TNFRSF10B
286	GO:0009892 [5]: negative regulation of metabolism	3	3	160	153	11963	-3.42	0	1.07	0.54	PRDM1 RBM9 ZHX2
287	GO:0042127 [5]: regulation of cell proliferation	4	4	159	256	11860	-3.42	0	0.79	0.4	CUL3 DNAJA2 NAP1L1 RBM9
288	GO:0006461 [7]: protein complex assembly	1	1	162	195	11921	-3.42	0	0.07	0.05	NAP1L1
289	GO:0006954 [5]: inflammatory response	1	1	162	195	11921	-3.42	0	0.07	0.05	IL1RN
290	GO:0030099 [4]: myeloid blood cell differentiation	1	1	162	17	12099	-3.43	0	1.54	0.7	IFI16
291	GO:0007222 [7]: frizzled signaling pathway	1	1	162	17	12099	-3.43	0	1.54	0.7	TLE4
292	GO:0019226 [5]: transmission of nerve impulse	2	2	161	254	11862	-3.43	0	0.15	0.08	GPR HTR1D
293	GO:0043123 [6]: positive regulation of I-kappaB kinase/NF-kappaB cascade	2	2	161	77	12039	-3.45	0	1.26	0.61	CFLAR TNFRSF10B
294	GO:0016567 [9]: protein ubiquitination	3	3	160	302	11814	-3.45	0	0.26	0.14	BIRC4 PML TRAF4
295	GO:0006959 [5]: humoral immune response	3	3	160	160	11956	-3.46	0	1	0.51	CD58 KRT1 YY1
296	GO:0000723 [8]: telomere maintenance	1	1	162	18	12098	-3.47	0	1.49	0.7	TEBP
297	GO:0006626 [8]: protein-mitochondrial targeting	1	1	162	18	12098	-3.47	0	1.49	0.7	TOMM20
298	GO:0007268 [6]: synaptic transmission	2	2	161	247	11869	-3.48	0	0.17	0.09	GPR HTR1D
299	GO:0043122 [5]: regulation of I-kappaB kinase/NF-kappaB cascade	2	2	161	80	12036	-3.48	0	1.21	0.58	CFLAR TNFRSF10B
300	GO:0006006 [8]: glucose metabolism	2	2	161	81	12035	-3.49	0	1.2	0.57	GAPDS PGK1
301	GO:0007264 [6]: small GTPase mediated signal transduction	2	2	161	239	11877	-3.51	0	0.18	0.1	PLD1 RAB9A
302	GO:0000003 [3]: reproduction	1	1	162	184	11932	-3.52	0	0.09	0.05	HSF2BP
303	GO:0009117 [6]: nucleotide metabolism	1	1	162	184	11932	-3.52	0	0.09	0.05	ADCY9
304	GO:0019735 [7]: antimicrobial humoral response (sensu Vertebrata)	2	2	161	83	12033	-3.52	0	1.17	0.56	CD58 YY1
305	GO:0019953 [4]: sexual reproduction	1	1	162	183	11933	-3.53	0	0.09	0.05	HSF2BP
306	GO:0016052 [6]: carbohydrate catabolism	2	2	161	85	12031	-3.53	0	1.13	0.56	GAPDS PGK1
307	GO:0019730 [6]: antimicrobial humoral response	2	2	161	85	12031	-3.53	0	1.13	0.56	CD58 YY1
308	GO:0044275 [7]: cellular carbohydrate catabolism	2	2	161	85	12031	-3.53	0	1.13	0.56	GAPDS PGK1
309	GO:0006281 [6]: DNA repair	3	3	160	179	11937	-3.53	0	0.83	0.42	RAD23B REV1L TREX1
310	GO:0016197 [6]: endosome transport	1	1	162	20	12096	-3.54	0	1.41	0.66	PAMCI
311	GO:0000067 [6]: DNA replication and chromosome cycle	3	3	160	182	11934	-3.54	0	0.81	0.41	NAP1L1 PTTG3 TREX1
312	GO:0016055 [6]: Wnt receptor signaling pathway	2	2	161	86	12030	-3.55	0	1.12	0.56	CSNK1A1 TLE4
313	GO:0045892 [8]: negative regulation of transcription, DNA-dependent	2	2	161	86	12030	-3.55	0	1.12	0.56	PRDM1 ZHX2
314	GO:0051243 [5]: negative regulation of cellular physiological process	3	3	160	262	11854	-3.56	0	0.37	0.2	BIRC4 BNIP1 CFLAR
315	GO:0009967 [5]: positive regulation of signal transduction	2	2	161	88	12028	-3.56	0	1.09	0.55	CFLAR TNFRSF10B
316	GO:0000278 [6]: mitotic cell cycle	3	3	160	193	11923	-3.57	0	0.73	0.38	AKAP8 CUL3 DNAJA2
317	GO:0044262 [6]: cellular carbohydrate metabolism	3	3	160	255	11861	-3.57	0	0.4	0.21	GAPDS PFKFB2 PGK1
318	GO:0046456 [8]: icosanoid biosynthesis	1	1	162	21	12095	-3.57	0	1.37	0.64	TEBP
319	GO:0006891 [6]: intra-Golgi transport	1	1	162	21	12095	-3.57	0	1.37	0.64	ARCN1
320	GO:0006974 [5]: response to DNA damage stimulus	3	3	160	198	11918	-3.58	0	0.69	0.35	RAD23B REV1L TREX1
321	GO:0051276 [6]: chromosome organization and biogenesis	3	3	160	234	11882	-3.6	0	0.49	0.25	NAP1L1 SRCAP TEBP
322	GO:0006092 [7]: main pathways of carbohydrate metabolism	2	2	161	91	12025	-3.6	0	1.05	0.52	GAPDS PGK1
323	GO:0042221 [6]: response to chemical substance	3	3	160	227	11889	-3.6	0	0.52	0.27	HTN3 PLD1 PPBP
324	GO:0009719 [4]: response to endogenous stimulus	3	3	160	211	11905	-3.6	0	0.61	0.3	RAD23B REV1L TREX1
325	GO:0000279 [6]: M phase	1	1	162	173	11943	-3.6	0	0.1	0.06	AKAP8
326	GO:0007001 [7]: chromosome organization and biogenesis (sensu Eukaryota)	3	3	160	228	11888	-3.6	0	0.52	0.27	NAP1L1 SRCAP TEBP
327	GO:0006066 [5]: alcohol metabolism	3	3	160	217	11899	-3.61	0	0.58	0.28	GAPDS PFKFB2 PGK1
328	GO:0051169 [6]: nuclear transport	2	2	161	93	12023	-3.61	0	1.02	0.51	FMR1 ZFYVE9
329	GO:0045005 [8]: maintenance of fidelity during DNA-dependent DNA replication	1	1	162	22	12094	-3.61	0	1.33	0.62	TREX1
330	GO:0006289 [7]: nucleotide-excision repair	1	1	162	22	12094	-3.61	0	1.33	0.62	RAD23B
331	GO:0006298 [7]: mismatch repair	1	1	162	22	12094	-3.61	0	1.33	0.62	TREX1
332	GO:0043280 [5]: positive regulation of caspase activity	1	1	162	23	12093	-3.64	0	1.29	0.61	TNFRSF10B
333	GO:0043281 [4]: regulation of caspase activity	1	1	162	23	12093	-3.64	0	1.29	0.61	TNFRSF10B
334	GO:0006919 [6]: caspase activation	1	1	162	23	12093	-3.64	0	1.29	0.61	TNFRSF10B
335	GO:0007032 [6]: endosome organization and biogenesis	1	1	162	23	12093	-3.64	0	1.29	0.61	PAMCI
336	GO:0007389 [3]: pattern specification	1	1	162	23	12093	-3.64	0	1.29	0.61	SMAD1
337	GO:0030154 [3]: cell differentiation	2	2	161	212	11904	-3.64	0	0.25	0.14	FLG IFI16
338	GO:0006913 [6]: nucleocytoplasmic transport	2	2	161	100	12016	-3.66	0	0.93	0.47	FMR1 ZFYVE9
339	GO:0044242 [6]: cellular lipid catabolism	1	1	162	24	12092	-3.66	0	1.26	0.61	RODH
340	GO:0009190 [7]: cyclic nucleotide biosynthesis	1	1	162	24	12092	-3.66	0	1.26	0.61	ADCY9
341	GO:0000280 [7]: nuclear division	1	1	162	165	11951	-3.66	0	0.11	0.06	AKAP8
342	GO:0007417 [6]: central nervous system development	2	2	161	103	12013	-3.67	0	0.9	0.46	ALDH3A2 UNC5C
343	GO:0006323 [6]: DNA packaging	2	2	161	202	11914	-3.68	0	0.28	0.15	NAP1L1 SRCAP
344	GO:0042446 [6]: hormone biosynthesis	1	1	162	25	12091	-3.69	0	1.22	0.58	RODH
345	GO:0000902 [4]: cellular morphogenesis	1	1	162	161	11955	-3.7	0	0.12	0.07	EMP1
346	GO:0007249 [7]: I-kappaB kinase/NF-kappaB cascade	2	2	161	107	12009	-3.7	0	0.85	0.43	CFLAR TNFRSF10B
347	GO:0006406 [8]: mRNA-nucleus export	1	1	162	26	12090	-3.71	0	1.19	0.57	FMR1
348	GO:0006325 [7]: establishment and/or maintenance of chromatin architecture	2	2	161	194	11922	-3.71	0	0.3	0.16	NAP1L1 SRCAP
349	GO:0042330 [5]: taxis	2	2	161	115	12001	-3.73	0	0.77	0.39	PLD1 PPBP
350	GO:0006935 [6]: chemotaxis	2	2	161	115	12001	-3.73	0	0.77	0.39	PLD1 PPBP
351	GO:0006813 [8]: potassium ion transport	1	1	162	156	11960	-3.73	0	0.13	0.07	ATP12A
352	GO:0051028 [7]: mRNA transport	1	1	162	27	12089	-3.74	0	1.16	0.56	FMR1
353	GO:0006937 [4]: regulation of muscle contraction	1	1	162	27	12089	-3.74	0	1.16	0.56	PPP1R12B
354	GO:0007265 [7]: Ras protein signal transduction	1	1	162	27	12089	-3.74	0	1.16	0.56	PLD1
355	GO:0016064 [6]: humoral defense mechanism (sensu Vertebrata)	2	2	161	117	11999	-3.74	0	0.75	0.38	CD58 YY1
356	GO:0001501 [5]: skeletal development	2	2	161	119	11997	-3.74	0	0.74	0.38	BMP2 HTN3
357	GO:0050793 [3]: regulation of development	1	1	162	154	11962	-3.74	0	0.13	0.07	LRP12
358	GO:0050790 [3]: regulation of enzyme activity	2	2	161	180	11936	-3.75	0	0.36	0.19	DDEFL1 TNFRSF10B
359	GO:0006928 [4]: cell motility	2	2	161	180	11936	-3.75	0	0.36	0.19	NRP2 UNC5C
360	GO:0019932 [6]: second-messenger-mediated signaling	2	2	161	177	11939	-3.75	0	0.37	0.2	F2RL1 HTR1D
361	GO:0043087 [4]: regulation of GTPase activity	1	1	162	28	12088	-3.76	0	1.13	0.56	DDEFL1
362	GO:0001503 [5]: ossification	1	1	162	28	12088	-3.76	0	1.13	0.56	HTN3
363	GO:0006897 [6]: endocytosis	2	2	161	125	11991	-3.76	0	0.68	0.35	LRP12 ZFYVE9
364	GO:0008202 [6]: steroid metabolism	2	2	161	127	11989	-3.77	0	0.67	0.34	RODH SULT1E1
365	GO:0019058 [3]: viral infectious cycle	1	1	162	29	12087	-3.77	0	1.11	0.56	PVRL1
366	GO:0048511 [3]: rhythmic process	1	1	162	29	12087	-3.77	0	1.11	0.56	PER1
367	GO:0006446 [8]: regulation of translational initiation	1	1	162	29	12087	-3.77	0	1.11	0.56	SUI1
368	GO:0009966 [4]: regulation of signal transduction	2	2	161	168	11948	-3.78	0	0.41	0.22	CFLAR TNFRSF10B
369	GO:0043037 [7]: translation	2	2	161	161	11955	-3.78	0	0.45	0.24	CARS SUI1
370	GO:0006260 [6]: DNA replication	2	2	161	142	11974	-3.79	0	0.56	0.27	NAP1L1 TREX1
371	GO:0046849 [4]: bone remodeling	1	1	162	30	12086	-3.79	0	1.08	0.54	HTN3
372	GO:0007276 [5]: gametogenesis	1	1	162	147	11969	-3.8	0	0.15	0.08	HSF2BP
373	GO:0007517 [5]: muscle development	1	1	162	146	11970	-3.8	0	0.15	0.08	MTM1
374	GO:0007017 [7]: microtubule-based process	1	1	162	143	11973	-3.82	0	0.16	0.08	MAP2
375	GO:0006112 [7]: energy reserve metabolism	1	1	162	32	12084	-3.83	0	1.03	0.52	LEPR
376	GO:0006367 [9]: transcription initiation from Pol II promoter	1	1	162	32	12084	-3.83	0	1.03	0.52	CRSP2
377	GO:0006405 [7]: RNA-nucleus export	1	1	162	33	12083	-3.85	0	1.01	0.51	FMR1
378	GO:0007420 [7]: brain development	1	1	162	33	12083	-3.85	0	1.01	0.51	UNC5C
379	GO:0009187 [7]: cyclic nucleotide metabolism	1	1	162	33	12083	-3.85	0	1.01	0.51	ADCY9
380	GO:0006936 [3]: muscle contraction	1	1	162	136	11980	-3.86	0	0.17	0.09	PPP1R12B
381	GO:0050657 [6]: nucleic acid transport	1	1	162	34	12082	-3.87	0	0.98	0.51	FMR1
382	GO:0050658 [6]: RNA transport	1	1	162	34	12082	-3.87	0	0.98	0.51	FMR1
383	GO:0051236 [5]: establishment of RNA localization	1	1	162	34	12082	-3.87	0	0.98	0.51	FMR1
384	GO:0006403 [4]: RNA localization	1	1	162	34	12082	-3.87	0	0.98	0.51	FMR1
385	GO:0006730 [5]: one-carbon compound metabolism	1	1	162	35	12081	-3.88	0	0.96	0.49	CA9
386	GO:0009165 [6]: nucleotide biosynthesis	1	1	162	132	11984	-3.89	0	0.18	0.1	ADCY9
387	GO:0000087 [7]: M phase of mitotic cell cycle	1	1	162	130	11986	-3.9	0	0.19	0.1	AKAP8
388	GO:0009615 [6]: response to virus	1	1	162	38	12078	-3.91	0	0.9	0.46	IFI16
389	GO:0051168 [7]: nuclear export	1	1	162	38	12078	-3.91	0	0.9	0.46	FMR1
390	GO:0000041 [8]: transition metal ion transport	1	1	162	38	12078	-3.91	0	0.9	0.46	SLC39A2
391	GO:0006956 [6]: complement activation	1	1	162	38	12078	-3.91	0	0.9	0.46	KRT1
392	GO:0007204 [8]: cytosolic calcium ion concentration elevation	1	1	162	38	12078	-3.91	0	0.9	0.46	F2RL1
393	GO:0007067 [8]: mitosis	1	1	162	128	11988	-3.91	0	0.19	0.1	AKAP8
394	GO:0016049 [4]: cell growth	1	1	162	122	11994	-3.94	0	0.21	0.12	EMP1
395	GO:0008361 [5]: regulation of cell size	1	1	162	122	11994	-3.94	0	0.21	0.12	EMP1
396	GO:0048232 [6]: male gamete generation	1	1	162	121	11995	-3.95	0	0.22	0.12	HSF2BP
397	GO:0007283 [7]: spermatogenesis	1	1	162	121	11995	-3.95	0	0.22	0.12	HSF2BP
398	GO:0015931 [5]: nucleobase, nucleoside, nucleotide and nucleic acid transport	1	1	162	41	12075	-3.95	0	0.84	0.42	FMR1
399	GO:0045860 [5]: positive regulation of protein kinase activity	1	1	162	43	12073	-3.98	0	0.81	0.41	TNFRSF10B
400	GO:0000226 [8]: microtubule cytoskeleton organization and biogenesis	1	1	162	44	12072	-3.98	0	0.79	0.4	MAP2
401	GO:0006805 [5]: xenobiotic metabolism	1	1	162	44	12072	-3.98	0	0.79	0.4	HTN3
402	GO:0009889 [5]: regulation of biosynthesis	1	1	162	113	12003	-3.99	0	0.24	0.14	SUI1
403	GO:0019941 [9]: modification-dependent protein catabolism	1	1	162	113	12003	-3.99	0	0.24	0.14	DERL1
404	GO:0006511 [10]: ubiquitin-dependent protein catabolism	1	1	162	113	12003	-3.99	0	0.24	0.14	DERL1
405	GO:0042445 [5]: hormone metabolism	1	1	162	46	12070	-4	0	0.76	0.39	RODH
406	GO:0006979 [5]: response to oxidative stress	1	1	162	46	12070	-4	0	0.76	0.39	KRT1
407	GO:0009410 [7]: response to xenobiotic stimulus	1	1	162	47	12069	-4.01	0	0.75	0.38	HTN3
408	GO:0006417 [6]: regulation of protein biosynthesis	1	1	162	106	12010	-4.01	0	0.27	0.15	SUI1
409	GO:0043038 [7]: amino acid activation	1	1	162	49	12067	-4.02	0	0.72	0.38	CARS
410	GO:0043039 [8]: tRNA aminoacylation	1	1	162	49	12067	-4.02	0	0.72	0.38	CARS
411	GO:0006352 [8]: transcription initiation	1	1	162	49	12067	-4.02	0	0.72	0.38	CRSP2
412	GO:0006418 [8]: tRNA aminoacylation for protein translation	1	1	162	49	12067	-4.02	0	0.72	0.38	CARS
413	GO:0015674 [7]: di-, tri-valent inorganic cation transport	1	1	162	105	12011	-4.02	0	0.28	0.15	SLC39A2
414	GO:0008015 [4]: circulation	1	1	162	105	12011	-4.02	0	0.28	0.15	EPB41
415	GO:0040008 [4]: regulation of growth	1	1	162	102	12014	-4.04	0	0.29	0.15	LRP12
416	GO:0006333 [8]: chromatin assembly or disassembly	1	1	162	102	12014	-4.04	0	0.29	0.15	NAP1L1
417	GO:0007169 [7]: transmembrane receptor protein tyrosine kinase signaling pathway	1	1	162	102	12014	-4.04	0	0.29	0.15	SORBS1
418	GO:0016568 [8]: chromatin modification	1	1	162	99	12017	-4.04	0	0.3	0.16	SRCAP
419	GO:0019935 [7]: cyclic-nucleotide-mediated signaling	1	1	162	98	12018	-4.05	0	0.31	0.16	HTR1D
420	GO:0006413 [8]: translational initiation	1	1	162	53	12063	-4.05	0	0.66	0.34	SUI1
421	GO:0006400 [7]: tRNA modification	1	1	162	54	12062	-4.05	0	0.65	0.33	CARS
422	GO:0000082 [7]: G1/S transition of mitotic cell cycle	1	1	162	56	12060	-4.06	0	0.63	0.31	CUL3
423	GO:0045859 [4]: regulation of protein kinase activity	1	1	162	95	12021	-4.06	0	0.32	0.17	TNFRSF10B
424	GO:0009790 [3]: embryonic development	1	1	162	58	12058	-4.07	0	0.6	0.3	SMAD1
425	GO:0007050 [7]: cell cycle arrest	1	1	162	59	12057	-4.07	0	0.59	0.29	CUL3
426	GO:0007187 [7]: G-protein signaling, coupled to cyclic nucleotide second messenger	1	1	162	92	12024	-4.07	0	0.34	0.18	HTR1D
427	GO:0006399 [6]: tRNA metabolism	1	1	162	87	12029	-4.08	0	0.37	0.2	CARS
428	GO:0043085 [4]: positive regulation of enzyme activity	1	1	162	85	12031	-4.08	0	0.38	0.2	TNFRSF10B
429	GO:0051170 [7]: nuclear import	1	1	162	61	12055	-4.08	0	0.57	0.28	ZFYVE9
430	GO:0006606 [7]: protein-nucleus import	1	1	162	61	12055	-4.08	0	0.57	0.28	ZFYVE9
431	GO:0006694 [7]: steroid biosynthesis	1	1	162	61	12055	-4.08	0	0.57	0.28	RODH
432	GO:0009451 [6]: RNA modification	1	1	162	64	12052	-4.08	0	0.54	0.27	CARS
433	GO:0000122 [9]: negative regulation of transcription from Pol II promoter	1	1	162	63	12053	-4.08	0	0.55	0.27	PRDM1
434	GO:0006968 [4]: cellular defense response	1	1	162	86	12030	-4.08	0	0.37	0.2	ZNF161
435	GO:0006334 [8]: nucleosome assembly	1	1	162	65	12051	-4.09	0	0.53	0.27	NAP1L1
436	GO:0006800 [5]: oxygen and reactive oxygen species metabolism	1	1	162	65	12051	-4.09	0	0.53	0.27	KRT1
437	GO:0007200 [7]: G-protein signaling, coupled to IP3 second messenger (phospholipase C activating)	1	1	162	80	12036	-4.09	0	0.41	0.22	F2RL1
438	GO:0006261 [7]: DNA-dependent DNA replication	1	1	162	74	12042	-4.09	0	0.46	0.24	TREX1
439	GO:0016051 [6]: carbohydrate biosynthesis	1	1	162	73	12043	-4.09	0	0.46	0.25	GLT8D1
440	GO:0048015 [7]: phosphoinositide-mediated signaling	1	1	162	81	12035	-4.09	0	0.41	0.21	F2RL1
441	GO:0006310 [6]: DNA recombination	1	1	162	67	12049	-4.09	0	0.51	0.27	TREX1
442	GO:0006445 [7]: regulation of translation	1	1	162	67	12049	-4.09	0	0.51	0.27	SUI1
443	GO:0017038 [6]: protein import	1	1	162	72	12044	-4.09	0	0.47	0.25	ZFYVE9
444	GO:0006818 [5]: hydrogen transport	1	1	162	72	12044	-4.09	0	0.47	0.25	ATP12A
445	GO:0015992 [6]: proton transport	1	1	162	71	12045	-4.1	0	0.48	0.25	ATP12A
446	GO:0030097 [5]: hemopoiesis	1	1	162	71	12045	-4.1	0	0.48	0.25	IFI16
