# Supplementary material for: Latent Factor Analysis to Discover Pathway-Associated Putative Segmental Aneuploidies in Human Cancers
Source: PLoS Comput Biol. 2010 Sep 2;6(9):e1000920. doi: 10.1371/journal.pcbi.1000920 (PMC2932681; doi:10.1371/journal.pcbi.1000920)
Supplement: Table S3 — Full gather analysis of gene ontology for each factor. (0.43 MB ZIP) [file pcbi.1000920.s008.zip › Factor_Gather_GO/factor11_GO.txt]

#	Annotation	Total Genes With Ann	Your Genes (With Ann)	Your Genes (No Ann)	Genome (With Ann)	Genome (No Ann)	ln(Bayes factor)	neg ln(p value)	FE: neg ln(p value)	FE: neg ln(FDR)	Genes
1	GO:0006357 [8]: regulation of transcription from Pol II promoter	9	9	110	222	11938	3.25	6.73	7.81	2.27	DR1 ELK3 HMGB2 IRF2 PAWR RYBP SKIIP YY1 ZNF143
2	GO:0006366 [8]: transcription from Pol II promoter	12	12	107	418	11742	2.53	5.92	6.97	2.27	DR1 ELK3 HMGB2 HSF2 IRF2 MAF MEF2D PAWR RYBP SKIIP YY1 ZNF143
3	GO:0006997 [5]: nuclear organization and biogenesis	2	2	117	3	12157	2.23	5.55	7	2.27	ATXN7 NUP98
4	GO:0000375 [8]: RNA splicing, via transesterification reactions	7	7	112	163	11997	2.06	5.32	6.63	2.27	COVA1 CPEB3 RBM7 SFRS3 SFRS8 SKIIP SMNDC1
5	GO:0000377 [9]: RNA splicing, via transesterification reactions with bulged adenosine as nucleophile	7	7	112	163	11997	2.06	5.32	6.63	2.27	COVA1 CPEB3 RBM7 SFRS3 SFRS8 SKIIP SMNDC1
6	GO:0000398 [8]: nuclear mRNA splicing, via spliceosome	7	7	112	163	11997	2.06	5.32	6.63	2.27	COVA1 CPEB3 RBM7 SFRS3 SFRS8 SKIIP SMNDC1
7	GO:0008654 [8]: phospholipid biosynthesis	4	4	115	48	12112	1.76	5.06	6.45	2.27	CDS1 ETNK1 PI4KII TMEM23
8	GO:0006397 [7]: mRNA processing	8	8	111	229	11931	1.64	4.91	6.15	2.27	COVA1 CPEB3 PAPOLA RBM7 SFRS3 SFRS8 SKIIP SMNDC1
9	GO:0043118 [4]: negative regulation of physiological process	11	11	108	408	11752	1.59	4.83	6	2.27	ANGPTL4 BCL2L1 CDKN1C CDKN2B DR1 EED IRF2 OKL38 PAWR RYBP VEGF
10	GO:0006213 [7]: pyrimidine nucleoside metabolism	2	2	117	5	12155	1.51	4.78	6.27	2.27	CDA DPYD
11	GO:0008380 [7]: RNA splicing	7	7	112	191	11969	1.23	4.51	5.77	2.27	COVA1 CPEB3 RBM7 SFRS3 SFRS8 SKIIP SMNDC1
12	GO:0001666 [5]: response to hypoxia	2	2	117	6	12154	1.23	4.51	5.99	2.27	ANGPTL4 CREBBP
13	GO:0016071 [6]: mRNA metabolism	8	8	111	248	11912	1.18	4.47	5.68	2.27	COVA1 CPEB3 PAPOLA RBM7 SFRS3 SFRS8 SKIIP SMNDC1
14	GO:0050789 [2]: regulation of biological process	40	40	79	2827	9333	1.03	4.31	4.99	2.27	ANGPTL4 ARPP-19 ATP2C1 BCL2L1 CAP2 CDKN1C CDKN2B COVA1 CREBBP DR1 EED ELK3 GIT1 HMG2L1 HMGB2 HSF2 IL15 IRF2 JAG1 KIAA0669 MAF MEF2D OKL38 PAWR PHF15 PRDM10 RBM15 RCOR1 RYBP SFRS8 SIVA SKIIP SMAD7 SMNDC1 SP100 SPEN VEGF YY1 ZF ZNF143
15	GO:0000122 [9]: negative regulation of transcription from Pol II promoter	4	4	115	60	12100	1.02	4.31	5.68	2.27	DR1 IRF2 PAWR RYBP
16	GO:0050875 [3]: cellular physiological process	100	100	19	8995	3165	0.97	4.25	5.04	2.27	ALDH1A3 ANAPC10 ANGPTL4 ARPP-19 ATP2C1 ATXN7 BCL2L1 BPGM C9orf95 CAP2 CAPN7 CDA CDC37L1 CDC42EP4 CDKN1C CDKN2B CDS1 COVA1 CPEB3 CREBBP DJ971N18.2 DNAJB4 DPYD DR1 DUSP1 EED ELK3 EPB41L1 ETNK1 FBXL5 FBXW11 FLJ13448 GALNACT-2 GCH1 GLT8D1 HADHSC HLA-G HMG2L1 HMGB2 HSF2 HTN3 IL15 IRF2 JAG1 KCTD3 KIAA0669 KIAA2010 LOX MAF MAP1LC3B MCFD2 MEF2D MKRN1 MTO1 NACA NMT2 NUP50 NUP98 OKL38 PAPOLA PAWR PCTK2 PFK…
17	GO:0046467 [7]: membrane lipid biosynthesis	4	4	115	62	12098	0.92	4.21	5.57	2.27	CDS1 ETNK1 PI4KII TMEM23
18	GO:0050791 [3]: regulation of physiological process	36	36	83	2517	9643	0.72	4.06	4.68	2.27	ANGPTL4 ARPP-19 BCL2L1 CDKN1C CDKN2B CREBBP DR1 EED ELK3 HMG2L1 HMGB2 HSF2 IL15 IRF2 JAG1 KIAA0669 MAF MEF2D OKL38 PAWR PHF15 PRDM10 RBM15 RCOR1 RYBP SFRS8 SIVA SKIIP SMAD7 SMNDC1 SP100 SPEN VEGF YY1 ZF ZNF143
19	GO:0050794 [3]: regulation of cellular process	15	15	104	777	11383	0.43	3.77	4.66	2.27	ANGPTL4 ARPP-19 ATP2C1 BCL2L1 CDKN1C CDKN2B COVA1 GIT1 IL15 JAG1 OKL38 PAWR SIVA SMNDC1 VEGF
20	GO:0051244 [4]: regulation of cellular physiological process	12	12	107	555	11605	0.43	3.77	4.73	2.27	ANGPTL4 ARPP-19 BCL2L1 CDKN1C CDKN2B IL15 JAG1 OKL38 PAWR SIVA SMNDC1 VEGF
21	GO:0019883 [6]: antigen presentation, endogenous antigen	2	2	117	10	12150	0.41	3.77	5.16	2.27	HLA-E HLA-G
22	GO:0019885 [6]: antigen processing, endogenous antigen via MHC class I	2	2	117	10	12150	0.41	3.77	5.16	2.27	HLA-E HLA-G
23	GO:0016481 [7]: negative regulation of transcription	5	5	114	119	12041	0.37	3.7	4.95	2.27	DR1 EED IRF2 PAWR RYBP
24	GO:0006396 [6]: RNA processing	9	9	110	359	11801	0.27	3.6	4.66	2.27	COVA1 CPEB3 PAPOLA RBM3 RBM7 SFRS3 SFRS8 SKIIP SMNDC1
25	GO:0006000 [8]: fructose metabolism	2	2	117	11	12149	0.25	3.55	4.99	2.27	PFKFB4 PFKL
26	GO:0006644 [7]: phospholipid metabolism	4	4	115	77	12083	0.22	3.55	4.85	2.27	CDS1 ETNK1 PI4KII TMEM23
27	GO:0045934 [6]: negative regulation of nucleobase, nucleoside, nucleotide and nucleic acid metabolism	5	5	114	127	12033	0.13	3.45	4.69	2.27	DR1 EED IRF2 PAWR RYBP
28	GO:0008152 [3]: metabolism	79	79	40	6886	5274	0.12	3.45	3.94	1.88	ALDH1A3 ANAPC10 ANGPTL4 ARPP-19 ATP2C1 BPGM C9orf95 CAPN7 CDA CDS1 COVA1 CPEB3 CREBBP CTBS DJ971N18.2 DNAJB4 DPYD DR1 DUSP1 EED ELK3 ETNK1 FBXL5 FBXW11 FLJ13448 GALNACT-2 GCH1 GLT8D1 HADHSC HMG2L1 HMGB2 HSF2 HTN3 IRF2 KIAA0669 KIAA0934 KIAA2010 LOX MAF MAP1LC3B MEF2D MKRN1 MTO1 NACA NMT2 NUP98 PAPOLA PAWR PCTK2 PDHX PFKFB4 PFKL PHF15 PI4KII PPM1F PRDM10 RABGGTB RBM15 RBM3 RBM7 RCOR1 RKHD1 RNF38 R…
29	GO:0007186 [6]: G-protein coupled receptor protein signaling pathway	3	3	116	991	11169	0.06	3.4	0	0	CAP2 FNBP4 GIT1
30	GO:0045892 [8]: negative regulation of transcription, DNA-dependent	4	4	115	84	12076	-0.05	0	4.56	2.21	DR1 IRF2 PAWR RYBP
31	GO:0015810 [8]: L-aspartate transport	1	1	118	0	12160	-0.14	0	4.64	2.27	SLC1A6
32	GO:0019860 [8]: uracil metabolism	1	1	118	0	12160	-0.14	0	4.64	2.27	DPYD
33	GO:0030947 [5]: regulation of vascular endothelial growth factor receptor signaling pathway	1	1	118	0	12160	-0.14	0	4.64	2.27	VEGF
34	GO:0030949 [6]: positive regulation of vascular endothelial growth factor receptor signaling pathway	1	1	118	0	12160	-0.14	0	4.64	2.27	VEGF
35	GO:0046087 [9]: cytidine metabolism	1	1	118	0	12160	-0.14	0	4.64	2.27	CDA
36	GO:0046104 [9]: thymidine metabolism	1	1	118	0	12160	-0.14	0	4.64	2.27	DPYD
37	GO:0046113 [6]: nucleobase catabolism	1	1	118	0	12160	-0.14	0	4.64	2.27	DPYD
38	GO:0046121 [7]: deoxyribonucleoside catabolism	1	1	118	0	12160	-0.14	0	4.64	2.27	DPYD
39	GO:0046127 [8]: pyrimidine deoxyribonucleoside catabolism	1	1	118	0	12160	-0.14	0	4.64	2.27	DPYD
40	GO:0046135 [7]: pyrimidine nucleoside catabolism	1	1	118	0	12160	-0.14	0	4.64	2.27	DPYD
41	GO:0046335 [7]: ethanolamine biosynthesis	1	1	118	0	12160	-0.14	0	4.64	2.27	ETNK1
42	GO:0046337 [6]: phosphatidylethanolamine metabolism	1	1	118	0	12160	-0.14	0	4.64	2.27	ETNK1
43	GO:0048010 [8]: vascular endothelial growth factor receptor signaling pathway	1	1	118	0	12160	-0.14	0	4.64	2.27	VEGF
44	GO:0051004 [4]: regulation of lipoprotein lipase activity	1	1	118	0	12160	-0.14	0	4.64	2.27	ANGPTL4
45	GO:0051005 [5]: negative regulation of lipoprotein lipase activity	1	1	118	0	12160	-0.14	0	4.64	2.27	ANGPTL4
46	GO:0006208 [7]: pyrimidine base catabolism	1	1	118	0	12160	-0.14	0	4.64	2.27	DPYD
47	GO:0006212 [8]: uracil catabolism	1	1	118	0	12160	-0.14	0	4.64	2.27	DPYD
48	GO:0006214 [9]: thymidine catabolism	1	1	118	0	12160	-0.14	0	4.64	2.27	DPYD
49	GO:0006444 [9]: nascent polypeptide association	1	1	118	0	12160	-0.14	0	4.64	2.27	NACA
50	GO:0006580 [6]: ethanolamine metabolism	1	1	118	0	12160	-0.14	0	4.64	2.27	ETNK1
51	GO:0006646 [7]: phosphatidylethanolamine biosynthesis	1	1	118	0	12160	-0.14	0	4.64	2.27	ETNK1
52	GO:0006999 [6]: nuclear pore organization and biogenesis	1	1	118	0	12160	-0.14	0	4.64	2.27	NUP98
53	GO:0007624 [4]: ultradian rhythm	1	1	118	0	12160	-0.14	0	4.64	2.27	COVA1
54	GO:0051243 [5]: negative regulation of cellular physiological process	7	7	112	258	11902	-0.2	0	4.23	1.98	ANGPTL4 BCL2L1 CDKN1C CDKN2B OKL38 PAWR VEGF
55	GO:0001525 [6]: angiogenesis	3	3	116	46	12114	-0.23	0	4.44	2.13	ANGPTL4 JAG1 VEGF
56	GO:0000245 [8]: spliceosome assembly	2	2	117	15	12145	-0.27	0	4.46	2.14	SFRS8 SMNDC1
57	GO:0048514 [5]: blood vessel morphogenesis	3	3	116	48	12112	-0.33	0	4.33	2.06	ANGPTL4 JAG1 VEGF
58	GO:0001568 [4]: blood vessel development	3	3	116	48	12112	-0.33	0	4.33	2.06	ANGPTL4 JAG1 VEGF
59	GO:0044238 [4]: primary metabolism	71	71	48	6215	5945	-0.44	0	3.26	1.7	ALDH1A3 ANAPC10 ANGPTL4 ARPP-19 BPGM C9orf95 CAPN7 CDA CDS1 COVA1 CPEB3 CREBBP CTBS DNAJB4 DPYD DR1 DUSP1 EED ELK3 ETNK1 FBXL5 FBXW11 GALNACT-2 GCH1 GLT8D1 HADHSC HMG2L1 HMGB2 HSF2 IRF2 KIAA0669 KIAA2010 LOX MAF MAP1LC3B MEF2D MKRN1 NACA NMT2 NUP98 PAPOLA PAWR PCTK2 PFKFB4 PFKL PHF15 PI4KII PPM1F PRDM10 RABGGTB RBM15 RBM3 RBM7 RCOR1 RKHD1 RNF38 RPN2 RPS7 RYBP SFRS3 SFRS8 SKIIP SMAD7 SMNDC1 SP100 …
60	GO:0009892 [5]: negative regulation of metabolism	5	5	114	151	12009	-0.49	0	4.03	1.88	DR1 EED IRF2 PAWR RYBP
61	GO:0007582 [2]: physiological process	109	109	10	10353	1807	-0.5	0	3.63	1.72	ALDH1A3 ANAPC10 ANGPTL4 ARPP-19 ATP2C1 ATXN7 BCL2L1 BPGM C9orf95 CAP2 CAPN7 CDA CDC37L1 CDC42EP4 CDKN1C CDKN2B CDS1 COVA1 CPEB3 CREBBP CTBS DJ971N18.2 DNAJB4 DPYD DR1 DUSP1 EED ELK3 EML2 EPB41L1 ETNK1 FBXL5 FBXW11 FLJ13448 GALNACT-2 GCH1 GLT8D1 HADHSC HBXIP HLA-E HLA-G HMG2L1 HMGB2 HSF2 HTN3 IL15 IRF2 JAG1 KCTD3 KIAA0669 KIAA0934 KIAA2010 LOX MAF MAP1LC3B MCFD2 MEF2D MKRN1 MTO1 NACA NMT2 NUP50 NU…
62	GO:0006066 [5]: alcohol metabolism	6	6	113	214	11946	-0.55	0	3.91	1.86	ALDH1A3 ARPP-19 BPGM ETNK1 PFKFB4 PFKL
63	GO:0043285 [5]: biopolymer catabolism	1	1	118	605	11555	-0.56	0	0	0	CAPN7
64	GO:0030163 [6]: protein catabolism	1	1	118	598	11562	-0.61	0	0	0	CAPN7
65	GO:0044237 [4]: cellular metabolism	73	73	46	6492	5668	-0.68	0	3	1.61	ALDH1A3 ANAPC10 ARPP-19 BPGM C9orf95 CAPN7 CDA CDS1 COVA1 CPEB3 CREBBP DJ971N18.2 DNAJB4 DPYD DR1 DUSP1 EED ELK3 ETNK1 FBXL5 FBXW11 FLJ13448 GALNACT-2 GCH1 GLT8D1 HADHSC HMG2L1 HMGB2 HSF2 HTN3 IRF2 KIAA0669 KIAA2010 LOX MAF MAP1LC3B MEF2D MKRN1 MTO1 NACA NMT2 NUP98 PAPOLA PAWR PCTK2 PFKFB4 PFKL PHF15 PI4KII PPM1F PRDM10 RABGGTB RBM15 RBM3 RBM7 RCOR1 RKHD1 RNF38 RPN2 RPS7 RYBP SFRS3 SFRS8 SKIIP SM…
66	GO:0044257 [7]: cellular protein catabolism	1	1	118	583	11577	-0.74	0	0	0	CAPN7
67	GO:0006508 [8]: proteolysis and peptidolysis	1	1	118	583	11577	-0.74	0	0	0	CAPN7
68	GO:0006139 [5]: nucleobase, nucleoside, nucleotide and nucleic acid metabolism	37	37	82	2930	9230	-0.76	0	2.98	1.6	C9orf95 CDA COVA1 CPEB3 CREBBP DPYD DR1 EED ELK3 HMG2L1 HMGB2 HSF2 IRF2 KIAA0669 KIAA2010 MAF MEF2D NUP98 PAPOLA PAWR PHF15 PRDM10 RBM15 RBM3 RBM7 RCOR1 RYBP SFRS3 SFRS8 SKIIP SMAD7 SMNDC1 SP100 SPEN YY1 ZF ZNF143
69	GO:0006950 [4]: response to stress	14	14	105	836	11324	-0.77	0	3.34	1.7	ANGPTL4 CREBBP DNAJB4 DUSP1 HBXIP HLA-G HMGB2 HSF2 SERPINF2 SMAD7 TNFAIP6 VEGF YY1 ZF
70	GO:0016070 [5]: RNA metabolism	9	9	110	442	11718	-0.81	0	3.47	1.7	COVA1 CPEB3 PAPOLA RBM3 RBM7 SFRS3 SFRS8 SKIIP SMNDC1
71	GO:0018279 [10]: N-linked glycosylation via asparagine	1	1	118	1	12159	-0.82	0	3.95	1.88	RPN2
72	GO:0018319 [10]: protein amino acid myristoylation	1	1	118	1	12159	-0.82	0	3.95	1.88	NMT2
73	GO:0018377 [9]: protein myristoylation	1	1	118	1	12159	-0.82	0	3.95	1.88	NMT2
74	GO:0046131 [8]: pyrimidine ribonucleoside metabolism	1	1	118	1	12159	-0.82	0	3.95	1.88	CDA
75	GO:0046326 [7]: positive regulation of glucose import	1	1	118	1	12159	-0.82	0	3.95	1.88	ARPP-19
76	GO:0050652 [9]: dermatan sulfate proteoglycan biosynthesis, polysaccharide chain biosynthesis	1	1	118	1	12159	-0.82	0	3.95	1.88	GALNACT-2
77	GO:0050653 [8]: chondroitin sulfate proteoglycan biosynthesis, polysaccharide chain biosynthesis	1	1	118	1	12159	-0.82	0	3.95	1.88	GALNACT-2
78	GO:0006499 [11]: N-terminal protein myristoylation	1	1	118	1	12159	-0.82	0	3.95	1.88	NMT2
79	GO:0009164 [6]: nucleoside catabolism	1	1	118	1	12159	-0.82	0	3.95	1.88	DPYD
80	GO:0009267 [5]: cellular response to starvation	1	1	118	1	12159	-0.82	0	3.95	1.88	ANGPTL4
81	GO:0019222 [4]: regulation of metabolism	27	27	92	2011	10149	-0.86	0	2.97	1.59	ANGPTL4 ARPP-19 CREBBP DR1 EED ELK3 HMG2L1 HMGB2 HSF2 IRF2 KIAA0669 MAF MEF2D PAWR PHF15 PRDM10 RBM15 RCOR1 RYBP SFRS8 SKIIP SMAD7 SP100 SPEN YY1 ZF ZNF143
82	GO:0019318 [7]: hexose metabolism	4	4	115	111	12049	-0.88	0	3.67	1.72	ARPP-19 BPGM PFKFB4 PFKL
83	GO:0009607 [4]: response to biotic stimulus	15	15	104	943	11217	-0.92	0	3.13	1.64	DNAJB4 DUSP1 HBXIP HLA-E HLA-G HSF2 HTN3 IL15 IRF2 SERPINF2 SIVA TNFAIP6 TNFSF9 YY1 ZF
84	GO:0006350 [6]: transcription	26	26	93	1943	10217	-0.97	0	2.85	1.56	CREBBP DR1 EED ELK3 HMG2L1 HMGB2 HSF2 IRF2 KIAA0669 MAF MEF2D PAPOLA PAWR PHF15 PRDM10 RBM15 RCOR1 RYBP SFRS8 SKIIP SMAD7 SP100 SPEN YY1 ZF ZNF143
85	GO:0045449 [6]: regulation of transcription	25	25	94	1852	10308	-0.98	0	2.86	1.56	CREBBP DR1 EED ELK3 HMG2L1 HMGB2 HSF2 IRF2 KIAA0669 MAF MEF2D PAWR PHF15 PRDM10 RBM15 RCOR1 RYBP SFRS8 SKIIP SMAD7 SP100 SPEN YY1 ZF ZNF143
86	GO:0005996 [6]: monosaccharide metabolism	4	4	115	115	12045	-0.98	0	3.56	1.72	ARPP-19 BPGM PFKFB4 PFKL
87	GO:0008283 [4]: cell proliferation	16	16	103	1042	11118	-1	0	3.02	1.62	ANAPC10 CDC37L1 CDKN1C CDKN2B DUSP1 HMGB2 IL15 IRF2 JAG1 NUP98 PAWR PCTK2 RBM7 STAG1 TNFSF9 VEGF
88	GO:0050790 [3]: regulation of enzyme activity	5	5	114	177	11983	-1.03	0	3.44	1.7	ANGPTL4 CAP2 CDKN1C CDKN2B GIT1
89	GO:0006643 [6]: membrane lipid metabolism	4	4	115	117	12043	-1.03	0	3.51	1.7	CDS1 ETNK1 PI4KII TMEM23
90	GO:0019219 [5]: regulation of nucleobase, nucleoside, nucleotide and nucleic acid metabolism	25	25	94	1878	10282	-1.09	0	2.72	1.48	CREBBP DR1 EED ELK3 HMG2L1 HMGB2 HSF2 IRF2 KIAA0669 MAF MEF2D PAWR PHF15 PRDM10 RBM15 RCOR1 RYBP SFRS8 SKIIP SMAD7 SP100 SPEN YY1 ZF ZNF143
91	GO:0009116 [6]: nucleoside metabolism	2	2	117	25	12135	-1.12	0	3.58	1.72	CDA DPYD
92	GO:0006468 [8]: protein amino acid phosphorylation	1	1	118	536	11624	-1.13	0	0	0	PCTK2
93	GO:0042127 [5]: regulation of cell proliferation	6	6	113	254	11906	-1.18	0	3.2	1.65	CDKN1C CDKN2B IL15 JAG1 PAWR VEGF
94	GO:0030071 [8]: regulation of mitotic metaphase/anaphase transition	1	1	118	2	12158	-1.22	0	3.55	1.72	ANAPC10
95	GO:0043255 [6]: regulation of carbohydrate biosynthesis	1	1	118	2	12158	-1.22	0	3.55	1.72	ARPP-19
96	GO:0045722 [7]: positive regulation of gluconeogenesis	1	1	118	2	12158	-1.22	0	3.55	1.72	ARPP-19
97	GO:0045913 [6]: positive regulation of carbohydrate metabolism	1	1	118	2	12158	-1.22	0	3.55	1.72	ARPP-19
98	GO:0046323 [9]: glucose import	1	1	118	2	12158	-1.22	0	3.55	1.72	ARPP-19
99	GO:0046324 [6]: regulation of glucose import	1	1	118	2	12158	-1.22	0	3.55	1.72	ARPP-19
100	GO:0050651 [8]: dermatan sulfate proteoglycan biosynthesis	1	1	118	2	12158	-1.22	0	3.55	1.72	GALNACT-2
101	GO:0051103 [7]: DNA ligation during DNA repair	1	1	118	2	12158	-1.22	0	3.55	1.72	HMGB2
102	GO:0006109 [5]: regulation of carbohydrate metabolism	1	1	118	2	12158	-1.22	0	3.55	1.72	ARPP-19
103	GO:0006111 [7]: regulation of gluconeogenesis	1	1	118	2	12158	-1.22	0	3.55	1.72	ARPP-19
104	GO:0006288 [8]: base-excision repair, DNA ligation	1	1	118	2	12158	-1.22	0	3.55	1.72	HMGB2
105	GO:0006686 [9]: sphingomyelin biosynthesis	1	1	118	2	12158	-1.22	0	3.55	1.72	TMEM23
106	GO:0009408 [5]: response to heat	1	1	118	2	12158	-1.22	0	3.55	1.72	DNAJB4
107	GO:0016051 [6]: carbohydrate biosynthesis	3	3	116	71	12089	-1.25	0	3.35	1.7	ARPP-19 GALNACT-2 GLT8D1
108	GO:0007166 [5]: cell surface receptor linked signal transduction	8	8	111	1413	10747	-1.25	0	0.03	0.01	CAP2 CD47 FBXW11 FNBP4 GIT1 JAG1 SMAD7 VEGF
109	GO:0007154 [3]: cell communication	27	27	92	3448	8712	-1.37	0	0.07	0.04	ANGPTL4 ARHGEF3 ATP2C1 CAP2 CD47 CDH8 CDS1 CREBBP EFNA3 ELK3 FBXW11 FNBP4 GCH1 GIT1 ICAM5 IL15 JAG1 RAB7 RRAD SH3MD1 SLC1A6 SMAD7 SNX2 STAM TNFAIP6 TNFSF9 VEGF
110	GO:0007165 [4]: signal transduction	21	21	98	2805	9355	-1.39	0	0.06	0.04	ARHGEF3 ATP2C1 CAP2 CD47 CDS1 CREBBP ELK3 FBXW11 FNBP4 GIT1 IL15 JAG1 RAB7 RRAD SH3MD1 SMAD7 SNX2 STAM TNFAIP6 TNFSF9 VEGF
111	GO:0030333 [5]: antigen processing	2	2	117	30	12130	-1.41	0	3.26	1.7	HLA-E HLA-G
112	GO:0016310 [7]: phosphorylation	2	2	117	635	11525	-1.47	0	0.01	0	KIAA2010 PCTK2
113	GO:0006915 [6]: apoptosis	8	8	111	432	11728	-1.48	0	2.75	1.48	ANGPTL4 BCL2L1 PAWR PPM1F SIVA SMNDC1 TNFSF9 VEGF
114	GO:0006355 [7]: regulation of transcription, DNA-dependent	23	23	96	1790	10370	-1.48	0	2.27	1.29	CREBBP DR1 ELK3 HMG2L1 HMGB2 HSF2 IRF2 KIAA0669 MAF MEF2D PAWR PHF15 PRDM10 RCOR1 RYBP SFRS8 SKIIP SMAD7 SP100 SPEN YY1 ZF ZNF143
115	GO:0012501 [5]: programmed cell death	8	8	111	434	11726	-1.49	0	2.73	1.48	ANGPTL4 BCL2L1 PAWR PPM1F SIVA SMNDC1 TNFSF9 VEGF
116	GO:0042439 [7]: ethanolamine and derivative metabolism	1	1	118	3	12157	-1.5	0	3.26	1.7	ETNK1
117	GO:0042594 [5]: response to starvation	1	1	118	3	12157	-1.5	0	3.26	1.7	ANGPTL4
118	GO:0045766 [8]: positive regulation of angiogenesis	1	1	118	3	12157	-1.5	0	3.26	1.7	ANGPTL4
119	GO:0045834 [6]: positive regulation of lipid metabolism	1	1	118	3	12157	-1.5	0	3.26	1.7	ANGPTL4
120	GO:0045884 [9]: regulation of survival gene product activity	1	1	118	3	12157	-1.5	0	3.26	1.7	BCL2L1
121	GO:0046125 [8]: pyrimidine deoxyribonucleoside metabolism	1	1	118	3	12157	-1.5	0	3.26	1.7	DPYD
122	GO:0050650 [7]: chondroitin sulfate proteoglycan biosynthesis	1	1	118	3	12157	-1.5	0	3.26	1.7	GALNACT-2
123	GO:0050655 [7]: dermatan sulfate proteoglycan metabolism	1	1	118	3	12157	-1.5	0	3.26	1.7	GALNACT-2
124	GO:0050918 [7]: positive chemotaxis	1	1	118	3	12157	-1.5	0	3.26	1.7	VEGF
125	GO:0050926 [8]: regulation of positive chemotaxis	1	1	118	3	12157	-1.5	0	3.26	1.7	VEGF
126	GO:0050927 [9]: positive regulation of positive chemotaxis	1	1	118	3	12157	-1.5	0	3.26	1.7	VEGF
127	GO:0050930 [10]: induction of positive chemotaxis	1	1	118	3	12157	-1.5	0	3.26	1.7	VEGF
128	GO:0001570 [4]: vasculogenesis	1	1	118	3	12157	-1.5	0	3.26	1.7	VEGF
129	GO:0006002 [9]: fructose 6-phosphate metabolism	1	1	118	3	12157	-1.5	0	3.26	1.7	PFKL
130	GO:0006003 [9]: fructose 2,6-bisphosphate metabolism	1	1	118	3	12157	-1.5	0	3.26	1.7	PFKFB4
131	GO:0007091 [9]: mitotic metaphase/anaphase transition	1	1	118	3	12157	-1.5	0	3.26	1.7	ANAPC10
132	GO:0008634 [10]: negative regulation of survival gene product activity	1	1	118	3	12157	-1.5	0	3.26	1.7	BCL2L1
133	GO:0009120 [7]: deoxyribonucleoside metabolism	1	1	118	3	12157	-1.5	0	3.26	1.7	DPYD
134	GO:0009249 [9]: protein-lipoylation	1	1	118	3	12157	-1.5	0	3.26	1.7	NMT2
135	GO:0006006 [8]: glucose metabolism	3	3	116	80	12080	-1.5	0	3.07	1.64	ARPP-19 BPGM PFKL
136	GO:0050896 [3]: response to stimulus	24	24	95	1920	10240	-1.59	0	2.11	1.22	ANGPTL4 ATXN7 CDS1 CREBBP DNAJB4 DUSP1 EML2 HBXIP HLA-E HLA-G HMGB2 HSF2 HTN3 IL15 IRF2 RABGGTB SERPINF2 SIVA SMAD7 TNFAIP6 TNFSF9 VEGF YY1 ZF
137	GO:0007049 [5]: cell cycle	11	11	108	702	11458	-1.6	0	2.47	1.35	ANAPC10 CDC37L1 CDKN1C CDKN2B DUSP1 HMGB2 NUP98 PCTK2 RBM7 STAG1 VEGF
138	GO:0006351 [7]: transcription, DNA-dependent	23	23	96	1846	10314	-1.66	0	2.03	1.19	CREBBP DR1 ELK3 HMG2L1 HMGB2 HSF2 IRF2 KIAA0669 MAF MEF2D PAWR PHF15 PRDM10 RCOR1 RYBP SFRS8 SKIIP SMAD7 SP100 SPEN YY1 ZF ZNF143
139	GO:0015800 [7]: acidic amino acid transport	1	1	118	4	12156	-1.72	0	3.05	1.64	SLC1A6
140	GO:0015813 [8]: L-glutamate transport	1	1	118	4	12156	-1.72	0	3.05	1.64	SLC1A6
141	GO:0017000 [6]: antibiotic biosynthesis	1	1	118	4	12156	-1.72	0	3.05	1.64	FLJ13448
142	GO:0018065 [8]: protein-cofactor linkage	1	1	118	4	12156	-1.72	0	3.05	1.64	NMT2
143	GO:0030866 [8]: cortical actin cytoskeleton organization and biogenesis	1	1	118	4	12156	-1.72	0	3.05	1.64	EPB41L1
144	GO:0045445 [4]: myoblast differentiation	1	1	118	4	12156	-1.72	0	3.05	1.64	JAG1
145	GO:0045446 [4]: endothelial cell differentiation	1	1	118	4	12156	-1.72	0	3.05	1.64	JAG1
146	GO:0046146 [7]: tetrahydrobiopterin metabolism	1	1	118	4	12156	-1.72	0	3.05	1.64	GCH1
147	GO:0050654 [6]: chondroitin sulfate proteoglycan metabolism	1	1	118	4	12156	-1.72	0	3.05	1.64	GALNACT-2
148	GO:0050920 [7]: regulation of chemotaxis	1	1	118	4	12156	-1.72	0	3.05	1.64	VEGF
149	GO:0050921 [8]: positive regulation of chemotaxis	1	1	118	4	12156	-1.72	0	3.05	1.64	VEGF
150	GO:0006207 [8]: 'de novo' pyrimidine base biosynthesis	1	1	118	4	12156	-1.72	0	3.05	1.64	DPYD
151	GO:0006359 [8]: regulation of transcription from Pol III promoter	1	1	118	4	12156	-1.72	0	3.05	1.64	ZNF143
152	GO:0006661 [11]: phosphatidylinositol biosynthesis	1	1	118	4	12156	-1.72	0	3.05	1.64	PI4KII
153	GO:0006729 [8]: tetrahydrobiopterin biosynthesis	1	1	118	4	12156	-1.72	0	3.05	1.64	GCH1
154	GO:0008333 [7]: endosome to lysosome transport	1	1	118	4	12156	-1.72	0	3.05	1.64	HMG2L1
155	GO:0008219 [4]: cell death	8	8	111	462	11698	-1.72	0	2.45	1.34	ANGPTL4 BCL2L1 PAWR PPM1F SIVA SMNDC1 TNFSF9 VEGF
156	GO:0009615 [6]: response to virus	2	2	117	37	12123	-1.74	0	2.91	1.57	HBXIP ZF
157	GO:0000079 [5]: regulation of cyclin dependent protein kinase activity	2	2	117	37	12123	-1.74	0	2.91	1.57	CDKN1C CDKN2B
158	GO:0016265 [3]: death	8	8	111	466	11694	-1.75	0	2.41	1.32	ANGPTL4 BCL2L1 PAWR PPM1F SIVA SMNDC1 TNFSF9 VEGF
159	GO:0006092 [7]: main pathways of carbohydrate metabolism	3	3	116	90	12070	-1.76	0	2.79	1.51	ARPP-19 BPGM PFKL
160	GO:0000902 [4]: cellular morphogenesis	4	4	115	158	12002	-1.82	0	2.62	1.42	CAP2 CDC42EP4 COVA1 OKL38
161	GO:0009057 [5]: macromolecule catabolism	3	3	116	707	11453	-1.84	0	0.03	0.01	BPGM CAPN7 PFKL
162	GO:0044249 [5]: cellular biosynthesis	13	13	106	931	11229	-1.84	0	2.08	1.21	ARPP-19 C9orf95 DPYD ETNK1 FLJ13448 GALNACT-2 GCH1 GLT8D1 KIAA2010 NACA NMT2 RPN2 RPS7
163	GO:0016999 [6]: antibiotic metabolism	1	1	118	5	12155	-1.89	0	2.87	1.57	FLJ13448
164	GO:0019856 [7]: pyrimidine base biosynthesis	1	1	118	5	12155	-1.89	0	2.87	1.57	DPYD
165	GO:0030865 [7]: cortical cytoskeleton organization and biogenesis	1	1	118	5	12155	-1.89	0	2.87	1.57	EPB41L1
166	GO:0046488 [10]: phosphatidylinositol metabolism	1	1	118	5	12155	-1.89	0	2.87	1.57	PI4KII
167	GO:0006266 [6]: DNA ligation	1	1	118	5	12155	-1.89	0	2.87	1.57	HMGB2
168	GO:0006914 [4]: autophagy	1	1	118	5	12155	-1.89	0	2.87	1.57	MAP1LC3B
169	GO:0007041 [6]: lysosomal transport	1	1	118	5	12155	-1.89	0	2.87	1.57	HMG2L1
170	GO:0008637 [8]: apoptotic mitochondrial changes	1	1	118	5	12155	-1.89	0	2.87	1.57	BCL2L1
171	GO:0005975 [5]: carbohydrate metabolism	7	7	112	401	11759	-1.91	0	2.29	1.29	ARPP-19 BPGM CTBS GALNACT-2 GLT8D1 PFKFB4 PFKL
172	GO:0044265 [6]: cellular macromolecule catabolism	3	3	116	692	11468	-1.92	0	0.03	0.01	BPGM CAPN7 PFKL
173	GO:0007275 [2]: development	13	13	106	1774	10386	-1.95	0	0.11	0.06	ANGPTL4 ATP2C1 CAP2 CDC42EP4 COVA1 ENAH HTN3 JAG1 MEF2D OKL38 PDLIM5 RYBP VEGF
174	GO:0043066 [7]: negative regulation of apoptosis	3	3	116	100	12060	-1.97	0	2.55	1.39	ANGPTL4 BCL2L1 VEGF
175	GO:0019882 [5]: antigen presentation	2	2	117	43	12117	-1.98	0	2.65	1.42	HLA-E HLA-G
176	GO:0042981 [6]: regulation of apoptosis	5	5	114	245	11915	-1.99	0	2.35	1.31	ANGPTL4 BCL2L1 SIVA SMNDC1 VEGF
177	GO:0043069 [6]: negative regulation of programmed cell death	3	3	116	101	12059	-1.99	0	2.52	1.38	ANGPTL4 BCL2L1 VEGF
178	GO:0043067 [5]: regulation of programmed cell death	5	5	114	247	11913	-2	0	2.32	1.31	ANGPTL4 BCL2L1 SIVA SMNDC1 VEGF
179	GO:0009056 [4]: catabolism	5	5	114	904	11256	-2.01	0	0.06	0.03	BPGM CAPN7 DPYD GCH1 PFKL
180	GO:0000086 [7]: G2/M transition of mitotic cell cycle	2	2	117	44	12116	-2.01	0	2.62	1.42	CDKN1C CDKN2B
181	GO:0006096 [8]: glycolysis	2	2	117	44	12116	-2.01	0	2.62	1.42	BPGM PFKL
182	GO:0043119 [4]: positive regulation of physiological process	6	6	113	331	11829	-2.02	0	2.21	1.26	ANGPTL4 ARPP-19 IL15 SIVA SMNDC1 VEGF
183	GO:0009058 [4]: biosynthesis	13	13	106	976	11184	-2.03	0	1.83	1.08	ARPP-19 C9orf95 DPYD ETNK1 FLJ13448 GALNACT-2 GCH1 GLT8D1 KIAA2010 NACA NMT2 RPN2 RPS7
184	GO:0006206 [7]: pyrimidine base metabolism	1	1	118	6	12154	-2.03	0	2.72	1.48	DPYD
185	GO:0006378 [8]: mRNA polyadenylylation	1	1	118	6	12154	-2.03	0	2.72	1.48	PAPOLA
186	GO:0006684 [8]: sphingomyelin metabolism	1	1	118	6	12154	-2.03	0	2.72	1.48	TMEM23
187	GO:0007034 [6]: vacuolar transport	1	1	118	6	12154	-2.03	0	2.72	1.48	HMG2L1
188	GO:0009987 [2]: cellular process	110	110	9	10837	1323	-2.06	0	1.86	1.11	ALDH1A3 ANAPC10 ANGPTL4 ARHGEF3 ARPP-19 ATP2C1 ATXN7 BCL2L1 BPGM C9orf95 CAP2 CAPN7 CD47 CDA CDC37L1 CDC42EP4 CDH8 CDKN1C CDKN2B CDS1 COVA1 CPEB3 CREBBP DJ971N18.2 DNAJB4 DPYD DR1 DUSP1 EED EFNA3 ELK3 EPB41L1 ETNK1 FBXL5 FBXW11 FLJ13448 FNBP4 GALNACT-2 GCH1 GIT1 GLT8D1 HADHSC HLA-G HMG2L1 HMGB2 HSF2 HTN3 ICAM5 IL15 IRF2 JAG1 KCTD3 KIAA0669 KIAA2010 LOX MAF MAP1LC3B MCFD2 MEF2D MKRN1 MTO1 NACA NMT…
189	GO:0044262 [6]: cellular carbohydrate metabolism	5	5	114	253	11907	-2.06	0	2.25	1.27	ARPP-19 BPGM GALNACT-2 PFKFB4 PFKL
190	GO:0050879 [4]: organismal movement	4	4	115	176	11984	-2.07	0	2.33	1.31	ATXN7 CDS1 EML2 RABGGTB
191	GO:0050881 [5]: musculoskeletal movement	4	4	115	176	11984	-2.07	0	2.33	1.31	ATXN7 CDS1 EML2 RABGGTB
192	GO:0050885 [6]: regulation of balance	4	4	115	176	11984	-2.07	0	2.33	1.31	ATXN7 CDS1 EML2 RABGGTB
193	GO:0050953 [6]: sensory perception of light	4	4	115	176	11984	-2.07	0	2.33	1.31	ATXN7 CDS1 EML2 RABGGTB
194	GO:0050957 [6]: equilibrioception	4	4	115	176	11984	-2.07	0	2.33	1.31	ATXN7 CDS1 EML2 RABGGTB
195	GO:0007601 [7]: visual perception	4	4	115	176	11984	-2.07	0	2.33	1.31	ATXN7 CDS1 EML2 RABGGTB
196	GO:0006793 [5]: phosphorus metabolism	4	4	115	778	11382	-2.07	0	0.05	0.03	DUSP1 KIAA2010 PCTK2 PPM1F
197	GO:0006796 [6]: phosphate metabolism	4	4	115	778	11382	-2.07	0	0.05	0.03	DUSP1 KIAA2010 PCTK2 PPM1F
198	GO:0006986 [5]: response to unfolded protein	2	2	117	46	12114	-2.08	0	2.54	1.39	DNAJB4 HSF2
199	GO:0051242 [5]: positive regulation of cellular physiological process	5	5	114	256	11904	-2.09	0	2.21	1.26	ARPP-19 IL15 SIVA SMNDC1 VEGF
200	GO:0006259 [5]: DNA metabolism	2	2	117	536	11624	-2.13	0	0.03	0.01	HMGB2 NUP98
201	GO:0043283 [4]: biopolymer metabolism	12	12	107	1599	10561	-2.14	0	0.14	0.09	CAPN7 COVA1 CPEB3 HMGB2 NUP98 PAPOLA RBM3 RBM7 SFRS3 SFRS8 SKIIP SMNDC1
202	GO:0017144 [5]: drug metabolism	1	1	118	7	12153	-2.15	0	2.59	1.42	FLJ13448
203	GO:0018195 [9]: peptidyl-arginine modification	1	1	118	7	12153	-2.15	0	2.59	1.42	RPN2
204	GO:0018196 [9]: peptidyl-asparagine modification	1	1	118	7	12153	-2.15	0	2.59	1.42	RPN2
205	GO:0018211 [9]: peptidyl-tryptophan modification	1	1	118	7	12153	-2.15	0	2.59	1.42	RPN2
206	GO:0030216 [4]: keratinocyte differentiation	1	1	118	7	12153	-2.15	0	2.59	1.42	JAG1
207	GO:0006376 [9]: mRNA splice site selection	1	1	118	7	12153	-2.15	0	2.59	1.42	SFRS8
208	GO:0006415 [8]: translational termination	1	1	118	7	12153	-2.15	0	2.59	1.42	NACA
209	GO:0051179 [3]: localization	16	16	103	1969	10191	-2.2	0	0.19	0.12	ARPP-19 ATP2C1 FBXL5 HMG2L1 KCTD3 KIAA2010 MCFD2 NUP50 NUP98 PRDM10 PSCD3 RAB7 SLC1A6 SNX2 STAM TRPV4
210	GO:0006810 [4]: transport	16	16	103	1959	10201	-2.21	0	0.2	0.13	ARPP-19 ATP2C1 FBXL5 HMG2L1 KCTD3 KIAA2010 MCFD2 NUP50 NUP98 PRDM10 PSCD3 RAB7 SLC1A6 SNX2 STAM TRPV4
211	GO:0051234 [4]: establishment of localization	16	16	103	1961	10199	-2.22	0	0.2	0.13	ARPP-19 ATP2C1 FBXL5 HMG2L1 KCTD3 KIAA2010 MCFD2 NUP50 NUP98 PRDM10 PSCD3 RAB7 SLC1A6 SNX2 STAM TRPV4
212	GO:0019538 [5]: protein metabolism	25	25	94	2783	9377	-2.24	0	0.33	0.22	ANAPC10 CAPN7 CREBBP DNAJB4 DUSP1 FBXL5 FBXW11 GALNACT-2 HMGB2 HSF2 LOX MAP1LC3B MKRN1 NACA NMT2 PCTK2 PPM1F RABGGTB RKHD1 RNF38 RPN2 RPS7 SFRS8 SMNDC1 ST13
213	GO:0009596 [6]: detection of pest, pathogen or parasite	1	1	118	8	12152	-2.26	0	2.48	1.36	HLA-G
214	GO:0019216 [5]: regulation of lipid metabolism	1	1	118	8	12152	-2.26	0	2.48	1.36	ANGPTL4
215	GO:0006268 [8]: DNA unwinding	1	1	118	8	12152	-2.26	0	2.48	1.36	HMGB2
216	GO:0006559 [8]: L-phenylalanine catabolism	1	1	118	8	12152	-2.26	0	2.48	1.36	GCH1
217	GO:0006835 [7]: dicarboxylic acid transport	1	1	118	8	12152	-2.26	0	2.48	1.36	SLC1A6
218	GO:0000278 [6]: mitotic cell cycle	4	4	115	192	11968	-2.26	0	2.1	1.22	ANAPC10 CDKN1C CDKN2B STAG1
219	GO:0006461 [7]: protein complex assembly	4	4	115	192	11968	-2.26	0	2.1	1.22	CREBBP HMGB2 SFRS8 SMNDC1
220	GO:0044267 [6]: cellular protein metabolism	25	25	94	2762	9398	-2.27	0	0.35	0.23	ANAPC10 CAPN7 CREBBP DNAJB4 DUSP1 FBXL5 FBXW11 GALNACT-2 HMGB2 HSF2 LOX MAP1LC3B MKRN1 NACA NMT2 PCTK2 PPM1F RABGGTB RKHD1 RNF38 RPN2 RPS7 SFRS8 SMNDC1 ST13
221	GO:0043170 [4]: macromolecule metabolism	31	31	88	3115	9045	-2.28	0	0.71	0.44	ANAPC10 ARPP-19 BPGM CAPN7 CREBBP CTBS DNAJB4 DUSP1 FBXL5 FBXW11 GALNACT-2 GLT8D1 HMGB2 HSF2 LOX MAP1LC3B MKRN1 NACA NMT2 PCTK2 PFKFB4 PFKL PPM1F RABGGTB RKHD1 RNF38 RPN2 RPS7 SFRS8 SMNDC1 ST13
222	GO:0044260 [5]: cellular macromolecule metabolism	29	29	90	2957	9203	-2.32	0	0.63	0.4	ANAPC10 ARPP-19 BPGM CAPN7 CREBBP DNAJB4 DUSP1 FBXL5 FBXW11 GALNACT-2 HMGB2 HSF2 LOX MAP1LC3B MKRN1 NACA NMT2 PCTK2 PFKFB4 PFKL PPM1F RABGGTB RKHD1 RNF38 RPN2 RPS7 SFRS8 SMNDC1 ST13
223	GO:0006007 [9]: glucose catabolism	2	2	117	54	12106	-2.32	0	2.28	1.29	BPGM PFKL
224	GO:0008610 [6]: lipid biosynthesis	4	4	115	197	11963	-2.32	0	2.03	1.19	CDS1 ETNK1 PI4KII TMEM23
225	GO:0006091 [5]: generation of precursor metabolites and energy	8	8	111	561	11599	-2.32	0	1.68	0.99	ARPP-19 BPGM COVA1 DJ971N18.2 DPYD KIAA2010 MTO1 PFKL
226	GO:0044248 [5]: cellular catabolism	5	5	114	830	11330	-2.33	0	0.09	0.06	BPGM CAPN7 DPYD GCH1 PFKL
227	GO:0000082 [7]: G1/S transition of mitotic cell cycle	2	2	117	55	12105	-2.35	0	2.25	1.27	CDKN1C CDKN2B
228	GO:0019363 [7]: pyridine nucleotide biosynthesis	1	1	118	9	12151	-2.35	0	2.38	1.32	C9orf95
229	GO:0042558 [6]: pteridine and derivative metabolism	1	1	118	9	12151	-2.35	0	2.38	1.32	GCH1
230	GO:0042559 [7]: pteridine and derivative biosynthesis	1	1	118	9	12151	-2.35	0	2.38	1.32	GCH1
231	GO:0046112 [6]: nucleobase biosynthesis	1	1	118	9	12151	-2.35	0	2.38	1.32	DPYD
232	GO:0006558 [7]: L-phenylalanine metabolism	1	1	118	9	12151	-2.35	0	2.38	1.32	GCH1
233	GO:0007040 [7]: lysosome organization and biogenesis	1	1	118	9	12151	-2.35	0	2.38	1.32	HMG2L1
234	GO:0009119 [7]: ribonucleoside metabolism	1	1	118	9	12151	-2.35	0	2.38	1.32	CDA
235	GO:0009266 [6]: response to temperature	1	1	118	9	12151	-2.35	0	2.38	1.32	DNAJB4
236	GO:0016477 [5]: cell migration	2	2	117	58	12102	-2.42	0	2.16	1.23	JAG1 VEGF
237	GO:0007050 [7]: cell cycle arrest	2	2	117	58	12102	-2.42	0	2.16	1.23	CDKN1C CDKN2B
238	GO:0050874 [3]: organismal physiological process	16	16	103	1828	10332	-2.42	0	0.32	0.22	ATXN7 BPGM CDS1 EML2 GCH1 HLA-E HLA-G HTN3 IL15 IRF2 RABGGTB SERPINF2 SLC1A6 TNFAIP6 TNFSF9 YY1
239	GO:0006811 [5]: ion transport	4	4	115	700	11460	-2.43	0	0.09	0.06	ATP2C1 KCTD3 KIAA2010 TRPV4
240	GO:0008285 [6]: negative regulation of cell proliferation	3	3	116	128	12032	-2.43	0	2.01	1.19	CDKN1C CDKN2B PAWR
241	GO:0015807 [7]: L-amino acid transport	1	1	118	10	12150	-2.44	0	2.29	1.29	SLC1A6
242	GO:0051050 [6]: positive regulation of transport	1	1	118	10	12150	-2.44	0	2.29	1.29	ARPP-19
243	GO:0009074 [7]: aromatic amino acid family catabolism	1	1	118	10	12150	-2.44	0	2.29	1.29	GCH1
244	GO:0000074 [6]: regulation of cell cycle	6	6	113	392	11768	-2.45	0	1.66	0.98	ANAPC10 CDC37L1 CDKN1C CDKN2B PCTK2 VEGF
245	GO:0009605 [4]: response to external stimulus	14	14	105	1249	10911	-2.47	0	1.08	0.64	ANGPTL4 ATXN7 CDS1 DNAJB4 EML2 HBXIP HLA-G HTN3 RABGGTB SERPINF2 TNFAIP6 VEGF YY1 ZF
246	GO:0043207 [5]: response to external biotic stimulus	7	7	112	495	11665	-2.47	0	1.54	0.92	HBXIP HLA-G HTN3 SERPINF2 TNFAIP6 YY1 ZF
247	GO:0007242 [5]: intracellular signaling cascade	7	7	112	984	11176	-2.49	0	0.16	0.1	ARHGEF3 ATP2C1 CAP2 RAB7 RRAD SH3MD1 SNX2
248	GO:0019438 [6]: aromatic compound biosynthesis	1	1	118	11	12149	-2.52	0	2.2	1.26	GCH1
249	GO:0001709 [5]: cell fate determination	1	1	118	11	12149	-2.52	0	2.2	1.26	JAG1
250	GO:0007033 [6]: vacuole organization and biogenesis	1	1	118	11	12149	-2.52	0	2.2	1.26	HMG2L1
251	GO:0009112 [6]: nucleobase metabolism	1	1	118	11	12149	-2.52	0	2.2	1.26	DPYD
252	GO:0015980 [6]: energy derivation by oxidation of organic compounds	3	3	116	135	12025	-2.53	0	1.9	1.12	ARPP-19 BPGM PFKL
253	GO:0006952 [5]: defense response	10	10	109	828	11332	-2.53	0	1.22	0.72	HLA-E HLA-G HTN3 IL15 IRF2 SERPINF2 SIVA TNFAIP6 TNFSF9 YY1
254	GO:0019320 [8]: hexose catabolism	2	2	117	63	12097	-2.53	0	2.03	1.19	BPGM PFKL
255	GO:0046164 [6]: alcohol catabolism	2	2	117	64	12096	-2.56	0	2.01	1.19	BPGM PFKL
256	GO:0046365 [7]: monosaccharide catabolism	2	2	117	64	12096	-2.56	0	2.01	1.19	BPGM PFKL
257	GO:0006996 [5]: organelle organization and biogenesis	4	4	115	670	11490	-2.56	0	0.11	0.06	CAP2 EPB41L1 HMG2L1 HMGB2
258	GO:0006816 [8]: calcium ion transport	2	2	117	65	12095	-2.57	0	1.98	1.18	ATP2C1 TRPV4
259	GO:0006464 [7]: protein modification	14	14	105	1495	10665	-2.58	0	0.49	0.32	ANAPC10 DUSP1 FBXL5 FBXW11 LOX MAP1LC3B MKRN1 NMT2 PCTK2 PPM1F RABGGTB RKHD1 RNF38 RPN2
260	GO:0030166 [7]: proteoglycan biosynthesis	1	1	118	12	12148	-2.59	0	2.13	1.23	GALNACT-2
261	GO:0030334 [6]: regulation of cell migration	1	1	118	12	12148	-2.59	0	2.13	1.23	JAG1
262	GO:0042364 [7]: water-soluble vitamin biosynthesis	1	1	118	12	12148	-2.59	0	2.13	1.23	C9orf95
263	GO:0045165 [4]: cell fate commitment	1	1	118	12	12148	-2.59	0	2.13	1.23	JAG1
264	GO:0045765 [7]: regulation of angiogenesis	1	1	118	12	12148	-2.59	0	2.13	1.23	ANGPTL4
265	GO:0046209 [5]: nitric oxide metabolism	1	1	118	12	12148	-2.59	0	2.13	1.23	GCH1
266	GO:0050832 [6]: defense response to fungi	1	1	118	12	12148	-2.59	0	2.13	1.23	HTN3
267	GO:0051270 [5]: regulation of cell motility	1	1	118	12	12148	-2.59	0	2.13	1.23	JAG1
268	GO:0006809 [5]: nitric oxide biosynthesis	1	1	118	12	12148	-2.59	0	2.13	1.23	GCH1
269	GO:0009653 [3]: morphogenesis	12	12	107	1138	11022	-2.63	0	0.82	0.5	ANGPTL4 ATP2C1 CAP2 CDC42EP4 COVA1 ENAH HTN3 JAG1 MEF2D OKL38 PDLIM5 VEGF
270	GO:0006512 [8]: ubiquitin cycle	7	7	112	540	11620	-2.64	0	1.27	0.75	ANAPC10 FBXL5 FBXW11 MAP1LC3B MKRN1 RKHD1 RNF38
271	GO:0015749 [6]: monosaccharide transport	1	1	118	13	12147	-2.66	0	2.06	1.21	ARPP-19
272	GO:0015758 [8]: glucose transport	1	1	118	13	12147	-2.66	0	2.06	1.21	ARPP-19
273	GO:0046489 [10]: phosphoinositide biosynthesis	1	1	118	13	12147	-2.66	0	2.06	1.21	PI4KII
274	GO:0006284 [7]: base-excision repair	1	1	118	13	12147	-2.66	0	2.06	1.21	HMGB2
275	GO:0007219 [6]: Notch signaling pathway	1	1	118	13	12147	-2.66	0	2.06	1.21	JAG1
276	GO:0008645 [7]: hexose transport	1	1	118	13	12147	-2.66	0	2.06	1.21	ARPP-19
277	GO:0006629 [5]: lipid metabolism	7	7	112	546	11614	-2.67	0	1.24	0.73	ALDH1A3 ANGPTL4 CDS1 ETNK1 HADHSC PI4KII TMEM23
278	GO:0015992 [6]: proton transport	2	2	117	70	12090	-2.67	0	1.87	1.11	ATP2C1 KIAA2010
279	GO:0006818 [5]: hydrogen transport	2	2	117	71	12089	-2.69	0	1.85	1.1	ATP2C1 KIAA2010
280	GO:0030148 [8]: sphingolipid biosynthesis	1	1	118	14	12146	-2.71	0	2	1.18	TMEM23
281	GO:0006094 [8]: gluconeogenesis	1	1	118	14	12146	-2.71	0	2	1.18	ARPP-19
282	GO:0009110 [6]: vitamin biosynthesis	1	1	118	14	12146	-2.71	0	2	1.18	C9orf95
283	GO:0016043 [4]: cell organization and biogenesis	9	9	110	816	11344	-2.73	0	0.9	0.55	ATXN7 CAP2 CDC42EP4 COVA1 EPB41L1 HMG2L1 HMGB2 NUP98 OKL38
284	GO:0050877 [4]: neurophysiological process	6	6	113	802	11358	-2.73	0	0.22	0.14	ATXN7 CDS1 EML2 GCH1 RABGGTB SLC1A6
285	GO:0009613 [5]: response to pest, pathogen or parasite	6	6	113	465	11695	-2.76	0	1.18	0.69	HBXIP HLA-G SERPINF2 TNFAIP6 YY1 ZF
286	GO:0009059 [5]: macromolecule biosynthesis	7	7	112	586	11574	-2.77	0	1.04	0.62	ARPP-19 GALNACT-2 GLT8D1 NACA NMT2 RPN2 RPS7
287	GO:0009595 [5]: detection of biotic stimulus	1	1	118	15	12145	-2.77	0	1.94	1.15	HLA-G
288	GO:0009620 [6]: response to fungi	1	1	118	15	12145	-2.77	0	1.94	1.15	HTN3
289	GO:0045762 [5]: positive regulation of adenylate cyclase activity	1	1	118	15	12145	-2.77	0	1.94	1.15	CAP2
290	GO:0000080 [7]: G1 phase of mitotic cell cycle	1	1	118	15	12145	-2.77	0	1.94	1.15	CDKN1C
291	GO:0007190 [6]: adenylate cyclase activation	1	1	118	15	12145	-2.77	0	1.94	1.15	CAP2
292	GO:0009887 [4]: organogenesis	8	8	111	916	11244	-2.78	0	0.38	0.25	ANGPTL4 ATP2C1 ENAH HTN3 JAG1 MEF2D PDLIM5 VEGF
293	GO:0048513 [3]: organ development	8	8	111	916	11244	-2.78	0	0.38	0.25	ANGPTL4 ATP2C1 ENAH HTN3 JAG1 MEF2D PDLIM5 VEGF
294	GO:0015031 [5]: protein transport	6	6	113	471	11689	-2.78	0	1.15	0.66	MCFD2 NUP50 NUP98 RAB7 SNX2 STAM
295	GO:0045184 [5]: establishment of protein localization	6	6	113	473	11687	-2.79	0	1.14	0.66	MCFD2 NUP50 NUP98 RAB7 SNX2 STAM
296	GO:0000280 [7]: nuclear division	3	3	116	163	11997	-2.81	0	1.52	0.92	ANAPC10 RBM7 STAG1
297	GO:0006955 [4]: immune response	8	8	111	739	11421	-2.81	0	0.83	0.5	HLA-E HLA-G IL15 IRF2 SERPINF2 TNFAIP6 TNFSF9 YY1
298	GO:0008104 [4]: protein localization	6	6	113	486	11674	-2.82	0	1.07	0.64	MCFD2 NUP50 NUP98 RAB7 SNX2 STAM
299	GO:0030384 [9]: phosphoinositide metabolism	1	1	118	16	12144	-2.82	0	1.88	1.12	PI4KII
300	GO:0042158 [7]: lipoprotein biosynthesis	1	1	118	16	12144	-2.82	0	1.88	1.12	NMT2
301	GO:0000059 [8]: protein-nucleus import, docking	1	1	118	16	12144	-2.82	0	1.88	1.12	NUP98
302	GO:0006497 [8]: protein lipidation	1	1	118	16	12144	-2.82	0	1.88	1.12	NMT2
303	GO:0007163 [5]: establishment and/or maintenance of cell polarity	1	1	118	16	12144	-2.82	0	1.88	1.12	CAP2
304	GO:0006082 [5]: organic acid metabolism	2	2	117	412	11748	-2.83	0	0.09	0.06	GCH1 HADHSC
305	GO:0009893 [5]: positive regulation of metabolism	2	2	117	80	12080	-2.84	0	1.67	0.98	ANGPTL4 ARPP-19
306	GO:0009966 [4]: regulation of signal transduction	3	3	116	167	11993	-2.85	0	1.48	0.89	ATP2C1 GIT1 VEGF
307	GO:0019752 [6]: carboxylic acid metabolism	2	2	117	410	11750	-2.85	0	0.09	0.06	GCH1 HADHSC
308	GO:0000279 [6]: M phase	3	3	116	171	11989	-2.88	0	1.43	0.85	ANAPC10 RBM7 STAG1
309	GO:0016052 [6]: carbohydrate catabolism	2	2	117	85	12075	-2.91	0	1.58	0.93	BPGM PFKL
310	GO:0044275 [7]: cellular carbohydrate catabolism	2	2	117	85	12075	-2.91	0	1.58	0.93	BPGM PFKL
311	GO:0009991 [4]: response to extracellular stimulus	1	1	118	18	12142	-2.92	0	1.78	1.04	ANGPTL4
312	GO:0042133 [5]: neurotransmitter metabolism	1	1	118	18	12142	-2.92	0	1.78	1.04	GCH1
313	GO:0006383 [8]: transcription from Pol III promoter	1	1	118	18	12142	-2.92	0	1.78	1.04	ZNF143
314	GO:0007267 [4]: cell-cell signaling	6	6	113	532	11628	-2.92	0	0.86	0.52	EFNA3 GCH1 IL15 SLC1A6 TNFAIP6 TNFSF9
315	GO:0007600 [5]: sensory perception	4	4	115	560	11600	-2.93	0	0.22	0.14	ATXN7 CDS1 EML2 RABGGTB
316	GO:0009967 [5]: positive regulation of signal transduction	2	2	117	88	12072	-2.95	0	1.53	0.92	ATP2C1 VEGF
317	GO:0045786 [7]: negative regulation of cell cycle	2	2	117	88	12072	-2.95	0	1.53	0.92	CDKN1C CDKN2B
318	GO:0006725 [5]: aromatic compound metabolism	2	2	117	88	12072	-2.95	0	1.53	0.92	DPYD GCH1
319	GO:0009108 [7]: coenzyme biosynthesis	2	2	117	88	12072	-2.95	0	1.53	0.92	C9orf95 KIAA2010
320	GO:0000067 [6]: DNA replication and chromosome cycle	3	3	116	182	11978	-2.95	0	1.32	0.79	HMGB2 NUP98 STAG1
321	GO:0019362 [7]: pyridine nucleotide metabolism	1	1	118	19	12141	-2.95	0	1.73	1.01	C9orf95
322	GO:0007059 [7]: chromosome segregation	1	1	118	19	12141	-2.95	0	1.73	1.01	STAG1
323	GO:0007189 [9]: G-protein signaling, adenylate cyclase activating pathway	1	1	118	19	12141	-2.95	0	1.73	1.01	CAP2
324	GO:0007585 [4]: respiratory gaseous exchange	1	1	118	19	12141	-2.95	0	1.73	1.01	BPGM
325	GO:0016192 [5]: vesicle-mediated transport	4	4	115	295	11865	-2.97	0	1.11	0.64	HMG2L1 PSCD3 RAB7 SNX2
326	GO:0044255 [5]: cellular lipid metabolism	5	5	114	424	11736	-2.98	0	0.91	0.55	CDS1 ETNK1 HADHSC PI4KII TMEM23
327	GO:0016197 [6]: endosome transport	1	1	118	20	12140	-2.99	0	1.69	1	HMG2L1
328	GO:0019079 [4]: viral genome replication	1	1	118	20	12140	-2.99	0	1.69	1	HBXIP
329	GO:0019319 [8]: hexose biosynthesis	1	1	118	20	12140	-2.99	0	1.69	1	ARPP-19
330	GO:0046165 [6]: alcohol biosynthesis	1	1	118	20	12140	-2.99	0	1.69	1	ARPP-19
331	GO:0046364 [7]: monosaccharide biosynthesis	1	1	118	20	12140	-2.99	0	1.69	1	ARPP-19
332	GO:0046474 [9]: glycerophospholipid biosynthesis	1	1	118	20	12140	-2.99	0	1.69	1	PI4KII
333	GO:0007266 [7]: Rho protein signal transduction	1	1	118	20	12140	-2.99	0	1.69	1	ARHGEF3
334	GO:0016567 [9]: protein ubiquitination	4	4	115	301	11859	-3	0	1.07	0.64	FBXW11 MKRN1 RKHD1 RNF38
335	GO:0001558 [4]: regulation of cell growth	2	2	117	93	12067	-3.01	0	1.45	0.86	COVA1 OKL38
336	GO:0009581 [5]: detection of external stimulus	5	5	114	590	11570	-3.01	0	0.37	0.25	ATXN7 CDS1 EML2 HLA-G RABGGTB
337	GO:0045859 [4]: regulation of protein kinase activity	2	2	117	94	12066	-3.02	0	1.43	0.85	CDKN1C CDKN2B
338	GO:0006412 [6]: protein biosynthesis	4	4	115	527	11633	-3.02	0	0.27	0.18	NACA NMT2 RPN2 RPS7
339	GO:0007155 [4]: cell adhesion	5	5	114	577	11583	-3.02	0	0.4	0.25	CD47 CDH8 FNBP4 ICAM5 TNFAIP6
340	GO:0006886 [6]: intracellular protein transport	4	4	115	310	11850	-3.03	0	1.01	0.62	NUP98 RAB7 SNX2 STAM
341	GO:0009891 [6]: positive regulation of biosynthesis	1	1	118	21	12139	-3.03	0	1.65	0.98	ARPP-19
342	GO:0042401 [7]: biogenic amine biosynthesis	1	1	118	21	12139	-3.03	0	1.65	0.98	ETNK1
343	GO:0006029 [7]: proteoglycan metabolism	1	1	118	21	12139	-3.03	0	1.65	0.98	GALNACT-2
344	GO:0046907 [5]: intracellular transport	5	5	114	500	11660	-3.06	0	0.61	0.39	HMG2L1 NUP98 RAB7 SNX2 STAM
345	GO:0006953 [5]: acute-phase response	1	1	118	22	12138	-3.07	0	1.61	0.94	SERPINF2
346	GO:0009072 [6]: aromatic amino acid family metabolism	1	1	118	22	12138	-3.07	0	1.61	0.94	GCH1
347	GO:0042592 [3]: homeostasis	2	2	117	100	12060	-3.08	0	1.35	0.8	ATP2C1 CREBBP
348	GO:0040008 [4]: regulation of growth	2	2	117	101	12059	-3.09	0	1.33	0.79	COVA1 OKL38
349	GO:0030308 [5]: negative regulation of cell growth	1	1	118	23	12137	-3.1	0	1.57	0.93	OKL38
350	GO:0045792 [6]: negative regulation of cell size	1	1	118	23	12137	-3.1	0	1.57	0.93	OKL38
351	GO:0006733 [7]: oxidoreduction coenzyme metabolism	1	1	118	23	12137	-3.1	0	1.57	0.93	C9orf95
352	GO:0007032 [6]: endosome organization and biogenesis	1	1	118	23	12137	-3.1	0	1.57	0.93	HMG2L1
353	GO:0007507 [5]: heart development	1	1	118	23	12137	-3.1	0	1.57	0.93	PDLIM5
354	GO:0051188 [6]: cofactor biosynthesis	2	2	117	102	12058	-3.1	0	1.32	0.79	C9orf95 KIAA2010
355	GO:0030154 [3]: cell differentiation	3	3	116	211	11949	-3.11	0	1.07	0.64	JAG1 OKL38 VEGF
356	GO:0015674 [7]: di-, tri-valent inorganic cation transport	2	2	117	104	12056	-3.12	0	1.29	0.77	ATP2C1 TRPV4
357	GO:0006457 [7]: protein folding	3	3	116	214	11946	-3.12	0	1.05	0.62	DNAJB4 HSF2 ST13
358	GO:0006118 [6]: electron transport	4	4	115	351	11809	-3.12	0	0.79	0.48	COVA1 DJ971N18.2 DPYD MTO1
359	GO:0006812 [6]: cation transport	4	4	115	466	11694	-3.12	0	0.4	0.25	ATP2C1 KCTD3 KIAA2010 TRPV4
360	GO:0042398 [6]: amino acid derivative biosynthesis	1	1	118	24	12136	-3.13	0	1.53	0.92	ETNK1
361	GO:0045926 [5]: negative regulation of growth	1	1	118	24	12136	-3.13	0	1.53	0.92	OKL38
362	GO:0009628 [5]: response to abiotic stimulus	4	4	115	377	11783	-3.16	0	0.68	0.43	DNAJB4 EML2 HTN3 VEGF
363	GO:0019439 [6]: aromatic compound catabolism	1	1	118	25	12135	-3.16	0	1.5	0.9	GCH1
364	GO:0044272 [6]: sulfur compound biosynthesis	1	1	118	25	12135	-3.16	0	1.5	0.9	GALNACT-2
365	GO:0006874 [8]: calcium ion homeostasis	1	1	118	25	12135	-3.16	0	1.5	0.9	ATP2C1
366	GO:0008277 [5]: regulation of G-protein coupled receptor protein signaling pathway	1	1	118	25	12135	-3.16	0	1.5	0.9	GIT1
367	GO:0007399 [5]: neurogenesis	3	3	116	400	11760	-3.18	0	0.28	0.18	ENAH JAG1 VEGF
368	GO:0007264 [6]: small GTPase mediated signal transduction	3	3	116	238	11922	-3.21	0	0.88	0.54	ARHGEF3 RAB7 RRAD
369	GO:0006650 [8]: glycerophospholipid metabolism	1	1	118	27	12133	-3.21	0	1.43	0.85	PI4KII
370	GO:0007243 [6]: protein kinase cascade	1	1	118	251	11909	-3.22	0	0.09	0.06	ATP2C1
371	GO:0008284 [6]: positive regulation of cell proliferation	2	2	117	117	12043	-3.23	0	1.14	0.66	IL15 VEGF
372	GO:0007010 [6]: cytoskeleton organization and biogenesis	2	2	117	324	11836	-3.23	0	0.19	0.12	CAP2 EPB41L1
373	GO:0006732 [6]: coenzyme metabolism	2	2	117	118	12042	-3.23	0	1.13	0.66	C9orf95 KIAA2010
374	GO:0043087 [4]: regulation of GTPase activity	1	1	118	28	12132	-3.24	0	1.4	0.83	GIT1
375	GO:0001503 [5]: ossification	1	1	118	28	12132	-3.24	0	1.4	0.83	HTN3
376	GO:0008624 [9]: induction of apoptosis by extracellular signals	1	1	118	28	12132	-3.24	0	1.4	0.83	SIVA
377	GO:0012502 [7]: induction of programmed cell death	2	2	117	121	12039	-3.25	0	1.09	0.64	SIVA SMNDC1
378	GO:0016049 [4]: cell growth	2	2	117	121	12039	-3.25	0	1.09	0.64	COVA1 OKL38
379	GO:0006917 [8]: induction of apoptosis	2	2	117	121	12039	-3.25	0	1.09	0.64	SIVA SMNDC1
380	GO:0008361 [5]: regulation of cell size	2	2	117	121	12039	-3.25	0	1.09	0.64	COVA1 OKL38
381	GO:0019058 [3]: viral infectious cycle	1	1	118	29	12131	-3.26	0	1.37	0.82	HBXIP
382	GO:0045761 [4]: regulation of adenylate cyclase activity	1	1	118	29	12131	-3.26	0	1.37	0.82	CAP2
383	GO:0048511 [3]: rhythmic process	1	1	118	29	12131	-3.26	0	1.37	0.82	COVA1
384	GO:0007179 [8]: transforming growth factor beta receptor signaling pathway	1	1	118	29	12131	-3.26	0	1.37	0.82	SMAD7
385	GO:0006470 [8]: protein amino acid dephosphorylation	2	2	117	122	12038	-3.26	0	1.08	0.64	DUSP1 PPM1F
386	GO:0009308 [5]: amine metabolism	2	2	117	309	11851	-3.28	0	0.21	0.13	ETNK1 GCH1
387	GO:0018193 [8]: peptidyl-amino acid modification	1	1	118	30	12130	-3.28	0	1.34	0.8	RPN2
388	GO:0046849 [4]: bone remodeling	1	1	118	30	12130	-3.28	0	1.34	0.8	HTN3
389	GO:0006767 [6]: water-soluble vitamin metabolism	1	1	118	30	12130	-3.28	0	1.34	0.8	C9orf95
390	GO:0030001 [7]: metal ion transport	3	3	116	341	11819	-3.28	0	0.43	0.27	ATP2C1 KCTD3 TRPV4
391	GO:0006897 [6]: endocytosis	2	2	117	125	12035	-3.29	0	1.05	0.63	RAB7 SNX2
392	GO:0007067 [8]: mitosis	2	2	117	127	12033	-3.29	0	1.03	0.62	ANAPC10 STAG1
393	GO:0015672 [7]: monovalent inorganic cation transport	3	3	116	288	11872	-3.29	0	0.62	0.4	ATP2C1 KCTD3 KIAA2010
394	GO:0043068 [6]: positive regulation of programmed cell death	2	2	117	129	12031	-3.3	0	1.01	0.62	SIVA SMNDC1
395	GO:0000087 [7]: M phase of mitotic cell cycle	2	2	117	129	12031	-3.3	0	1.01	0.62	ANAPC10 STAG1
396	GO:0016311 [7]: dephosphorylation	2	2	117	128	12032	-3.3	0	1.02	0.62	DUSP1 PPM1F
397	GO:0043065 [7]: positive regulation of apoptosis	2	2	117	128	12032	-3.3	0	1.02	0.62	SIVA SMNDC1
398	GO:0043086 [4]: negative regulation of enzyme activity	1	1	118	31	12129	-3.31	0	1.32	0.79	ANGPTL4
399	GO:0051276 [6]: chromosome organization and biogenesis	1	1	118	236	11924	-3.31	0	0.1	0.06	HMGB2
400	GO:0009165 [6]: nucleotide biosynthesis	2	2	117	131	12029	-3.32	0	0.99	0.61	C9orf95 KIAA2010
401	GO:0008643 [5]: carbohydrate transport	1	1	118	32	12128	-3.32	0	1.29	0.77	ARPP-19
402	GO:0007001 [7]: chromosome organization and biogenesis (sensu Eukaryota)	1	1	118	230	11930	-3.34	0	0.11	0.06	HMGB2
403	GO:0009611 [5]: response to wounding	2	2	117	284	11876	-3.36	0	0.26	0.17	HLA-G TNFAIP6
404	GO:0051186 [5]: cofactor metabolism	2	2	117	142	12018	-3.37	0	0.9	0.55	C9orf95 KIAA2010
405	GO:0006260 [6]: DNA replication	2	2	117	142	12018	-3.37	0	0.9	0.55	HMGB2 NUP98
406	GO:0006520 [6]: amino acid metabolism	1	1	118	225	11935	-3.37	0	0.11	0.07	GCH1
407	GO:0042157 [7]: lipoprotein metabolism	1	1	118	34	12126	-3.37	0	1.24	0.73	NMT2
408	GO:0006487 [9]: N-linked glycosylation	1	1	118	34	12126	-3.37	0	1.24	0.73	RPN2
409	GO:0007088 [7]: regulation of mitosis	1	1	118	34	12126	-3.37	0	1.24	0.73	ANAPC10
410	GO:0007167 [6]: enzyme linked receptor protein signaling pathway	2	2	117	149	12011	-3.4	0	0.84	0.51	SMAD7 VEGF
411	GO:0051093 [4]: negative regulation of development	1	1	118	36	12124	-3.4	0	1.19	0.7	OKL38
412	GO:0007178 [7]: transmembrane receptor protein serine/threonine kinase signaling pathway	1	1	118	36	12124	-3.4	0	1.19	0.7	SMAD7
413	GO:0050793 [3]: regulation of development	2	2	117	153	12007	-3.4	0	0.81	0.5	COVA1 OKL38
414	GO:0040007 [3]: growth	2	2	117	152	12008	-3.41	0	0.82	0.5	COVA1 OKL38
415	GO:0006519 [5]: amino acid and derivative metabolism	2	2	117	263	11897	-3.41	0	0.31	0.21	ETNK1 GCH1
416	GO:0051049 [5]: regulation of transport	1	1	118	37	12123	-3.42	0	1.17	0.68	ARPP-19
417	GO:0019226 [5]: transmission of nerve impulse	2	2	117	254	11906	-3.43	0	0.34	0.22	GCH1 SLC1A6
418	GO:0009719 [4]: response to endogenous stimulus	1	1	118	213	11947	-3.43	0	0.13	0.08	HMGB2
419	GO:0016032 [2]: viral life cycle	1	1	118	38	12122	-3.43	0	1.15	0.66	HBXIP
420	GO:0007268 [6]: synaptic transmission	2	2	117	247	11913	-3.44	0	0.36	0.24	GCH1 SLC1A6
421	GO:0001505 [7]: regulation of neurotransmitter levels	1	1	118	39	12121	-3.46	0	1.13	0.66	GCH1
422	GO:0006807 [4]: nitrogen compound metabolism	1	1	118	39	12121	-3.46	0	1.13	0.66	GCH1
423	GO:0006928 [4]: cell motility	2	2	117	180	11980	-3.47	0	0.64	0.4	JAG1 VEGF
424	GO:0042221 [6]: response to chemical substance	2	2	117	228	11932	-3.47	0	0.42	0.27	HTN3 VEGF
425	GO:0009117 [6]: nucleotide metabolism	2	2	117	183	11977	-3.47	0	0.62	0.4	C9orf95 KIAA2010
426	GO:0016337 [5]: cell-cell adhesion	2	2	117	179	11981	-3.47	0	0.64	0.41	CDH8 ICAM5
427	GO:0006323 [6]: DNA packaging	1	1	118	203	11957	-3.48	0	0.14	0.09	HMGB2
428	GO:0006665 [7]: sphingolipid metabolism	1	1	118	41	12119	-3.48	0	1.09	0.64	TMEM23
429	GO:0015985 [7]: energy coupled proton transport, down electrochemical gradient	1	1	118	42	12118	-3.49	0	1.07	0.64	KIAA2010
430	GO:0015986 [7]: ATP synthesis coupled proton transport	1	1	118	42	12118	-3.49	0	1.07	0.64	KIAA2010
431	GO:0006974 [5]: response to DNA damage stimulus	1	1	118	200	11960	-3.5	0	0.15	0.09	HMGB2
432	GO:0006766 [5]: vitamin metabolism	1	1	118	43	12117	-3.51	0	1.05	0.63	C9orf95
433	GO:0006325 [7]: establishment and/or maintenance of chromatin architecture	1	1	118	195	11965	-3.52	0	0.16	0.1	HMGB2
434	GO:0006954 [5]: inflammatory response	1	1	118	195	11965	-3.52	0	0.16	0.1	TNFAIP6
435	GO:0006576 [6]: biogenic amine metabolism	1	1	118	44	12116	-3.52	0	1.03	0.62	ETNK1
436	GO:0006805 [5]: xenobiotic metabolism	1	1	118	44	12116	-3.52	0	1.03	0.62	HTN3
437	GO:0007126 [8]: meiosis	1	1	118	44	12116	-3.52	0	1.03	0.62	RBM7
438	GO:0006979 [5]: response to oxidative stress	1	1	118	46	12114	-3.54	0	1	0.61	DUSP1
439	GO:0007229 [6]: integrin-mediated signaling pathway	1	1	118	46	12114	-3.54	0	1	0.61	CD47
440	GO:0008632 [7]: apoptotic program	1	1	118	46	12114	-3.54	0	1	0.61	BCL2L1
441	GO:0006753 [8]: nucleoside phosphate metabolism	1	1	118	47	12113	-3.56	0	0.98	0.61	KIAA2010
442	GO:0006754 [7]: ATP biosynthesis	1	1	118	47	12113	-3.56	0	0.98	0.61	KIAA2010
443	GO:0009410 [7]: response to xenobiotic stimulus	1	1	118	47	12113	-3.56	0	0.98	0.61	HTN3
444	GO:0030005 [7]: di-, tri-valent inorganic cation homeostasis	1	1	118	48	12112	-3.57	0	0.97	0.59	ATP2C1
445	GO:0006281 [6]: DNA repair	1	1	118	181	11979	-3.58	0	0.18	0.12	HMGB2
446	GO:0006575 [6]: amino acid derivative metabolism	1	1	118	50	12110	-3.59	0	0.94	0.57	ETNK1
447	GO:0046034 [6]: ATP metabolism	1	1	118	51	12109	-3.6	0	0.92	0.56	KIAA2010
448	GO:0006790 [5]: sulfur metabolism	1	1	118	51	12109	-3.6	0	0.92	0.56	GALNACT-2
449	GO:0019932 [6]: second-messenger-mediated signaling	1	1	118	178	11982	-3.6	0	0.19	0.12	CAP2
450	GO:0009063 [7]: amino acid catabolism	1	1	118	52	12108	-3.61	0	0.91	0.55	GCH1
451	GO:0006820 [6]: anion transport	1	1	118	173	11987	-3.62	0	0.2	0.13	KIAA2010
452	GO:0046483 [5]: heterocycle metabolism	1	1	118	53	12107	-3.62	0	0.89	0.55	DPYD
453	GO:0006875 [7]: metal ion homeostasis	1	1	118	53	12107	-3.62	0	0.89	0.55	ATP2C1
454	GO:0009310 [6]: amine catabolism	1	1	118	55	12105	-3.63	0	0.86	0.52	GCH1
455	GO:0042742 [6]: defense response to bacteria	1	1	118	56	12104	-3.64	0	0.85	0.52	HTN3
456	GO:0006865 [6]: amino acid transport	1	1	118	56	12104	-3.64	0	0.85	0.52	SLC1A6
457	GO:0007188 [8]: G-protein signaling, coupled to cAMP nucleotide second messenger	1	1	118	56	12104	-3.64	0	0.85	0.52	CAP2
458	GO:0019933 [8]: cAMP-mediated signaling	1	1	118	57	12103	-3.65	0	0.84	0.51	CAP2
459	GO:0043037 [7]: translation	1	1	118	162	11998	-3.66	0	0.23	0.14	NACA
460	GO:0006959 [5]: humoral immune response	1	1	118	162	11998	-3.66	0	0.23	0.14	YY1
461	GO:0006813 [8]: potassium ion transport	1	1	118	156	12004	-3.68	0	0.24	0.15	KCTD3
462	GO:0051170 [7]: nuclear import	1	1	118	61	12099	-3.68	0	0.79	0.48	NUP98
463	GO:0006606 [7]: protein-nucleus import	1	1	118	61	12099	-3.68	0	0.79	0.48	NUP98
464	GO:0008544 [7]: epidermis development	1	1	118	62	12098	-3.68	0	0.78	0.48	ATP2C1
465	GO:0009145 [8]: purine nucleoside triphosphate biosynthesis	1	1	118	62	12098	-3.68	0	0.78	0.48	KIAA2010
466	GO:0009201 [8]: ribonucleoside triphosphate biosynthesis	1	1	118	62	12098	-3.68	0	0.78	0.48	KIAA2010
467	GO:0009206 [9]: purine ribonucleoside triphosphate biosynthesis	1	1	118	62	12098	-3.68	0	0.78	0.48	KIAA2010
468	GO:0015837 [5]: amine transport	1	1	118	63	12097	-3.69	0	0.77	0.48	SLC1A6
469	GO:0006752 [7]: group transfer coenzyme metabolism	1	1	118	63	12097	-3.69	0	0.77	0.48	KIAA2010
470	GO:0009142 [7]: nucleoside triphosphate biosynthesis	1	1	118	63	12097	-3.69	0	0.77	0.48	KIAA2010
471	GO:0006334 [8]: nucleosome assembly	1	1	118	65	12095	-3.7	0	0.74	0.46	HMGB2
472	GO:0006800 [5]: oxygen and reactive oxygen species metabolism	1	1	118	65	12095	-3.7	0	0.74	0.46	DUSP1
473	GO:0007160 [5]: cell-matrix adhesion	1	1	118	66	12094	-3.71	0	0.73	0.46	CD47
474	GO:0009144 [8]: purine nucleoside triphosphate metabolism	1	1	118	66	12094	-3.71	0	0.73	0.46	KIAA2010
475	GO:0009199 [8]: ribonucleoside triphosphate metabolism	1	1	118	66	12094	-3.71	0	0.73	0.46	KIAA2010
476	GO:0009205 [9]: purine ribonucleoside triphosphate metabolism	1	1	118	66	12094	-3.71	0	0.73	0.46	KIAA2010
477	GO:0007517 [5]: muscle development	1	1	118	146	12014	-3.71	0	0.27	0.18	MEF2D
478	GO:0030003 [6]: cation homeostasis	1	1	118	69	12091	-3.72	0	0.7	0.44	ATP2C1
479	GO:0009141 [7]: nucleoside triphosphate metabolism	1	1	118	69	12091	-3.72	0	0.7	0.44	KIAA2010
480	GO:0015698 [7]: inorganic anion transport	1	1	118	144	12016	-3.72	0	0.28	0.18	KIAA2010
481	GO:0006631 [6]: fatty acid metabolism	1	1	118	142	12018	-3.72	0	0.28	0.18	HADHSC
482	GO:0015849 [5]: organic acid transport	1	1	118	72	12088	-3.73	0	0.67	0.43	SLC1A6
483	GO:0017038 [6]: protein import	1	1	118	72	12088	-3.73	0	0.67	0.43	NUP98
484	GO:0046942 [6]: carboxylic acid transport	1	1	118	72	12088	-3.73	0	0.67	0.43	SLC1A6
485	GO:0009309 [6]: amine biosynthesis	1	1	118	72	12088	-3.73	0	0.67	0.43	ETNK1
486	GO:0009617 [6]: response to bacteria	1	1	118	71	12089	-3.73	0	0.68	0.43	HTN3
487	GO:0030097 [5]: hemopoiesis	1	1	118	71	12089	-3.73	0	0.68	0.43	JAG1
488	GO:0007398 [6]: ectoderm development	1	1	118	71	12089	-3.73	0	0.68	0.43	ATP2C1
489	GO:0006261 [7]: DNA-dependent DNA replication	1	1	118	74	12086	-3.74	0	0.66	0.41	HMGB2
490	GO:0050801 [4]: ion homeostasis	1	1	118	75	12085	-3.74	0	0.65	0.41	ATP2C1
491	GO:0006873 [5]: cell ion homeostasis	1	1	118	75	12085	-3.74	0	0.65	0.41	ATP2C1
492	GO:0009152 [8]: purine ribonucleotide biosynthesis	1	1	118	75	12085	-3.74	0	0.65	0.41	KIAA2010
493	GO:0006164 [7]: purine nucleotide biosynthesis	1	1	118	79	12081	-3.75	0	0.61	0.39	KIAA2010
494	GO:0009100 [7]: glycoprotein metabolism	1	1	118	132	12028	-3.75	0	0.32	0.21	RPN2
495	GO:0006605 [7]: protein targeting	1	1	118	130	12030	-3.75	0	0.32	0.22	NUP98
496	GO:0043123 [6]: positive regulation of I-kappaB kinase/NF-kappaB cascade	1	1	118	78	12082	-3.76	0	0.62	0.4	ATP2C1
497	GO:0009150 [8]: purine ribonucleotide metabolism	1	1	118	78	12082	-3.76	0	0.62	0.4	KIAA2010
498	GO:0006163 [7]: purine nucleotide metabolism	1	1	118	82	12078	-3.76	0	0.59	0.38	KIAA2010
499	GO:0009582 [6]: detection of abiotic stimulus	1	1	118	124	12036	-3.76	0	0.35	0.23	EML2
500	GO:0043122 [5]: regulation of I-kappaB kinase/NF-kappaB cascade	1	1	118	81	12079	-3.76	0	0.6	0.39	ATP2C1
501	GO:0006119 [6]: oxidative phosphorylation	1	1	118	81	12079	-3.76	0	0.6	0.39	KIAA2010
502	GO:0009260 [7]: ribonucleotide biosynthesis	1	1	118	81	12079	-3.76	0	0.6	0.39	KIAA2010
503	GO:0007156 [6]: homophilic cell adhesion	1	1	118	127	12033	-3.76	0	0.34	0.22	CDH8
504	GO:0001501 [5]: skeletal development	1	1	118	120	12040	-3.77	0	0.37	0.24	HTN3
505	GO:0043085 [4]: positive regulation of enzyme activity	1	1	118	85	12075	-3.77	0	0.56	0.36	CAP2
506	GO:0009259 [7]: ribonucleotide metabolism	1	1	118	85	12075	-3.77	0	0.56	0.36	KIAA2010
507	GO:0019730 [6]: antimicrobial humoral response	1	1	118	86	12074	-3.77	0	0.56	0.36	YY1
508	GO:0006968 [4]: cellular defense response	1	1	118	86	12074	-3.77	0	0.56	0.36	HLA-G
509	GO:0019735 [7]: antimicrobial humoral response (sensu Vertebrata)	1	1	118	84	12076	-3.77	0	0.57	0.37	YY1
510	GO:0016064 [6]: humoral defense mechanism (sensu Vertebrata)	1	1	118	118	12042	-3.78	0	0.37	0.25	YY1
511	GO:0006817 [8]: phosphate transport	1	1	118	89	12071	-3.78	0	0.54	0.35	KIAA2010
512	GO:0016055 [6]: Wnt receptor signaling pathway	1	1	118	87	12073	-3.78	0	0.55	0.36	FBXW11
513	GO:0019725 [4]: cell homeostasis	1	1	118	87	12073	-3.78	0	0.55	0.36	ATP2C1
514	GO:0009889 [5]: regulation of biosynthesis	1	1	118	113	12047	-3.78	0	0.4	0.25	ARPP-19
515	GO:0000910 [5]: cytokinesis	1	1	118	115	12045	-3.78	0	0.39	0.25	CDC37L1
516	GO:0009101 [7]: glycoprotein biosynthesis	1	1	118	115	12045	-3.78	0	0.39	0.25	RPN2
517	GO:0007249 [7]: I-kappaB kinase/NF-kappaB cascade	1	1	118	108	12052	-3.78	0	0.42	0.27	ATP2C1
518	GO:0042330 [5]: taxis	1	1	118	116	12044	-3.78	0	0.38	0.25	VEGF
519	GO:0006935 [6]: chemotaxis	1	1	118	116	12044	-3.78	0	0.38	0.25	VEGF
520	GO:0009888 [5]: histogenesis	1	1	118	109	12051	-3.78	0	0.42	0.27	ATP2C1
521	GO:0006486 [8]: protein amino acid glycosylation	1	1	118	109	12051	-3.78	0	0.42	0.27	RPN2
522	GO:0030036 [8]: actin cytoskeleton organization and biogenesis	1	1	118	100	12060	-3.78	0	0.47	0.3	EPB41L1
523	GO:0050954 [6]: sensory perception of mechanical stimulus	1	1	118	91	12069	-3.78	0	0.52	0.34	EML2
524	GO:0006916 [8]: anti-apoptosis	1	1	118	91	12069	-3.78	0	0.52	0.34	BCL2L1
525	GO:0007605 [7]: perception of sound	1	1	118	91	12069	-3.78	0	0.52	0.34	EML2
526	GO:0030029 [7]: actin filament-based process	1	1	118	110	12050	-3.78	0	0.41	0.26	EPB41L1
527	GO:0051169 [6]: nuclear transport	1	1	118	94	12066	-3.78	0	0.5	0.33	NUP98
528	GO:0006913 [6]: nucleocytoplasmic transport	1	1	118	101	12059	-3.79	0	0.46	0.29	NUP98
529	GO:0050982 [7]: detection of mechanical stimulus	1	1	118	92	12068	-3.79	0	0.52	0.34	EML2
530	GO:0007187 [7]: G-protein signaling, coupled to cyclic nucleotide second messenger	1	1	118	92	12068	-3.79	0	0.52	0.34	CAP2
531	GO:0019935 [7]: cyclic-nucleotide-mediated signaling	1	1	118	98	12062	-3.79	0	0.48	0.31	CAP2
532	GO:0006333 [8]: chromatin assembly or disassembly	1	1	118	102	12058	-3.79	0	0.45	0.29	HMGB2
533	GO:0007169 [7]: transmembrane receptor protein tyrosine kinase signaling pathway	1	1	118	102	12058	-3.79	0	0.45	0.29	VEGF
