# Supplementary material for: Latent Factor Analysis to Discover Pathway-Associated Putative Segmental Aneuploidies in Human Cancers
Source: PLoS Comput Biol. 2010 Sep 2;6(9):e1000920. doi: 10.1371/journal.pcbi.1000920 (PMC2932681; doi:10.1371/journal.pcbi.1000920)
Supplement: Table S3 — Full gather analysis of gene ontology for each factor. (0.43 MB ZIP) [file pcbi.1000920.s008.zip › Factor_Gather_GO/factor12_GO.txt]

#	Annotation	Total Genes With Ann	Your Genes (With Ann)	Your Genes (No Ann)	Genome (With Ann)	Genome (No Ann)	ln(Bayes factor)	neg ln(p value)	FE: neg ln(p value)	FE: neg ln(FDR)	Genes
1	GO:0006749 [6]: glutathione metabolism	2	2	69	8	12200	2.29	5.63	6.54	1.56	GCLM GSR
2	GO:0009613 [5]: response to pest, pathogen or parasite	8	8	63	463	11745	1.21	4.51	5.18	1.56	BCL6 CXCL6 DEFB1 GSR INHBA SAA1 SERPINA3 SOD2
3	GO:0000303 [8]: response to superoxide	1	1	70	0	12208	0.88	4.21	5.15	1.56	SOD2
4	GO:0001315 [7]: age-dependent response to reactive oxygen species	1	1	70	0	12208	0.88	4.21	5.15	1.56	SOD2
5	GO:0006858 [5]: extracellular transport	1	1	70	0	12208	0.88	4.21	5.15	1.56	LTBP2
6	GO:0043207 [5]: response to external biotic stimulus	8	8	63	494	11714	0.86	4.16	4.81	1.56	BCL6 CXCL6 DEFB1 GSR INHBA SAA1 SERPINA3 SOD2
7	GO:0008285 [6]: negative regulation of cell proliferation	4	4	67	127	12081	0.85	4.16	4.97	1.56	APEG1 BTG3 MXI1 RARRES1
8	GO:0006955 [4]: immune response	10	10	61	737	11471	0.71	4.01	4.57	1.56	BCL6 CD59 CXCL6 DEFB1 GBP2 INHBA NFIL3 SAA1 SERPINA3 SOD2
9	GO:0016066 [5]: cellular defense response (sensu Vertebrata)	2	2	69	21	12187	0.63	3.96	4.87	1.56	INHBA SOD2
10	GO:0006953 [5]: acute-phase response	2	2	69	21	12187	0.63	3.96	4.87	1.56	SAA1 SERPINA3
11	GO:0008283 [4]: cell proliferation	12	12	59	1046	11162	0.29	3.6	4.05	1.56	APEG1 BCL6 BTG3 CXCL6 DBC1 INHBA LTBP2 MXI1 NFIB OSMR RABGAP1 RARRES1
12	GO:0045578 [7]: negative regulation of B-cell differentiation	1	1	70	1	12207	0.2	3.5	4.46	1.56	INHBA
13	GO:0045649 [7]: regulation of macrophage differentiation	1	1	70	1	12207	0.2	3.5	4.46	1.56	INHBA
14	GO:0045650 [8]: negative regulation of macrophage differentiation	1	1	70	1	12207	0.2	3.5	4.46	1.56	INHBA
15	GO:0000305 [7]: response to oxygen radicals	1	1	70	1	12207	0.2	3.5	4.46	1.56	SOD2
16	GO:0007155 [4]: cell adhesion	8	8	63	574	11634	0.1	3.45	3.98	1.56	CLDN1 CNTNAP3 EVA1 ITGBL1 LAMA3 PCDHB6 SRPX ZYX
17	GO:0009607 [4]: response to biotic stimulus	11	11	60	947	11261	0.1	3.45	3.87	1.56	BCL6 CD59 CXCL6 DEFB1 GBP2 GSR INHBA NFIL3 SAA1 SERPINA3 SOD2
18	GO:0042127 [5]: regulation of cell proliferation	5	5	66	255	11953	0.05	3.4	4.07	1.56	APEG1 BCL6 BTG3 MXI1 RARRES1
19	GO:0006952 [5]: defense response	10	10	61	828	11380	0.04	0	3.83	1.56	BCL6 CD59 CXCL6 DEFB1 GBP2 INHBA NFIL3 SAA1 SERPINA3 SOD2
20	GO:0051243 [5]: negative regulation of cellular physiological process	5	5	66	260	11948	-0.02	0	3.99	1.56	APEG1 BTG3 INHBA MXI1 RARRES1
21	GO:0015918 [6]: sterol transport	1	1	70	2	12206	-0.21	0	4.06	1.56	NPC1
22	GO:0030218 [5]: erythrocyte differentiation	1	1	70	2	12206	-0.21	0	4.06	1.56	INHBA
23	GO:0030301 [7]: cholesterol transport	1	1	70	2	12206	-0.21	0	4.06	1.56	NPC1
24	GO:0042541 [7]: hemoglobin biosynthesis	1	1	70	2	12206	-0.21	0	4.06	1.56	INHBA
25	GO:0045077 [9]: negative regulation of interferon-gamma biosynthesis	1	1	70	2	12206	-0.21	0	4.06	1.56	INHBA
26	GO:0045620 [6]: negative regulation of lymphocyte differentiation	1	1	70	2	12206	-0.21	0	4.06	1.56	INHBA
27	GO:0046881 [7]: positive regulation of follicle-stimulating hormone secretion	1	1	70	2	12206	-0.21	0	4.06	1.56	INHBA
28	GO:0046887 [6]: positive regulation of hormone secretion	1	1	70	2	12206	-0.21	0	4.06	1.56	INHBA
29	GO:0050869 [8]: negative regulation of B-cell activation	1	1	70	2	12206	-0.21	0	4.06	1.56	INHBA
30	GO:0009611 [5]: response to wounding	5	5	66	281	11927	-0.29	0	3.7	1.56	BCL6 CXCL6 INHBA SERPINA3 SOD2
31	GO:0009888 [5]: histogenesis	3	3	68	107	12101	-0.45	0	3.66	1.56	INHBA KLK7 LAMA3
32	GO:0016486 [6]: peptide hormone processing	1	1	70	3	12205	-0.49	0	3.78	1.56	PCSK7
33	GO:0020027 [7]: hemoglobin metabolism	1	1	70	3	12205	-0.49	0	3.78	1.56	INHBA
34	GO:0045577 [6]: regulation of B-cell differentiation	1	1	70	3	12205	-0.49	0	3.78	1.56	INHBA
35	GO:0046880 [6]: regulation of follicle-stimulating hormone secretion	1	1	70	3	12205	-0.49	0	3.78	1.56	INHBA
36	GO:0046882 [7]: negative regulation of follicle-stimulating hormone secretion	1	1	70	3	12205	-0.49	0	3.78	1.56	INHBA
37	GO:0046884 [5]: follicle-stimulating hormone secretion	1	1	70	3	12205	-0.49	0	3.78	1.56	INHBA
38	GO:0050794 [3]: regulation of cellular process	9	9	62	783	11425	-0.49	0	3.27	1.54	APEG1 BCL6 BTG3 FLJ23091 INHBA LAMA3 MXI1 RARRES1 SPRY2
39	GO:0007267 [4]: cell-cell signaling	7	7	64	531	11677	-0.51	0	3.34	1.54	CXCL6 INHBA MME PCDHB6 SPRY2 TFAP2C ZYX
40	GO:0043118 [4]: negative regulation of physiological process	6	6	65	413	11795	-0.52	0	3.38	1.56	APEG1 BCL6 BTG3 INHBA MXI1 RARRES1
41	GO:0042445 [5]: hormone metabolism	2	2	69	45	12163	-0.68	0	3.5	1.56	CHST9 PCSK7
42	GO:0030225 [6]: macrophage differentiation	1	1	70	4	12204	-0.71	0	3.55	1.56	INHBA
43	GO:0042326 [7]: negative regulation of phosphorylation	1	1	70	4	12204	-0.71	0	3.55	1.56	INHBA
44	GO:0042698 [4]: menstrual cycle	1	1	70	4	12204	-0.71	0	3.55	1.56	INHBA
45	GO:0045656 [7]: negative regulation of monocyte differentiation	1	1	70	4	12204	-0.71	0	3.55	1.56	INHBA
46	GO:0045936 [6]: negative regulation of phosphate metabolism	1	1	70	4	12204	-0.71	0	3.55	1.56	INHBA
47	GO:0045995 [4]: regulation of embryonic development	1	1	70	4	12204	-0.71	0	3.55	1.56	LAMA3
48	GO:0046888 [6]: negative regulation of hormone secretion	1	1	70	4	12204	-0.71	0	3.55	1.56	INHBA
49	GO:0000302 [6]: response to reactive oxygen species	1	1	70	4	12204	-0.71	0	3.55	1.56	SOD2
50	GO:0001541 [5]: ovarian follicle development	1	1	70	4	12204	-0.71	0	3.55	1.56	INHBA
51	GO:0007595 [5]: lactation	1	1	70	4	12204	-0.71	0	3.55	1.56	OXTR
52	GO:0008333 [7]: endosome to lysosome transport	1	1	70	4	12204	-0.71	0	3.55	1.56	HMG2L1
53	GO:0051244 [4]: regulation of cellular physiological process	7	7	64	560	11648	-0.72	0	3.1	1.54	APEG1 BCL6 BTG3 INHBA LAMA3 MXI1 RARRES1
54	GO:0006790 [5]: sulfur metabolism	2	2	69	50	12158	-0.86	0	3.32	1.54	GCLM GSR
55	GO:0009653 [3]: morphogenesis	11	11	60	1139	11069	-0.89	0	2.73	1.4	APEG1 CHST9 EVA1 GPM6B INHBA KLK7 KLK8 LAMA3 MID1 PCDHB6 SPRY2
56	GO:0009791 [3]: post-embryonic development	1	1	70	5	12203	-0.89	0	3.38	1.56	INHBA
57	GO:0042036 [8]: negative regulation of cytokine biosynthesis	1	1	70	5	12203	-0.89	0	3.38	1.56	INHBA
58	GO:0045638 [6]: negative regulation of myeloid blood cell differentiation	1	1	70	5	12203	-0.89	0	3.38	1.56	INHBA
59	GO:0046545 [5]: development of primary female sexual characteristics	1	1	70	5	12203	-0.89	0	3.38	1.56	INHBA
60	GO:0046660 [4]: female sex differentiation	1	1	70	5	12203	-0.89	0	3.38	1.56	INHBA
61	GO:0046883 [5]: regulation of hormone secretion	1	1	70	5	12203	-0.89	0	3.38	1.56	INHBA
62	GO:0051048 [5]: negative regulation of secretion	1	1	70	5	12203	-0.89	0	3.38	1.56	INHBA
63	GO:0001818 [7]: negative regulation of cytokine production	1	1	70	5	12203	-0.89	0	3.38	1.56	INHBA
64	GO:0006534 [7]: cysteine metabolism	1	1	70	5	12203	-0.89	0	3.38	1.56	GCLM
65	GO:0007041 [6]: lysosomal transport	1	1	70	5	12203	-0.89	0	3.38	1.56	HMG2L1
66	GO:0008585 [6]: female gonad development	1	1	70	5	12203	-0.89	0	3.38	1.56	INHBA
67	GO:0050876 [4]: reproductive physiological process	2	2	69	53	12155	-0.96	0	3.21	1.54	INHBA OXTR
68	GO:0045072 [8]: regulation of interferon-gamma biosynthesis	1	1	70	6	12202	-1.02	0	3.22	1.54	INHBA
69	GO:0045655 [6]: regulation of monocyte differentiation	1	1	70	6	12202	-1.02	0	3.22	1.54	INHBA
70	GO:0051047 [5]: positive regulation of secretion	1	1	70	6	12202	-1.02	0	3.22	1.54	INHBA
71	GO:0006278 [7]: RNA-dependent DNA replication	1	1	70	6	12202	-1.02	0	3.22	1.54	CXCL6
72	GO:0007034 [6]: vacuolar transport	1	1	70	6	12202	-1.02	0	3.22	1.54	HMG2L1
73	GO:0006869 [5]: lipid transport	2	2	69	57	12151	-1.08	0	3.09	1.54	NPC1 SCP2
74	GO:0046903 [3]: secretion	2	2	69	59	12149	-1.13	0	3.03	1.52	INHBA LTBP2
75	GO:0030216 [4]: keratinocyte differentiation	1	1	70	7	12201	-1.16	0	3.09	1.54	LAMA3
76	GO:0042095 [7]: interferon-gamma biosynthesis	1	1	70	7	12201	-1.16	0	3.09	1.54	INHBA
77	GO:0042992 [9]: negative regulation of transcription factor-nucleus import	1	1	70	7	12201	-1.16	0	3.09	1.54	MXI1
78	GO:0042994 [7]: cytoplasmic sequestering of transcription factor	1	1	70	7	12201	-1.16	0	3.09	1.54	MXI1
79	GO:0050864 [7]: regulation of B-cell activation	1	1	70	7	12201	-1.16	0	3.09	1.54	INHBA
80	GO:0051250 [7]: negative regulation of lymphocyte activation	1	1	70	7	12201	-1.16	0	3.09	1.54	INHBA
81	GO:0006750 [7]: glutathione biosynthesis	1	1	70	7	12201	-1.16	0	3.09	1.54	GCLM
82	GO:0007212 [7]: dopamine receptor signaling pathway	1	1	70	7	12201	-1.16	0	3.09	1.54	D4S234E
83	GO:0009887 [4]: organogenesis	9	9	62	915	11293	-1.17	0	2.48	1.29	APEG1 CHST9 GPM6B INHBA KLK7 KLK8 LAMA3 PCDHB6 SPRY2
84	GO:0048513 [3]: organ development	9	9	62	915	11293	-1.17	0	2.48	1.29	APEG1 CHST9 GPM6B INHBA KLK7 KLK8 LAMA3 PCDHB6 SPRY2
85	GO:0008544 [7]: epidermis development	2	2	69	61	12147	-1.19	0	2.97	1.52	KLK7 LAMA3
86	GO:0019216 [5]: regulation of lipid metabolism	1	1	70	8	12200	-1.27	0	2.98	1.52	SERPINA3
87	GO:0045637 [5]: regulation of myeloid blood cell differentiation	1	1	70	8	12200	-1.27	0	2.98	1.52	INHBA
88	GO:0050866 [6]: negative regulation of cell activation	1	1	70	8	12200	-1.27	0	2.98	1.52	INHBA
89	GO:0051220 [6]: cytoplasmic sequestering of protein	1	1	70	8	12200	-1.27	0	2.98	1.52	MXI1
90	GO:0051223 [6]: regulation of protein transport	1	1	70	8	12200	-1.27	0	2.98	1.52	MXI1
91	GO:0051224 [7]: negative regulation of protein transport	1	1	70	8	12200	-1.27	0	2.98	1.52	MXI1
92	GO:0007399 [5]: neurogenesis	5	5	66	398	11810	-1.37	0	2.48	1.29	CHST9 GPM6B INHBA KLK8 PCDHB6
93	GO:0046879 [4]: hormone secretion	1	1	70	9	12199	-1.37	0	2.88	1.45	INHBA
94	GO:0007040 [7]: lysosome organization and biogenesis	1	1	70	9	12199	-1.37	0	2.88	1.45	HMG2L1
95	GO:0007398 [6]: ectoderm development	2	2	69	70	12138	-1.41	0	2.73	1.4	KLK7 LAMA3
96	GO:0006139 [5]: nucleobase, nucleoside, nucleotide and nucleic acid metabolism	13	13	58	2954	9254	-1.45	0	0.1	0.06	BCL6 CBX7 CXCL6 FLJ11196 HMG2L1 MAFF MXI1 NFIB NFIL3 SOD2 TFAP2C TP73L ZNF133
97	GO:0015718 [7]: monocarboxylic acid transport	1	1	70	10	12198	-1.46	0	2.78	1.4	SLC16A4
98	GO:0045596 [5]: negative regulation of cell differentiation	1	1	70	10	12198	-1.46	0	2.78	1.4	INHBA
99	GO:0045619 [5]: regulation of lymphocyte differentiation	1	1	70	10	12198	-1.46	0	2.78	1.4	INHBA
100	GO:0051051 [6]: negative regulation of transport	1	1	70	10	12198	-1.46	0	2.78	1.4	MXI1
101	GO:0006950 [4]: response to stress	8	8	63	842	11366	-1.48	0	2.15	1.13	BCL6 CXCL6 DEFB1 GSR INHBA SAA1 SERPINA3 SOD2
102	GO:0050875 [3]: cellular physiological process	49	49	22	9046	3162	-1.53	0	0.14	0.1	ACAS2 APEG1 BCL6 BTG3 C16orf33 CBX7 CHST9 CRYAB CXCL6 DBC1 DJ971N18.2 EPHB3 FBXO32 FLJ11196 GCLM GSR HMG2L1 INHBA KCNJ16 KLK7 KLK8 LAMA3 LTBP2 MAFF MCFD2 MGC39900 MID1 MME MSCP MXI1 NCOA7 NFIB NFIL3 NPC1 OSMR PCDHB6 PCSK7 PGM1 PTPN14 RABGAP1 RARRES1 RNF24 SCP2 SLC16A4 SOD2 TFAP2C TP73L USP31 ZNF133
103	GO:0007049 [5]: cell cycle	7	7	64	706	11502	-1.53	0	2.15	1.13	BTG3 CXCL6 DBC1 INHBA LTBP2 NFIB RABGAP1
104	GO:0006811 [5]: ion transport	1	1	70	703	11505	-1.53	0	0.02	0.02	KCNJ16
105	GO:0030224 [5]: monocyte differentiation	1	1	70	11	12197	-1.54	0	2.7	1.4	INHBA
106	GO:0042306 [7]: regulation of protein-nucleus import	1	1	70	11	12197	-1.54	0	2.7	1.4	MXI1
107	GO:0042990 [8]: regulation of transcription factor-nucleus import	1	1	70	11	12197	-1.54	0	2.7	1.4	MXI1
108	GO:0042991 [8]: transcription factor-nucleus import	1	1	70	11	12197	-1.54	0	2.7	1.4	MXI1
109	GO:0045185 [5]: maintenance of protein localization	1	1	70	11	12197	-1.54	0	2.7	1.4	MXI1
110	GO:0007033 [6]: vacuole organization and biogenesis	1	1	70	11	12197	-1.54	0	2.7	1.4	HMG2L1
111	GO:0030166 [7]: proteoglycan biosynthesis	1	1	70	12	12196	-1.62	0	2.62	1.36	CHST9
112	GO:0030334 [6]: regulation of cell migration	1	1	70	12	12196	-1.62	0	2.62	1.36	LAMA3
113	GO:0050777 [6]: negative regulation of immune response	1	1	70	12	12196	-1.62	0	2.62	1.36	INHBA
114	GO:0051270 [5]: regulation of cell motility	1	1	70	12	12196	-1.62	0	2.62	1.36	LAMA3
115	GO:0044237 [4]: cellular metabolism	35	35	36	6530	5678	-1.67	0	0.23	0.16	ACAS2 APEG1 BCL6 C16orf33 CBX7 CHST9 CRYAB CXCL6 DJ971N18.2 EPHB3 FBXO32 FLJ11196 GCLM GSR HMG2L1 INHBA KLK7 KLK8 MAFF MID1 MME MXI1 NCOA7 NFIB NFIL3 PCSK7 PGM1 PTPN14 RNF24 SCP2 SOD2 TFAP2C TP73L USP31 ZNF133
116	GO:0051046 [4]: regulation of secretion	1	1	70	13	12195	-1.69	0	2.55	1.31	INHBA
117	GO:0051235 [4]: maintenance of localization	1	1	70	13	12195	-1.69	0	2.55	1.31	MXI1
118	GO:0006968 [4]: cellular defense response	2	2	69	85	12123	-1.69	0	2.41	1.26	INHBA SOD2
119	GO:0006954 [5]: inflammatory response	3	3	68	193	12015	-1.71	0	2.26	1.19	BCL6 CXCL6 SERPINA3
120	GO:0019220 [6]: regulation of phosphate metabolism	1	1	70	14	12194	-1.75	0	2.48	1.29	INHBA
121	GO:0042325 [7]: regulation of phosphorylation	1	1	70	14	12194	-1.75	0	2.48	1.29	INHBA
122	GO:0051174 [5]: regulation of phosphorus metabolism	1	1	70	14	12194	-1.75	0	2.48	1.29	INHBA
123	GO:0044238 [4]: primary metabolism	34	34	37	6252	5956	-1.76	0	0.29	0.19	ACAS2 APEG1 BCL6 C16orf33 CBX7 CHST9 CRYAB CXCL6 EPHB3 FBXO32 FLJ11196 GCLM HAS3 HMG2L1 INHBA KLK7 KLK8 MAFF MID1 MME MXI1 NFIB NFIL3 PCSK7 PGM1 PTPN14 RNF24 SCP2 SERPINA3 SOD2 TFAP2C TP73L USP31 ZNF133
124	GO:0008152 [3]: metabolism	38	38	33	6927	5281	-1.77	0	0.29	0.19	ACAS2 APEG1 BCL6 C16orf33 CBX7 CHST9 CRYAB CXCL6 DJ971N18.2 EPHB3 FBXO32 FLJ11196 GCLM GSR HAS3 HMG2L1 INHBA KLK7 KLK8 MAFF MID1 MME MXI1 NCOA7 NFIB NFIL3 PCSK7 PGM1 PRNP PTPN14 RNF24 SCP2 SERPINA3 SOD2 TFAP2C TP73L USP31 ZNF133
125	GO:0009605 [4]: response to external stimulus	10	10	61	1253	10955	-1.77	0	1.66	0.92	BCL6 CKLFSF7 CRYAB CXCL6 DEFB1 GSR INHBA SAA1 SERPINA3 SOD2
126	GO:0050789 [2]: regulation of biological process	19	19	52	2848	9360	-1.81	0	1.24	0.66	APEG1 BCL6 BTG3 CBX7 FLJ23091 HMG2L1 INHBA LAMA3 MAFF MXI1 NFIB NFIL3 RARRES1 SERPINA3 SOD2 SPRY2 TFAP2C TP73L ZNF133
127	GO:0016998 [6]: cell wall catabolism	1	1	70	15	12193	-1.81	0	2.42	1.27	NCOA7
128	GO:0017148 [7]: negative regulation of protein biosynthesis	1	1	70	15	12193	-1.81	0	2.42	1.27	INHBA
129	GO:0030183 [5]: B-cell differentiation	1	1	70	15	12193	-1.81	0	2.42	1.27	INHBA
130	GO:0008037 [5]: cell recognition	1	1	70	15	12193	-1.81	0	2.42	1.27	CNTNAP3
131	GO:0051169 [6]: nuclear transport	2	2	69	93	12115	-1.83	0	2.26	1.19	FLJ11196 MXI1
132	GO:0007582 [2]: physiological process	58	58	13	10404	1804	-1.84	0	0.17	0.12	ACAS2 APEG1 BCL6 BTG3 C16orf33 CBX7 CD59 CHST9 CKLFSF7 CRYAB CXCL6 DBC1 DEFB1 DJ971N18.2 EPHB3 FBXO32 FLJ11196 GBP2 GCLM GSR HAS3 HMG2L1 INHBA KCNJ16 KLK7 KLK8 LAMA3 LTBP2 MAFF MCFD2 MGC39900 MID1 MME MSCP MXI1 NCOA7 NFIB NFIL3 NPC1 OSMR OXTR PCDHB6 PCSK7 PGM1 PRNP PTPN14 RABGAP1 RARRES1 RNF24 SAA1 SCP2 SERPINA3 SLC16A4 SOD2 TFAP2C TP73L USP31 ZNF133
133	GO:0050791 [3]: regulation of physiological process	17	17	54	2536	9672	-1.86	0	1.21	0.66	APEG1 BCL6 BTG3 CBX7 HMG2L1 INHBA LAMA3 MAFF MXI1 NFIB NFIL3 RARRES1 SERPINA3 SOD2 TFAP2C TP73L ZNF133
134	GO:0016339 [6]: calcium-dependent cell-cell adhesion	1	1	70	16	12192	-1.86	0	2.37	1.24	PCDHB6
135	GO:0051241 [5]: negative regulation of organismal physiological process	1	1	70	16	12192	-1.86	0	2.37	1.24	INHBA
136	GO:0006801 [6]: superoxide metabolism	1	1	70	16	12192	-1.86	0	2.37	1.24	SOD2
137	GO:0007154 [3]: cell communication	22	22	49	3453	8755	-1.87	0	1.05	0.59	ARHGEF3 CD59 CLDN1 CNTNAP3 CXCL6 D4S234E EPHB3 EVA1 FLJ23091 GPR87 INHBA ITGBL1 LAMA3 LTBP2 MME OSMR OXTR PCDHB6 SPRY2 SRPX TFAP2C ZYX
138	GO:0050874 [3]: organismal physiological process	13	13	58	1831	10377	-1.88	0	1.34	0.72	BCL6 CD59 CRYAB CXCL6 DEFB1 GBP2 INHBA NFIL3 OXTR PCDHB6 SAA1 SERPINA3 SOD2
139	GO:0009890 [6]: negative regulation of biosynthesis	1	1	70	17	12191	-1.91	0	2.31	1.21	INHBA
140	GO:0030099 [4]: myeloid blood cell differentiation	1	1	70	17	12191	-1.91	0	2.31	1.21	INHBA
141	GO:0046822 [6]: regulation of nucleocytoplasmic transport	1	1	70	17	12191	-1.91	0	2.31	1.21	MXI1
142	GO:0046907 [5]: intracellular transport	5	5	66	500	11708	-1.93	0	1.79	0.98	FLJ11196 HMG2L1 LTBP2 MXI1 NPC1
143	GO:0006913 [6]: nucleocytoplasmic transport	2	2	69	100	12108	-1.94	0	2.14	1.13	FLJ11196 MXI1
144	GO:0007186 [6]: G-protein coupled receptor protein signaling pathway	3	3	68	991	11217	-1.94	0	0.07	0.05	D4S234E GPR87 OXTR
145	GO:0050877 [4]: neurophysiological process	2	2	69	806	11402	-1.95	0	0.05	0.04	CRYAB PCDHB6
146	GO:0007242 [5]: intracellular signaling cascade	3	3	68	988	11220	-1.95	0	0.07	0.05	ARHGEF3 FLJ23091 OXTR
147	GO:0009058 [4]: biosynthesis	3	3	68	986	11222	-1.96	0	0.07	0.05	CHST9 GCLM INHBA
148	GO:0042088 [7]: T-helper 1 type immune response	1	1	70	18	12190	-1.96	0	2.26	1.19	INHBA
149	GO:0043170 [4]: macromolecule metabolism	17	17	54	3129	9079	-2.01	0	0.4	0.25	APEG1 C16orf33 CHST9 CRYAB EPHB3 FBXO32 HAS3 INHBA KLK7 KLK8 MID1 MME PCSK7 PGM1 PTPN14 RNF24 USP31
150	GO:0042087 [6]: cell-mediated immune response	1	1	70	19	12189	-2.01	0	2.21	1.15	INHBA
151	GO:0050896 [3]: response to stimulus	13	13	58	1931	10277	-2.01	0	1.11	0.61	BCL6 CD59 CKLFSF7 CRYAB CXCL6 DEFB1 GBP2 GSR INHBA NFIL3 SAA1 SERPINA3 SOD2
152	GO:0006357 [8]: regulation of transcription from Pol II promoter	3	3	68	228	11980	-2.02	0	1.9	1.02	BCL6 SOD2 TFAP2C
153	GO:0009581 [5]: detection of external stimulus	1	1	70	594	11614	-2.03	0	0.03	0.03	CRYAB
154	GO:0044260 [5]: cellular macromolecule metabolism	16	16	55	2970	9238	-2.03	0	0.38	0.24	APEG1 C16orf33 CHST9 CRYAB EPHB3 FBXO32 INHBA KLK7 KLK8 MID1 MME PCSK7 PGM1 PTPN14 RNF24 USP31
155	GO:0007165 [4]: signal transduction	15	15	56	2811	9397	-2.04	0	0.37	0.23	ARHGEF3 CD59 CXCL6 D4S234E EPHB3 FLJ23091 GPR87 INHBA ITGBL1 LAMA3 LTBP2 OSMR OXTR SPRY2 ZYX
156	GO:0019538 [5]: protein metabolism	15	15	56	2793	9415	-2.05	0	0.38	0.24	APEG1 C16orf33 CHST9 CRYAB EPHB3 FBXO32 INHBA KLK7 KLK8 MID1 MME PCSK7 PTPN14 RNF24 USP31
157	GO:0016197 [6]: endosome transport	1	1	70	20	12188	-2.05	0	2.17	1.13	HMG2L1
158	GO:0007266 [7]: Rho protein signal transduction	1	1	70	20	12188	-2.05	0	2.17	1.13	ARHGEF3
159	GO:0007275 [2]: development	12	12	59	1775	10433	-2.05	0	1.09	0.6	APEG1 CHST9 EVA1 GPM6B INHBA KLK7 KLK8 LAMA3 MID1 PCDHB6 SPRY2 TP73L
160	GO:0007166 [5]: cell surface receptor linked signal transduction	10	10	61	1411	10797	-2.07	0	1.19	0.66	CD59 D4S234E EPHB3 GPR87 INHBA ITGBL1 LAMA3 LTBP2 OSMR OXTR
161	GO:0044267 [6]: cellular protein metabolism	15	15	56	2772	9436	-2.07	0	0.4	0.25	APEG1 C16orf33 CHST9 CRYAB EPHB3 FBXO32 INHBA KLK7 KLK8 MID1 MME PCSK7 PTPN14 RNF24 USP31
162	GO:0044249 [5]: cellular biosynthesis	3	3	68	941	11267	-2.09	0	0.09	0.06	CHST9 GCLM INHBA
163	GO:0045087 [5]: innate immune response	1	1	70	21	12187	-2.09	0	2.12	1.13	DEFB1
164	GO:0045137 [4]: development of primary sexual characteristics	1	1	70	21	12187	-2.09	0	2.12	1.13	INHBA
165	GO:0006029 [7]: proteoglycan metabolism	1	1	70	21	12187	-2.09	0	2.12	1.13	CHST9
166	GO:0008406 [5]: gonad development	1	1	70	21	12187	-2.09	0	2.12	1.13	INHBA
167	GO:0009306 [4]: protein secretion	1	1	70	21	12187	-2.09	0	2.12	1.13	LTBP2
168	GO:0019222 [4]: regulation of metabolism	13	13	58	2025	10183	-2.1	0	0.92	0.52	BCL6 CBX7 HMG2L1 INHBA MAFF MXI1 NFIB NFIL3 SERPINA3 SOD2 TFAP2C TP73L ZNF133
169	GO:0042330 [5]: taxis	2	2	69	115	12093	-2.13	0	1.92	1.02	CKLFSF7 CXCL6
170	GO:0006935 [6]: chemotaxis	2	2	69	115	12093	-2.13	0	1.92	1.02	CKLFSF7 CXCL6
171	GO:0016485 [8]: protein processing	1	1	70	22	12186	-2.13	0	2.08	1.1	PCSK7
172	GO:0006732 [6]: coenzyme metabolism	2	2	69	118	12090	-2.15	0	1.88	1.01	GCLM GSR
173	GO:0051179 [3]: localization	10	10	61	1975	10233	-2.16	0	0.31	0.21	FLJ11196 HMG2L1 KCNJ16 LTBP2 MCFD2 MSCP MXI1 NPC1 SCP2 SLC16A4
174	GO:0007600 [5]: sensory perception	1	1	70	563	11645	-2.16	0	0.04	0.03	CRYAB
175	GO:0006810 [4]: transport	10	10	61	1965	10243	-2.16	0	0.32	0.21	FLJ11196 HMG2L1 KCNJ16 LTBP2 MCFD2 MSCP MXI1 NPC1 SCP2 SLC16A4
176	GO:0051234 [4]: establishment of localization	10	10	61	1967	10241	-2.16	0	0.32	0.21	FLJ11196 HMG2L1 KCNJ16 LTBP2 MCFD2 MSCP MXI1 NPC1 SCP2 SLC16A4
177	GO:0007032 [6]: endosome organization and biogenesis	1	1	70	23	12185	-2.17	0	2.04	1.08	HMG2L1
178	GO:0007389 [3]: pattern specification	1	1	70	23	12185	-2.17	0	2.04	1.08	MID1
179	GO:0007416 [6]: synaptogenesis	1	1	70	23	12185	-2.17	0	2.04	1.08	PCDHB6
180	GO:0009987 [2]: cellular process	62	62	9	10885	1323	-2.2	0	0.27	0.18	ACAS2 APEG1 ARHGEF3 BCL6 BTG3 C16orf33 CBX7 CD59 CHST9 CLDN1 CNTNAP3 CRYAB CXCL6 D4S234E DBC1 DJ971N18.2 EPHB3 EVA1 FBXO32 FLJ11196 FLJ23091 GCLM GPR87 GSR HMG2L1 INHBA ITGBL1 KCNJ16 KLK7 KLK8 LAMA3 LTBP2 MAFF MCFD2 MGC39900 MID1 MME MSCP MXI1 NCOA7 NFIB NFIL3 NPC1 OSMR OXTR PCDHB6 PCSK7 PGM1 PTPN14 RABGAP1 RARRES1 RNF24 SCP2 SLC16A4 SOD2 SPRY2 SRPX TFAP2C TP73L USP31 ZNF133 ZYX
181	GO:0050808 [5]: synapse organization and biogenesis	1	1	70	24	12184	-2.2	0	2	1.05	PCDHB6
182	GO:0044257 [7]: cellular protein catabolism	5	5	66	579	11629	-2.21	0	1.39	0.77	KLK7 KLK8 MME PCSK7 USP31
183	GO:0006508 [8]: proteolysis and peptidolysis	5	5	66	579	11629	-2.21	0	1.39	0.77	KLK7 KLK8 MME PCSK7 USP31
184	GO:0006355 [7]: regulation of transcription, DNA-dependent	11	11	60	1802	10406	-2.22	0	0.73	0.42	BCL6 CBX7 HMG2L1 MAFF MXI1 NFIB NFIL3 SOD2 TFAP2C TP73L ZNF133
185	GO:0006350 [6]: transcription	11	11	60	1958	10250	-2.23	0	0.51	0.31	BCL6 CBX7 HMG2L1 MAFF MXI1 NFIB NFIL3 SOD2 TFAP2C TP73L ZNF133
186	GO:0006351 [7]: transcription, DNA-dependent	11	11	60	1858	10350	-2.23	0	0.64	0.39	BCL6 CBX7 HMG2L1 MAFF MXI1 NFIB NFIL3 SOD2 TFAP2C TP73L ZNF133
187	GO:0045449 [6]: regulation of transcription	11	11	60	1866	10342	-2.23	0	0.63	0.39	BCL6 CBX7 HMG2L1 MAFF MXI1 NFIB NFIL3 SOD2 TFAP2C TP73L ZNF133
188	GO:0019219 [5]: regulation of nucleobase, nucleoside, nucleotide and nucleic acid metabolism	11	11	60	1892	10316	-2.23	0	0.6	0.37	BCL6 CBX7 HMG2L1 MAFF MXI1 NFIB NFIL3 SOD2 TFAP2C TP73L ZNF133
189	GO:0042035 [7]: regulation of cytokine biosynthesis	1	1	70	25	12183	-2.23	0	1.97	1.05	INHBA
190	GO:0042446 [6]: hormone biosynthesis	1	1	70	25	12183	-2.23	0	1.97	1.05	CHST9
191	GO:0044272 [6]: sulfur compound biosynthesis	1	1	70	25	12183	-2.23	0	1.97	1.05	GCLM
192	GO:0051248 [6]: negative regulation of protein metabolism	1	1	70	25	12183	-2.23	0	1.97	1.05	INHBA
193	GO:0000096 [6]: sulfur amino acid metabolism	1	1	70	25	12183	-2.23	0	1.97	1.05	GCLM
194	GO:0007156 [6]: homophilic cell adhesion	2	2	69	126	12082	-2.24	0	1.78	0.98	EVA1 PCDHB6
195	GO:0030163 [6]: protein catabolism	5	5	66	594	11614	-2.25	0	1.33	0.72	KLK7 KLK8 MME PCSK7 USP31
196	GO:0042113 [7]: B-cell activation	1	1	70	26	12182	-2.26	0	1.93	1.02	INHBA
197	GO:0007498 [3]: mesoderm development	1	1	70	26	12182	-2.26	0	1.93	1.02	INHBA
198	GO:0006366 [8]: transcription from Pol II promoter	4	4	67	426	11782	-2.27	0	1.44	0.79	BCL6 NFIL3 SOD2 TFAP2C
199	GO:0006605 [7]: protein targeting	2	2	69	129	12079	-2.27	0	1.74	0.96	LTBP2 MXI1
200	GO:0043285 [5]: biopolymer catabolism	5	5	66	601	11607	-2.27	0	1.3	0.7	KLK7 KLK8 MME PCSK7 USP31
201	GO:0006412 [6]: protein biosynthesis	1	1	70	530	11678	-2.3	0	0.04	0.04	INHBA
202	GO:0001817 [6]: regulation of cytokine production	1	1	70	27	12181	-2.3	0	1.9	1.02	INHBA
203	GO:0006464 [7]: protein modification	9	9	62	1500	10708	-2.31	0	0.66	0.4	APEG1 C16orf33 EPHB3 FBXO32 MID1 PCSK7 PTPN14 RNF24 USP31
204	GO:0043283 [4]: biopolymer metabolism	9	9	62	1602	10606	-2.31	0	0.52	0.31	CBX7 CXCL6 FLJ11196 KLK7 KLK8 MME NFIB PCSK7 USP31
205	GO:0006936 [3]: muscle contraction	2	2	69	135	12073	-2.33	0	1.67	0.92	CRYAB OXTR
206	GO:0042089 [6]: cytokine biosynthesis	1	1	70	28	12180	-2.33	0	1.86	1.01	INHBA
207	GO:0042107 [5]: cytokine metabolism	1	1	70	28	12180	-2.33	0	1.86	1.01	INHBA
208	GO:0051249 [6]: regulation of lymphocyte activation	1	1	70	28	12180	-2.33	0	1.86	1.01	INHBA
209	GO:0044248 [5]: cellular catabolism	6	6	65	829	11379	-2.35	0	1.04	0.59	KLK7 KLK8 MME NCOA7 PCSK7 USP31
210	GO:0030203 [7]: glycosaminoglycan metabolism	1	1	70	29	12179	-2.35	0	1.83	1	CHST9
211	GO:0048511 [3]: rhythmic process	1	1	70	29	12179	-2.35	0	1.83	1	INHBA
212	GO:0007179 [8]: transforming growth factor beta receptor signaling pathway	1	1	70	29	12179	-2.35	0	1.83	1	LTBP2
213	GO:0009069 [7]: serine family amino acid metabolism	1	1	70	29	12179	-2.35	0	1.83	1	GCLM
214	GO:0030155 [4]: regulation of cell adhesion	1	1	70	30	12178	-2.38	0	1.8	0.99	LAMA3
215	GO:0006022 [6]: aminoglycan metabolism	1	1	70	30	12178	-2.38	0	1.8	0.99	CHST9
216	GO:0051186 [5]: cofactor metabolism	2	2	69	142	12066	-2.39	0	1.6	0.89	GCLM GSR
217	GO:0006260 [6]: DNA replication	2	2	69	142	12066	-2.39	0	1.6	0.89	CXCL6 NFIB
218	GO:0050865 [5]: regulation of cell activation	1	1	70	31	12177	-2.4	0	1.77	0.98	INHBA
219	GO:0001816 [5]: cytokine production	1	1	70	31	12177	-2.4	0	1.77	0.98	INHBA
220	GO:0015031 [5]: protein transport	4	4	67	473	11735	-2.42	0	1.21	0.66	LTBP2 MCFD2 MXI1 NPC1
221	GO:0045184 [5]: establishment of protein localization	4	4	67	475	11733	-2.43	0	1.2	0.66	LTBP2 MCFD2 MXI1 NPC1
222	GO:0030098 [4]: lymphocyte differentiation	1	1	70	32	12176	-2.43	0	1.75	0.96	INHBA
223	GO:0009056 [4]: catabolism	6	6	65	903	11305	-2.44	0	0.84	0.48	KLK7 KLK8 MME NCOA7 PCSK7 USP31
224	GO:0007167 [6]: enzyme linked receptor protein signaling pathway	2	2	69	149	12059	-2.44	0	1.53	0.84	EPHB3 LTBP2
225	GO:0008104 [4]: protein localization	4	4	67	488	11720	-2.45	0	1.15	0.63	LTBP2 MCFD2 MXI1 NPC1
226	GO:0006405 [7]: RNA-nucleus export	1	1	70	33	12175	-2.46	0	1.72	0.94	FLJ11196
227	GO:0044265 [6]: cellular macromolecule catabolism	5	5	66	690	11518	-2.46	0	0.98	0.54	KLK7 KLK8 MME PCSK7 USP31
228	GO:0040007 [3]: growth	2	2	69	152	12056	-2.47	0	1.5	0.82	INHBA LAMA3
229	GO:0006886 [6]: intracellular protein transport	3	3	68	311	11897	-2.47	0	1.3	0.7	LTBP2 MXI1 NPC1
230	GO:0050793 [3]: regulation of development	2	2	69	153	12055	-2.47	0	1.49	0.82	INHBA LAMA3
231	GO:0009057 [5]: macromolecule catabolism	5	5	66	705	11503	-2.48	0	0.94	0.52	KLK7 KLK8 MME PCSK7 USP31
232	GO:0009892 [5]: negative regulation of metabolism	2	2	69	154	12054	-2.48	0	1.48	0.81	BCL6 INHBA
233	GO:0050657 [6]: nucleic acid transport	1	1	70	34	12174	-2.49	0	1.69	0.94	FLJ11196
234	GO:0050658 [6]: RNA transport	1	1	70	34	12174	-2.49	0	1.69	0.94	FLJ11196
235	GO:0051236 [5]: establishment of RNA localization	1	1	70	34	12174	-2.49	0	1.69	0.94	FLJ11196
236	GO:0006403 [4]: RNA localization	1	1	70	34	12174	-2.49	0	1.69	0.94	FLJ11196
237	GO:0051093 [4]: negative regulation of development	1	1	70	36	12172	-2.53	0	1.64	0.91	INHBA
238	GO:0007178 [7]: transmembrane receptor protein serine/threonine kinase signaling pathway	1	1	70	36	12172	-2.53	0	1.64	0.91	LTBP2
239	GO:0006812 [6]: cation transport	1	1	70	469	11739	-2.54	0	0.06	0.05	KCNJ16
240	GO:0051049 [5]: regulation of transport	1	1	70	37	12171	-2.54	0	1.62	0.89	MXI1
241	GO:0006512 [8]: ubiquitin cycle	4	4	67	543	11665	-2.56	0	0.94	0.53	FBXO32 MID1 RNF24 USP31
242	GO:0051168 [7]: nuclear export	1	1	70	38	12170	-2.56	0	1.6	0.89	FLJ11196
243	GO:0007548 [3]: sex differentiation	1	1	70	38	12170	-2.56	0	1.6	0.89	INHBA
244	GO:0009966 [4]: regulation of signal transduction	2	2	69	168	12040	-2.57	0	1.36	0.73	FLJ23091 SPRY2
245	GO:0016070 [5]: RNA metabolism	1	1	70	450	11758	-2.6	0	0.07	0.05	FLJ11196
246	GO:0016043 [4]: cell organization and biogenesis	4	4	67	821	11387	-2.61	0	0.34	0.21	CBX7 HMG2L1 MGC39900 MID1
247	GO:0009059 [5]: macromolecule biosynthesis	2	2	69	591	11617	-2.61	0	0.15	0.1	CHST9 INHBA
248	GO:0015931 [5]: nucleobase, nucleoside, nucleotide and nucleic acid transport	1	1	70	41	12167	-2.62	0	1.53	0.84	FLJ11196
249	GO:0030198 [4]: extracellular matrix organization and biogenesis	1	1	70	41	12167	-2.62	0	1.53	0.84	PCDHB6
250	GO:0043062 [3]: extracellular structure organization and biogenesis	1	1	70	41	12167	-2.62	0	1.53	0.84	PCDHB6
251	GO:0006793 [5]: phosphorus metabolism	4	4	67	778	11430	-2.63	0	0.4	0.25	APEG1 EPHB3 INHBA PTPN14
252	GO:0006796 [6]: phosphate metabolism	4	4	67	778	11430	-2.63	0	0.4	0.25	APEG1 EPHB3 INHBA PTPN14
253	GO:0016337 [5]: cell-cell adhesion	2	2	69	179	12029	-2.63	0	1.27	0.68	EVA1 PCDHB6
254	GO:0000067 [6]: DNA replication and chromosome cycle	2	2	69	183	12025	-2.65	0	1.24	0.66	CXCL6 NFIB
255	GO:0006996 [5]: organelle organization and biogenesis	4	4	67	670	11538	-2.67	0	0.59	0.37	CBX7 HMG2L1 MGC39900 MID1
256	GO:0006091 [5]: generation of precursor metabolites and energy	2	2	69	567	11641	-2.67	0	0.17	0.11	DJ971N18.2 GSR
257	GO:0000226 [8]: microtubule cytoskeleton organization and biogenesis	1	1	70	44	12164	-2.67	0	1.47	0.81	MID1
258	GO:0006979 [5]: response to oxidative stress	1	1	70	46	12162	-2.7	0	1.43	0.79	SOD2
259	GO:0007229 [6]: integrin-mediated signaling pathway	1	1	70	46	12162	-2.7	0	1.43	0.79	ITGBL1
260	GO:0007565 [5]: pregnancy	1	1	70	46	12162	-2.7	0	1.43	0.79	OXTR
261	GO:0000074 [6]: regulation of cell cycle	3	3	68	395	11813	-2.71	0	0.9	0.52	BTG3 INHBA LTBP2
262	GO:0005975 [5]: carbohydrate metabolism	3	3	68	405	11803	-2.72	0	0.86	0.5	CHST9 HAS3 PGM1
263	GO:0045595 [4]: regulation of cell differentiation	1	1	70	47	12161	-2.72	0	1.41	0.78	INHBA
264	GO:0016310 [7]: phosphorylation	3	3	68	634	11574	-2.73	0	0.33	0.21	APEG1 EPHB3 INHBA
265	GO:0008610 [6]: lipid biosynthesis	2	2	69	199	12009	-2.74	0	1.13	0.62	ACAS2 SCP2
266	GO:0006468 [8]: protein amino acid phosphorylation	2	2	69	535	11673	-2.74	0	0.19	0.13	APEG1 EPHB3
267	GO:0006082 [5]: organic acid metabolism	1	1	70	413	11795	-2.74	0	0.09	0.06	GCLM
268	GO:0019752 [6]: carboxylic acid metabolism	1	1	70	411	11797	-2.76	0	0.09	0.06	GCLM
269	GO:0030154 [3]: cell differentiation	2	2	69	212	11996	-2.78	0	1.04	0.59	INHBA LAMA3
270	GO:0008219 [4]: cell death	3	3	68	467	11741	-2.78	0	0.66	0.4	DBC1 INHBA TP73L
271	GO:0016265 [3]: death	3	3	68	471	11737	-2.79	0	0.65	0.39	DBC1 INHBA TP73L
272	GO:0006629 [5]: lipid metabolism	3	3	68	550	11658	-2.8	0	0.47	0.27	ACAS2 SCP2 SERPINA3
273	GO:0006259 [5]: DNA metabolism	3	3	68	535	11673	-2.8	0	0.5	0.3	CBX7 CXCL6 NFIB
274	GO:0042221 [6]: response to chemical substance	2	2	69	228	11980	-2.83	0	0.95	0.53	CKLFSF7 CXCL6
275	GO:0042742 [6]: defense response to bacteria	1	1	70	56	12152	-2.84	0	1.27	0.68	DEFB1
276	GO:0050776 [5]: regulation of immune response	1	1	70	56	12152	-2.84	0	1.27	0.68	INHBA
277	GO:0009790 [3]: embryonic development	1	1	70	58	12150	-2.87	0	1.24	0.66	LAMA3
278	GO:0016477 [5]: cell migration	1	1	70	59	12149	-2.88	0	1.22	0.66	LAMA3
279	GO:0007050 [7]: cell cycle arrest	1	1	70	59	12149	-2.88	0	1.22	0.66	INHBA
280	GO:0006396 [6]: RNA processing	1	1	70	367	11841	-2.89	0	0.12	0.08	FLJ11196
281	GO:0044262 [6]: cellular carbohydrate metabolism	2	2	69	256	11952	-2.9	0	0.82	0.47	CHST9 PGM1
282	GO:0051170 [7]: nuclear import	1	1	70	61	12147	-2.9	0	1.2	0.66	MXI1
283	GO:0006606 [7]: protein-nucleus import	1	1	70	61	12147	-2.9	0	1.2	0.66	MXI1
284	GO:0006694 [7]: steroid biosynthesis	1	1	70	61	12147	-2.9	0	1.2	0.66	SCP2
285	GO:0051242 [5]: positive regulation of cellular physiological process	2	2	69	259	11949	-2.91	0	0.8	0.46	BCL6 INHBA
286	GO:0012501 [5]: programmed cell death	2	2	69	440	11768	-2.91	0	0.31	0.21	INHBA TP73L
287	GO:0000122 [9]: negative regulation of transcription from Pol II promoter	1	1	70	63	12145	-2.92	0	1.17	0.64	BCL6
288	GO:0006915 [6]: apoptosis	2	2	69	438	11770	-2.92	0	0.32	0.21	INHBA TP73L
289	GO:0044255 [5]: cellular lipid metabolism	2	2	69	427	11781	-2.93	0	0.34	0.21	ACAS2 SCP2
290	GO:0000004 [2]: biological_process unknown	1	1	70	354	11854	-2.93	0	0.13	0.09	C22orf23
291	GO:0006800 [5]: oxygen and reactive oxygen species metabolism	1	1	70	65	12143	-2.94	0	1.14	0.63	SOD2
292	GO:0007160 [5]: cell-matrix adhesion	1	1	70	66	12142	-2.95	0	1.13	0.62	ITGBL1
293	GO:0051246 [5]: regulation of protein metabolism	1	1	70	67	12141	-2.95	0	1.12	0.62	INHBA
294	GO:0016567 [9]: protein ubiquitination	2	2	69	303	11905	-2.97	0	0.64	0.39	MID1 RNF24
295	GO:0009308 [5]: amine metabolism	2	2	69	309	11899	-2.97	0	0.62	0.38	CHST9 GCLM
296	GO:0009628 [5]: response to abiotic stimulus	2	2	69	379	11829	-2.97	0	0.43	0.26	CKLFSF7 CXCL6
297	GO:0030001 [7]: metal ion transport	1	1	70	343	11865	-2.97	0	0.14	0.1	KCNJ16
298	GO:0007010 [6]: cytoskeleton organization and biogenesis	2	2	69	324	11884	-2.98	0	0.57	0.35	MGC39900 MID1
299	GO:0046649 [6]: lymphocyte activation	1	1	70	70	12138	-2.98	0	1.08	0.59	INHBA
300	GO:0043119 [4]: positive regulation of physiological process	2	2	69	335	11873	-2.98	0	0.54	0.32	BCL6 INHBA
301	GO:0006118 [6]: electron transport	2	2	69	353	11855	-2.98	0	0.49	0.29	DJ971N18.2 GSR
302	GO:0009617 [6]: response to bacteria	1	1	70	71	12137	-2.99	0	1.07	0.59	DEFB1
303	GO:0030097 [5]: hemopoiesis	1	1	70	71	12137	-2.99	0	1.07	0.59	INHBA
304	GO:0015849 [5]: organic acid transport	1	1	70	72	12136	-2.99	0	1.06	0.59	SLC16A4
305	GO:0017038 [6]: protein import	1	1	70	72	12136	-2.99	0	1.06	0.59	MXI1
306	GO:0046942 [6]: carboxylic acid transport	1	1	70	72	12136	-2.99	0	1.06	0.59	SLC16A4
307	GO:0016051 [6]: carbohydrate biosynthesis	1	1	70	73	12135	-3.01	0	1.05	0.59	CHST9
308	GO:0043123 [6]: positive regulation of I-kappaB kinase/NF-kappaB cascade	1	1	70	78	12130	-3.04	0	1	0.55	FLJ23091
309	GO:0007200 [7]: G-protein signaling, coupled to IP3 second messenger (phospholipase C activating)	1	1	70	80	12128	-3.05	0	0.98	0.54	OXTR
310	GO:0043122 [5]: regulation of I-kappaB kinase/NF-kappaB cascade	1	1	70	81	12127	-3.06	0	0.97	0.54	FLJ23091
311	GO:0048015 [7]: phosphoinositide-mediated signaling	1	1	70	81	12127	-3.06	0	0.97	0.54	OXTR
312	GO:0006006 [8]: glucose metabolism	1	1	70	82	12126	-3.07	0	0.96	0.53	PGM1
313	GO:0007596 [4]: blood coagulation	1	1	70	84	12124	-3.08	0	0.94	0.53	CD59
314	GO:0045321 [5]: immune cell activation	1	1	70	86	12122	-3.09	0	0.92	0.52	INHBA
315	GO:0016192 [5]: vesicle-mediated transport	1	1	70	298	11910	-3.09	0	0.19	0.13	HMG2L1
316	GO:0045892 [8]: negative regulation of transcription, DNA-dependent	1	1	70	87	12121	-3.1	0	0.91	0.52	BCL6
317	GO:0001775 [4]: cell activation	1	1	70	87	12121	-3.1	0	0.91	0.52	INHBA
318	GO:0050817 [3]: coagulation	1	1	70	88	12120	-3.11	0	0.91	0.52	CD59
319	GO:0009967 [5]: positive regulation of signal transduction	1	1	70	89	12119	-3.11	0	0.9	0.52	FLJ23091
320	GO:0045786 [7]: negative regulation of cell cycle	1	1	70	89	12119	-3.11	0	0.9	0.52	INHBA
321	GO:0009108 [7]: coenzyme biosynthesis	1	1	70	89	12119	-3.11	0	0.9	0.52	GCLM
322	GO:0015672 [7]: monovalent inorganic cation transport	1	1	70	290	11918	-3.11	0	0.2	0.14	KCNJ16
323	GO:0007599 [5]: hemostasis	1	1	70	90	12118	-3.11	0	0.89	0.52	CD59
324	GO:0051239 [4]: regulation of organismal physiological process	1	1	70	94	12114	-3.13	0	0.86	0.49	INHBA
325	GO:0016568 [8]: chromatin modification	1	1	70	99	12109	-3.15	0	0.82	0.47	CBX7
326	GO:0050878 [4]: regulation of body fluids	1	1	70	100	12108	-3.16	0	0.81	0.46	CD59
327	GO:0007417 [6]: central nervous system development	1	1	70	104	12104	-3.17	0	0.78	0.46	CHST9
328	GO:0006519 [5]: amino acid and derivative metabolism	1	1	70	264	11944	-3.17	0	0.24	0.17	GCLM
329	GO:0040008 [4]: regulation of growth	1	1	70	102	12106	-3.17	0	0.8	0.46	LAMA3
330	GO:0006333 [8]: chromatin assembly or disassembly	1	1	70	102	12106	-3.17	0	0.8	0.46	CBX7
331	GO:0007169 [7]: transmembrane receptor protein tyrosine kinase signaling pathway	1	1	70	102	12106	-3.17	0	0.8	0.46	EPHB3
332	GO:0051188 [6]: cofactor biosynthesis	1	1	70	103	12105	-3.18	0	0.79	0.46	GCLM
333	GO:0006417 [6]: regulation of protein biosynthesis	1	1	70	106	12102	-3.18	0	0.77	0.45	INHBA
334	GO:0019226 [5]: transmission of nerve impulse	1	1	70	255	11953	-3.19	0	0.25	0.18	PCDHB6
335	GO:0007249 [7]: I-kappaB kinase/NF-kappaB cascade	1	1	70	108	12100	-3.19	0	0.76	0.44	FLJ23091
336	GO:0042981 [6]: regulation of apoptosis	1	1	70	249	11959	-3.2	0	0.26	0.18	INHBA
337	GO:0043067 [5]: regulation of programmed cell death	1	1	70	251	11957	-3.2	0	0.26	0.18	INHBA
338	GO:0007243 [6]: protein kinase cascade	1	1	70	251	11957	-3.2	0	0.26	0.18	FLJ23091
339	GO:0007268 [6]: synaptic transmission	1	1	70	248	11960	-3.21	0	0.26	0.18	PCDHB6
340	GO:0009889 [5]: regulation of biosynthesis	1	1	70	113	12095	-3.21	0	0.72	0.42	INHBA
341	GO:0019941 [9]: modification-dependent protein catabolism	1	1	70	113	12095	-3.21	0	0.72	0.42	USP31
342	GO:0006511 [10]: ubiquitin-dependent protein catabolism	1	1	70	113	12095	-3.21	0	0.72	0.42	USP31
343	GO:0019318 [7]: hexose metabolism	1	1	70	114	12094	-3.21	0	0.72	0.42	PGM1
344	GO:0005996 [6]: monosaccharide metabolism	1	1	70	118	12090	-3.22	0	0.69	0.4	PGM1
345	GO:0008284 [6]: positive regulation of cell proliferation	1	1	70	118	12090	-3.22	0	0.69	0.4	BCL6
346	GO:0007264 [6]: small GTPase mediated signal transduction	1	1	70	240	11968	-3.22	0	0.28	0.19	ARHGEF3
347	GO:0001501 [5]: skeletal development	1	1	70	120	12088	-3.23	0	0.68	0.4	INHBA
348	GO:0051276 [6]: chromosome organization and biogenesis	1	1	70	236	11972	-3.23	0	0.29	0.19	CBX7
349	GO:0012502 [7]: induction of programmed cell death	1	1	70	122	12086	-3.23	0	0.67	0.4	INHBA
350	GO:0006917 [8]: induction of apoptosis	1	1	70	122	12086	-3.23	0	0.67	0.4	INHBA
351	GO:0016481 [7]: negative regulation of transcription	1	1	70	123	12085	-3.23	0	0.66	0.4	BCL6
352	GO:0006470 [8]: protein amino acid dephosphorylation	1	1	70	123	12085	-3.23	0	0.66	0.4	PTPN14
353	GO:0007001 [7]: chromosome organization and biogenesis (sensu Eukaryota)	1	1	70	230	11978	-3.24	0	0.3	0.2	CBX7
354	GO:0045934 [6]: negative regulation of nucleobase, nucleoside, nucleotide and nucleic acid metabolism	1	1	70	131	12077	-3.24	0	0.62	0.38	BCL6
355	GO:0043068 [6]: positive regulation of programmed cell death	1	1	70	130	12078	-3.24	0	0.63	0.39	INHBA
356	GO:0016311 [7]: dephosphorylation	1	1	70	129	12079	-3.24	0	0.63	0.39	PTPN14
357	GO:0043065 [7]: positive regulation of apoptosis	1	1	70	129	12079	-3.24	0	0.63	0.39	INHBA
358	GO:0008202 [6]: steroid metabolism	1	1	70	128	12080	-3.24	0	0.64	0.39	SCP2
359	GO:0006457 [7]: protein folding	1	1	70	216	11992	-3.25	0	0.33	0.21	CRYAB
360	GO:0006520 [6]: amino acid metabolism	1	1	70	225	11983	-3.25	0	0.31	0.21	GCLM
361	GO:0006066 [5]: alcohol metabolism	1	1	70	219	11989	-3.25	0	0.32	0.21	PGM1
362	GO:0006323 [6]: DNA packaging	1	1	70	203	12005	-3.26	0	0.36	0.22	CBX7
363	GO:0007017 [7]: microtubule-based process	1	1	70	143	12065	-3.27	0	0.57	0.34	MID1
364	GO:0006325 [7]: establishment and/or maintenance of chromatin architecture	1	1	70	195	12013	-3.27	0	0.38	0.24	CBX7
365	GO:0007517 [5]: muscle development	1	1	70	146	12062	-3.27	0	0.55	0.33	APEG1
366	GO:0006928 [4]: cell motility	1	1	70	181	12027	-3.27	0	0.42	0.26	LAMA3
367	GO:0006813 [8]: potassium ion transport	1	1	70	156	12052	-3.28	0	0.51	0.31	KCNJ16
368	GO:0050879 [4]: organismal movement	1	1	70	179	12029	-3.28	0	0.43	0.26	CRYAB
369	GO:0050881 [5]: musculoskeletal movement	1	1	70	179	12029	-3.28	0	0.43	0.26	CRYAB
370	GO:0050885 [6]: regulation of balance	1	1	70	179	12029	-3.28	0	0.43	0.26	CRYAB
371	GO:0050953 [6]: sensory perception of light	1	1	70	179	12029	-3.28	0	0.43	0.26	CRYAB
372	GO:0050957 [6]: equilibrioception	1	1	70	179	12029	-3.28	0	0.43	0.26	CRYAB
373	GO:0007601 [7]: visual perception	1	1	70	179	12029	-3.28	0	0.43	0.26	CRYAB
374	GO:0019932 [6]: second-messenger-mediated signaling	1	1	70	178	12030	-3.28	0	0.43	0.26	OXTR
