# Supplementary material for: Latent Factor Analysis to Discover Pathway-Associated Putative Segmental Aneuploidies in Human Cancers
Source: PLoS Comput Biol. 2010 Sep 2;6(9):e1000920. doi: 10.1371/journal.pcbi.1000920 (PMC2932681; doi:10.1371/journal.pcbi.1000920)
Supplement: Table S3 — Full gather analysis of gene ontology for each factor. (0.43 MB ZIP) [file pcbi.1000920.s008.zip › Factor_Gather_GO/factor13_GO.txt]

#	Annotation	Total Genes With Ann	Your Genes (With Ann)	Your Genes (No Ann)	Genome (With Ann)	Genome (No Ann)	ln(Bayes factor)	neg ln(p value)	FE: neg ln(p value)	FE: neg ln(FDR)	Genes
1	GO:0006522 [8]: alanine metabolism	1	1	3	0	12275	6.43	9.38	8.03	4.68	PROSC
2	GO:0009078 [7]: pyruvate family amino acid metabolism	1	1	3	0	12275	6.43	9.38	8.03	4.68	PROSC
3	GO:0006334 [8]: nucleosome assembly	1	1	3	65	12210	2.24	5.55	3.85	1.38	MYST3
4	GO:0006916 [8]: anti-apoptosis	1	1	3	91	12184	1.92	5.22	3.52	1.38	BAG4
5	GO:0043066 [7]: negative regulation of apoptosis	1	1	3	102	12173	1.81	5.06	3.41	1.38	BAG4
6	GO:0006333 [8]: chromatin assembly or disassembly	1	1	3	102	12173	1.81	5.06	3.41	1.38	MYST3
7	GO:0043069 [6]: negative regulation of programmed cell death	1	1	3	103	12172	1.8	5.06	3.4	1.38	BAG4
8	GO:0000910 [5]: cytokinesis	1	1	3	115	12160	1.7	4.95	3.29	1.38	TACC1
9	GO:0006325 [7]: establishment and/or maintenance of chromatin architecture	1	1	3	195	12080	1.19	4.51	2.78	1.38	MYST3
10	GO:0006461 [7]: protein complex assembly	1	1	3	195	12080	1.19	4.51	2.78	1.38	MYST3
11	GO:0006323 [6]: DNA packaging	1	1	3	203	12072	1.15	4.47	2.74	1.38	MYST3
12	GO:0006457 [7]: protein folding	1	1	3	216	12059	1.1	4.41	2.68	1.38	BAG4
13	GO:0006520 [6]: amino acid metabolism	1	1	3	225	12050	1.05	4.35	2.64	1.38	PROSC
14	GO:0007001 [7]: chromosome organization and biogenesis (sensu Eukaryota)	1	1	3	230	12045	1.03	4.35	2.62	1.38	MYST3
15	GO:0051276 [6]: chromosome organization and biogenesis	1	1	3	236	12039	1.01	4.31	2.59	1.38	MYST3
16	GO:0042981 [6]: regulation of apoptosis	1	1	3	249	12026	0.96	4.25	2.54	1.38	BAG4
17	GO:0043067 [5]: regulation of programmed cell death	1	1	3	251	12024	0.95	4.25	2.53	1.38	BAG4
18	GO:0051243 [5]: negative regulation of cellular physiological process	1	1	3	264	12011	0.91	4.21	2.48	1.38	BAG4
19	GO:0006519 [5]: amino acid and derivative metabolism	1	1	3	264	12011	0.91	4.21	2.48	1.38	PROSC
20	GO:0016567 [9]: protein ubiquitination	1	1	3	304	11971	0.78	4.1	2.35	1.33	MYST3
21	GO:0009308 [5]: amine metabolism	1	1	3	310	11965	0.76	4.06	2.33	1.33	PROSC
22	GO:0006082 [5]: organic acid metabolism	1	1	3	413	11862	0.5	3.82	2.05	1.22	PROSC
23	GO:0019752 [6]: carboxylic acid metabolism	1	1	3	411	11864	0.5	3.82	2.06	1.22	PROSC
24	GO:0043118 [4]: negative regulation of physiological process	1	1	3	418	11857	0.49	3.82	2.04	1.22	BAG4
25	GO:0012501 [5]: programmed cell death	1	1	3	441	11834	0.44	3.77	1.99	1.22	BAG4
26	GO:0006915 [6]: apoptosis	1	1	3	439	11836	0.44	3.77	2	1.22	BAG4
27	GO:0008219 [4]: cell death	1	1	3	469	11806	0.39	3.7	1.93	1.22	BAG4
28	GO:0016265 [3]: death	1	1	3	473	11802	0.38	3.7	1.93	1.22	BAG4
29	GO:0006259 [5]: DNA metabolism	1	1	3	537	11738	0.27	3.6	1.81	1.15	MYST3
30	GO:0006512 [8]: ubiquitin cycle	1	1	3	546	11729	0.25	3.6	1.79	1.15	MYST3
31	GO:0051244 [4]: regulation of cellular physiological process	1	1	3	566	11709	0.22	3.55	1.76	1.15	BAG4
32	GO:0050791 [3]: regulation of physiological process	2	2	2	2551	9724	0.21	3.55	1.64	1.07	BAG4 MYST3
33	GO:0044267 [6]: cellular protein metabolism	2	2	2	2785	9490	0.08	3.4	1.5	1.05	BAG4 MYST3
34	GO:0006996 [5]: organelle organization and biogenesis	1	1	3	673	11602	0.08	3.4	1.6	1.05	MYST3
35	GO:0019538 [5]: protein metabolism	2	2	2	2806	9469	0.07	3.4	1.49	1.05	BAG4 MYST3
36	GO:0050789 [2]: regulation of biological process	2	2	2	2865	9410	0.04	0	1.45	1.05	BAG4 MYST3
37	GO:0007049 [5]: cell cycle	1	1	3	712	11563	0.03	0	1.55	1.05	TACC1
38	GO:0044260 [5]: cellular macromolecule metabolism	2	2	2	2984	9291	-0.01	0	1.39	1.03	BAG4 MYST3
39	GO:0050794 [3]: regulation of cellular process	1	1	3	791	11484	-0.05	0	1.45	1.05	BAG4
40	GO:0043170 [4]: macromolecule metabolism	2	2	2	3144	9131	-0.08	0	1.3	0.97	BAG4 MYST3
41	GO:0016043 [4]: cell organization and biogenesis	1	1	3	824	11451	-0.09	0	1.42	1.04	MYST3
42	GO:0044238 [4]: primary metabolism	3	3	1	6283	5992	-0.27	0	1.11	0.85	BAG4 MYST3 PROSC
43	GO:0008283 [4]: cell proliferation	1	1	3	1057	11218	-0.27	0	1.2	0.91	TACC1
44	GO:0044237 [4]: cellular metabolism	3	3	1	6562	5713	-0.36	0	1	0.77	BAG4 MYST3 PROSC
45	GO:0050875 [3]: cellular physiological process	4	4	0	9091	3184	-0.41	0	1.2	0.91	BAG4 MYST3 PROSC TACC1
46	GO:0008152 [3]: metabolism	3	3	1	6962	5313	-0.46	0	0.87	0.68	BAG4 MYST3 PROSC
47	GO:0006464 [7]: protein modification	1	1	3	1508	10767	-0.5	0	0.9	0.68	MYST3
48	GO:0043283 [4]: biopolymer metabolism	1	1	3	1610	10665	-0.54	0	0.84	0.67	MYST3
49	GO:0006355 [7]: regulation of transcription, DNA-dependent	1	1	3	1812	10463	-0.6	0	0.75	0.62	MYST3
50	GO:0006351 [7]: transcription, DNA-dependent	1	1	3	1868	10407	-0.61	0	0.73	0.62	MYST3
51	GO:0045449 [6]: regulation of transcription	1	1	3	1876	10399	-0.62	0	0.72	0.62	MYST3
52	GO:0019219 [5]: regulation of nucleobase, nucleoside, nucleotide and nucleic acid metabolism	1	1	3	1902	10373	-0.63	0	0.71	0.62	MYST3
53	GO:0006350 [6]: transcription	1	1	3	1968	10307	-0.64	0	0.69	0.61	MYST3
54	GO:0019222 [4]: regulation of metabolism	1	1	3	2037	10238	-0.65	0	0.66	0.61	MYST3
55	GO:0006139 [5]: nucleobase, nucleoside, nucleotide and nucleic acid metabolism	1	1	3	2966	9309	-0.74	0	0.4	0.4	MYST3
56	GO:0007582 [2]: physiological process	4	4	0	10458	1817	-0.97	0	0.64	0.6	BAG4 MYST3 PROSC TACC1
57	GO:0009987 [2]: cellular process	4	4	0	10943	1332	-1.15	0	0.46	0.44	BAG4 MYST3 PROSC TACC1
