# Supplementary material for: Latent Factor Analysis to Discover Pathway-Associated Putative Segmental Aneuploidies in Human Cancers
Source: PLoS Comput Biol. 2010 Sep 2;6(9):e1000920. doi: 10.1371/journal.pcbi.1000920 (PMC2932681; doi:10.1371/journal.pcbi.1000920)
Supplement: Table S3 — Full gather analysis of gene ontology for each factor. (0.43 MB ZIP) [file pcbi.1000920.s008.zip › Factor_Gather_GO/factor14_GO.txt]

#	Annotation	Total Genes With Ann	Your Genes (With Ann)	Your Genes (No Ann)	Genome (With Ann)	Genome (No Ann)	ln(Bayes factor)	neg ln(p value)	FE: neg ln(p value)	FE: neg ln(FDR)	Genes
1	GO:0000226 [8]: microtubule cytoskeleton organization and biogenesis	2	2	16	43	12218	3.32	6.77	6.25	1.45	MAP7 TUBE1
2	GO:0030323 [4]: respiratory tube development	1	1	17	3	12258	2.2	5.47	5.14	1.26	HECA
3	GO:0007098 [8]: centrosome cycle	1	1	17	5	12256	1.8	5.06	4.74	1.26	TUBE1
4	GO:0000072 [7]: M phase specific microtubule process	1	1	17	6	12255	1.65	4.91	4.58	1.26	TUBE1
5	GO:0035295 [3]: tube development	1	1	17	7	12254	1.52	4.78	4.45	1.26	HECA
6	GO:0007017 [7]: microtubule-based process	2	2	16	142	12119	1.11	4.41	3.99	0.99	MAP7 TUBE1
7	GO:0006469 [5]: negative regulation of protein kinase activity	1	1	17	14	12247	0.89	4.21	3.83	0.99	PKIB
8	GO:0007163 [5]: establishment and/or maintenance of cell polarity	1	1	17	16	12245	0.77	4.06	3.7	0.99	MAP7
9	GO:0046785 [8]: microtubule polymerization	1	1	17	21	12240	0.51	3.87	3.45	0.86	TUBE1
10	GO:0006457 [7]: protein folding	2	2	16	215	12046	0.39	3.7	3.23	0.86	HSF2 SEC63
11	GO:0043086 [4]: negative regulation of enzyme activity	1	1	17	31	12230	0.16	3.5	3.08	0.86	PKIB
12	GO:0008283 [4]: cell proliferation	4	4	14	1054	11207	0.1	3.4	2.76	0.86	CDCA7 HECA SESN1 TUBE1
13	GO:0051258 [7]: protein polymerization	1	1	17	38	12223	-0.03	0	2.89	0.86	TUBE1
14	GO:0006996 [5]: organelle organization and biogenesis	3	3	15	671	11590	-0.1	0	2.62	0.86	HIST1H2BD MAP7 TUBE1
15	GO:0044267 [6]: cellular protein metabolism	7	7	11	2780	9481	-0.1	0	2.39	0.86	C16orf33 HBS1L HIST1H2BD HSF2 SEC63 TUBE1 USP45
16	GO:0007154 [3]: cell communication	2	2	16	3473	8788	-0.13	0	0.02	0.02	C6orf4 HBS1L
17	GO:0019538 [5]: protein metabolism	7	7	11	2801	9460	-0.13	0	2.36	0.86	C16orf33 HBS1L HIST1H2BD HSF2 SEC63 TUBE1 USP45
18	GO:0007565 [5]: pregnancy	1	1	17	46	12215	-0.2	0	2.71	0.86	PSG9
19	GO:0007049 [5]: cell cycle	3	3	15	710	11551	-0.21	0	2.49	0.86	HECA SESN1 TUBE1
20	GO:0006986 [5]: response to unfolded protein	1	1	17	47	12214	-0.23	0	2.69	0.86	HSF2
21	GO:0007010 [6]: cytoskeleton organization and biogenesis	2	2	16	324	11937	-0.29	0	2.51	0.86	MAP7 TUBE1
22	GO:0044260 [5]: cellular macromolecule metabolism	7	7	11	2979	9282	-0.35	0	2.09	0.86	C16orf33 HBS1L HIST1H2BD HSF2 SEC63 TUBE1 USP45
23	GO:0050876 [4]: reproductive physiological process	1	1	17	54	12207	-0.35	0	2.56	0.86	PSG9
24	GO:0006118 [6]: electron transport	2	2	16	353	11908	-0.42	0	2.36	0.86	MTO1 USP45
25	GO:0050794 [3]: regulation of cellular process	3	3	15	789	11472	-0.43	0	2.24	0.86	C6orf4 FOXO3A SESN1
26	GO:0007050 [7]: cell cycle arrest	1	1	17	59	12202	-0.43	0	2.47	0.86	SESN1
27	GO:0016043 [4]: cell organization and biogenesis	3	3	15	822	11439	-0.51	0	2.15	0.86	HIST1H2BD MAP7 TUBE1
28	GO:0043170 [4]: macromolecule metabolism	7	7	11	3139	9122	-0.52	0	1.87	0.86	C16orf33 HBS1L HIST1H2BD HSF2 SEC63 TUBE1 USP45
29	GO:0006334 [8]: nucleosome assembly	1	1	17	65	12196	-0.52	0	2.38	0.86	HIST1H2BD
30	GO:0000074 [6]: regulation of cell cycle	2	2	16	396	11865	-0.59	0	2.17	0.86	HECA SESN1
31	GO:0043123 [6]: positive regulation of I-kappaB kinase/NF-kappaB cascade	1	1	17	78	12183	-0.68	0	2.21	0.86	C6orf4
32	GO:0006366 [8]: transcription from Pol II promoter	2	2	16	428	11833	-0.7	0	2.04	0.86	FOXO3A HSF2
33	GO:0043122 [5]: regulation of I-kappaB kinase/NF-kappaB cascade	1	1	17	81	12180	-0.72	0	2.17	0.86	C6orf4
34	GO:0012501 [5]: programmed cell death	2	2	16	440	11821	-0.73	0	2	0.86	FOXO3A PDCD2
35	GO:0006915 [6]: apoptosis	2	2	16	438	11823	-0.74	0	2.01	0.86	FOXO3A PDCD2
36	GO:0030705 [6]: cytoskeleton-dependent intracellular transport	1	1	17	85	12176	-0.75	0	2.13	0.86	TUBE1
37	GO:0007018 [7]: microtubule-based movement	1	1	17	85	12176	-0.75	0	2.13	0.86	TUBE1
38	GO:0009967 [5]: positive regulation of signal transduction	1	1	17	89	12172	-0.8	0	2.09	0.86	C6orf4
39	GO:0008219 [4]: cell death	2	2	16	468	11793	-0.82	0	1.9	0.86	FOXO3A PDCD2
40	GO:0016265 [3]: death	2	2	16	472	11789	-0.83	0	1.89	0.86	FOXO3A PDCD2
41	GO:0007165 [4]: signal transduction	2	2	16	2824	9437	-0.85	0	0.06	0.05	C6orf4 HBS1L
42	GO:0045859 [4]: regulation of protein kinase activity	1	1	17	95	12166	-0.85	0	2.03	0.86	PKIB
43	GO:0006333 [8]: chromatin assembly or disassembly	1	1	17	102	12159	-0.91	0	1.96	0.86	HIST1H2BD
44	GO:0007249 [7]: I-kappaB kinase/NF-kappaB cascade	1	1	17	108	12153	-0.96	0	1.91	0.86	C6orf4
45	GO:0019941 [9]: modification-dependent protein catabolism	1	1	17	113	12148	-1	0	1.87	0.86	USP45
46	GO:0006511 [10]: ubiquitin-dependent protein catabolism	1	1	17	113	12148	-1	0	1.87	0.86	USP45
47	GO:0000910 [5]: cytokinesis	1	1	17	115	12146	-1.01	0	1.85	0.86	CDCA7
48	GO:0012502 [7]: induction of programmed cell death	1	1	17	122	12139	-1.06	0	1.8	0.86	FOXO3A
49	GO:0006917 [8]: induction of apoptosis	1	1	17	122	12139	-1.06	0	1.8	0.86	FOXO3A
50	GO:0006091 [5]: generation of precursor metabolites and energy	2	2	16	567	11694	-1.07	0	1.6	0.76	MTO1 USP45
51	GO:0051244 [4]: regulation of cellular physiological process	2	2	16	565	11696	-1.07	0	1.61	0.76	FOXO3A SESN1
52	GO:0008152 [3]: metabolism	9	9	9	6956	5305	-1.1	0	0.23	0.18	C16orf33 FOXO3A HBS1L HIST1H2BD HSF2 MTO1 SEC63 TUBE1 USP45
53	GO:0050875 [3]: cellular physiological process	15	15	3	9080	3181	-1.1	0	1.29	0.62	C16orf33 CDCA7 FOXO3A HBS1L HECA HIST1H2BD HSF2 MAP7 MTO1 PDCD2 SEC63 SESN1 SLC17A5 TUBE1 USP45
54	GO:0044238 [4]: primary metabolism	8	8	10	6278	5983	-1.1	0	0.24	0.18	C16orf33 FOXO3A HBS1L HIST1H2BD HSF2 SEC63 TUBE1 USP45
55	GO:0043068 [6]: positive regulation of programmed cell death	1	1	17	130	12131	-1.11	0	1.74	0.86	FOXO3A
56	GO:0008285 [6]: negative regulation of cell proliferation	1	1	17	130	12131	-1.11	0	1.74	0.86	SESN1
57	GO:0043065 [7]: positive regulation of apoptosis	1	1	17	129	12132	-1.11	0	1.75	0.86	FOXO3A
58	GO:0050874 [3]: organismal physiological process	1	1	17	1843	10418	-1.17	0	0.05	0.05	PSG9
59	GO:0006810 [4]: transport	4	4	14	1971	10290	-1.2	0	1.12	0.6	SEC63 SLC17A5 TUBE1 USP45
60	GO:0051179 [3]: localization	4	4	14	1981	10280	-1.22	0	1.11	0.6	SEC63 SLC17A5 TUBE1 USP45
61	GO:0051234 [4]: establishment of localization	4	4	14	1973	10288	-1.22	0	1.12	0.6	SEC63 SLC17A5 TUBE1 USP45
62	GO:0044237 [4]: cellular metabolism	9	9	9	6556	5705	-1.22	0	0.35	0.18	C16orf33 FOXO3A HBS1L HIST1H2BD HSF2 MTO1 SEC63 TUBE1 USP45
63	GO:0006139 [5]: nucleobase, nucleoside, nucleotide and nucleic acid metabolism	3	3	15	2964	9297	-1.24	0	0.17	0.14	FOXO3A HIST1H2BD HSF2
64	GO:0050789 [2]: regulation of biological process	5	5	13	2862	9399	-1.27	0	0.88	0.43	C6orf4 FOXO3A HSF2 PKIB SESN1
65	GO:0000902 [4]: cellular morphogenesis	1	1	17	161	12100	-1.28	0	1.55	0.72	MAP7
66	GO:0009966 [4]: regulation of signal transduction	1	1	17	169	12092	-1.32	0	1.5	0.7	C6orf4
67	GO:0000279 [6]: M phase	1	1	17	173	12088	-1.34	0	1.48	0.7	TUBE1
68	GO:0050790 [3]: regulation of enzyme activity	1	1	17	181	12080	-1.37	0	1.44	0.67	PKIB
69	GO:0006325 [7]: establishment and/or maintenance of chromatin architecture	1	1	17	195	12066	-1.43	0	1.38	0.64	HIST1H2BD
70	GO:0006461 [7]: protein complex assembly	1	1	17	195	12066	-1.43	0	1.38	0.64	HIST1H2BD
71	GO:0050791 [3]: regulation of physiological process	3	3	15	2550	9711	-1.44	0	0.28	0.18	FOXO3A HSF2 SESN1
72	GO:0006974 [5]: response to DNA damage stimulus	1	1	17	200	12061	-1.44	0	1.36	0.64	SESN1
73	GO:0006323 [6]: DNA packaging	1	1	17	203	12058	-1.45	0	1.35	0.64	HIST1H2BD
74	GO:0019222 [4]: regulation of metabolism	2	2	16	2036	10225	-1.48	0	0.19	0.16	FOXO3A HSF2
75	GO:0009719 [4]: response to endogenous stimulus	1	1	17	213	12048	-1.48	0	1.3	0.62	SESN1
76	GO:0006950 [4]: response to stress	2	2	16	848	11413	-1.49	0	1.03	0.54	HSF2 SESN1
77	GO:0006350 [6]: transcription	2	2	16	1967	10294	-1.52	0	0.21	0.17	FOXO3A HSF2
78	GO:0050896 [3]: response to stimulus	3	3	15	1941	10320	-1.54	0	0.58	0.26	HSF2 PSG9 SESN1
79	GO:0007001 [7]: chromosome organization and biogenesis (sensu Eukaryota)	1	1	17	230	12031	-1.54	0	1.24	0.6	HIST1H2BD
80	GO:0019219 [5]: regulation of nucleobase, nucleoside, nucleotide and nucleic acid metabolism	2	2	16	1901	10360	-1.55	0	0.23	0.18	FOXO3A HSF2
81	GO:0051276 [6]: chromosome organization and biogenesis	1	1	17	236	12025	-1.56	0	1.22	0.6	HIST1H2BD
82	GO:0006351 [7]: transcription, DNA-dependent	2	2	16	1867	10394	-1.56	0	0.24	0.18	FOXO3A HSF2
83	GO:0045449 [6]: regulation of transcription	2	2	16	1875	10386	-1.57	0	0.24	0.18	FOXO3A HSF2
84	GO:0009607 [4]: response to biotic stimulus	2	2	16	956	11305	-1.57	0	0.88	0.43	HSF2 PSG9
85	GO:0007582 [2]: physiological process	16	16	2	10446	1815	-1.59	0	0.71	0.29	C16orf33 CDCA7 FOXO3A HBS1L HECA HIST1H2BD HSF2 MAP7 MTO1 PDCD2 PSG9 SEC63 SESN1 SLC17A5 TUBE1 USP45
86	GO:0006355 [7]: regulation of transcription, DNA-dependent	2	2	16	1811	10450	-1.6	0	0.26	0.18	FOXO3A HSF2
87	GO:0042981 [6]: regulation of apoptosis	1	1	17	249	12012	-1.6	0	1.17	0.6	FOXO3A
88	GO:0043067 [5]: regulation of programmed cell death	1	1	17	251	12010	-1.6	0	1.17	0.6	FOXO3A
89	GO:0007243 [6]: protein kinase cascade	1	1	17	251	12010	-1.6	0	1.17	0.6	C6orf4
90	GO:0007275 [2]: development	2	2	16	1785	10476	-1.61	0	0.27	0.18	HECA MAP7
91	GO:0042127 [5]: regulation of cell proliferation	1	1	17	259	12002	-1.61	0	1.14	0.6	SESN1
92	GO:0051242 [5]: positive regulation of cellular physiological process	1	1	17	260	12001	-1.62	0	1.14	0.6	FOXO3A
93	GO:0051243 [5]: negative regulation of cellular physiological process	1	1	17	264	11997	-1.63	0	1.12	0.6	SESN1
94	GO:0009653 [3]: morphogenesis	2	2	16	1148	11113	-1.66	0	0.67	0.28	HECA MAP7
95	GO:0043283 [4]: biopolymer metabolism	2	2	16	1609	10652	-1.67	0	0.35	0.18	HIST1H2BD USP45
96	GO:0006464 [7]: protein modification	2	2	16	1507	10754	-1.68	0	0.4	0.18	C16orf33 USP45
97	GO:0009987 [2]: cellular process	16	16	2	10931	1330	-1.7	0	0.37	0.18	C16orf33 C6orf4 CDCA7 FOXO3A HBS1L HECA HIST1H2BD HSF2 MAP7 MTO1 PDCD2 SEC63 SESN1 SLC17A5 TUBE1 USP45
98	GO:0043119 [4]: positive regulation of physiological process	1	1	17	336	11925	-1.76	0	0.93	0.45	FOXO3A
99	GO:0043118 [4]: negative regulation of physiological process	1	1	17	418	11843	-1.86	0	0.77	0.33	SESN1
100	GO:0007242 [5]: intracellular signaling cascade	1	1	17	990	11271	-1.89	0	0.25	0.18	C6orf4
101	GO:0009058 [4]: biosynthesis	1	1	17	988	11273	-1.9	0	0.25	0.18	HBS1L
102	GO:0044249 [5]: cellular biosynthesis	1	1	17	943	11318	-1.91	0	0.27	0.18	HBS1L
103	GO:0009887 [4]: organogenesis	1	1	17	923	11338	-1.91	0	0.28	0.18	HECA
104	GO:0048513 [3]: organ development	1	1	17	923	11338	-1.91	0	0.28	0.18	HECA
105	GO:0015031 [5]: protein transport	1	1	17	476	11785	-1.92	0	0.67	0.28	SEC63
106	GO:0045184 [5]: establishment of protein localization	1	1	17	478	11783	-1.92	0	0.67	0.28	SEC63
107	GO:0008104 [4]: protein localization	1	1	17	491	11770	-1.92	0	0.65	0.27	SEC63
108	GO:0046907 [5]: intracellular transport	1	1	17	504	11757	-1.93	0	0.63	0.27	TUBE1
109	GO:0009056 [4]: catabolism	1	1	17	908	11353	-1.93	0	0.29	0.18	USP45
110	GO:0044248 [5]: cellular catabolism	1	1	17	834	11427	-1.95	0	0.33	0.18	USP45
111	GO:0006412 [6]: protein biosynthesis	1	1	17	530	11731	-1.95	0	0.6	0.26	HBS1L
112	GO:0006952 [5]: defense response	1	1	17	837	11424	-1.95	0	0.33	0.18	PSG9
113	GO:0006259 [5]: DNA metabolism	1	1	17	537	11724	-1.95	0	0.59	0.26	HIST1H2BD
114	GO:0006512 [8]: ubiquitin cycle	1	1	17	546	11715	-1.95	0	0.58	0.26	USP45
115	GO:0009059 [5]: macromolecule biosynthesis	1	1	17	592	11669	-1.96	0	0.53	0.25	HBS1L
116	GO:0044257 [7]: cellular protein catabolism	1	1	17	583	11678	-1.96	0	0.54	0.25	USP45
117	GO:0006508 [8]: proteolysis and peptidolysis	1	1	17	583	11678	-1.96	0	0.54	0.25	USP45
118	GO:0030163 [6]: protein catabolism	1	1	17	598	11663	-1.96	0	0.52	0.25	USP45
119	GO:0043285 [5]: biopolymer catabolism	1	1	17	605	11656	-1.97	0	0.51	0.25	USP45
120	GO:0009057 [5]: macromolecule catabolism	1	1	17	709	11552	-1.98	0	0.42	0.18	USP45
121	GO:0044265 [6]: cellular macromolecule catabolism	1	1	17	694	11567	-1.98	0	0.43	0.18	USP45
