# Supplementary material for: Latent Factor Analysis to Discover Pathway-Associated Putative Segmental Aneuploidies in Human Cancers
Source: PLoS Comput Biol. 2010 Sep 2;6(9):e1000920. doi: 10.1371/journal.pcbi.1000920 (PMC2932681; doi:10.1371/journal.pcbi.1000920)
Supplement: Table S3 — Full gather analysis of gene ontology for each factor. (0.43 MB ZIP) [file pcbi.1000920.s008.zip › Factor_Gather_GO/factor15_GO.txt]

#	Annotation	Total Genes With Ann	Your Genes (With Ann)	Your Genes (No Ann)	Genome (With Ann)	Genome (No Ann)	ln(Bayes factor)	neg ln(p value)	FE: neg ln(p value)	FE: neg ln(FDR)	Genes
1	GO:0045212 [7]: neurotransmitter receptor biosynthesis	1	1	38	0	12240	2.07	5.38	5.75	1.63	TRAPPC4
2	GO:0045213 [7]: neurotransmitter receptor metabolism	1	1	38	0	12240	2.07	5.38	5.75	1.63	TRAPPC4
3	GO:0043112 [7]: receptor metabolism	1	1	38	1	12239	1.38	4.65	5.06	1.63	TRAPPC4
4	GO:0006428 [9]: isoleucyl-tRNA aminoacylation	1	1	38	1	12239	1.38	4.65	5.06	1.63	IARS
5	GO:0007612 [4]: learning	1	1	38	1	12239	1.38	4.65	5.06	1.63	FYN
6	GO:0016481 [7]: negative regulation of transcription	3	3	36	121	12119	1.36	4.65	4.95	1.63	CNOT8 PIAS4 TNFAIP3
7	GO:0045934 [6]: negative regulation of nucleobase, nucleoside, nucleotide and nucleic acid metabolism	3	3	36	129	12111	1.21	4.51	4.78	1.63	CNOT8 PIAS4 TNFAIP3
8	GO:0015918 [6]: sterol transport	1	1	38	2	12238	0.98	4.25	4.66	1.63	NPC1
9	GO:0030301 [7]: cholesterol transport	1	1	38	2	12238	0.98	4.25	4.66	1.63	NPC1
10	GO:0042246 [4]: tissue regeneration	1	1	38	2	12238	0.98	4.25	4.66	1.63	NINJ1
11	GO:0009892 [5]: negative regulation of metabolism	3	3	36	153	12087	0.76	4.06	4.33	1.63	CNOT8 PIAS4 TNFAIP3
12	GO:0016358 [6]: dendrite morphogenesis	1	1	38	3	12237	0.69	4.01	4.37	1.63	TRAPPC4
13	GO:0030323 [4]: respiratory tube development	1	1	38	3	12237	0.69	4.01	4.37	1.63	HECA
14	GO:0000238 [11]: zygotene	1	1	38	3	12237	0.69	4.01	4.37	1.63	SC65
15	GO:0006003 [9]: fructose 2,6-bisphosphate metabolism	1	1	38	3	12237	0.69	4.01	4.37	1.63	PFKFB4
16	GO:0007129 [12]: synapsis	1	1	38	3	12237	0.69	4.01	4.37	1.63	SC65
17	GO:0007130 [13]: synaptonemal complex formation	1	1	38	3	12237	0.69	4.01	4.37	1.63	SC65
18	GO:0030866 [8]: cortical actin cytoskeleton organization and biogenesis	1	1	38	4	12236	0.47	3.82	4.15	1.56	EPB41
19	GO:0042060 [6]: wound healing	1	1	38	4	12236	0.47	3.82	4.15	1.56	NINJ1
20	GO:0030865 [7]: cortical cytoskeleton organization and biogenesis	1	1	38	5	12235	0.29	3.6	3.97	1.43	EPB41
21	GO:0035295 [3]: tube development	1	1	38	7	12233	0.01	0	3.68	1.19	HECA
22	GO:0006607 [8]: NLS-bearing substrate-nucleus import	1	1	38	10	12230	-0.3	0	3.37	0.92	CBLB
23	GO:0016310 [7]: phosphorylation	5	5	34	632	11608	-0.34	0	3	0.76	FYN KIAA2010 PTK2 RIPK2 WEE1
24	GO:0042981 [6]: regulation of apoptosis	3	3	36	247	11993	-0.38	0	3.11	0.81	EI24 RIPK2 TNFAIP3
25	GO:0043067 [5]: regulation of programmed cell death	3	3	36	249	11991	-0.39	0	3.09	0.81	EI24 RIPK2 TNFAIP3
26	GO:0006000 [8]: fructose metabolism	1	1	38	12	12228	-0.46	0	3.21	0.85	PFKFB4
27	GO:0007530 [3]: sex determination	1	1	38	12	12228	-0.46	0	3.21	0.85	SRD5A1
28	GO:0007611 [3]: learning and/or memory	1	1	38	16	12224	-0.72	0	2.94	0.74	FYN
29	GO:0007004 [9]: telomerase-dependent telomere maintenance	1	1	38	17	12223	-0.77	0	2.89	0.72	TERF2IP
30	GO:0006464 [7]: protein modification	8	8	31	1501	10739	-0.78	0	2.32	0.62	CBLB CYLD FYN PIAS4 PTK2 RIPK2 TNFAIP3 WEE1
31	GO:0000723 [8]: telomere maintenance	1	1	38	18	12222	-0.82	0	2.84	0.7	TERF2IP
32	GO:0044260 [5]: cellular macromolecule metabolism	13	13	26	2973	9267	-0.87	0	2.03	0.62	CBLB CYLD FYN IARS IDS PFKFB4 PIAS4 PTK2 RIPK2 ST14 TNFAIP3 TRAPPC4 WEE1
33	GO:0007631 [3]: feeding behavior	1	1	38	19	12221	-0.87	0	2.79	0.68	FYN
34	GO:0006468 [8]: protein amino acid phosphorylation	4	4	35	533	11707	-0.91	0	2.42	0.62	FYN PTK2 RIPK2 WEE1
35	GO:0006793 [5]: phosphorus metabolism	5	5	34	777	11463	-0.94	0	2.31	0.62	FYN KIAA2010 PTK2 RIPK2 WEE1
36	GO:0006796 [6]: phosphate metabolism	5	5	34	777	11463	-0.94	0	2.31	0.62	FYN KIAA2010 PTK2 RIPK2 WEE1
37	GO:0006512 [8]: ubiquitin cycle	4	4	35	543	11697	-0.96	0	2.36	0.62	CBLB CYLD PIAS4 TNFAIP3
38	GO:0007127 [9]: meiosis I	1	1	38	21	12219	-0.96	0	2.69	0.65	SC65
39	GO:0007128 [10]: meiotic prophase I	1	1	38	21	12219	-0.96	0	2.69	0.65	SC65
40	GO:0006888 [6]: ER to Golgi transport	1	1	38	22	12218	-1	0	2.65	0.64	TRAPPC4
41	GO:0040007 [3]: growth	2	2	37	152	12088	-1.07	0	2.46	0.62	FHL1 NINJ1
42	GO:0043170 [4]: macromolecule metabolism	13	13	26	3133	9107	-1.1	0	1.73	0.62	CBLB CYLD FYN IARS IDS PFKFB4 PIAS4 PTK2 RIPK2 ST14 TNFAIP3 TRAPPC4 WEE1
43	GO:0044237 [4]: cellular metabolism	24	24	15	6541	5699	-1.13	0	1.62	0.62	CBLB CBX7 CDS1 CNOT8 CYLD CYP26B1 DRG1 FDX1 FYN HADHA IARS IDS KIAA2010 NSEP1 PFKFB4 PHF1 PIAS4 PTK2 RIPK2 ST14 TERF2IP TNFAIP3 TRAPPC4 WEE1
44	GO:0044238 [4]: primary metabolism	23	23	16	6263	5977	-1.16	0	1.57	0.62	CBLB CBX7 CDS1 CNOT8 CYLD DRG1 FDX1 FYN HADHA IARS IDS KIAA2010 NSEP1 PFKFB4 PHF1 PIAS4 PTK2 RIPK2 ST14 TERF2IP TNFAIP3 TRAPPC4 WEE1
45	GO:0050875 [3]: cellular physiological process	32	32	7	9063	3177	-1.18	0	1.77	0.62	CBLB CBX7 CDS1 CNOT8 CYLD CYP26B1 DRG1 EI24 EPB41 FDX1 FHL1 FYN HADHA HECA IARS IDS KIAA2010 MTCH2 NPC1 NSEP1 PFKFB4 PHF1 PIAS4 PTK2 RIPK2 SC65 SLC25A29 ST14 TERF2IP TNFAIP3 TRAPPC4 WEE1
46	GO:0000280 [7]: nuclear division	2	2	37	164	12076	-1.18	0	2.33	0.62	SC65 WEE1
47	GO:0008152 [3]: metabolism	25	25	14	6940	5300	-1.22	0	1.51	0.62	CBLB CBX7 CDS1 CNOT8 CYLD CYP26B1 DRG1 FDX1 FYN HADHA IARS IDS KIAA2010 NSEP1 PFKFB4 PHF1 PIAS4 PPA2 PTK2 RIPK2 ST14 TERF2IP TNFAIP3 TRAPPC4 WEE1
48	GO:0007165 [4]: signal transduction	6	6	33	2820	9420	-1.24	0	0.09	0.08	AKAP13 CBLB CDS1 FYN PTK2 RIPK2
49	GO:0030203 [7]: glycosaminoglycan metabolism	1	1	38	29	12211	-1.24	0	2.4	0.62	IDS
50	GO:0000279 [6]: M phase	2	2	37	172	12068	-1.25	0	2.25	0.62	SC65 WEE1
51	GO:0006022 [6]: aminoglycan metabolism	1	1	38	30	12210	-1.27	0	2.36	0.62	IDS
52	GO:0007275 [2]: development	8	8	31	1779	10461	-1.33	0	1.62	0.62	DRG1 EVA1 FHL1 HECA NINJ1 PIAS4 SRD5A1 TRAPPC4
53	GO:0000074 [6]: regulation of cell cycle	3	3	36	395	11845	-1.33	0	2.03	0.62	CYLD HECA WEE1
54	GO:0044267 [6]: cellular protein metabolism	11	11	28	2776	9464	-1.4	0	1.36	0.62	CBLB CYLD FYN IARS PIAS4 PTK2 RIPK2 ST14 TNFAIP3 TRAPPC4 WEE1
55	GO:0043118 [4]: negative regulation of physiological process	3	3	36	416	11824	-1.42	0	1.92	0.62	CNOT8 PIAS4 TNFAIP3
56	GO:0019538 [5]: protein metabolism	11	11	28	2797	9443	-1.42	0	1.32	0.62	CBLB CYLD FYN IARS PIAS4 PTK2 RIPK2 ST14 TNFAIP3 TRAPPC4 WEE1
57	GO:0007166 [5]: cell surface receptor linked signal transduction	2	2	37	1419	10821	-1.43	0	0.05	0.05	CBLB PTK2
58	GO:0044255 [5]: cellular lipid metabolism	3	3	36	426	11814	-1.46	0	1.87	0.62	CDS1 FDX1 HADHA
59	GO:0007548 [3]: sex differentiation	1	1	38	38	12202	-1.47	0	2.15	0.62	SRD5A1
60	GO:0012501 [5]: programmed cell death	3	3	36	439	11801	-1.51	0	1.8	0.62	EI24 RIPK2 TNFAIP3
61	GO:0006915 [6]: apoptosis	3	3	36	437	11803	-1.51	0	1.81	0.62	EI24 RIPK2 TNFAIP3
62	GO:0007049 [5]: cell cycle	4	4	35	709	11531	-1.53	0	1.67	0.62	CYLD HECA SC65 WEE1
63	GO:0006350 [6]: transcription	8	8	31	1961	10279	-1.56	0	1.27	0.62	CBX7 CNOT8 DRG1 NSEP1 PHF1 PIAS4 TERF2IP TNFAIP3
64	GO:0015985 [7]: energy coupled proton transport, down electrochemical gradient	1	1	38	42	12198	-1.56	0	2.06	0.62	KIAA2010
65	GO:0015986 [7]: ATP synthesis coupled proton transport	1	1	38	42	12198	-1.56	0	2.06	0.62	KIAA2010
66	GO:0006766 [5]: vitamin metabolism	1	1	38	43	12197	-1.58	0	2.03	0.62	FDX1
67	GO:0007126 [8]: meiosis	1	1	38	44	12196	-1.6	0	2.01	0.62	SC65
68	GO:0008219 [4]: cell death	3	3	36	467	11773	-1.6	0	1.68	0.62	EI24 RIPK2 TNFAIP3
69	GO:0016265 [3]: death	3	3	36	471	11769	-1.62	0	1.66	0.62	EI24 RIPK2 TNFAIP3
70	GO:0007229 [6]: integrin-mediated signaling pathway	1	1	38	46	12194	-1.63	0	1.97	0.62	PTK2
71	GO:0007001 [7]: chromosome organization and biogenesis (sensu Eukaryota)	2	2	37	229	12011	-1.65	0	1.79	0.62	CBX7 TERF2IP
72	GO:0006753 [8]: nucleoside phosphate metabolism	1	1	38	47	12193	-1.66	0	1.95	0.62	KIAA2010
73	GO:0006754 [7]: ATP biosynthesis	1	1	38	47	12193	-1.66	0	1.95	0.62	KIAA2010
74	GO:0051276 [6]: chromosome organization and biogenesis	2	2	37	235	12005	-1.67	0	1.75	0.62	CBX7 TERF2IP
75	GO:0007154 [3]: cell communication	10	10	29	3465	8775	-1.68	0	0.35	0.28	AKAP13 CBLB CDS1 EVA1 FYN NINJ1 PTK2 RIPK2 SRD5A1 TRAPPC4
76	GO:0043038 [7]: amino acid activation	1	1	38	49	12191	-1.69	0	1.92	0.62	IARS
77	GO:0043039 [8]: tRNA aminoacylation	1	1	38	49	12191	-1.69	0	1.92	0.62	IARS
78	GO:0006418 [8]: tRNA aminoacylation for protein translation	1	1	38	49	12191	-1.69	0	1.92	0.62	IARS
79	GO:0046907 [5]: intracellular transport	3	3	36	502	11738	-1.71	0	1.54	0.62	CBLB NPC1 TRAPPC4
80	GO:0050874 [3]: organismal physiological process	4	4	35	1840	10400	-1.72	0	0.15	0.14	CDS1 EPB41 RIPK2 TRAPPC4
81	GO:0046034 [6]: ATP metabolism	1	1	38	51	12189	-1.73	0	1.88	0.62	KIAA2010
82	GO:0008654 [8]: phospholipid biosynthesis	1	1	38	51	12189	-1.73	0	1.88	0.62	CDS1
83	GO:0050791 [3]: regulation of physiological process	9	9	30	2544	9696	-1.73	0	0.86	0.52	CBX7 CNOT8 EI24 NSEP1 PHF1 PIAS4 RIPK2 TERF2IP TNFAIP3
84	GO:0006139 [5]: nucleobase, nucleoside, nucleotide and nucleic acid metabolism	10	10	29	2957	9283	-1.73	0	0.74	0.51	CBX7 CNOT8 DRG1 IARS KIAA2010 NSEP1 PHF1 PIAS4 TERF2IP TNFAIP3
85	GO:0007582 [2]: physiological process	35	35	4	10427	1813	-1.76	0	1.22	0.6	CBLB CBX7 CDS1 CNOT8 CYLD CYP26B1 DRG1 EI24 EPB41 FDX1 FHL1 FYN HADHA HECA HIG2 IARS IDS KIAA2010 MTCH2 NINJ1 NPC1 NSEP1 PFKFB4 PHF1 PIAS4 PPA2 PTK2 RIPK2 SC65 SLC25A29 ST14 TERF2IP TNFAIP3 TRAPPC4 WEE1
86	GO:0007243 [6]: protein kinase cascade	2	2	37	250	11990	-1.76	0	1.66	0.62	FYN RIPK2
87	GO:0009653 [3]: morphogenesis	5	5	34	1145	11095	-1.76	0	1.2	0.6	EVA1 FHL1 HECA NINJ1 TRAPPC4
88	GO:0006400 [7]: tRNA modification	1	1	38	54	12186	-1.77	0	1.83	0.62	IARS
89	GO:0016043 [4]: cell organization and biogenesis	4	4	35	821	11419	-1.77	0	1.33	0.62	CBX7 EPB41 FHL1 TERF2IP
90	GO:0044262 [6]: cellular carbohydrate metabolism	2	2	37	256	11984	-1.77	0	1.62	0.62	IDS PFKFB4
91	GO:0045449 [6]: regulation of transcription	7	7	32	1870	10370	-1.78	0	0.95	0.56	CBX7 CNOT8 NSEP1 PHF1 PIAS4 TERF2IP TNFAIP3
92	GO:0050789 [2]: regulation of biological process	9	9	30	2858	9382	-1.79	0	0.55	0.41	CBX7 CNOT8 EI24 NSEP1 PHF1 PIAS4 RIPK2 TERF2IP TNFAIP3
93	GO:0019219 [5]: regulation of nucleobase, nucleoside, nucleotide and nucleic acid metabolism	7	7	32	1896	10344	-1.8	0	0.91	0.53	CBX7 CNOT8 NSEP1 PHF1 PIAS4 TERF2IP TNFAIP3
94	GO:0006950 [4]: response to stress	4	4	35	846	11394	-1.81	0	1.26	0.62	HIG2 NINJ1 NSEP1 RIPK2
95	GO:0006869 [5]: lipid transport	1	1	38	58	12182	-1.83	0	1.76	0.62	NPC1
96	GO:0006810 [4]: transport	7	7	32	1968	10272	-1.83	0	0.82	0.52	CBLB FYN KIAA2010 MTCH2 NPC1 SLC25A29 TRAPPC4
97	GO:0051179 [3]: localization	7	7	32	1978	10262	-1.83	0	0.81	0.52	CBLB FYN KIAA2010 MTCH2 NPC1 SLC25A29 TRAPPC4
98	GO:0051234 [4]: establishment of localization	7	7	32	1970	10270	-1.84	0	0.82	0.52	CBLB FYN KIAA2010 MTCH2 NPC1 SLC25A29 TRAPPC4
99	GO:0006629 [5]: lipid metabolism	3	3	36	550	11690	-1.84	0	1.36	0.62	CDS1 FDX1 HADHA
100	GO:0019222 [4]: regulation of metabolism	7	7	32	2031	10209	-1.85	0	0.74	0.51	CBX7 CNOT8 NSEP1 PHF1 PIAS4 TERF2IP TNFAIP3
101	GO:0051170 [7]: nuclear import	1	1	38	61	12179	-1.87	0	1.72	0.62	CBLB
102	GO:0006606 [7]: protein-nucleus import	1	1	38	61	12179	-1.87	0	1.72	0.62	CBLB
103	GO:0050896 [3]: response to stimulus	5	5	34	1939	10301	-1.87	0	0.27	0.22	CDS1 HIG2 NINJ1 NSEP1 RIPK2
104	GO:0006091 [5]: generation of precursor metabolites and energy	3	3	36	566	11674	-1.87	0	1.31	0.62	CYP26B1 FDX1 KIAA2010
105	GO:0048193 [6]: Golgi vesicle transport	1	1	38	62	12178	-1.88	0	1.7	0.62	TRAPPC4
106	GO:0009145 [8]: purine nucleoside triphosphate biosynthesis	1	1	38	62	12178	-1.88	0	1.7	0.62	KIAA2010
107	GO:0009201 [8]: ribonucleoside triphosphate biosynthesis	1	1	38	62	12178	-1.88	0	1.7	0.62	KIAA2010
108	GO:0009206 [9]: purine ribonucleoside triphosphate biosynthesis	1	1	38	62	12178	-1.88	0	1.7	0.62	KIAA2010
109	GO:0051244 [4]: regulation of cellular physiological process	3	3	36	564	11676	-1.88	0	1.32	0.62	EI24 RIPK2 TNFAIP3
110	GO:0006752 [7]: group transfer coenzyme metabolism	1	1	38	63	12177	-1.89	0	1.69	0.62	KIAA2010
111	GO:0009142 [7]: nucleoside triphosphate biosynthesis	1	1	38	63	12177	-1.89	0	1.69	0.62	KIAA2010
112	GO:0009451 [6]: RNA modification	1	1	38	64	12176	-1.9	0	1.68	0.62	IARS
113	GO:0009611 [5]: response to wounding	2	2	37	284	11956	-1.9	0	1.47	0.62	NINJ1 RIPK2
114	GO:0009887 [4]: organogenesis	4	4	35	920	11320	-1.91	0	1.09	0.6	FHL1 HECA NINJ1 TRAPPC4
115	GO:0048513 [3]: organ development	4	4	35	920	11320	-1.91	0	1.09	0.6	FHL1 HECA NINJ1 TRAPPC4
116	GO:0006351 [7]: transcription, DNA-dependent	5	5	34	1864	10376	-1.92	0	0.32	0.25	CBX7 CNOT8 NSEP1 PHF1 PIAS4
117	GO:0046467 [7]: membrane lipid biosynthesis	1	1	38	65	12175	-1.92	0	1.66	0.62	CDS1
118	GO:0006816 [8]: calcium ion transport	1	1	38	66	12174	-1.93	0	1.65	0.62	FYN
119	GO:0009144 [8]: purine nucleoside triphosphate metabolism	1	1	38	66	12174	-1.93	0	1.65	0.62	KIAA2010
120	GO:0009199 [8]: ribonucleoside triphosphate metabolism	1	1	38	66	12174	-1.93	0	1.65	0.62	KIAA2010
121	GO:0009205 [9]: purine ribonucleoside triphosphate metabolism	1	1	38	66	12174	-1.93	0	1.65	0.62	KIAA2010
122	GO:0006355 [7]: regulation of transcription, DNA-dependent	5	5	34	1808	10432	-1.95	0	0.35	0.28	CBX7 CNOT8 NSEP1 PHF1 PIAS4
123	GO:0043283 [4]: biopolymer metabolism	4	4	35	1607	10633	-1.96	0	0.26	0.22	CBX7 CYLD IARS ST14
124	GO:0009141 [7]: nucleoside triphosphate metabolism	1	1	38	69	12171	-1.97	0	1.61	0.62	KIAA2010
125	GO:0007610 [2]: behavior	1	1	38	70	12170	-1.97	0	1.6	0.62	FYN
126	GO:0006952 [5]: defense response	1	1	38	837	11403	-1.97	0	0.07	0.06	RIPK2
127	GO:0009308 [5]: amine metabolism	2	2	37	309	11931	-1.98	0	1.35	0.62	IARS IDS
128	GO:0015992 [6]: proton transport	1	1	38	71	12169	-1.99	0	1.58	0.62	KIAA2010
129	GO:0017038 [6]: protein import	1	1	38	72	12168	-1.99	0	1.57	0.62	CBLB
130	GO:0006818 [5]: hydrogen transport	1	1	38	72	12168	-1.99	0	1.57	0.62	KIAA2010
131	GO:0006886 [6]: intracellular protein transport	2	2	37	312	11928	-2	0	1.33	0.62	CBLB NPC1
132	GO:0009987 [2]: cellular process	36	36	3	10911	1329	-2.01	0	0.98	0.57	AKAP13 CBLB CBX7 CDS1 CNOT8 CYLD CYP26B1 DRG1 EI24 EPB41 EVA1 FDX1 FHL1 FYN HADHA HECA IARS IDS KIAA2010 MTCH2 NINJ1 NPC1 NSEP1 PFKFB4 PHF1 PIAS4 PTK2 RIPK2 SC65 SLC25A29 SRD5A1 ST14 TERF2IP TNFAIP3 TRAPPC4 WEE1
133	GO:0009152 [8]: purine ribonucleotide biosynthesis	1	1	38	75	12165	-2.03	0	1.54	0.62	KIAA2010
134	GO:0008283 [4]: cell proliferation	4	4	35	1054	11186	-2.04	0	0.83	0.52	CYLD HECA SC65 WEE1
135	GO:0043123 [6]: positive regulation of I-kappaB kinase/NF-kappaB cascade	1	1	38	78	12162	-2.06	0	1.5	0.62	RIPK2
136	GO:0009150 [8]: purine ribonucleotide metabolism	1	1	38	78	12162	-2.06	0	1.5	0.62	KIAA2010
137	GO:0006164 [7]: purine nucleotide biosynthesis	1	1	38	79	12161	-2.06	0	1.49	0.62	KIAA2010
138	GO:0006996 [5]: organelle organization and biogenesis	3	3	36	671	11569	-2.06	0	1.01	0.57	CBX7 EPB41 TERF2IP
139	GO:0006644 [7]: phospholipid metabolism	1	1	38	80	12160	-2.08	0	1.48	0.62	CDS1
140	GO:0043122 [5]: regulation of I-kappaB kinase/NF-kappaB cascade	1	1	38	81	12159	-2.09	0	1.47	0.62	RIPK2
141	GO:0006119 [6]: oxidative phosphorylation	1	1	38	81	12159	-2.09	0	1.47	0.62	KIAA2010
142	GO:0009260 [7]: ribonucleotide biosynthesis	1	1	38	81	12159	-2.09	0	1.47	0.62	KIAA2010
143	GO:0006163 [7]: purine nucleotide metabolism	1	1	38	82	12158	-2.09	0	1.46	0.62	KIAA2010
144	GO:0009605 [4]: response to external stimulus	4	4	35	1259	10981	-2.11	0	0.55	0.41	CDS1 NINJ1 NSEP1 RIPK2
145	GO:0006118 [6]: electron transport	2	2	37	353	11887	-2.12	0	1.17	0.6	CYP26B1 FDX1
146	GO:0009259 [7]: ribonucleotide metabolism	1	1	38	85	12155	-2.12	0	1.43	0.62	KIAA2010
147	GO:0006399 [6]: tRNA metabolism	1	1	38	87	12153	-2.13	0	1.41	0.62	IARS
148	GO:0009967 [5]: positive regulation of signal transduction	1	1	38	89	12151	-2.15	0	1.39	0.62	RIPK2
149	GO:0045786 [7]: negative regulation of cell cycle	1	1	38	89	12151	-2.15	0	1.39	0.62	CYLD
150	GO:0006817 [8]: phosphate transport	1	1	38	89	12151	-2.15	0	1.39	0.62	KIAA2010
151	GO:0009108 [7]: coenzyme biosynthesis	1	1	38	89	12151	-2.15	0	1.39	0.62	KIAA2010
152	GO:0006955 [4]: immune response	1	1	38	746	11494	-2.16	0	0.09	0.08	RIPK2
153	GO:0006916 [8]: anti-apoptosis	1	1	38	91	12149	-2.17	0	1.37	0.62	TNFAIP3
154	GO:0050794 [3]: regulation of cellular process	3	3	36	789	11451	-2.18	0	0.77	0.52	EI24 RIPK2 TNFAIP3
155	GO:0009607 [4]: response to biotic stimulus	2	2	37	956	11284	-2.18	0	0.2	0.17	NSEP1 RIPK2
156	GO:0051169 [6]: nuclear transport	1	1	38	94	12146	-2.19	0	1.34	0.62	CBLB
157	GO:0007399 [5]: neurogenesis	2	2	37	401	11839	-2.22	0	1	0.57	NINJ1 TRAPPC4
158	GO:0016568 [8]: chromatin modification	1	1	38	99	12141	-2.22	0	1.3	0.62	CBX7
159	GO:0007242 [5]: intracellular signaling cascade	3	3	36	988	11252	-2.23	0	0.48	0.37	AKAP13 FYN RIPK2
160	GO:0009058 [4]: biosynthesis	3	3	36	986	11254	-2.23	0	0.48	0.37	IARS KIAA2010 TRAPPC4
161	GO:0005975 [5]: carbohydrate metabolism	2	2	37	406	11834	-2.23	0	0.98	0.57	IDS PFKFB4
162	GO:0044249 [5]: cellular biosynthesis	3	3	36	941	11299	-2.23	0	0.53	0.4	IARS KIAA2010 TRAPPC4
163	GO:0030036 [8]: actin cytoskeleton organization and biogenesis	1	1	38	100	12140	-2.23	0	1.29	0.62	EPB41
164	GO:0009056 [4]: catabolism	2	2	37	907	11333	-2.24	0	0.23	0.19	CYLD ST14
165	GO:0019752 [6]: carboxylic acid metabolism	2	2	37	410	11830	-2.24	0	0.97	0.57	HADHA IARS
166	GO:0006913 [6]: nucleocytoplasmic transport	1	1	38	101	12139	-2.24	0	1.28	0.62	CBLB
167	GO:0006082 [5]: organic acid metabolism	2	2	37	412	11828	-2.24	0	0.97	0.57	HADHA IARS
168	GO:0043066 [7]: negative regulation of apoptosis	1	1	38	102	12138	-2.25	0	1.27	0.62	TNFAIP3
169	GO:0006333 [8]: chromatin assembly or disassembly	1	1	38	102	12138	-2.25	0	1.27	0.62	CBX7
170	GO:0043069 [6]: negative regulation of programmed cell death	1	1	38	103	12137	-2.25	0	1.26	0.62	TNFAIP3
171	GO:0051188 [6]: cofactor biosynthesis	1	1	38	103	12137	-2.25	0	1.26	0.62	KIAA2010
172	GO:0015674 [7]: di-, tri-valent inorganic cation transport	1	1	38	105	12135	-2.27	0	1.25	0.62	FYN
173	GO:0008015 [4]: circulation	1	1	38	105	12135	-2.27	0	1.25	0.62	EPB41
174	GO:0007249 [7]: I-kappaB kinase/NF-kappaB cascade	1	1	38	108	12132	-2.29	0	1.22	0.6	RIPK2
175	GO:0030029 [7]: actin filament-based process	1	1	38	110	12130	-2.3	0	1.21	0.6	EPB41
176	GO:0044248 [5]: cellular catabolism	2	2	37	833	11407	-2.31	0	0.28	0.23	CYLD ST14
177	GO:0019941 [9]: modification-dependent protein catabolism	1	1	38	113	12127	-2.32	0	1.19	0.6	CYLD
178	GO:0006511 [10]: ubiquitin-dependent protein catabolism	1	1	38	113	12127	-2.32	0	1.19	0.6	CYLD
179	GO:0006812 [6]: cation transport	2	2	37	468	11772	-2.32	0	0.81	0.52	FYN KIAA2010
180	GO:0009613 [5]: response to pest, pathogen or parasite	2	2	37	469	11771	-2.32	0	0.81	0.52	NSEP1 RIPK2
181	GO:0019318 [7]: hexose metabolism	1	1	38	114	12126	-2.32	0	1.18	0.6	PFKFB4
182	GO:0015031 [5]: protein transport	2	2	37	475	11765	-2.33	0	0.8	0.52	CBLB NPC1
183	GO:0050877 [4]: neurophysiological process	2	2	37	806	11434	-2.33	0	0.31	0.24	CDS1 TRAPPC4
184	GO:0045184 [5]: establishment of protein localization	2	2	37	477	11763	-2.33	0	0.79	0.52	CBLB NPC1
185	GO:0008104 [4]: protein localization	2	2	37	490	11750	-2.34	0	0.76	0.52	CBLB NPC1
186	GO:0005996 [6]: monosaccharide metabolism	1	1	38	118	12122	-2.34	0	1.15	0.6	PFKFB4
187	GO:0006732 [6]: coenzyme metabolism	1	1	38	119	12121	-2.35	0	1.14	0.6	KIAA2010
188	GO:0006643 [6]: membrane lipid metabolism	1	1	38	120	12120	-2.35	0	1.14	0.6	CDS1
189	GO:0043207 [5]: response to external biotic stimulus	2	2	37	500	11740	-2.36	0	0.74	0.51	NSEP1 RIPK2
190	GO:0012502 [7]: induction of programmed cell death	1	1	38	122	12118	-2.36	0	1.12	0.6	EI24
191	GO:0016049 [4]: cell growth	1	1	38	122	12118	-2.36	0	1.12	0.6	FHL1
192	GO:0006917 [8]: induction of apoptosis	1	1	38	122	12118	-2.36	0	1.12	0.6	EI24
193	GO:0008361 [5]: regulation of cell size	1	1	38	122	12118	-2.36	0	1.12	0.6	FHL1
194	GO:0006412 [6]: protein biosynthesis	2	2	37	529	11711	-2.38	0	0.68	0.47	IARS TRAPPC4
195	GO:0007267 [4]: cell-cell signaling	2	2	37	536	11704	-2.38	0	0.66	0.47	SRD5A1 TRAPPC4
196	GO:0006811 [5]: ion transport	2	2	37	702	11538	-2.39	0	0.41	0.32	FYN KIAA2010
197	GO:0009057 [5]: macromolecule catabolism	2	2	37	708	11532	-2.39	0	0.4	0.32	CYLD ST14
198	GO:0043065 [7]: positive regulation of apoptosis	1	1	38	129	12111	-2.39	0	1.08	0.6	EI24
199	GO:0007067 [8]: mitosis	1	1	38	128	12112	-2.39	0	1.08	0.6	WEE1
200	GO:0008202 [6]: steroid metabolism	1	1	38	128	12112	-2.39	0	1.08	0.6	FDX1
201	GO:0007156 [6]: homophilic cell adhesion	1	1	38	127	12113	-2.39	0	1.09	0.6	EVA1
202	GO:0009059 [5]: macromolecule biosynthesis	2	2	37	591	11649	-2.39	0	0.57	0.41	IARS TRAPPC4
203	GO:0030163 [6]: protein catabolism	2	2	37	597	11643	-2.4	0	0.56	0.41	CYLD ST14
204	GO:0043285 [5]: biopolymer catabolism	2	2	37	604	11636	-2.4	0	0.54	0.41	CYLD ST14
205	GO:0044265 [6]: cellular macromolecule catabolism	2	2	37	693	11547	-2.4	0	0.42	0.32	CYLD ST14
206	GO:0043068 [6]: positive regulation of programmed cell death	1	1	38	130	12110	-2.4	0	1.07	0.6	EI24
207	GO:0000087 [7]: M phase of mitotic cell cycle	1	1	38	130	12110	-2.4	0	1.07	0.6	WEE1
208	GO:0006605 [7]: protein targeting	1	1	38	130	12110	-2.4	0	1.07	0.6	CBLB
209	GO:0044257 [7]: cellular protein catabolism	2	2	37	582	11658	-2.4	0	0.58	0.41	CYLD ST14
210	GO:0006508 [8]: proteolysis and peptidolysis	2	2	37	582	11658	-2.4	0	0.58	0.41	CYLD ST14
211	GO:0007155 [4]: cell adhesion	2	2	37	580	11660	-2.4	0	0.58	0.41	EVA1 NINJ1
212	GO:0009165 [6]: nucleotide biosynthesis	1	1	38	132	12108	-2.41	0	1.06	0.6	KIAA2010
213	GO:0045045 [5]: secretory pathway	1	1	38	139	12101	-2.43	0	1.02	0.57	TRAPPC4
214	GO:0009581 [5]: detection of external stimulus	1	1	38	594	11646	-2.44	0	0.16	0.14	CDS1
215	GO:0006631 [6]: fatty acid metabolism	1	1	38	142	12098	-2.45	0	1	0.57	HADHA
216	GO:0051186 [5]: cofactor metabolism	1	1	38	143	12097	-2.46	0	1	0.57	KIAA2010
217	GO:0015698 [7]: inorganic anion transport	1	1	38	144	12096	-2.46	0	0.99	0.57	KIAA2010
218	GO:0007517 [5]: muscle development	1	1	38	146	12094	-2.47	0	0.98	0.57	FHL1
219	GO:0007600 [5]: sensory perception	1	1	38	563	11677	-2.48	0	0.17	0.15	CDS1
220	GO:0000902 [4]: cellular morphogenesis	1	1	38	161	12079	-2.51	0	0.9	0.53	FHL1
221	GO:0006259 [5]: DNA metabolism	1	1	38	537	11703	-2.52	0	0.19	0.16	CBX7
222	GO:0043037 [7]: translation	1	1	38	162	12078	-2.52	0	0.9	0.53	IARS
223	GO:0009966 [4]: regulation of signal transduction	1	1	38	169	12071	-2.54	0	0.87	0.52	RIPK2
224	GO:0006820 [6]: anion transport	1	1	38	173	12067	-2.55	0	0.85	0.52	KIAA2010
225	GO:0050879 [4]: organismal movement	1	1	38	179	12061	-2.56	0	0.82	0.52	CDS1
226	GO:0050881 [5]: musculoskeletal movement	1	1	38	179	12061	-2.56	0	0.82	0.52	CDS1
227	GO:0050885 [6]: regulation of balance	1	1	38	179	12061	-2.56	0	0.82	0.52	CDS1
228	GO:0050953 [6]: sensory perception of light	1	1	38	179	12061	-2.56	0	0.82	0.52	CDS1
229	GO:0050957 [6]: equilibrioception	1	1	38	179	12061	-2.56	0	0.82	0.52	CDS1
230	GO:0007601 [7]: visual perception	1	1	38	179	12061	-2.56	0	0.82	0.52	CDS1
231	GO:0016337 [5]: cell-cell adhesion	1	1	38	180	12060	-2.57	0	0.82	0.52	EVA1
232	GO:0009117 [6]: nucleotide metabolism	1	1	38	184	12056	-2.57	0	0.8	0.52	KIAA2010
233	GO:0000278 [6]: mitotic cell cycle	1	1	38	195	12045	-2.6	0	0.76	0.52	WEE1
234	GO:0006325 [7]: establishment and/or maintenance of chromatin architecture	1	1	38	195	12045	-2.6	0	0.76	0.52	CBX7
235	GO:0006954 [5]: inflammatory response	1	1	38	195	12045	-2.6	0	0.76	0.52	RIPK2
236	GO:0006323 [6]: DNA packaging	1	1	38	203	12037	-2.61	0	0.73	0.51	CBX7
237	GO:0008610 [6]: lipid biosynthesis	1	1	38	200	12040	-2.61	0	0.74	0.51	CDS1
238	GO:0016070 [5]: RNA metabolism	1	1	38	450	11790	-2.62	0	0.26	0.22	IARS
239	GO:0030154 [3]: cell differentiation	1	1	38	213	12027	-2.62	0	0.7	0.49	FHL1
240	GO:0006366 [8]: transcription from Pol II promoter	1	1	38	429	11811	-2.63	0	0.29	0.23	NSEP1
241	GO:0006066 [5]: alcohol metabolism	1	1	38	219	12021	-2.64	0	0.68	0.47	PFKFB4
242	GO:0006520 [6]: amino acid metabolism	1	1	38	225	12015	-2.65	0	0.66	0.47	IARS
243	GO:0007268 [6]: synaptic transmission	1	1	38	248	11992	-2.67	0	0.6	0.41	TRAPPC4
244	GO:0019226 [5]: transmission of nerve impulse	1	1	38	255	11985	-2.67	0	0.58	0.41	TRAPPC4
245	GO:0051243 [5]: negative regulation of cellular physiological process	1	1	38	264	11976	-2.68	0	0.56	0.41	TNFAIP3
246	GO:0006519 [5]: amino acid and derivative metabolism	1	1	38	264	11976	-2.68	0	0.56	0.41	IARS
247	GO:0051242 [5]: positive regulation of cellular physiological process	1	1	38	260	11980	-2.68	0	0.57	0.41	EI24
248	GO:0000004 [2]: biological_process unknown	1	1	38	354	11886	-2.69	0	0.38	0.3	C10orf116
249	GO:0015672 [7]: monovalent inorganic cation transport	1	1	38	290	11950	-2.69	0	0.5	0.37	KIAA2010
250	GO:0030001 [7]: metal ion transport	1	1	38	343	11897	-2.69	0	0.4	0.32	FYN
251	GO:0016192 [5]: vesicle-mediated transport	1	1	38	298	11942	-2.69	0	0.48	0.37	TRAPPC4
252	GO:0043119 [4]: positive regulation of physiological process	1	1	38	336	11904	-2.7	0	0.41	0.32	EI24
253	GO:0016567 [9]: protein ubiquitination	1	1	38	304	11936	-2.7	0	0.47	0.36	CBLB
254	GO:0007010 [6]: cytoskeleton organization and biogenesis	1	1	38	325	11915	-2.7	0	0.43	0.33	EPB41
