# Supplementary material for: Latent Factor Analysis to Discover Pathway-Associated Putative Segmental Aneuploidies in Human Cancers
Source: PLoS Comput Biol. 2010 Sep 2;6(9):e1000920. doi: 10.1371/journal.pcbi.1000920 (PMC2932681; doi:10.1371/journal.pcbi.1000920)
Supplement: Table S3 — Full gather analysis of gene ontology for each factor. (0.43 MB ZIP) [file pcbi.1000920.s008.zip › Factor_Gather_GO/factor16_GO.txt]

#	Annotation	Total Genes With Ann	Your Genes (With Ann)	Your Genes (No Ann)	Genome (With Ann)	Genome (No Ann)	ln(Bayes factor)	neg ln(p value)	FE: neg ln(p value)	FE: neg ln(FDR)	Genes
1	GO:0006955 [4]: immune response	8	8	20	739	11512	5.35	8.6	8.58	3.01	CXCL16 FYB IFI16 MBP NCK1 TLR1 TLR2 TNFSF10
2	GO:0006952 [5]: defense response	8	8	20	830	11421	4.59	8.28	7.79	2.95	CXCL16 FYB IFI16 MBP NCK1 TLR1 TLR2 TNFSF10
3	GO:0043119 [4]: positive regulation of physiological process	5	5	23	332	11919	3.78	7.34	7.03	2.95	CFLAR NCK1 PRODH TLR1 TNFSF10
4	GO:0009607 [4]: response to biotic stimulus	8	8	20	950	11301	3.73	7.34	6.9	2.95	CXCL16 FYB IFI16 MBP NCK1 TLR1 TLR2 TNFSF10
5	GO:0051247 [6]: positive regulation of protein metabolism	2	2	26	25	12226	3.03	6.49	6.38	2.95	NCK1 TLR1
6	GO:0007249 [7]: I-kappaB kinase/NF-kappaB cascade	3	3	25	106	12145	2.96	6.43	6.27	2.95	CFLAR TLR1 TNFSF10
7	GO:0007243 [6]: protein kinase cascade	4	4	24	248	12003	2.76	6.16	6.03	2.95	CFLAR FYB TLR1 TNFSF10
8	GO:0042494 [8]: detection of bacterial lipoprotein	1	1	27	0	12251	2.72	6.16	6.08	2.95	TLR1
9	GO:0042495 [9]: detection of triacylated bacterial lipoprotein	1	1	27	0	12251	2.72	6.16	6.08	2.95	TLR1
10	GO:0051242 [5]: positive regulation of cellular physiological process	4	4	24	257	11994	2.64	6.04	5.9	2.95	CFLAR NCK1 PRODH TNFSF10
11	GO:0012502 [7]: induction of programmed cell death	3	3	25	120	12131	2.63	6.04	5.92	2.95	CFLAR PRODH TNFSF10
12	GO:0006917 [8]: induction of apoptosis	3	3	25	120	12131	2.63	6.04	5.92	2.95	CFLAR PRODH TNFSF10
13	GO:0050778 [6]: positive regulation of immune response	2	2	26	33	12218	2.51	5.92	5.86	2.95	NCK1 TLR1
14	GO:0043065 [7]: positive regulation of apoptosis	3	3	25	127	12124	2.47	5.86	5.77	2.95	CFLAR PRODH TNFSF10
15	GO:0051240 [5]: positive regulation of organismal physiological process	2	2	26	34	12217	2.47	5.86	5.81	2.95	NCK1 TLR1
16	GO:0043068 [6]: positive regulation of programmed cell death	3	3	25	128	12123	2.45	5.86	5.74	2.95	CFLAR PRODH TNFSF10
17	GO:0007242 [5]: intracellular signaling cascade	7	7	21	984	11267	2.04	5.32	5.16	2.73	CFLAR FYB LYN NCK1 RAB22A TLR1 TNFSF10
18	GO:0030838 [7]: positive regulation of actin filament polymerization	1	1	27	1	12250	2.03	5.32	5.39	2.92	NCK1
19	GO:0042533 [7]: tumor necrosis factor-alpha biosynthesis	1	1	27	1	12250	2.03	5.32	5.39	2.92	TLR1
20	GO:0042534 [8]: regulation of tumor necrosis factor-alpha biosynthesis	1	1	27	1	12250	2.03	5.32	5.39	2.92	TLR1
21	GO:0042535 [9]: positive regulation of tumor necrosis factor-alpha biosynthesis	1	1	27	1	12250	2.03	5.32	5.39	2.92	TLR1
22	GO:0006537 [9]: glutamate biosynthesis	1	1	27	1	12250	2.03	5.32	5.39	2.92	PRODH
23	GO:0008631 [10]: induction of apoptosis by oxidative stress	1	1	27	1	12250	2.03	5.32	5.39	2.92	PRODH
24	GO:0009598 [7]: detection of pathogenic bacteria	1	1	27	2	12249	1.62	4.91	4.99	2.68	TLR1
25	GO:0045410 [9]: positive regulation of interleukin-6 biosynthesis	1	1	27	2	12249	1.62	4.91	4.99	2.68	TLR1
26	GO:0006562 [9]: proline catabolism	1	1	27	2	12249	1.62	4.91	4.99	2.68	PRODH
27	GO:0050776 [5]: regulation of immune response	2	2	26	55	12196	1.57	4.83	4.91	2.64	NCK1 TLR1
28	GO:0007154 [3]: cell communication	14	14	14	3461	8790	1.47	4.74	4.4	2.37	CFLAR CLDN1 FYB INSR LYN MBP NCK1 PCTK3 RAB22A RGS10 TLR1 TLR2 TNFSF10 TP53BP2
29	GO:0006954 [5]: inflammatory response	3	3	25	193	12058	1.37	4.65	4.63	2.5	CXCL16 TLR1 TLR2
30	GO:0042226 [7]: interleukin-6 biosynthesis	1	1	27	3	12248	1.34	4.6	4.7	2.54	TLR1
31	GO:0045408 [8]: regulation of interleukin-6 biosynthesis	1	1	27	3	12248	1.34	4.6	4.7	2.54	TLR1
32	GO:0048247 [7]: lymphocyte chemotaxis	1	1	27	3	12248	1.34	4.6	4.7	2.54	CXCL16
33	GO:0051246 [5]: regulation of protein metabolism	2	2	26	66	12185	1.24	4.57	4.57	2.47	NCK1 TLR1
34	GO:0007165 [4]: signal transduction	12	12	16	2814	9437	1.22	4.51	4.16	2.37	CFLAR FYB INSR LYN NCK1 PCTK3 RAB22A RGS10 TLR1 TLR2 TNFSF10 TP53BP2
35	GO:0043123 [6]: positive regulation of I-kappaB kinase/NF-kappaB cascade	2	2	26	77	12174	0.96	4.25	4.28	2.37	CFLAR TNFSF10
36	GO:0006915 [6]: apoptosis	4	4	24	436	11815	0.9	4.21	4.08	2.37	CFLAR PRODH TNFSF10 TP53BP2
37	GO:0009893 [5]: positive regulation of metabolism	2	2	26	80	12171	0.9	4.21	4.21	2.37	NCK1 TLR1
38	GO:0043122 [5]: regulation of I-kappaB kinase/NF-kappaB cascade	2	2	26	80	12171	0.9	4.21	4.21	2.37	CFLAR TNFSF10
39	GO:0012501 [5]: programmed cell death	4	4	24	438	11813	0.89	4.21	4.07	2.37	CFLAR PRODH TNFSF10 TP53BP2
40	GO:0045321 [5]: immune cell activation	2	2	26	85	12166	0.79	4.1	4.1	2.37	NCK1 TLR1
41	GO:0042116 [6]: macrophage activation	1	1	27	6	12245	0.79	4.1	4.14	2.37	TLR1
42	GO:0007172 [8]: signal complex formation	1	1	27	6	12245	0.79	4.1	4.14	2.37	NCK1
43	GO:0001775 [4]: cell activation	2	2	26	86	12165	0.77	4.1	4.07	2.37	NCK1 TLR1
44	GO:0050896 [3]: response to stimulus	9	9	19	1935	10316	0.75	4.06	3.71	2.34	CKLFSF7 CXCL16 FYB IFI16 MBP NCK1 TLR1 TLR2 TNFSF10
45	GO:0042981 [6]: regulation of apoptosis	3	3	25	247	12004	0.74	4.06	3.98	2.37	CFLAR PRODH TNFSF10
46	GO:0009967 [5]: positive regulation of signal transduction	2	2	26	88	12163	0.73	4.06	4.03	2.37	CFLAR TNFSF10
47	GO:0043067 [5]: regulation of programmed cell death	3	3	25	249	12002	0.72	4.06	3.95	2.37	CFLAR PRODH TNFSF10
48	GO:0008219 [4]: cell death	4	4	24	466	11785	0.7	4.01	3.87	2.37	CFLAR PRODH TNFSF10 TP53BP2
49	GO:0009613 [5]: response to pest, pathogen or parasite	4	4	24	467	11784	0.69	4.01	3.86	2.37	CXCL16 IFI16 TLR1 TLR2
50	GO:0016265 [3]: death	4	4	24	470	11781	0.68	4.01	3.84	2.37	CFLAR PRODH TNFSF10 TP53BP2
51	GO:0016045 [6]: detection of bacteria	1	1	27	7	12244	0.66	3.96	4.01	2.37	TLR1
52	GO:0006536 [8]: glutamate metabolism	1	1	27	7	12244	0.66	3.96	4.01	2.37	PRODH
53	GO:0006560 [8]: proline metabolism	1	1	27	7	12244	0.66	3.96	4.01	2.37	PRODH
54	GO:0051169 [6]: nuclear transport	2	2	26	93	12158	0.63	3.96	3.93	2.37	FYB RAE1
55	GO:0051239 [4]: regulation of organismal physiological process	2	2	26	93	12158	0.63	3.96	3.93	2.37	NCK1 TLR1
56	GO:0009596 [6]: detection of pest, pathogen or parasite	1	1	27	8	12243	0.54	3.87	3.9	2.37	TLR1
57	GO:0030833 [7]: regulation of actin filament polymerization	1	1	27	8	12243	0.54	3.87	3.9	2.37	NCK1
58	GO:0042102 [8]: positive regulation of T-cell proliferation	1	1	27	8	12243	0.54	3.87	3.9	2.37	NCK1
59	GO:0042551 [5]: nerve maturation	1	1	27	8	12243	0.54	3.87	3.9	2.37	MBP
60	GO:0048469 [4]: cell maturation	1	1	27	8	12243	0.54	3.87	3.9	2.37	MBP
61	GO:0008366 [6]: nerve ensheathment	1	1	27	8	12243	0.54	3.87	3.9	2.37	MBP
62	GO:0006913 [6]: nucleocytoplasmic transport	2	2	26	100	12151	0.5	3.82	3.8	2.36	FYB RAE1
63	GO:0043207 [5]: response to external biotic stimulus	4	4	24	498	11753	0.5	3.82	3.65	2.31	CXCL16 IFI16 TLR1 TLR2
64	GO:0007169 [7]: transmembrane receptor protein tyrosine kinase signaling pathway	2	2	26	101	12150	0.48	3.82	3.78	2.36	INSR NCK1
65	GO:0007250 [6]: activation of NF-kappaB-inducing kinase	1	1	27	9	12242	0.44	3.77	3.79	2.36	TLR1
66	GO:0009611 [5]: response to wounding	3	3	25	283	11968	0.41	3.77	3.62	2.29	CXCL16 TLR1 TLR2
67	GO:0050794 [3]: regulation of cellular process	5	5	23	787	11464	0.38	3.7	3.46	2.26	CFLAR CREG1 NCK1 PRODH TNFSF10
68	GO:0048468 [3]: cell development	1	1	27	10	12241	0.34	3.65	3.7	2.34	MBP
69	GO:0050671 [7]: positive regulation of lymphocyte proliferation	1	1	27	10	12241	0.34	3.65	3.7	2.34	NCK1
70	GO:0006607 [8]: NLS-bearing substrate-nucleus import	1	1	27	10	12241	0.34	3.65	3.7	2.34	FYB
71	GO:0006468 [8]: protein amino acid phosphorylation	4	4	24	533	11718	0.31	3.65	3.44	2.25	FYB INSR LYN PCTK3
72	GO:0042330 [5]: taxis	2	2	26	115	12136	0.26	3.6	3.54	2.28	CKLFSF7 CXCL16
73	GO:0006935 [6]: chemotaxis	2	2	26	115	12136	0.26	3.6	3.54	2.28	CKLFSF7 CXCL16
74	GO:0030224 [5]: monocyte differentiation	1	1	27	11	12240	0.25	3.6	3.61	2.29	IFI16
75	GO:0030595 [6]: immune cell chemotaxis	1	1	27	12	12239	0.18	3.5	3.53	2.28	CXCL16
76	GO:0042129 [7]: regulation of T-cell proliferation	1	1	27	12	12239	0.18	3.5	3.53	2.28	NCK1
77	GO:0050900 [6]: immune cell migration	1	1	27	12	12239	0.18	3.5	3.53	2.28	CXCL16
78	GO:0050791 [3]: regulation of physiological process	10	10	18	2543	9708	0.15	3.45	3.01	2.08	CFLAR CREG1 IFI16 NCK1 PCGF2 PRODH TBX3 TLR1 TNFSF10 ZNF331
79	GO:0051244 [4]: regulation of cellular physiological process	4	4	24	563	11688	0.14	3.45	3.26	2.23	CFLAR NCK1 PRODH TNFSF10
80	GO:0050874 [3]: organismal physiological process	8	8	20	1836	10415	0.11	3.45	3.02	2.08	CXCL16 FYB IFI16 MBP NCK1 TLR1 TLR2 TNFSF10
81	GO:0006897 [6]: endocytosis	2	2	26	125	12126	0.11	3.45	3.39	2.25	CXCL16 RAB22A
82	GO:0042098 [6]: T-cell proliferation	1	1	27	13	12238	0.11	3.45	3.46	2.26	NCK1
83	GO:0050870 [8]: positive regulation of T-cell activation	1	1	27	13	12238	0.11	3.45	3.46	2.26	NCK1
84	GO:0009065 [8]: glutamine family amino acid catabolism	1	1	27	13	12238	0.11	3.45	3.46	2.26	PRODH
85	GO:0009618 [7]: response to pathogenic bacteria	1	1	27	14	12237	0.04	0	3.39	2.25	TLR1
86	GO:0008064 [6]: regulation of actin polymerization and/or depolymerization	1	1	27	14	12237	0.04	0	3.39	2.25	NCK1
87	GO:0009595 [5]: detection of biotic stimulus	1	1	27	15	12236	-0.03	0	3.33	2.25	TLR1
88	GO:0030041 [7]: actin filament polymerization	1	1	27	15	12236	-0.03	0	3.33	2.25	NCK1
89	GO:0042108 [8]: positive regulation of cytokine biosynthesis	1	1	27	15	12236	-0.03	0	3.33	2.25	TLR1
90	GO:0050670 [6]: regulation of lymphocyte proliferation	1	1	27	15	12236	-0.03	0	3.33	2.25	NCK1
91	GO:0051251 [7]: positive regulation of lymphocyte activation	1	1	27	15	12236	-0.03	0	3.33	2.25	NCK1
92	GO:0008629 [9]: induction of apoptosis by intracellular signals	1	1	27	15	12236	-0.03	0	3.33	2.25	PRODH
93	GO:0030832 [9]: regulation of actin filament length	1	1	27	16	12235	-0.08	0	3.27	2.23	NCK1
94	GO:0050867 [6]: positive regulation of cell activation	1	1	27	16	12235	-0.08	0	3.27	2.23	NCK1
95	GO:0009084 [8]: glutamine family amino acid biosynthesis	1	1	27	16	12235	-0.08	0	3.27	2.23	PRODH
96	GO:0030099 [4]: myeloid blood cell differentiation	1	1	27	17	12234	-0.14	0	3.21	2.2	IFI16
97	GO:0045727 [7]: positive regulation of protein biosynthesis	1	1	27	17	12234	-0.14	0	3.21	2.2	TLR1
98	GO:0007167 [6]: enzyme linked receptor protein signaling pathway	2	2	26	149	12102	-0.18	0	3.08	2.1	INSR NCK1
99	GO:0016310 [7]: phosphorylation	4	4	24	633	11618	-0.18	0	2.91	2.01	FYB INSR LYN PCTK3
100	GO:0001819 [7]: positive regulation of cytokine production	1	1	27	18	12233	-0.19	0	3.16	2.16	TLR1
101	GO:0051128 [5]: regulation of cell organization and biogenesis	1	1	27	19	12232	-0.24	0	3.11	2.12	NCK1
102	GO:0050863 [7]: regulation of T-cell activation	1	1	27	20	12231	-0.28	0	3.06	2.09	NCK1
103	GO:0009891 [6]: positive regulation of biosynthesis	1	1	27	21	12230	-0.33	0	3.02	2.08	TLR1
104	GO:0046651 [5]: lymphocyte proliferation	1	1	27	21	12230	-0.33	0	3.02	2.08	NCK1
105	GO:0009966 [4]: regulation of signal transduction	2	2	26	168	12083	-0.38	0	2.87	1.99	CFLAR TNFSF10
106	GO:0042828 [6]: response to pathogen	1	1	27	23	12228	-0.41	0	2.93	2.02	TLR1
107	GO:0007032 [6]: endosome organization and biogenesis	1	1	27	23	12228	-0.41	0	2.93	2.02	RAB22A
108	GO:0050789 [2]: regulation of biological process	10	10	18	2857	9394	-0.42	0	2.34	1.68	CFLAR CREG1 IFI16 NCK1 PCGF2 PRODH TBX3 TLR1 TNFSF10 ZNF331
109	GO:0006898 [7]: receptor mediated endocytosis	1	1	27	24	12227	-0.45	0	2.89	2.01	CXCL16
110	GO:0008154 [6]: actin polymerization and/or depolymerization	1	1	27	24	12227	-0.45	0	2.89	2.01	NCK1
111	GO:0042035 [7]: regulation of cytokine biosynthesis	1	1	27	25	12226	-0.49	0	2.85	1.99	TLR1
112	GO:0006406 [8]: mRNA-nucleus export	1	1	27	26	12225	-0.52	0	2.82	1.96	RAE1
113	GO:0051028 [7]: mRNA transport	1	1	27	27	12224	-0.56	0	2.78	1.94	RAE1
114	GO:0001817 [6]: regulation of cytokine production	1	1	27	27	12224	-0.56	0	2.78	1.94	TLR1
115	GO:0042089 [6]: cytokine biosynthesis	1	1	27	28	12223	-0.59	0	2.75	1.94	TLR1
116	GO:0042107 [5]: cytokine metabolism	1	1	27	28	12223	-0.59	0	2.75	1.94	TLR1
117	GO:0051249 [6]: regulation of lymphocyte activation	1	1	27	28	12223	-0.59	0	2.75	1.94	NCK1
118	GO:0008624 [9]: induction of apoptosis by extracellular signals	1	1	27	28	12223	-0.59	0	2.75	1.94	CFLAR
119	GO:0044260 [5]: cellular macromolecule metabolism	10	10	18	2976	9275	-0.6	0	2.12	1.52	CFLAR ENO2 FYB INSR LYN NCK1 PCGF2 PCTK3 RNF39 TLR1
120	GO:0050865 [5]: regulation of cell activation	1	1	27	31	12220	-0.67	0	2.65	1.87	NCK1
121	GO:0001816 [5]: cytokine production	1	1	27	31	12220	-0.67	0	2.65	1.87	TLR1
122	GO:0006793 [5]: phosphorus metabolism	4	4	24	778	11473	-0.69	0	2.31	1.67	FYB INSR LYN PCTK3
123	GO:0006796 [6]: phosphate metabolism	4	4	24	778	11473	-0.69	0	2.31	1.67	FYB INSR LYN PCTK3
124	GO:0006464 [7]: protein modification	6	6	22	1503	10748	-0.74	0	2.11	1.52	FYB INSR LYN PCGF2 PCTK3 RNF39
125	GO:0030154 [3]: cell differentiation	2	2	26	212	12039	-0.74	0	2.46	1.76	IFI16 MBP
126	GO:0006405 [7]: RNA-nucleus export	1	1	27	33	12218	-0.74	0	2.59	1.82	RAE1
127	GO:0050657 [6]: nucleic acid transport	1	1	27	34	12217	-0.76	0	2.57	1.82	RAE1
128	GO:0050658 [6]: RNA transport	1	1	27	34	12217	-0.76	0	2.57	1.82	RAE1
129	GO:0051236 [5]: establishment of RNA localization	1	1	27	34	12217	-0.76	0	2.57	1.82	RAE1
130	GO:0006403 [4]: RNA localization	1	1	27	34	12217	-0.76	0	2.57	1.82	RAE1
131	GO:0042110 [7]: T-cell activation	1	1	27	35	12216	-0.79	0	2.54	1.8	NCK1
132	GO:0043170 [4]: macromolecule metabolism	10	10	18	3136	9115	-0.81	0	1.86	1.37	CFLAR ENO2 FYB INSR LYN NCK1 PCGF2 PCTK3 RNF39 TLR1
133	GO:0042221 [6]: response to chemical substance	2	2	26	228	12023	-0.85	0	2.34	1.68	CKLFSF7 CXCL16
134	GO:0009615 [6]: response to virus	1	1	27	38	12213	-0.86	0	2.46	1.76	IFI16
135	GO:0051168 [7]: nuclear export	1	1	27	38	12213	-0.86	0	2.46	1.76	RAE1
136	GO:0051258 [7]: protein polymerization	1	1	27	38	12213	-0.86	0	2.46	1.76	NCK1
137	GO:0009064 [7]: glutamine family amino acid metabolism	1	1	27	38	12213	-0.86	0	2.46	1.76	PRODH
138	GO:0006357 [8]: regulation of transcription from Pol II promoter	2	2	26	229	12022	-0.86	0	2.33	1.68	CREG1 TBX3
139	GO:0043283 [4]: biopolymer metabolism	1	1	27	1610	10641	-0.87	0	0.02	0.02	CFLAR
140	GO:0044267 [6]: cellular protein metabolism	9	9	19	2778	9473	-0.88	0	1.8	1.32	CFLAR FYB INSR LYN NCK1 PCGF2 PCTK3 RNF39 TLR1
141	GO:0006950 [4]: response to stress	4	4	24	846	11405	-0.89	0	2.08	1.49	CXCL16 IFI16 TLR1 TLR2
142	GO:0019538 [5]: protein metabolism	9	9	19	2799	9452	-0.9	0	1.77	1.3	CFLAR FYB INSR LYN NCK1 PCGF2 PCTK3 RNF39 TLR1
143	GO:0015931 [5]: nucleobase, nucleoside, nucleotide and nucleic acid transport	1	1	27	41	12210	-0.93	0	2.39	1.7	RAE1
144	GO:0019222 [4]: regulation of metabolism	7	7	21	2031	10220	-0.97	0	1.77	1.3	CREG1 IFI16 NCK1 PCGF2 TBX3 TLR1 ZNF331
145	GO:0045860 [5]: positive regulation of protein kinase activity	1	1	27	43	12208	-0.98	0	2.35	1.68	TLR1
146	GO:0009605 [4]: response to external stimulus	5	5	23	1258	10993	-0.99	0	1.87	1.38	CKLFSF7 CXCL16 IFI16 TLR1 TLR2
147	GO:0006096 [8]: glycolysis	1	1	27	45	12206	-1.01	0	2.3	1.67	ENO2
148	GO:0006091 [5]: generation of precursor metabolites and energy	3	3	25	566	11685	-1.05	0	1.98	1.42	ENO2 GLRX INSR
149	GO:0008652 [7]: amino acid biosynthesis	1	1	27	50	12201	-1.11	0	2.21	1.58	PRODH
150	GO:0009063 [7]: amino acid catabolism	1	1	27	52	12199	-1.14	0	2.17	1.55	PRODH
151	GO:0006007 [9]: glucose catabolism	1	1	27	55	12196	-1.19	0	2.12	1.52	ENO2
152	GO:0009310 [6]: amine catabolism	1	1	27	55	12196	-1.19	0	2.12	1.52	PRODH
153	GO:0016192 [5]: vesicle-mediated transport	2	2	26	297	11954	-1.22	0	1.91	1.38	CXCL16 RAB22A
154	GO:0016477 [5]: cell migration	1	1	27	59	12192	-1.25	0	2.05	1.47	CXCL16
155	GO:0016567 [9]: protein ubiquitination	2	2	26	303	11948	-1.26	0	1.88	1.38	PCGF2 RNF39
156	GO:0051170 [7]: nuclear import	1	1	27	61	12190	-1.27	0	2.02	1.46	FYB
157	GO:0006606 [7]: protein-nucleus import	1	1	27	61	12190	-1.27	0	2.02	1.46	FYB
158	GO:0019320 [8]: hexose catabolism	1	1	27	64	12187	-1.31	0	1.98	1.42	ENO2
159	GO:0008283 [4]: cell proliferation	4	4	24	1054	11197	-1.32	0	1.52	1.16	CREG1 IFI16 NCK1 TP53BP2
160	GO:0046164 [6]: alcohol catabolism	1	1	27	65	12186	-1.33	0	1.96	1.42	ENO2
161	GO:0046365 [7]: monosaccharide catabolism	1	1	27	65	12186	-1.33	0	1.96	1.42	ENO2
162	GO:0046649 [6]: lymphocyte activation	1	1	27	70	12181	-1.39	0	1.9	1.38	NCK1
163	GO:0044237 [4]: cellular metabolism	16	16	12	6549	5702	-1.4	0	0.86	0.67	CFLAR CREG1 ENO2 FYB GLRX IFI16 INSR LYN NCK1 PCGF2 PCTK3 PRODH RNF39 TBX3 TLR1 ZNF331
164	GO:0006139 [5]: nucleobase, nucleoside, nucleotide and nucleic acid metabolism	5	5	23	2962	9289	-1.4	0	0.17	0.16	CREG1 IFI16 PCGF2 TBX3 ZNF331
165	GO:0009617 [6]: response to bacteria	1	1	27	71	12180	-1.41	0	1.88	1.38	TLR1
166	GO:0030097 [5]: hemopoiesis	1	1	27	71	12180	-1.41	0	1.88	1.38	IFI16
167	GO:0017038 [6]: protein import	1	1	27	72	12179	-1.41	0	1.87	1.38	FYB
168	GO:0009309 [6]: amine biosynthesis	1	1	27	72	12179	-1.41	0	1.87	1.38	PRODH
169	GO:0044238 [4]: primary metabolism	15	15	13	6271	5980	-1.44	0	0.74	0.61	CFLAR CREG1 ENO2 FYB IFI16 INSR LYN NCK1 PCGF2 PCTK3 PRODH RNF39 TBX3 TLR1 ZNF331
170	GO:0000004 [2]: biological_process unknown	2	2	26	353	11898	-1.45	0	1.64	1.22	COTL1 LRRFIP2
171	GO:0009653 [3]: morphogenesis	4	4	24	1146	11105	-1.46	0	1.33	1.03	CREG1 IFI16 MBP TBX3
172	GO:0008152 [3]: metabolism	16	16	12	6949	5302	-1.47	0	0.58	0.48	CFLAR CREG1 ENO2 FYB GLRX IFI16 INSR LYN NCK1 PCGF2 PCTK3 PRODH RNF39 TBX3 TLR1 ZNF331
173	GO:0006006 [8]: glucose metabolism	1	1	27	82	12169	-1.52	0	1.75	1.3	ENO2
174	GO:0009628 [5]: response to abiotic stimulus	2	2	26	379	11872	-1.54	0	1.54	1.16	CKLFSF7 CXCL16
175	GO:0043085 [4]: positive regulation of enzyme activity	1	1	27	85	12166	-1.54	0	1.72	1.27	TLR1
176	GO:0016052 [6]: carbohydrate catabolism	1	1	27	86	12165	-1.56	0	1.71	1.27	ENO2
177	GO:0044275 [7]: cellular carbohydrate catabolism	1	1	27	86	12165	-1.56	0	1.71	1.27	ENO2
178	GO:0050875 [3]: cellular physiological process	21	21	7	9074	3177	-1.6	0	0.59	0.48	CFLAR CREG1 CXCL16 ENO2 FYB GLRX IFI16 INSR LYN NCK1 PCGF2 PCTK3 PRODH RAB22A RAE1 RNF39 TBX3 TLR1 TNFSF10 TP53BP2 ZNF331
179	GO:0006916 [8]: anti-apoptosis	1	1	27	91	12160	-1.6	0	1.66	1.23	CFLAR
180	GO:0007275 [2]: development	5	5	23	1782	10469	-1.61	0	0.95	0.74	CREG1 IFI16 INSR MBP TBX3
181	GO:0005975 [5]: carbohydrate metabolism	2	2	26	406	11845	-1.61	0	1.43	1.1	ENO2 INSR
182	GO:0006092 [7]: main pathways of carbohydrate metabolism	1	1	27	92	12159	-1.61	0	1.65	1.22	ENO2
183	GO:0016043 [4]: cell organization and biogenesis	3	3	25	822	11429	-1.62	0	1.24	0.95	CREG1 NCK1 RAB22A
184	GO:0006355 [7]: regulation of transcription, DNA-dependent	5	5	23	1808	10443	-1.62	0	0.92	0.72	CREG1 IFI16 PCGF2 TBX3 ZNF331
185	GO:0001558 [4]: regulation of cell growth	1	1	27	94	12157	-1.63	0	1.63	1.21	CREG1
186	GO:0044248 [5]: cellular catabolism	3	3	25	832	11419	-1.63	0	1.22	0.94	CFLAR ENO2 PRODH
187	GO:0045859 [4]: regulation of protein kinase activity	1	1	27	95	12156	-1.64	0	1.62	1.21	TLR1
188	GO:0006351 [7]: transcription, DNA-dependent	5	5	23	1864	10387	-1.65	0	0.85	0.67	CREG1 IFI16 PCGF2 TBX3 ZNF331
189	GO:0045449 [6]: regulation of transcription	5	5	23	1872	10379	-1.65	0	0.84	0.66	CREG1 IFI16 PCGF2 TBX3 ZNF331
190	GO:0019219 [5]: regulation of nucleobase, nucleoside, nucleotide and nucleic acid metabolism	5	5	23	1898	10353	-1.67	0	0.82	0.64	CREG1 IFI16 PCGF2 TBX3 ZNF331
191	GO:0006366 [8]: transcription from Pol II promoter	2	2	26	428	11823	-1.67	0	1.36	1.05	CREG1 TBX3
192	GO:0030036 [8]: actin cytoskeleton organization and biogenesis	1	1	27	100	12151	-1.67	0	1.58	1.17	NCK1
193	GO:0006350 [6]: transcription	5	5	23	1964	10287	-1.69	0	0.75	0.61	CREG1 IFI16 PCGF2 TBX3 ZNF331
194	GO:0040008 [4]: regulation of growth	1	1	27	102	12149	-1.69	0	1.56	1.17	CREG1
195	GO:0043066 [7]: negative regulation of apoptosis	1	1	27	102	12149	-1.69	0	1.56	1.17	CFLAR
196	GO:0043069 [6]: negative regulation of programmed cell death	1	1	27	103	12148	-1.7	0	1.55	1.16	CFLAR
197	GO:0007417 [6]: central nervous system development	1	1	27	104	12147	-1.71	0	1.54	1.16	MBP
198	GO:0006417 [6]: regulation of protein biosynthesis	1	1	27	106	12145	-1.72	0	1.53	1.16	TLR1
199	GO:0009056 [4]: catabolism	3	3	25	906	11345	-1.73	0	1.07	0.83	CFLAR ENO2 PRODH
200	GO:0009887 [4]: organogenesis	3	3	25	921	11330	-1.74	0	1.04	0.82	IFI16 MBP TBX3
201	GO:0048513 [3]: organ development	3	3	25	921	11330	-1.74	0	1.04	0.82	IFI16 MBP TBX3
202	GO:0030029 [7]: actin filament-based process	1	1	27	110	12141	-1.75	0	1.49	1.13	NCK1
203	GO:0009889 [5]: regulation of biosynthesis	1	1	27	113	12138	-1.77	0	1.47	1.11	TLR1
204	GO:0019318 [7]: hexose metabolism	1	1	27	114	12137	-1.77	0	1.46	1.11	ENO2
205	GO:0051179 [3]: localization	4	4	24	1981	10270	-1.77	0	0.38	0.33	CXCL16 FYB RAB22A RAE1
206	GO:0015031 [5]: protein transport	2	2	26	475	11776	-1.78	0	1.21	0.94	FYB RAB22A
207	GO:0006810 [4]: transport	4	4	24	1971	10280	-1.78	0	0.38	0.33	CXCL16 FYB RAB22A RAE1
208	GO:0051234 [4]: establishment of localization	4	4	24	1973	10278	-1.78	0	0.38	0.33	CXCL16 FYB RAB22A RAE1
209	GO:0045184 [5]: establishment of protein localization	2	2	26	477	11774	-1.78	0	1.21	0.94	FYB RAB22A
210	GO:0007166 [5]: cell surface receptor linked signal transduction	2	2	26	1419	10832	-1.79	0	0.16	0.16	INSR NCK1
211	GO:0008104 [4]: protein localization	2	2	26	490	11761	-1.8	0	1.17	0.91	FYB RAB22A
212	GO:0005996 [6]: monosaccharide metabolism	1	1	27	118	12133	-1.8	0	1.43	1.1	ENO2
213	GO:0008284 [6]: positive regulation of cell proliferation	1	1	27	118	12133	-1.8	0	1.43	1.1	NCK1
214	GO:0001501 [5]: skeletal development	1	1	27	120	12131	-1.81	0	1.42	1.09	TBX3
215	GO:0007582 [2]: physiological process	24	24	4	10438	1813	-1.81	0	0.51	0.42	CFLAR CKLFSF7 CREG1 CXCL16 ENO2 FYB GLRX IFI16 INSR LYN MBP NCK1 PCGF2 PCTK3 PRODH RAB22A RAE1 RNF39 TBX3 TLR1 TLR2 TNFSF10 TP53BP2 ZNF331
216	GO:0046907 [5]: intracellular transport	2	2	26	503	11748	-1.82	0	1.14	0.89	FYB RAE1
217	GO:0016049 [4]: cell growth	1	1	27	122	12129	-1.82	0	1.4	1.09	CREG1
218	GO:0008361 [5]: regulation of cell size	1	1	27	122	12129	-1.82	0	1.4	1.09	CREG1
219	GO:0006605 [7]: protein targeting	1	1	27	130	12121	-1.87	0	1.35	1.04	FYB
220	GO:0007267 [4]: cell-cell signaling	2	2	26	536	11715	-1.88	0	1.05	0.82	MBP TNFSF10
221	GO:0006512 [8]: ubiquitin cycle	2	2	26	545	11706	-1.89	0	1.03	0.81	PCGF2 RNF39
222	GO:0015980 [6]: energy derivation by oxidation of organic compounds	1	1	27	137	12114	-1.91	0	1.3	1.01	ENO2
223	GO:0009987 [2]: cellular process	25	25	3	10922	1329	-1.93	0	0.45	0.38	CFLAR CLDN1 CREG1 CXCL16 ENO2 FYB GLRX IFI16 INSR LYN MBP NCK1 PCGF2 PCTK3 PRODH RAB22A RAE1 RGS10 RNF39 TBX3 TLR1 TLR2 TNFSF10 TP53BP2 ZNF331
224	GO:0040007 [3]: growth	1	1	27	153	12098	-1.98	0	1.21	0.94	CREG1
225	GO:0050793 [3]: regulation of development	1	1	27	154	12097	-1.99	0	1.21	0.94	CREG1
226	GO:0000902 [4]: cellular morphogenesis	1	1	27	161	12090	-2.01	0	1.17	0.91	CREG1
227	GO:0006996 [5]: organelle organization and biogenesis	2	2	26	672	11579	-2.03	0	0.78	0.63	NCK1 RAB22A
228	GO:0044265 [6]: cellular macromolecule catabolism	2	2	26	693	11558	-2.04	0	0.74	0.61	CFLAR ENO2
229	GO:0009057 [5]: macromolecule catabolism	2	2	26	708	11543	-2.06	0	0.72	0.59	CFLAR ENO2
230	GO:0009058 [4]: biosynthesis	2	2	26	987	11264	-2.08	0	0.4	0.34	PRODH TLR1
231	GO:0050790 [3]: regulation of enzyme activity	1	1	27	181	12070	-2.08	0	1.07	0.83	TLR1
232	GO:0006928 [4]: cell motility	1	1	27	181	12070	-2.08	0	1.07	0.83	CXCL16
233	GO:0044249 [5]: cellular biosynthesis	2	2	26	942	11309	-2.1	0	0.44	0.37	PRODH TLR1
234	GO:0050877 [4]: neurophysiological process	1	1	27	807	11444	-2.14	0	0.16	0.16	MBP
235	GO:0006066 [5]: alcohol metabolism	1	1	27	219	12032	-2.19	0	0.92	0.72	ENO2
236	GO:0006520 [6]: amino acid metabolism	1	1	27	225	12026	-2.21	0	0.9	0.7	PRODH
237	GO:0007264 [6]: small GTPase mediated signal transduction	1	1	27	240	12011	-2.23	0	0.85	0.67	RAB22A
238	GO:0007049 [5]: cell cycle	1	1	27	712	11539	-2.24	0	0.21	0.19	TP53BP2
239	GO:0007268 [6]: synaptic transmission	1	1	27	248	12003	-2.25	0	0.83	0.65	MBP
240	GO:0042127 [5]: regulation of cell proliferation	1	1	27	259	11992	-2.26	0	0.8	0.64	NCK1
241	GO:0019226 [5]: transmission of nerve impulse	1	1	27	255	11996	-2.26	0	0.81	0.64	MBP
242	GO:0044262 [6]: cellular carbohydrate metabolism	1	1	27	257	11994	-2.26	0	0.8	0.64	ENO2
243	GO:0051243 [5]: negative regulation of cellular physiological process	1	1	27	264	11987	-2.27	0	0.78	0.63	CFLAR
244	GO:0006519 [5]: amino acid and derivative metabolism	1	1	27	264	11987	-2.27	0	0.78	0.63	PRODH
245	GO:0030163 [6]: protein catabolism	1	1	27	598	11653	-2.32	0	0.28	0.26	CFLAR
246	GO:0043285 [5]: biopolymer catabolism	1	1	27	605	11646	-2.33	0	0.28	0.26	CFLAR
247	GO:0009059 [5]: macromolecule biosynthesis	1	1	27	592	11659	-2.33	0	0.29	0.26	TLR1
248	GO:0009308 [5]: amine metabolism	1	1	27	310	11941	-2.33	0	0.67	0.55	PRODH
249	GO:0009581 [5]: detection of external stimulus	1	1	27	594	11657	-2.33	0	0.29	0.26	TLR1
250	GO:0006886 [6]: intracellular protein transport	1	1	27	313	11938	-2.33	0	0.66	0.54	FYB
251	GO:0007155 [4]: cell adhesion	1	1	27	581	11670	-2.34	0	0.3	0.26	CLDN1
252	GO:0044257 [7]: cellular protein catabolism	1	1	27	583	11668	-2.34	0	0.29	0.26	CFLAR
253	GO:0006508 [8]: proteolysis and peptidolysis	1	1	27	583	11668	-2.34	0	0.29	0.26	CFLAR
254	GO:0007010 [6]: cytoskeleton organization and biogenesis	1	1	27	325	11926	-2.35	0	0.64	0.52	NCK1
255	GO:0006118 [6]: electron transport	1	1	27	354	11897	-2.36	0	0.58	0.48	GLRX
256	GO:0006412 [6]: protein biosynthesis	1	1	27	530	11721	-2.36	0	0.34	0.29	TLR1
257	GO:0000074 [6]: regulation of cell cycle	1	1	27	397	11854	-2.38	0	0.51	0.41	TP53BP2
258	GO:0006082 [5]: organic acid metabolism	1	1	27	413	11838	-2.38	0	0.48	0.4	PRODH
259	GO:0019752 [6]: carboxylic acid metabolism	1	1	27	411	11840	-2.38	0	0.48	0.4	PRODH
260	GO:0043118 [4]: negative regulation of physiological process	1	1	27	418	11833	-2.39	0	0.47	0.4	CFLAR
261	GO:0007399 [5]: neurogenesis	1	1	27	402	11849	-2.39	0	0.5	0.41	MBP
