# Supplementary material for: Latent Factor Analysis to Discover Pathway-Associated Putative Segmental Aneuploidies in Human Cancers
Source: PLoS Comput Biol. 2010 Sep 2;6(9):e1000920. doi: 10.1371/journal.pcbi.1000920 (PMC2932681; doi:10.1371/journal.pcbi.1000920)
Supplement: Table S3 — Full gather analysis of gene ontology for each factor. (0.43 MB ZIP) [file pcbi.1000920.s008.zip › Factor_Gather_GO/factor17_GO.txt]

#	Annotation	Total Genes With Ann	Your Genes (With Ann)	Your Genes (No Ann)	Genome (With Ann)	Genome (No Ann)	ln(Bayes factor)	neg ln(p value)	FE: neg ln(p value)	FE: neg ln(FDR)	Genes
1	GO:0007163 [5]: establishment and/or maintenance of cell polarity	2	2	45	15	12217	2.43	5.8	6.28	1.5	MAP7 PARD6B
2	GO:0045212 [7]: neurotransmitter receptor biosynthesis	1	1	46	0	12232	1.7	5	5.57	1.5	TRAPPC4
3	GO:0045213 [7]: neurotransmitter receptor metabolism	1	1	46	0	12232	1.7	5	5.57	1.5	TRAPPC4
4	GO:0048227 [7]: plasma membrane to endosome transport	1	1	46	0	12232	1.7	5	5.57	1.5	RAB11A
5	GO:0050874 [3]: organismal physiological process	1	1	46	1843	10389	1.68	4.95	0	0	TRAPPC4
6	GO:0009987 [2]: cellular process	47	47	0	10900	1332	1.54	4.78	5.41	1.5	ADIPOR1 ADSSL1 AKAP13 APLP2 ARCN1 ATF3 B3GALT4 CASP1 CBL CDON COX17 CTBP2 DIXDC1 DKFZp761P0423 ECM1 EED EHF EI24 FDX1 FGFR2 GRB7 HIAT1 MAP7 MLL MTMR2 NXF1 PAK2 PARD6B PCF11 PHF16 PRDM10 PRODH RAB11A RAB27A RBM7 RUNX1 SLCO3A1 SPA17 SRPR ST14 TRAPPC4 TWIST1 TXNL1 ULK3 USP3 ZF ZNF238
7	GO:0043112 [7]: receptor metabolism	1	1	46	1	12231	1.02	4.31	4.87	1.44	TRAPPC4
8	GO:0006537 [9]: glutamate biosynthesis	1	1	46	1	12231	1.02	4.31	4.87	1.44	PRODH
9	GO:0008631 [10]: induction of apoptosis by oxidative stress	1	1	46	1	12231	1.02	4.31	4.87	1.44	PRODH
10	GO:0006562 [9]: proline catabolism	1	1	46	2	12230	0.61	3.91	4.47	1.24	PRODH
11	GO:0045045 [5]: secretory pathway	3	3	44	137	12095	0.38	3.7	4.12	1.24	ARCN1 SRPR TRAPPC4
12	GO:0016358 [6]: dendrite morphogenesis	1	1	46	3	12229	0.32	3.65	4.18	1.24	TRAPPC4
13	GO:0030855 [4]: epithelial cell differentiation	1	1	46	3	12229	0.32	3.65	4.18	1.24	EHF
14	GO:0008652 [7]: amino acid biosynthesis	2	2	45	49	12183	0.31	3.65	4.12	1.24	CTBP2 PRODH
15	GO:0050789 [2]: regulation of biological process	17	17	30	2850	9382	0.21	3.55	3.43	1.24	ATF3 CASP1 CTBP2 ECM1 EED EHF EI24 MLL PAK2 PARD6B PHF16 PRDM10 PRODH RUNX1 TWIST1 ZF ZNF238
16	GO:0048193 [6]: Golgi vesicle transport	2	2	45	61	12171	-0.06	0	3.72	1.24	ARCN1 TRAPPC4
17	GO:0015904 [6]: tetracycline transport	1	1	46	5	12227	-0.08	0	3.78	1.24	HIAT1
18	GO:0002009 [4]: morphogenesis of an epithelium	1	1	46	5	12227	-0.08	0	3.78	1.24	EHF
19	GO:0006379 [8]: mRNA cleavage	1	1	46	5	12227	-0.08	0	3.78	1.24	PCF11
20	GO:0006614 [8]: SRP-dependent cotranslational protein-membrane targeting	1	1	46	5	12227	-0.08	0	3.78	1.24	SRPR
21	GO:0006886 [6]: intracellular protein transport	4	4	43	310	11922	-0.18	0	3.45	1.24	ARCN1 NXF1 RAB11A SRPR
22	GO:0050791 [3]: regulation of physiological process	15	15	32	2538	9694	-0.19	0	3.01	1.24	ATF3 CASP1 CTBP2 EED EHF EI24 MLL PARD6B PHF16 PRDM10 PRODH RUNX1 TWIST1 ZF ZNF238
23	GO:0044238 [4]: primary metabolism	30	30	17	6256	5976	-0.22	0	2.9	1.24	ADIPOR1 ADSSL1 ATF3 B3GALT4 CASP1 CBL COX17 CTBP2 DKFZp761P0423 EED EHF FDX1 FGFR2 MLL MTMR2 NXF1 PAK2 PCF11 PHF16 PRDM10 PRODH RBM7 RUNX1 ST14 TRAPPC4 TWIST1 ULK3 USP3 ZF ZNF238
24	GO:0009755 [4]: hormone-mediated signaling	1	1	46	6	12226	-0.22	0	3.63	1.24	ADIPOR1
25	GO:0044237 [4]: cellular metabolism	31	31	16	6534	5698	-0.25	0	2.87	1.24	ADIPOR1 ADSSL1 ATF3 B3GALT4 CASP1 CBL COX17 CTBP2 DKFZp761P0423 EED EHF FDX1 FGFR2 MLL MTMR2 NXF1 PAK2 PCF11 PHF16 PRDM10 PRODH RBM7 RUNX1 ST14 TRAPPC4 TWIST1 TXNL1 ULK3 USP3 ZF ZNF238
26	GO:0009309 [6]: amine biosynthesis	2	2	45	71	12161	-0.32	0	3.45	1.24	CTBP2 PRODH
27	GO:0006536 [8]: glutamate metabolism	1	1	46	7	12225	-0.35	0	3.5	1.24	PRODH
28	GO:0006560 [8]: proline metabolism	1	1	46	7	12225	-0.35	0	3.5	1.24	PRODH
29	GO:0006564 [9]: L-serine biosynthesis	1	1	46	7	12225	-0.35	0	3.5	1.24	CTBP2
30	GO:0050875 [3]: cellular physiological process	40	40	7	9055	3177	-0.36	0	2.93	1.24	ADIPOR1 ADSSL1 ARCN1 ATF3 B3GALT4 CASP1 CBL COX17 CTBP2 DKFZp761P0423 ECM1 EED EHF EI24 FDX1 FGFR2 HIAT1 MAP7 MLL MTMR2 NXF1 PAK2 PARD6B PCF11 PHF16 PRDM10 PRODH RAB11A RBM7 RUNX1 SLCO3A1 SRPR ST14 TRAPPC4 TWIST1 TXNL1 ULK3 USP3 ZF ZNF238
31	GO:0046907 [5]: intracellular transport	5	5	42	500	11732	-0.38	0	3.15	1.24	ARCN1 NXF1 RAB11A SRPR TRAPPC4
32	GO:0050896 [3]: response to stimulus	3	3	44	1941	10291	-0.44	0	0.01	0.01	ADIPOR1 HIAT1 ZF
33	GO:0015893 [5]: drug transport	1	1	46	8	12224	-0.47	0	3.38	1.24	HIAT1
34	GO:0007043 [7]: intercellular junction assembly	1	1	46	8	12224	-0.47	0	3.38	1.24	PARD6B
35	GO:0043123 [6]: positive regulation of I-kappaB kinase/NF-kappaB cascade	2	2	45	77	12155	-0.47	0	3.31	1.24	CASP1 ECM1
36	GO:0043122 [5]: regulation of I-kappaB kinase/NF-kappaB cascade	2	2	45	80	12152	-0.53	0	3.24	1.24	CASP1 ECM1
37	GO:0006825 [9]: copper ion transport	1	1	46	9	12223	-0.57	0	3.28	1.24	COX17
38	GO:0009725 [5]: response to hormone stimulus	1	1	46	10	12222	-0.66	0	3.19	1.24	ADIPOR1
39	GO:0009967 [5]: positive regulation of signal transduction	2	2	45	88	12144	-0.68	0	3.07	1.24	CASP1 ECM1
40	GO:0051244 [4]: regulation of cellular physiological process	5	5	42	562	11670	-0.74	0	2.74	1.23	CASP1 CTBP2 EI24 PARD6B PRODH
41	GO:0045216 [6]: intercellular junction assembly and/or maintenance	1	1	46	11	12221	-0.75	0	3.1	1.24	PARD6B
42	GO:0030334 [6]: regulation of cell migration	1	1	46	12	12220	-0.82	0	3.02	1.24	PARD6B
43	GO:0045047 [6]: protein-ER targeting	1	1	46	12	12220	-0.82	0	3.02	1.24	SRPR
44	GO:0046839 [7]: phospholipid dephosphorylation	1	1	46	12	12220	-0.82	0	3.02	1.24	MTMR2
45	GO:0051270 [5]: regulation of cell motility	1	1	46	12	12220	-0.82	0	3.02	1.24	PARD6B
46	GO:0006563 [8]: L-serine metabolism	1	1	46	12	12220	-0.82	0	3.02	1.24	CTBP2
47	GO:0006613 [7]: cotranslational protein-membrane targeting	1	1	46	12	12220	-0.82	0	3.02	1.24	SRPR
48	GO:0007242 [5]: intracellular signaling cascade	7	7	40	984	11248	-0.84	0	2.51	1.21	ADIPOR1 AKAP13 CASP1 ECM1 GRB7 RAB11A RAB27A
49	GO:0006397 [7]: mRNA processing	3	3	44	234	11998	-0.85	0	2.78	1.23	NXF1 PCF11 RBM7
50	GO:0050794 [3]: regulation of cellular process	6	6	41	786	11446	-0.87	0	2.53	1.21	CASP1 CTBP2 ECM1 EI24 PARD6B PRODH
51	GO:0006890 [6]: retrograde transport, Golgi to ER	1	1	46	13	12219	-0.89	0	2.95	1.24	ARCN1
52	GO:0009065 [8]: glutamine family amino acid catabolism	1	1	46	13	12219	-0.89	0	2.95	1.24	PRODH
53	GO:0008152 [3]: metabolism	31	31	16	6934	5298	-0.93	0	2.05	1.13	ADIPOR1 ADSSL1 ATF3 B3GALT4 CASP1 CBL COX17 CTBP2 DKFZp761P0423 EED EHF FDX1 FGFR2 MLL MTMR2 NXF1 PAK2 PCF11 PHF16 PRDM10 PRODH RBM7 RUNX1 ST14 TRAPPC4 TWIST1 TXNL1 ULK3 USP3 ZF ZNF238
54	GO:0006469 [5]: negative regulation of protein kinase activity	1	1	46	14	12218	-0.96	0	2.88	1.24	PAK2
55	GO:0007173 [8]: epidermal growth factor receptor signaling pathway	1	1	46	14	12218	-0.96	0	2.88	1.24	GRB7
56	GO:0009070 [8]: serine family amino acid biosynthesis	1	1	46	14	12218	-0.96	0	2.88	1.24	CTBP2
57	GO:0042981 [6]: regulation of apoptosis	3	3	44	247	11985	-0.97	0	2.66	1.21	CASP1 EI24 PRODH
58	GO:0043067 [5]: regulation of programmed cell death	3	3	44	249	11983	-0.99	0	2.64	1.21	CASP1 EI24 PRODH
59	GO:0007249 [7]: I-kappaB kinase/NF-kappaB cascade	2	2	45	107	12125	-1	0	2.73	1.23	CASP1 ECM1
60	GO:0016071 [6]: mRNA metabolism	3	3	44	253	11979	-1.02	0	2.6	1.21	NXF1 PCF11 RBM7
61	GO:0008629 [9]: induction of apoptosis by intracellular signals	1	1	46	15	12217	-1.02	0	2.82	1.23	PRODH
62	GO:0006810 [4]: transport	11	11	36	1964	10268	-1.03	0	2.09	1.13	ARCN1 COX17 ECM1 HIAT1 NXF1 PRDM10 RAB11A SLCO3A1 SRPR TRAPPC4 ZNF238
63	GO:0051234 [4]: establishment of localization	11	11	36	1966	10266	-1.04	0	2.09	1.13	ARCN1 COX17 ECM1 HIAT1 NXF1 PRDM10 RAB11A SLCO3A1 SRPR TRAPPC4 ZNF238
64	GO:0051179 [3]: localization	11	11	36	1974	10258	-1.05	0	2.07	1.13	ARCN1 COX17 ECM1 HIAT1 NXF1 PRDM10 RAB11A SLCO3A1 SRPR TRAPPC4 ZNF238
65	GO:0006915 [6]: apoptosis	4	4	43	436	11796	-1.08	0	2.44	1.2	CASP1 EI24 PRODH TXNL1
66	GO:0006612 [8]: protein-membrane targeting	1	1	46	16	12216	-1.08	0	2.76	1.23	SRPR
67	GO:0009084 [8]: glutamine family amino acid biosynthesis	1	1	46	16	12216	-1.08	0	2.76	1.23	PRODH
68	GO:0012501 [5]: programmed cell death	4	4	43	438	11794	-1.08	0	2.43	1.2	CASP1 EI24 PRODH TXNL1
69	GO:0030258 [6]: lipid modification	1	1	46	17	12215	-1.13	0	2.71	1.23	MTMR2
70	GO:0007222 [7]: frizzled signaling pathway	1	1	46	17	12215	-1.13	0	2.71	1.23	DIXDC1
71	GO:0012502 [7]: induction of programmed cell death	2	2	45	121	12111	-1.18	0	2.52	1.21	EI24 PRODH
72	GO:0006917 [8]: induction of apoptosis	2	2	45	121	12111	-1.18	0	2.52	1.21	EI24 PRODH
73	GO:0016481 [7]: negative regulation of transcription	2	2	45	122	12110	-1.2	0	2.51	1.21	EED TWIST1
74	GO:0019395 [7]: fatty acid oxidation	1	1	46	19	12213	-1.22	0	2.61	1.21	ADIPOR1
75	GO:0008219 [4]: cell death	4	4	43	466	11766	-1.22	0	2.26	1.13	CASP1 EI24 PRODH TXNL1
76	GO:0016265 [3]: death	4	4	43	470	11762	-1.24	0	2.24	1.13	CASP1 EI24 PRODH TXNL1
77	GO:0015031 [5]: protein transport	4	4	43	473	11759	-1.26	0	2.22	1.13	ARCN1 NXF1 RAB11A SRPR
78	GO:0045184 [5]: establishment of protein localization	4	4	43	475	11757	-1.27	0	2.21	1.13	ARCN1 NXF1 RAB11A SRPR
79	GO:0043065 [7]: positive regulation of apoptosis	2	2	45	128	12104	-1.27	0	2.43	1.2	EI24 PRODH
80	GO:0019079 [4]: viral genome replication	1	1	46	20	12212	-1.27	0	2.56	1.21	CTBP2
81	GO:0043068 [6]: positive regulation of programmed cell death	2	2	45	129	12103	-1.29	0	2.41	1.2	EI24 PRODH
82	GO:0006605 [7]: protein targeting	2	2	45	129	12103	-1.29	0	2.41	1.2	NXF1 SRPR
83	GO:0045934 [6]: negative regulation of nucleobase, nucleoside, nucleotide and nucleic acid metabolism	2	2	45	130	12102	-1.29	0	2.4	1.2	EED TWIST1
84	GO:0045449 [6]: regulation of transcription	10	10	37	1867	10365	-1.31	0	1.76	0.99	ATF3 EED EHF MLL PHF16 PRDM10 RUNX1 TWIST1 ZF ZNF238
85	GO:0007186 [6]: G-protein coupled receptor protein signaling pathway	1	1	46	993	11239	-1.31	0	0.02	0.01	APLP2
86	GO:0006891 [6]: intra-Golgi transport	1	1	46	21	12211	-1.31	0	2.51	1.21	ARCN1
87	GO:0008104 [4]: protein localization	4	4	43	488	11744	-1.33	0	2.14	1.13	ARCN1 NXF1 RAB11A SRPR
88	GO:0006888 [6]: ER to Golgi transport	1	1	46	22	12210	-1.36	0	2.47	1.2	TRAPPC4
89	GO:0019219 [5]: regulation of nucleobase, nucleoside, nucleotide and nucleic acid metabolism	10	10	37	1893	10339	-1.36	0	1.7	0.96	ATF3 EED EHF MLL PHF16 PRDM10 RUNX1 TWIST1 ZF ZNF238
90	GO:0006139 [5]: nucleobase, nucleoside, nucleotide and nucleic acid metabolism	14	14	33	2953	9279	-1.41	0	1.48	0.87	ADSSL1 ATF3 EED EHF MLL NXF1 PCF11 PHF16 PRDM10 RBM7 RUNX1 TWIST1 ZF ZNF238
91	GO:0009605 [4]: response to external stimulus	2	2	45	1261	10971	-1.42	0	0.04	0.02	HIAT1 ZF
92	GO:0009607 [4]: response to biotic stimulus	1	1	46	957	11275	-1.42	0	0.02	0.01	ZF
93	GO:0042493 [7]: response to drug	1	1	46	25	12207	-1.46	0	2.35	1.17	HIAT1
94	GO:0006350 [6]: transcription	10	10	37	1959	10273	-1.47	0	1.55	0.9	ATF3 EED EHF MLL PHF16 PRDM10 RUNX1 TWIST1 ZF ZNF238
95	GO:0006406 [8]: mRNA-nucleus export	1	1	46	26	12206	-1.5	0	2.32	1.14	NXF1
96	GO:0006468 [8]: protein amino acid phosphorylation	4	4	43	533	11699	-1.51	0	1.91	1.09	DKFZp761P0423 FGFR2 PAK2 ULK3
97	GO:0051028 [7]: mRNA transport	1	1	46	27	12205	-1.53	0	2.28	1.13	NXF1
98	GO:0006464 [7]: protein modification	8	8	39	1501	10731	-1.54	0	1.54	0.9	B3GALT4 CBL DKFZp761P0423 FGFR2 MTMR2 PAK2 ULK3 USP3
99	GO:0009892 [5]: negative regulation of metabolism	2	2	45	154	12078	-1.54	0	2.12	1.13	EED TWIST1
100	GO:0007165 [4]: signal transduction	13	13	34	2813	9419	-1.54	0	1.3	0.78	ADIPOR1 AKAP13 APLP2 CASP1 CBL DIXDC1 ECM1 GRB7 PAK2 RAB11A RAB27A SPA17 TXNL1
101	GO:0043119 [4]: positive regulation of physiological process	3	3	44	334	11898	-1.55	0	1.98	1.12	EHF EI24 PRODH
102	GO:0019222 [4]: regulation of metabolism	10	10	37	2028	10204	-1.56	0	1.41	0.83	ATF3 EED EHF MLL PHF16 PRDM10 RUNX1 TWIST1 ZF ZNF238
103	GO:0006793 [5]: phosphorus metabolism	5	5	42	777	11455	-1.57	0	1.73	0.97	DKFZp761P0423 FGFR2 MTMR2 PAK2 ULK3
104	GO:0006796 [6]: phosphate metabolism	5	5	42	777	11455	-1.57	0	1.73	0.97	DKFZp761P0423 FGFR2 MTMR2 PAK2 ULK3
105	GO:0019058 [3]: viral infectious cycle	1	1	46	29	12203	-1.59	0	2.22	1.13	CTBP2
106	GO:0009069 [7]: serine family amino acid metabolism	1	1	46	29	12203	-1.59	0	2.22	1.13	CTBP2
107	GO:0000902 [4]: cellular morphogenesis	2	2	45	160	12072	-1.6	0	2.06	1.13	MAP7 PARD6B
108	GO:0006355 [7]: regulation of transcription, DNA-dependent	9	9	38	1804	10428	-1.61	0	1.38	0.83	ATF3 EHF MLL PHF16 PRDM10 RUNX1 TWIST1 ZF ZNF238
109	GO:0007154 [3]: cell communication	15	15	32	3460	8772	-1.63	0	1.07	0.64	ADIPOR1 AKAP13 APLP2 CASP1 CBL CDON DIXDC1 ECM1 GRB7 PAK2 RAB11A RAB27A SPA17 TRAPPC4 TXNL1
110	GO:0043086 [4]: negative regulation of enzyme activity	1	1	46	31	12201	-1.65	0	2.16	1.13	PAK2
111	GO:0045893 [8]: positive regulation of transcription, DNA-dependent	1	1	46	31	12201	-1.65	0	2.16	1.13	EHF
112	GO:0009966 [4]: regulation of signal transduction	2	2	45	168	12064	-1.67	0	1.98	1.12	CASP1 ECM1
113	GO:0006351 [7]: transcription, DNA-dependent	9	9	38	1860	10372	-1.68	0	1.27	0.76	ATF3 EHF MLL PHF16 PRDM10 RUNX1 TWIST1 ZF ZNF238
114	GO:0006396 [6]: RNA processing	3	3	44	365	11867	-1.7	0	1.8	1.01	NXF1 PCF11 RBM7
115	GO:0006405 [7]: RNA-nucleus export	1	1	46	33	12199	-1.71	0	2.1	1.13	NXF1
116	GO:0050657 [6]: nucleic acid transport	1	1	46	34	12198	-1.73	0	2.07	1.13	NXF1
117	GO:0050658 [6]: RNA transport	1	1	46	34	12198	-1.73	0	2.07	1.13	NXF1
118	GO:0051236 [5]: establishment of RNA localization	1	1	46	34	12198	-1.73	0	2.07	1.13	NXF1
119	GO:0006403 [4]: RNA localization	1	1	46	34	12198	-1.73	0	2.07	1.13	NXF1
120	GO:0007409 [6]: axonogenesis	1	1	46	34	12198	-1.73	0	2.07	1.13	PARD6B
121	GO:0044267 [6]: cellular protein metabolism	12	12	35	2775	9457	-1.74	0	0.98	0.63	B3GALT4 CASP1 CBL COX17 DKFZp761P0423 FGFR2 MTMR2 PAK2 ST14 TRAPPC4 ULK3 USP3
122	GO:0006950 [4]: response to stress	1	1	46	849	11383	-1.75	0	0.03	0.02	ZF
123	GO:0019538 [5]: protein metabolism	12	12	35	2796	9436	-1.76	0	0.95	0.62	B3GALT4 CASP1 CBL COX17 DKFZp761P0423 FGFR2 MTMR2 PAK2 ST14 TRAPPC4 ULK3 USP3
124	GO:0009615 [6]: response to virus	1	1	46	38	12194	-1.81	0	1.97	1.12	ZF
125	GO:0016032 [2]: viral life cycle	1	1	46	38	12194	-1.81	0	1.97	1.12	CTBP2
126	GO:0051168 [7]: nuclear export	1	1	46	38	12194	-1.81	0	1.97	1.12	NXF1
127	GO:0000041 [8]: transition metal ion transport	1	1	46	38	12194	-1.81	0	1.97	1.12	COX17
128	GO:0009064 [7]: glutamine family amino acid metabolism	1	1	46	38	12194	-1.81	0	1.97	1.12	PRODH
129	GO:0044260 [5]: cellular macromolecule metabolism	12	12	35	2974	9258	-1.82	0	0.74	0.52	B3GALT4 CASP1 CBL COX17 DKFZp761P0423 FGFR2 MTMR2 PAK2 ST14 TRAPPC4 ULK3 USP3
130	GO:0016310 [7]: phosphorylation	4	4	43	633	11599	-1.84	0	1.49	0.88	DKFZp761P0423 FGFR2 PAK2 ULK3
131	GO:0043170 [4]: macromolecule metabolism	12	12	35	3134	9098	-1.84	0	0.58	0.42	B3GALT4 CASP1 CBL COX17 DKFZp761P0423 FGFR2 MTMR2 PAK2 ST14 TRAPPC4 ULK3 USP3
132	GO:0007338 [6]: fertilization (sensu Metazoa)	1	1	46	39	12193	-1.85	0	1.95	1.1	SPA17
133	GO:0050877 [4]: neurophysiological process	1	1	46	807	11425	-1.86	0	0.04	0.02	TRAPPC4
134	GO:0006082 [5]: organic acid metabolism	3	3	44	411	11821	-1.88	0	1.56	0.9	ADIPOR1 CTBP2 PRODH
135	GO:0019752 [6]: carboxylic acid metabolism	3	3	44	409	11823	-1.88	0	1.57	0.9	ADIPOR1 CTBP2 PRODH
136	GO:0009566 [5]: fertilization	1	1	46	41	12191	-1.88	0	1.9	1.09	SPA17
137	GO:0015931 [5]: nucleobase, nucleoside, nucleotide and nucleic acid transport	1	1	46	41	12191	-1.88	0	1.9	1.09	NXF1
138	GO:0007275 [2]: development	8	8	39	1779	10453	-1.88	0	0.98	0.63	DIXDC1 EHF MAP7 PARD6B RUNX1 SPA17 TRAPPC4 TWIST1
139	GO:0043118 [4]: negative regulation of physiological process	3	3	44	416	11816	-1.9	0	1.53	0.9	CTBP2 EED TWIST1
140	GO:0044249 [5]: cellular biosynthesis	5	5	42	939	11293	-1.93	0	1.23	0.74	ADSSL1 B3GALT4 CTBP2 PRODH TRAPPC4
141	GO:0006766 [5]: vitamin metabolism	1	1	46	43	12189	-1.93	0	1.86	1.05	FDX1
142	GO:0044255 [5]: cellular lipid metabolism	3	3	44	426	11806	-1.93	0	1.49	0.88	ADIPOR1 FDX1 MTMR2
143	GO:0000226 [8]: microtubule cytoskeleton organization and biogenesis	1	1	46	44	12188	-1.94	0	1.84	1.05	MAP7
144	GO:0007126 [8]: meiosis	1	1	46	44	12188	-1.94	0	1.84	1.05	RBM7
145	GO:0030154 [3]: cell differentiation	2	2	45	212	12020	-1.96	0	1.62	0.92	EHF TWIST1
146	GO:0009058 [4]: biosynthesis	5	5	42	984	11248	-1.99	0	1.12	0.67	ADSSL1 B3GALT4 CTBP2 PRODH TRAPPC4
147	GO:0016070 [5]: RNA metabolism	3	3	44	448	11784	-2	0	1.39	0.83	NXF1 PCF11 RBM7
148	GO:0006520 [6]: amino acid metabolism	2	2	45	224	12008	-2.03	0	1.54	0.9	CTBP2 PRODH
149	GO:0007166 [5]: cell surface receptor linked signal transduction	4	4	43	1417	10815	-2.04	0	0.21	0.16	APLP2 CBL DIXDC1 GRB7
150	GO:0007582 [2]: physiological process	40	40	7	10422	1810	-2.05	0	0.5	0.38	ADIPOR1 ADSSL1 ARCN1 ATF3 B3GALT4 CASP1 CBL COX17 CTBP2 DKFZp761P0423 ECM1 EED EHF EI24 FDX1 FGFR2 HIAT1 MAP7 MLL MTMR2 NXF1 PAK2 PARD6B PCF11 PHF16 PRDM10 PRODH RAB11A RBM7 RUNX1 SLCO3A1 SRPR ST14 TRAPPC4 TWIST1 TXNL1 ULK3 USP3 ZF ZNF238
151	GO:0045941 [7]: positive regulation of transcription	1	1	46	51	12181	-2.06	0	1.71	0.96	EHF
152	GO:0009063 [7]: amino acid catabolism	1	1	46	52	12180	-2.07	0	1.69	0.96	PRODH
153	GO:0007264 [6]: small GTPase mediated signal transduction	2	2	45	239	11993	-2.1	0	1.45	0.86	RAB11A RAB27A
154	GO:0043283 [4]: biopolymer metabolism	6	6	41	1605	10627	-2.1	0	0.52	0.39	CASP1 NXF1 PCF11 RBM7 ST14 USP3
155	GO:0045935 [6]: positive regulation of nucleobase, nucleoside, nucleotide and nucleic acid metabolism	1	1	46	55	12177	-2.11	0	1.64	0.93	EHF
156	GO:0009310 [6]: amine catabolism	1	1	46	55	12177	-2.11	0	1.64	0.93	PRODH
157	GO:0009653 [3]: morphogenesis	5	5	42	1145	11087	-2.14	0	0.79	0.54	EHF MAP7 PARD6B TRAPPC4 TWIST1
158	GO:0007243 [6]: protein kinase cascade	2	2	45	250	11982	-2.15	0	1.38	0.83	CASP1 ECM1
159	GO:0016477 [5]: cell migration	1	1	46	59	12173	-2.18	0	1.58	0.9	PARD6B
160	GO:0044248 [5]: cellular catabolism	4	4	43	831	11401	-2.18	0	0.92	0.62	CASP1 PRODH ST14 USP3
161	GO:0051242 [5]: positive regulation of cellular physiological process	2	2	45	259	11973	-2.19	0	1.33	0.79	EI24 PRODH
162	GO:0006519 [5]: amino acid and derivative metabolism	2	2	45	263	11969	-2.2	0	1.31	0.78	CTBP2 PRODH
163	GO:0051170 [7]: nuclear import	1	1	46	61	12171	-2.2	0	1.55	0.9	NXF1
164	GO:0006606 [7]: protein-nucleus import	1	1	46	61	12171	-2.2	0	1.55	0.9	NXF1
165	GO:0000122 [9]: negative regulation of transcription from Pol II promoter	1	1	46	63	12169	-2.22	0	1.52	0.9	TWIST1
166	GO:0006629 [5]: lipid metabolism	3	3	44	550	11682	-2.23	0	1.03	0.63	ADIPOR1 FDX1 MTMR2
167	GO:0008283 [4]: cell proliferation	3	3	44	1055	11177	-2.24	0	0.24	0.19	CTBP2 PARD6B RBM7
168	GO:0009056 [4]: catabolism	4	4	43	905	11327	-2.25	0	0.77	0.53	CASP1 PRODH ST14 USP3
169	GO:0006091 [5]: generation of precursor metabolites and energy	3	3	44	566	11666	-2.26	0	0.99	0.63	COX17 FDX1 TXNL1
170	GO:0007028 [5]: cytoplasm organization and biogenesis	1	1	46	67	12165	-2.27	0	1.47	0.87	PARD6B
171	GO:0044257 [7]: cellular protein catabolism	3	3	44	581	11651	-2.28	0	0.95	0.62	CASP1 ST14 USP3
172	GO:0006508 [8]: proteolysis and peptidolysis	3	3	44	581	11651	-2.28	0	0.95	0.62	CASP1 ST14 USP3
173	GO:0030163 [6]: protein catabolism	3	3	44	596	11636	-2.29	0	0.91	0.62	CASP1 ST14 USP3
174	GO:0043285 [5]: biopolymer catabolism	3	3	44	603	11629	-2.3	0	0.89	0.61	CASP1 ST14 USP3
175	GO:0016192 [5]: vesicle-mediated transport	2	2	45	297	11935	-2.31	0	1.15	0.68	ARCN1 TRAPPC4
176	GO:0017038 [6]: protein import	1	1	46	72	12160	-2.32	0	1.41	0.83	NXF1
177	GO:0009308 [5]: amine metabolism	2	2	45	309	11923	-2.34	0	1.09	0.66	CTBP2 PRODH
178	GO:0009887 [4]: organogenesis	3	3	44	921	11311	-2.35	0	0.36	0.29	PARD6B TRAPPC4 TWIST1
179	GO:0048513 [3]: organ development	3	3	44	921	11311	-2.35	0	0.36	0.29	PARD6B TRAPPC4 TWIST1
180	GO:0006996 [5]: organelle organization and biogenesis	3	3	44	671	11561	-2.37	0	0.73	0.52	MAP7 PARD6B TWIST1
181	GO:0006164 [7]: purine nucleotide biosynthesis	1	1	46	79	12153	-2.38	0	1.33	0.79	ADSSL1
182	GO:0044265 [6]: cellular macromolecule catabolism	3	3	44	692	11540	-2.39	0	0.69	0.5	CASP1 ST14 USP3
183	GO:0007010 [6]: cytoskeleton organization and biogenesis	2	2	45	324	11908	-2.39	0	1.03	0.63	MAP7 PARD6B
184	GO:0009057 [5]: macromolecule catabolism	3	3	44	707	11525	-2.39	0	0.66	0.49	CASP1 ST14 USP3
185	GO:0009893 [5]: positive regulation of metabolism	1	1	46	81	12151	-2.4	0	1.31	0.78	EHF
186	GO:0016043 [4]: cell organization and biogenesis	3	3	44	822	11410	-2.4	0	0.48	0.37	MAP7 PARD6B TWIST1
187	GO:0006163 [7]: purine nucleotide metabolism	1	1	46	82	12150	-2.41	0	1.3	0.78	ADSSL1
188	GO:0007155 [4]: cell adhesion	1	1	46	581	11651	-2.43	0	0.11	0.08	CDON
189	GO:0006118 [6]: electron transport	2	2	45	353	11879	-2.44	0	0.93	0.62	FDX1 TXNL1
190	GO:0016055 [6]: Wnt receptor signaling pathway	1	1	46	87	12145	-2.45	0	1.25	0.75	DIXDC1
191	GO:0045892 [8]: negative regulation of transcription, DNA-dependent	1	1	46	87	12145	-2.45	0	1.25	0.75	TWIST1
192	GO:0007049 [5]: cell cycle	2	2	45	711	11521	-2.47	0	0.27	0.2	PARD6B RBM7
193	GO:0006811 [5]: ion transport	2	2	45	702	11530	-2.48	0	0.27	0.21	COX17 SLCO3A1
194	GO:0051169 [6]: nuclear transport	1	1	46	94	12138	-2.5	0	1.18	0.7	NXF1
195	GO:0045859 [4]: regulation of protein kinase activity	1	1	46	95	12137	-2.5	0	1.17	0.7	PAK2
196	GO:0007399 [5]: neurogenesis	2	2	45	401	11831	-2.52	0	0.78	0.53	PARD6B TRAPPC4
197	GO:0007267 [4]: cell-cell signaling	1	1	46	537	11695	-2.52	0	0.13	0.1	TRAPPC4
198	GO:0006913 [6]: nucleocytoplasmic transport	1	1	46	101	12131	-2.54	0	1.12	0.67	NXF1
199	GO:0006366 [8]: transcription from Pol II promoter	2	2	45	428	11804	-2.54	0	0.71	0.5	MLL TWIST1
200	GO:0007169 [7]: transmembrane receptor protein tyrosine kinase signaling pathway	1	1	46	102	12130	-2.55	0	1.12	0.67	GRB7
201	GO:0009059 [5]: macromolecule biosynthesis	2	2	45	591	11641	-2.56	0	0.4	0.31	B3GALT4 TRAPPC4
202	GO:0015674 [7]: di-, tri-valent inorganic cation transport	1	1	46	105	12127	-2.56	0	1.09	0.66	COX17
203	GO:0006512 [8]: ubiquitin cycle	2	2	45	545	11687	-2.58	0	0.47	0.36	CBL USP3
204	GO:0006412 [6]: protein biosynthesis	2	2	45	529	11703	-2.58	0	0.5	0.38	B3GALT4 TRAPPC4
205	GO:0006486 [8]: protein amino acid glycosylation	1	1	46	109	12123	-2.59	0	1.06	0.64	B3GALT4
206	GO:0043207 [5]: response to external biotic stimulus	1	1	46	501	11731	-2.6	0	0.15	0.11	ZF
207	GO:0019941 [9]: modification-dependent protein catabolism	1	1	46	113	12119	-2.61	0	1.03	0.63	USP3
208	GO:0006511 [10]: ubiquitin-dependent protein catabolism	1	1	46	113	12119	-2.61	0	1.03	0.63	USP3
209	GO:0000910 [5]: cytokinesis	1	1	46	115	12117	-2.62	0	1.02	0.63	PARD6B
210	GO:0009101 [7]: glycoprotein biosynthesis	1	1	46	115	12117	-2.62	0	1.02	0.63	B3GALT4
211	GO:0001501 [5]: skeletal development	1	1	46	120	12112	-2.64	0	0.99	0.63	TWIST1
212	GO:0048232 [6]: male gamete generation	1	1	46	121	12111	-2.64	0	0.98	0.63	SPA17
213	GO:0007283 [7]: spermatogenesis	1	1	46	121	12111	-2.64	0	0.98	0.63	SPA17
214	GO:0006470 [8]: protein amino acid dephosphorylation	1	1	46	123	12109	-2.65	0	0.97	0.62	MTMR2
215	GO:0006812 [6]: cation transport	1	1	46	469	11763	-2.66	0	0.17	0.13	COX17
216	GO:0009613 [5]: response to pest, pathogen or parasite	1	1	46	470	11762	-2.66	0	0.17	0.13	ZF
217	GO:0008202 [6]: steroid metabolism	1	1	46	128	12104	-2.67	0	0.94	0.62	FDX1
218	GO:0008285 [6]: negative regulation of cell proliferation	1	1	46	130	12102	-2.68	0	0.92	0.62	CTBP2
219	GO:0016311 [7]: dephosphorylation	1	1	46	129	12103	-2.68	0	0.93	0.62	MTMR2
220	GO:0009100 [7]: glycoprotein metabolism	1	1	46	132	12100	-2.7	0	0.91	0.62	B3GALT4
221	GO:0009165 [6]: nucleotide biosynthesis	1	1	46	132	12100	-2.7	0	0.91	0.62	ADSSL1
222	GO:0006631 [6]: fatty acid metabolism	1	1	46	142	12090	-2.72	0	0.86	0.58	ADIPOR1
223	GO:0007017 [7]: microtubule-based process	1	1	46	143	12089	-2.73	0	0.85	0.58	MAP7
224	GO:0007276 [5]: gametogenesis	1	1	46	147	12085	-2.74	0	0.83	0.57	SPA17
225	GO:0007167 [6]: enzyme linked receptor protein signaling pathway	1	1	46	150	12082	-2.75	0	0.82	0.56	GRB7
226	GO:0000280 [7]: nuclear division	1	1	46	165	12067	-2.79	0	0.75	0.52	RBM7
227	GO:0009628 [5]: response to abiotic stimulus	1	1	46	380	11852	-2.8	0	0.26	0.2	HIAT1
228	GO:0000279 [6]: M phase	1	1	46	173	12059	-2.8	0	0.71	0.51	RBM7
229	GO:0000375 [8]: RNA splicing, via transesterification reactions	1	1	46	169	12063	-2.8	0	0.73	0.52	RBM7
230	GO:0000377 [9]: RNA splicing, via transesterification reactions with bulged adenosine as nucleophile	1	1	46	169	12063	-2.8	0	0.73	0.52	RBM7
231	GO:0000398 [8]: nuclear mRNA splicing, via spliceosome	1	1	46	169	12063	-2.8	0	0.73	0.52	RBM7
232	GO:0050790 [3]: regulation of enzyme activity	1	1	46	181	12051	-2.82	0	0.68	0.5	PAK2
233	GO:0006928 [4]: cell motility	1	1	46	181	12051	-2.82	0	0.68	0.5	PARD6B
234	GO:0000003 [3]: reproduction	1	1	46	184	12048	-2.82	0	0.67	0.5	SPA17
235	GO:0009117 [6]: nucleotide metabolism	1	1	46	184	12048	-2.82	0	0.67	0.5	ADSSL1
236	GO:0019953 [4]: sexual reproduction	1	1	46	183	12049	-2.83	0	0.68	0.5	SPA17
237	GO:0030001 [7]: metal ion transport	1	1	46	343	11889	-2.84	0	0.3	0.23	COX17
238	GO:0008380 [7]: RNA splicing	1	1	46	197	12035	-2.85	0	0.63	0.46	RBM7
239	GO:0006457 [7]: protein folding	1	1	46	216	12016	-2.86	0	0.57	0.41	COX17
240	GO:0009719 [4]: response to endogenous stimulus	1	1	46	213	12019	-2.86	0	0.57	0.42	ADIPOR1
241	GO:0016567 [9]: protein ubiquitination	1	1	46	304	11928	-2.86	0	0.37	0.29	CBL
242	GO:0042221 [6]: response to chemical substance	1	1	46	229	12003	-2.87	0	0.53	0.39	HIAT1
243	GO:0007268 [6]: synaptic transmission	1	1	46	248	11984	-2.87	0	0.48	0.37	TRAPPC4
244	GO:0006357 [8]: regulation of transcription from Pol II promoter	1	1	46	230	12002	-2.87	0	0.53	0.39	TWIST1
245	GO:0007001 [7]: chromosome organization and biogenesis (sensu Eukaryota)	1	1	46	230	12002	-2.87	0	0.53	0.39	TWIST1
246	GO:0042127 [5]: regulation of cell proliferation	1	1	46	259	11973	-2.88	0	0.45	0.36	CTBP2
247	GO:0019226 [5]: transmission of nerve impulse	1	1	46	255	11977	-2.88	0	0.46	0.36	TRAPPC4
248	GO:0051276 [6]: chromosome organization and biogenesis	1	1	46	236	11996	-2.88	0	0.51	0.38	TWIST1
249	GO:0051243 [5]: negative regulation of cellular physiological process	1	1	46	264	11968	-2.88	0	0.44	0.35	CTBP2
