# Supplementary material for: Latent Factor Analysis to Discover Pathway-Associated Putative Segmental Aneuploidies in Human Cancers
Source: PLoS Comput Biol. 2010 Sep 2;6(9):e1000920. doi: 10.1371/journal.pcbi.1000920 (PMC2932681; doi:10.1371/journal.pcbi.1000920)
Supplement: Table S3 — Full gather analysis of gene ontology for each factor. (0.43 MB ZIP) [file pcbi.1000920.s008.zip › Factor_Gather_GO/factor18_GO.txt]

#	Annotation	Total Genes With Ann	Your Genes (With Ann)	Your Genes (No Ann)	Genome (With Ann)	Genome (No Ann)	ln(Bayes factor)	neg ln(p value)	FE: neg ln(p value)	FE: neg ln(FDR)	Genes
1	GO:0007154 [3]: cell communication	32	32	33	3443	8771	4.49	8.28	8.2	2.1	AKAP12 ARHGEF3 C1orf38 CLDN1 COL5A3 COL8A2 D4S234E FARP1 FAT4 FLJ23091 GPCR5A GPR INHBA LATS2 LEPR LTBP2 LYN NRP2 OPN1SW OXTR PCSK5 PLAU PLAUR SPRY2 SSB1 SSPN TEBP TESK2 TGFBI TGFBR3 TLR1 TP53BP2
2	GO:0007155 [4]: cell adhesion	10	10	55	572	11642	3.1	6.62	7.01	1.61	C1orf38 CLDN1 COL5A3 COL8A2 FARP1 FAT4 NRP2 SSPN TESK2 TGFBI
3	GO:0006139 [5]: nucleobase, nucleoside, nucleotide and nucleic acid metabolism	7	7	58	2960	9254	1.46	4.74	0	0	ALDH6A1 CBX7 CIRBP EGR2 MXI1 RAD52 TP73L
4	GO:0006664 [7]: glycolipid metabolism	2	2	63	19	12195	1.06	4.35	5.22	1.57	ST3GAL6 ST8SIA1
5	GO:0042494 [8]: detection of bacterial lipoprotein	1	1	64	0	12214	1.06	4.35	5.24	1.57	TLR1
6	GO:0042495 [9]: detection of triacylated bacterial lipoprotein	1	1	64	0	12214	1.06	4.35	5.24	1.57	TLR1
7	GO:0006858 [5]: extracellular transport	1	1	64	0	12214	1.06	4.35	5.24	1.57	LTBP2
8	GO:0042035 [7]: regulation of cytokine biosynthesis	2	2	63	24	12190	0.65	3.96	4.8	1.57	INHBA TLR1
9	GO:0001817 [6]: regulation of cytokine production	2	2	63	26	12188	0.51	3.87	4.65	1.57	INHBA TLR1
10	GO:0042089 [6]: cytokine biosynthesis	2	2	63	27	12187	0.45	3.77	4.58	1.57	INHBA TLR1
11	GO:0042107 [5]: cytokine metabolism	2	2	63	27	12187	0.45	3.77	4.58	1.57	INHBA TLR1
12	GO:0007179 [8]: transforming growth factor beta receptor signaling pathway	2	2	63	28	12186	0.39	3.7	4.52	1.57	LTBP2 TGFBR3
13	GO:0006350 [6]: transcription	4	4	61	1965	10249	0.38	3.7	0	0	CBX7 EGR2 MXI1 TP73L
14	GO:0042533 [7]: tumor necrosis factor-alpha biosynthesis	1	1	64	1	12213	0.37	3.7	4.55	1.57	TLR1
15	GO:0042534 [8]: regulation of tumor necrosis factor-alpha biosynthesis	1	1	64	1	12213	0.37	3.7	4.55	1.57	TLR1
16	GO:0042535 [9]: positive regulation of tumor necrosis factor-alpha biosynthesis	1	1	64	1	12213	0.37	3.7	4.55	1.57	TLR1
17	GO:0045578 [7]: negative regulation of B-cell differentiation	1	1	64	1	12213	0.37	3.7	4.55	1.57	INHBA
18	GO:0045649 [7]: regulation of macrophage differentiation	1	1	64	1	12213	0.37	3.7	4.55	1.57	INHBA
19	GO:0045650 [8]: negative regulation of macrophage differentiation	1	1	64	1	12213	0.37	3.7	4.55	1.57	INHBA
20	GO:0006573 [8]: valine metabolism	1	1	64	1	12213	0.37	3.7	4.55	1.57	ALDH6A1
21	GO:0001816 [5]: cytokine production	2	2	63	30	12184	0.26	3.6	4.39	1.57	INHBA TLR1
22	GO:0019219 [5]: regulation of nucleobase, nucleoside, nucleotide and nucleic acid metabolism	4	4	61	1899	10315	0.13	3.45	0.01	0	CBX7 EGR2 MXI1 TP73L
23	GO:0007165 [4]: signal transduction	22	22	43	2804	9410	0.05	0	3.49	1.56	AKAP12 ARHGEF3 D4S234E FLJ23091 GPCR5A GPR INHBA LATS2 LEPR LTBP2 LYN OPN1SW OXTR PLAU PLAUR SPRY2 SSB1 TEBP TESK2 TGFBR3 TLR1 TP53BP2
24	GO:0045449 [6]: regulation of transcription	4	4	61	1873	10341	0.03	0	0.01	0	CBX7 EGR2 MXI1 TP73L
25	GO:0006351 [7]: transcription, DNA-dependent	4	4	61	1865	10349	0.01	0	0.01	0	CBX7 EGR2 MXI1 TP73L
26	GO:0007178 [7]: transmembrane receptor protein serine/threonine kinase signaling pathway	2	2	63	35	12179	-0.01	0	4.12	1.57	LTBP2 TGFBR3
27	GO:0009598 [7]: detection of pathogenic bacteria	1	1	64	2	12212	-0.03	0	4.15	1.57	TLR1
28	GO:0030218 [5]: erythrocyte differentiation	1	1	64	2	12212	-0.03	0	4.15	1.57	INHBA
29	GO:0042541 [7]: hemoglobin biosynthesis	1	1	64	2	12212	-0.03	0	4.15	1.57	INHBA
30	GO:0045077 [9]: negative regulation of interferon-gamma biosynthesis	1	1	64	2	12212	-0.03	0	4.15	1.57	INHBA
31	GO:0045410 [9]: positive regulation of interleukin-6 biosynthesis	1	1	64	2	12212	-0.03	0	4.15	1.57	TLR1
32	GO:0045620 [6]: negative regulation of lymphocyte differentiation	1	1	64	2	12212	-0.03	0	4.15	1.57	INHBA
33	GO:0046881 [7]: positive regulation of follicle-stimulating hormone secretion	1	1	64	2	12212	-0.03	0	4.15	1.57	INHBA
34	GO:0046887 [6]: positive regulation of hormone secretion	1	1	64	2	12212	-0.03	0	4.15	1.57	INHBA
35	GO:0048041 [6]: focal adhesion formation	1	1	64	2	12212	-0.03	0	4.15	1.57	TESK2
36	GO:0050869 [8]: negative regulation of B-cell activation	1	1	64	2	12212	-0.03	0	4.15	1.57	INHBA
37	GO:0006417 [6]: regulation of protein biosynthesis	3	3	62	104	12110	-0.08	0	3.96	1.57	GC20 INHBA TLR1
38	GO:0006355 [7]: regulation of transcription, DNA-dependent	4	4	61	1809	10405	-0.21	0	0.01	0	CBX7 EGR2 MXI1 TP73L
39	GO:0009889 [5]: regulation of biosynthesis	3	3	62	111	12103	-0.24	0	3.8	1.57	GC20 INHBA TLR1
40	GO:0042330 [5]: taxis	3	3	62	114	12100	-0.31	0	3.73	1.57	CXCL16 PLAU PLAUR
41	GO:0006935 [6]: chemotaxis	3	3	62	114	12100	-0.31	0	3.73	1.57	CXCL16 PLAU PLAUR
42	GO:0020027 [7]: hemoglobin metabolism	1	1	64	3	12211	-0.31	0	3.86	1.57	INHBA
43	GO:0042226 [7]: interleukin-6 biosynthesis	1	1	64	3	12211	-0.31	0	3.86	1.57	TLR1
44	GO:0045408 [8]: regulation of interleukin-6 biosynthesis	1	1	64	3	12211	-0.31	0	3.86	1.57	TLR1
45	GO:0045577 [6]: regulation of B-cell differentiation	1	1	64	3	12211	-0.31	0	3.86	1.57	INHBA
46	GO:0045736 [6]: negative regulation of cyclin dependent protein kinase activity	1	1	64	3	12211	-0.31	0	3.86	1.57	LATS2
47	GO:0046880 [6]: regulation of follicle-stimulating hormone secretion	1	1	64	3	12211	-0.31	0	3.86	1.57	INHBA
48	GO:0046882 [7]: negative regulation of follicle-stimulating hormone secretion	1	1	64	3	12211	-0.31	0	3.86	1.57	INHBA
49	GO:0046884 [5]: follicle-stimulating hormone secretion	1	1	64	3	12211	-0.31	0	3.86	1.57	INHBA
50	GO:0048247 [7]: lymphocyte chemotaxis	1	1	64	3	12211	-0.31	0	3.86	1.57	CXCL16
51	GO:0009249 [9]: protein-lipoylation	1	1	64	3	12211	-0.31	0	3.86	1.57	ST3GAL6
52	GO:0009409 [5]: response to cold	1	1	64	3	12211	-0.31	0	3.86	1.57	CIRBP
53	GO:0050875 [3]: cellular physiological process	42	42	23	9053	3161	-0.49	0	0.03	0.02	AKAP12 ALDH6A1 BPGM CABC1 CBX7 CIRBP COL5A3 COL8A2 CXCL16 CYP26B1 DBC1 DHRS3 EGR2 EMP1 GC20 INHBA LATS2 LEPR LTBP2 LYN MMP14 MMP9 MXI1 NCF2 NRP2 OSBPL3 PCSK5 PLAU PSCD1 RAD52 RPL22 SRGAP2 ST13 ST3GAL6 ST8SIA1 TEBP TESK2 TGFBI TLR1 TP53BP2 TP73L USP31
54	GO:0008219 [4]: cell death	6	6	59	464	11750	-0.52	0	3.28	1.53	DBC1 EMP1 INHBA TESK2 TP53BP2 TP73L
55	GO:0018065 [8]: protein-cofactor linkage	1	1	64	4	12210	-0.54	0	3.64	1.57	ST3GAL6
56	GO:0030225 [6]: macrophage differentiation	1	1	64	4	12210	-0.54	0	3.64	1.57	INHBA
57	GO:0042326 [7]: negative regulation of phosphorylation	1	1	64	4	12210	-0.54	0	3.64	1.57	INHBA
58	GO:0042698 [4]: menstrual cycle	1	1	64	4	12210	-0.54	0	3.64	1.57	INHBA
59	GO:0045656 [7]: negative regulation of monocyte differentiation	1	1	64	4	12210	-0.54	0	3.64	1.57	INHBA
60	GO:0045936 [6]: negative regulation of phosphate metabolism	1	1	64	4	12210	-0.54	0	3.64	1.57	INHBA
61	GO:0046888 [6]: negative regulation of hormone secretion	1	1	64	4	12210	-0.54	0	3.64	1.57	INHBA
62	GO:0001541 [5]: ovarian follicle development	1	1	64	4	12210	-0.54	0	3.64	1.57	INHBA
63	GO:0006312 [7]: mitotic recombination	1	1	64	4	12210	-0.54	0	3.64	1.57	RAD52
64	GO:0007595 [5]: lactation	1	1	64	4	12210	-0.54	0	3.64	1.57	OXTR
65	GO:0007638 [3]: mechanosensory behavior	1	1	64	4	12210	-0.54	0	3.64	1.57	EGR2
66	GO:0016265 [3]: death	6	6	59	468	11746	-0.56	0	3.25	1.53	DBC1 EMP1 INHBA TESK2 TP53BP2 TP73L
67	GO:0006605 [7]: protein targeting	3	3	62	128	12086	-0.57	0	3.44	1.55	AKAP12 LTBP2 MXI1
68	GO:0050874 [3]: organismal physiological process	15	15	50	1829	10385	-0.57	0	2.9	1.45	BPGM CXCL16 DAF DHRS3 GPR HLA-E IFI30 INHBA NCF2 OPN1SW OXTR PLAU PLAUR TGFBI TLR1
69	GO:0050791 [3]: regulation of physiological process	8	8	57	2545	9669	-0.67	0	0.03	0.01	CBX7 EGR2 GC20 INHBA MXI1 PLAU TLR1 TP73L
70	GO:0009791 [3]: post-embryonic development	1	1	64	5	12209	-0.71	0	3.46	1.56	INHBA
71	GO:0042036 [8]: negative regulation of cytokine biosynthesis	1	1	64	5	12209	-0.71	0	3.46	1.56	INHBA
72	GO:0045638 [6]: negative regulation of myeloid blood cell differentiation	1	1	64	5	12209	-0.71	0	3.46	1.56	INHBA
73	GO:0046545 [5]: development of primary female sexual characteristics	1	1	64	5	12209	-0.71	0	3.46	1.56	INHBA
74	GO:0046660 [4]: female sex differentiation	1	1	64	5	12209	-0.71	0	3.46	1.56	INHBA
75	GO:0046883 [5]: regulation of hormone secretion	1	1	64	5	12209	-0.71	0	3.46	1.56	INHBA
76	GO:0051048 [5]: negative regulation of secretion	1	1	64	5	12209	-0.71	0	3.46	1.56	INHBA
77	GO:0001818 [7]: negative regulation of cytokine production	1	1	64	5	12209	-0.71	0	3.46	1.56	INHBA
78	GO:0008585 [6]: female gonad development	1	1	64	5	12209	-0.71	0	3.46	1.56	INHBA
79	GO:0050876 [4]: reproductive physiological process	2	2	63	53	12161	-0.72	0	3.37	1.53	INHBA OXTR
80	GO:0050776 [5]: regulation of immune response	2	2	63	55	12159	-0.78	0	3.31	1.53	INHBA TLR1
81	GO:0009605 [4]: response to external stimulus	11	11	54	1252	10962	-0.82	0	2.71	1.43	CIRBP CXCL16 DAF DHRS3 INHBA NCF2 OPN1SW PLAU PLAUR TGFBI TLR1
82	GO:0009628 [5]: response to abiotic stimulus	5	5	60	376	11838	-0.85	0	2.98	1.47	CIRBP CXCL16 OPN1SW PLAU PLAUR
83	GO:0009755 [4]: hormone-mediated signaling	1	1	64	6	12208	-0.86	0	3.31	1.53	LATS2
84	GO:0042116 [6]: macrophage activation	1	1	64	6	12208	-0.86	0	3.31	1.53	TLR1
85	GO:0045072 [8]: regulation of interferon-gamma biosynthesis	1	1	64	6	12208	-0.86	0	3.31	1.53	INHBA
86	GO:0045655 [6]: regulation of monocyte differentiation	1	1	64	6	12208	-0.86	0	3.31	1.53	INHBA
87	GO:0051047 [5]: positive regulation of secretion	1	1	64	6	12208	-0.86	0	3.31	1.53	INHBA
88	GO:0016477 [5]: cell migration	2	2	63	58	12156	-0.87	0	3.22	1.53	CXCL16 NRP2
89	GO:0050896 [3]: response to stimulus	15	15	50	1929	10285	-0.88	0	2.52	1.43	CIRBP CXCL16 DAF DHRS3 HLA-E IFI30 INHBA LATS2 NCF2 OPN1SW PLAU PLAUR RAD52 TGFBI TLR1
90	GO:0046903 [3]: secretion	2	2	63	59	12155	-0.89	0	3.19	1.53	INHBA LTBP2
91	GO:0006412 [6]: protein biosynthesis	6	6	59	525	11689	-0.96	0	2.79	1.44	GC20 INHBA RPL22 ST3GAL6 ST8SIA1 TLR1
92	GO:0016045 [6]: detection of bacteria	1	1	64	7	12207	-0.98	0	3.18	1.53	TLR1
93	GO:0042095 [7]: interferon-gamma biosynthesis	1	1	64	7	12207	-0.98	0	3.18	1.53	INHBA
94	GO:0042992 [9]: negative regulation of transcription factor-nucleus import	1	1	64	7	12207	-0.98	0	3.18	1.53	MXI1
95	GO:0042994 [7]: cytoplasmic sequestering of transcription factor	1	1	64	7	12207	-0.98	0	3.18	1.53	MXI1
96	GO:0050864 [7]: regulation of B-cell activation	1	1	64	7	12207	-0.98	0	3.18	1.53	INHBA
97	GO:0051250 [7]: negative regulation of lymphocyte activation	1	1	64	7	12207	-0.98	0	3.18	1.53	INHBA
98	GO:0007212 [7]: dopamine receptor signaling pathway	1	1	64	7	12207	-0.98	0	3.18	1.53	D4S234E
99	GO:0007582 [2]: physiological process	51	51	14	10411	1803	-1.01	0	0.05	0.03	AKAP12 ALDH1B1 ALDH6A1 BPGM CABC1 CBX7 CIRBP COL5A3 COL8A2 CXCL16 CYP26B1 DAF DBC1 DHRS3 EGR2 EMP1 GC20 GPR HLA-E IFI30 INHBA LATS2 LEPR LTBP2 LYN MMP14 MMP9 MXI1 NCF2 NRP2 OPN1SW OSBPL3 OXTR PCSK5 PLAU PLAUR PSCD1 RAD52 RPL22 SRGAP2 SSPN ST13 ST3GAL6 ST8SIA1 TEBP TESK2 TGFBI TLR1 TP53BP2 TP73L USP31
100	GO:0044238 [4]: primary metabolism	28	28	37	6258	5956	-1.02	0	0.08	0.05	ALDH1B1 ALDH6A1 BPGM CABC1 CBX7 CIRBP DHRS3 EGR2 GC20 INHBA LATS2 LYN MMP14 MMP9 MXI1 OSBPL3 PCSK5 PLAU RAD52 RPL22 ST13 ST3GAL6 ST8SIA1 TEBP TESK2 TLR1 TP73L USP31
101	GO:0051246 [5]: regulation of protein metabolism	2	2	63	66	12148	-1.08	0	2.99	1.47	INHBA TLR1
102	GO:0009596 [6]: detection of pest, pathogen or parasite	1	1	64	8	12206	-1.1	0	3.06	1.5	TLR1
103	GO:0045637 [5]: regulation of myeloid blood cell differentiation	1	1	64	8	12206	-1.1	0	3.06	1.5	INHBA
104	GO:0046457 [9]: prostanoid biosynthesis	1	1	64	8	12206	-1.1	0	3.06	1.5	TEBP
105	GO:0050866 [6]: negative regulation of cell activation	1	1	64	8	12206	-1.1	0	3.06	1.5	INHBA
106	GO:0051220 [6]: cytoplasmic sequestering of protein	1	1	64	8	12206	-1.1	0	3.06	1.5	MXI1
107	GO:0051223 [6]: regulation of protein transport	1	1	64	8	12206	-1.1	0	3.06	1.5	MXI1
108	GO:0051224 [7]: negative regulation of protein transport	1	1	64	8	12206	-1.1	0	3.06	1.5	MXI1
109	GO:0001516 [10]: prostaglandin biosynthesis	1	1	64	8	12206	-1.1	0	3.06	1.5	TEBP
110	GO:0008152 [3]: metabolism	32	32	33	6933	5281	-1.13	0	0.09	0.06	ALDH1B1 ALDH6A1 BPGM CABC1 CBX7 CIRBP CYP26B1 DHRS3 EGR2 GC20 INHBA LATS2 LEPR LYN MMP14 MMP9 MXI1 NCF2 NRP2 OSBPL3 PCSK5 PLAU RAD52 RPL22 ST13 ST3GAL6 ST8SIA1 TEBP TESK2 TLR1 TP73L USP31
111	GO:0009611 [5]: response to wounding	4	4	61	282	11932	-1.13	0	2.74	1.43	CXCL16 INHBA NCF2 TLR1
112	GO:0046879 [4]: hormone secretion	1	1	64	9	12205	-1.2	0	2.96	1.47	INHBA
113	GO:0006688 [9]: glycosphingolipid biosynthesis	1	1	64	9	12205	-1.2	0	2.96	1.47	ST8SIA1
114	GO:0007250 [6]: activation of NF-kappaB-inducing kinase	1	1	64	9	12205	-1.2	0	2.96	1.47	TLR1
115	GO:0009081 [7]: branched chain family amino acid metabolism	1	1	64	9	12205	-1.2	0	2.96	1.47	ALDH6A1
116	GO:0009266 [6]: response to temperature	1	1	64	9	12205	-1.2	0	2.96	1.47	CIRBP
117	GO:0044255 [5]: cellular lipid metabolism	5	5	60	424	11790	-1.21	0	2.57	1.43	DHRS3 OSBPL3 ST3GAL6 ST8SIA1 TEBP
118	GO:0008283 [4]: cell proliferation	9	9	56	1049	11165	-1.26	0	2.26	1.36	DBC1 EMP1 INHBA LATS2 LTBP2 MXI1 RAD52 TGFBI TP53BP2
119	GO:0050879 [4]: organismal movement	3	3	62	177	12037	-1.28	0	2.66	1.43	DHRS3 OPN1SW TGFBI
120	GO:0050881 [5]: musculoskeletal movement	3	3	62	177	12037	-1.28	0	2.66	1.43	DHRS3 OPN1SW TGFBI
121	GO:0050885 [6]: regulation of balance	3	3	62	177	12037	-1.28	0	2.66	1.43	DHRS3 OPN1SW TGFBI
122	GO:0050953 [6]: sensory perception of light	3	3	62	177	12037	-1.28	0	2.66	1.43	DHRS3 OPN1SW TGFBI
123	GO:0050957 [6]: equilibrioception	3	3	62	177	12037	-1.28	0	2.66	1.43	DHRS3 OPN1SW TGFBI
124	GO:0007601 [7]: visual perception	3	3	62	177	12037	-1.28	0	2.66	1.43	DHRS3 OPN1SW TGFBI
125	GO:0009725 [5]: response to hormone stimulus	1	1	64	10	12204	-1.29	0	2.87	1.45	LATS2
126	GO:0030193 [5]: regulation of blood coagulation	1	1	64	10	12204	-1.29	0	2.87	1.45	PLAU
127	GO:0030195 [6]: negative regulation of blood coagulation	1	1	64	10	12204	-1.29	0	2.87	1.45	PLAU
128	GO:0045596 [5]: negative regulation of cell differentiation	1	1	64	10	12204	-1.29	0	2.87	1.45	INHBA
129	GO:0045619 [5]: regulation of lymphocyte differentiation	1	1	64	10	12204	-1.29	0	2.87	1.45	INHBA
130	GO:0051051 [6]: negative regulation of transport	1	1	64	10	12204	-1.29	0	2.87	1.45	MXI1
131	GO:0009059 [5]: macromolecule biosynthesis	6	6	59	587	11627	-1.31	0	2.38	1.4	GC20 INHBA RPL22 ST3GAL6 ST8SIA1 TLR1
132	GO:0006955 [4]: immune response	7	7	58	740	11474	-1.31	0	2.31	1.38	CXCL16 DAF HLA-E IFI30 INHBA NCF2 TLR1
133	GO:0007166 [5]: cell surface receptor linked signal transduction	11	11	54	1410	10804	-1.34	0	2.07	1.28	AKAP12 D4S234E GPCR5A GPR INHBA LEPR LTBP2 OPN1SW OXTR PLAUR TGFBR3
134	GO:0019883 [6]: antigen presentation, endogenous antigen	1	1	64	11	12203	-1.37	0	2.78	1.44	HLA-E
135	GO:0019885 [6]: antigen processing, endogenous antigen via MHC class I	1	1	64	11	12203	-1.37	0	2.78	1.44	HLA-E
136	GO:0030224 [5]: monocyte differentiation	1	1	64	11	12203	-1.37	0	2.78	1.44	INHBA
137	GO:0042306 [7]: regulation of protein-nucleus import	1	1	64	11	12203	-1.37	0	2.78	1.44	MXI1
138	GO:0042990 [8]: regulation of transcription factor-nucleus import	1	1	64	11	12203	-1.37	0	2.78	1.44	MXI1
139	GO:0042991 [8]: transcription factor-nucleus import	1	1	64	11	12203	-1.37	0	2.78	1.44	MXI1
140	GO:0045185 [5]: maintenance of protein localization	1	1	64	11	12203	-1.37	0	2.78	1.44	MXI1
141	GO:0007422 [6]: peripheral nervous system development	1	1	64	11	12203	-1.37	0	2.78	1.44	EGR2
142	GO:0044237 [4]: cellular metabolism	31	31	34	6534	5680	-1.44	0	0.16	0.12	ALDH6A1 BPGM CABC1 CBX7 CIRBP CYP26B1 DHRS3 EGR2 GC20 INHBA LATS2 LEPR LYN MMP14 MMP9 MXI1 NCF2 NRP2 OSBPL3 PCSK5 PLAU RAD52 RPL22 ST13 ST3GAL6 ST8SIA1 TEBP TESK2 TLR1 TP73L USP31
143	GO:0007596 [4]: blood coagulation	2	2	63	83	12131	-1.44	0	2.6	1.43	PLAU PLAUR
144	GO:0030595 [6]: immune cell chemotaxis	1	1	64	12	12202	-1.44	0	2.71	1.43	CXCL16
145	GO:0050777 [6]: negative regulation of immune response	1	1	64	12	12202	-1.44	0	2.71	1.43	INHBA
146	GO:0050900 [6]: immune cell migration	1	1	64	12	12202	-1.44	0	2.71	1.43	CXCL16
147	GO:0006040 [6]: amino sugar metabolism	1	1	64	12	12202	-1.44	0	2.71	1.43	ST3GAL6
148	GO:0009247 [8]: glycolipid biosynthesis	1	1	64	12	12202	-1.44	0	2.71	1.43	ST8SIA1
149	GO:0019222 [4]: regulation of metabolism	7	7	58	2031	10183	-1.45	0	0.07	0.05	CBX7 EGR2 GC20 INHBA MXI1 TLR1 TP73L
150	GO:0009613 [5]: response to pest, pathogen or parasite	5	5	60	466	11748	-1.46	0	2.27	1.36	CXCL16 DAF INHBA NCF2 TLR1
151	GO:0045321 [5]: immune cell activation	2	2	63	85	12129	-1.48	0	2.56	1.43	INHBA TLR1
152	GO:0006968 [4]: cellular defense response	2	2	63	85	12129	-1.48	0	2.56	1.43	INHBA NCF2
153	GO:0001775 [4]: cell activation	2	2	63	86	12128	-1.49	0	2.54	1.43	INHBA TLR1
154	GO:0050817 [3]: coagulation	2	2	63	87	12127	-1.51	0	2.52	1.43	PLAU PLAUR
155	GO:0051046 [4]: regulation of secretion	1	1	64	13	12201	-1.52	0	2.64	1.43	INHBA
156	GO:0051235 [4]: maintenance of localization	1	1	64	13	12201	-1.52	0	2.64	1.43	MXI1
157	GO:0007162 [5]: negative regulation of cell adhesion	1	1	64	13	12201	-1.52	0	2.64	1.43	TGFBI
158	GO:0045786 [7]: negative regulation of cell cycle	2	2	63	88	12126	-1.53	0	2.5	1.43	INHBA LATS2
159	GO:0006817 [8]: phosphate transport	2	2	63	88	12126	-1.53	0	2.5	1.43	COL5A3 COL8A2
160	GO:0007599 [5]: hemostasis	2	2	63	89	12125	-1.54	0	2.48	1.43	PLAU PLAUR
161	GO:0009618 [7]: response to pathogenic bacteria	1	1	64	14	12200	-1.58	0	2.57	1.43	TLR1
162	GO:0019220 [6]: regulation of phosphate metabolism	1	1	64	14	12200	-1.58	0	2.57	1.43	INHBA
163	GO:0030148 [8]: sphingolipid biosynthesis	1	1	64	14	12200	-1.58	0	2.57	1.43	ST8SIA1
164	GO:0042325 [7]: regulation of phosphorylation	1	1	64	14	12200	-1.58	0	2.57	1.43	INHBA
165	GO:0051174 [5]: regulation of phosphorus metabolism	1	1	64	14	12200	-1.58	0	2.57	1.43	INHBA
166	GO:0006302 [7]: double-strand break repair	1	1	64	14	12200	-1.58	0	2.57	1.43	RAD52
167	GO:0006469 [5]: negative regulation of protein kinase activity	1	1	64	14	12200	-1.58	0	2.57	1.43	LATS2
168	GO:0007242 [5]: intracellular signaling cascade	8	8	57	983	11231	-1.6	0	1.89	1.16	ARHGEF3 FLJ23091 LATS2 LYN OXTR SSB1 TESK2 TLR1
169	GO:0051239 [4]: regulation of organismal physiological process	2	2	63	93	12121	-1.61	0	2.41	1.41	INHBA TLR1
170	GO:0043207 [5]: response to external biotic stimulus	5	5	60	497	11717	-1.62	0	2.07	1.28	CXCL16 DAF INHBA NCF2 TLR1
171	GO:0045859 [4]: regulation of protein kinase activity	2	2	63	94	12120	-1.63	0	2.39	1.41	LATS2 TLR1
172	GO:0009595 [5]: detection of biotic stimulus	1	1	64	15	12199	-1.64	0	2.51	1.43	TLR1
173	GO:0017148 [7]: negative regulation of protein biosynthesis	1	1	64	15	12199	-1.64	0	2.51	1.43	INHBA
174	GO:0030183 [5]: B-cell differentiation	1	1	64	15	12199	-1.64	0	2.51	1.43	INHBA
175	GO:0042108 [8]: positive regulation of cytokine biosynthesis	1	1	64	15	12199	-1.64	0	2.51	1.43	TLR1
176	GO:0006687 [8]: glycosphingolipid metabolism	1	1	64	15	12199	-1.64	0	2.51	1.43	ST8SIA1
177	GO:0006457 [7]: protein folding	3	3	62	214	12000	-1.66	0	2.23	1.36	CABC1 ST13 TEBP
178	GO:0006952 [5]: defense response	7	7	58	831	11383	-1.66	0	1.88	1.15	CXCL16 DAF HLA-E IFI30 INHBA NCF2 TLR1
179	GO:0050789 [2]: regulation of biological process	12	12	53	2855	9359	-1.66	0	0.15	0.11	CBX7 EGR2 FLJ23091 GC20 INHBA LATS2 MXI1 PLAU SPRY2 TGFBI TLR1 TP73L
180	GO:0006950 [4]: response to stress	7	7	58	843	11371	-1.7	0	1.82	1.14	CIRBP CXCL16 DAF INHBA NCF2 RAD52 TLR1
181	GO:0050818 [4]: regulation of coagulation	1	1	64	16	12198	-1.7	0	2.45	1.43	PLAU
182	GO:0050819 [5]: negative regulation of coagulation	1	1	64	16	12198	-1.7	0	2.45	1.43	PLAU
183	GO:0051241 [5]: negative regulation of organismal physiological process	1	1	64	16	12198	-1.7	0	2.45	1.43	INHBA
184	GO:0006692 [8]: prostanoid metabolism	1	1	64	16	12198	-1.7	0	2.45	1.43	TEBP
185	GO:0006693 [9]: prostaglandin metabolism	1	1	64	16	12198	-1.7	0	2.45	1.43	TEBP
186	GO:0006801 [6]: superoxide metabolism	1	1	64	16	12198	-1.7	0	2.45	1.43	NCF2
187	GO:0050878 [4]: regulation of body fluids	2	2	63	99	12115	-1.71	0	2.3	1.38	PLAU PLAUR
188	GO:0009890 [6]: negative regulation of biosynthesis	1	1	64	17	12197	-1.75	0	2.39	1.41	INHBA
189	GO:0030099 [4]: myeloid blood cell differentiation	1	1	64	17	12197	-1.75	0	2.39	1.41	INHBA
190	GO:0030574 [9]: collagen catabolism	1	1	64	17	12197	-1.75	0	2.39	1.41	MMP9
191	GO:0045727 [7]: positive regulation of protein biosynthesis	1	1	64	17	12197	-1.75	0	2.39	1.41	TLR1
192	GO:0046822 [6]: regulation of nucleocytoplasmic transport	1	1	64	17	12197	-1.75	0	2.39	1.41	MXI1
193	GO:0044265 [6]: cellular macromolecule catabolism	6	6	59	689	11525	-1.75	0	1.83	1.14	BPGM MMP14 MMP9 PCSK5 PLAU USP31
194	GO:0043170 [4]: macromolecule metabolism	19	19	46	3127	9087	-1.75	0	1.22	0.81	ALDH1B1 BPGM CABC1 GC20 INHBA LATS2 LYN MMP14 MMP9 PCSK5 PLAU RPL22 ST13 ST3GAL6 ST8SIA1 TEBP TESK2 TLR1 USP31
195	GO:0042221 [6]: response to chemical substance	3	3	62	227	11987	-1.76	0	2.1	1.29	CXCL16 PLAU PLAUR
196	GO:0044260 [5]: cellular macromolecule metabolism	18	18	47	2968	9246	-1.78	0	1.19	0.8	BPGM CABC1 GC20 INHBA LATS2 LYN MMP14 MMP9 PCSK5 PLAU RPL22 ST13 ST3GAL6 ST8SIA1 TEBP TESK2 TLR1 USP31
197	GO:0044267 [6]: cellular protein metabolism	17	17	48	2770	9444	-1.78	0	1.22	0.81	CABC1 GC20 INHBA LATS2 LYN MMP14 MMP9 PCSK5 PLAU RPL22 ST13 ST3GAL6 ST8SIA1 TEBP TESK2 TLR1 USP31
198	GO:0042088 [7]: T-helper 1 type immune response	1	1	64	18	12196	-1.8	0	2.34	1.4	INHBA
199	GO:0000723 [8]: telomere maintenance	1	1	64	18	12196	-1.8	0	2.34	1.4	TEBP
200	GO:0001819 [7]: positive regulation of cytokine production	1	1	64	18	12196	-1.8	0	2.34	1.4	TLR1
201	GO:0007131 [7]: meiotic recombination	1	1	64	18	12196	-1.8	0	2.34	1.4	RAD52
202	GO:0007411 [6]: axon guidance	1	1	64	18	12196	-1.8	0	2.34	1.4	NRP2
203	GO:0019538 [5]: protein metabolism	17	17	48	2791	9423	-1.8	0	1.18	0.8	CABC1 GC20 INHBA LATS2 LYN MMP14 MMP9 PCSK5 PLAU RPL22 ST13 ST3GAL6 ST8SIA1 TEBP TESK2 TLR1 USP31
204	GO:0009057 [5]: macromolecule catabolism	6	6	59	704	11510	-1.81	0	1.76	1.11	BPGM MMP14 MMP9 PCSK5 PLAU USP31
205	GO:0007049 [5]: cell cycle	6	6	59	707	11507	-1.81	0	1.74	1.11	DBC1 INHBA LATS2 LTBP2 RAD52 TP53BP2
206	GO:0007249 [7]: I-kappaB kinase/NF-kappaB cascade	2	2	63	107	12107	-1.81	0	2.18	1.33	FLJ23091 TLR1
207	GO:0009888 [5]: histogenesis	2	2	63	108	12106	-1.83	0	2.16	1.33	EMP1 INHBA
208	GO:0006486 [8]: protein amino acid glycosylation	2	2	63	108	12106	-1.83	0	2.16	1.33	ST3GAL6 ST8SIA1
209	GO:0042087 [6]: cell-mediated immune response	1	1	64	19	12195	-1.84	0	2.29	1.38	INHBA
210	GO:0007585 [4]: respiratory gaseous exchange	1	1	64	19	12195	-1.84	0	2.29	1.38	BPGM
211	GO:0007602 [8]: phototransduction	1	1	64	19	12195	-1.84	0	2.29	1.38	OPN1SW
212	GO:0006629 [5]: lipid metabolism	5	5	60	548	11666	-1.85	0	1.78	1.12	DHRS3 OSBPL3 ST3GAL6 ST8SIA1 TEBP
213	GO:0009583 [7]: detection of light	1	1	64	20	12194	-1.89	0	2.25	1.36	OPN1SW
214	GO:0007266 [7]: Rho protein signal transduction	1	1	64	20	12194	-1.89	0	2.25	1.36	ARHGEF3
215	GO:0000074 [6]: regulation of cell cycle	4	4	61	394	11820	-1.89	0	1.84	1.14	INHBA LATS2 LTBP2 TP53BP2
216	GO:0009101 [7]: glycoprotein biosynthesis	2	2	63	114	12100	-1.91	0	2.07	1.28	ST3GAL6 ST8SIA1
217	GO:0007243 [6]: protein kinase cascade	3	3	62	249	11965	-1.93	0	1.91	1.17	FLJ23091 LATS2 TLR1
218	GO:0009891 [6]: positive regulation of biosynthesis	1	1	64	21	12193	-1.93	0	2.2	1.36	TLR1
219	GO:0045137 [4]: development of primary sexual characteristics	1	1	64	21	12193	-1.93	0	2.2	1.36	INHBA
220	GO:0046456 [8]: icosanoid biosynthesis	1	1	64	21	12193	-1.93	0	2.2	1.36	TEBP
221	GO:0007127 [9]: meiosis I	1	1	64	21	12193	-1.93	0	2.2	1.36	RAD52
222	GO:0007128 [10]: meiotic prophase I	1	1	64	21	12193	-1.93	0	2.2	1.36	RAD52
223	GO:0008406 [5]: gonad development	1	1	64	21	12193	-1.93	0	2.2	1.36	INHBA
224	GO:0009306 [4]: protein secretion	1	1	64	21	12193	-1.93	0	2.2	1.36	LTBP2
225	GO:0005975 [5]: carbohydrate metabolism	4	4	61	404	11810	-1.93	0	1.77	1.12	ALDH1B1 BPGM ST3GAL6 ST8SIA1
226	GO:0044249 [5]: cellular biosynthesis	7	7	58	937	11277	-1.95	0	1.47	0.95	GC20 INHBA RPL22 ST3GAL6 ST8SIA1 TEBP TLR1
227	GO:0006643 [6]: membrane lipid metabolism	2	2	63	119	12095	-1.96	0	2.01	1.24	ST3GAL6 ST8SIA1
228	GO:0044257 [7]: cellular protein catabolism	5	5	60	579	11635	-1.96	0	1.63	1.04	MMP14 MMP9 PCSK5 PLAU USP31
229	GO:0006508 [8]: proteolysis and peptidolysis	5	5	60	579	11635	-1.96	0	1.63	1.04	MMP14 MMP9 PCSK5 PLAU USP31
230	GO:0016066 [5]: cellular defense response (sensu Vertebrata)	1	1	64	22	12192	-1.97	0	2.16	1.33	INHBA
231	GO:0009607 [4]: response to biotic stimulus	7	7	58	951	11263	-1.98	0	1.42	0.92	CXCL16 DAF HLA-E IFI30 INHBA NCF2 TLR1
232	GO:0042828 [6]: response to pathogen	1	1	64	23	12191	-2	0	2.12	1.3	TLR1
233	GO:0009416 [7]: response to light	1	1	64	23	12191	-2	0	2.12	1.3	OPN1SW
234	GO:0030163 [6]: protein catabolism	5	5	60	594	11620	-2.01	0	1.56	1	MMP14 MMP9 PCSK5 PLAU USP31
235	GO:0043285 [5]: biopolymer catabolism	5	5	60	601	11613	-2.03	0	1.53	0.99	MMP14 MMP9 PCSK5 PLAU USP31
236	GO:0006898 [7]: receptor mediated endocytosis	1	1	64	24	12190	-2.04	0	2.08	1.28	CXCL16
237	GO:0009058 [4]: biosynthesis	7	7	58	982	11232	-2.05	0	1.32	0.85	GC20 INHBA RPL22 ST3GAL6 ST8SIA1 TEBP TLR1
238	GO:0006915 [6]: apoptosis	4	4	61	436	11778	-2.07	0	1.59	1.02	INHBA TESK2 TP53BP2 TP73L
239	GO:0051248 [6]: negative regulation of protein metabolism	1	1	64	25	12189	-2.08	0	2.05	1.26	INHBA
240	GO:0012501 [5]: programmed cell death	4	4	61	438	11776	-2.08	0	1.58	1.01	INHBA TESK2 TP53BP2 TP73L
241	GO:0009100 [7]: glycoprotein metabolism	2	2	63	131	12083	-2.1	0	1.86	1.15	ST3GAL6 ST8SIA1
242	GO:0006464 [7]: protein modification	6	6	59	1503	10711	-2.1	0	0.19	0.15	LATS2 LYN ST3GAL6 ST8SIA1 TESK2 USP31
243	GO:0051179 [3]: localization	9	9	56	1976	10238	-2.1	0	0.3	0.23	AKAP12 COL5A3 COL8A2 CXCL16 LTBP2 MXI1 OSBPL3 PSCD1 SRGAP2
244	GO:0042113 [7]: B-cell activation	1	1	64	26	12188	-2.11	0	2.01	1.24	INHBA
245	GO:0051247 [6]: positive regulation of protein metabolism	1	1	64	26	12188	-2.11	0	2.01	1.24	TLR1
246	GO:0007498 [3]: mesoderm development	1	1	64	26	12188	-2.11	0	2.01	1.24	INHBA
247	GO:0006810 [4]: transport	9	9	56	1966	10248	-2.11	0	0.3	0.23	AKAP12 COL5A3 COL8A2 CXCL16 LTBP2 MXI1 OSBPL3 PSCD1 SRGAP2
248	GO:0051234 [4]: establishment of localization	9	9	56	1968	10246	-2.11	0	0.3	0.23	AKAP12 COL5A3 COL8A2 CXCL16 LTBP2 MXI1 OSBPL3 PSCD1 SRGAP2
249	GO:0006936 [3]: muscle contraction	2	2	63	135	12079	-2.12	0	1.81	1.13	OXTR SSPN
250	GO:0044248 [5]: cellular catabolism	6	6	59	829	11385	-2.13	0	1.27	0.83	BPGM MMP14 MMP9 PCSK5 PLAU USP31
251	GO:0015980 [6]: energy derivation by oxidation of organic compounds	2	2	63	136	12078	-2.14	0	1.8	1.13	BPGM LEPR
252	GO:0051249 [6]: regulation of lymphocyte activation	1	1	64	28	12186	-2.16	0	1.95	1.18	INHBA
253	GO:0006631 [6]: fatty acid metabolism	2	2	63	141	12073	-2.19	0	1.74	1.11	DHRS3 TEBP
254	GO:0048511 [3]: rhythmic process	1	1	64	29	12185	-2.19	0	1.91	1.17	INHBA
255	GO:0006220 [7]: pyrimidine nucleotide metabolism	1	1	64	29	12185	-2.19	0	1.91	1.17	ALDH6A1
256	GO:0006446 [8]: regulation of translational initiation	1	1	64	29	12185	-2.19	0	1.91	1.17	GC20
257	GO:0006958 [7]: complement activation, classical pathway	1	1	64	29	12185	-2.19	0	1.91	1.17	DAF
258	GO:0015698 [7]: inorganic anion transport	2	2	63	143	12071	-2.21	0	1.72	1.1	COL5A3 COL8A2
259	GO:0030155 [4]: regulation of cell adhesion	1	1	64	30	12184	-2.22	0	1.88	1.15	TGFBI
260	GO:0007275 [2]: development	9	9	56	1778	10436	-2.23	0	0.48	0.35	EGR2 EMP1 INHBA LEPR NRP2 SPRY2 TESK2 TGFBR3 TP73L
261	GO:0030333 [5]: antigen processing	1	1	64	31	12183	-2.24	0	1.86	1.15	HLA-E
262	GO:0043086 [4]: negative regulation of enzyme activity	1	1	64	31	12183	-2.24	0	1.86	1.15	LATS2
263	GO:0050865 [5]: regulation of cell activation	1	1	64	31	12183	-2.24	0	1.86	1.15	INHBA
264	GO:0007167 [6]: enzyme linked receptor protein signaling pathway	2	2	63	149	12065	-2.26	0	1.66	1.06	LTBP2 TGFBR3
265	GO:0009056 [4]: catabolism	6	6	59	903	11311	-2.26	0	1.05	0.7	BPGM MMP14 MMP9 PCSK5 PLAU USP31
266	GO:0043283 [4]: biopolymer metabolism	8	8	57	1603	10611	-2.26	0	0.46	0.34	CBX7 CIRBP MMP14 MMP9 PCSK5 PLAU RAD52 USP31
267	GO:0030098 [4]: lymphocyte differentiation	1	1	64	32	12182	-2.27	0	1.83	1.14	INHBA
268	GO:0006112 [7]: energy reserve metabolism	1	1	64	32	12182	-2.27	0	1.83	1.14	LEPR
269	GO:0006886 [6]: intracellular protein transport	3	3	62	311	11903	-2.27	0	1.46	0.95	AKAP12 LTBP2 MXI1
270	GO:0040007 [3]: growth	2	2	63	152	12062	-2.28	0	1.63	1.04	EMP1 INHBA
271	GO:0007420 [7]: brain development	1	1	64	33	12181	-2.3	0	1.8	1.13	EGR2
272	GO:0050778 [6]: positive regulation of immune response	1	1	64	34	12180	-2.33	0	1.77	1.12	TLR1
273	GO:0006690 [7]: icosanoid metabolism	1	1	64	34	12180	-2.33	0	1.77	1.12	TEBP
274	GO:0007409 [6]: axonogenesis	1	1	64	34	12180	-2.33	0	1.77	1.12	NRP2
275	GO:0006512 [8]: ubiquitin cycle	1	1	64	546	11668	-2.33	0	0.05	0.03	USP31
276	GO:0009987 [2]: cellular process	58	58	7	10889	1325	-2.34	0	0.53	0.38	AKAP12 ALDH6A1 ARHGEF3 BPGM C1orf38 CABC1 CBX7 CIRBP CLDN1 COL5A3 COL8A2 CXCL16 CYP26B1 D4S234E DBC1 DHRS3 EGR2 EMP1 FARP1 FAT4 FLJ23091 GC20 GPCR5A GPR INHBA LATS2 LEPR LTBP2 LYN MMP14 MMP9 MXI1 NCF2 NRP2 OPN1SW OSBPL3 OXTR PCSK5 PLAU PLAUR PSCD1 RAD52 RPL22 SPRY2 SRGAP2 SSB1 SSPN ST13 ST3GAL6 ST8SIA1 TEBP TESK2 TGFBI TGFBR3 TLR1 TP53BP2 TP73L USP31
277	GO:0051240 [5]: positive regulation of organismal physiological process	1	1	64	35	12179	-2.35	0	1.75	1.11	TLR1
278	GO:0007186 [6]: G-protein coupled receptor protein signaling pathway	6	6	59	988	11226	-2.35	0	0.84	0.57	AKAP12 D4S234E GPCR5A GPR OPN1SW OXTR
279	GO:0000280 [7]: nuclear division	2	2	63	164	12050	-2.36	0	1.52	0.98	LATS2 RAD52
280	GO:0051093 [4]: negative regulation of development	1	1	64	36	12178	-2.37	0	1.72	1.1	INHBA
281	GO:0009314 [6]: response to radiation	1	1	64	36	12178	-2.37	0	1.72	1.1	OPN1SW
282	GO:0009653 [3]: morphogenesis	5	5	60	1145	11069	-2.37	0	0.3	0.23	EGR2 EMP1 INHBA NRP2 SPRY2
283	GO:0007267 [4]: cell-cell signaling	4	4	61	534	11680	-2.37	0	1.15	0.78	GPR INHBA PCSK5 SPRY2
284	GO:0051049 [5]: regulation of transport	1	1	64	37	12177	-2.38	0	1.7	1.08	MXI1
285	GO:0009966 [4]: regulation of signal transduction	2	2	63	168	12046	-2.39	0	1.48	0.96	FLJ23091 SPRY2
286	GO:0000079 [5]: regulation of cyclin dependent protein kinase activity	1	1	64	38	12176	-2.4	0	1.68	1.07	LATS2
287	GO:0006956 [6]: complement activation	1	1	64	38	12176	-2.4	0	1.68	1.07	DAF
288	GO:0007548 [3]: sex differentiation	1	1	64	38	12176	-2.4	0	1.68	1.07	INHBA
289	GO:0050794 [3]: regulation of cellular process	5	5	60	787	11427	-2.41	0	0.89	0.6	FLJ23091 INHBA MXI1 SPRY2 TGFBI
290	GO:0000279 [6]: M phase	2	2	63	172	12042	-2.42	0	1.45	0.94	LATS2 RAD52
291	GO:0006820 [6]: anion transport	2	2	63	172	12042	-2.42	0	1.45	0.94	COL5A3 COL8A2
292	GO:0000004 [2]: biological_process unknown	3	3	62	352	11862	-2.42	0	1.24	0.81	KIAA0247 RBMX TXNIP
293	GO:0006091 [5]: generation of precursor metabolites and energy	4	4	61	565	11649	-2.43	0	1.03	0.7	BPGM CYP26B1 LEPR NRP2
294	GO:0050790 [3]: regulation of enzyme activity	2	2	63	180	12034	-2.46	0	1.38	0.91	LATS2 TLR1
295	GO:0006928 [4]: cell motility	2	2	63	180	12034	-2.46	0	1.38	0.91	CXCL16 NRP2
296	GO:0016337 [5]: cell-cell adhesion	2	2	63	179	12035	-2.46	0	1.39	0.91	COL8A2 FAT4
297	GO:0030198 [4]: extracellular matrix organization and biogenesis	1	1	64	41	12173	-2.47	0	1.61	1.03	COL8A2
298	GO:0043062 [3]: extracellular structure organization and biogenesis	1	1	64	41	12173	-2.47	0	1.61	1.03	COL8A2
299	GO:0006665 [7]: sphingolipid metabolism	1	1	64	41	12173	-2.47	0	1.61	1.03	ST8SIA1
300	GO:0009581 [5]: detection of external stimulus	4	4	61	591	11623	-2.48	0	0.95	0.65	DHRS3 OPN1SW TGFBI TLR1
301	GO:0009887 [4]: organogenesis	5	5	60	919	11295	-2.48	0	0.6	0.43	EGR2 EMP1 INHBA NRP2 SPRY2
302	GO:0048513 [3]: organ development	5	5	60	919	11295	-2.48	0	0.6	0.43	EGR2 EMP1 INHBA NRP2 SPRY2
303	GO:0045860 [5]: positive regulation of protein kinase activity	1	1	64	43	12171	-2.51	0	1.57	1	TLR1
304	GO:0019882 [5]: antigen presentation	1	1	64	44	12170	-2.52	0	1.55	1	HLA-E
305	GO:0007126 [8]: meiosis	1	1	64	44	12170	-2.52	0	1.55	1	RAD52
306	GO:0016310 [7]: phosphorylation	4	4	61	633	11581	-2.53	0	0.83	0.56	INHBA LATS2 LYN TESK2
307	GO:0000086 [7]: G2/M transition of mitotic cell cycle	1	1	64	45	12169	-2.54	0	1.53	0.99	LATS2
308	GO:0006096 [8]: glycolysis	1	1	64	45	12169	-2.54	0	1.53	0.99	BPGM
309	GO:0006954 [5]: inflammatory response	2	2	63	194	12020	-2.54	0	1.28	0.83	CXCL16 TLR1
310	GO:0007565 [5]: pregnancy	1	1	64	46	12168	-2.55	0	1.51	0.98	OXTR
311	GO:0007399 [5]: neurogenesis	3	3	62	400	11814	-2.56	0	1.02	0.7	EGR2 INHBA NRP2
312	GO:0008610 [6]: lipid biosynthesis	2	2	63	199	12015	-2.56	0	1.24	0.82	ST8SIA1 TEBP
313	GO:0045595 [4]: regulation of cell differentiation	1	1	64	47	12167	-2.57	0	1.49	0.96	INHBA
314	GO:0016043 [4]: cell organization and biogenesis	4	4	61	821	11393	-2.57	0	0.44	0.33	CBX7 EMP1 TEBP TESK2
315	GO:0006082 [5]: organic acid metabolism	3	3	62	411	11803	-2.58	0	0.98	0.67	ALDH6A1 DHRS3 TEBP
316	GO:0019752 [6]: carboxylic acid metabolism	3	3	62	409	11805	-2.58	0	0.99	0.67	ALDH6A1 DHRS3 TEBP
317	GO:0050877 [4]: neurophysiological process	4	4	61	804	11410	-2.58	0	0.47	0.35	DHRS3 GPR OPN1SW TGFBI
318	GO:0043118 [4]: negative regulation of physiological process	3	3	62	416	11798	-2.58	0	0.96	0.66	INHBA MXI1 PLAU
319	GO:0006793 [5]: phosphorus metabolism	4	4	61	778	11436	-2.58	0	0.51	0.37	INHBA LATS2 LYN TESK2
320	GO:0006796 [6]: phosphate metabolism	4	4	61	778	11436	-2.58	0	0.51	0.37	INHBA LATS2 LYN TESK2
321	GO:0001525 [6]: angiogenesis	1	1	64	48	12166	-2.58	0	1.47	0.95	NRP2
322	GO:0006812 [6]: cation transport	1	1	64	469	11745	-2.59	0	0.08	0.05	SRGAP2
323	GO:0048514 [5]: blood vessel morphogenesis	1	1	64	50	12164	-2.62	0	1.44	0.94	NRP2
324	GO:0001568 [4]: blood vessel development	1	1	64	50	12164	-2.62	0	1.44	0.94	NRP2
325	GO:0009719 [4]: response to endogenous stimulus	2	2	63	212	12002	-2.62	0	1.16	0.78	LATS2 RAD52
326	GO:0006811 [5]: ion transport	3	3	62	701	11513	-2.63	0	0.32	0.23	COL5A3 COL8A2 SRGAP2
327	GO:0006633 [7]: fatty acid biosynthesis	1	1	64	52	12162	-2.64	0	1.4	0.91	TEBP
328	GO:0016070 [5]: RNA metabolism	1	1	64	450	11764	-2.66	0	0.09	0.06	CIRBP
329	GO:0006413 [8]: translational initiation	1	1	64	53	12161	-2.66	0	1.39	0.91	GC20
330	GO:0006996 [5]: organelle organization and biogenesis	3	3	62	671	11543	-2.67	0	0.36	0.26	CBX7 TEBP TESK2
331	GO:0045184 [5]: establishment of protein localization	3	3	62	476	11738	-2.67	0	0.76	0.52	AKAP12 LTBP2 MXI1
332	GO:0015031 [5]: protein transport	3	3	62	474	11740	-2.68	0	0.76	0.52	AKAP12 LTBP2 MXI1
333	GO:0006007 [9]: glucose catabolism	1	1	64	55	12159	-2.68	0	1.36	0.88	BPGM
334	GO:0008104 [4]: protein localization	3	3	62	489	11725	-2.68	0	0.72	0.51	AKAP12 LTBP2 MXI1
335	GO:0007001 [7]: chromosome organization and biogenesis (sensu Eukaryota)	2	2	63	229	11985	-2.69	0	1.06	0.71	CBX7 TEBP
336	GO:0046907 [5]: intracellular transport	3	3	62	502	11712	-2.69	0	0.69	0.5	AKAP12 LTBP2 MXI1
337	GO:0000082 [7]: G1/S transition of mitotic cell cycle	1	1	64	56	12158	-2.7	0	1.34	0.87	LATS2
338	GO:0051244 [4]: regulation of cellular physiological process	2	2	63	565	11649	-2.7	0	0.21	0.16	INHBA MXI1
339	GO:0051276 [6]: chromosome organization and biogenesis	2	2	63	235	11979	-2.71	0	1.03	0.7	CBX7 TEBP
340	GO:0007600 [5]: sensory perception	3	3	62	561	11653	-2.71	0	0.55	0.39	DHRS3 OPN1SW TGFBI
341	GO:0006468 [8]: protein amino acid phosphorylation	3	3	62	534	11680	-2.71	0	0.61	0.43	LATS2 LYN TESK2
342	GO:0006869 [5]: lipid transport	1	1	64	58	12156	-2.72	0	1.31	0.85	OSBPL3
343	GO:0007050 [7]: cell cycle arrest	1	1	64	59	12155	-2.73	0	1.3	0.84	INHBA
344	GO:0006259 [5]: DNA metabolism	2	2	63	536	11678	-2.75	0	0.24	0.19	CBX7 RAD52
345	GO:0016053 [6]: organic acid biosynthesis	1	1	64	61	12153	-2.75	0	1.27	0.83	TEBP
346	GO:0046394 [7]: carboxylic acid biosynthesis	1	1	64	61	12153	-2.75	0	1.27	0.83	TEBP
347	GO:0051170 [7]: nuclear import	1	1	64	61	12153	-2.75	0	1.27	0.83	MXI1
348	GO:0006606 [7]: protein-nucleus import	1	1	64	61	12153	-2.75	0	1.27	0.83	MXI1
349	GO:0008544 [7]: epidermis development	1	1	64	62	12152	-2.76	0	1.26	0.82	EMP1
350	GO:0044262 [6]: cellular carbohydrate metabolism	2	2	63	256	11958	-2.76	0	0.92	0.63	BPGM ST3GAL6
351	GO:0019320 [8]: hexose catabolism	1	1	64	64	12150	-2.78	0	1.23	0.81	BPGM
352	GO:0051243 [5]: negative regulation of cellular physiological process	2	2	63	263	11951	-2.78	0	0.89	0.6	INHBA MXI1
353	GO:0046164 [6]: alcohol catabolism	1	1	64	65	12149	-2.8	0	1.22	0.81	BPGM
354	GO:0046365 [7]: monosaccharide catabolism	1	1	64	65	12149	-2.8	0	1.22	0.81	BPGM
355	GO:0046467 [7]: membrane lipid biosynthesis	1	1	64	65	12149	-2.8	0	1.22	0.81	ST8SIA1
356	GO:0006800 [5]: oxygen and reactive oxygen species metabolism	1	1	64	65	12149	-2.8	0	1.22	0.81	NCF2
357	GO:0007160 [5]: cell-matrix adhesion	1	1	64	66	12148	-2.8	0	1.2	0.81	TESK2
358	GO:0006310 [6]: DNA recombination	1	1	64	67	12147	-2.82	0	1.19	0.8	RAD52
359	GO:0006445 [7]: regulation of translation	1	1	64	67	12147	-2.82	0	1.19	0.8	GC20
360	GO:0046649 [6]: lymphocyte activation	1	1	64	70	12144	-2.84	0	1.16	0.78	INHBA
361	GO:0007610 [2]: behavior	1	1	64	70	12144	-2.84	0	1.16	0.78	EGR2
362	GO:0016192 [5]: vesicle-mediated transport	2	2	63	297	11917	-2.84	0	0.75	0.52	CXCL16 PSCD1
363	GO:0009617 [6]: response to bacteria	1	1	64	71	12143	-2.85	0	1.14	0.78	TLR1
364	GO:0030097 [5]: hemopoiesis	1	1	64	71	12143	-2.85	0	1.14	0.78	INHBA
365	GO:0007398 [6]: ectoderm development	1	1	64	71	12143	-2.85	0	1.14	0.78	EMP1
366	GO:0017038 [6]: protein import	1	1	64	72	12142	-2.86	0	1.13	0.77	MXI1
367	GO:0009308 [5]: amine metabolism	2	2	63	309	11905	-2.86	0	0.71	0.5	ALDH6A1 ST3GAL6
368	GO:0043119 [4]: positive regulation of physiological process	2	2	63	335	11879	-2.88	0	0.62	0.44	INHBA TLR1
369	GO:0006118 [6]: electron transport	2	2	63	353	11861	-2.89	0	0.57	0.41	CYP26B1 NRP2
370	GO:0006396 [6]: RNA processing	1	1	64	367	11847	-2.9	0	0.15	0.11	CIRBP
371	GO:0043123 [6]: positive regulation of I-kappaB kinase/NF-kappaB cascade	1	1	64	78	12136	-2.91	0	1.07	0.71	FLJ23091
372	GO:0007200 [7]: G-protein signaling, coupled to IP3 second messenger (phospholipase C activating)	1	1	64	80	12134	-2.91	0	1.05	0.7	OXTR
373	GO:0009893 [5]: positive regulation of metabolism	1	1	64	81	12133	-2.93	0	1.04	0.7	TLR1
374	GO:0043122 [5]: regulation of I-kappaB kinase/NF-kappaB cascade	1	1	64	81	12133	-2.93	0	1.04	0.7	FLJ23091
375	GO:0048015 [7]: phosphoinositide-mediated signaling	1	1	64	81	12133	-2.93	0	1.04	0.7	OXTR
376	GO:0006006 [8]: glucose metabolism	1	1	64	82	12132	-2.93	0	1.03	0.7	BPGM
377	GO:0043085 [4]: positive regulation of enzyme activity	1	1	64	85	12129	-2.95	0	1	0.68	TLR1
378	GO:0016052 [6]: carbohydrate catabolism	1	1	64	86	12128	-2.95	0	0.99	0.68	BPGM
379	GO:0044275 [7]: cellular carbohydrate catabolism	1	1	64	86	12128	-2.95	0	0.99	0.68	BPGM
380	GO:0030001 [7]: metal ion transport	1	1	64	343	11871	-2.97	0	0.17	0.13	SRGAP2
381	GO:0009967 [5]: positive regulation of signal transduction	1	1	64	89	12125	-2.97	0	0.97	0.66	FLJ23091
382	GO:0006092 [7]: main pathways of carbohydrate metabolism	1	1	64	92	12122	-3	0	0.94	0.64	BPGM
383	GO:0051169 [6]: nuclear transport	1	1	64	94	12120	-3	0	0.92	0.63	MXI1
384	GO:0007010 [6]: cytoskeleton organization and biogenesis	1	1	64	325	11889	-3.01	0	0.19	0.15	TESK2
385	GO:0016568 [8]: chromatin modification	1	1	64	99	12115	-3.03	0	0.88	0.6	CBX7
386	GO:0030036 [8]: actin cytoskeleton organization and biogenesis	1	1	64	100	12114	-3.03	0	0.88	0.6	TESK2
387	GO:0006913 [6]: nucleocytoplasmic transport	1	1	64	101	12113	-3.04	0	0.87	0.59	MXI1
388	GO:0006333 [8]: chromatin assembly or disassembly	1	1	64	102	12112	-3.05	0	0.86	0.59	CBX7
389	GO:0007417 [6]: central nervous system development	1	1	64	104	12110	-3.05	0	0.85	0.58	EGR2
390	GO:0030029 [7]: actin filament-based process	1	1	64	110	12104	-3.07	0	0.81	0.54	TESK2
391	GO:0019941 [9]: modification-dependent protein catabolism	1	1	64	113	12101	-3.08	0	0.79	0.53	USP31
392	GO:0006511 [10]: ubiquitin-dependent protein catabolism	1	1	64	113	12101	-3.08	0	0.79	0.53	USP31
393	GO:0019318 [7]: hexose metabolism	1	1	64	114	12100	-3.09	0	0.78	0.53	BPGM
394	GO:0000910 [5]: cytokinesis	1	1	64	115	12099	-3.09	0	0.77	0.52	LATS2
395	GO:0016064 [6]: humoral defense mechanism (sensu Vertebrata)	1	1	64	118	12096	-3.1	0	0.76	0.52	DAF
396	GO:0005996 [6]: monosaccharide metabolism	1	1	64	118	12096	-3.1	0	0.76	0.52	BPGM
397	GO:0001501 [5]: skeletal development	1	1	64	120	12094	-3.11	0	0.74	0.52	INHBA
398	GO:0048232 [6]: male gamete generation	1	1	64	121	12093	-3.11	0	0.74	0.52	TESK2
399	GO:0007283 [7]: spermatogenesis	1	1	64	121	12093	-3.11	0	0.74	0.52	TESK2
400	GO:0012502 [7]: induction of programmed cell death	1	1	64	122	12092	-3.11	0	0.73	0.52	INHBA
401	GO:0016049 [4]: cell growth	1	1	64	122	12092	-3.11	0	0.73	0.52	EMP1
402	GO:0006917 [8]: induction of apoptosis	1	1	64	122	12092	-3.11	0	0.73	0.52	INHBA
403	GO:0008361 [5]: regulation of cell size	1	1	64	122	12092	-3.11	0	0.73	0.52	EMP1
404	GO:0009582 [6]: detection of abiotic stimulus	1	1	64	124	12090	-3.11	0	0.72	0.51	OPN1SW
405	GO:0006519 [5]: amino acid and derivative metabolism	1	1	64	264	11950	-3.12	0	0.28	0.22	ALDH6A1
406	GO:0043065 [7]: positive regulation of apoptosis	1	1	64	129	12085	-3.13	0	0.69	0.5	INHBA
407	GO:0007067 [8]: mitosis	1	1	64	128	12086	-3.13	0	0.7	0.5	LATS2
408	GO:0008202 [6]: steroid metabolism	1	1	64	128	12086	-3.13	0	0.7	0.5	OSBPL3
409	GO:0006897 [6]: endocytosis	1	1	64	126	12088	-3.13	0	0.71	0.5	CXCL16
410	GO:0007156 [6]: homophilic cell adhesion	1	1	64	127	12087	-3.13	0	0.7	0.5	FAT4
411	GO:0051242 [5]: positive regulation of cellular physiological process	1	1	64	260	11954	-3.13	0	0.28	0.23	INHBA
412	GO:0042127 [5]: regulation of cell proliferation	1	1	64	259	11955	-3.14	0	0.28	0.23	MXI1
413	GO:0016071 [6]: mRNA metabolism	1	1	64	255	11959	-3.14	0	0.29	0.23	CIRBP
414	GO:0019226 [5]: transmission of nerve impulse	1	1	64	255	11959	-3.14	0	0.29	0.23	GPR
415	GO:0043068 [6]: positive regulation of programmed cell death	1	1	64	130	12084	-3.14	0	0.69	0.5	INHBA
416	GO:0000087 [7]: M phase of mitotic cell cycle	1	1	64	130	12084	-3.14	0	0.69	0.5	LATS2
417	GO:0008285 [6]: negative regulation of cell proliferation	1	1	64	130	12084	-3.14	0	0.69	0.5	MXI1
418	GO:0007268 [6]: synaptic transmission	1	1	64	248	11966	-3.15	0	0.31	0.23	GPR
419	GO:0042981 [6]: regulation of apoptosis	1	1	64	249	11965	-3.15	0	0.3	0.23	INHBA
420	GO:0043067 [5]: regulation of programmed cell death	1	1	64	251	11963	-3.15	0	0.3	0.23	INHBA
421	GO:0007264 [6]: small GTPase mediated signal transduction	1	1	64	240	11974	-3.16	0	0.32	0.24	ARHGEF3
422	GO:0006397 [7]: mRNA processing	1	1	64	236	11978	-3.17	0	0.33	0.24	CIRBP
423	GO:0050793 [3]: regulation of development	1	1	64	154	12060	-3.17	0	0.57	0.41	INHBA
424	GO:0007276 [5]: gametogenesis	1	1	64	147	12067	-3.17	0	0.6	0.43	TESK2
425	GO:0000902 [4]: cellular morphogenesis	1	1	64	161	12053	-3.18	0	0.55	0.39	EMP1
426	GO:0009892 [5]: negative regulation of metabolism	1	1	64	155	12059	-3.18	0	0.57	0.41	INHBA
427	GO:0006520 [6]: amino acid metabolism	1	1	64	225	11989	-3.18	0	0.35	0.26	ALDH6A1
428	GO:0030154 [3]: cell differentiation	1	1	64	213	12001	-3.18	0	0.38	0.29	INHBA
429	GO:0043037 [7]: translation	1	1	64	162	12052	-3.18	0	0.54	0.39	GC20
430	GO:0006959 [5]: humoral immune response	1	1	64	162	12052	-3.18	0	0.54	0.39	DAF
431	GO:0006066 [5]: alcohol metabolism	1	1	64	219	11995	-3.19	0	0.37	0.27	BPGM
432	GO:0006323 [6]: DNA packaging	1	1	64	203	12011	-3.19	0	0.41	0.31	CBX7
433	GO:0008380 [7]: RNA splicing	1	1	64	197	12017	-3.19	0	0.43	0.32	CIRBP
434	GO:0019932 [6]: second-messenger-mediated signaling	1	1	64	178	12036	-3.19	0	0.48	0.35	OXTR
435	GO:0006281 [6]: DNA repair	1	1	64	181	12033	-3.19	0	0.47	0.35	RAD52
436	GO:0000003 [3]: reproduction	1	1	64	184	12030	-3.19	0	0.46	0.35	TESK2
437	GO:0009117 [6]: nucleotide metabolism	1	1	64	184	12030	-3.19	0	0.46	0.35	ALDH6A1
438	GO:0000375 [8]: RNA splicing, via transesterification reactions	1	1	64	169	12045	-3.2	0	0.52	0.38	CIRBP
439	GO:0000377 [9]: RNA splicing, via transesterification reactions with bulged adenosine as nucleophile	1	1	64	169	12045	-3.2	0	0.52	0.38	CIRBP
440	GO:0000398 [8]: nuclear mRNA splicing, via spliceosome	1	1	64	169	12045	-3.2	0	0.52	0.38	CIRBP
441	GO:0019953 [4]: sexual reproduction	1	1	64	183	12031	-3.2	0	0.47	0.35	TESK2
442	GO:0000278 [6]: mitotic cell cycle	1	1	64	195	12019	-3.2	0	0.43	0.32	LATS2
443	GO:0006325 [7]: establishment and/or maintenance of chromatin architecture	1	1	64	195	12019	-3.2	0	0.43	0.32	CBX7
444	GO:0006974 [5]: response to DNA damage stimulus	1	1	64	200	12014	-3.2	0	0.42	0.32	RAD52
