# Supplementary material for: Latent Factor Analysis to Discover Pathway-Associated Putative Segmental Aneuploidies in Human Cancers
Source: PLoS Comput Biol. 2010 Sep 2;6(9):e1000920. doi: 10.1371/journal.pcbi.1000920 (PMC2932681; doi:10.1371/journal.pcbi.1000920)
Supplement: Table S3 — Full gather analysis of gene ontology for each factor. (0.43 MB ZIP) [file pcbi.1000920.s008.zip › Factor_Gather_GO/factor19_GO.txt]

#	Annotation	Total Genes With Ann	Your Genes (With Ann)	Your Genes (No Ann)	Genome (With Ann)	Genome (No Ann)	ln(Bayes factor)	neg ln(p value)	FE: neg ln(p value)	FE: neg ln(FDR)	Genes
1	GO:0042981 [6]: regulation of apoptosis	7	7	74	243	11955	2.46	5.86	6.66	2.04	BCL2L1 BCL2L11 BCL2L13 BRAF STK3 TNFAIP3 TNFRSF10B
2	GO:0043067 [5]: regulation of programmed cell death	7	7	74	245	11953	2.42	5.8	6.61	2.04	BCL2L1 BCL2L11 BCL2L13 BRAF STK3 TNFAIP3 TNFRSF10B
3	GO:0050794 [3]: regulation of cellular process	13	13	68	779	11419	2.25	5.55	6.26	2.04	BCL2L1 BCL2L11 BCL2L13 BRAF BRD8 CDK5R1 IL15 NPM1 SMURF1 SSR1 STK3 TNFAIP3 TNFRSF10B
4	GO:0050789 [2]: regulation of biological process	30	30	51	2837	9361	1.83	5.1	5.57	2.04	ARNTL2 BCL2L1 BCL2L11 BCL2L13 BRAF BRD8 CDK5R1 CRSP2 ELK3 HES2 IL15 ING3 JMJD2A KLF3 LRP12 NFYA NPM1 PAK2 PBX2 RORA SMURF1 SP1 SSR1 STK3 TNFAIP3 TNFRSF10B TRIP3 ZNF133 ZNF143 ZRF1
5	GO:0008219 [4]: cell death	9	9	72	461	11737	1.52	4.78	5.6	2.04	BCL2L1 BCL2L11 BCL2L13 BRAF DBC1 NPM1 STK3 TNFAIP3 TNFRSF10B
6	GO:0051244 [4]: regulation of cellular physiological process	10	10	71	557	11641	1.48	4.74	5.52	2.04	BCL2L1 BCL2L11 BCL2L13 BRAF IL15 NPM1 SSR1 STK3 TNFAIP3 TNFRSF10B
7	GO:0016265 [3]: death	9	9	72	465	11733	1.47	4.74	5.54	2.04	BCL2L1 BCL2L11 BCL2L13 BRAF DBC1 NPM1 STK3 TNFAIP3 TNFRSF10B
8	GO:0008632 [7]: apoptotic program	3	3	78	44	12154	1.29	4.6	5.62	2.04	BCL2L1 BCL2L13 TNFRSF10B
9	GO:0050896 [3]: response to stimulus	5	5	76	1939	10259	0.87	4.16	0	0	CSNK1E IL15 MAP2K1 NPM1 PLA2G4B
10	GO:0050876 [4]: reproductive physiological process	3	3	78	52	12146	0.87	4.16	5.17	2.04	PLA2G4B PSG4 PSG7
11	GO:0050791 [3]: regulation of physiological process	26	26	55	2527	9671	0.79	4.1	4.49	2.02	ARNTL2 BCL2L1 BCL2L11 BCL2L13 BRAF BRD8 CRSP2 ELK3 HES2 IL15 ING3 JMJD2A KLF3 NFYA NPM1 PBX2 RORA SP1 SSR1 STK3 TNFAIP3 TNFRSF10B TRIP3 ZNF133 ZNF143 ZRF1
12	GO:0051242 [5]: positive regulation of cellular physiological process	6	6	75	255	11943	0.75	4.06	4.9	2.02	BCL2L11 BCL2L13 IL15 SSR1 STK3 TNFRSF10B
13	GO:0009605 [4]: response to external stimulus	2	2	79	1261	10937	0.66	3.96	0	0	MAP2K1 PLA2G4B
14	GO:0030510 [6]: regulation of BMP signaling pathway	1	1	80	0	12198	0.63	3.96	5.02	2.04	SMURF1
15	GO:0030512 [6]: negative regulation of transforming growth factor beta receptor signaling pathway	1	1	80	0	12198	0.63	3.96	5.02	2.04	SMURF1
16	GO:0030514 [7]: negative regulation of BMP signaling pathway	1	1	80	0	12198	0.63	3.96	5.02	2.04	SMURF1
17	GO:0046348 [7]: amino sugar catabolism	1	1	80	0	12198	0.63	3.96	5.02	2.04	GNPDA1
18	GO:0046475 [9]: glycerophospholipid catabolism	1	1	80	0	12198	0.63	3.96	5.02	2.04	PLA2G4B
19	GO:0006043 [8]: glucosamine catabolism	1	1	80	0	12198	0.63	3.96	5.02	2.04	GNPDA1
20	GO:0006106 [7]: fumarate metabolism	1	1	80	0	12198	0.63	3.96	5.02	2.04	FH
21	GO:0007184 [9]: SMAD protein nuclear translocation	1	1	80	0	12198	0.63	3.96	5.02	2.04	ZFYVE9
22	GO:0050874 [3]: organismal physiological process	5	5	76	1839	10359	0.41	3.77	0	0	GPR IL15 PLA2G4B PSG4 PSG7
23	GO:0043065 [7]: positive regulation of apoptosis	4	4	77	126	12072	0.31	3.65	4.54	2.02	BCL2L11 BCL2L13 STK3 TNFRSF10B
24	GO:0015031 [5]: protein transport	8	8	73	469	11729	0.31	3.65	4.33	2.02	ARL10C CLTA NPM1 RAB40C SSR1 TIMM44 TNPO3 ZFYVE9
25	GO:0043068 [6]: positive regulation of programmed cell death	4	4	77	127	12071	0.29	3.6	4.52	2.02	BCL2L11 BCL2L13 STK3 TNFRSF10B
26	GO:0045184 [5]: establishment of protein localization	8	8	73	471	11727	0.28	3.6	4.31	2.02	ARL10C CLTA NPM1 RAB40C SSR1 TIMM44 TNPO3 ZFYVE9
27	GO:0043280 [5]: positive regulation of caspase activity	2	2	79	22	12176	0.18	3.5	4.53	2.02	BCL2L13 TNFRSF10B
28	GO:0043281 [4]: regulation of caspase activity	2	2	79	22	12176	0.18	3.5	4.53	2.02	BCL2L13 TNFRSF10B
29	GO:0006919 [6]: caspase activation	2	2	79	22	12176	0.18	3.5	4.53	2.02	BCL2L13 TNFRSF10B
30	GO:0008104 [4]: protein localization	8	8	73	484	11714	0.15	3.45	4.16	1.9	ARL10C CLTA NPM1 RAB40C SSR1 TIMM44 TNPO3 ZFYVE9
31	GO:0007398 [6]: ectoderm development	3	3	78	69	12129	0.15	3.45	4.43	2.02	CDSN KRT10 SMURF1
32	GO:0046907 [5]: intracellular transport	8	8	73	497	11701	0.03	0	4.02	1.9	ARL10C CLTA NPM1 RAE1 SSR1 TIMM44 TUBA4 ZFYVE9
33	GO:0006886 [6]: intracellular protein transport	6	6	75	308	11890	-0.04	0	4.05	1.9	ARL10C CLTA NPM1 SSR1 TIMM44 ZFYVE9
34	GO:0009649 [5]: entrainment of circadian clock	1	1	80	1	12197	-0.06	0	4.33	2.02	ARNTL2
35	GO:0030186 [6]: melatonin metabolism	1	1	80	1	12197	-0.06	0	4.33	2.02	ASMTL
36	GO:0030187 [7]: melatonin biosynthesis	1	1	80	1	12197	-0.06	0	4.33	2.02	ASMTL
37	GO:0042787 [10]: protein ubiquitination during ubiquitin-dependent protein catabolism	1	1	80	1	12197	-0.06	0	4.33	2.02	SMURF1
38	GO:0007183 [9]: SMAD protein heteromerization	1	1	80	1	12197	-0.06	0	4.33	2.02	ZFYVE9
39	GO:0007387 [5]: anterior compartment specification	1	1	80	1	12197	-0.06	0	4.33	2.02	PBX2
40	GO:0007388 [5]: posterior compartment specification	1	1	80	1	12197	-0.06	0	4.33	2.02	PBX2
41	GO:0006357 [8]: regulation of transcription from Pol II promoter	5	5	76	226	11972	-0.13	0	4.01	1.9	BRD8 CRSP2 ELK3 KLF3 ZNF143
42	GO:0007179 [8]: transforming growth factor beta receptor signaling pathway	2	2	79	28	12170	-0.24	0	4.1	1.9	SMURF1 ZFYVE9
43	GO:0006468 [8]: protein amino acid phosphorylation	8	8	73	529	11669	-0.27	0	3.69	1.85	BRAF CSNK1E CSNK2A1 LYN MAP2K1 PAK2 PCTK2 STK3
44	GO:0043119 [4]: positive regulation of physiological process	6	6	75	331	11867	-0.32	0	3.74	1.85	BCL2L11 BCL2L13 IL15 SSR1 STK3 TNFRSF10B
45	GO:0006915 [6]: apoptosis	7	7	74	433	11765	-0.36	0	3.66	1.85	BCL2L1 BCL2L11 BCL2L13 BRAF STK3 TNFAIP3 TNFRSF10B
46	GO:0012501 [5]: programmed cell death	7	7	74	435	11763	-0.37	0	3.63	1.85	BCL2L1 BCL2L11 BCL2L13 BRAF STK3 TNFAIP3 TNFRSF10B
47	GO:0019369 [7]: arachidonic acid metabolism	1	1	80	2	12196	-0.46	0	3.93	1.9	PLA2G4B
48	GO:0051092 [9]: activation of NF-kappaB transcription factor	1	1	80	2	12196	-0.46	0	3.93	1.9	NPM1
49	GO:0007181 [9]: transforming growth factor beta receptor complex assembly	1	1	80	2	12196	-0.46	0	3.93	1.9	ZFYVE9
50	GO:0007386 [4]: compartment specification	1	1	80	2	12196	-0.46	0	3.93	1.9	PBX2
51	GO:0007569 [4]: cell aging	1	1	80	2	12196	-0.46	0	3.93	1.9	NPM1
52	GO:0006916 [8]: anti-apoptosis	3	3	78	89	12109	-0.47	0	3.78	1.85	BCL2L1 BRAF TNFAIP3
53	GO:0007154 [3]: cell communication	30	30	51	3445	8753	-0.55	0	2.91	1.51	ARL10C ARNTL2 BMP2 BRAF BRD8 CDSN CRSP2 CSNK1E D4S234E ELK3 GPR ICAM1 IL15 KHDRBS1 KIAA0870 LRP12 LYN MAP2K1 PAK2 PLA2G4B PNN PPP2R5C RAB40C RORA SMURF1 STK3 STMN1 TGFA TNFRSF10B ZFYVE9
54	GO:0045859 [4]: regulation of protein kinase activity	3	3	78	93	12105	-0.57	0	3.67	1.85	CDK5R1 PAK2 TNFRSF10B
55	GO:0050877 [4]: neurophysiological process	1	1	80	807	11391	-0.61	0	0	0	GPR
56	GO:0007178 [7]: transmembrane receptor protein serine/threonine kinase signaling pathway	2	2	79	35	12163	-0.61	0	3.7	1.85	SMURF1 ZFYVE9
57	GO:0000041 [8]: transition metal ion transport	2	2	79	37	12161	-0.71	0	3.6	1.84	COX17 SLC11A2
58	GO:0050790 [3]: regulation of enzyme activity	4	4	77	178	12020	-0.71	0	3.44	1.8	BCL2L13 CDK5R1 PAK2 TNFRSF10B
59	GO:0006913 [6]: nucleocytoplasmic transport	3	3	78	99	12099	-0.72	0	3.51	1.8	NPM1 RAE1 ZFYVE9
60	GO:0007165 [4]: signal transduction	25	25	56	2801	9397	-0.73	0	2.75	1.48	ARL10C ARNTL2 BRAF BRD8 CRSP2 CSNK1E D4S234E ELK3 GPR IL15 KHDRBS1 KIAA0870 LRP12 LYN MAP2K1 PAK2 PLA2G4B PPP2R5C RAB40C RORA SMURF1 STK3 STMN1 TNFRSF10B ZFYVE9
61	GO:0043066 [7]: negative regulation of apoptosis	3	3	78	100	12098	-0.74	0	3.49	1.8	BCL2L1 BRAF TNFAIP3
62	GO:0030509 [9]: BMP signaling pathway	1	1	80	3	12195	-0.74	0	3.64	1.85	SMURF1
63	GO:0045884 [9]: regulation of survival gene product activity	1	1	80	3	12195	-0.74	0	3.64	1.85	BCL2L1
64	GO:0051090 [7]: regulation of transcription factor activity	1	1	80	3	12195	-0.74	0	3.64	1.85	NPM1
65	GO:0051091 [8]: positive regulation of transcription factor activity	1	1	80	3	12195	-0.74	0	3.64	1.85	NPM1
66	GO:0008634 [10]: negative regulation of survival gene product activity	1	1	80	3	12195	-0.74	0	3.64	1.85	BCL2L1
67	GO:0043069 [6]: negative regulation of programmed cell death	3	3	78	101	12097	-0.77	0	3.46	1.8	BCL2L1 BRAF TNFAIP3
68	GO:0007186 [6]: G-protein coupled receptor protein signaling pathway	2	2	79	992	11206	-0.77	0	0.01	0	D4S234E GPR
69	GO:0045449 [6]: regulation of transcription	18	18	63	1859	10339	-0.79	0	2.79	1.48	ARNTL2 BRD8 CRSP2 ELK3 HES2 ING3 JMJD2A KLF3 NFYA NPM1 PBX2 RORA SP1 TNFAIP3 TRIP3 ZNF133 ZNF143 ZRF1
70	GO:0009058 [4]: biosynthesis	2	2	79	987	11211	-0.8	0	0.01	0	ASMTL EIF2S2
71	GO:0019219 [5]: regulation of nucleobase, nucleoside, nucleotide and nucleic acid metabolism	18	18	63	1885	10313	-0.89	0	2.68	1.43	ARNTL2 BRD8 CRSP2 ELK3 HES2 ING3 JMJD2A KLF3 NFYA NPM1 PBX2 RORA SP1 TNFAIP3 TRIP3 ZNF133 ZNF143 ZRF1
72	GO:0009888 [5]: histogenesis	3	3	78	107	12091	-0.89	0	3.32	1.72	CDSN KRT10 SMURF1
73	GO:0009607 [4]: response to biotic stimulus	2	2	79	956	11242	-0.95	0	0.01	0	IL15 PLA2G4B
74	GO:0017015 [5]: regulation of transforming growth factor beta receptor signaling pathway	1	1	80	4	12194	-0.96	0	3.42	1.8	SMURF1
75	GO:0042435 [6]: indole derivative biosynthesis	1	1	80	4	12194	-0.96	0	3.42	1.8	ASMTL
76	GO:0046219 [7]: indolalkylamine biosynthesis	1	1	80	4	12194	-0.96	0	3.42	1.8	ASMTL
77	GO:0006359 [8]: regulation of transcription from Pol III promoter	1	1	80	4	12194	-0.96	0	3.42	1.8	ZNF143
78	GO:0007567 [5]: parturition	1	1	80	4	12194	-0.96	0	3.42	1.8	PLA2G4B
79	GO:0050875 [3]: cellular physiological process	66	66	15	9029	3169	-0.97	0	2.56	1.33	ALDH1A3 ARL10C ARNTL2 ASMTL BCL2L1 BCL2L11 BCL2L13 BRAF BRD8 CDK5R1 CLTA COX17 CRSP2 CSNK1E CSNK2A1 DBC1 EIF2S2 ELK3 FBXO34 FH GNPDA1 HADHSC HES2 HNRPDL IL15 ING3 JMJD2A KHDRBS1 KLF3 LOC57149 LOX LRP12 LYN MAP2K1 MFSD1 NFYA NPM1 PAK2 PBX2 PCTK2 PLA2G4B PPP1CC PTBP1 RAB40C RAE1 RORA SLC11A2 SLC2A3 SLC7A4 SMURF1 SNRPB2 SP1 SSR1 STK3 TGFA TIMM44 TNFAIP3 TNFRSF10B TNPO3 TRIP3 TUBA4 XPOT ZFYVE9 ZNF133…
80	GO:0044249 [5]: cellular biosynthesis	2	2	79	942	11256	-1.02	0	0.01	0	ASMTL EIF2S2
81	GO:0016310 [7]: phosphorylation	8	8	73	629	11569	-1.02	0	2.84	1.51	BRAF CSNK1E CSNK2A1 LYN MAP2K1 PAK2 PCTK2 STK3
82	GO:0007565 [5]: pregnancy	2	2	79	45	12153	-1.03	0	3.26	1.7	PSG4 PSG7
83	GO:0006350 [6]: transcription	18	18	63	1951	10247	-1.1	0	2.42	1.31	ARNTL2 BRD8 CRSP2 ELK3 HES2 ING3 JMJD2A KLF3 NFYA NPM1 PBX2 RORA SP1 TNFAIP3 TRIP3 ZNF133 ZNF143 ZRF1
84	GO:0042255 [7]: ribosome assembly	1	1	80	5	12193	-1.14	0	3.25	1.7	NPM1
85	GO:0007098 [8]: centrosome cycle	1	1	80	5	12193	-1.14	0	3.25	1.7	NPM1
86	GO:0008637 [8]: apoptotic mitochondrial changes	1	1	80	5	12193	-1.14	0	3.25	1.7	BCL2L1
87	GO:0012502 [7]: induction of programmed cell death	3	3	78	120	12078	-1.14	0	3.04	1.55	BCL2L11 BCL2L13 TNFRSF10B
88	GO:0006917 [8]: induction of apoptosis	3	3	78	120	12078	-1.14	0	3.04	1.55	BCL2L11 BCL2L13 TNFRSF10B
89	GO:0006366 [8]: transcription from Pol II promoter	6	6	75	424	11774	-1.2	0	2.75	1.48	BRD8 CRSP2 ELK3 KLF3 NFYA ZNF143
90	GO:0000072 [7]: M phase specific microtubule process	1	1	80	6	12192	-1.28	0	3.09	1.57	NPM1
91	GO:0007568 [3]: aging	1	1	80	6	12192	-1.28	0	3.09	1.57	NPM1
92	GO:0006605 [7]: protein targeting	3	3	78	128	12070	-1.29	0	2.89	1.51	SSR1 TIMM44 ZFYVE9
93	GO:0019222 [4]: regulation of metabolism	18	18	63	2020	10178	-1.3	0	2.17	1.16	ARNTL2 BRD8 CRSP2 ELK3 HES2 ING3 JMJD2A KLF3 NFYA NPM1 PBX2 RORA SP1 TNFAIP3 TRIP3 ZNF133 ZNF143 ZRF1
94	GO:0007166 [5]: cell surface receptor linked signal transduction	5	5	76	1416	10782	-1.33	0	0.04	0	BRD8 D4S234E GPR SMURF1 ZFYVE9
95	GO:0000082 [7]: G1/S transition of mitotic cell cycle	2	2	79	55	12143	-1.36	0	2.91	1.51	CDK5R1 KHDRBS1
96	GO:0042430 [6]: indole and derivative metabolism	1	1	80	7	12191	-1.4	0	2.96	1.54	ASMTL
97	GO:0042434 [7]: indole derivative metabolism	1	1	80	7	12191	-1.4	0	2.96	1.54	ASMTL
98	GO:0006044 [8]: N-acetylglucosamine metabolism	1	1	80	7	12191	-1.4	0	2.96	1.54	GNPDA1
99	GO:0006586 [7]: indolalkylamine metabolism	1	1	80	7	12191	-1.4	0	2.96	1.54	ASMTL
100	GO:0007212 [7]: dopamine receptor signaling pathway	1	1	80	7	12191	-1.4	0	2.96	1.54	D4S234E
101	GO:0006397 [7]: mRNA processing	4	4	77	233	11965	-1.42	0	2.64	1.4	HNRPDL KHDRBS1 PTBP1 SNRPB2
102	GO:0006810 [4]: transport	17	17	64	1958	10240	-1.5	0	1.92	1.06	ARL10C CLTA COX17 LRP12 MFSD1 NPM1 RAB40C RAE1 SLC11A2 SLC2A3 SLC7A4 SSR1 TIMM44 TNPO3 TUBA4 XPOT ZFYVE9
103	GO:0051234 [4]: establishment of localization	17	17	64	1960	10238	-1.51	0	1.91	1.06	ARL10C CLTA COX17 LRP12 MFSD1 NPM1 RAB40C RAE1 SLC11A2 SLC2A3 SLC7A4 SSR1 TIMM44 TNPO3 TUBA4 XPOT ZFYVE9
104	GO:0000060 [8]: protein-nucleus import, translocation	1	1	80	8	12190	-1.51	0	2.85	1.51	ZFYVE9
105	GO:0006041 [7]: glucosamine metabolism	1	1	80	8	12190	-1.51	0	2.85	1.51	GNPDA1
106	GO:0008625 [10]: induction of apoptosis via death domain receptors	1	1	80	8	12190	-1.51	0	2.85	1.51	TNFRSF10B
107	GO:0009395 [8]: phospholipid catabolism	1	1	80	8	12190	-1.51	0	2.85	1.51	PLA2G4B
108	GO:0007242 [5]: intracellular signaling cascade	10	10	71	981	11217	-1.52	0	2.15	1.16	ARL10C BRAF CRSP2 KHDRBS1 LYN PLA2G4B RAB40C STK3 STMN1 TNFRSF10B
109	GO:0008544 [7]: epidermis development	2	2	79	61	12137	-1.52	0	2.74	1.48	CDSN KRT10
110	GO:0006952 [5]: defense response	2	2	79	836	11362	-1.52	0	0.02	0	IL15 PLA2G4B
111	GO:0051179 [3]: localization	17	17	64	1968	10230	-1.52	0	1.89	1.05	ARL10C CLTA COX17 LRP12 MFSD1 NPM1 RAB40C RAE1 SLC11A2 SLC2A3 SLC7A4 SSR1 TIMM44 TNPO3 TUBA4 XPOT ZFYVE9
112	GO:0016071 [6]: mRNA metabolism	4	4	77	252	11946	-1.61	0	2.42	1.31	HNRPDL KHDRBS1 PTBP1 SNRPB2
113	GO:0009987 [2]: cellular process	76	76	5	10871	1327	-1.62	0	2.17	1.16	ALDH1A3 ARL10C ARNTL2 ASMTL BCL2L1 BCL2L11 BCL2L13 BMP2 BRAF BRD8 CDK5R1 CDSN CLTA COX17 CRSP2 CSNK1E CSNK2A1 D4S234E DBC1 EIF2S2 ELK3 FBXO34 FH GNPDA1 GPR HADHSC HES2 HNRPDL ICAM1 IL15 ING3 JMJD2A KHDRBS1 KIAA0870 KLF3 LOC57149 LOX LRP12 LYN MAP2K1 MFSD1 NFYA NPM1 NRG1 PAK2 PBX2 PCTK2 PLA2G4B PNN PPP1CC PPP2R5C PTBP1 RAB40C RAE1 RORA SLC11A2 SLC2A3 SLC7A4 SMURF1 SNRPB2 SP1 SSR1 STK3 STMN1 TGFA T…
114	GO:0045664 [5]: regulation of neuron differentiation	1	1	80	9	12189	-1.62	0	2.75	1.48	CDK5R1
115	GO:0006825 [9]: copper ion transport	1	1	80	9	12189	-1.62	0	2.75	1.48	COX17
116	GO:0007250 [6]: activation of NF-kappaB-inducing kinase	1	1	80	9	12189	-1.62	0	2.75	1.48	TNFRSF10B
117	GO:0040007 [3]: growth	3	3	78	151	12047	-1.63	0	2.51	1.32	BMP2 BRD8 LRP12
118	GO:0050793 [3]: regulation of development	3	3	78	152	12046	-1.64	0	2.49	1.32	BRD8 CDK5R1 LRP12
119	GO:0044238 [4]: primary metabolism	45	45	36	6241	5957	-1.67	0	1.39	0.84	ALDH1A3 ARNTL2 ASMTL BRAF BRD8 COX17 CRSP2 CSNK1E CSNK2A1 EIF2S2 ELK3 FBXO34 FH GNPDA1 HADHSC HES2 HNRPDL ING3 JMJD2A KHDRBS1 KLF3 LOX LYN MAP2K1 NFYA NPM1 PAK2 PBX2 PCTK2 PLA2G4B PPP1CC PTBP1 RORA SLC2A3 SLC7A4 SMURF1 SNRPB2 SP1 STK3 TNFAIP3 TRIP3 TUBA4 ZNF133 ZNF143 ZRF1
120	GO:0006139 [5]: nucleobase, nucleoside, nucleotide and nucleic acid metabolism	23	23	58	2944	9254	-1.69	0	1.51	0.88	ARNTL2 BRD8 CRSP2 CSNK1E ELK3 HES2 HNRPDL ING3 JMJD2A KHDRBS1 KLF3 NFYA NPM1 PBX2 PTBP1 RORA SNRPB2 SP1 TNFAIP3 TRIP3 ZNF133 ZNF143 ZRF1
121	GO:0051243 [5]: negative regulation of cellular physiological process	4	4	77	261	11937	-1.69	0	2.33	1.24	BCL2L1 BRAF NPM1 TNFAIP3
122	GO:0043285 [5]: biopolymer catabolism	1	1	80	605	11593	-1.72	0	0.02	0	SMURF1
123	GO:0008283 [4]: cell proliferation	10	10	71	1048	11150	-1.74	0	1.85	1.04	CDK5R1 DBC1 FH IL15 KHDRBS1 NPM1 PCTK2 PPP1CC SSR1 TGFA
124	GO:0006793 [5]: phosphorus metabolism	8	8	73	774	11424	-1.75	0	1.95	1.06	BRAF CSNK1E CSNK2A1 LYN MAP2K1 PAK2 PCTK2 STK3
125	GO:0006796 [6]: phosphate metabolism	8	8	73	774	11424	-1.75	0	1.95	1.06	BRAF CSNK1E CSNK2A1 LYN MAP2K1 PAK2 PCTK2 STK3
126	GO:0030163 [6]: protein catabolism	1	1	80	598	11600	-1.76	0	0.02	0	SMURF1
127	GO:0009059 [5]: macromolecule biosynthesis	1	1	80	592	11606	-1.79	0	0.02	0	EIF2S2
128	GO:0044237 [4]: cellular metabolism	46	46	35	6519	5679	-1.8	0	1.16	0.71	ALDH1A3 ARNTL2 ASMTL BRAF BRD8 COX17 CRSP2 CSNK1E CSNK2A1 EIF2S2 ELK3 FBXO34 FH GNPDA1 HADHSC HES2 HNRPDL ING3 JMJD2A KHDRBS1 KLF3 LOC57149 LOX LYN MAP2K1 NFYA NPM1 PAK2 PBX2 PCTK2 PLA2G4B PPP1CC PTBP1 RORA SLC7A4 SMURF1 SNRPB2 SP1 STK3 TNFAIP3 TNFRSF10B TRIP3 TUBA4 ZNF133 ZNF143 ZRF1
129	GO:0006355 [7]: regulation of transcription, DNA-dependent	15	15	66	1798	10400	-1.8	0	1.57	0.92	ARNTL2 BRD8 CRSP2 ELK3 HES2 ING3 JMJD2A KLF3 NFYA PBX2 RORA SP1 TRIP3 ZNF133 ZNF143
130	GO:0000074 [6]: regulation of cell cycle	5	5	76	393	11805	-1.81	0	2.1	1.13	CDK5R1 FH KHDRBS1 PCTK2 TGFA
131	GO:0000375 [8]: RNA splicing, via transesterification reactions	3	3	78	167	12031	-1.82	0	2.28	1.24	HNRPDL PTBP1 SNRPB2
132	GO:0000377 [9]: RNA splicing, via transesterification reactions with bulged adenosine as nucleophile	3	3	78	167	12031	-1.82	0	2.28	1.24	HNRPDL PTBP1 SNRPB2
133	GO:0000398 [8]: nuclear mRNA splicing, via spliceosome	3	3	78	167	12031	-1.82	0	2.28	1.24	HNRPDL PTBP1 SNRPB2
134	GO:0044257 [7]: cellular protein catabolism	1	1	80	583	11615	-1.84	0	0.02	0	SMURF1
135	GO:0006508 [8]: proteolysis and peptidolysis	1	1	80	583	11615	-1.84	0	0.02	0	SMURF1
136	GO:0045047 [6]: protein-ER targeting	1	1	80	12	12186	-1.86	0	2.5	1.32	SSR1
137	GO:0006040 [6]: amino sugar metabolism	1	1	80	12	12186	-1.86	0	2.5	1.32	GNPDA1
138	GO:0006613 [7]: cotranslational protein-membrane targeting	1	1	80	12	12186	-1.86	0	2.5	1.32	SSR1
139	GO:0008152 [3]: metabolism	48	48	33	6917	5281	-1.88	0	1.01	0.6	ALDH1A3 ARNTL2 ASMTL BRAF BRD8 CDSN COX17 CRSP2 CSNK1E CSNK2A1 EIF2S2 ELK3 FBXO34 FH GNPDA1 HADHSC HES2 HNRPDL ING3 JMJD2A KHDRBS1 KLF3 LOC57149 LOX LYN MAP2K1 NFYA NPM1 PAK2 PBX2 PCTK2 PLA2G4B PPP1CC PTBP1 RORA SLC2A3 SLC7A4 SMURF1 SNRPB2 SP1 STK3 TNFAIP3 TNFRSF10B TRIP3 TUBA4 ZNF133 ZNF143 ZRF1
140	GO:0006351 [7]: transcription, DNA-dependent	15	15	66	1854	10344	-1.9	0	1.41	0.84	ARNTL2 BRD8 CRSP2 ELK3 HES2 ING3 JMJD2A KLF3 NFYA PBX2 RORA SP1 TRIP3 ZNF133 ZNF143
141	GO:0006955 [4]: immune response	2	2	79	745	11453	-1.92	0	0.04	0	IL15 PLA2G4B
142	GO:0043118 [4]: negative regulation of physiological process	5	5	76	414	11784	-1.93	0	1.95	1.06	BCL2L1 BRAF KLF3 NPM1 TNFAIP3
143	GO:0015749 [6]: monosaccharide transport	1	1	80	13	12185	-1.93	0	2.42	1.31	SLC2A3
144	GO:0015758 [8]: glucose transport	1	1	80	13	12185	-1.93	0	2.42	1.31	SLC2A3
145	GO:0030521 [8]: androgen receptor signaling pathway	1	1	80	13	12185	-1.93	0	2.42	1.31	CRSP2
146	GO:0046466 [7]: membrane lipid catabolism	1	1	80	13	12185	-1.93	0	2.42	1.31	PLA2G4B
147	GO:0008645 [7]: hexose transport	1	1	80	13	12185	-1.93	0	2.42	1.31	SLC2A3
148	GO:0009056 [4]: catabolism	3	3	78	906	11292	-1.94	0	0.06	0	GNPDA1 PLA2G4B SMURF1
149	GO:0006469 [5]: negative regulation of protein kinase activity	1	1	80	14	12184	-1.99	0	2.36	1.26	PAK2
150	GO:0043085 [4]: positive regulation of enzyme activity	2	2	79	84	12114	-2	0	2.2	1.18	BCL2L13 TNFRSF10B
151	GO:0006091 [5]: generation of precursor metabolites and energy	6	6	75	563	11635	-2	0	1.76	1	COX17 FH GNPDA1 LOC57149 PPP1CC TNFRSF10B
152	GO:0007049 [5]: cell cycle	7	7	74	706	11492	-2.02	0	1.66	0.93	CDK5R1 DBC1 FH KHDRBS1 NPM1 PCTK2 TGFA
153	GO:0019722 [7]: calcium-mediated signaling	1	1	80	15	12183	-2.05	0	2.3	1.24	PLA2G4B
154	GO:0030182 [4]: neuron differentiation	1	1	80	15	12183	-2.05	0	2.3	1.24	CDK5R1
155	GO:0007623 [4]: circadian rhythm	1	1	80	15	12183	-2.05	0	2.3	1.24	ARNTL2
156	GO:0009057 [5]: macromolecule catabolism	2	2	79	708	11490	-2.07	0	0.05	0	GNPDA1 SMURF1
157	GO:0043283 [4]: biopolymer metabolism	8	8	73	1603	10595	-2.07	0	0.16	0.07	BRD8 CSNK1E HNRPDL KHDRBS1 PPP1CC PTBP1 SMURF1 SNRPB2
158	GO:0006464 [7]: protein modification	12	12	69	1497	10701	-2.08	0	1.24	0.76	BRAF CSNK1E CSNK2A1 FBXO34 LOX LYN MAP2K1 PAK2 PCTK2 SMURF1 STK3 TNFAIP3
159	GO:0019538 [5]: protein metabolism	17	17	64	2791	9407	-2.09	0	0.36	0.18	BRAF COX17 CSNK1E CSNK2A1 EIF2S2 FBXO34 LOX LYN MAP2K1 NPM1 PAK2 PCTK2 SMURF1 STK3 TNFAIP3 TUBA4 ZRF1
160	GO:0006811 [5]: ion transport	2	2	79	702	11496	-2.09	0	0.05	0	COX17 SLC11A2
161	GO:0043170 [4]: macromolecule metabolism	21	21	60	3125	9073	-2.1	0	0.66	0.39	BRAF COX17 CSNK1E CSNK2A1 EIF2S2 FBXO34 FH GNPDA1 LOX LYN MAP2K1 NPM1 PAK2 PCTK2 PPP1CC SLC2A3 SMURF1 STK3 TNFAIP3 TUBA4 ZRF1
162	GO:0008380 [7]: RNA splicing	3	3	78	195	12003	-2.1	0	1.95	1.06	HNRPDL PTBP1 SNRPB2
163	GO:0006612 [8]: protein-membrane targeting	1	1	80	16	12182	-2.1	0	2.24	1.21	SSR1
164	GO:0044267 [6]: cellular protein metabolism	17	17	64	2770	9428	-2.11	0	0.38	0.19	BRAF COX17 CSNK1E CSNK2A1 EIF2S2 FBXO34 LOX LYN MAP2K1 NPM1 PAK2 PCTK2 SMURF1 STK3 TNFAIP3 TUBA4 ZRF1
165	GO:0044260 [5]: cellular macromolecule metabolism	20	20	61	2966	9232	-2.11	0	0.67	0.39	BRAF COX17 CSNK1E CSNK2A1 EIF2S2 FBXO34 FH GNPDA1 LOX LYN MAP2K1 NPM1 PAK2 PCTK2 PPP1CC SMURF1 STK3 TNFAIP3 TUBA4 ZRF1
166	GO:0006412 [6]: protein biosynthesis	1	1	80	530	11668	-2.11	0	0.03	0	EIF2S2
167	GO:0044265 [6]: cellular macromolecule catabolism	2	2	79	693	11505	-2.13	0	0.05	0	GNPDA1 SMURF1
168	GO:0006950 [4]: response to stress	3	3	78	847	11351	-2.14	0	0.08	0.01	CSNK1E NPM1 PLA2G4B
169	GO:0051169 [6]: nuclear transport	2	2	79	93	12105	-2.14	0	2.04	1.09	RAE1 ZFYVE9
170	GO:0044248 [5]: cellular catabolism	3	3	78	832	11366	-2.19	0	0.08	0.01	GNPDA1 PLA2G4B SMURF1
171	GO:0006383 [8]: transcription from Pol III promoter	1	1	80	18	12180	-2.21	0	2.13	1.15	ZNF143
172	GO:0006626 [8]: protein-mitochondrial targeting	1	1	80	18	12180	-2.21	0	2.13	1.15	TIMM44
173	GO:0007275 [2]: development	13	13	68	1774	10424	-2.21	0	0.92	0.55	BMP2 BRAF BRD8 CDK5R1 CDSN GNPDA1 KLF3 KRT10 LRP12 NPM1 NRG1 PBX2 SMURF1
174	GO:0016043 [4]: cell organization and biogenesis	3	3	78	822	11376	-2.22	0	0.09	0.01	BRD8 NPM1 TUBA4
175	GO:0030154 [3]: cell differentiation	3	3	78	211	11987	-2.23	0	1.79	1.01	CDK5R1 NRG1 SMURF1
176	GO:0043207 [5]: response to external biotic stimulus	1	1	80	501	11697	-2.25	0	0.03	0	PLA2G4B
177	GO:0040008 [4]: regulation of growth	2	2	79	101	12097	-2.26	0	1.91	1.06	BRD8 LRP12
178	GO:0006100 [8]: tricarboxylic acid cycle intermediate metabolism	1	1	80	20	12178	-2.29	0	2.04	1.09	FH
179	GO:0006826 [9]: iron ion transport	1	1	80	20	12178	-2.29	0	2.04	1.09	SLC11A2
180	GO:0015674 [7]: di-, tri-valent inorganic cation transport	2	2	79	104	12094	-2.29	0	1.87	1.05	COX17 SLC11A2
181	GO:0007582 [2]: physiological process	70	70	11	10392	1806	-2.3	0	0.79	0.48	ALDH1A3 ARL10C ARNTL2 ASMTL BCL2L1 BCL2L11 BCL2L13 BRAF BRD8 CDK5R1 CDSN CLTA COX17 CRSP2 CSNK1E CSNK2A1 DBC1 EIF2S2 ELK3 FBXO34 FH GNPDA1 GPR HADHSC HES2 HNRPDL IL15 ING3 JMJD2A KHDRBS1 KLF3 LOC57149 LOX LRP12 LYN MAP2K1 MFSD1 NFYA NPM1 PAK2 PBX2 PCTK2 PLA2G4B PPP1CC PSG4 PSG7 PTBP1 RAB40C RAE1 RORA SLC11A2 SLC2A3 SLC7A4 SMURF1 SNRPB2 SP1 SSR1 STK3 TGFA TIMM44 TNFAIP3 TNFRSF10B TNPO3 TRIP3 TUBA4…
182	GO:0009968 [5]: negative regulation of signal transduction	1	1	80	21	12177	-2.33	0	2	1.08	SMURF1
183	GO:0042401 [7]: biogenic amine biosynthesis	1	1	80	21	12177	-2.33	0	2	1.08	ASMTL
184	GO:0046785 [8]: microtubule polymerization	1	1	80	21	12177	-2.33	0	2	1.08	TUBA4
185	GO:0006099 [8]: tricarboxylic acid cycle	1	1	80	21	12177	-2.33	0	2	1.08	FH
186	GO:0006396 [6]: RNA processing	4	4	77	364	11834	-2.35	0	1.49	0.87	HNRPDL KHDRBS1 PTBP1 SNRPB2
187	GO:0030518 [7]: steroid hormone receptor signaling pathway	1	1	80	22	12176	-2.37	0	1.96	1.06	CRSP2
188	GO:0009613 [5]: response to pest, pathogen or parasite	1	1	80	470	11728	-2.39	0	0.04	0	PLA2G4B
189	GO:0007389 [3]: pattern specification	1	1	80	23	12175	-2.4	0	1.92	1.06	PBX2
190	GO:0007264 [6]: small GTPase mediated signal transduction	3	3	78	238	11960	-2.41	0	1.55	0.9	ARL10C KHDRBS1 RAB40C
191	GO:0008284 [6]: positive regulation of cell proliferation	2	2	79	117	12081	-2.44	0	1.69	0.95	IL15 SSR1
192	GO:0030522 [6]: intracellular receptor-mediated signaling pathway	1	1	80	24	12174	-2.44	0	1.88	1.05	CRSP2
193	GO:0042398 [6]: amino acid derivative biosynthesis	1	1	80	24	12174	-2.44	0	1.88	1.05	ASMTL
194	GO:0044242 [6]: cellular lipid catabolism	1	1	80	24	12174	-2.44	0	1.88	1.05	PLA2G4B
195	GO:0009653 [3]: morphogenesis	8	8	73	1142	11056	-2.46	0	0.71	0.42	BMP2 BRAF BRD8 CDK5R1 CDSN KRT10 NRG1 SMURF1
196	GO:0009887 [4]: organogenesis	7	7	74	917	11281	-2.47	0	0.89	0.53	BMP2 BRAF CDK5R1 CDSN KRT10 NRG1 SMURF1
197	GO:0048513 [3]: organ development	7	7	74	917	11281	-2.47	0	0.89	0.53	BMP2 BRAF CDK5R1 CDSN KRT10 NRG1 SMURF1
198	GO:0042446 [6]: hormone biosynthesis	1	1	80	25	12173	-2.47	0	1.84	1.04	ASMTL
199	GO:0005977 [8]: glycogen metabolism	1	1	80	25	12173	-2.47	0	1.84	1.04	PPP1CC
200	GO:0016481 [7]: negative regulation of transcription	2	2	79	122	12076	-2.49	0	1.62	0.92	KLF3 TNFAIP3
201	GO:0044262 [6]: cellular carbohydrate metabolism	3	3	78	255	11943	-2.5	0	1.42	0.84	FH GNPDA1 PPP1CC
202	GO:0006073 [7]: glucan metabolism	1	1	80	26	12172	-2.5	0	1.81	1.02	PPP1CC
203	GO:0006406 [8]: mRNA-nucleus export	1	1	80	26	12172	-2.5	0	1.81	1.02	RAE1
204	GO:0005975 [5]: carbohydrate metabolism	4	4	77	404	11794	-2.5	0	1.26	0.77	FH GNPDA1 PPP1CC SLC2A3
205	GO:0042127 [5]: regulation of cell proliferation	3	3	78	257	11941	-2.52	0	1.4	0.84	IL15 NPM1 SSR1
206	GO:0019752 [6]: carboxylic acid metabolism	4	4	77	408	11790	-2.52	0	1.24	0.76	FH HADHSC PLA2G4B SLC7A4
207	GO:0006897 [6]: endocytosis	2	2	79	125	12073	-2.52	0	1.59	0.92	LRP12 ZFYVE9
208	GO:0006082 [5]: organic acid metabolism	4	4	77	410	11788	-2.52	0	1.23	0.75	FH HADHSC PLA2G4B SLC7A4
209	GO:0051028 [7]: mRNA transport	1	1	80	27	12171	-2.53	0	1.78	1.01	RAE1
210	GO:0006650 [8]: glycerophospholipid metabolism	1	1	80	27	12171	-2.53	0	1.78	1.01	PLA2G4B
211	GO:0007265 [7]: Ras protein signal transduction	1	1	80	27	12171	-2.53	0	1.78	1.01	KHDRBS1
212	GO:0008624 [9]: induction of apoptosis by extracellular signals	1	1	80	28	12170	-2.56	0	1.74	1	TNFRSF10B
213	GO:0045934 [6]: negative regulation of nucleobase, nucleoside, nucleotide and nucleic acid metabolism	2	2	79	130	12068	-2.56	0	1.53	0.89	KLF3 TNFAIP3
214	GO:0048511 [3]: rhythmic process	1	1	80	29	12169	-2.59	0	1.71	0.97	ARNTL2
215	GO:0015980 [6]: energy derivation by oxidation of organic compounds	2	2	79	136	12062	-2.62	0	1.47	0.86	FH PPP1CC
216	GO:0016070 [5]: RNA metabolism	4	4	77	447	11751	-2.62	0	1.06	0.65	HNRPDL KHDRBS1 PTBP1 SNRPB2
217	GO:0043086 [4]: negative regulation of enzyme activity	1	1	80	31	12167	-2.63	0	1.66	0.93	PAK2
218	GO:0006996 [5]: organelle organization and biogenesis	3	3	78	671	11527	-2.64	0	0.19	0.09	BRD8 NPM1 TUBA4
219	GO:0006631 [6]: fatty acid metabolism	2	2	79	141	12057	-2.65	0	1.41	0.84	HADHSC PLA2G4B
220	GO:0006112 [7]: energy reserve metabolism	1	1	80	32	12166	-2.66	0	1.63	0.92	PPP1CC
221	GO:0006367 [9]: transcription initiation from Pol II promoter	1	1	80	32	12166	-2.66	0	1.63	0.92	CRSP2
222	GO:0008643 [5]: carbohydrate transport	1	1	80	32	12166	-2.66	0	1.63	0.92	SLC2A3
223	GO:0007017 [7]: microtubule-based process	2	2	79	142	12056	-2.66	0	1.4	0.84	NPM1 TUBA4
224	GO:0006259 [5]: DNA metabolism	2	2	79	536	11662	-2.68	0	0.13	0.05	BRD8 CSNK1E
225	GO:0006405 [7]: RNA-nucleus export	1	1	80	33	12165	-2.69	0	1.6	0.92	RAE1
226	GO:0007420 [7]: brain development	1	1	80	33	12165	-2.69	0	1.6	0.92	CDK5R1
227	GO:0050657 [6]: nucleic acid transport	1	1	80	34	12164	-2.71	0	1.57	0.92	RAE1
228	GO:0050658 [6]: RNA transport	1	1	80	34	12164	-2.71	0	1.57	0.92	RAE1
229	GO:0051236 [5]: establishment of RNA localization	1	1	80	34	12164	-2.71	0	1.57	0.92	RAE1
230	GO:0006403 [4]: RNA localization	1	1	80	34	12164	-2.71	0	1.57	0.92	RAE1
231	GO:0007167 [6]: enzyme linked receptor protein signaling pathway	2	2	79	149	12049	-2.71	0	1.34	0.81	SMURF1 ZFYVE9
232	GO:0009308 [5]: amine metabolism	3	3	78	308	11890	-2.72	0	1.09	0.66	ASMTL GNPDA1 SLC7A4
233	GO:0009892 [5]: negative regulation of metabolism	2	2	79	154	12044	-2.75	0	1.29	0.78	KLF3 TNFAIP3
234	GO:0007267 [4]: cell-cell signaling	4	4	77	534	11664	-2.76	0	0.74	0.44	BMP2 GPR IL15 TGFA
235	GO:0051168 [7]: nuclear export	1	1	80	38	12160	-2.79	0	1.48	0.87	RAE1
236	GO:0051258 [7]: protein polymerization	1	1	80	38	12160	-2.79	0	1.48	0.87	TUBA4
237	GO:0000079 [5]: regulation of cyclin dependent protein kinase activity	1	1	80	38	12160	-2.79	0	1.48	0.87	CDK5R1
238	GO:0009628 [5]: response to abiotic stimulus	1	1	80	380	11818	-2.79	0	0.08	0.01	MAP2K1
239	GO:0044264 [6]: cellular polysaccharide metabolism	1	1	80	39	12159	-2.81	0	1.46	0.86	PPP1CC
240	GO:0007338 [6]: fertilization (sensu Metazoa)	1	1	80	39	12159	-2.81	0	1.46	0.86	GNPDA1
241	GO:0007155 [4]: cell adhesion	3	3	78	579	11619	-2.82	0	0.29	0.16	CDSN ICAM1 PNN
242	GO:0009966 [4]: regulation of signal transduction	2	2	79	168	12030	-2.83	0	1.17	0.71	SMURF1 TNFRSF10B
243	GO:0009566 [5]: fertilization	1	1	80	41	12157	-2.84	0	1.41	0.84	GNPDA1
244	GO:0015931 [5]: nucleobase, nucleoside, nucleotide and nucleic acid transport	1	1	80	41	12157	-2.84	0	1.41	0.84	RAE1
245	GO:0006629 [5]: lipid metabolism	3	3	78	550	11648	-2.86	0	0.34	0.18	ALDH1A3 HADHSC PLA2G4B
246	GO:0005976 [5]: polysaccharide metabolism	1	1	80	42	12156	-2.86	0	1.39	0.84	PPP1CC
247	GO:0006512 [8]: ubiquitin cycle	3	3	78	544	11654	-2.86	0	0.35	0.18	FBXO34 SMURF1 TNFAIP3
248	GO:0006812 [6]: cation transport	2	2	79	468	11730	-2.87	0	0.2	0.1	COX17 SLC11A2
249	GO:0045860 [5]: positive regulation of protein kinase activity	1	1	80	43	12155	-2.88	0	1.37	0.83	TNFRSF10B
250	GO:0000226 [8]: microtubule cytoskeleton organization and biogenesis	1	1	80	44	12154	-2.9	0	1.35	0.82	NPM1
251	GO:0006576 [6]: biogenic amine metabolism	1	1	80	44	12154	-2.9	0	1.35	0.82	ASMTL
252	GO:0000086 [7]: G2/M transition of mitotic cell cycle	1	1	80	45	12153	-2.9	0	1.34	0.81	CDK5R1
253	GO:0042445 [5]: hormone metabolism	1	1	80	46	12152	-2.92	0	1.32	0.8	ASMTL
254	GO:0000278 [6]: mitotic cell cycle	2	2	79	194	12004	-2.93	0	0.99	0.59	CDK5R1 KHDRBS1
255	GO:0045595 [4]: regulation of cell differentiation	1	1	80	47	12151	-2.94	0	1.3	0.79	CDK5R1
256	GO:0044255 [5]: cellular lipid metabolism	2	2	79	427	11771	-2.96	0	0.25	0.13	HADHSC PLA2G4B
257	GO:0006352 [8]: transcription initiation	1	1	80	49	12149	-2.96	0	1.27	0.77	CRSP2
258	GO:0006575 [6]: amino acid derivative metabolism	1	1	80	50	12148	-2.98	0	1.25	0.76	ASMTL
259	GO:0006457 [7]: protein folding	2	2	79	215	11983	-3	0	0.87	0.51	COX17 ZRF1
260	GO:0007399 [5]: neurogenesis	2	2	79	401	11797	-3.02	0	0.29	0.15	CDK5R1 NRG1
261	GO:0046483 [5]: heterocycle metabolism	1	1	80	53	12145	-3.02	0	1.2	0.73	ASMTL
262	GO:0006413 [8]: translational initiation	1	1	80	53	12145	-3.02	0	1.2	0.73	EIF2S2
263	GO:0042254 [6]: ribosome biogenesis and assembly	1	1	80	54	12144	-3.03	0	1.19	0.72	NPM1
264	GO:0006865 [6]: amino acid transport	1	1	80	56	12142	-3.06	0	1.16	0.71	SLC7A4
265	GO:0009790 [3]: embryonic development	1	1	80	58	12140	-3.07	0	1.13	0.68	NRG1
266	GO:0000004 [2]: biological_process unknown	2	2	79	353	11845	-3.08	0	0.38	0.19	MUM1 P29
267	GO:0006118 [6]: electron transport	2	2	79	353	11845	-3.08	0	0.38	0.19	LOC57149 TNFRSF10B
268	GO:0007243 [6]: protein kinase cascade	2	2	79	250	11948	-3.08	0	0.7	0.41	STK3 TNFRSF10B
269	GO:0007050 [7]: cell cycle arrest	1	1	80	59	12139	-3.08	0	1.11	0.67	KHDRBS1
270	GO:0006519 [5]: amino acid and derivative metabolism	2	2	79	263	11935	-3.08	0	0.64	0.38	ASMTL SLC7A4
271	GO:0016567 [9]: protein ubiquitination	1	1	80	304	11894	-3.08	0	0.14	0.05	SMURF1
272	GO:0030001 [7]: metal ion transport	2	2	79	342	11856	-3.09	0	0.4	0.2	COX17 SLC11A2
273	GO:0016192 [5]: vesicle-mediated transport	2	2	79	297	11901	-3.1	0	0.53	0.3	LRP12 ZFYVE9
274	GO:0007010 [6]: cytoskeleton organization and biogenesis	2	2	79	324	11874	-3.1	0	0.45	0.23	NPM1 TUBA4
275	GO:0051170 [7]: nuclear import	1	1	80	61	12137	-3.1	0	1.09	0.66	ZFYVE9
276	GO:0006606 [7]: protein-nucleus import	1	1	80	61	12137	-3.1	0	1.09	0.66	ZFYVE9
277	GO:0015837 [5]: amine transport	1	1	80	63	12135	-3.12	0	1.06	0.65	SLC7A4
278	GO:0000122 [9]: negative regulation of transcription from Pol II promoter	1	1	80	63	12135	-3.12	0	1.06	0.65	KLF3
279	GO:0009611 [5]: response to wounding	1	1	80	285	11913	-3.14	0	0.16	0.07	PLA2G4B
280	GO:0007028 [5]: cytoplasm organization and biogenesis	1	1	80	67	12131	-3.15	0	1.01	0.6	NPM1
281	GO:0015849 [5]: organic acid transport	1	1	80	72	12126	-3.19	0	0.96	0.58	SLC7A4
282	GO:0017038 [6]: protein import	1	1	80	72	12126	-3.19	0	0.96	0.58	ZFYVE9
283	GO:0046942 [6]: carboxylic acid transport	1	1	80	72	12126	-3.19	0	0.96	0.58	SLC7A4
284	GO:0009309 [6]: amine biosynthesis	1	1	80	72	12126	-3.19	0	0.96	0.58	ASMTL
285	GO:0019226 [5]: transmission of nerve impulse	1	1	80	255	11943	-3.23	0	0.2	0.1	GPR
286	GO:0043123 [6]: positive regulation of I-kappaB kinase/NF-kappaB cascade	1	1	80	78	12120	-3.23	0	0.9	0.53	TNFRSF10B
287	GO:0006644 [7]: phospholipid metabolism	1	1	80	80	12118	-3.24	0	0.88	0.52	PLA2G4B
288	GO:0007268 [6]: synaptic transmission	1	1	80	248	11950	-3.25	0	0.21	0.1	GPR
289	GO:0016042 [5]: lipid catabolism	1	1	80	82	12116	-3.25	0	0.86	0.51	PLA2G4B
290	GO:0043122 [5]: regulation of I-kappaB kinase/NF-kappaB cascade	1	1	80	81	12117	-3.25	0	0.87	0.51	TNFRSF10B
291	GO:0030705 [6]: cytoskeleton-dependent intracellular transport	1	1	80	85	12113	-3.27	0	0.83	0.49	TUBA4
292	GO:0007018 [7]: microtubule-based movement	1	1	80	85	12113	-3.27	0	0.83	0.49	TUBA4
293	GO:0016052 [6]: carbohydrate catabolism	1	1	80	86	12112	-3.27	0	0.82	0.49	GNPDA1
294	GO:0044275 [7]: cellular carbohydrate catabolism	1	1	80	86	12112	-3.27	0	0.82	0.49	GNPDA1
295	GO:0045892 [8]: negative regulation of transcription, DNA-dependent	1	1	80	87	12111	-3.28	0	0.82	0.49	KLF3
296	GO:0051276 [6]: chromosome organization and biogenesis	1	1	80	236	11962	-3.28	0	0.23	0.12	BRD8
297	GO:0009967 [5]: positive regulation of signal transduction	1	1	80	89	12109	-3.29	0	0.8	0.48	TNFRSF10B
298	GO:0045786 [7]: negative regulation of cell cycle	1	1	80	89	12109	-3.29	0	0.8	0.48	FH
299	GO:0006725 [5]: aromatic compound metabolism	1	1	80	89	12109	-3.29	0	0.8	0.48	ASMTL
300	GO:0042221 [6]: response to chemical substance	1	1	80	229	11969	-3.3	0	0.24	0.13	MAP2K1
301	GO:0007001 [7]: chromosome organization and biogenesis (sensu Eukaryota)	1	1	80	230	11968	-3.31	0	0.24	0.13	BRD8
302	GO:0001558 [4]: regulation of cell growth	1	1	80	94	12104	-3.31	0	0.76	0.46	BRD8
303	GO:0006092 [7]: main pathways of carbohydrate metabolism	1	1	80	92	12106	-3.31	0	0.77	0.47	FH
304	GO:0006520 [6]: amino acid metabolism	1	1	80	225	11973	-3.32	0	0.25	0.13	SLC7A4
305	GO:0006066 [5]: alcohol metabolism	1	1	80	219	11979	-3.33	0	0.26	0.13	ALDH1A3
306	GO:0016568 [8]: chromatin modification	1	1	80	99	12099	-3.33	0	0.72	0.43	BRD8
307	GO:0009719 [4]: response to endogenous stimulus	1	1	80	213	11985	-3.33	0	0.27	0.14	CSNK1E
308	GO:0007417 [6]: central nervous system development	1	1	80	104	12094	-3.35	0	0.69	0.41	CDK5R1
309	GO:0007249 [7]: I-kappaB kinase/NF-kappaB cascade	1	1	80	108	12090	-3.35	0	0.66	0.39	TNFRSF10B
310	GO:0006323 [6]: DNA packaging	1	1	80	203	11995	-3.35	0	0.3	0.16	BRD8
311	GO:0006974 [5]: response to DNA damage stimulus	1	1	80	200	11998	-3.36	0	0.3	0.16	CSNK1E
312	GO:0019941 [9]: modification-dependent protein catabolism	1	1	80	113	12085	-3.37	0	0.63	0.37	SMURF1
313	GO:0006511 [10]: ubiquitin-dependent protein catabolism	1	1	80	113	12085	-3.37	0	0.63	0.37	SMURF1
314	GO:0006325 [7]: establishment and/or maintenance of chromatin architecture	1	1	80	195	12003	-3.37	0	0.32	0.17	BRD8
315	GO:0006461 [7]: protein complex assembly	1	1	80	195	12003	-3.37	0	0.32	0.17	NPM1
316	GO:0006954 [5]: inflammatory response	1	1	80	195	12003	-3.37	0	0.32	0.17	PLA2G4B
317	GO:0000910 [5]: cytokinesis	1	1	80	115	12083	-3.38	0	0.62	0.37	PPP1CC
318	GO:0042330 [5]: taxis	1	1	80	116	12082	-3.38	0	0.61	0.37	MAP2K1
319	GO:0006935 [6]: chemotaxis	1	1	80	116	12082	-3.38	0	0.61	0.37	MAP2K1
320	GO:0001501 [5]: skeletal development	1	1	80	120	12078	-3.38	0	0.59	0.35	BMP2
321	GO:0006643 [6]: membrane lipid metabolism	1	1	80	120	12078	-3.38	0	0.59	0.35	PLA2G4B
322	GO:0006281 [6]: DNA repair	1	1	80	181	12017	-3.38	0	0.35	0.18	CSNK1E
323	GO:0006928 [4]: cell motility	1	1	80	181	12017	-3.38	0	0.35	0.18	MAP2K1
324	GO:0000003 [3]: reproduction	1	1	80	184	12014	-3.38	0	0.34	0.18	GNPDA1
325	GO:0019953 [4]: sexual reproduction	1	1	80	183	12015	-3.38	0	0.35	0.18	GNPDA1
326	GO:0016049 [4]: cell growth	1	1	80	122	12076	-3.39	0	0.58	0.35	BRD8
327	GO:0008361 [5]: regulation of cell size	1	1	80	122	12076	-3.39	0	0.58	0.35	BRD8
328	GO:0019932 [6]: second-messenger-mediated signaling	1	1	80	178	12020	-3.39	0	0.36	0.18	PLA2G4B
329	GO:0016337 [5]: cell-cell adhesion	1	1	80	180	12018	-3.39	0	0.36	0.18	ICAM1
330	GO:0008285 [6]: negative regulation of cell proliferation	1	1	80	130	12068	-3.4	0	0.54	0.31	NPM1
331	GO:0000902 [4]: cellular morphogenesis	1	1	80	161	12037	-3.4	0	0.42	0.2	BRD8
332	GO:0000279 [6]: M phase	1	1	80	173	12025	-3.4	0	0.38	0.19	NPM1
333	GO:0045045 [5]: secretory pathway	1	1	80	139	12059	-3.4	0	0.5	0.28	SSR1
334	GO:0043037 [7]: translation	1	1	80	162	12036	-3.4	0	0.41	0.2	EIF2S2
