# Supplementary material for: Latent Factor Analysis to Discover Pathway-Associated Putative Segmental Aneuploidies in Human Cancers
Source: PLoS Comput Biol. 2010 Sep 2;6(9):e1000920. doi: 10.1371/journal.pcbi.1000920 (PMC2932681; doi:10.1371/journal.pcbi.1000920)
Supplement: Table S3 — Full gather analysis of gene ontology for each factor. (0.43 MB ZIP) [file pcbi.1000920.s008.zip › Factor_Gather_GO/factor2_GO.txt]

#	Annotation	Total Genes With Ann	Your Genes (With Ann)	Your Genes (No Ann)	Genome (With Ann)	Genome (No Ann)	ln(Bayes factor)	neg ln(p value)	FE: neg ln(p value)	FE: neg ln(FDR)	Genes
1	GO:0050875 [3]: cellular physiological process	153	153	17	8942	3167	10.92	11.17	15.69	9.41	APP ARF4 ARL10C ARNTL ATF2 ATP6V1A AUH B3GNT1 BCL2L1 BCL2L13 BIRC4 CANX CAPN7 CCNG2 CDKN1C CFLAR CNOT8 COL8A2 CREB1 CSNK2A1 CUL3 DAB2 DLEU1 DNAJB4 DSIPI DUSP1 EDD EI24 EIF4E3 EIF5 ETNK1 FBXW11 FEM1B FHL1 FOXO3A GAB1 GCLC GCLM GFPT1 GLUD1 GLUL GNAI3 GNS GRPEL2 GSK3B GSR GTF2H1 GUCY1B3 H2AFV HBP1 HBS1L HDGFRP3 HIAT1 HNRPLL HSF2 IARS ING1 INSR ITPR1 JAG1 JAZF1 KDELR2 KDELR3 KIAA1238 KIAA1815 KIAA201…
2	GO:0007186 [6]: G-protein coupled receptor protein signaling pathway	1	1	169	993	11116	6.61	9.78	0.0	0.0	GNAI3
3	GO:0050874 [3]: organismal physiological process	9	9	161	1835	10274	5.02	8.53	0.0	0.0	GCLC GLUL GUCY1B3 LMAN1 NCK1 PLAU TAP1 TICAM2 YY1
4	GO:0015031 [5]: protein transport	18	18	152	459	11650	4.37	8.12	9.13	3.9	ARF4 ARL10C KDELR2 KDELR3 KPNA1 KPNA4 LMAN1 NPM1 NUP50 RAB40C RAB4A RAB5A SEC24A SNX2 SSR1 STAT1 STX3A TICAM2
5	GO:0045184 [5]: establishment of protein localization	18	18	152	461	11648	4.32	8.12	9.08	3.9	ARF4 ARL10C KDELR2 KDELR3 KPNA1 KPNA4 LMAN1 NPM1 NUP50 RAB40C RAB4A RAB5A SEC24A SNX2 SSR1 STAT1 STX3A TICAM2
6	GO:0050877 [4]: neurophysiological process	1	1	169	807	11302	4.03	7.77	0.0	0.0	GLUL
7	GO:0008104 [4]: protein localization	18	18	152	474	11635	4.0	7.77	8.74	3.85	ARF4 ARL10C KDELR2 KDELR3 KPNA1 KPNA4 LMAN1 NPM1 NUP50 RAB40C RAB4A RAB5A SEC24A SNX2 SSR1 STAT1 STX3A TICAM2
8	GO:0044238 [4]: primary metabolism	109	109	61	6177	5932	3.47	6.93	7.78	3.29	ARNTL ATF2 ATP6V1A AUH B3GNT1 BIRC4 CANX CAPN7 CFLAR CNOT8 CREB1 CSNK2A1 CUL3 DNAJB4 DSIPI DUSP1 EDD EIF4E3 EIF5 ETNK1 FBXW11 FOXO3A GCLC GCLM GFPT1 GLUD1 GLUL GNS GRPEL2 GSK3B GTF2H1 GUCY1B3 H2AFV HBP1 HBS1L HNRPLL HSF2 IARS ING1 INSR JAZF1 KIAA1238 KIAA1815 KIAA2010 KLF3 KPNA1 LMAN1 LOX MAF MAP1LC3B MARCH5 MLL MNT MORF4L1 MRPL44 NCK1 NFYB NPM1 PAK2 PAPOLA PDK4 PGK1 PHF12 PLAU PPP6C PSMA1 PTK2 P…
9	GO:0044237 [4]: cellular metabolism	112	112	58	6453	5656	3.07	6.62	7.36	3.03	ARNTL ATF2 ATP6V1A AUH B3GNT1 BIRC4 CANX CAPN7 CFLAR CNOT8 CREB1 CSNK2A1 CUL3 DNAJB4 DSIPI DUSP1 EDD EIF4E3 EIF5 ETNK1 FBXW11 FOXO3A GCLC GCLM GFPT1 GLUD1 GLUL GNS GRPEL2 GSK3B GSR GTF2H1 GUCY1B3 H2AFV HBP1 HBS1L HNRPLL HSF2 IARS ING1 INSR JAZF1 KIAA1238 KIAA1815 KIAA2010 KLF3 KPNA1 LEPR LMAN1 LOX MAF MAP1LC3B MARCH5 MLL MNT MORF4L1 MRPL44 NCK1 NFYB NPM1 PAK2 PAPOLA PDK4 PGK1 PHF12 PLAU PPP6C PSM…
10	GO:0006749 [6]: glutathione metabolism	3	3	167	7	12102	3.04	6.49	8.14	3.47	GCLC GCLM GSR
11	GO:0051244 [4]: regulation of cellular physiological process	18	18	152	549	11560	2.38	5.73	7.05	2.85	BCL2L1 BCL2L13 BIRC4 CDKN1C CFLAR CUL3 EI24 FEM1B FOXO3A JAG1 MNT NCK1 NPM1 RBM9 SET SLC30A5 SSR1 VEGF
12	GO:0050789 [2]: regulation of biological process	57	57	113	2810	9299	2.2	5.47	6.48	2.73	ARNTL ATF2 BCL2L1 BCL2L13 BIRC4 CDKN1C CFLAR CNOT8 CREB1 CUL3 DSIPI EI24 EIF5 FEM1B FOXO3A GNAI3 GTF2H1 HBP1 HSF2 ING1 JAG1 JAZF1 KLF3 KPNA1 LRP12 MAF MLL MNT MORF4L1 NCK1 NDFIP2 NFYB NPM1 PAK2 PHF12 PLAU RABL3 RBM9 RCOR3 RNPC2 SET SFRS8 SLC30A5 SMAD2 SNAPC3 SP1 SPEN SSR1 STAT1 TCEA1 TICAM2 VEGF YY1 ZNF134 ZNF207 ZNF264 ZNF9
13	GO:0009653 [3]: morphogenesis	5	5	165	1145	10964	2.16	5.43	0.0	0.0	FHL1 JAG1 MORF4L1 PDLIM5 VEGF
14	GO:0050791 [3]: regulation of physiological process	52	52	118	2501	9608	2.14	5.43	6.45	2.73	ARNTL ATF2 BCL2L1 BCL2L13 BIRC4 CDKN1C CFLAR CNOT8 CREB1 CUL3 DSIPI EI24 EIF5 FEM1B FOXO3A GTF2H1 HBP1 HSF2 ING1 JAG1 JAZF1 KLF3 KPNA1 MAF MLL MNT MORF4L1 NCK1 NFYB NPM1 PHF12 PLAU RABL3 RBM9 RCOR3 RNPC2 SET SFRS8 SLC30A5 SMAD2 SNAPC3 SP1 SPEN SSR1 STAT1 TCEA1 VEGF YY1 ZNF134 ZNF207 ZNF264 ZNF9
15	GO:0008283 [4]: cell proliferation	27	27	143	1031	11078	2.09	5.38	6.6	2.73	CCNG2 CDKN1C CUL3 DAB2 DLEU1 DUSP1 EDD GAB1 GTF2H1 HDGFRP3 ING1 JAG1 MNT NCK1 NPM1 OSMR PPP6C RBM7 RBM9 RIOK3 RRM1 SET SSR1 STAG1 STAT1 VEGF WEE1
16	GO:0009987 [2]: cellular process	163	163	7	10784	1325	1.89	5.17	6.62	2.73	AKAP13 APP ARF4 ARL10C ARNTL ATF2 ATP6V1A AUH B3GNT1 BCL2L1 BCL2L13 BIRC4 CANX CAPN7 CCNG2 CD44 CDKN1C CFLAR CNOT8 COL8A2 CREB1 CSNK2A1 CSPG2 CUL3 DAB2 DLEU1 DNAJB4 DSIPI DUSP1 EDD EI24 EIF4E3 EIF5 ETNK1 FBXW11 FEM1B FHL1 FOXO3A GAB1 GCLC GCLM GFPT1 GLUD1 GLUL GNAI3 GNS GRPEL2 GSK3B GSR GTF2H1 GUCY1B3 H2AFV HBP1 HBS1L HDGFRP3 HIAT1 HNRPLL HSF2 IARS IL13RA1 ING1 INSR ITPR1 JAG1 JAZF1 KDELR2 KDELR3…
17	GO:0006886 [6]: intracellular protein transport	12	12	158	302	11807	1.79	5.06	6.56	2.73	ARL10C KDELR2 KPNA1 KPNA4 NPM1 RAB4A SEC24A SNX2 SSR1 STAT1 STX3A TICAM2
18	GO:0044260 [5]: cellular macromolecule metabolism	57	57	113	2929	9180	1.3	4.6	5.51	2.18	B3GNT1 BIRC4 CANX CAPN7 CFLAR CSNK2A1 CUL3 DNAJB4 DUSP1 EDD EIF4E3 EIF5 FBXW11 GFPT1 GNS GRPEL2 GSK3B H2AFV HBS1L HSF2 IARS INSR KIAA1238 KIAA1815 LMAN1 LOX MAP1LC3B MARCH5 NCK1 NPM1 PAK2 PDK4 PGK1 PLAU PPP6C PSMA1 PTK2 PTP4A1 PTPN14 RIOK3 RKHD2 RNF141 RNF38 SET SF3A1 SFRS8 ST13 STAT1 TGFBR1 TPI1 TRAF4 UBE2D3 UBE2H VAMP4 WASL WEE1 ZNF313
19	GO:0050794 [3]: regulation of cellular process	21	21	149	771	11338	1.25	4.57	5.78	2.34	BCL2L1 BCL2L13 BIRC4 CDKN1C CFLAR CUL3 EI24 FEM1B FOXO3A JAG1 MNT MORF4L1 NCK1 NDFIP2 NPM1 RBM9 SET SLC30A5 SSR1 TICAM2 VEGF
20	GO:0009064 [7]: glutamine family amino acid metabolism	4	4	166	35	12074	1.19	4.51	6.22	2.57	GCLC GFPT1 GLUD1 GLUL
21	GO:0016071 [6]: mRNA metabolism	10	10	160	246	11863	1.04	4.35	5.81	2.34	AUH HNRPLL PAPOLA RBM18 RBM7 RNASE4 RNPC2 SF3A1 SFRS3 SFRS8
22	GO:0008152 [3]: metabolism	113	113	57	6852	5257	1.03	4.31	5.17	2.06	ARNTL ATF2 ATP6V1A AUH B3GNT1 BIRC4 CANX CAPN7 CFLAR CNOT8 CREB1 CSNK2A1 CUL3 DNAJB4 DSIPI DUSP1 EDD EIF4E3 EIF5 ETNK1 FBXW11 FOXO3A GCLC GCLM GFPT1 GLUD1 GLUL GNS GRPEL2 GSK3B GSR GTF2H1 GUCY1B3 H2AFV HBP1 HBS1L HNRPLL HSF2 IARS ING1 INSR JAZF1 KIAA1238 KIAA1815 KIAA2010 KLF3 KPNA1 LEPR LMAN1 LOX MAF MAP1LC3B MARCH5 MLL MNT MORF4L1 MRPL44 NCK1 NFYB NPM1 PAK2 PAPOLA PDK4 PGK1 PHF12 PLAU PPP6C PSM…
23	GO:0009887 [4]: organogenesis	4	4	166	920	11189	0.92	4.21	0.0	0.0	FHL1 JAG1 PDLIM5 VEGF
24	GO:0048513 [3]: organ development	4	4	166	920	11189	0.92	4.21	0.0	0.0	FHL1 JAG1 PDLIM5 VEGF
25	GO:0016070 [5]: RNA metabolism	14	14	156	437	11672	0.87	4.16	5.52	2.18	AUH HNRPLL IARS MRPL44 PAPOLA RBM18 RBM7 RBM9 RNASE4 RNPC2 SF3A1 SFRS3 SFRS8 U2AF1L2
26	GO:0044267 [6]: cellular protein metabolism	53	53	117	2734	9375	0.86	4.16	5.05	2.06	B3GNT1 BIRC4 CANX CAPN7 CFLAR CSNK2A1 CUL3 DNAJB4 DUSP1 EDD EIF4E3 EIF5 FBXW11 GRPEL2 GSK3B H2AFV HBS1L HSF2 IARS INSR KIAA1238 KIAA1815 LMAN1 LOX MAP1LC3B MARCH5 NCK1 NPM1 PAK2 PDK4 PLAU PPP6C PSMA1 PTK2 PTP4A1 PTPN14 RIOK3 RKHD2 RNF141 RNF38 SET SF3A1 SFRS8 ST13 STAT1 TGFBR1 TRAF4 UBE2D3 UBE2H VAMP4 WASL WEE1 ZNF313
27	GO:0006534 [7]: cysteine metabolism	2	2	168	4	12105	0.78	4.1	5.89	2.34	GCLC GCLM
28	GO:0019538 [5]: protein metabolism	53	53	117	2755	9354	0.72	4.06	4.9	2.06	B3GNT1 BIRC4 CANX CAPN7 CFLAR CSNK2A1 CUL3 DNAJB4 DUSP1 EDD EIF4E3 EIF5 FBXW11 GRPEL2 GSK3B H2AFV HBS1L HSF2 IARS INSR KIAA1238 KIAA1815 LMAN1 LOX MAP1LC3B MARCH5 NCK1 NPM1 PAK2 PDK4 PLAU PPP6C PSMA1 PTK2 PTP4A1 PTPN14 RIOK3 RKHD2 RNF141 RNF38 SET SF3A1 SFRS8 ST13 STAT1 TGFBR1 TRAF4 UBE2D3 UBE2H VAMP4 WASL WEE1 ZNF313
29	GO:0043170 [4]: macromolecule metabolism	58	58	112	3088	9021	0.68	4.01	4.82	2.06	AUH B3GNT1 BIRC4 CANX CAPN7 CFLAR CSNK2A1 CUL3 DNAJB4 DUSP1 EDD EIF4E3 EIF5 FBXW11 GFPT1 GNS GRPEL2 GSK3B H2AFV HBS1L HSF2 IARS INSR KIAA1238 KIAA1815 LMAN1 LOX MAP1LC3B MARCH5 NCK1 NPM1 PAK2 PDK4 PGK1 PLAU PPP6C PSMA1 PTK2 PTP4A1 PTPN14 RIOK3 RKHD2 RNF141 RNF38 SET SF3A1 SFRS8 ST13 STAT1 TGFBR1 TPI1 TRAF4 UBE2D3 UBE2H VAMP4 WASL WEE1 ZNF313
30	GO:0007267 [4]: cell-cell signaling	1	1	169	537	11572	0.47	3.82	0.0	0.0	GLUL
31	GO:0006464 [7]: protein modification	32	32	138	1477	10632	0.42	3.77	4.73	2.06	B3GNT1 BIRC4 CSNK2A1 CUL3 DUSP1 EDD FBXW11 GSK3B INSR KIAA1238 LOX MAP1LC3B MARCH5 PAK2 PDK4 PPP6C PTK2 PTP4A1 PTPN14 RIOK3 RKHD2 RNF141 RNF38 SET SF3A1 STAT1 TGFBR1 TRAF4 UBE2D3 UBE2H WEE1 ZNF313
32	GO:0006397 [7]: mRNA processing	9	9	161	228	11881	0.39	3.7	5.16	2.06	HNRPLL PAPOLA RBM18 RBM7 RNASE4 RNPC2 SF3A1 SFRS3 SFRS8
33	GO:0006536 [8]: glutamate metabolism	2	2	168	6	12103	0.19	3.5	5.29	2.06	GCLC GLUD1
34	GO:0006750 [7]: glutathione biosynthesis	2	2	168	6	12103	0.19	3.5	5.29	2.06	GCLC GCLM
35	GO:0006732 [6]: coenzyme metabolism	6	6	164	114	11995	0.16	3.5	5.05	2.06	ATP6V1A GCLC GCLM GSR KIAA2010 TPI1
36	GO:0050896 [3]: response to stimulus	16	16	154	1928	10181	0.16	3.5	0.01	0.0	DNAJB4 DUSP1 GSR GTF2H1 HBXIP HIAT1 HSF2 NCK1 NPM1 PLAU SLC30A5 STAT1 TAP1 TICAM2 VEGF YY1
37	GO:0006139 [5]: nucleobase, nucleoside, nucleotide and nucleic acid metabolism	54	54	116	2913	9196	0.14	3.45	4.25	2.05	ARNTL ATF2 ATP6V1A AUH CNOT8 CREB1 DSIPI FOXO3A GTF2H1 GUCY1B3 H2AFV HBP1 HNRPLL HSF2 IARS ING1 JAZF1 KIAA2010 KLF3 KPNA1 MAF MLL MNT MORF4L1 MRPL44 NFYB NPM1 PAPOLA PHF12 RABL3 RBM18 RBM7 RBM9 RCOR3 RNASE4 RNPC2 RRM1 SET SF3A1 SFRS3 SFRS8 SMAD2 SNAPC3 SP1 SPEN STAT1 TCEA1 TPI1 U2AF1L2 YY1 ZNF134 ZNF207 ZNF264 ZNF9
38	GO:0007049 [5]: cell cycle	18	18	152	695	11414	0.11	3.45	4.62	2.06	CCNG2 CDKN1C CUL3 DLEU1 DUSP1 GTF2H1 ING1 MNT NPM1 PPP6C RBM7 RIOK3 RRM1 SET STAG1 STAT1 VEGF WEE1
39	GO:0042981 [6]: regulation of apoptosis	9	9	161	241	11868	0.07	3.4	4.82	2.06	BCL2L1 BCL2L13 BIRC4 CFLAR CUL3 EI24 FEM1B FOXO3A VEGF
40	GO:0012502 [7]: induction of programmed cell death	6	6	164	117	11992	0.06	3.4	4.93	2.06	BCL2L13 CFLAR CUL3 EI24 FEM1B FOXO3A
41	GO:0006917 [8]: induction of apoptosis	6	6	164	117	11992	0.06	3.4	4.93	2.06	BCL2L13 CFLAR CUL3 EI24 FEM1B FOXO3A
42	GO:0006952 [5]: defense response	4	4	166	834	11275	0.05	0.0	0.0	0.0	NCK1 TAP1 TICAM2 YY1
43	GO:0043067 [5]: regulation of programmed cell death	9	9	161	243	11866	0.03	0.0	4.77	2.06	BCL2L1 BCL2L13 BIRC4 CFLAR CUL3 EI24 FEM1B FOXO3A VEGF
44	GO:0046907 [5]: intracellular transport	14	14	156	491	11618	-0.02	0.0	4.56	2.06	ARL10C KDELR2 KPNA1 KPNA4 LMAN1 NPM1 RAB4A SEC24A SET SNX2 SSR1 STAT1 STX3A TICAM2
45	GO:0007582 [2]: physiological process	155	155	15	10307	1802	-0.12	0.0	4.29	2.06	APP ARF4 ARL10C ARNTL ATF2 ATP6V1A AUH B3GNT1 BCL2L1 BCL2L13 BIRC4 CANX CAPN7 CCNG2 CDKN1C CFLAR CNOT8 COL8A2 CREB1 CSNK2A1 CUL3 DAB2 DLEU1 DNAJB4 DSIPI DUSP1 EDD EI24 EIF4E3 EIF5 ETNK1 FBXW11 FEM1B FHL1 FOXO3A GAB1 GCLC GCLM GFPT1 GLUD1 GLUL GNAI3 GNS GRPEL2 GSK3B GSR GTF2H1 GUCY1B3 H2AFV HBP1 HBS1L HBXIP HDGFRP3 HIAT1 HNRPLL HSF2 IARS ING1 INSR ITPR1 JAG1 JAZF1 KDELR2 KDELR3 KIAA1238 KIAA1815 K…
46	GO:0000082 [7]: G1/S transition of mitotic cell cycle	4	4	166	53	12056	-0.14	0.0	4.84	2.06	CDKN1C CUL3 GTF2H1 PPP6C
47	GO:0042127 [5]: regulation of cell proliferation	9	9	161	251	11858	-0.14	0.0	4.58	2.06	CDKN1C CUL3 JAG1 MNT NCK1 NPM1 RBM9 SSR1 VEGF
48	GO:0051242 [5]: positive regulation of cellular physiological process	9	9	161	252	11857	-0.17	0.0	4.56	2.06	BCL2L13 CFLAR CUL3 EI24 FEM1B FOXO3A NCK1 SSR1 VEGF
49	GO:0019219 [5]: regulation of nucleobase, nucleoside, nucleotide and nucleic acid metabolism	37	37	133	1866	10243	-0.18	0.0	4.01	1.85	ARNTL ATF2 CNOT8 CREB1 DSIPI FOXO3A GTF2H1 HBP1 HSF2 ING1 JAZF1 KLF3 KPNA1 MAF MLL MNT MORF4L1 NFYB NPM1 PHF12 RABL3 RBM9 RCOR3 RNPC2 SET SFRS8 SMAD2 SNAPC3 SP1 SPEN STAT1 TCEA1 YY1 ZNF134 ZNF207 ZNF264 ZNF9
50	GO:0043065 [7]: positive regulation of apoptosis	6	6	164	124	11985	-0.19	0.0	4.67	2.06	BCL2L13 CFLAR CUL3 EI24 FEM1B FOXO3A
51	GO:0043068 [6]: positive regulation of programmed cell death	6	6	164	125	11984	-0.22	0.0	4.63	2.06	BCL2L13 CFLAR CUL3 EI24 FEM1B FOXO3A
52	GO:0019222 [4]: regulation of metabolism	39	39	131	1999	10110	-0.22	0.0	3.95	1.84	ARNTL ATF2 CNOT8 CREB1 DSIPI EIF5 FOXO3A GTF2H1 HBP1 HSF2 ING1 JAZF1 KLF3 KPNA1 MAF MLL MNT MORF4L1 NCK1 NFYB NPM1 PHF12 RABL3 RBM9 RCOR3 RNPC2 SET SFRS8 SMAD2 SNAPC3 SP1 SPEN STAT1 TCEA1 YY1 ZNF134 ZNF207 ZNF264 ZNF9
53	GO:0008219 [4]: cell death	13	13	157	457	11652	-0.29	0.0	4.29	2.06	APP BCL2L1 BCL2L13 BIRC4 CFLAR CUL3 EI24 FEM1B FOXO3A NPM1 STAT1 TRAF4 VEGF
54	GO:0043118 [4]: negative regulation of physiological process	12	12	158	407	11702	-0.31	0.0	4.29	2.06	BCL2L1 BIRC4 CDKN1C CFLAR CNOT8 KLF3 MNT NPM1 PLAU RBM9 SET VEGF
55	GO:0006396 [6]: RNA processing	11	11	159	357	11752	-0.33	0.0	4.31	2.06	HNRPLL MRPL44 PAPOLA RBM18 RBM7 RNASE4 RNPC2 SF3A1 SFRS3 SFRS8 U2AF1L2
56	GO:0016265 [3]: death	13	13	157	461	11648	-0.35	0.0	4.23	2.04	APP BCL2L1 BCL2L13 BIRC4 CFLAR CUL3 EI24 FEM1B FOXO3A NPM1 STAT1 TRAF4 VEGF
57	GO:0006607 [8]: NLS-bearing substrate-nucleus import	2	2	168	9	12100	-0.45	0.0	4.64	2.06	KPNA1 KPNA4
58	GO:0006112 [7]: energy reserve metabolism	3	3	167	30	12079	-0.46	0.0	4.56	2.06	GFPT1 GSK3B LEPR
59	GO:0006913 [6]: nucleocytoplasmic transport	5	5	165	97	12012	-0.59	0.0	4.3	2.06	KPNA1 KPNA4 NPM1 SET STAT1
60	GO:0051186 [5]: cofactor metabolism	6	6	164	138	11971	-0.63	0.0	4.2	2.03	ATP6V1A GCLC GCLM GSR KIAA2010 TPI1
61	GO:0006915 [6]: apoptosis	12	12	158	428	11681	-0.64	0.0	3.95	1.84	APP BCL2L1 BCL2L13 BIRC4 CFLAR CUL3 EI24 FEM1B FOXO3A STAT1 TRAF4 VEGF
62	GO:0012501 [5]: programmed cell death	12	12	158	430	11679	-0.65	0.0	3.91	1.82	APP BCL2L1 BCL2L13 BIRC4 CFLAR CUL3 EI24 FEM1B FOXO3A STAT1 TRAF4 VEGF
63	GO:0000278 [6]: mitotic cell cycle	7	7	163	189	11920	-0.81	0.0	3.95	1.84	CCNG2 CDKN1C CUL3 GTF2H1 PPP6C STAG1 WEE1
64	GO:0006955 [4]: immune response	4	4	166	743	11366	-0.82	0.0	0.01	0.0	NCK1 TAP1 TICAM2 YY1
65	GO:0007275 [2]: development	16	16	154	1771	10338	-0.82	0.0	0.02	0.0	BRD2 CSPG2 FHL1 INSR JAG1 KLF3 LEPR LRP12 MNT MORF4L1 NPM1 PDLIM5 SPAG9 TRAF4 VEGF ZNF313
66	GO:0045449 [6]: regulation of transcription	35	35	135	1842	10267	-0.83	0.0	3.28	1.51	ARNTL ATF2 CNOT8 CREB1 DSIPI FOXO3A GTF2H1 HBP1 HSF2 ING1 JAZF1 KLF3 MAF MLL MNT MORF4L1 NFYB NPM1 PHF12 RABL3 RBM9 RCOR3 RNPC2 SFRS8 SMAD2 SNAPC3 SP1 SPEN STAT1 TCEA1 YY1 ZNF134 ZNF207 ZNF264 ZNF9
67	GO:0010043 [9]: response to zinc ion	1	1	169	0	12109	-0.84	0.0	4.28	2.06	SLC30A5
68	GO:0030947 [5]: regulation of vascular endothelial growth factor receptor signaling pathway	1	1	169	0	12109	-0.84	0.0	4.28	2.06	VEGF
69	GO:0030949 [6]: positive regulation of vascular endothelial growth factor receptor signaling pathway	1	1	169	0	12109	-0.84	0.0	4.28	2.06	VEGF
70	GO:0031057 [7]: negative regulation of histone modification	1	1	169	0	12109	-0.84	0.0	4.28	2.06	SET
71	GO:0035067 [7]: negative regulation of histone acetylation	1	1	169	0	12109	-0.84	0.0	4.28	2.06	SET
72	GO:0046335 [7]: ethanolamine biosynthesis	1	1	169	0	12109	-0.84	0.0	4.28	2.06	ETNK1
73	GO:0046337 [6]: phosphatidylethanolamine metabolism	1	1	169	0	12109	-0.84	0.0	4.28	2.06	ETNK1
74	GO:0048010 [8]: vascular endothelial growth factor receptor signaling pathway	1	1	169	0	12109	-0.84	0.0	4.28	2.06	VEGF
75	GO:0051129 [6]: negative regulation of cell organization and biogenesis	1	1	169	0	12109	-0.84	0.0	4.28	2.06	SET
76	GO:0006580 [6]: ethanolamine metabolism	1	1	169	0	12109	-0.84	0.0	4.28	2.06	ETNK1
77	GO:0006646 [7]: phosphatidylethanolamine biosynthesis	1	1	169	0	12109	-0.84	0.0	4.28	2.06	ETNK1
78	GO:0006882 [8]: zinc ion homeostasis	1	1	169	0	12109	-0.84	0.0	4.28	2.06	SLC30A5
79	GO:0008380 [7]: RNA splicing	7	7	163	191	11918	-0.85	0.0	3.9	1.82	RBM18 RBM7 RNPC2 SF3A1 SFRS3 SFRS8 U2AF1L2
80	GO:0006350 [6]: transcription	36	36	134	1933	10176	-0.97	0.0	3.1	1.49	ARNTL ATF2 CNOT8 CREB1 DSIPI FOXO3A GTF2H1 HBP1 HSF2 ING1 JAZF1 KLF3 MAF MLL MNT MORF4L1 NFYB NPM1 PAPOLA PHF12 RABL3 RBM9 RCOR3 RNPC2 SFRS8 SMAD2 SNAPC3 SP1 SPEN STAT1 TCEA1 YY1 ZNF134 ZNF207 ZNF264 ZNF9
81	GO:0009605 [4]: response to external stimulus	10	10	160	1253	10856	-0.98	0.0	0.02	0.0	DNAJB4 GSR HBXIP HIAT1 PLAU SLC30A5 STAT1 TICAM2 VEGF YY1
82	GO:0009308 [5]: amine metabolism	9	9	161	302	11807	-1.09	0.0	3.54	1.59	AUH ETNK1 GCLC GCLM GFPT1 GLUD1 GLUL GNS IARS
83	GO:0051243 [5]: negative regulation of cellular physiological process	8	8	162	257	11852	-1.2	0.0	3.47	1.59	BCL2L1 BIRC4 CDKN1C CFLAR MNT NPM1 SET VEGF
84	GO:0006519 [5]: amino acid and derivative metabolism	8	8	162	257	11852	-1.2	0.0	3.47	1.59	AUH ETNK1 GCLC GCLM GFPT1 GLUD1 GLUL IARS
85	GO:0006355 [7]: regulation of transcription, DNA-dependent	33	33	137	1780	10329	-1.21	0.0	2.86	1.47	ARNTL ATF2 CNOT8 CREB1 DSIPI FOXO3A GTF2H1 HBP1 HSF2 ING1 JAZF1 KLF3 MAF MLL MNT MORF4L1 NFYB PHF12 RABL3 RCOR3 RNPC2 SFRS8 SMAD2 SNAPC3 SP1 SPEN STAT1 TCEA1 YY1 ZNF134 ZNF207 ZNF264 ZNF9
86	GO:0006366 [8]: transcription from Pol II promoter	11	11	159	419	11690	-1.23	0.0	3.3	1.51	FOXO3A GTF2H1 HSF2 KLF3 MAF MLL MNT SNAPC3 STAT1 TCEA1 YY1
87	GO:0006512 [8]: ubiquitin cycle	13	13	157	534	11575	-1.25	0.0	3.21	1.51	BIRC4 CUL3 EDD FBXW11 MAP1LC3B MARCH5 RKHD2 RNF141 RNF38 TRAF4 UBE2D3 UBE2H ZNF313
88	GO:0000375 [8]: RNA splicing, via transesterification reactions	6	6	164	164	11945	-1.29	0.0	3.48	1.59	RBM18 RBM7 RNPC2 SF3A1 SFRS3 SFRS8
89	GO:0000377 [9]: RNA splicing, via transesterification reactions with bulged adenosine as nucleophile	6	6	164	164	11945	-1.29	0.0	3.48	1.59	RBM18 RBM7 RNPC2 SF3A1 SFRS3 SFRS8
90	GO:0000398 [8]: nuclear mRNA splicing, via spliceosome	6	6	164	164	11945	-1.29	0.0	3.48	1.59	RBM18 RBM7 RNPC2 SF3A1 SFRS3 SFRS8
91	GO:0008632 [7]: apoptotic program	3	3	167	44	12065	-1.36	0.0	3.61	1.6	BCL2L1 BCL2L13 STAT1
92	GO:0006520 [6]: amino acid metabolism	7	7	163	219	11890	-1.42	0.0	3.28	1.51	AUH GCLC GCLM GFPT1 GLUD1 GLUL IARS
93	GO:0006541 [8]: glutamine metabolism	2	2	168	17	12092	-1.47	0.0	3.58	1.6	GFPT1 GLUL
94	GO:0043119 [4]: positive regulation of physiological process	9	9	161	328	11781	-1.47	0.0	3.1	1.49	BCL2L13 CFLAR CUL3 EI24 FEM1B FOXO3A NCK1 SSR1 VEGF
95	GO:0006351 [7]: transcription, DNA-dependent	33	33	137	1836	10273	-1.47	0.0	2.52	1.33	ARNTL ATF2 CNOT8 CREB1 DSIPI FOXO3A GTF2H1 HBP1 HSF2 ING1 JAZF1 KLF3 MAF MLL MNT MORF4L1 NFYB PHF12 RABL3 RCOR3 RNPC2 SFRS8 SMAD2 SNAPC3 SP1 SPEN STAT1 TCEA1 YY1 ZNF134 ZNF207 ZNF264 ZNF9
96	GO:0007166 [5]: cell surface receptor linked signal transduction	13	13	157	1408	10701	-1.52	0.0	0.04	0.01	FBXW11 GAB1 GNAI3 GSK3B IL13RA1 INSR JAG1 LEPR NCK1 OSMR PTK2 TGFBR1 VEGF
97	GO:0010155 [6]: regulation of proton transport	1	1	169	1	12108	-1.53	0.0	3.59	1.6	SLC30A5
98	GO:0030838 [7]: positive regulation of actin filament polymerization	1	1	169	1	12108	-1.53	0.0	3.59	1.6	NCK1
99	GO:0031056 [6]: regulation of histone modification	1	1	169	1	12108	-1.53	0.0	3.59	1.6	SET
100	GO:0035065 [6]: regulation of histone acetylation	1	1	169	1	12108	-1.53	0.0	3.59	1.6	SET
101	GO:0006428 [9]: isoleucyl-tRNA aminoacylation	1	1	169	1	12108	-1.53	0.0	3.59	1.6	IARS
102	GO:0050790 [3]: regulation of enzyme activity	6	6	164	176	11933	-1.53	0.0	3.2	1.51	BCL2L13 CDKN1C GNAI3 GTF2H1 PAK2 STAT1
103	GO:0000074 [6]: regulation of cell cycle	10	10	160	388	11721	-1.53	0.0	2.99	1.49	CCNG2 CDKN1C CUL3 DLEU1 GTF2H1 ING1 MNT STAT1 VEGF WEE1
104	GO:0009967 [5]: positive regulation of signal transduction	4	4	166	86	12023	-1.55	0.0	3.32	1.51	CFLAR NDFIP2 TICAM2 VEGF
105	GO:0009108 [7]: coenzyme biosynthesis	4	4	166	86	12023	-1.55	0.0	3.32	1.51	ATP6V1A GCLC GCLM KIAA2010
106	GO:0051128 [5]: regulation of cell organization and biogenesis	2	2	168	18	12091	-1.56	0.0	3.48	1.59	NCK1 SET
107	GO:0007059 [7]: chromosome segregation	2	2	168	18	12091	-1.56	0.0	3.48	1.59	RIOK3 STAG1
108	GO:0006790 [5]: sulfur metabolism	3	3	167	49	12060	-1.6	0.0	3.35	1.51	GCLC GCLM GSR
109	GO:0015980 [6]: energy derivation by oxidation of organic compounds	5	5	165	133	11976	-1.64	0.0	3.15	1.5	GFPT1 GSK3B LEPR PGK1 TPI1
110	GO:0006793 [5]: phosphorus metabolism	16	16	154	766	11343	-1.69	0.0	2.59	1.33	ATP6V1A CSNK2A1 DUSP1 GSK3B INSR KIAA2010 PAK2 PDK4 PPP6C PTK2 PTP4A1 PTPN14 RIOK3 STAT1 TGFBR1 WEE1
111	GO:0006796 [6]: phosphate metabolism	16	16	154	766	11343	-1.69	0.0	2.59	1.33	ATP6V1A CSNK2A1 DUSP1 GSK3B INSR KIAA2010 PAK2 PDK4 PPP6C PTK2 PTP4A1 PTPN14 RIOK3 STAT1 TGFBR1 WEE1
112	GO:0007242 [5]: intracellular signaling cascade	19	19	151	972	11137	-1.79	0.0	2.39	1.24	AKAP13 ARF4 ARL10C CFLAR GNAI3 GUCY1B3 NCK1 NDFIP2 PDZK8 RAB40C RAB4A RAB5A RABL3 RBM9 SH3MD1 SNX2 SNX5 STAT1 TICAM2
113	GO:0016567 [9]: protein ubiquitination	8	8	162	297	11812	-1.79	0.0	2.78	1.41	BIRC4 FBXW11 MARCH5 RKHD2 RNF141 RNF38 TRAF4 ZNF313
114	GO:0006461 [7]: protein complex assembly	6	6	164	190	11919	-1.79	0.0	2.9	1.49	H2AFV NPM1 SET SFRS8 VAMP4 WASL
115	GO:0046916 [8]: transition metal ion homeostasis	2	2	168	21	12088	-1.81	0.0	3.22	1.51	APP SLC30A5
116	GO:0006888 [6]: ER to Golgi transport	2	2	168	21	12088	-1.81	0.0	3.22	1.51	LMAN1 SEC24A
117	GO:0043280 [5]: positive regulation of caspase activity	2	2	168	22	12087	-1.88	0.0	3.14	1.5	BCL2L13 STAT1
118	GO:0043281 [4]: regulation of caspase activity	2	2	168	22	12087	-1.88	0.0	3.14	1.5	BCL2L13 STAT1
119	GO:0006919 [6]: caspase activation	2	2	168	22	12087	-1.88	0.0	3.14	1.5	BCL2L13 STAT1
120	GO:0006810 [4]: transport	33	33	137	1942	10167	-1.9	0.0	1.97	1.08	APP ARF4 ARL10C ATP6V1A COL8A2 GNAI3 HIAT1 ITPR1 KDELR2 KDELR3 KIAA2010 KPNA1 KPNA4 LMAN1 LRP12 MCFP MSCP NPM1 NUP50 RAB40C RAB4A RAB5A SEC24A SET SLC30A5 SLC39A9 SNX2 SSR1 STAT1 STX3A TAP1 TICAM2 VAMP4
121	GO:0051234 [4]: establishment of localization	33	33	137	1944	10165	-1.92	0.0	1.96	1.08	APP ARF4 ARL10C ATP6V1A COL8A2 GNAI3 HIAT1 ITPR1 KDELR2 KDELR3 KIAA2010 KPNA1 KPNA4 LMAN1 LRP12 MCFP MSCP NPM1 NUP50 RAB40C RAB4A RAB5A SEC24A SET SLC30A5 SLC39A9 SNX2 SSR1 STAT1 STX3A TAP1 TICAM2 VAMP4
122	GO:0051092 [9]: activation of NF-kappaB transcription factor	1	1	169	2	12107	-1.92	0.0	3.2	1.51	NPM1
123	GO:0007181 [9]: transforming growth factor beta receptor complex assembly	1	1	169	2	12107	-1.92	0.0	3.2	1.51	TGFBR1
124	GO:0007262 [8]: STAT protein nuclear translocation	1	1	169	2	12107	-1.92	0.0	3.2	1.51	STAT1
125	GO:0007569 [4]: cell aging	1	1	169	2	12107	-1.92	0.0	3.2	1.51	NPM1
126	GO:0009301 [8]: snRNA transcription	1	1	169	2	12107	-1.92	0.0	3.2	1.51	SNAPC3
127	GO:0009399 [5]: nitrogen fixation	1	1	169	2	12107	-1.92	0.0	3.2	1.51	GLUL
128	GO:0009408 [5]: response to heat	1	1	169	2	12107	-1.92	0.0	3.2	1.51	DNAJB4
129	GO:0007167 [6]: enzyme linked receptor protein signaling pathway	5	5	165	146	11963	-1.92	0.0	2.83	1.45	GAB1 INSR NCK1 TGFBR1 VEGF
130	GO:0043066 [7]: negative regulation of apoptosis	4	4	166	99	12010	-1.92	0.0	2.91	1.49	BCL2L1 BIRC4 CFLAR VEGF
131	GO:0007169 [7]: transmembrane receptor protein tyrosine kinase signaling pathway	4	4	166	99	12010	-1.92	0.0	2.91	1.49	GAB1 INSR NCK1 VEGF
132	GO:0051179 [3]: localization	33	33	137	1952	10157	-1.93	0.0	1.92	1.06	APP ARF4 ARL10C ATP6V1A COL8A2 GNAI3 HIAT1 ITPR1 KDELR2 KDELR3 KIAA2010 KPNA1 KPNA4 LMAN1 LRP12 MCFP MSCP NPM1 NUP50 RAB40C RAB4A RAB5A SEC24A SET SLC30A5 SLC39A9 SNX2 SSR1 STAT1 STX3A TAP1 TICAM2 VAMP4
133	GO:0008154 [6]: actin polymerization and/or depolymerization	2	2	168	23	12086	-1.95	0.0	3.07	1.49	NCK1 WASL
134	GO:0043069 [6]: negative regulation of programmed cell death	4	4	166	100	12009	-1.95	0.0	2.88	1.48	BCL2L1 BIRC4 CFLAR VEGF
135	GO:0051188 [6]: cofactor biosynthesis	4	4	166	100	12009	-1.95	0.0	2.88	1.48	ATP6V1A GCLC GCLM KIAA2010
136	GO:0051170 [7]: nuclear import	3	3	167	59	12050	-2.0	0.0	2.91	1.49	KPNA1 KPNA4 STAT1
137	GO:0006606 [7]: protein-nucleus import	3	3	167	59	12050	-2.0	0.0	2.91	1.49	KPNA1 KPNA4 STAT1
138	GO:0044272 [6]: sulfur compound biosynthesis	2	2	168	24	12085	-2.01	0.0	3.0	1.49	GCLC GCLM
139	GO:0000096 [6]: sulfur amino acid metabolism	2	2	168	24	12085	-2.01	0.0	3.0	1.49	GCLC GCLM
140	GO:0007249 [7]: I-kappaB kinase/NF-kappaB cascade	4	4	166	105	12004	-2.06	0.0	2.74	1.41	CFLAR NDFIP2 STAT1 TICAM2
141	GO:0051052 [6]: regulation of DNA metabolism	2	2	168	25	12084	-2.08	0.0	2.93	1.49	KPNA1 SET
142	GO:0043283 [4]: biopolymer metabolism	27	27	143	1584	10525	-2.1	0.0	1.79	1.01	AUH CAPN7 CFLAR EDD GSK3B GTF2H1 H2AFV HNRPLL IARS KIAA1815 KPNA1 MORF4L1 MRPL44 PAPOLA PLAU PSMA1 RBM18 RBM7 RBM9 RNASE4 RNPC2 RRM1 SET SF3A1 SFRS3 SFRS8 U2AF1L2
143	GO:0006457 [7]: protein folding	6	6	164	211	11898	-2.12	0.0	2.51	1.33	CANX DNAJB4 GRPEL2 HSF2 LMAN1 ST13
144	GO:0042439 [7]: ethanolamine and derivative metabolism	1	1	169	3	12106	-2.2	0.0	2.91	1.49	ETNK1
145	GO:0045884 [9]: regulation of survival gene product activity	1	1	169	3	12106	-2.2	0.0	2.91	1.49	BCL2L1
146	GO:0050918 [7]: positive chemotaxis	1	1	169	3	12106	-2.2	0.0	2.91	1.49	VEGF
147	GO:0050926 [8]: regulation of positive chemotaxis	1	1	169	3	12106	-2.2	0.0	2.91	1.49	VEGF
148	GO:0050927 [9]: positive regulation of positive chemotaxis	1	1	169	3	12106	-2.2	0.0	2.91	1.49	VEGF
149	GO:0050930 [10]: induction of positive chemotaxis	1	1	169	3	12106	-2.2	0.0	2.91	1.49	VEGF
150	GO:0051090 [7]: regulation of transcription factor activity	1	1	169	3	12106	-2.2	0.0	2.91	1.49	NPM1
151	GO:0051091 [8]: positive regulation of transcription factor activity	1	1	169	3	12106	-2.2	0.0	2.91	1.49	NPM1
152	GO:0001570 [4]: vasculogenesis	1	1	169	3	12106	-2.2	0.0	2.91	1.49	VEGF
153	GO:0006002 [9]: fructose 6-phosphate metabolism	1	1	169	3	12106	-2.2	0.0	2.91	1.49	GFPT1
154	GO:0006337 [7]: nucleosome disassembly	1	1	169	3	12106	-2.2	0.0	2.91	1.49	SET
155	GO:0006538 [9]: glutamate catabolism	1	1	169	3	12106	-2.2	0.0	2.91	1.49	GLUD1
156	GO:0006878 [8]: copper ion homeostasis	1	1	169	3	12106	-2.2	0.0	2.91	1.49	APP
157	GO:0008634 [10]: negative regulation of survival gene product activity	1	1	169	3	12106	-2.2	0.0	2.91	1.49	BCL2L1
158	GO:0009083 [8]: branched chain family amino acid catabolism	1	1	169	3	12106	-2.2	0.0	2.91	1.49	AUH
159	GO:0019318 [7]: hexose metabolism	4	4	166	111	11998	-2.2	0.0	2.58	1.33	GFPT1 PDK4 PGK1 TPI1
160	GO:0009069 [7]: serine family amino acid metabolism	2	2	168	28	12081	-2.25	0.0	2.74	1.41	GCLC GCLM
161	GO:0007399 [5]: neurogenesis	2	2	168	401	11708	-2.25	0.0	0.02	0.0	JAG1 VEGF
162	GO:0019752 [6]: carboxylic acid metabolism	9	9	161	403	11706	-2.28	0.0	2.13	1.15	AUH GCLC GCLM GFPT1 GLUD1 GLUL IARS SCD4 TPI1
163	GO:0005996 [6]: monosaccharide metabolism	4	4	166	115	11994	-2.29	0.0	2.49	1.32	GFPT1 PDK4 PGK1 TPI1
164	GO:0008284 [6]: positive regulation of cell proliferation	4	4	166	115	11994	-2.29	0.0	2.49	1.32	CUL3 NCK1 SSR1 VEGF
165	GO:0006082 [5]: organic acid metabolism	9	9	161	405	11704	-2.3	0.0	2.11	1.14	AUH GCLC GCLM GFPT1 GLUD1 GLUL IARS SCD4 TPI1
166	GO:0000279 [6]: M phase	5	5	165	169	11940	-2.31	0.0	2.36	1.24	CCNG2 NPM1 RBM7 STAG1 WEE1
167	GO:0015992 [6]: proton transport	3	3	167	69	12040	-2.32	0.0	2.55	1.33	ATP6V1A KIAA2010 SLC30A5
168	GO:0007154 [3]: cell communication	45	45	125	3430	8679	-2.32	0.0	0.32	0.21	AKAP13 APP ARF4 ARL10C ARNTL CD44 CFLAR COL8A2 CREB1 CSPG2 FBXW11 GAB1 GLUL GNAI3 GSK3B GUCY1B3 HBS1L IL13RA1 INSR ITPR1 JAG1 LEPR LRP12 NCK1 NDFIP2 OSMR PAK2 PDZK8 PLAU PNN PTK2 RAB40C RAB4A RAB5A RABL3 RBM9 SCARB2 SH3MD1 SMAD2 SNX2 SNX5 STAT1 TGFBR1 TICAM2 VEGF
169	GO:0017038 [6]: protein import	3	3	167	70	12039	-2.34	0.0	2.52	1.33	KPNA1 KPNA4 STAT1
170	GO:0006818 [5]: hydrogen transport	3	3	167	70	12039	-2.34	0.0	2.52	1.33	ATP6V1A KIAA2010 SLC30A5
171	GO:0043086 [4]: negative regulation of enzyme activity	2	2	168	30	12079	-2.35	0.0	2.63	1.35	GNAI3 PAK2
172	GO:0006470 [8]: protein amino acid dephosphorylation	4	4	166	120	11989	-2.38	0.0	2.37	1.24	DUSP1 PPP6C PTP4A1 PTPN14
173	GO:0006629 [5]: lipid metabolism	4	4	166	549	11560	-2.39	0.0	0.05	0.02	ETNK1 SCD4 SPTLC1 TPI1
174	GO:0016192 [5]: vesicle-mediated transport	7	7	163	292	11817	-2.4	0.0	2.11	1.14	APP LMAN1 LRP12 RAB5A SEC24A SNX2 VAMP4
175	GO:0016573 [9]: histone acetylation	1	1	169	4	12105	-2.4	0.0	2.7	1.41	SET
176	GO:0043241 [6]: protein complex disassembly	1	1	169	4	12105	-2.4	0.0	2.7	1.41	SET
177	GO:0045445 [4]: myoblast differentiation	1	1	169	4	12105	-2.4	0.0	2.7	1.41	JAG1
178	GO:0045446 [4]: endothelial cell differentiation	1	1	169	4	12105	-2.4	0.0	2.7	1.41	JAG1
179	GO:0050920 [7]: regulation of chemotaxis	1	1	169	4	12105	-2.4	0.0	2.7	1.41	VEGF
180	GO:0050921 [8]: positive regulation of chemotaxis	1	1	169	4	12105	-2.4	0.0	2.7	1.41	VEGF
181	GO:0051053 [7]: negative regulation of DNA metabolism	1	1	169	4	12105	-2.4	0.0	2.7	1.41	SET
182	GO:0006026 [7]: aminoglycan catabolism	1	1	169	4	12105	-2.4	0.0	2.7	1.41	GNS
183	GO:0006027 [8]: glycosaminoglycan catabolism	1	1	169	4	12105	-2.4	0.0	2.7	1.41	GNS
184	GO:0007263 [6]: nitric oxide mediated signal transduction	1	1	169	4	12105	-2.4	0.0	2.7	1.41	GUCY1B3
185	GO:0006811 [5]: ion transport	6	6	164	698	11411	-2.43	0.0	0.07	0.03	ATP6V1A COL8A2 ITPR1 KIAA2010 SLC30A5 SLC39A9
186	GO:0007264 [6]: small GTPase mediated signal transduction	6	6	164	235	11874	-2.43	0.0	2.14	1.15	ARF4 ARL10C RAB40C RAB4A RAB5A RABL3
187	GO:0006897 [6]: endocytosis	4	4	166	123	11986	-2.44	0.0	2.31	1.19	APP LRP12 RAB5A SNX2
188	GO:0016310 [7]: phosphorylation	12	12	158	625	11484	-2.45	0.0	1.76	1.0	ATP6V1A CSNK2A1 GSK3B INSR KIAA2010 PAK2 PDK4 PTK2 RIOK3 STAT1 TGFBR1 WEE1
189	GO:0016311 [7]: dephosphorylation	4	4	166	126	11983	-2.5	0.0	2.24	1.17	DUSP1 PPP6C PTP4A1 PTPN14
190	GO:0009611 [5]: response to wounding	1	1	169	285	11824	-2.5	0.0	0.02	0.0	TICAM2
191	GO:0043123 [6]: positive regulation of I-kappaB kinase/NF-kappaB cascade	3	3	167	76	12033	-2.5	0.0	2.34	1.22	CFLAR NDFIP2 TICAM2
192	GO:0007165 [4]: signal transduction	39	39	131	2787	9322	-2.51	0.0	0.62	0.42	AKAP13 APP ARF4 ARL10C ARNTL CFLAR CREB1 FBXW11 GAB1 GNAI3 GSK3B GUCY1B3 HBS1L IL13RA1 INSR ITPR1 JAG1 LEPR LRP12 NCK1 NDFIP2 OSMR PAK2 PDZK8 PLAU PTK2 RAB40C RAB4A RAB5A RABL3 RBM9 SH3MD1 SMAD2 SNX2 SNX5 STAT1 TGFBR1 TICAM2 VEGF
193	GO:0006605 [7]: protein targeting	4	4	166	127	11982	-2.51	0.0	2.22	1.16	KPNA1 KPNA4 SSR1 STAT1
194	GO:0045934 [6]: negative regulation of nucleobase, nucleoside, nucleotide and nucleic acid metabolism	4	4	166	128	11981	-2.53	0.0	2.2	1.15	CNOT8 KLF3 RBM9 SET
195	GO:0015904 [6]: tetracycline transport	1	1	169	5	12104	-2.57	0.0	2.52	1.33	HIAT1
196	GO:0042255 [7]: ribosome assembly	1	1	169	5	12104	-2.57	0.0	2.52	1.33	NPM1
197	GO:0006379 [8]: mRNA cleavage	1	1	169	5	12104	-2.57	0.0	2.52	1.33	RNASE4
198	GO:0006829 [9]: zinc ion transport	1	1	169	5	12104	-2.57	0.0	2.52	1.33	SLC30A5
199	GO:0006857 [6]: oligopeptide transport	1	1	169	5	12104	-2.57	0.0	2.52	1.33	TAP1
200	GO:0006914 [4]: autophagy	1	1	169	5	12104	-2.57	0.0	2.52	1.33	MAP1LC3B
201	GO:0007098 [8]: centrosome cycle	1	1	169	5	12104	-2.57	0.0	2.52	1.33	NPM1
202	GO:0008637 [8]: apoptotic mitochondrial changes	1	1	169	5	12104	-2.57	0.0	2.52	1.33	BCL2L1
203	GO:0043122 [5]: regulation of I-kappaB kinase/NF-kappaB cascade	3	3	167	79	12030	-2.58	0.0	2.25	1.17	CFLAR NDFIP2 TICAM2
204	GO:0006006 [8]: glucose metabolism	3	3	167	80	12029	-2.59	0.0	2.23	1.16	PDK4 PGK1 TPI1
205	GO:0009607 [4]: response to biotic stimulus	10	10	160	948	11161	-2.6	0.0	0.15	0.09	DNAJB4 DUSP1 GSR HBXIP HSF2 NCK1 STAT1 TAP1 TICAM2 YY1
206	GO:0044262 [6]: cellular carbohydrate metabolism	6	6	164	252	11857	-2.61	0.0	1.91	1.06	GFPT1 GNS GSK3B PDK4 PGK1 TPI1
207	GO:0000079 [5]: regulation of cyclin dependent protein kinase activity	2	2	168	37	12072	-2.66	0.0	2.29	1.18	CDKN1C GTF2H1
208	GO:0006468 [8]: protein amino acid phosphorylation	10	10	160	527	11582	-2.66	0.0	1.56	0.94	CSNK2A1 GSK3B INSR PAK2 PDK4 PTK2 RIOK3 STAT1 TGFBR1 WEE1
209	GO:0009058 [4]: biosynthesis	16	16	154	973	11136	-2.67	0.0	1.22	0.78	ATP6V1A B3GNT1 EIF4E3 EIF5 ETNK1 GCLC GCLM GFPT1 GLUL GUCY1B3 HBS1L IARS KIAA2010 SCD4 SPTLC1 TPI1
210	GO:0006118 [6]: electron transport	2	2	168	353	11756	-2.67	0.0	0.04	0.01	GSR TXNL2
211	GO:0016052 [6]: carbohydrate catabolism	3	3	167	84	12025	-2.69	0.0	2.12	1.15	GNS PGK1 TPI1
212	GO:0044275 [7]: cellular carbohydrate catabolism	3	3	167	84	12025	-2.69	0.0	2.12	1.15	GNS PGK1 TPI1
213	GO:0000072 [7]: M phase specific microtubule process	1	1	169	6	12103	-2.71	0.0	2.38	1.24	NPM1
214	GO:0006378 [8]: mRNA polyadenylylation	1	1	169	6	12103	-2.71	0.0	2.38	1.24	PAPOLA
215	GO:0007172 [8]: signal complex formation	1	1	169	6	12103	-2.71	0.0	2.38	1.24	NCK1
216	GO:0007568 [3]: aging	1	1	169	6	12103	-2.71	0.0	2.38	1.24	NPM1
217	GO:0045786 [7]: negative regulation of cell cycle	3	3	167	87	12022	-2.74	0.0	2.05	1.12	CDKN1C DLEU1 ING1
218	GO:0044249 [5]: cellular biosynthesis	15	15	155	929	11180	-2.75	0.0	1.12	0.71	ATP6V1A B3GNT1 EIF4E3 EIF5 ETNK1 GCLC GCLM GFPT1 GLUL GUCY1B3 HBS1L IARS KIAA2010 SCD4 TPI1
219	GO:0006916 [8]: anti-apoptosis	3	3	167	89	12020	-2.79	0.0	2.0	1.1	BCL2L1 BIRC4 CFLAR
220	GO:0015985 [7]: energy coupled proton transport, down electrochemical gradient	2	2	168	41	12068	-2.8	0.0	2.13	1.15	ATP6V1A KIAA2010
221	GO:0015986 [7]: ATP synthesis coupled proton transport	2	2	168	41	12068	-2.8	0.0	2.13	1.15	ATP6V1A KIAA2010
222	GO:0006091 [5]: generation of precursor metabolites and energy	10	10	160	559	11550	-2.81	0.0	1.33	0.83	ATP6V1A GFPT1 GSK3B GSR INSR KIAA2010 LEPR PGK1 TPI1 TXNL2
223	GO:0019226 [5]: transmission of nerve impulse	1	1	169	255	11854	-2.81	0.0	0.03	0.0	GLUL
224	GO:0010038 [8]: response to metal ion	1	1	169	7	12102	-2.83	0.0	2.25	1.17	SLC30A5
225	GO:0030216 [4]: keratinocyte differentiation	1	1	169	7	12102	-2.83	0.0	2.25	1.17	JAG1
226	GO:0000018 [7]: regulation of DNA recombination	1	1	169	7	12102	-2.83	0.0	2.25	1.17	KPNA1
227	GO:0006376 [9]: mRNA splice site selection	1	1	169	7	12102	-2.83	0.0	2.25	1.17	SFRS8
228	GO:0016043 [4]: cell organization and biogenesis	9	9	161	816	11293	-2.84	0.0	0.21	0.13	FHL1 H2AFV KIAA1238 MORF4L1 NCK1 NPM1 RANBP9 SET WASL
229	GO:0051169 [6]: nuclear transport	3	3	167	92	12017	-2.84	0.0	1.93	1.07	KPNA1 KPNA4 STAT1
230	GO:0045859 [4]: regulation of protein kinase activity	3	3	167	93	12016	-2.86	0.0	1.91	1.06	CDKN1C GTF2H1 PAK2
231	GO:0000226 [8]: microtubule cytoskeleton organization and biogenesis	2	2	168	43	12066	-2.87	0.0	2.05	1.12	NPM1 RANBP9
232	GO:0006066 [5]: alcohol metabolism	5	5	165	215	11894	-2.87	0.0	1.66	0.97	ETNK1 GFPT1 PDK4 PGK1 TPI1
233	GO:0009892 [5]: negative regulation of metabolism	4	4	166	152	11957	-2.87	0.0	1.77	1.0	CNOT8 KLF3 RBM9 SET
234	GO:0007268 [6]: synaptic transmission	1	1	169	248	11861	-2.89	0.0	0.03	0.0	GLUL
235	GO:0000086 [7]: G2/M transition of mitotic cell cycle	2	2	168	44	12065	-2.9	0.0	2.02	1.11	CDKN1C GTF2H1
236	GO:0006096 [8]: glycolysis	2	2	168	44	12065	-2.9	0.0	2.02	1.11	PGK1 TPI1
237	GO:0043285 [5]: biopolymer catabolism	6	6	164	600	11509	-2.92	0.0	0.16	0.1	CAPN7 CFLAR EDD KIAA1815 PLAU PSMA1
238	GO:0009056 [4]: catabolism	11	11	159	898	11211	-2.93	0.0	0.33	0.22	AUH CAPN7 CFLAR EDD GLUD1 GNS KIAA1815 PGK1 PLAU PSMA1 TPI1
239	GO:0015893 [5]: drug transport	1	1	169	8	12101	-2.93	0.0	2.14	1.15	HIAT1
240	GO:0030520 [8]: estrogen receptor signaling pathway	1	1	169	8	12101	-2.93	0.0	2.14	1.15	RBM9
241	GO:0030833 [7]: regulation of actin filament polymerization	1	1	169	8	12101	-2.93	0.0	2.14	1.15	NCK1
242	GO:0042102 [8]: positive regulation of T-cell proliferation	1	1	169	8	12101	-2.93	0.0	2.14	1.15	NCK1
243	GO:0000060 [8]: protein-nucleus import, translocation	1	1	169	8	12101	-2.93	0.0	2.14	1.15	STAT1
244	GO:0006098 [8]: pentose-phosphate shunt	1	1	169	8	12101	-2.93	0.0	2.14	1.15	TPI1
245	GO:0006473 [8]: protein amino acid acetylation	1	1	169	8	12101	-2.93	0.0	2.14	1.15	SET
246	GO:0006542 [9]: glutamine biosynthesis	1	1	169	8	12101	-2.93	0.0	2.14	1.15	GLUL
247	GO:0006740 [10]: NADPH regeneration	1	1	169	8	12101	-2.93	0.0	2.14	1.15	TPI1
248	GO:0007260 [8]: tyrosine phosphorylation of STAT protein	1	1	169	8	12101	-2.93	0.0	2.14	1.15	STAT1
249	GO:0030163 [6]: protein catabolism	6	6	164	593	11516	-2.95	0.0	0.17	0.11	CAPN7 CFLAR EDD KIAA1815 PLAU PSMA1
250	GO:0006753 [8]: nucleoside phosphate metabolism	2	2	168	46	12063	-2.96	0.0	1.95	1.08	ATP6V1A KIAA2010
251	GO:0006754 [7]: ATP biosynthesis	2	2	168	46	12063	-2.96	0.0	1.95	1.08	ATP6V1A KIAA2010
252	GO:0006986 [5]: response to unfolded protein	2	2	168	46	12063	-2.96	0.0	1.95	1.08	DNAJB4 HSF2
253	GO:0006412 [6]: protein biosynthesis	5	5	165	526	11583	-2.96	0.0	0.15	0.09	B3GNT1 EIF4E3 EIF5 HBS1L IARS
254	GO:0006333 [8]: chromatin assembly or disassembly	3	3	167	100	12009	-2.98	0.0	1.76	1.0	H2AFV MORF4L1 SET
255	GO:0000280 [7]: nuclear division	4	4	166	162	11947	-2.98	0.0	1.62	0.95	CCNG2 RBM7 STAG1 WEE1
256	GO:0030005 [7]: di-, tri-valent inorganic cation homeostasis	2	2	168	47	12062	-2.99	0.0	1.92	1.06	APP SLC30A5
257	GO:0001525 [6]: angiogenesis	2	2	168	47	12062	-2.99	0.0	1.92	1.06	JAG1 VEGF
258	GO:0044257 [7]: cellular protein catabolism	6	6	164	578	11531	-3.01	0.0	0.19	0.12	CAPN7 CFLAR EDD KIAA1815 PLAU PSMA1
259	GO:0006508 [8]: proteolysis and peptidolysis	6	6	164	578	11531	-3.01	0.0	0.19	0.12	CAPN7 CFLAR EDD KIAA1815 PLAU PSMA1
260	GO:0006950 [4]: response to stress	11	11	159	839	11270	-3.01	0.0	0.45	0.31	DNAJB4 DUSP1 GSR GTF2H1 HBXIP HSF2 NPM1 STAT1 TICAM2 VEGF YY1
261	GO:0007155 [4]: cell adhesion	6	6	164	576	11533	-3.02	0.0	0.2	0.12	APP CD44 COL8A2 CSPG2 PNN SCARB2
262	GO:0010035 [7]: response to inorganic substance	1	1	169	9	12100	-3.03	0.0	2.04	1.12	SLC30A5
263	GO:0015833 [5]: peptide transport	1	1	169	9	12100	-3.03	0.0	2.04	1.12	TAP1
264	GO:0046068 [8]: cGMP metabolism	1	1	169	9	12100	-3.03	0.0	2.04	1.12	GUCY1B3
265	GO:0006182 [8]: cGMP biosynthesis	1	1	169	9	12100	-3.03	0.0	2.04	1.12	GUCY1B3
266	GO:0006402 [7]: mRNA catabolism	1	1	169	9	12100	-3.03	0.0	2.04	1.12	AUH
267	GO:0006739 [9]: NADPH metabolism	1	1	169	9	12100	-3.03	0.0	2.04	1.12	TPI1
268	GO:0009081 [7]: branched chain family amino acid metabolism	1	1	169	9	12100	-3.03	0.0	2.04	1.12	AUH
269	GO:0009266 [6]: response to temperature	1	1	169	9	12100	-3.03	0.0	2.04	1.12	DNAJB4
270	GO:0009966 [4]: regulation of signal transduction	4	4	166	166	11943	-3.03	0.0	1.56	0.94	CFLAR NDFIP2 TICAM2 VEGF
271	GO:0044248 [5]: cellular catabolism	11	11	159	824	11285	-3.03	0.0	0.49	0.33	AUH CAPN7 CFLAR EDD GLUD1 GNS KIAA1815 PGK1 PLAU PSMA1 TPI1
272	GO:0048514 [5]: blood vessel morphogenesis	2	2	168	49	12060	-3.03	0.0	1.85	1.02	JAG1 VEGF
273	GO:0001568 [4]: blood vessel development	2	2	168	49	12060	-3.03	0.0	1.85	1.02	JAG1 VEGF
274	GO:0046034 [6]: ATP metabolism	2	2	168	50	12059	-3.06	0.0	1.82	1.01	ATP6V1A KIAA2010
275	GO:0044265 [6]: cellular macromolecule catabolism	10	10	160	685	11424	-3.08	0.0	0.7	0.47	AUH CAPN7 CFLAR EDD GNS KIAA1815 PGK1 PLAU PSMA1 TPI1
276	GO:0006633 [7]: fatty acid biosynthesis	2	2	168	51	12058	-3.08	0.0	1.79	1.01	SCD4 TPI1
277	GO:0009063 [7]: amino acid catabolism	2	2	168	51	12058	-3.08	0.0	1.79	1.01	AUH GLUD1
278	GO:0006996 [5]: organelle organization and biogenesis	8	8	162	666	11443	-3.08	0.0	0.33	0.22	H2AFV KIAA1238 MORF4L1 NCK1 NPM1 RANBP9 SET WASL
279	GO:0043207 [5]: response to external biotic stimulus	5	5	165	497	11612	-3.09	0.0	0.19	0.12	GSR HBXIP STAT1 TICAM2 YY1
280	GO:0009057 [5]: macromolecule catabolism	10	10	160	700	11409	-3.09	0.0	0.65	0.44	AUH CAPN7 CFLAR EDD GNS KIAA1815 PGK1 PLAU PSMA1 TPI1
281	GO:0005975 [5]: carbohydrate metabolism	7	7	163	401	11708	-3.09	0.0	1.09	0.7	GFPT1 GNS GSK3B INSR PDK4 PGK1 TPI1
282	GO:0030193 [5]: regulation of blood coagulation	1	1	169	10	12099	-3.11	0.0	1.95	1.08	PLAU
283	GO:0030195 [6]: negative regulation of blood coagulation	1	1	169	10	12099	-3.11	0.0	1.95	1.08	PLAU
284	GO:0050671 [7]: positive regulation of lymphocyte proliferation	1	1	169	10	12099	-3.11	0.0	1.95	1.08	NCK1
285	GO:0006413 [8]: translational initiation	2	2	168	52	12057	-3.11	0.0	1.76	1.0	EIF4E3 EIF5
286	GO:0006875 [7]: metal ion homeostasis	2	2	168	52	12057	-3.11	0.0	1.76	1.0	APP SLC30A5
287	GO:0042254 [6]: ribosome biogenesis and assembly	2	2	168	53	12056	-3.13	0.0	1.73	1.0	KIAA1238 NPM1
288	GO:0044255 [5]: cellular lipid metabolism	4	4	166	425	11684	-3.13	0.0	0.16	0.1	ETNK1 SCD4 SPTLC1 TPI1
289	GO:0009059 [5]: macromolecule biosynthesis	7	7	163	586	11523	-3.15	0.0	0.33	0.22	B3GNT1 EIF4E3 EIF5 GFPT1 HBS1L IARS TPI1
290	GO:0006007 [9]: glucose catabolism	2	2	168	54	12055	-3.15	0.0	1.71	0.99	PGK1 TPI1
291	GO:0009310 [6]: amine catabolism	2	2	168	54	12055	-3.15	0.0	1.71	0.99	AUH GLUD1
292	GO:0000067 [6]: DNA replication and chromosome cycle	4	4	166	181	11928	-3.16	0.0	1.37	0.86	RIOK3 RRM1 SET STAG1
293	GO:0009117 [6]: nucleotide metabolism	4	4	166	181	11928	-3.16	0.0	1.37	0.86	ATP6V1A GUCY1B3 KIAA2010 TPI1
294	GO:0006259 [5]: DNA metabolism	6	6	164	532	11577	-3.16	0.0	0.27	0.18	GTF2H1 H2AFV KPNA1 MORF4L1 RRM1 SET
295	GO:0001709 [5]: cell fate determination	1	1	169	11	12098	-3.18	0.0	1.87	1.03	JAG1
296	GO:0000004 [2]: biological_process unknown	3	3	167	352	11757	-3.19	0.0	0.14	0.09	HSPC132 SMAP ZA20D2
297	GO:0009613 [5]: response to pest, pathogen or parasite	5	5	165	466	11643	-3.2	0.0	0.24	0.15	GSR HBXIP STAT1 TICAM2 YY1
298	GO:0006812 [6]: cation transport	5	5	165	465	11644	-3.21	0.0	0.24	0.15	ATP6V1A ITPR1 KIAA2010 SLC30A5 SLC39A9
299	GO:0048232 [6]: male gamete generation	3	3	167	119	11990	-3.23	0.0	1.43	0.88	BRD2 SPAG9 ZNF313
300	GO:0007283 [7]: spermatogenesis	3	3	167	119	11990	-3.23	0.0	1.43	0.88	BRD2 SPAG9 ZNF313
301	GO:0009719 [4]: response to endogenous stimulus	1	1	169	213	11896	-3.23	0.0	0.05	0.02	GTF2H1
302	GO:0016477 [5]: cell migration	2	2	168	58	12051	-3.24	0.0	1.6	0.95	JAG1 VEGF
303	GO:0007050 [7]: cell cycle arrest	2	2	168	58	12051	-3.24	0.0	1.6	0.95	CDKN1C CUL3
304	GO:0016481 [7]: negative regulation of transcription	3	3	167	121	11988	-3.25	0.0	1.4	0.86	CNOT8 KLF3 RBM9
305	GO:0018108 [9]: peptidyl-tyrosine phosphorylation	1	1	169	12	12097	-3.25	0.0	1.8	1.01	STAT1
306	GO:0030334 [6]: regulation of cell migration	1	1	169	12	12097	-3.25	0.0	1.8	1.01	JAG1
307	GO:0042129 [7]: regulation of T-cell proliferation	1	1	169	12	12097	-3.25	0.0	1.8	1.01	NCK1
308	GO:0045047 [6]: protein-ER targeting	1	1	169	12	12097	-3.25	0.0	1.8	1.01	SSR1
309	GO:0045165 [4]: cell fate commitment	1	1	169	12	12097	-3.25	0.0	1.8	1.01	JAG1
310	GO:0051270 [5]: regulation of cell motility	1	1	169	12	12097	-3.25	0.0	1.8	1.01	JAG1
311	GO:0006000 [8]: fructose metabolism	1	1	169	12	12097	-3.25	0.0	1.8	1.01	GFPT1
312	GO:0006613 [7]: cotranslational protein-membrane targeting	1	1	169	12	12097	-3.25	0.0	1.8	1.01	SSR1
313	GO:0008286 [8]: insulin receptor signaling pathway	1	1	169	12	12097	-3.25	0.0	1.8	1.01	GAB1
314	GO:0030001 [7]: metal ion transport	3	3	167	341	11768	-3.25	0.0	0.15	0.09	ITPR1 SLC30A5 SLC39A9
315	GO:0016053 [6]: organic acid biosynthesis	2	2	168	60	12049	-3.28	0.0	1.55	0.94	SCD4 TPI1
316	GO:0046394 [7]: carboxylic acid biosynthesis	2	2	168	60	12049	-3.28	0.0	1.55	0.94	SCD4 TPI1
317	GO:0048193 [6]: Golgi vesicle transport	2	2	168	61	12048	-3.29	0.0	1.53	0.93	LMAN1 SEC24A
318	GO:0009145 [8]: purine nucleoside triphosphate biosynthesis	2	2	168	61	12048	-3.29	0.0	1.53	0.93	ATP6V1A KIAA2010
319	GO:0009201 [8]: ribonucleoside triphosphate biosynthesis	2	2	168	61	12048	-3.29	0.0	1.53	0.93	ATP6V1A KIAA2010
320	GO:0009206 [9]: purine ribonucleoside triphosphate biosynthesis	2	2	168	61	12048	-3.29	0.0	1.53	0.93	ATP6V1A KIAA2010
321	GO:0007067 [8]: mitosis	3	3	167	126	11983	-3.3	0.0	1.33	0.83	CCNG2 STAG1 WEE1
322	GO:0042098 [6]: T-cell proliferation	1	1	169	13	12096	-3.31	0.0	1.73	1.0	NCK1
323	GO:0050870 [8]: positive regulation of T-cell activation	1	1	169	13	12096	-3.31	0.0	1.73	1.0	NCK1
324	GO:0006354 [8]: RNA elongation	1	1	169	13	12096	-3.31	0.0	1.73	1.0	TCEA1
325	GO:0007194 [5]: negative regulation of adenylate cyclase activity	1	1	169	13	12096	-3.31	0.0	1.73	1.0	GNAI3
326	GO:0007219 [6]: Notch signaling pathway	1	1	169	13	12096	-3.31	0.0	1.73	1.0	JAG1
327	GO:0009065 [8]: glutamine family amino acid catabolism	1	1	169	13	12096	-3.31	0.0	1.73	1.0	GLUD1
328	GO:0006752 [7]: group transfer coenzyme metabolism	2	2	168	62	12047	-3.31	0.0	1.51	0.92	ATP6V1A KIAA2010
329	GO:0009142 [7]: nucleoside triphosphate biosynthesis	2	2	168	62	12047	-3.31	0.0	1.51	0.92	ATP6V1A KIAA2010
330	GO:0000087 [7]: M phase of mitotic cell cycle	3	3	167	128	11981	-3.32	0.0	1.3	0.82	CCNG2 STAG1 WEE1
331	GO:0008285 [6]: negative regulation of cell proliferation	3	3	167	128	11981	-3.32	0.0	1.3	0.82	CDKN1C MNT NPM1
332	GO:0019320 [8]: hexose catabolism	2	2	168	63	12046	-3.33	0.0	1.48	0.9	PGK1 TPI1
333	GO:0009165 [6]: nucleotide biosynthesis	3	3	167	130	11979	-3.34	0.0	1.27	0.8	ATP6V1A GUCY1B3 KIAA2010
334	GO:0046164 [6]: alcohol catabolism	2	2	168	64	12045	-3.35	0.0	1.46	0.89	PGK1 TPI1
335	GO:0046365 [7]: monosaccharide catabolism	2	2	168	64	12045	-3.35	0.0	1.46	0.89	PGK1 TPI1
336	GO:0006334 [8]: nucleosome assembly	2	2	168	64	12045	-3.35	0.0	1.46	0.89	H2AFV SET
337	GO:0006974 [5]: response to DNA damage stimulus	1	1	169	200	11909	-3.35	0.0	0.06	0.02	GTF2H1
338	GO:0018212 [9]: peptidyl-tyrosine modification	1	1	169	14	12095	-3.36	0.0	1.67	0.97	STAT1
339	GO:0006094 [8]: gluconeogenesis	1	1	169	14	12095	-3.36	0.0	1.67	0.97	TPI1
340	GO:0006469 [5]: negative regulation of protein kinase activity	1	1	169	14	12095	-3.36	0.0	1.67	0.97	PAK2
341	GO:0007020 [9]: microtubule nucleation	1	1	169	14	12095	-3.36	0.0	1.67	0.97	RANBP9
342	GO:0007173 [8]: epidermal growth factor receptor signaling pathway	1	1	169	14	12095	-3.36	0.0	1.67	0.97	GAB1
343	GO:0008064 [6]: regulation of actin polymerization and/or depolymerization	1	1	169	14	12095	-3.36	0.0	1.67	0.97	NCK1
344	GO:0009144 [8]: purine nucleoside triphosphate metabolism	2	2	168	65	12044	-3.37	0.0	1.44	0.88	ATP6V1A KIAA2010
345	GO:0009199 [8]: ribonucleoside triphosphate metabolism	2	2	168	65	12044	-3.37	0.0	1.44	0.88	ATP6V1A KIAA2010
346	GO:0009205 [9]: purine ribonucleoside triphosphate metabolism	2	2	168	65	12044	-3.37	0.0	1.44	0.88	ATP6V1A KIAA2010
347	GO:0051246 [5]: regulation of protein metabolism	2	2	168	66	12043	-3.38	0.0	1.42	0.87	NCK1 SET
348	GO:0007028 [5]: cytoplasm organization and biogenesis	2	2	168	66	12043	-3.38	0.0	1.42	0.87	KIAA1238 NPM1
349	GO:0045045 [5]: secretory pathway	3	3	167	137	11972	-3.39	0.0	1.18	0.75	LMAN1 SEC24A SSR1
350	GO:0006954 [5]: inflammatory response	1	1	169	195	11914	-3.4	0.0	0.07	0.03	TICAM2
351	GO:0009628 [5]: response to abiotic stimulus	5	5	165	376	11733	-3.4	0.0	0.49	0.33	DNAJB4 HIAT1 PLAU SLC30A5 VEGF
352	GO:0042221 [6]: response to chemical substance	4	4	166	226	11883	-3.41	0.0	0.93	0.6	HIAT1 PLAU SLC30A5 VEGF
353	GO:0030003 [6]: cation homeostasis	2	2	168	68	12041	-3.42	0.0	1.38	0.86	APP SLC30A5
354	GO:0009141 [7]: nucleoside triphosphate metabolism	2	2	168	68	12041	-3.42	0.0	1.38	0.86	ATP6V1A KIAA2010
355	GO:0030041 [7]: actin filament polymerization	1	1	169	15	12094	-3.42	0.0	1.61	0.95	NCK1
356	GO:0050670 [6]: regulation of lymphocyte proliferation	1	1	169	15	12094	-3.42	0.0	1.61	0.95	NCK1
357	GO:0051251 [7]: positive regulation of lymphocyte activation	1	1	169	15	12094	-3.42	0.0	1.61	0.95	NCK1
358	GO:0000080 [7]: G1 phase of mitotic cell cycle	1	1	169	15	12094	-3.42	0.0	1.61	0.95	CDKN1C
359	GO:0006769 [8]: nicotinamide metabolism	1	1	169	15	12094	-3.42	0.0	1.61	0.95	TPI1
360	GO:0007623 [4]: circadian rhythm	1	1	169	15	12094	-3.42	0.0	1.61	0.95	ARNTL
361	GO:0008037 [5]: cell recognition	1	1	169	15	12094	-3.42	0.0	1.61	0.95	CSPG2
362	GO:0008629 [9]: induction of apoptosis by intracellular signals	1	1	169	15	12094	-3.42	0.0	1.61	0.95	CUL3
363	GO:0007276 [5]: gametogenesis	3	3	167	145	11964	-3.45	0.0	1.09	0.7	BRD2 SPAG9 ZNF313
364	GO:0009309 [6]: amine biosynthesis	2	2	168	71	12038	-3.45	0.0	1.32	0.83	ETNK1 GLUL
365	GO:0016569 [9]: covalent chromatin modification	1	1	169	16	12093	-3.46	0.0	1.56	0.94	SET
366	GO:0016570 [10]: histone modification	1	1	169	16	12093	-3.46	0.0	1.56	0.94	SET
367	GO:0030832 [9]: regulation of actin filament length	1	1	169	16	12093	-3.46	0.0	1.56	0.94	NCK1
368	GO:0050818 [4]: regulation of coagulation	1	1	169	16	12093	-3.46	0.0	1.56	0.94	PLAU
369	GO:0050819 [5]: negative regulation of coagulation	1	1	169	16	12093	-3.46	0.0	1.56	0.94	PLAU
370	GO:0050867 [6]: positive regulation of cell activation	1	1	169	16	12093	-3.46	0.0	1.56	0.94	NCK1
371	GO:0000245 [8]: spliceosome assembly	1	1	169	16	12093	-3.46	0.0	1.56	0.94	SFRS8
372	GO:0006612 [8]: protein-membrane targeting	1	1	169	16	12093	-3.46	0.0	1.56	0.94	SSR1
373	GO:0009084 [8]: glutamine family amino acid biosynthesis	1	1	169	16	12093	-3.46	0.0	1.56	0.94	GLUL
374	GO:0016051 [6]: carbohydrate biosynthesis	2	2	168	72	12037	-3.46	0.0	1.3	0.82	GFPT1 TPI1
375	GO:0007243 [6]: protein kinase cascade	4	4	166	248	11861	-3.48	0.0	0.77	0.51	CFLAR NDFIP2 STAT1 TICAM2
376	GO:0007010 [6]: cytoskeleton organization and biogenesis	4	4	166	322	11787	-3.48	0.0	0.41	0.27	NCK1 NPM1 RANBP9 WASL
377	GO:0040007 [3]: growth	3	3	167	151	11958	-3.49	0.0	1.02	0.68	FHL1 LRP12 MORF4L1
378	GO:0015672 [7]: monovalent inorganic cation transport	3	3	167	288	11821	-3.49	0.0	0.26	0.17	ATP6V1A KIAA2010 SLC30A5
379	GO:0050801 [4]: ion homeostasis	2	2	168	74	12035	-3.5	0.0	1.26	0.8	APP SLC30A5
380	GO:0006873 [5]: cell ion homeostasis	2	2	168	74	12035	-3.5	0.0	1.26	0.8	APP SLC30A5
381	GO:0009152 [8]: purine ribonucleotide biosynthesis	2	2	168	74	12035	-3.5	0.0	1.26	0.8	ATP6V1A KIAA2010
382	GO:0000160 [5]: two-component signal transduction system (phosphorelay)	1	1	169	17	12092	-3.5	0.0	1.5	0.92	RABL3
383	GO:0006281 [6]: DNA repair	1	1	169	181	11928	-3.52	0.0	0.08	0.04	GTF2H1
384	GO:0043037 [7]: translation	3	3	167	160	11949	-3.53	0.0	0.93	0.6	EIF4E3 EIF5 IARS
385	GO:0009150 [8]: purine ribonucleotide metabolism	2	2	168	77	12032	-3.53	0.0	1.21	0.76	ATP6V1A KIAA2010
386	GO:0006164 [7]: purine nucleotide biosynthesis	2	2	168	78	12031	-3.54	0.0	1.19	0.76	ATP6V1A KIAA2010
387	GO:0006383 [8]: transcription from Pol III promoter	1	1	169	18	12091	-3.54	0.0	1.46	0.89	SNAPC3
388	GO:0019932 [6]: second-messenger-mediated signaling	1	1	169	178	11931	-3.54	0.0	0.08	0.04	GNAI3
389	GO:0006119 [6]: oxidative phosphorylation	2	2	168	80	12029	-3.56	0.0	1.16	0.74	ATP6V1A KIAA2010
390	GO:0009260 [7]: ribonucleotide biosynthesis	2	2	168	80	12029	-3.56	0.0	1.16	0.74	ATP6V1A KIAA2010
391	GO:0006163 [7]: purine nucleotide metabolism	2	2	168	81	12028	-3.57	0.0	1.14	0.73	ATP6V1A KIAA2010
392	GO:0019362 [7]: pyridine nucleotide metabolism	1	1	169	19	12090	-3.58	0.0	1.41	0.87	TPI1
393	GO:0007596 [4]: blood coagulation	2	2	168	83	12026	-3.6	0.0	1.11	0.7	LMAN1 PLAU
394	GO:0006928 [4]: cell motility	3	3	167	179	11930	-3.6	0.0	0.77	0.51	JAG1 VEGF WASL
395	GO:0000003 [3]: reproduction	3	3	167	182	11927	-3.6	0.0	0.75	0.5	BRD2 SPAG9 ZNF313
396	GO:0043085 [4]: positive regulation of enzyme activity	2	2	168	84	12025	-3.6	0.0	1.09	0.7	BCL2L13 STAT1
397	GO:0009259 [7]: ribonucleotide metabolism	2	2	168	84	12025	-3.6	0.0	1.09	0.7	ATP6V1A KIAA2010
398	GO:0019953 [4]: sexual reproduction	3	3	167	181	11928	-3.61	0.0	0.75	0.5	BRD2 SPAG9 ZNF313
399	GO:0019079 [4]: viral genome replication	1	1	169	20	12089	-3.62	0.0	1.37	0.86	HBXIP
400	GO:0019319 [8]: hexose biosynthesis	1	1	169	20	12089	-3.62	0.0	1.37	0.86	TPI1
401	GO:0046165 [6]: alcohol biosynthesis	1	1	169	20	12089	-3.62	0.0	1.37	0.86	TPI1
402	GO:0046364 [7]: monosaccharide biosynthesis	1	1	169	20	12089	-3.62	0.0	1.37	0.86	TPI1
403	GO:0050863 [7]: regulation of T-cell activation	1	1	169	20	12089	-3.62	0.0	1.37	0.86	NCK1
404	GO:0016055 [6]: Wnt receptor signaling pathway	2	2	168	86	12023	-3.63	0.0	1.06	0.7	FBXW11 GSK3B
405	GO:0019725 [4]: cell homeostasis	2	2	168	86	12023	-3.63	0.0	1.06	0.7	APP SLC30A5
406	GO:0006325 [7]: establishment and/or maintenance of chromatin architecture	3	3	167	193	11916	-3.63	0.0	0.67	0.46	H2AFV MORF4L1 SET
407	GO:0051276 [6]: chromosome organization and biogenesis	3	3	167	234	11875	-3.63	0.0	0.44	0.3	H2AFV MORF4L1 SET
408	GO:0050817 [3]: coagulation	2	2	168	87	12022	-3.63	0.0	1.05	0.69	LMAN1 PLAU
409	GO:0006357 [8]: regulation of transcription from Pol II promoter	3	3	167	228	11881	-3.64	0.0	0.47	0.32	KLF3 TCEA1 YY1
410	GO:0007001 [7]: chromosome organization and biogenesis (sensu Eukaryota)	3	3	167	228	11881	-3.64	0.0	0.47	0.32	H2AFV MORF4L1 SET
411	GO:0006323 [6]: DNA packaging	3	3	167	201	11908	-3.64	0.0	0.62	0.42	H2AFV MORF4L1 SET
412	GO:0006817 [8]: phosphate transport	2	2	168	88	12021	-3.64	0.0	1.04	0.68	COL8A2 KIAA2010
413	GO:0008610 [6]: lipid biosynthesis	3	3	167	198	11911	-3.64	0.0	0.64	0.43	ETNK1 SCD4 TPI1
414	GO:0030154 [3]: cell differentiation	3	3	167	211	11898	-3.64	0.0	0.56	0.37	FHL1 JAG1 VEGF
415	GO:0007599 [5]: hemostasis	2	2	168	89	12020	-3.65	0.0	1.02	0.68	LMAN1 PLAU
416	GO:0042401 [7]: biogenic amine biosynthesis	1	1	169	21	12088	-3.65	0.0	1.33	0.83	ETNK1
417	GO:0046651 [5]: lymphocyte proliferation	1	1	169	21	12088	-3.65	0.0	1.33	0.83	NCK1
418	GO:0009306 [4]: protein secretion	1	1	169	21	12088	-3.65	0.0	1.33	0.83	CANX
419	GO:0006092 [7]: main pathways of carbohydrate metabolism	2	2	168	91	12018	-3.67	0.0	0.99	0.65	PGK1 TPI1
420	GO:0030518 [7]: steroid hormone receptor signaling pathway	1	1	169	22	12087	-3.68	0.0	1.29	0.81	RBM9
421	GO:0006959 [5]: humoral immune response	1	1	169	162	11947	-3.68	0.0	0.11	0.06	YY1
422	GO:0006401 [6]: RNA catabolism	1	1	169	23	12086	-3.71	0.0	1.26	0.8	AUH
423	GO:0006733 [7]: oxidoreduction coenzyme metabolism	1	1	169	23	12086	-3.71	0.0	1.26	0.8	TPI1
424	GO:0007507 [5]: heart development	1	1	169	23	12086	-3.71	0.0	1.26	0.8	PDLIM5
425	GO:0016568 [8]: chromatin modification	2	2	168	98	12011	-3.71	0.0	0.91	0.59	MORF4L1 SET
426	GO:0030036 [8]: actin cytoskeleton organization and biogenesis	2	2	168	99	12010	-3.72	0.0	0.89	0.58	NCK1 WASL
427	GO:0050878 [4]: regulation of body fluids	2	2	168	99	12010	-3.72	0.0	0.89	0.58	LMAN1 PLAU
428	GO:0042592 [3]: homeostasis	2	2	168	100	12009	-3.73	0.0	0.88	0.57	APP SLC30A5
429	GO:0030522 [6]: intracellular receptor-mediated signaling pathway	1	1	169	24	12085	-3.73	0.0	1.22	0.78	RBM9
430	GO:0042398 [6]: amino acid derivative biosynthesis	1	1	169	24	12085	-3.73	0.0	1.22	0.78	ETNK1
431	GO:0009190 [7]: cyclic nucleotide biosynthesis	1	1	169	24	12085	-3.73	0.0	1.22	0.78	GUCY1B3
432	GO:0040008 [4]: regulation of growth	2	2	168	101	12008	-3.73	0.0	0.87	0.57	LRP12 MORF4L1
433	GO:0015674 [7]: di-, tri-valent inorganic cation transport	2	2	168	104	12005	-3.74	0.0	0.84	0.55	ITPR1 SLC30A5
434	GO:0008015 [4]: circulation	2	2	168	104	12005	-3.74	0.0	0.84	0.55	GCLC GUCY1B3
435	GO:0042493 [7]: response to drug	1	1	169	25	12084	-3.76	0.0	1.19	0.76	HIAT1
436	GO:0051248 [6]: negative regulation of protein metabolism	1	1	169	25	12084	-3.76	0.0	1.19	0.76	SET
437	GO:0005977 [8]: glycogen metabolism	1	1	169	25	12084	-3.76	0.0	1.19	0.76	GSK3B
438	GO:0030029 [7]: actin filament-based process	2	2	168	109	12000	-3.77	0.0	0.78	0.52	NCK1 WASL
439	GO:0016337 [5]: cell-cell adhesion	2	2	168	179	11930	-3.78	0.0	0.33	0.22	CD44 COL8A2
440	GO:0019941 [9]: modification-dependent protein catabolism	2	2	168	112	11997	-3.78	0.0	0.75	0.5	EDD PSMA1
441	GO:0006511 [10]: ubiquitin-dependent protein catabolism	2	2	168	112	11997	-3.78	0.0	0.75	0.5	EDD PSMA1
442	GO:0051247 [6]: positive regulation of protein metabolism	1	1	169	26	12083	-3.78	0.0	1.16	0.74	NCK1
443	GO:0006073 [7]: glucan metabolism	1	1	169	26	12083	-3.78	0.0	1.16	0.74	GSK3B
444	GO:0007259 [7]: JAK-STAT cascade	1	1	169	26	12083	-3.78	0.0	1.16	0.74	STAT1
445	GO:0006820 [6]: anion transport	2	2	168	172	11937	-3.79	0.0	0.36	0.23	COL8A2 KIAA2010
446	GO:0042330 [5]: taxis	2	2	168	115	11994	-3.79	0.0	0.73	0.49	PLAU VEGF
447	GO:0006935 [6]: chemotaxis	2	2	168	115	11994	-3.79	0.0	0.73	0.49	PLAU VEGF
448	GO:0007517 [5]: muscle development	1	1	169	146	11963	-3.8	0.0	0.14	0.09	FHL1
449	GO:0006643 [6]: membrane lipid metabolism	2	2	168	119	11990	-3.81	0.0	0.69	0.46	ETNK1 SPTLC1
450	GO:0016049 [4]: cell growth	2	2	168	121	11988	-3.81	0.0	0.67	0.46	FHL1 MORF4L1
451	GO:0008361 [5]: regulation of cell size	2	2	168	121	11988	-3.81	0.0	0.67	0.46	FHL1 MORF4L1
452	GO:0000902 [4]: cellular morphogenesis	2	2	168	160	11949	-3.81	0.0	0.42	0.28	FHL1 MORF4L1
453	GO:0051249 [6]: regulation of lymphocyte activation	1	1	169	28	12081	-3.82	0.0	1.1	0.7	NCK1
454	GO:0008624 [9]: induction of apoptosis by extracellular signals	1	1	169	28	12081	-3.82	0.0	1.1	0.7	CFLAR
455	GO:0050793 [3]: regulation of development	2	2	168	153	11956	-3.83	0.0	0.45	0.31	LRP12 MORF4L1
456	GO:0006260 [6]: DNA replication	2	2	168	142	11967	-3.83	0.0	0.52	0.34	RRM1 SET
457	GO:0007017 [7]: microtubule-based process	2	2	168	142	11967	-3.83	0.0	0.52	0.34	NPM1 RANBP9
458	GO:0015698 [7]: inorganic anion transport	2	2	168	143	11966	-3.83	0.0	0.51	0.34	COL8A2 KIAA2010
459	GO:0006631 [6]: fatty acid metabolism	2	2	168	141	11968	-3.84	0.0	0.52	0.34	SCD4 TPI1
460	GO:0019058 [3]: viral infectious cycle	1	1	169	29	12080	-3.84	0.0	1.07	0.7	HBXIP
461	GO:0030203 [7]: glycosaminoglycan metabolism	1	1	169	29	12080	-3.84	0.0	1.07	0.7	GNS
462	GO:0045761 [4]: regulation of adenylate cyclase activity	1	1	169	29	12080	-3.84	0.0	1.07	0.7	GNAI3
463	GO:0048511 [3]: rhythmic process	1	1	169	29	12080	-3.84	0.0	1.07	0.7	ARNTL
464	GO:0006446 [8]: regulation of translational initiation	1	1	169	29	12080	-3.84	0.0	1.07	0.7	EIF5
465	GO:0007179 [8]: transforming growth factor beta receptor signaling pathway	1	1	169	29	12080	-3.84	0.0	1.07	0.7	TGFBR1
466	GO:0018193 [8]: peptidyl-amino acid modification	1	1	169	30	12079	-3.86	0.0	1.05	0.69	STAT1
467	GO:0006022 [6]: aminoglycan metabolism	1	1	169	30	12079	-3.86	0.0	1.05	0.69	GNS
468	GO:0006767 [6]: water-soluble vitamin metabolism	1	1	169	30	12079	-3.86	0.0	1.05	0.69	TPI1
469	GO:0050865 [5]: regulation of cell activation	1	1	169	31	12078	-3.88	0.0	1.02	0.68	NCK1
470	GO:0009100 [7]: glycoprotein metabolism	1	1	169	132	11977	-3.9	0.0	0.17	0.1	B3GNT1
471	GO:0000075 [7]: cell cycle checkpoint	1	1	169	33	12076	-3.92	0.0	0.97	0.64	CCNG2
472	GO:0009187 [7]: cyclic nucleotide metabolism	1	1	169	33	12076	-3.92	0.0	0.97	0.64	GUCY1B3
473	GO:0050778 [6]: positive regulation of immune response	1	1	169	34	12075	-3.93	0.0	0.95	0.62	NCK1
474	GO:0042110 [7]: T-cell activation	1	1	169	35	12074	-3.95	0.0	0.93	0.6	NCK1
475	GO:0051240 [5]: positive regulation of organismal physiological process	1	1	169	35	12074	-3.95	0.0	0.93	0.6	NCK1
476	GO:0007178 [7]: transmembrane receptor protein serine/threonine kinase signaling pathway	1	1	169	36	12073	-3.96	0.0	0.91	0.59	TGFBR1
477	GO:0051049 [5]: regulation of transport	1	1	169	37	12072	-3.97	0.0	0.89	0.58	SLC30A5
478	GO:0016064 [6]: humoral defense mechanism (sensu Vertebrata)	1	1	169	118	11991	-3.98	0.0	0.21	0.13	YY1
479	GO:0009615 [6]: response to virus	1	1	169	38	12071	-3.98	0.0	0.87	0.57	HBXIP
480	GO:0016032 [2]: viral life cycle	1	1	169	38	12071	-3.98	0.0	0.87	0.57	HBXIP
481	GO:0051258 [7]: protein polymerization	1	1	169	38	12071	-3.98	0.0	0.87	0.57	NCK1
482	GO:0000041 [8]: transition metal ion transport	1	1	169	38	12071	-3.98	0.0	0.87	0.57	SLC30A5
483	GO:0044264 [6]: cellular polysaccharide metabolism	1	1	169	39	12070	-4.0	0.0	0.85	0.56	GSK3B
484	GO:0001505 [7]: regulation of neurotransmitter levels	1	1	169	39	12070	-4.0	0.0	0.85	0.56	GLUL
485	GO:0006807 [4]: nitrogen compound metabolism	1	1	169	39	12070	-4.0	0.0	0.85	0.56	GLUL
486	GO:0000910 [5]: cytokinesis	1	1	169	115	11994	-4.0	0.0	0.22	0.14	CCNG2
487	GO:0009101 [7]: glycoprotein biosynthesis	1	1	169	115	11994	-4.0	0.0	0.22	0.14	B3GNT1
488	GO:0009889 [5]: regulation of biosynthesis	1	1	169	113	11996	-4.01	0.0	0.23	0.14	EIF5
489	GO:0030198 [4]: extracellular matrix organization and biogenesis	1	1	169	41	12068	-4.02	0.0	0.81	0.54	COL8A2
490	GO:0043062 [3]: extracellular structure organization and biogenesis	1	1	169	41	12068	-4.02	0.0	0.81	0.54	COL8A2
491	GO:0006665 [7]: sphingolipid metabolism	1	1	169	41	12068	-4.02	0.0	0.81	0.54	SPTLC1
492	GO:0006836 [5]: neurotransmitter transport	1	1	169	41	12068	-4.02	0.0	0.81	0.54	STX3A
493	GO:0005976 [5]: polysaccharide metabolism	1	1	169	42	12067	-4.02	0.0	0.8	0.52	GSK3B
494	GO:0006486 [8]: protein amino acid glycosylation	1	1	169	109	12000	-4.03	0.0	0.24	0.15	B3GNT1
495	GO:0006766 [5]: vitamin metabolism	1	1	169	43	12066	-4.04	0.0	0.78	0.51	TPI1
496	GO:0006417 [6]: regulation of protein biosynthesis	1	1	169	106	12003	-4.04	0.0	0.25	0.16	EIF5
497	GO:0006576 [6]: biogenic amine metabolism	1	1	169	44	12065	-4.05	0.0	0.76	0.51	ETNK1
498	GO:0007126 [8]: meiosis	1	1	169	44	12065	-4.05	0.0	0.76	0.51	RBM7
499	GO:0006979 [5]: response to oxidative stress	1	1	169	46	12063	-4.06	0.0	0.73	0.49	DUSP1
500	GO:0007229 [6]: integrin-mediated signaling pathway	1	1	169	46	12063	-4.06	0.0	0.73	0.49	PTK2
501	GO:0007046 [7]: ribosome biogenesis	1	1	169	48	12061	-4.07	0.0	0.7	0.47	KIAA1238
502	GO:0043038 [7]: amino acid activation	1	1	169	49	12060	-4.07	0.0	0.69	0.46	IARS
503	GO:0043039 [8]: tRNA aminoacylation	1	1	169	49	12060	-4.07	0.0	0.69	0.46	IARS
504	GO:0006418 [8]: tRNA aminoacylation for protein translation	1	1	169	49	12060	-4.07	0.0	0.69	0.46	IARS
505	GO:0019935 [7]: cyclic-nucleotide-mediated signaling	1	1	169	98	12011	-4.08	0.0	0.29	0.19	GNAI3
506	GO:0006575 [6]: amino acid derivative metabolism	1	1	169	50	12059	-4.08	0.0	0.67	0.46	ETNK1
507	GO:0008652 [7]: amino acid biosynthesis	1	1	169	50	12059	-4.08	0.0	0.67	0.46	GLUL
508	GO:0008654 [8]: phospholipid biosynthesis	1	1	169	51	12058	-4.09	0.0	0.66	0.45	ETNK1
509	GO:0051239 [4]: regulation of organismal physiological process	1	1	169	94	12015	-4.09	0.0	0.31	0.21	NCK1
510	GO:0001558 [4]: regulation of cell growth	1	1	169	94	12015	-4.09	0.0	0.31	0.21	MORF4L1
511	GO:0007187 [7]: G-protein signaling, coupled to cyclic nucleotide second messenger	1	1	169	92	12017	-4.1	0.0	0.32	0.21	GNAI3
512	GO:0006400 [7]: tRNA modification	1	1	169	54	12055	-4.11	0.0	0.62	0.42	IARS
513	GO:0050776 [5]: regulation of immune response	1	1	169	56	12053	-4.11	0.0	0.6	0.41	NCK1
514	GO:0007188 [8]: G-protein signaling, coupled to cAMP nucleotide second messenger	1	1	169	56	12053	-4.11	0.0	0.6	0.41	GNAI3
515	GO:0019933 [8]: cAMP-mediated signaling	1	1	169	57	12052	-4.11	0.0	0.59	0.4	GNAI3
516	GO:0045892 [8]: negative regulation of transcription, DNA-dependent	1	1	169	87	12022	-4.11	0.0	0.35	0.23	KLF3
517	GO:0001775 [4]: cell activation	1	1	169	87	12022	-4.11	0.0	0.35	0.23	NCK1
518	GO:0006399 [6]: tRNA metabolism	1	1	169	87	12022	-4.11	0.0	0.35	0.23	IARS
519	GO:0019730 [6]: antimicrobial humoral response	1	1	169	86	12023	-4.12	0.0	0.35	0.23	YY1
520	GO:0045321 [5]: immune cell activation	1	1	169	86	12023	-4.12	0.0	0.35	0.23	NCK1
521	GO:0046903 [3]: secretion	1	1	169	60	12049	-4.12	0.0	0.56	0.37	CANX
522	GO:0006644 [7]: phospholipid metabolism	1	1	169	80	12029	-4.13	0.0	0.39	0.25	ETNK1
523	GO:0019735 [7]: antimicrobial humoral response (sensu Vertebrata)	1	1	169	84	12025	-4.13	0.0	0.36	0.23	YY1
524	GO:0009893 [5]: positive regulation of metabolism	1	1	169	81	12028	-4.13	0.0	0.38	0.25	NCK1
525	GO:0006816 [8]: calcium ion transport	1	1	169	66	12043	-4.13	0.0	0.5	0.33	ITPR1
526	GO:0007160 [5]: cell-matrix adhesion	1	1	169	66	12043	-4.13	0.0	0.5	0.33	CD44
527	GO:0009451 [6]: RNA modification	1	1	169	64	12045	-4.13	0.0	0.52	0.34	IARS
528	GO:0000122 [9]: negative regulation of transcription from Pol II promoter	1	1	169	63	12046	-4.13	0.0	0.53	0.34	KLF3
529	GO:0046649 [6]: lymphocyte activation	1	1	169	70	12039	-4.13	0.0	0.46	0.31	NCK1
530	GO:0006310 [6]: DNA recombination	1	1	169	67	12042	-4.14	0.0	0.49	0.33	KPNA1
531	GO:0006445 [7]: regulation of translation	1	1	169	67	12042	-4.14	0.0	0.49	0.33	EIF5
532	GO:0046467 [7]: membrane lipid biosynthesis	1	1	169	65	12044	-4.14	0.0	0.51	0.34	ETNK1
533	GO:0006800 [5]: oxygen and reactive oxygen species metabolism	1	1	169	65	12044	-4.14	0.0	0.51	0.34	DUSP1
534	GO:0030097 [5]: hemopoiesis	1	1	169	71	12038	-4.14	0.0	0.45	0.31	JAG1
