# Supplementary material for: Latent Factor Analysis to Discover Pathway-Associated Putative Segmental Aneuploidies in Human Cancers
Source: PLoS Comput Biol. 2010 Sep 2;6(9):e1000920. doi: 10.1371/journal.pcbi.1000920 (PMC2932681; doi:10.1371/journal.pcbi.1000920)
Supplement: Table S3 — Full gather analysis of gene ontology for each factor. (0.43 MB ZIP) [file pcbi.1000920.s008.zip › Factor_Gather_GO/factor20_GO.txt]

#	Annotation	Total Genes With Ann	Your Genes (With Ann)	Your Genes (No Ann)	Genome (With Ann)	Genome (No Ann)	ln(Bayes factor)	neg ln(p value)	FE: neg ln(p value)	FE: neg ln(FDR)	Genes
1	GO:0006171 [8]: cAMP biosynthesis	1	1	2	14	12262	4.23	8.12	5.61	2.35	ADCY9
2	GO:0046058 [8]: cAMP metabolism	1	1	2	16	12260	4.1	7.91	5.49	2.35	ADCY9
3	GO:0009190 [7]: cyclic nucleotide biosynthesis	1	1	2	24	12252	3.72	7.18	5.1	2.35	ADCY9
4	GO:0009187 [7]: cyclic nucleotide metabolism	1	1	2	33	12243	3.41	6.93	4.79	2.35	ADCY9
5	GO:0000079 [5]: regulation of cyclin dependent protein kinase activity	1	1	2	38	12238	3.28	6.73	4.66	2.35	GTF2H1
6	GO:0000086 [7]: G2/M transition of mitotic cell cycle	1	1	2	45	12231	3.12	6.62	4.49	2.35	GTF2H1
7	GO:0000082 [7]: G1/S transition of mitotic cell cycle	1	1	2	56	12220	2.9	6.37	4.28	2.29	GTF2H1
8	GO:0007160 [5]: cell-matrix adhesion	1	1	2	66	12210	2.74	6.16	4.12	2.27	CD44
9	GO:0045859 [4]: regulation of protein kinase activity	1	1	2	95	12181	2.38	5.73	3.76	2.03	GTF2H1
10	GO:0009165 [6]: nucleotide biosynthesis	1	1	2	132	12144	2.06	5.32	3.44	1.91	ADCY9
11	GO:0050790 [3]: regulation of enzyme activity	1	1	2	181	12095	1.76	5.06	3.13	1.91	GTF2H1
12	GO:0006281 [6]: DNA repair	1	1	2	181	12095	1.76	5.06	3.13	1.91	GTF2H1
13	GO:0016337 [5]: cell-cell adhesion	1	1	2	180	12096	1.76	5.06	3.13	1.91	CD44
14	GO:0009117 [6]: nucleotide metabolism	1	1	2	184	12092	1.75	5	3.11	1.91	ADCY9
15	GO:0000278 [6]: mitotic cell cycle	1	1	2	195	12081	1.69	4.95	3.05	1.91	GTF2H1
16	GO:0006974 [5]: response to DNA damage stimulus	1	1	2	200	12076	1.66	4.95	3.03	1.91	GTF2H1
17	GO:0009719 [4]: response to endogenous stimulus	1	1	2	213	12063	1.6	4.91	2.97	1.91	GTF2H1
18	GO:0006457 [7]: protein folding	1	1	2	216	12060	1.6	4.83	2.95	1.91	ADCY9
19	GO:0000074 [6]: regulation of cell cycle	1	1	2	397	11879	1.01	4.31	2.36	1.38	GTF2H1
20	GO:0006366 [8]: transcription from Pol II promoter	1	1	2	429	11847	0.94	4.25	2.29	1.35	GTF2H1
21	GO:0006259 [5]: DNA metabolism	1	1	2	537	11739	0.74	4.06	2.07	1.19	GTF2H1
22	GO:0007155 [4]: cell adhesion	1	1	2	581	11695	0.66	3.96	2	1.16	CD44
23	GO:0006139 [5]: nucleobase, nucleoside, nucleotide and nucleic acid metabolism	2	2	1	2965	9311	0.63	3.96	1.92	1.12	ADCY9 GTF2H1
24	GO:0007049 [5]: cell cycle	1	1	2	712	11564	0.48	3.82	1.81	1.05	GTF2H1
25	GO:0007154 [3]: cell communication	2	2	1	3473	8803	0.38	3.7	1.64	0.96	ADCY9 CD44
26	GO:0006950 [4]: response to stress	1	1	2	849	11427	0.33	3.65	1.64	0.96	GTF2H1
27	GO:0044249 [5]: cellular biosynthesis	1	1	2	943	11333	0.24	3.55	1.54	0.94	ADCY9
28	GO:0009058 [4]: biosynthesis	1	1	2	988	11288	0.2	3.55	1.5	0.94	ADCY9
29	GO:0007242 [5]: intracellular signaling cascade	1	1	2	990	11286	0.2	3.5	1.5	0.94	ADCY9
30	GO:0008283 [4]: cell proliferation	1	1	2	1057	11219	0.15	3.5	1.44	0.91	GTF2H1
31	GO:0043283 [4]: biopolymer metabolism	1	1	2	1610	10666	-0.17	0	1.07	0.58	GTF2H1
32	GO:0006355 [7]: regulation of transcription, DNA-dependent	1	1	2	1812	10464	-0.25	0	0.97	0.58	GTF2H1
33	GO:0007582 [2]: physiological process	2	2	1	10460	1816	-0.26	0	0.06	0.06	ADCY9 GTF2H1
34	GO:0006351 [7]: transcription, DNA-dependent	1	1	2	1868	10408	-0.27	0	0.94	0.58	GTF2H1
35	GO:0045449 [6]: regulation of transcription	1	1	2	1876	10400	-0.27	0	0.94	0.58	GTF2H1
36	GO:0019219 [5]: regulation of nucleobase, nucleoside, nucleotide and nucleic acid metabolism	1	1	2	1902	10374	-0.28	0	0.92	0.58	GTF2H1
37	GO:0050896 [3]: response to stimulus	1	1	2	1943	10333	-0.3	0	0.91	0.58	GTF2H1
38	GO:0006350 [6]: transcription	1	1	2	1968	10308	-0.3	0	0.9	0.58	GTF2H1
39	GO:0019222 [4]: regulation of metabolism	1	1	2	2037	10239	-0.32	0	0.87	0.57	GTF2H1
40	GO:0044238 [4]: primary metabolism	2	2	1	6284	5992	-0.43	0	0.66	0.47	ADCY9 GTF2H1
41	GO:0050791 [3]: regulation of physiological process	1	1	2	2552	9724	-0.45	0	0.69	0.47	GTF2H1
42	GO:0044237 [4]: cellular metabolism	2	2	1	6563	5713	-0.47	0	0.59	0.47	ADCY9 GTF2H1
43	GO:0019538 [5]: protein metabolism	1	1	2	2807	9469	-0.49	0	0.61	0.47	ADCY9
44	GO:0044267 [6]: cellular protein metabolism	1	1	2	2786	9490	-0.49	0	0.62	0.47	ADCY9
45	GO:0050789 [2]: regulation of biological process	1	1	2	2866	9410	-0.49	0	0.6	0.47	GTF2H1
46	GO:0007165 [4]: signal transduction	1	1	2	2825	9451	-0.49	0	0.61	0.47	ADCY9
47	GO:0044260 [5]: cellular macromolecule metabolism	1	1	2	2985	9291	-0.51	0	0.57	0.47	ADCY9
48	GO:0008152 [3]: metabolism	2	2	1	6963	5313	-0.51	0	0.51	0.45	ADCY9 GTF2H1
49	GO:0043170 [4]: macromolecule metabolism	1	1	2	3145	9131	-0.52	0	0.53	0.45	ADCY9
50	GO:0050875 [3]: cellular physiological process	2	2	1	9093	3183	-0.53	0	0.18	0.16	ADCY9 GTF2H1
51	GO:0009987 [2]: cellular process	3	3	0	10944	1332	-1.04	0	0.34	0.3	ADCY9 CD44 GTF2H1
