# Supplementary material for: Latent Factor Analysis to Discover Pathway-Associated Putative Segmental Aneuploidies in Human Cancers
Source: PLoS Comput Biol. 2010 Sep 2;6(9):e1000920. doi: 10.1371/journal.pcbi.1000920 (PMC2932681; doi:10.1371/journal.pcbi.1000920)
Supplement: Table S3 — Full gather analysis of gene ontology for each factor. (0.43 MB ZIP) [file pcbi.1000920.s008.zip › Factor_Gather_GO/factor21_GO.txt]

#	Annotation	Total Genes With Ann	Your Genes (With Ann)	Your Genes (No Ann)	Genome (With Ann)	Genome (No Ann)	ln(Bayes factor)	neg ln(p value)	FE: neg ln(p value)	FE: neg ln(FDR)	Genes
1	GO:0015871 [6]: choline transport	1	1	20	0	12258	3.29	6.77	6.37	2.66	CDW92
2	GO:0030947 [5]: regulation of vascular endothelial growth factor receptor signaling pathway	1	1	20	0	12258	3.29	6.77	6.37	2.66	VEGF
3	GO:0030949 [6]: positive regulation of vascular endothelial growth factor receptor signaling pathway	1	1	20	0	12258	3.29	6.77	6.37	2.66	VEGF
4	GO:0048010 [8]: vascular endothelial growth factor receptor signaling pathway	1	1	20	0	12258	3.29	6.77	6.37	2.66	VEGF
5	GO:0009653 [3]: morphogenesis	7	7	14	1143	11115	3.21	6.73	6.11	2.62	DKK3 IFI16 IGFBP6 KRT16 MCAM NOTCH3 VEGF
6	GO:0030154 [3]: cell differentiation	3	3	18	211	12047	2.19	5.47	5.2	2.38	IFI16 NOTCH3 VEGF
7	GO:0050918 [7]: positive chemotaxis	1	1	20	3	12255	1.9	5.17	4.99	2.38	VEGF
8	GO:0050926 [8]: regulation of positive chemotaxis	1	1	20	3	12255	1.9	5.17	4.99	2.38	VEGF
9	GO:0050927 [9]: positive regulation of positive chemotaxis	1	1	20	3	12255	1.9	5.17	4.99	2.38	VEGF
10	GO:0050930 [10]: induction of positive chemotaxis	1	1	20	3	12255	1.9	5.17	4.99	2.38	VEGF
11	GO:0001570 [4]: vasculogenesis	1	1	20	3	12255	1.9	5.17	4.99	2.38	VEGF
12	GO:0030866 [8]: cortical actin cytoskeleton organization and biogenesis	1	1	20	4	12254	1.68	4.95	4.76	2.38	EPB41L1
13	GO:0050920 [7]: regulation of chemotaxis	1	1	20	4	12254	1.68	4.95	4.76	2.38	VEGF
14	GO:0050921 [8]: positive regulation of chemotaxis	1	1	20	4	12254	1.68	4.95	4.76	2.38	VEGF
15	GO:0007263 [6]: nitric oxide mediated signal transduction	1	1	20	4	12254	1.68	4.95	4.76	2.38	GUCY1B3
16	GO:0030865 [7]: cortical cytoskeleton organization and biogenesis	1	1	20	5	12253	1.49	4.74	4.58	2.26	EPB41L1
17	GO:0030178 [6]: negative regulation of Wnt receptor signaling pathway	1	1	20	6	12252	1.35	4.65	4.43	2.17	DKK3
18	GO:0008015 [4]: circulation	2	2	19	104	12154	1.24	4.57	4.27	2.07	GUCY1B3 SERPING1
19	GO:0046068 [8]: cGMP metabolism	1	1	20	9	12249	0.99	4.31	4.08	1.98	GUCY1B3
20	GO:0006182 [8]: cGMP biosynthesis	1	1	20	9	12249	0.99	4.31	4.08	1.98	GUCY1B3
21	GO:0007275 [2]: development	7	7	14	1780	10478	0.94	4.25	3.71	1.87	DKK3 IFI16 IGFBP6 KRT16 MCAM NOTCH3 VEGF
22	GO:0030111 [5]: regulation of Wnt receptor signaling pathway	1	1	20	11	12247	0.81	4.1	3.9	1.89	DKK3
23	GO:0030224 [5]: monocyte differentiation	1	1	20	11	12247	0.81	4.1	3.9	1.89	IFI16
24	GO:0008283 [4]: cell proliferation	5	5	16	1053	11205	0.69	4.01	3.51	1.77	IFI16 IGFBP6 KRT16 RIOK3 VEGF
25	GO:0015749 [6]: monosaccharide transport	1	1	20	13	12245	0.66	3.96	3.74	1.87	SLC2A1
26	GO:0015758 [8]: glucose transport	1	1	20	13	12245	0.66	3.96	3.74	1.87	SLC2A1
27	GO:0008645 [7]: hexose transport	1	1	20	13	12245	0.66	3.96	3.74	1.87	SLC2A1
28	GO:0050793 [3]: regulation of development	2	2	19	153	12105	0.55	3.87	3.56	1.77	IGFBP6 NOTCH3
29	GO:0030099 [4]: myeloid blood cell differentiation	1	1	20	17	12241	0.41	3.77	3.49	1.77	IFI16
30	GO:0009966 [4]: regulation of signal transduction	2	2	19	168	12090	0.39	3.7	3.39	1.73	DKK3 VEGF
31	GO:0007059 [7]: chromosome segregation	1	1	20	19	12239	0.31	3.65	3.39	1.73	RIOK3
32	GO:0050794 [3]: regulation of cellular process	4	4	17	788	11470	0.31	3.65	3.15	1.59	DKK3 IGFBP6 NOL3 VEGF
33	GO:0009968 [5]: negative regulation of signal transduction	1	1	20	21	12237	0.22	3.55	3.3	1.67	DKK3
34	GO:0008152 [3]: metabolism	8	8	13	6957	5301	0.11	3.45	0.03	0.02	CRYL1 GUCY1B3 IFI16 NFYA NOL3 NOTCH3 OASL RIOK3
35	GO:0009190 [7]: cyclic nucleotide biosynthesis	1	1	20	24	12234	0.1	3.4	3.17	1.59	GUCY1B3
36	GO:0006958 [7]: complement activation, classical pathway	1	1	20	29	12229	-0.08	0	2.99	1.46	SERPING1
37	GO:0043170 [4]: macromolecule metabolism	2	2	19	3144	9114	-0.08	0	0.02	0.02	OASL RIOK3
38	GO:0008643 [5]: carbohydrate transport	1	1	20	32	12226	-0.16	0	2.9	1.39	SLC2A1
39	GO:0009187 [7]: cyclic nucleotide metabolism	1	1	20	33	12225	-0.19	0	2.87	1.39	GUCY1B3
40	GO:0051244 [4]: regulation of cellular physiological process	3	3	18	564	11694	-0.21	0	2.66	1.33	IGFBP6 NOL3 VEGF
41	GO:0042981 [6]: regulation of apoptosis	2	2	19	248	12010	-0.26	0	2.7	1.33	NOL3 VEGF
42	GO:0007155 [4]: cell adhesion	3	3	18	579	11679	-0.26	0	2.59	1.33	CDH13 MCAM SRPX
43	GO:0043067 [5]: regulation of programmed cell death	2	2	19	250	12008	-0.27	0	2.68	1.33	NOL3 VEGF
44	GO:0009615 [6]: response to virus	1	1	20	38	12220	-0.31	0	2.74	1.33	IFI16
45	GO:0006956 [6]: complement activation	1	1	20	38	12220	-0.31	0	2.74	1.33	SERPING1
46	GO:0044260 [5]: cellular macromolecule metabolism	2	2	19	2984	9274	-0.32	0	0.02	0.02	OASL RIOK3
47	GO:0042127 [5]: regulation of cell proliferation	2	2	19	258	12000	-0.32	0	2.63	1.33	IGFBP6 VEGF
48	GO:0051243 [5]: negative regulation of cellular physiological process	2	2	19	263	11995	-0.35	0	2.6	1.33	IGFBP6 VEGF
49	GO:0044237 [4]: cellular metabolism	8	8	13	6557	5701	-0.36	0	0.05	0.02	CRYL1 GUCY1B3 IFI16 NFYA NOL3 NOTCH3 OASL RIOK3
50	GO:0006836 [5]: neurotransmitter transport	1	1	20	41	12217	-0.39	0	2.67	1.33	CDW92
51	GO:0001525 [6]: angiogenesis	1	1	20	48	12210	-0.54	0	2.52	1.28	VEGF
52	GO:0019538 [5]: protein metabolism	2	2	19	2806	9452	-0.55	0	0.03	0.02	OASL RIOK3
53	GO:0048514 [5]: blood vessel morphogenesis	1	1	20	50	12208	-0.58	0	2.48	1.28	VEGF
54	GO:0001568 [4]: blood vessel development	1	1	20	50	12208	-0.58	0	2.48	1.28	VEGF
55	GO:0044267 [6]: cellular protein metabolism	2	2	19	2785	9473	-0.58	0	0.03	0.02	OASL RIOK3
56	GO:0044238 [4]: primary metabolism	8	8	13	6278	5980	-0.63	0	0.08	0.04	CRYL1 GUCY1B3 IFI16 NFYA NOL3 NOTCH3 OASL RIOK3
57	GO:0016477 [5]: cell migration	1	1	20	59	12199	-0.72	0	2.32	1.14	VEGF
58	GO:0006955 [4]: immune response	3	3	18	744	11514	-0.76	0	2.02	0.97	IFI16 OASL SERPING1
59	GO:0008544 [7]: epidermis development	1	1	20	62	12196	-0.76	0	2.28	1.12	KRT16
60	GO:0050789 [2]: regulation of biological process	7	7	14	2860	9398	-0.85	0	1.61	0.97	DKK3 IFI16 IGFBP6 NFYA NOL3 NOTCH3 VEGF
61	GO:0030097 [5]: hemopoiesis	1	1	20	71	12187	-0.88	0	2.15	1.03	IFI16
62	GO:0007398 [6]: ectoderm development	1	1	20	71	12187	-0.88	0	2.15	1.03	KRT16
63	GO:0006952 [5]: defense response	3	3	18	835	11423	-0.96	0	1.78	0.97	IFI16 OASL SERPING1
64	GO:0006950 [4]: response to stress	3	3	18	847	11411	-0.99	0	1.75	0.97	IFI16 SERPING1 VEGF
65	GO:0043118 [4]: negative regulation of physiological process	2	2	19	417	11841	-1.02	0	1.83	0.97	IGFBP6 VEGF
66	GO:0007596 [4]: blood coagulation	1	1	20	84	12174	-1.03	0	2	0.97	SERPING1
67	GO:0016055 [6]: Wnt receptor signaling pathway	1	1	20	87	12171	-1.06	0	1.96	0.97	DKK3
68	GO:0050817 [3]: coagulation	1	1	20	88	12170	-1.07	0	1.95	0.97	SERPING1
69	GO:0050791 [3]: regulation of physiological process	6	6	15	2547	9711	-1.07	0	1.35	0.89	IFI16 IGFBP6 NFYA NOL3 NOTCH3 VEGF
70	GO:0009967 [5]: positive regulation of signal transduction	1	1	20	89	12169	-1.07	0	1.94	0.97	VEGF
71	GO:0006817 [8]: phosphate transport	1	1	20	89	12169	-1.07	0	1.94	0.97	COL13A1
72	GO:0007599 [5]: hemostasis	1	1	20	90	12168	-1.08	0	1.93	0.97	SERPING1
73	GO:0012501 [5]: programmed cell death	2	2	19	440	11818	-1.09	0	1.75	0.97	NOL3 VEGF
74	GO:0006915 [6]: apoptosis	2	2	19	438	11820	-1.09	0	1.76	0.97	NOL3 VEGF
75	GO:0009887 [4]: organogenesis	3	3	18	921	11337	-1.11	0	1.58	0.97	IFI16 KRT16 VEGF
76	GO:0048513 [3]: organ development	3	3	18	921	11337	-1.11	0	1.58	0.97	IFI16 KRT16 VEGF
77	GO:0001558 [4]: regulation of cell growth	1	1	20	94	12164	-1.12	0	1.89	0.97	IGFBP6
78	GO:0009607 [4]: response to biotic stimulus	3	3	18	955	11303	-1.16	0	1.5	0.95	IFI16 OASL SERPING1
79	GO:0008219 [4]: cell death	2	2	19	468	11790	-1.17	0	1.66	0.97	NOL3 VEGF
80	GO:0030036 [8]: actin cytoskeleton organization and biogenesis	1	1	20	100	12158	-1.17	0	1.84	0.97	EPB41L1
81	GO:0050878 [4]: regulation of body fluids	1	1	20	100	12158	-1.17	0	1.84	0.97	SERPING1
82	GO:0009613 [5]: response to pest, pathogen or parasite	2	2	19	469	11789	-1.18	0	1.65	0.97	IFI16 SERPING1
83	GO:0016265 [3]: death	2	2	19	472	11786	-1.18	0	1.64	0.97	NOL3 VEGF
84	GO:0040008 [4]: regulation of growth	1	1	20	102	12156	-1.19	0	1.82	0.97	IGFBP6
85	GO:0043066 [7]: negative regulation of apoptosis	1	1	20	102	12156	-1.19	0	1.82	0.97	VEGF
86	GO:0007169 [7]: transmembrane receptor protein tyrosine kinase signaling pathway	1	1	20	102	12156	-1.19	0	1.82	0.97	VEGF
87	GO:0043069 [6]: negative regulation of programmed cell death	1	1	20	103	12155	-1.2	0	1.81	0.97	VEGF
88	GO:0009888 [5]: histogenesis	1	1	20	109	12149	-1.24	0	1.76	0.97	KRT16
89	GO:0043207 [5]: response to external biotic stimulus	2	2	19	500	11758	-1.25	0	1.56	0.97	IFI16 SERPING1
90	GO:0030029 [7]: actin filament-based process	1	1	20	110	12148	-1.25	0	1.75	0.97	EPB41L1
91	GO:0007154 [3]: cell communication	7	7	14	3468	8790	-1.26	0	0.96	0.62	CDH13 DKK3 GUCY1B3 IGFBP6 MCAM SRPX VEGF
92	GO:0043283 [4]: biopolymer metabolism	1	1	20	1610	10648	-1.29	0	0.05	0.02	NOL3
93	GO:0042330 [5]: taxis	1	1	20	116	12142	-1.3	0	1.7	0.97	VEGF
94	GO:0006935 [6]: chemotaxis	1	1	20	116	12142	-1.3	0	1.7	0.97	VEGF
95	GO:0016064 [6]: humoral defense mechanism (sensu Vertebrata)	1	1	20	118	12140	-1.31	0	1.69	0.97	SERPING1
96	GO:0008284 [6]: positive regulation of cell proliferation	1	1	20	118	12140	-1.31	0	1.69	0.97	VEGF
97	GO:0016049 [4]: cell growth	1	1	20	122	12136	-1.33	0	1.66	0.97	IGFBP6
98	GO:0008361 [5]: regulation of cell size	1	1	20	122	12136	-1.33	0	1.66	0.97	IGFBP6
99	GO:0007156 [6]: homophilic cell adhesion	1	1	20	127	12131	-1.36	0	1.62	0.97	CDH13
100	GO:0008285 [6]: negative regulation of cell proliferation	1	1	20	130	12128	-1.38	0	1.6	0.97	IGFBP6
101	GO:0050875 [3]: cellular physiological process	15	15	6	9080	3178	-1.39	0	0.34	0.23	CDW92 COL13A1 CRYL1 EPB41L1 GUCY1B3 IFI16 IGFBP6 KRT16 NFYA NOL3 NOTCH3 OASL RIOK3 SLC2A1 VEGF
102	GO:0009165 [6]: nucleotide biosynthesis	1	1	20	132	12126	-1.4	0	1.59	0.97	GUCY1B3
103	GO:0006936 [3]: muscle contraction	1	1	20	136	12122	-1.41	0	1.56	0.97	DYSF
104	GO:0007582 [2]: physiological process	17	17	4	10445	1813	-1.42	0	0.21	0.14	CDW92 COL13A1 CRYL1 DYSF EPB41L1 GUCY1B3 IFI16 IGFBP6 KRT16 NFYA NOL3 NOTCH3 OASL RIOK3 SERPING1 SLC2A1 VEGF
105	GO:0050874 [3]: organismal physiological process	4	4	17	1840	10418	-1.44	0	0.94	0.6	GUCY1B3 IFI16 OASL SERPING1
106	GO:0006631 [6]: fatty acid metabolism	1	1	20	142	12116	-1.45	0	1.52	0.95	CRYL1
107	GO:0015698 [7]: inorganic anion transport	1	1	20	144	12114	-1.46	0	1.51	0.95	COL13A1
108	GO:0007165 [4]: signal transduction	4	4	17	2822	9436	-1.47	0	0.29	0.21	DKK3 GUCY1B3 IGFBP6 VEGF
109	GO:0006139 [5]: nucleobase, nucleoside, nucleotide and nucleic acid metabolism	5	5	16	2962	9296	-1.49	0	0.51	0.29	GUCY1B3 IFI16 NFYA NOL3 NOTCH3
110	GO:0050896 [3]: response to stimulus	4	4	17	1940	10318	-1.49	0	0.84	0.52	IFI16 OASL SERPING1 VEGF
111	GO:0007167 [6]: enzyme linked receptor protein signaling pathway	1	1	20	150	12108	-1.5	0	1.47	0.93	VEGF
112	GO:0040007 [3]: growth	1	1	20	153	12105	-1.51	0	1.46	0.93	IGFBP6
113	GO:0009605 [4]: response to external stimulus	3	3	18	1260	10998	-1.51	0	1	0.64	IFI16 SERPING1 VEGF
114	GO:0000902 [4]: cellular morphogenesis	1	1	20	161	12097	-1.54	0	1.41	0.9	IGFBP6
115	GO:0006959 [5]: humoral immune response	1	1	20	162	12096	-1.55	0	1.41	0.9	SERPING1
116	GO:0000375 [8]: RNA splicing, via transesterification reactions	1	1	20	169	12089	-1.58	0	1.37	0.89	NOL3
117	GO:0000377 [9]: RNA splicing, via transesterification reactions with bulged adenosine as nucleophile	1	1	20	169	12089	-1.58	0	1.37	0.89	NOL3
118	GO:0000398 [8]: nuclear mRNA splicing, via spliceosome	1	1	20	169	12089	-1.58	0	1.37	0.89	NOL3
119	GO:0006820 [6]: anion transport	1	1	20	173	12085	-1.59	0	1.35	0.89	COL13A1
120	GO:0007049 [5]: cell cycle	2	2	19	711	11547	-1.61	0	1.06	0.67	RIOK3 VEGF
121	GO:0006928 [4]: cell motility	1	1	20	181	12077	-1.62	0	1.31	0.88	VEGF
122	GO:0016337 [5]: cell-cell adhesion	1	1	20	180	12078	-1.62	0	1.32	0.88	CDH13
123	GO:0019222 [4]: regulation of metabolism	3	3	18	2035	10223	-1.63	0	0.35	0.23	IFI16 NFYA NOTCH3
124	GO:0000067 [6]: DNA replication and chromosome cycle	1	1	20	184	12074	-1.64	0	1.3	0.88	RIOK3
125	GO:0009117 [6]: nucleotide metabolism	1	1	20	184	12074	-1.64	0	1.3	0.88	GUCY1B3
126	GO:0051179 [3]: localization	3	3	18	1982	10276	-1.64	0	0.38	0.24	CDW92 COL13A1 SLC2A1
127	GO:0006350 [6]: transcription	3	3	18	1966	10292	-1.65	0	0.39	0.24	IFI16 NFYA NOTCH3
128	GO:0006810 [4]: transport	3	3	18	1972	10286	-1.65	0	0.39	0.24	CDW92 COL13A1 SLC2A1
129	GO:0051234 [4]: establishment of localization	3	3	18	1974	10284	-1.65	0	0.39	0.24	CDW92 COL13A1 SLC2A1
130	GO:0045449 [6]: regulation of transcription	3	3	18	1874	10384	-1.66	0	0.44	0.26	IFI16 NFYA NOTCH3
131	GO:0019219 [5]: regulation of nucleobase, nucleoside, nucleotide and nucleic acid metabolism	3	3	18	1900	10358	-1.66	0	0.43	0.25	IFI16 NFYA NOTCH3
132	GO:0006351 [7]: transcription, DNA-dependent	3	3	18	1866	10392	-1.66	0	0.45	0.26	IFI16 NFYA NOTCH3
133	GO:0006355 [7]: regulation of transcription, DNA-dependent	3	3	18	1810	10448	-1.67	0	0.48	0.28	IFI16 NFYA NOTCH3
134	GO:0008380 [7]: RNA splicing	1	1	20	197	12061	-1.68	0	1.24	0.83	NOL3
135	GO:0016043 [4]: cell organization and biogenesis	2	2	19	823	11435	-1.72	0	0.87	0.54	EPB41L1 IGFBP6
136	GO:0006464 [7]: protein modification	2	2	19	1507	10751	-1.76	0	0.29	0.21	OASL RIOK3
137	GO:0042221 [6]: response to chemical substance	1	1	20	229	12029	-1.78	0	1.11	0.71	VEGF
138	GO:0007166 [5]: cell surface receptor linked signal transduction	2	2	19	1419	10839	-1.79	0	0.33	0.23	DKK3 VEGF
139	GO:0006397 [7]: mRNA processing	1	1	20	236	12022	-1.8	0	1.09	0.7	NOL3
140	GO:0009987 [2]: cellular process	19	19	2	10928	1330	-1.82	0	0.51	0.29	CDH13 CDW92 COL13A1 CRYL1 DKK3 EPB41L1 GUCY1B3 IFI16 IGFBP6 KRT16 MCAM NFYA NOL3 NOTCH3 OASL RIOK3 SLC2A1 SRPX VEGF
141	GO:0016071 [6]: mRNA metabolism	1	1	20	255	12003	-1.84	0	1.03	0.65	NOL3
142	GO:0051242 [5]: positive regulation of cellular physiological process	1	1	20	260	11998	-1.86	0	1.01	0.65	VEGF
143	GO:0009058 [4]: biosynthesis	1	1	20	988	11270	-1.94	0	0.19	0.14	GUCY1B3
144	GO:0007242 [5]: intracellular signaling cascade	1	1	20	990	11268	-1.94	0	0.19	0.14	GUCY1B3
145	GO:0007010 [6]: cytoskeleton organization and biogenesis	1	1	20	325	11933	-1.97	0	0.84	0.52	EPB41L1
146	GO:0044249 [5]: cellular biosynthesis	1	1	20	943	11315	-1.97	0	0.21	0.14	GUCY1B3
147	GO:0043119 [4]: positive regulation of physiological process	1	1	20	336	11922	-1.99	0	0.81	0.51	VEGF
148	GO:0006396 [6]: RNA processing	1	1	20	367	11891	-2.02	0	0.75	0.45	NOL3
149	GO:0009628 [5]: response to abiotic stimulus	1	1	20	380	11878	-2.03	0	0.72	0.44	VEGF
150	GO:0000074 [6]: regulation of cell cycle	1	1	20	397	11861	-2.05	0	0.69	0.41	VEGF
151	GO:0007399 [5]: neurogenesis	1	1	20	402	11856	-2.06	0	0.68	0.41	VEGF
152	GO:0006082 [5]: organic acid metabolism	1	1	20	413	11845	-2.06	0	0.67	0.41	CRYL1
153	GO:0006793 [5]: phosphorus metabolism	1	1	20	781	11477	-2.06	0	0.29	0.21	RIOK3
154	GO:0006796 [6]: phosphate metabolism	1	1	20	781	11477	-2.06	0	0.29	0.21	RIOK3
155	GO:0019752 [6]: carboxylic acid metabolism	1	1	20	411	11847	-2.06	0	0.67	0.41	CRYL1
156	GO:0006366 [8]: transcription from Pol II promoter	1	1	20	429	11829	-2.07	0	0.64	0.4	NFYA
157	GO:0044255 [5]: cellular lipid metabolism	1	1	20	428	11830	-2.07	0	0.64	0.4	CRYL1
158	GO:0016070 [5]: RNA metabolism	1	1	20	450	11808	-2.08	0	0.61	0.37	NOL3
159	GO:0006811 [5]: ion transport	1	1	20	703	11555	-2.1	0	0.34	0.23	COL13A1
160	GO:0006468 [8]: protein amino acid phosphorylation	1	1	20	536	11722	-2.11	0	0.5	0.28	RIOK3
161	GO:0006996 [5]: organelle organization and biogenesis	1	1	20	673	11585	-2.11	0	0.36	0.23	EPB41L1
162	GO:0006629 [5]: lipid metabolism	1	1	20	552	11706	-2.11	0	0.48	0.28	CRYL1
163	GO:0016310 [7]: phosphorylation	1	1	20	636	11622	-2.12	0	0.4	0.24	RIOK3
