# Supplementary material for: Latent Factor Analysis to Discover Pathway-Associated Putative Segmental Aneuploidies in Human Cancers
Source: PLoS Comput Biol. 2010 Sep 2;6(9):e1000920. doi: 10.1371/journal.pcbi.1000920 (PMC2932681; doi:10.1371/journal.pcbi.1000920)
Supplement: Table S3 — Full gather analysis of gene ontology for each factor. (0.43 MB ZIP) [file pcbi.1000920.s008.zip › Factor_Gather_GO/factor22_GO.txt]

#	Annotation	Total Genes With Ann	Your Genes (With Ann)	Your Genes (No Ann)	Genome (With Ann)	Genome (No Ann)	ln(Bayes factor)	neg ln(p value)	FE: neg ln(p value)	FE: neg ln(FDR)	Genes
1	GO:0015031 [5]: protein transport	12	12	40	465	11762	10.64	11.17	14.48	9.69	ACBD3 ARCN1 ARF4 DERL1 GRP58 KDELR1 KDELR2 KDELR3 SEC24A SEC63 SRPR SSR1
2	GO:0045184 [5]: establishment of protein localization	12	12	40	467	11760	10.59	11.17	14.43	9.69	ACBD3 ARCN1 ARF4 DERL1 GRP58 KDELR1 KDELR2 KDELR3 SEC24A SEC63 SRPR SSR1
3	GO:0008104 [4]: protein localization	12	12	40	480	11747	10.32	11.17	14.15	9.69	ACBD3 ARCN1 ARF4 DERL1 GRP58 KDELR1 KDELR2 KDELR3 SEC24A SEC63 SRPR SSR1
4	GO:0006886 [6]: intracellular protein transport	9	9	43	305	11922	8.2	11.17	12.05	7.88	ACBD3 ARCN1 DERL1 GRP58 KDELR1 KDELR2 SEC24A SRPR SSR1
5	GO:0046907 [5]: intracellular transport	10	10	42	495	11732	6.28	9.38	10.07	6.12	ACBD3 ARCN1 DERL1 GRP58 KDELR1 KDELR2 SEC24A SEC31L1 SRPR SSR1
6	GO:0006465 [6]: signal peptide processing	2	2	50	3	12224	4.69	8.4	8.65	4.88	SEC11L3 SPCS3
7	GO:0045045 [5]: secretory pathway	5	5	47	135	12092	4.22	8.12	8.1	4.49	ARCN1 SEC24A SEC31L1 SRPR SSR1
8	GO:0006810 [4]: transport	18	18	34	1957	10270	3.52	6.98	7.09	3.87	ACBD3 ARCN1 ARF4 DERL1 GOLT1B GRP58 KDELR1 KDELR2 KDELR3 SEC24A SEC31L1 SEC63 SLC17A5 SLC30A5 SLC31A1 SLC39A7 SRPR SSR1
9	GO:0051234 [4]: establishment of localization	18	18	34	1959	10268	3.51	6.98	7.08	3.87	ACBD3 ARCN1 ARF4 DERL1 GOLT1B GRP58 KDELR1 KDELR2 KDELR3 SEC24A SEC31L1 SEC63 SLC17A5 SLC30A5 SLC31A1 SLC39A7 SRPR SSR1
10	GO:0051179 [3]: localization	18	18	34	1967	10260	3.46	6.93	7.03	3.87	ACBD3 ARCN1 ARF4 DERL1 GOLT1B GRP58 KDELR1 KDELR2 KDELR3 SEC24A SEC31L1 SEC63 SLC17A5 SLC30A5 SLC31A1 SLC39A7 SRPR SSR1
11	GO:0006518 [5]: peptide metabolism	2	2	50	7	12220	3.43	6.93	7.38	3.9	SEC11L3 SPCS3
12	GO:0045047 [6]: protein-ER targeting	2	2	50	11	12216	2.66	6.07	6.62	3.63	SRPR SSR1
13	GO:0006613 [7]: cotranslational protein-membrane targeting	2	2	50	11	12216	2.66	6.07	6.62	3.63	SRPR SSR1
14	GO:0043170 [4]: macromolecule metabolism	23	23	29	3123	9104	2.46	5.86	5.92	3.13	CANX COX15 CPD CREBBP CTBS DERL1 DNAJB9 DTX2 GALNT3 GFPT1 GPI H1FX LOX PDIR RNF38 RPN2 SEC11L3 SEC63 SERP1 SPCS3 SYVN1 UBE2Q USP31
15	GO:0048193 [6]: Golgi vesicle transport	3	3	49	60	12167	2.14	5.43	6.04	3.19	ARCN1 SEC24A SEC31L1
16	GO:0006612 [8]: protein-membrane targeting	2	2	50	15	12212	2.12	5.43	6.08	3.19	SRPR SSR1
17	GO:0016485 [8]: protein processing	2	2	50	21	12206	1.53	4.78	5.47	3.04	SEC11L3 SPCS3
18	GO:0006888 [6]: ER to Golgi transport	2	2	50	21	12206	1.53	4.78	5.47	3.04	SEC24A SEC31L1
19	GO:0010043 [9]: response to zinc ion	1	1	51	0	12227	1.5	4.78	5.46	3.04	SLC30A5
20	GO:0019060 [4]: viral intracellular protein transport	1	1	51	0	12227	1.5	4.78	5.46	3.04	DERL1
21	GO:0030581 [7]: host cell protein transport	1	1	51	0	12227	1.5	4.78	5.46	3.04	DERL1
22	GO:0046719 [3]: regulation of viral protein levels	1	1	51	0	12227	1.5	4.78	5.46	3.04	DERL1
23	GO:0006882 [8]: zinc ion homeostasis	1	1	51	0	12227	1.5	4.78	5.46	3.04	SLC30A5
24	GO:0044260 [5]: cellular macromolecule metabolism	21	21	31	2965	9262	1.49	4.74	4.89	2.65	CANX COX15 CPD CREBBP DERL1 DNAJB9 DTX2 GFPT1 GPI H1FX LOX PDIR RNF38 RPN2 SEC11L3 SEC63 SERP1 SPCS3 SYVN1 UBE2Q USP31
25	GO:0007154 [3]: cell communication	7	7	45	3468	8759	1.14	4.47	0	0	ARF4 ARL1 CREBBP DERL1 GOLT1B GRP58 XPR1
26	GO:0050875 [3]: cellular physiological process	46	46	6	9049	3178	1.12	4.41	4.68	2.59	ACBD3 ARCN1 ARF4 CANX CBX7 COX15 CPD CREBBP DERL1 DNAJB9 DTX2 GFPT1 GLRX GOLT1B GPI GRP58 H1FX HDAC5 KDELR1 KDELR2 KDELR3 LOX PDIR PHF15 RBM17 RNF38 RPN2 SEC11L3 SEC24A SEC31L1 SEC63 SERP1 SLC17A5 SLC30A5 SLC31A1 SLC39A7 SPCS3 SPEN SRPR SSR1 SYVN1 TINF2 UBE2Q UGCG USP31 YT521
27	GO:0010155 [6]: regulation of proton transport	1	1	51	1	12226	0.81	4.1	4.77	2.65	SLC30A5
28	GO:0018279 [10]: N-linked glycosylation via asparagine	1	1	51	1	12226	0.81	4.1	4.77	2.65	RPN2
29	GO:0046476 [9]: glycosylceramide biosynthesis	1	1	51	1	12226	0.81	4.1	4.77	2.65	UGCG
30	GO:0046513 [10]: ceramide biosynthesis	1	1	51	1	12226	0.81	4.1	4.77	2.65	UGCG
31	GO:0006621 [6]: protein-ER retention	1	1	51	1	12226	0.81	4.1	4.77	2.65	GRP58
32	GO:0006678 [9]: glucosylceramide metabolism	1	1	51	1	12226	0.81	4.1	4.77	2.65	UGCG
33	GO:0006679 [10]: glucosylceramide biosynthesis	1	1	51	1	12226	0.81	4.1	4.77	2.65	UGCG
34	GO:0050874 [3]: organismal physiological process	2	2	50	1842	10385	0.78	4.1	0	0	GPI HDAC5
35	GO:0044267 [6]: cellular protein metabolism	19	19	33	2768	9459	0.74	4.06	4.11	2.22	CANX COX15 CPD CREBBP DERL1 DNAJB9 DTX2 H1FX LOX PDIR RNF38 RPN2 SEC11L3 SEC63 SERP1 SPCS3 SYVN1 UBE2Q USP31
36	GO:0019538 [5]: protein metabolism	19	19	33	2789	9438	0.67	4.01	4.03	2.22	CANX COX15 CPD CREBBP DERL1 DNAJB9 DTX2 H1FX LOX PDIR RNF38 RPN2 SEC11L3 SEC63 SERP1 SPCS3 SYVN1 UBE2Q USP31
37	GO:0006457 [7]: protein folding	4	4	48	213	12014	0.54	3.87	4.32	2.37	CANX DNAJB9 PDIR SEC63
38	GO:0000041 [8]: transition metal ion transport	2	2	50	37	12190	0.53	3.87	4.44	2.39	SLC30A5 SLC31A1
39	GO:0007166 [5]: cell surface receptor linked signal transduction	1	1	51	1420	10807	0.51	3.87	0	0	XPR1
40	GO:0030970 [7]: retrograde protein transport, ER to cytosol	1	1	51	2	12225	0.41	3.77	4.37	2.39	DERL1
41	GO:0046520 [9]: sphingoid biosynthesis	1	1	51	2	12225	0.41	3.77	4.37	2.39	UGCG
42	GO:0006677 [8]: glycosylceramide metabolism	1	1	51	2	12225	0.41	3.77	4.37	2.39	UGCG
43	GO:0007001 [7]: chromosome organization and biogenesis (sensu Eukaryota)	4	4	48	227	12000	0.33	3.65	4.12	2.22	CBX7 H1FX HDAC5 TINF2
44	GO:0051276 [6]: chromosome organization and biogenesis	4	4	48	233	11994	0.26	3.6	4.03	2.22	CBX7 H1FX HDAC5 TINF2
45	GO:0006605 [7]: protein targeting	3	3	49	128	12099	0.19	3.5	4.02	2.22	GRP58 SRPR SSR1
46	GO:0006002 [9]: fructose 6-phosphate metabolism	1	1	51	3	12224	0.12	3.45	4.08	2.22	GFPT1
47	GO:0030433 [10]: ER-associated protein catabolism	1	1	51	4	12223	-0.1	0	3.86	2.17	DERL1
48	GO:0030968 [6]: unfolded protein response	1	1	51	4	12223	-0.1	0	3.86	2.17	DERL1
49	GO:0043161 [11]: proteasomal ubiquitin-dependent protein catabolism	1	1	51	4	12223	-0.1	0	3.86	2.17	DERL1
50	GO:0045843 [8]: negative regulation of myogenesis	1	1	51	4	12223	-0.1	0	3.86	2.17	HDAC5
51	GO:0006515 [9]: misfolded or incompletely synthesized protein catabolism	1	1	51	4	12223	-0.1	0	3.86	2.17	DERL1
52	GO:0016202 [7]: regulation of myogenesis	1	1	51	5	12222	-0.28	0	3.68	2.05	HDAC5
53	GO:0006614 [8]: SRP-dependent cotranslational protein-membrane targeting	1	1	51	5	12222	-0.28	0	3.68	2.05	SRPR
54	GO:0006829 [9]: zinc ion transport	1	1	51	5	12222	-0.28	0	3.68	2.05	SLC30A5
55	GO:0007582 [2]: physiological process	49	49	3	10413	1814	-0.39	0	3.22	1.81	ACBD3 ARCN1 ARF4 CANX CBX7 COX15 CPD CREBBP CTBS DERL1 DNAJB9 DTX2 GALNT3 GFPT1 GLRX GOLT1B GPI GRP58 H1FX HDAC5 KDELR1 KDELR2 KDELR3 KIAA0934 LOX PDIR PHF15 RBM17 RNF38 RPN2 SEC11L3 SEC24A SEC31L1 SEC63 SERP1 SLC17A5 SLC30A5 SLC31A1 SLC39A7 SPCS3 SPEN SRPR SSR1 SYVN1 TINF2 UBE2Q UGCG USP31 YT521
56	GO:0006984 [6]: ER-nuclear signaling pathway	1	1	51	6	12221	-0.42	0	3.53	1.94	DERL1
57	GO:0007009 [6]: plasma membrane organization and biogenesis	1	1	51	6	12221	-0.42	0	3.53	1.94	SERP1
58	GO:0016192 [5]: vesicle-mediated transport	4	4	48	295	11932	-0.42	0	3.29	1.81	ARCN1 GOLT1B SEC24A SEC31L1
59	GO:0007275 [2]: development	3	3	49	1784	10443	-0.48	0	0.01	0	GPI HDAC5 UGCG
60	GO:0010038 [8]: response to metal ion	1	1	51	7	12220	-0.55	0	3.4	1.9	SLC30A5
61	GO:0018195 [9]: peptidyl-arginine modification	1	1	51	7	12220	-0.55	0	3.4	1.9	RPN2
62	GO:0018196 [9]: peptidyl-asparagine modification	1	1	51	7	12220	-0.55	0	3.4	1.9	RPN2
63	GO:0018211 [9]: peptidyl-tryptophan modification	1	1	51	7	12220	-0.55	0	3.4	1.9	RPN2
64	GO:0001666 [5]: response to hypoxia	1	1	51	7	12220	-0.55	0	3.4	1.9	CREBBP
65	GO:0007165 [4]: signal transduction	7	7	45	2819	9408	-0.62	0	0.03	0.01	ARF4 ARL1 CREBBP DERL1 GOLT1B GRP58 XPR1
66	GO:0016051 [6]: carbohydrate biosynthesis	2	2	50	72	12155	-0.63	0	3.24	1.81	GFPT1 GPI
67	GO:0006325 [7]: establishment and/or maintenance of chromatin architecture	3	3	49	193	12034	-0.76	0	2.99	1.67	CBX7 H1FX HDAC5
68	GO:0006461 [7]: protein complex assembly	3	3	49	193	12034	-0.76	0	2.99	1.67	COX15 CREBBP H1FX
69	GO:0010035 [7]: response to inorganic substance	1	1	51	9	12218	-0.77	0	3.18	1.81	SLC30A5
70	GO:0045814 [4]: negative regulation of gene expression, epigenetic	1	1	51	9	12218	-0.77	0	3.18	1.81	HDAC5
71	GO:0006342 [5]: chromatin silencing	1	1	51	9	12218	-0.77	0	3.18	1.81	HDAC5
72	GO:0006688 [9]: glycosphingolipid biosynthesis	1	1	51	9	12218	-0.77	0	3.18	1.81	UGCG
73	GO:0006825 [9]: copper ion transport	1	1	51	9	12218	-0.77	0	3.18	1.81	SLC31A1
74	GO:0006323 [6]: DNA packaging	3	3	49	201	12026	-0.85	0	2.9	1.61	CBX7 H1FX HDAC5
75	GO:0006139 [5]: nucleobase, nucleoside, nucleotide and nucleic acid metabolism	8	8	44	2959	9268	-0.87	0	0.04	0.02	CBX7 CREBBP H1FX HDAC5 PHF15 RBM17 SPEN YT521
76	GO:0045185 [5]: maintenance of protein localization	1	1	51	11	12216	-0.95	0	3	1.67	GRP58
77	GO:0006464 [7]: protein modification	10	10	42	1499	10728	-0.98	0	2.32	1.43	DTX2 LOX RNF38 RPN2 SEC11L3 SERP1 SPCS3 SYVN1 UBE2Q USP31
78	GO:0008152 [3]: metabolism	34	34	18	6931	5296	-1	0	2.04	1.23	ACBD3 CANX CBX7 COX15 CPD CREBBP CTBS DERL1 DNAJB9 DTX2 GALNT3 GFPT1 GLRX GPI GRP58 H1FX HDAC5 KIAA0934 LOX PDIR PHF15 RBM17 RNF38 RPN2 SEC11L3 SEC63 SERP1 SPCS3 SPEN SYVN1 UBE2Q UGCG USP31 YT521
79	GO:0006000 [8]: fructose metabolism	1	1	51	12	12215	-1.02	0	2.92	1.63	GFPT1
80	GO:0009247 [8]: glycolipid biosynthesis	1	1	51	12	12215	-1.02	0	2.92	1.63	UGCG
81	GO:0006512 [8]: ubiquitin cycle	5	5	47	542	11685	-1.03	0	2.52	1.48	DTX2 RNF38 SYVN1 UBE2Q USP31
82	GO:0044238 [4]: primary metabolism	31	31	21	6255	5972	-1.04	0	1.96	1.18	ACBD3 CANX CBX7 COX15 CPD CREBBP CTBS DERL1 DNAJB9 DTX2 GALNT3 GFPT1 GPI H1FX HDAC5 LOX PDIR PHF15 RBM17 RNF38 RPN2 SEC11L3 SEC63 SERP1 SPCS3 SPEN SYVN1 UBE2Q UGCG USP31 YT521
83	GO:0007186 [6]: G-protein coupled receptor protein signaling pathway	1	1	51	993	11234	-1.09	0	0.01	0	XPR1
84	GO:0051235 [4]: maintenance of localization	1	1	51	13	12214	-1.09	0	2.85	1.6	GRP58
85	GO:0006890 [6]: retrograde transport, Golgi to ER	1	1	51	13	12214	-1.09	0	2.85	1.6	ARCN1
86	GO:0016568 [8]: chromatin modification	2	2	50	98	12129	-1.13	0	2.7	1.54	CBX7 HDAC5
87	GO:0006091 [5]: generation of precursor metabolites and energy	5	5	47	564	11663	-1.15	0	2.39	1.47	GFPT1 GLRX GPI GRP58 PDIR
88	GO:0016458 [6]: gene silencing	1	1	51	14	12213	-1.15	0	2.79	1.57	HDAC5
89	GO:0030148 [8]: sphingolipid biosynthesis	1	1	51	14	12213	-1.15	0	2.79	1.57	UGCG
90	GO:0006094 [8]: gluconeogenesis	1	1	51	14	12213	-1.15	0	2.79	1.57	GPI
91	GO:0042592 [3]: homeostasis	2	2	50	100	12127	-1.16	0	2.67	1.52	CREBBP SLC30A5
92	GO:0006333 [8]: chromatin assembly or disassembly	2	2	50	101	12126	-1.18	0	2.65	1.51	CBX7 H1FX
93	GO:0050791 [3]: regulation of physiological process	7	7	45	2546	9681	-1.2	0	0.07	0.03	CBX7 CREBBP HDAC5 PHF15 SLC30A5 SPEN SSR1
94	GO:0015674 [7]: di-, tri-valent inorganic cation transport	2	2	50	104	12123	-1.21	0	2.6	1.5	SLC30A5 SLC31A1
95	GO:0030183 [5]: B-cell differentiation	1	1	51	15	12212	-1.22	0	2.72	1.54	HDAC5
96	GO:0006672 [9]: ceramide metabolism	1	1	51	15	12212	-1.22	0	2.72	1.54	UGCG
97	GO:0006687 [8]: glycosphingolipid metabolism	1	1	51	15	12212	-1.22	0	2.72	1.54	UGCG
98	GO:0019222 [4]: regulation of metabolism	5	5	47	2033	10194	-1.23	0	0.05	0.02	CBX7 CREBBP HDAC5 PHF15 SPEN
99	GO:0005975 [5]: carbohydrate metabolism	4	4	48	404	11823	-1.24	0	2.37	1.47	CTBS GALNT3 GFPT1 GPI
100	GO:0006486 [8]: protein amino acid glycosylation	2	2	50	108	12119	-1.28	0	2.54	1.48	RPN2 SERP1
101	GO:0046519 [8]: sphingoid metabolism	1	1	51	17	12210	-1.33	0	2.61	1.5	UGCG
102	GO:0007004 [9]: telomerase-dependent telomere maintenance	1	1	51	17	12210	-1.33	0	2.61	1.5	TINF2
103	GO:0019941 [9]: modification-dependent protein catabolism	2	2	50	112	12115	-1.33	0	2.48	1.48	DERL1 USP31
104	GO:0006511 [10]: ubiquitin-dependent protein catabolism	2	2	50	112	12115	-1.33	0	2.48	1.48	DERL1 USP31
105	GO:0019318 [7]: hexose metabolism	2	2	50	113	12114	-1.34	0	2.46	1.48	GFPT1 GPI
106	GO:0009101 [7]: glycoprotein biosynthesis	2	2	50	114	12113	-1.36	0	2.45	1.48	RPN2 SERP1
107	GO:0006350 [6]: transcription	5	5	47	1964	10263	-1.37	0	0.07	0.03	CBX7 CREBBP HDAC5 PHF15 SPEN
108	GO:0000723 [8]: telomere maintenance	1	1	51	18	12209	-1.37	0	2.56	1.48	TINF2
109	GO:0006541 [8]: glutamine metabolism	1	1	51	18	12209	-1.37	0	2.56	1.48	GFPT1
110	GO:0044237 [4]: cellular metabolism	31	31	21	6534	5693	-1.39	0	1.48	0.89	ACBD3 CANX CBX7 COX15 CPD CREBBP DERL1 DNAJB9 DTX2 GFPT1 GLRX GPI GRP58 H1FX HDAC5 LOX PDIR PHF15 RBM17 RNF38 RPN2 SEC11L3 SEC63 SERP1 SPCS3 SPEN SYVN1 UBE2Q UGCG USP31 YT521
111	GO:0005996 [6]: monosaccharide metabolism	2	2	50	117	12110	-1.4	0	2.4	1.48	GFPT1 GPI
112	GO:0019319 [8]: hexose biosynthesis	1	1	51	20	12207	-1.47	0	2.46	1.48	GPI
113	GO:0046165 [6]: alcohol biosynthesis	1	1	51	20	12207	-1.47	0	2.46	1.48	GPI
114	GO:0046364 [7]: monosaccharide biosynthesis	1	1	51	20	12207	-1.47	0	2.46	1.48	GPI
115	GO:0006664 [7]: glycolipid metabolism	1	1	51	20	12207	-1.47	0	2.46	1.48	UGCG
116	GO:0050789 [2]: regulation of biological process	9	9	43	2858	9369	-1.47	0	0.12	0.05	CBX7 CREBBP DERL1 GOLT1B HDAC5 PHF15 SLC30A5 SPEN SSR1
117	GO:0006950 [4]: response to stress	6	6	46	844	11383	-1.48	0	1.91	1.14	CREBBP DERL1 GPI HDAC5 PDIR SERP1
118	GO:0019219 [5]: regulation of nucleobase, nucleoside, nucleotide and nucleic acid metabolism	5	5	47	1898	10329	-1.5	0	0.08	0.03	CBX7 CREBBP HDAC5 PHF15 SPEN
119	GO:0016044 [5]: membrane organization and biogenesis	1	1	51	21	12206	-1.51	0	2.42	1.48	SERP1
120	GO:0006891 [6]: intra-Golgi transport	1	1	51	21	12206	-1.51	0	2.42	1.48	ARCN1
121	GO:0007519 [6]: myogenesis	1	1	51	21	12206	-1.51	0	2.42	1.48	HDAC5
122	GO:0009306 [4]: protein secretion	1	1	51	21	12206	-1.51	0	2.42	1.48	CANX
123	GO:0045449 [6]: regulation of transcription	5	5	47	1872	10355	-1.55	0	0.09	0.04	CBX7 CREBBP HDAC5 PHF15 SPEN
124	GO:0046916 [8]: transition metal ion homeostasis	1	1	51	22	12205	-1.55	0	2.37	1.47	SLC30A5
125	GO:0006351 [7]: transcription, DNA-dependent	5	5	47	1864	10363	-1.56	0	0.09	0.04	CBX7 CREBBP HDAC5 PHF15 SPEN
126	GO:0009100 [7]: glycoprotein metabolism	2	2	50	131	12096	-1.57	0	2.22	1.35	RPN2 SERP1
127	GO:0015980 [6]: energy derivation by oxidation of organic compounds	2	2	50	136	12091	-1.62	0	2.16	1.3	GFPT1 GPI
128	GO:0044265 [6]: cellular macromolecule catabolism	5	5	47	690	11537	-1.64	0	1.77	1.07	CPD DERL1 GPI SEC11L3 USP31
129	GO:0016567 [9]: protein ubiquitination	3	3	49	302	11925	-1.65	0	1.98	1.19	DTX2 RNF38 SYVN1
130	GO:0006355 [7]: regulation of transcription, DNA-dependent	5	5	47	1808	10419	-1.66	0	0.11	0.04	CBX7 CREBBP HDAC5 PHF15 SPEN
131	GO:0043283 [4]: biopolymer metabolism	9	9	43	1602	10625	-1.67	0	1.44	0.89	CBX7 CPD DERL1 H1FX HDAC5 RBM17 SEC11L3 USP31 YT521
132	GO:0009057 [5]: macromolecule catabolism	5	5	47	705	11522	-1.69	0	1.71	1.03	CPD DERL1 GPI SEC11L3 USP31
133	GO:0042113 [7]: B-cell activation	1	1	51	26	12201	-1.69	0	2.22	1.35	HDAC5
134	GO:0008283 [4]: cell proliferation	2	2	50	1056	11171	-1.75	0	0.06	0.02	HDAC5 SSR1
135	GO:0018193 [8]: peptidyl-amino acid modification	1	1	51	30	12197	-1.81	0	2.09	1.24	RPN2
136	GO:0009605 [4]: response to external stimulus	3	3	49	1260	10967	-1.83	0	0.09	0.04	GPI HDAC5 SLC30A5
137	GO:0030001 [7]: metal ion transport	3	3	49	341	11886	-1.85	0	1.73	1.04	SLC30A5 SLC31A1 SLC39A7
138	GO:0016582 [9]: non-covalent chromatin modification	1	1	51	32	12195	-1.86	0	2.03	1.23	HDAC5
139	GO:0030098 [4]: lymphocyte differentiation	1	1	51	32	12195	-1.86	0	2.03	1.23	HDAC5
140	GO:0006112 [7]: energy reserve metabolism	1	1	51	32	12195	-1.86	0	2.03	1.23	GFPT1
141	GO:0006338 [10]: chromatin remodeling	1	1	51	32	12195	-1.86	0	2.03	1.23	HDAC5
142	GO:0006118 [6]: electron transport	3	3	49	352	11875	-1.9	0	1.66	1.01	GLRX GRP58 PDIR
143	GO:0000375 [8]: RNA splicing, via transesterification reactions	2	2	50	168	12059	-1.9	0	1.82	1.1	RBM17 YT521
144	GO:0000377 [9]: RNA splicing, via transesterification reactions with bulged adenosine as nucleophile	2	2	50	168	12059	-1.9	0	1.82	1.1	RBM17 YT521
145	GO:0000398 [8]: nuclear mRNA splicing, via spliceosome	2	2	50	168	12059	-1.9	0	1.82	1.1	RBM17 YT521
146	GO:0006487 [9]: N-linked glycosylation	1	1	51	34	12193	-1.92	0	1.98	1.19	RPN2
147	GO:0044257 [7]: cellular protein catabolism	4	4	48	580	11647	-1.96	0	1.45	0.89	CPD DERL1 SEC11L3 USP31
148	GO:0006508 [8]: proteolysis and peptidolysis	4	4	48	580	11647	-1.96	0	1.45	0.89	CPD DERL1 SEC11L3 USP31
149	GO:0016043 [4]: cell organization and biogenesis	5	5	47	820	11407	-1.97	0	1.31	0.86	CBX7 H1FX HDAC5 SERP1 TINF2
150	GO:0009059 [5]: macromolecule biosynthesis	4	4	48	589	11638	-1.98	0	1.42	0.89	GFPT1 GPI RPN2 SERP1
151	GO:0051049 [5]: regulation of transport	1	1	51	37	12190	-1.98	0	1.9	1.14	SLC30A5
152	GO:0044248 [5]: cellular catabolism	5	5	47	830	11397	-1.98	0	1.28	0.86	CPD DERL1 GPI SEC11L3 USP31
153	GO:0030163 [6]: protein catabolism	4	4	48	595	11632	-2	0	1.4	0.89	CPD DERL1 SEC11L3 USP31
154	GO:0016032 [2]: viral life cycle	1	1	51	38	12189	-2.01	0	1.88	1.13	DERL1
155	GO:0009064 [7]: glutamine family amino acid metabolism	1	1	51	38	12189	-2.01	0	1.88	1.13	GFPT1
156	GO:0043285 [5]: biopolymer catabolism	4	4	48	602	11625	-2.01	0	1.37	0.87	CPD DERL1 SEC11L3 USP31
157	GO:0007049 [5]: cell cycle	1	1	51	712	11515	-2.02	0	0.05	0.02	HDAC5
158	GO:0050896 [3]: response to stimulus	7	7	45	1937	10290	-2.02	0	0.31	0.17	CREBBP DERL1 GPI HDAC5 PDIR SERP1 SLC30A5
159	GO:0009653 [3]: morphogenesis	3	3	49	1147	11080	-2.04	0	0.13	0.06	GPI HDAC5 UGCG
160	GO:0040029 [3]: regulation of gene expression, epigenetic	1	1	51	40	12187	-2.05	0	1.83	1.1	HDAC5
161	GO:0006665 [7]: sphingolipid metabolism	1	1	51	41	12186	-2.07	0	1.81	1.1	UGCG
162	GO:0009987 [2]: cellular process	48	48	4	10899	1328	-2.08	0	1.14	0.8	ACBD3 ARCN1 ARF4 ARL1 CANX CBX7 COX15 CPD CREBBP DERL1 DNAJB9 DTX2 GFPT1 GLRX GOLT1B GPI GRP58 H1FX HDAC5 KDELR1 KDELR2 KDELR3 LOX PDIR PHF15 RBM17 RNF38 RPN2 SEC11L3 SEC24A SEC31L1 SEC63 SERP1 SLC17A5 SLC30A5 SLC31A1 SLC39A7 SPCS3 SPEN SRPR SSR1 SYVN1 TINF2 UBE2Q UGCG USP31 XPR1 YT521
163	GO:0008380 [7]: RNA splicing	2	2	50	196	12031	-2.09	0	1.59	0.94	RBM17 YT521
164	GO:0009056 [4]: catabolism	5	5	47	904	11323	-2.11	0	1.08	0.76	CPD DERL1 GPI SEC11L3 USP31
165	GO:0008610 [6]: lipid biosynthesis	2	2	50	199	12028	-2.11	0	1.56	0.93	ACBD3 UGCG
166	GO:0006096 [8]: glycolysis	1	1	51	45	12182	-2.14	0	1.73	1.04	GPI
167	GO:0006996 [5]: organelle organization and biogenesis	4	4	48	670	11557	-2.16	0	1.14	0.8	CBX7 H1FX HDAC5 TINF2
168	GO:0006986 [5]: response to unfolded protein	1	1	51	47	12180	-2.18	0	1.69	1.02	DERL1
169	GO:0030005 [7]: di-, tri-valent inorganic cation homeostasis	1	1	51	48	12179	-2.2	0	1.67	1.01	SLC30A5
170	GO:0006066 [5]: alcohol metabolism	2	2	50	218	12009	-2.22	0	1.43	0.89	GFPT1 GPI
171	GO:0006952 [5]: defense response	2	2	50	836	11391	-2.25	0	0.13	0.06	GPI HDAC5
172	GO:0006812 [6]: cation transport	3	3	49	467	11760	-2.27	0	1.14	0.8	SLC30A5 SLC31A1 SLC39A7
173	GO:0006875 [7]: metal ion homeostasis	1	1	51	53	12174	-2.28	0	1.58	0.94	SLC30A5
174	GO:0006397 [7]: mRNA processing	2	2	50	235	11992	-2.29	0	1.33	0.87	RBM17 YT521
175	GO:0006007 [9]: glucose catabolism	1	1	51	55	12172	-2.3	0	1.55	0.93	GPI
176	GO:0007264 [6]: small GTPase mediated signal transduction	2	2	50	239	11988	-2.31	0	1.3	0.86	ARF4 ARL1
177	GO:0009607 [4]: response to biotic stimulus	3	3	49	955	11272	-2.34	0	0.25	0.13	DERL1 GPI HDAC5
178	GO:0046903 [3]: secretion	1	1	51	60	12167	-2.36	0	1.48	0.89	CANX
179	GO:0016071 [6]: mRNA metabolism	2	2	50	254	11973	-2.36	0	1.22	0.81	RBM17 YT521
180	GO:0044262 [6]: cellular carbohydrate metabolism	2	2	50	256	11971	-2.37	0	1.21	0.81	GFPT1 GPI
181	GO:0007242 [5]: intracellular signaling cascade	4	4	48	987	11240	-2.37	0	0.49	0.29	ARF4 ARL1 DERL1 GOLT1B
182	GO:0009058 [4]: biosynthesis	4	4	48	985	11242	-2.37	0	0.49	0.29	GFPT1 GPI RPN2 SERP1
183	GO:0051170 [7]: nuclear import	1	1	51	61	12166	-2.38	0	1.46	0.89	GRP58
184	GO:0006606 [7]: protein-nucleus import	1	1	51	61	12166	-2.38	0	1.46	0.89	GRP58
185	GO:0006694 [7]: steroid biosynthesis	1	1	51	61	12166	-2.38	0	1.46	0.89	ACBD3
186	GO:0009887 [4]: organogenesis	3	3	49	921	11306	-2.38	0	0.27	0.15	GPI HDAC5 UGCG
187	GO:0048513 [3]: organ development	3	3	49	921	11306	-2.38	0	0.27	0.15	GPI HDAC5 UGCG
188	GO:0044249 [5]: cellular biosynthesis	4	4	48	940	11287	-2.38	0	0.55	0.33	GFPT1 GPI RPN2 SERP1
189	GO:0008544 [7]: epidermis development	1	1	51	62	12165	-2.39	0	1.45	0.89	UGCG
190	GO:0006259 [5]: DNA metabolism	3	3	49	535	11692	-2.39	0	0.92	0.63	CBX7 H1FX HDAC5
191	GO:0019320 [8]: hexose catabolism	1	1	51	64	12163	-2.41	0	1.42	0.89	GPI
192	GO:0006955 [4]: immune response	2	2	50	745	11482	-2.42	0	0.18	0.1	GPI HDAC5
193	GO:0046164 [6]: alcohol catabolism	1	1	51	65	12162	-2.42	0	1.41	0.89	GPI
194	GO:0046365 [7]: monosaccharide catabolism	1	1	51	65	12162	-2.42	0	1.41	0.89	GPI
195	GO:0046467 [7]: membrane lipid biosynthesis	1	1	51	65	12162	-2.42	0	1.41	0.89	UGCG
196	GO:0006334 [8]: nucleosome assembly	1	1	51	65	12162	-2.42	0	1.41	0.89	H1FX
197	GO:0030003 [6]: cation homeostasis	1	1	51	69	12158	-2.47	0	1.36	0.87	SLC30A5
198	GO:0046649 [6]: lymphocyte activation	1	1	51	70	12157	-2.47	0	1.34	0.87	HDAC5
199	GO:0050794 [3]: regulation of cellular process	3	3	49	789	11438	-2.49	0	0.41	0.24	GOLT1B SLC30A5 SSR1
200	GO:0015992 [6]: proton transport	1	1	51	71	12156	-2.49	0	1.33	0.87	SLC30A5
201	GO:0030097 [5]: hemopoiesis	1	1	51	71	12156	-2.49	0	1.33	0.87	HDAC5
202	GO:0007398 [6]: ectoderm development	1	1	51	71	12156	-2.49	0	1.33	0.87	UGCG
203	GO:0017038 [6]: protein import	1	1	51	72	12155	-2.49	0	1.32	0.87	GRP58
204	GO:0006818 [5]: hydrogen transport	1	1	51	72	12155	-2.49	0	1.32	0.87	SLC30A5
205	GO:0006811 [5]: ion transport	3	3	49	701	11526	-2.5	0	0.55	0.33	SLC30A5 SLC31A1 SLC39A7
206	GO:0050801 [4]: ion homeostasis	1	1	51	75	12152	-2.52	0	1.29	0.86	SLC30A5
207	GO:0006873 [5]: cell ion homeostasis	1	1	51	75	12152	-2.52	0	1.29	0.86	SLC30A5
208	GO:0043123 [6]: positive regulation of I-kappaB kinase/NF-kappaB cascade	1	1	51	78	12149	-2.55	0	1.25	0.83	GOLT1B
209	GO:0043122 [5]: regulation of I-kappaB kinase/NF-kappaB cascade	1	1	51	81	12146	-2.57	0	1.22	0.81	GOLT1B
210	GO:0006006 [8]: glucose metabolism	1	1	51	82	12145	-2.57	0	1.21	0.81	GPI
211	GO:0016052 [6]: carbohydrate catabolism	1	1	51	86	12141	-2.61	0	1.17	0.8	GPI
212	GO:0044275 [7]: cellular carbohydrate catabolism	1	1	51	86	12141	-2.61	0	1.17	0.8	GPI
213	GO:0045321 [5]: immune cell activation	1	1	51	86	12141	-2.61	0	1.17	0.8	HDAC5
214	GO:0019725 [4]: cell homeostasis	1	1	51	87	12140	-2.62	0	1.16	0.8	SLC30A5
215	GO:0045892 [8]: negative regulation of transcription, DNA-dependent	1	1	51	87	12140	-2.62	0	1.16	0.8	HDAC5
216	GO:0001775 [4]: cell activation	1	1	51	87	12140	-2.62	0	1.16	0.8	HDAC5
217	GO:0006396 [6]: RNA processing	2	2	50	366	11861	-2.62	0	0.77	0.51	RBM17 YT521
218	GO:0009967 [5]: positive regulation of signal transduction	1	1	51	89	12138	-2.63	0	1.14	0.8	GOLT1B
219	GO:0007599 [5]: hemostasis	1	1	51	90	12137	-2.64	0	1.14	0.8	GPI
220	GO:0051244 [4]: regulation of cellular physiological process	2	2	50	565	11662	-2.64	0	0.36	0.21	SLC30A5 SSR1
221	GO:0006629 [5]: lipid metabolism	2	2	50	551	11676	-2.66	0	0.38	0.22	ACBD3 UGCG
222	GO:0006092 [7]: main pathways of carbohydrate metabolism	1	1	51	92	12135	-2.66	0	1.12	0.79	GPI
223	GO:0051169 [6]: nuclear transport	1	1	51	94	12133	-2.66	0	1.1	0.78	GRP58
224	GO:0006412 [6]: protein biosynthesis	2	2	50	529	11698	-2.67	0	0.41	0.24	RPN2 SERP1
225	GO:0044255 [5]: cellular lipid metabolism	2	2	50	427	11800	-2.67	0	0.6	0.37	ACBD3 UGCG
226	GO:0016070 [5]: RNA metabolism	2	2	50	449	11778	-2.68	0	0.55	0.33	RBM17 YT521
227	GO:0009613 [5]: response to pest, pathogen or parasite	2	2	50	469	11758	-2.68	0	0.51	0.3	GPI HDAC5
228	GO:0043207 [5]: response to external biotic stimulus	2	2	50	500	11727	-2.68	0	0.46	0.27	GPI HDAC5
229	GO:0050878 [4]: regulation of body fluids	1	1	51	100	12127	-2.7	0	1.05	0.74	GPI
230	GO:0006913 [6]: nucleocytoplasmic transport	1	1	51	101	12126	-2.71	0	1.04	0.73	GRP58
231	GO:0007249 [7]: I-kappaB kinase/NF-kappaB cascade	1	1	51	108	12119	-2.75	0	0.99	0.69	GOLT1B
232	GO:0009888 [5]: histogenesis	1	1	51	109	12118	-2.75	0	0.98	0.68	UGCG
233	GO:0043118 [4]: negative regulation of physiological process	1	1	51	418	11809	-2.77	0	0.18	0.1	HDAC5
234	GO:0006082 [5]: organic acid metabolism	1	1	51	413	11814	-2.78	0	0.18	0.1	GFPT1
235	GO:0019752 [6]: carboxylic acid metabolism	1	1	51	411	11816	-2.79	0	0.19	0.1	GFPT1
236	GO:0008284 [6]: positive regulation of cell proliferation	1	1	51	118	12109	-2.79	0	0.92	0.63	SSR1
237	GO:0006643 [6]: membrane lipid metabolism	1	1	51	120	12107	-2.8	0	0.91	0.63	UGCG
238	GO:0007399 [5]: neurogenesis	1	1	51	402	11825	-2.8	0	0.19	0.1	GPI
239	GO:0016481 [7]: negative regulation of transcription	1	1	51	123	12104	-2.8	0	0.89	0.61	HDAC5
240	GO:0000074 [6]: regulation of cell cycle	1	1	51	397	11830	-2.81	0	0.2	0.1	HDAC5
241	GO:0008202 [6]: steroid metabolism	1	1	51	128	12099	-2.83	0	0.86	0.59	ACBD3
242	GO:0045934 [6]: negative regulation of nucleobase, nucleoside, nucleotide and nucleic acid metabolism	1	1	51	131	12096	-2.84	0	0.84	0.58	HDAC5
243	GO:0009628 [5]: response to abiotic stimulus	1	1	51	380	11847	-2.84	0	0.22	0.11	SLC30A5
244	GO:0000004 [2]: biological_process unknown	1	1	51	354	11873	-2.88	0	0.24	0.13	C16orf5
245	GO:0007517 [5]: muscle development	1	1	51	146	12081	-2.88	0	0.76	0.51	HDAC5
246	GO:0043119 [4]: positive regulation of physiological process	1	1	51	336	11891	-2.91	0	0.27	0.15	SSR1
247	GO:0009892 [5]: negative regulation of metabolism	1	1	51	155	12072	-2.91	0	0.72	0.47	HDAC5
248	GO:0006959 [5]: humoral immune response	1	1	51	162	12065	-2.92	0	0.69	0.44	GPI
249	GO:0009966 [4]: regulation of signal transduction	1	1	51	169	12058	-2.93	0	0.66	0.42	GOLT1B
250	GO:0009308 [5]: amine metabolism	1	1	51	310	11917	-2.93	0	0.3	0.17	GFPT1
251	GO:0015672 [7]: monovalent inorganic cation transport	1	1	51	290	11937	-2.95	0	0.34	0.2	SLC30A5
252	GO:0009611 [5]: response to wounding	1	1	51	285	11942	-2.96	0	0.35	0.2	HDAC5
253	GO:0006954 [5]: inflammatory response	1	1	51	195	12032	-2.97	0	0.57	0.33	HDAC5
254	GO:0006519 [5]: amino acid and derivative metabolism	1	1	51	264	11963	-2.97	0	0.39	0.23	GFPT1
255	GO:0051242 [5]: positive regulation of cellular physiological process	1	1	51	260	11967	-2.97	0	0.4	0.23	SSR1
256	GO:0042127 [5]: regulation of cell proliferation	1	1	51	259	11968	-2.97	0	0.4	0.23	SSR1
257	GO:0030154 [3]: cell differentiation	1	1	51	213	12014	-2.97	0	0.51	0.3	HDAC5
258	GO:0042221 [6]: response to chemical substance	1	1	51	229	11998	-2.98	0	0.47	0.28	SLC30A5
259	GO:0007243 [6]: protein kinase cascade	1	1	51	251	11976	-2.98	0	0.41	0.24	GOLT1B
260	GO:0006520 [6]: amino acid metabolism	1	1	51	225	12002	-2.98	0	0.48	0.28	GFPT1
