# Supplementary material for: Latent Factor Analysis to Discover Pathway-Associated Putative Segmental Aneuploidies in Human Cancers
Source: PLoS Comput Biol. 2010 Sep 2;6(9):e1000920. doi: 10.1371/journal.pcbi.1000920 (PMC2932681; doi:10.1371/journal.pcbi.1000920)
Supplement: Table S3 — Full gather analysis of gene ontology for each factor. (0.43 MB ZIP) [file pcbi.1000920.s008.zip › Factor_Gather_GO/factor23_GO.txt]

#	Annotation	Total Genes With Ann	Your Genes (With Ann)	Your Genes (No Ann)	Genome (With Ann)	Genome (No Ann)	ln(Bayes factor)	neg ln(p value)	FE: neg ln(p value)	FE: neg ln(FDR)	Genes
1	GO:0030047 [8]: actin modification	1	1	30	0	12248	2.52	5.92	5.98	2.02	HRIHFB2122
2	GO:0019941 [9]: modification-dependent protein catabolism	3	3	28	111	12137	2.45	5.86	5.84	2.02	FBXO7 UBE2L3 UFD1L
3	GO:0006511 [10]: ubiquitin-dependent protein catabolism	3	3	28	111	12137	2.45	5.86	5.84	2.02	FBXO7 UBE2L3 UFD1L
4	GO:0044267 [6]: cellular protein metabolism	14	14	17	2773	9475	2.28	5.63	5.37	2.02	ADCY9 CREBBP CSNK1E FBXO7 GTPBP1 HRIHFB2122 LOC63929 PIM3 PPM1F RPL37 SF3A1 ST13 UBE2L3 UFD1L
5	GO:0019538 [5]: protein metabolism	14	14	17	2794	9454	2.23	5.55	5.3	2.02	ADCY9 CREBBP CSNK1E FBXO7 GTPBP1 HRIHFB2122 LOC63929 PIM3 PPM1F RPL37 SF3A1 ST13 UBE2L3 UFD1L
6	GO:0044237 [4]: cellular metabolism	24	24	7	6541	5707	2.15	5.43	5.25	2.02	ADCY9 ADSL ATF4 BRD1 C6orf149 CREBBP CSNK1E DRG1 FBXO7 GTPBP1 HMG2L1 HRIHFB2122 LOC63929 MAFF PIM3 PISD PPM1F RBM9 RPL37 SF3A1 ST13 TEF UBE2L3 UFD1L
7	GO:0050875 [3]: cellular physiological process	29	29	2	9066	3182	1.81	5.06	5.08	2.02	ADCY9 ADSL ATF4 BCL2L13 BIK BRD1 C6orf149 CREBBP CSNK1E DRG1 FBXO7 GTPBP1 HMG2L1 HRIHFB2122 KAL1 KDELR3 LOC63929 MAFF NUP50 PIM3 PISD PPM1F RBM9 RPL37 SF3A1 ST13 TEF UBE2L3 UFD1L
8	GO:0044238 [4]: primary metabolism	23	23	8	6263	5985	1.8	5.06	4.87	1.94	ADCY9 ADSL ATF4 BRD1 CREBBP CSNK1E DRG1 FBXO7 GTPBP1 HMG2L1 HRIHFB2122 LOC63929 MAFF PIM3 PISD PPM1F RBM9 RPL37 SF3A1 ST13 TEF UBE2L3 UFD1L
9	GO:0044260 [5]: cellular macromolecule metabolism	14	14	17	2972	9276	1.68	4.95	4.72	1.94	ADCY9 CREBBP CSNK1E FBXO7 GTPBP1 HRIHFB2122 LOC63929 PIM3 PPM1F RPL37 SF3A1 ST13 UBE2L3 UFD1L
10	GO:0008632 [7]: apoptotic program	2	2	29	45	12203	1.66	4.95	5.08	2.02	BCL2L13 BIK
11	GO:0043170 [4]: macromolecule metabolism	14	14	17	3132	9116	1.25	4.57	4.25	1.83	ADCY9 CREBBP CSNK1E FBXO7 GTPBP1 HRIHFB2122 LOC63929 PIM3 PPM1F RPL37 SF3A1 ST13 UBE2L3 UFD1L
12	GO:0008152 [3]: metabolism	24	24	7	6941	5307	1.23	4.51	4.28	1.83	ADCY9 ADSL ATF4 BRD1 C6orf149 CREBBP CSNK1E DRG1 FBXO7 GTPBP1 HMG2L1 HRIHFB2122 LOC63929 MAFF PIM3 PISD PPM1F RBM9 RPL37 SF3A1 ST13 TEF UBE2L3 UFD1L
13	GO:0030044 [7]: actin filament stabilization	1	1	30	3	12245	1.14	4.47	4.6	1.94	HRIHFB2122
14	GO:0051016 [8]: barbed-end actin filament capping	1	1	30	3	12245	1.14	4.47	4.6	1.94	HRIHFB2122
15	GO:0008333 [7]: endosome to lysosome transport	1	1	30	4	12244	0.92	4.21	4.38	1.83	HMG2L1
16	GO:0007041 [6]: lysosomal transport	1	1	30	5	12243	0.74	4.06	4.2	1.83	HMG2L1
17	GO:0007034 [6]: vacuolar transport	1	1	30	6	12242	0.59	3.91	4.04	1.73	HMG2L1
18	GO:0001666 [5]: response to hypoxia	1	1	30	7	12241	0.46	3.82	3.91	1.66	CREBBP
19	GO:0030520 [8]: estrogen receptor signaling pathway	1	1	30	8	12240	0.34	3.65	3.79	1.6	RBM9
20	GO:0007040 [7]: lysosome organization and biogenesis	1	1	30	9	12239	0.24	3.55	3.69	1.54	HMG2L1
21	GO:0009987 [2]: cellular process	31	31	0	10916	1332	0.1	3.4	3.56	1.49	ADCY9 ADSL ATF4 BCL2L13 BIK BMP2 BRD1 C6orf149 CELSR1 CREBBP CSNK1E DRG1 FBXO7 GTPBP1 HMG2L1 HRIHFB2122 KAL1 KDELR3 LOC63929 MAFF NUP50 PIM3 PISD PPM1F RBM9 RPL37 SF3A1 ST13 TEF UBE2L3 UFD1L
22	GO:0006139 [5]: nucleobase, nucleoside, nucleotide and nucleic acid metabolism	12	12	19	2955	9293	0.07	3.4	2.98	1.49	ADCY9 ADSL ATF4 BRD1 CREBBP CSNK1E DRG1 HMG2L1 MAFF RBM9 SF3A1 TEF
23	GO:0007033 [6]: vacuole organization and biogenesis	1	1	30	11	12237	0.06	3.4	3.51	1.49	HMG2L1
24	GO:0012502 [7]: induction of programmed cell death	2	2	29	121	12127	-0.1	0	3.26	1.49	BCL2L13 BIK
25	GO:0006917 [8]: induction of apoptosis	2	2	29	121	12127	-0.1	0	3.26	1.49	BCL2L13 BIK
26	GO:0050874 [3]: organismal physiological process	1	1	30	1843	10405	-0.11	0	0.01	0.01	GTPBP1
27	GO:0006171 [8]: cAMP biosynthesis	1	1	30	14	12234	-0.15	0	3.29	1.49	ADCY9
28	GO:0008064 [6]: regulation of actin polymerization and/or depolymerization	1	1	30	14	12234	-0.15	0	3.29	1.49	HRIHFB2122
29	GO:0043065 [7]: positive regulation of apoptosis	2	2	29	128	12120	-0.19	0	3.16	1.49	BCL2L13 BIK
30	GO:0043068 [6]: positive regulation of programmed cell death	2	2	29	129	12119	-0.21	0	3.15	1.49	BCL2L13 BIK
31	GO:0051244 [4]: regulation of cellular physiological process	4	4	27	563	11685	-0.24	0	2.94	1.49	BCL2L13 BIK HRIHFB2122 RBM9
32	GO:0009165 [6]: nucleotide biosynthesis	2	2	29	131	12117	-0.24	0	3.12	1.49	ADCY9 ADSL
33	GO:0030832 [9]: regulation of actin filament length	1	1	30	16	12232	-0.28	0	3.17	1.49	HRIHFB2122
34	GO:0046058 [8]: cAMP metabolism	1	1	30	16	12232	-0.28	0	3.17	1.49	ADCY9
35	GO:0044257 [7]: cellular protein catabolism	4	4	27	580	11668	-0.32	0	2.85	1.49	FBXO7 LOC63929 UBE2L3 UFD1L
36	GO:0006508 [8]: proteolysis and peptidolysis	4	4	27	580	11668	-0.32	0	2.85	1.49	FBXO7 LOC63929 UBE2L3 UFD1L
37	GO:0030163 [6]: protein catabolism	4	4	27	595	11653	-0.38	0	2.78	1.49	FBXO7 LOC63929 UBE2L3 UFD1L
38	GO:0007411 [6]: axon guidance	1	1	30	18	12230	-0.38	0	3.06	1.49	KAL1
39	GO:0006464 [7]: protein modification	7	7	24	1502	10746	-0.41	0	2.55	1.33	CSNK1E FBXO7 HRIHFB2122 PIM3 PPM1F SF3A1 UBE2L3
40	GO:0043285 [5]: biopolymer catabolism	4	4	27	602	11646	-0.42	0	2.74	1.47	FBXO7 LOC63929 UBE2L3 UFD1L
41	GO:0051128 [5]: regulation of cell organization and biogenesis	1	1	30	19	12229	-0.43	0	3.01	1.49	HRIHFB2122
42	GO:0050791 [3]: regulation of physiological process	10	10	21	2543	9705	-0.47	0	2.38	1.23	ATF4 BCL2L13 BIK BRD1 CREBBP HMG2L1 HRIHFB2122 MAFF RBM9 TEF
43	GO:0016197 [6]: endosome transport	1	1	30	20	12228	-0.48	0	2.96	1.49	HMG2L1
44	GO:0030518 [7]: steroid hormone receptor signaling pathway	1	1	30	22	12226	-0.57	0	2.87	1.49	RBM9
45	GO:0043280 [5]: positive regulation of caspase activity	1	1	30	23	12225	-0.6	0	2.83	1.49	BCL2L13
46	GO:0043281 [4]: regulation of caspase activity	1	1	30	23	12225	-0.6	0	2.83	1.49	BCL2L13
47	GO:0006919 [6]: caspase activation	1	1	30	23	12225	-0.6	0	2.83	1.49	BCL2L13
48	GO:0007032 [6]: endosome organization and biogenesis	1	1	30	23	12225	-0.6	0	2.83	1.49	HMG2L1
49	GO:0030522 [6]: intracellular receptor-mediated signaling pathway	1	1	30	24	12224	-0.64	0	2.79	1.49	RBM9
50	GO:0008154 [6]: actin polymerization and/or depolymerization	1	1	30	24	12224	-0.64	0	2.79	1.49	HRIHFB2122
51	GO:0009190 [7]: cyclic nucleotide biosynthesis	1	1	30	24	12224	-0.64	0	2.79	1.49	ADCY9
52	GO:0043283 [4]: biopolymer metabolism	7	7	24	1604	10644	-0.65	0	2.28	1.22	CSNK1E FBXO7 LOC63929 RBM9 SF3A1 UBE2L3 UFD1L
53	GO:0006350 [6]: transcription	8	8	23	1961	10287	-0.68	0	2.2	1.17	ATF4 BRD1 CREBBP DRG1 HMG2L1 MAFF RBM9 TEF
54	GO:0044265 [6]: cellular macromolecule catabolism	4	4	27	691	11557	-0.76	0	2.35	1.22	FBXO7 LOC63929 UBE2L3 UFD1L
55	GO:0009117 [6]: nucleotide metabolism	2	2	29	183	12065	-0.77	0	2.54	1.33	ADCY9 ADSL
56	GO:0019222 [4]: regulation of metabolism	8	8	23	2030	10218	-0.81	0	2.05	1.08	ATF4 BRD1 CREBBP HMG2L1 HRIHFB2122 MAFF RBM9 TEF
57	GO:0048511 [3]: rhythmic process	1	1	30	29	12219	-0.81	0	2.62	1.37	TEF
58	GO:0009057 [5]: macromolecule catabolism	4	4	27	706	11542	-0.81	0	2.29	1.22	FBXO7 LOC63929 UBE2L3 UFD1L
59	GO:0006915 [6]: apoptosis	3	3	28	437	11811	-0.86	0	2.32	1.22	BCL2L13 BIK PPM1F
60	GO:0012501 [5]: programmed cell death	3	3	28	439	11809	-0.87	0	2.31	1.22	BCL2L13 BIK PPM1F
61	GO:0009187 [7]: cyclic nucleotide metabolism	1	1	30	33	12215	-0.93	0	2.5	1.3	ADCY9
62	GO:0050789 [2]: regulation of biological process	10	10	21	2857	9391	-0.93	0	1.79	0.97	ATF4 BCL2L13 BIK BRD1 CREBBP HMG2L1 HRIHFB2122 MAFF RBM9 TEF
63	GO:0007409 [6]: axonogenesis	1	1	30	34	12214	-0.96	0	2.47	1.3	KAL1
64	GO:0008219 [4]: cell death	3	3	28	467	11781	-0.98	0	2.17	1.16	BCL2L13 BIK PPM1F
65	GO:0016265 [3]: death	3	3	28	471	11777	-1	0	2.15	1.16	BCL2L13 BIK PPM1F
66	GO:0006457 [7]: protein folding	2	2	29	215	12033	-1.01	0	2.27	1.22	ADCY9 ST13
67	GO:0007166 [5]: cell surface receptor linked signal transduction	1	1	30	1420	10828	-1.05	0	0.02	0.02	CELSR1
68	GO:0050794 [3]: regulation of cellular process	4	4	27	788	11460	-1.05	0	1.99	1.07	BCL2L13 BIK HRIHFB2122 RBM9
69	GO:0045449 [6]: regulation of transcription	7	7	24	1870	10378	-1.12	0	1.69	0.95	ATF4 BRD1 CREBBP HMG2L1 MAFF RBM9 TEF
70	GO:0007582 [2]: physiological process	29	29	2	10433	1815	-1.14	0	1.95	1.07	ADCY9 ADSL ATF4 BCL2L13 BIK BRD1 C6orf149 CREBBP CSNK1E DRG1 FBXO7 GTPBP1 HMG2L1 HRIHFB2122 KAL1 KDELR3 LOC63929 MAFF NUP50 PIM3 PISD PPM1F RBM9 RPL37 SF3A1 ST13 TEF UBE2L3 UFD1L
71	GO:0019219 [5]: regulation of nucleobase, nucleoside, nucleotide and nucleic acid metabolism	7	7	24	1896	10352	-1.15	0	1.64	0.95	ATF4 BRD1 CREBBP HMG2L1 MAFF RBM9 TEF
72	GO:0044248 [5]: cellular catabolism	4	4	27	831	11417	-1.16	0	1.85	1.01	FBXO7 LOC63929 UBE2L3 UFD1L
73	GO:0042981 [6]: regulation of apoptosis	2	2	29	248	12000	-1.22	0	2.03	1.08	BCL2L13 BIK
74	GO:0043067 [5]: regulation of programmed cell death	2	2	29	250	11998	-1.23	0	2.02	1.08	BCL2L13 BIK
75	GO:0051242 [5]: positive regulation of cellular physiological process	2	2	29	259	11989	-1.28	0	1.96	1.07	BCL2L13 BIK
76	GO:0008654 [8]: phospholipid biosynthesis	1	1	30	51	12197	-1.3	0	2.09	1.11	PISD
77	GO:0009056 [4]: catabolism	4	4	27	905	11343	-1.33	0	1.64	0.95	FBXO7 LOC63929 UBE2L3 UFD1L
78	GO:0009605 [4]: response to external stimulus	1	1	30	1262	10986	-1.37	0	0.04	0.02	KAL1
79	GO:0044249 [5]: cellular biosynthesis	4	4	27	940	11308	-1.4	0	1.55	0.9	ADCY9 ADSL GTPBP1 RPL37
80	GO:0016477 [5]: cell migration	1	1	30	59	12189	-1.43	0	1.96	1.07	KAL1
81	GO:0051179 [3]: localization	3	3	28	1982	10266	-1.47	0	0.11	0.07	HMG2L1 KDELR3 NUP50
82	GO:0006810 [4]: transport	3	3	28	1972	10276	-1.48	0	0.11	0.07	HMG2L1 KDELR3 NUP50
83	GO:0051234 [4]: establishment of localization	3	3	28	1974	10274	-1.48	0	0.11	0.07	HMG2L1 KDELR3 NUP50
84	GO:0009058 [4]: biosynthesis	4	4	27	985	11263	-1.48	0	1.44	0.83	ADCY9 ADSL GTPBP1 RPL37
85	GO:0006355 [7]: regulation of transcription, DNA-dependent	6	6	25	1807	10441	-1.5	0	1.19	0.7	ATF4 BRD1 CREBBP HMG2L1 MAFF TEF
86	GO:0046467 [7]: membrane lipid biosynthesis	1	1	30	65	12183	-1.51	0	1.87	1.01	PISD
87	GO:0051246 [5]: regulation of protein metabolism	1	1	30	67	12181	-1.54	0	1.84	1.01	HRIHFB2122
88	GO:0006351 [7]: transcription, DNA-dependent	6	6	25	1863	10385	-1.55	0	1.11	0.68	ATF4 BRD1 CREBBP HMG2L1 MAFF TEF
89	GO:0007154 [3]: cell communication	8	8	23	3467	8781	-1.59	0	0.38	0.27	ADCY9 BMP2 CELSR1 CREBBP CSNK1E GTPBP1 KAL1 RBM9
90	GO:0043119 [4]: positive regulation of physiological process	2	2	29	335	11913	-1.6	0	1.57	0.9	BCL2L13 BIK
91	GO:0007165 [4]: signal transduction	6	6	25	2820	9428	-1.62	0	0.29	0.21	ADCY9 CELSR1 CREBBP CSNK1E GTPBP1 RBM9
92	GO:0009152 [8]: purine ribonucleotide biosynthesis	1	1	30	75	12173	-1.63	0	1.74	0.95	ADSL
93	GO:0007218 [7]: neuropeptide signaling pathway	1	1	30	76	12172	-1.64	0	1.73	0.95	CELSR1
94	GO:0009150 [8]: purine ribonucleotide metabolism	1	1	30	78	12170	-1.66	0	1.71	0.95	ADSL
95	GO:0006118 [6]: electron transport	2	2	29	353	11895	-1.66	0	1.49	0.86	C6orf149 GTPBP1
96	GO:0006164 [7]: purine nucleotide biosynthesis	1	1	30	79	12169	-1.66	0	1.69	0.95	ADSL
97	GO:0006644 [7]: phospholipid metabolism	1	1	30	80	12168	-1.68	0	1.68	0.95	PISD
98	GO:0009260 [7]: ribonucleotide biosynthesis	1	1	30	81	12167	-1.69	0	1.67	0.95	ADSL
99	GO:0006163 [7]: purine nucleotide metabolism	1	1	30	82	12166	-1.69	0	1.66	0.95	ADSL
100	GO:0043085 [4]: positive regulation of enzyme activity	1	1	30	85	12163	-1.72	0	1.63	0.95	BCL2L13
101	GO:0009259 [7]: ribonucleotide metabolism	1	1	30	85	12163	-1.72	0	1.63	0.95	ADSL
102	GO:0008283 [4]: cell proliferation	1	1	30	1057	11191	-1.74	0	0.06	0.05	RBM9
103	GO:0006793 [5]: phosphorus metabolism	3	3	28	779	11469	-1.76	0	1.15	0.69	CSNK1E PIM3 PPM1F
104	GO:0006796 [6]: phosphate metabolism	3	3	28	779	11469	-1.76	0	1.15	0.69	CSNK1E PIM3 PPM1F
105	GO:0050896 [3]: response to stimulus	4	4	27	1940	10308	-1.8	0	0.29	0.21	CREBBP CSNK1E GTPBP1 KAL1
106	GO:0007399 [5]: neurogenesis	2	2	29	401	11847	-1.81	0	1.31	0.78	CELSR1 KAL1
107	GO:0007186 [6]: G-protein coupled receptor protein signaling pathway	1	1	30	993	11255	-1.84	0	0.08	0.05	CELSR1
108	GO:0030036 [8]: actin cytoskeleton organization and biogenesis	1	1	30	100	12148	-1.85	0	1.49	0.86	HRIHFB2122
109	GO:0042592 [3]: homeostasis	1	1	30	101	12147	-1.86	0	1.48	0.86	CREBBP
110	GO:0007275 [2]: development	4	4	27	1783	10465	-1.87	0	0.39	0.27	BMP2 CELSR1 DRG1 KAL1
111	GO:0009607 [4]: response to biotic stimulus	1	1	30	957	11291	-1.91	0	0.08	0.05	GTPBP1
112	GO:0016070 [5]: RNA metabolism	2	2	29	449	11799	-1.91	0	1.15	0.69	RBM9 SF3A1
113	GO:0030029 [7]: actin filament-based process	1	1	30	110	12138	-1.92	0	1.4	0.81	HRIHFB2122
114	GO:0009887 [4]: organogenesis	3	3	28	921	11327	-1.92	0	0.88	0.6	BMP2 CELSR1 KAL1
115	GO:0048513 [3]: organ development	3	3	28	921	11327	-1.92	0	0.88	0.6	BMP2 CELSR1 KAL1
116	GO:0015031 [5]: protein transport	2	2	29	475	11773	-1.96	0	1.08	0.66	KDELR3 NUP50
117	GO:0042330 [5]: taxis	1	1	30	116	12132	-1.96	0	1.36	0.78	KAL1
118	GO:0006935 [6]: chemotaxis	1	1	30	116	12132	-1.96	0	1.36	0.78	KAL1
119	GO:0045184 [5]: establishment of protein localization	2	2	29	477	11771	-1.96	0	1.07	0.66	KDELR3 NUP50
120	GO:0001501 [5]: skeletal development	1	1	30	120	12128	-1.98	0	1.33	0.78	BMP2
121	GO:0006643 [6]: membrane lipid metabolism	1	1	30	120	12128	-1.98	0	1.33	0.78	PISD
122	GO:0008104 [4]: protein localization	2	2	29	490	11758	-1.98	0	1.04	0.66	KDELR3 NUP50
123	GO:0016481 [7]: negative regulation of transcription	1	1	30	123	12125	-1.99	0	1.31	0.78	RBM9
124	GO:0006470 [8]: protein amino acid dephosphorylation	1	1	30	123	12125	-1.99	0	1.31	0.78	PPM1F
125	GO:0009653 [3]: morphogenesis	3	3	28	1147	11101	-2.02	0	0.57	0.4	BMP2 CELSR1 KAL1
126	GO:0007156 [6]: homophilic cell adhesion	1	1	30	127	12121	-2.03	0	1.28	0.76	CELSR1
127	GO:0016311 [7]: dephosphorylation	1	1	30	129	12119	-2.03	0	1.27	0.76	PPM1F
128	GO:0045934 [6]: negative regulation of nucleobase, nucleoside, nucleotide and nucleic acid metabolism	1	1	30	131	12117	-2.04	0	1.26	0.76	RBM9
129	GO:0006468 [8]: protein amino acid phosphorylation	2	2	29	535	11713	-2.04	0	0.93	0.62	CSNK1E PIM3
130	GO:0006412 [6]: protein biosynthesis	2	2	29	529	11719	-2.05	0	0.94	0.62	GTPBP1 RPL37
131	GO:0006512 [8]: ubiquitin cycle	2	2	29	545	11703	-2.06	0	0.9	0.61	FBXO7 UBE2L3
132	GO:0006091 [5]: generation of precursor metabolites and energy	2	2	29	567	11681	-2.08	0	0.86	0.6	C6orf149 GTPBP1
133	GO:0006952 [5]: defense response	1	1	30	837	11411	-2.09	0	0.12	0.07	GTPBP1
134	GO:0009059 [5]: macromolecule biosynthesis	2	2	29	591	11657	-2.1	0	0.81	0.58	GTPBP1 RPL37
135	GO:0007155 [4]: cell adhesion	2	2	29	580	11668	-2.1	0	0.83	0.58	CELSR1 KAL1
136	GO:0007242 [5]: intracellular signaling cascade	2	2	29	989	11259	-2.13	0	0.32	0.22	ADCY9 RBM9
137	GO:0040007 [3]: growth	1	1	30	153	12095	-2.14	0	1.13	0.68	BMP2
138	GO:0016310 [7]: phosphorylation	2	2	29	635	11613	-2.14	0	0.73	0.52	CSNK1E PIM3
139	GO:0009892 [5]: negative regulation of metabolism	1	1	30	155	12093	-2.15	0	1.12	0.68	RBM9
140	GO:0006996 [5]: organelle organization and biogenesis	2	2	29	672	11576	-2.16	0	0.67	0.47	HMG2L1 HRIHFB2122
141	GO:0006950 [4]: response to stress	2	2	29	848	11400	-2.18	0	0.44	0.3	CREBBP CSNK1E
142	GO:0016043 [4]: cell organization and biogenesis	2	2	29	823	11425	-2.19	0	0.47	0.32	HMG2L1 HRIHFB2122
143	GO:0000375 [8]: RNA splicing, via transesterification reactions	1	1	30	169	12079	-2.2	0	1.05	0.66	SF3A1
144	GO:0000377 [9]: RNA splicing, via transesterification reactions with bulged adenosine as nucleophile	1	1	30	169	12079	-2.2	0	1.05	0.66	SF3A1
145	GO:0000398 [8]: nuclear mRNA splicing, via spliceosome	1	1	30	169	12079	-2.2	0	1.05	0.66	SF3A1
146	GO:0006955 [4]: immune response	1	1	30	746	11502	-2.22	0	0.15	0.09	GTPBP1
147	GO:0050790 [3]: regulation of enzyme activity	1	1	30	181	12067	-2.24	0	0.99	0.65	BCL2L13
148	GO:0006281 [6]: DNA repair	1	1	30	181	12067	-2.24	0	0.99	0.65	CSNK1E
149	GO:0006928 [4]: cell motility	1	1	30	181	12067	-2.24	0	0.99	0.65	KAL1
150	GO:0016337 [5]: cell-cell adhesion	1	1	30	180	12068	-2.24	0	1	0.65	CELSR1
151	GO:0006461 [7]: protein complex assembly	1	1	30	195	12053	-2.27	0	0.93	0.62	CREBBP
152	GO:0008380 [7]: RNA splicing	1	1	30	197	12051	-2.28	0	0.93	0.62	SF3A1
153	GO:0006974 [5]: response to DNA damage stimulus	1	1	30	200	12048	-2.29	0	0.91	0.62	CSNK1E
154	GO:0008610 [6]: lipid biosynthesis	1	1	30	200	12048	-2.29	0	0.91	0.62	PISD
155	GO:0009719 [4]: response to endogenous stimulus	1	1	30	213	12035	-2.32	0	0.87	0.6	CSNK1E
156	GO:0042221 [6]: response to chemical substance	1	1	30	229	12019	-2.35	0	0.81	0.58	KAL1
157	GO:0006357 [8]: regulation of transcription from Pol II promoter	1	1	30	230	12018	-2.36	0	0.81	0.58	TEF
158	GO:0006397 [7]: mRNA processing	1	1	30	236	12012	-2.37	0	0.79	0.57	SF3A1
159	GO:0016071 [6]: mRNA metabolism	1	1	30	255	11993	-2.39	0	0.73	0.52	SF3A1
160	GO:0042127 [5]: regulation of cell proliferation	1	1	30	259	11989	-2.4	0	0.72	0.52	RBM9
161	GO:0006629 [5]: lipid metabolism	1	1	30	552	11696	-2.41	0	0.27	0.21	PISD
162	GO:0006259 [5]: DNA metabolism	1	1	30	537	11711	-2.42	0	0.29	0.21	CSNK1E
163	GO:0007267 [4]: cell-cell signaling	1	1	30	537	11711	-2.42	0	0.29	0.21	BMP2
164	GO:0016192 [5]: vesicle-mediated transport	1	1	30	298	11950	-2.44	0	0.63	0.44	HMG2L1
165	GO:0046907 [5]: intracellular transport	1	1	30	504	11744	-2.44	0	0.32	0.22	HMG2L1
166	GO:0007010 [6]: cytoskeleton organization and biogenesis	1	1	30	325	11923	-2.46	0	0.57	0.4	HRIHFB2122
167	GO:0006366 [8]: transcription from Pol II promoter	1	1	30	429	11819	-2.47	0	0.4	0.28	TEF
168	GO:0006396 [6]: RNA processing	1	1	30	367	11881	-2.47	0	0.49	0.33	SF3A1
169	GO:0009628 [5]: response to abiotic stimulus	1	1	30	380	11868	-2.48	0	0.47	0.32	KAL1
170	GO:0043118 [4]: negative regulation of physiological process	1	1	30	418	11830	-2.48	0	0.42	0.28	RBM9
171	GO:0044255 [5]: cellular lipid metabolism	1	1	30	428	11820	-2.48	0	0.4	0.28	PISD
