# Supplementary material for: Latent Factor Analysis to Discover Pathway-Associated Putative Segmental Aneuploidies in Human Cancers
Source: PLoS Comput Biol. 2010 Sep 2;6(9):e1000920. doi: 10.1371/journal.pcbi.1000920 (PMC2932681; doi:10.1371/journal.pcbi.1000920)
Supplement: Table S3 — Full gather analysis of gene ontology for each factor. (0.43 MB ZIP) [file pcbi.1000920.s008.zip › Factor_Gather_GO/factor24_GO.txt]

#	Annotation	Total Genes With Ann	Your Genes (With Ann)	Your Genes (No Ann)	Genome (With Ann)	Genome (No Ann)	ln(Bayes factor)	neg ln(p value)	FE: neg ln(p value)	FE: neg ln(FDR)	Genes
1	GO:0008286 [8]: insulin receptor signaling pathway	2	2	29	11	12237	4.2	8.12	7.66	2.66	SNF1LK2 SORBS1
2	GO:0006629 [5]: lipid metabolism	6	6	25	547	11701	2.8	6.21	6.08	2.66	ACSL1 ADM AGPAT2 AKR1C2 ANGPTL4 HADHSC
3	GO:0015722 [9]: canalicular bile acid transport	1	1	30	0	12248	2.52	5.92	5.98	2.66	AKR1C2
4	GO:0043149 [11]: stress fiber formation	1	1	30	0	12248	2.52	5.92	5.98	2.66	SORBS1
5	GO:0051004 [4]: regulation of lipoprotein lipase activity	1	1	30	0	12248	2.52	5.92	5.98	2.66	ANGPTL4
6	GO:0051005 [5]: negative regulation of lipoprotein lipase activity	1	1	30	0	12248	2.52	5.92	5.98	2.66	ANGPTL4
7	GO:0006701 [8]: progesterone biosynthesis	1	1	30	0	12248	2.52	5.92	5.98	2.66	ADM
8	GO:0006982 [6]: response to lipid hydroperoxide	1	1	30	0	12248	2.52	5.92	5.98	2.66	GPX3
9	GO:0044255 [5]: cellular lipid metabolism	5	5	26	424	11824	2.21	5.47	5.5	2.66	ACSL1 ADM AGPAT2 AKR1C2 HADHSC
10	GO:0018319 [10]: protein amino acid myristoylation	1	1	30	1	12247	1.83	5.1	5.29	2.66	NMT2
11	GO:0018377 [9]: protein myristoylation	1	1	30	1	12247	1.83	5.1	5.29	2.66	NMT2
12	GO:0042448 [7]: progesterone metabolism	1	1	30	1	12247	1.83	5.1	5.29	2.66	ADM
13	GO:0046473 [7]: phosphatidic acid metabolism	1	1	30	1	12247	1.83	5.1	5.29	2.66	AGPAT2
14	GO:0046626 [5]: regulation of insulin receptor signaling pathway	1	1	30	1	12247	1.83	5.1	5.29	2.66	SNF1LK2
15	GO:0006499 [11]: N-terminal protein myristoylation	1	1	30	1	12247	1.83	5.1	5.29	2.66	NMT2
16	GO:0006654 [8]: phosphatidic acid biosynthesis	1	1	30	1	12247	1.83	5.1	5.29	2.66	AGPAT2
17	GO:0007500 [6]: mesoderm cell fate determination	1	1	30	1	12247	1.83	5.1	5.29	2.66	KLF4
18	GO:0009267 [5]: cellular response to starvation	1	1	30	1	12247	1.83	5.1	5.29	2.66	ANGPTL4
19	GO:0006805 [5]: xenobiotic metabolism	2	2	29	43	12205	1.74	5	5.17	2.59	AKR1C1 MAOA
20	GO:0009410 [7]: response to xenobiotic stimulus	2	2	29	46	12202	1.62	4.91	5.04	2.58	AKR1C1 MAOA
21	GO:0015721 [8]: bile acid transport	1	1	30	2	12246	1.42	4.69	4.89	2.58	AKR1C2
22	GO:0048041 [6]: focal adhesion formation	1	1	30	2	12246	1.42	4.69	4.89	2.58	SORBS1
23	GO:0048333 [6]: mesoderm cell differentiation	1	1	30	2	12246	1.42	4.69	4.89	2.58	KLF4
24	GO:0001710 [5]: mesoderm cell fate commitment	1	1	30	2	12246	1.42	4.69	4.89	2.58	KLF4
25	GO:0007586 [4]: digestion	2	2	29	53	12195	1.36	4.65	4.78	2.58	ACSL1 AKR1C2
26	GO:0006139 [5]: nucleobase, nucleoside, nucleotide and nucleic acid metabolism	2	2	29	2965	9283	1.27	4.57	0	0	ADM KLF4
27	GO:0042594 [5]: response to starvation	1	1	30	3	12245	1.14	4.47	4.6	2.58	ANGPTL4
28	GO:0045766 [8]: positive regulation of angiogenesis	1	1	30	3	12245	1.14	4.47	4.6	2.58	ANGPTL4
29	GO:0045834 [6]: positive regulation of lipid metabolism	1	1	30	3	12245	1.14	4.47	4.6	2.58	ANGPTL4
30	GO:0048332 [4]: mesoderm morphogenesis	1	1	30	3	12245	1.14	4.47	4.6	2.58	KLF4
31	GO:0001704 [6]: formation of primary germ layer	1	1	30	3	12245	1.14	4.47	4.6	2.58	KLF4
32	GO:0001707 [5]: mesoderm formation	1	1	30	3	12245	1.14	4.47	4.6	2.58	KLF4
33	GO:0006003 [9]: fructose 2,6-bisphosphate metabolism	1	1	30	3	12245	1.14	4.47	4.6	2.58	PFKFB3
34	GO:0009249 [9]: protein-lipoylation	1	1	30	3	12245	1.14	4.47	4.6	2.58	NMT2
35	GO:0018065 [8]: protein-cofactor linkage	1	1	30	4	12244	0.92	4.21	4.38	2.39	NMT2
36	GO:0042135 [6]: neurotransmitter catabolism	1	1	30	5	12243	0.74	4.06	4.2	2.26	MAOA
37	GO:0007369 [5]: gastrulation	1	1	30	5	12243	0.74	4.06	4.2	2.26	KLF4
38	GO:0006066 [5]: alcohol metabolism	3	3	28	217	12031	0.71	4.01	4.04	2.16	MAOA PDK4 PFKFB3
39	GO:0051017 [10]: actin filament bundle formation	1	1	30	6	12242	0.59	3.91	4.04	2.16	SORBS1
40	GO:0001666 [5]: response to hypoxia	1	1	30	7	12241	0.46	3.82	3.91	2.06	ANGPTL4
41	GO:0019216 [5]: regulation of lipid metabolism	1	1	30	8	12240	0.34	3.65	3.79	1.97	ANGPTL4
42	GO:0050791 [3]: regulation of physiological process	2	2	29	2551	9697	0.3	3.65	0.01	0	ANGPTL4 KLF4
43	GO:0007169 [7]: transmembrane receptor protein tyrosine kinase signaling pathway	2	2	29	101	12147	0.2	3.55	3.59	1.87	SNF1LK2 SORBS1
44	GO:0006350 [6]: transcription	1	1	30	1968	10280	0.18	3.5	0	0	KLF4
45	GO:0015718 [7]: monocarboxylic acid transport	1	1	30	10	12238	0.15	3.45	3.6	1.87	AKR1C2
46	GO:0001709 [5]: cell fate determination	1	1	30	11	12237	0.06	3.4	3.51	1.87	KLF4
47	GO:0006700 [7]: C21-steroid hormone biosynthesis	1	1	30	11	12237	0.06	3.4	3.51	1.87	ADM
48	GO:0019219 [5]: regulation of nucleobase, nucleoside, nucleotide and nucleic acid metabolism	1	1	30	1902	10346	0.02	0	0.01	0	KLF4
49	GO:0019318 [7]: hexose metabolism	2	2	29	113	12135	0.01	0	3.38	1.87	PDK4 PFKFB3
50	GO:0045165 [4]: cell fate commitment	1	1	30	12	12236	-0.02	0	3.43	1.87	KLF4
51	GO:0045765 [7]: regulation of angiogenesis	1	1	30	12	12236	-0.02	0	3.43	1.87	ANGPTL4
52	GO:0006000 [8]: fructose metabolism	1	1	30	12	12236	-0.02	0	3.43	1.87	PFKFB3
53	GO:0008207 [6]: C21-steroid hormone metabolism	1	1	30	12	12236	-0.02	0	3.43	1.87	ADM
54	GO:0045449 [6]: regulation of transcription	1	1	30	1876	10372	-0.03	0	0.01	0	KLF4
55	GO:0005996 [6]: monosaccharide metabolism	2	2	29	117	12131	-0.04	0	3.32	1.85	PDK4 PFKFB3
56	GO:0006351 [7]: transcription, DNA-dependent	1	1	30	1868	10380	-0.05	0	0.01	0	KLF4
57	GO:0050789 [2]: regulation of biological process	3	3	28	2864	9384	-0.06	0	0.01	0	ANGPTL4 KLF4 SNF1LK2
58	GO:0015749 [6]: monosaccharide transport	1	1	30	13	12235	-0.09	0	3.36	1.87	SORBS1
59	GO:0015758 [8]: glucose transport	1	1	30	13	12235	-0.09	0	3.36	1.87	SORBS1
60	GO:0018955 [7]: phenanthrene metabolism	1	1	30	13	12235	-0.09	0	3.36	1.87	MAOA
61	GO:0018958 [6]: phenol metabolism	1	1	30	13	12235	-0.09	0	3.36	1.87	MAOA
62	GO:0042178 [6]: xenobiotic catabolism	1	1	30	13	12235	-0.09	0	3.36	1.87	MAOA
63	GO:0006584 [7]: catecholamine metabolism	1	1	30	13	12235	-0.09	0	3.36	1.87	MAOA
64	GO:0008645 [7]: hexose transport	1	1	30	13	12235	-0.09	0	3.36	1.87	SORBS1
65	GO:0042537 [6]: benzene and derivative metabolism	1	1	30	14	12234	-0.15	0	3.29	1.85	MAOA
66	GO:0006171 [8]: cAMP biosynthesis	1	1	30	14	12234	-0.15	0	3.29	1.85	ADM
67	GO:0008202 [6]: steroid metabolism	2	2	29	127	12121	-0.19	0	3.18	1.81	ADM AKR1C2
68	GO:0006355 [7]: regulation of transcription, DNA-dependent	1	1	30	1812	10436	-0.19	0	0.01	0	KLF4
69	GO:0042158 [7]: lipoprotein biosynthesis	1	1	30	16	12232	-0.28	0	3.17	1.81	NMT2
70	GO:0046058 [8]: cAMP metabolism	1	1	30	16	12232	-0.28	0	3.17	1.81	ADM
71	GO:0006497 [8]: protein lipidation	1	1	30	16	12232	-0.28	0	3.17	1.81	NMT2
72	GO:0007015 [9]: actin filament organization	1	1	30	16	12232	-0.28	0	3.17	1.81	SORBS1
73	GO:0006950 [4]: response to stress	5	5	26	845	11403	-0.29	0	2.82	1.65	ADM ANGPTL4 AOC3 GPX3 SAA1
74	GO:0007155 [4]: cell adhesion	4	4	27	578	11670	-0.31	0	2.86	1.67	AOC3 PDZK3 SORBS1 SRPX
75	GO:0006631 [6]: fatty acid metabolism	2	2	29	141	12107	-0.35	0	2.99	1.69	ACSL1 HADHSC
76	GO:0009991 [4]: response to extracellular stimulus	1	1	30	18	12230	-0.38	0	3.06	1.75	ANGPTL4
77	GO:0042133 [5]: neurotransmitter metabolism	1	1	30	18	12230	-0.38	0	3.06	1.75	MAOA
78	GO:0006879 [8]: iron ion homeostasis	1	1	30	18	12230	-0.38	0	3.06	1.75	FTL
79	GO:0007167 [6]: enzyme linked receptor protein signaling pathway	2	2	29	149	12099	-0.45	0	2.89	1.67	SNF1LK2 SORBS1
80	GO:0046474 [9]: glycerophospholipid biosynthesis	1	1	30	20	12228	-0.48	0	2.96	1.69	AGPAT2
81	GO:0006826 [9]: iron ion transport	1	1	30	20	12228	-0.48	0	2.96	1.69	FTL
82	GO:0040007 [3]: growth	2	2	29	152	12096	-0.48	0	2.86	1.67	FHL1 GHR
83	GO:0009792 [4]: embryonic development (sensu Metazoa)	1	1	30	21	12227	-0.52	0	2.92	1.67	KLF4
84	GO:0046916 [8]: transition metal ion homeostasis	1	1	30	22	12226	-0.57	0	2.87	1.67	FTL
85	GO:0006953 [5]: acute-phase response	1	1	30	22	12226	-0.57	0	2.87	1.67	SAA1
86	GO:0009605 [4]: response to external stimulus	6	6	25	1257	10991	-0.62	0	2.38	1.37	ADM AKR1C1 ANGPTL4 AOC3 MAOA SAA1
87	GO:0009190 [7]: cyclic nucleotide biosynthesis	1	1	30	24	12224	-0.64	0	2.79	1.63	ADM
88	GO:0019439 [6]: aromatic compound catabolism	1	1	30	25	12223	-0.68	0	2.75	1.62	MAOA
89	GO:0042446 [6]: hormone biosynthesis	1	1	30	25	12223	-0.68	0	2.75	1.62	ADM
90	GO:0005975 [5]: carbohydrate metabolism	3	3	28	405	11843	-0.71	0	2.49	1.43	GENX-3414 PDK4 PFKFB3
91	GO:0007498 [3]: mesoderm development	1	1	30	26	12222	-0.71	0	2.72	1.59	KLF4
92	GO:0019752 [6]: carboxylic acid metabolism	3	3	28	409	11839	-0.73	0	2.47	1.43	ACSL1 AGPAT2 HADHSC
93	GO:0006082 [5]: organic acid metabolism	3	3	28	411	11837	-0.74	0	2.46	1.43	ACSL1 AGPAT2 HADHSC
94	GO:0019222 [4]: regulation of metabolism	2	2	29	2036	10212	-0.74	0	0.03	0	ANGPTL4 KLF4
95	GO:0006650 [8]: glycerophospholipid metabolism	1	1	30	27	12221	-0.75	0	2.68	1.57	AGPAT2
96	GO:0043086 [4]: negative regulation of enzyme activity	1	1	30	31	12217	-0.87	0	2.55	1.46	ANGPTL4
97	GO:0008643 [5]: carbohydrate transport	1	1	30	32	12216	-0.9	0	2.52	1.44	SORBS1
98	GO:0008610 [6]: lipid biosynthesis	2	2	29	199	12049	-0.9	0	2.4	1.38	ADM AGPAT2
99	GO:0009187 [7]: cyclic nucleotide metabolism	1	1	30	33	12215	-0.93	0	2.5	1.43	ADM
100	GO:0042157 [7]: lipoprotein metabolism	1	1	30	34	12214	-0.96	0	2.47	1.43	NMT2
101	GO:0030154 [3]: cell differentiation	2	2	29	212	12036	-0.99	0	2.29	1.33	FHL1 KLF4
102	GO:0000041 [8]: transition metal ion transport	1	1	30	38	12210	-1.05	0	2.36	1.37	FTL
103	GO:0001505 [7]: regulation of neurotransmitter levels	1	1	30	39	12209	-1.07	0	2.34	1.36	MAOA
104	GO:0042221 [6]: response to chemical substance	2	2	29	228	12020	-1.1	0	2.17	1.26	AKR1C1 MAOA
105	GO:0007588 [4]: excretion	1	1	30	40	12208	-1.1	0	2.32	1.34	ADM
106	GO:0008152 [3]: metabolism	20	20	11	6945	5303	-1.16	0	1.41	0.87	ACSL1 ADM AGPAT2 AKR1C1 AKR1C2 ANGPTL4 AOC3 CYP26B1 GENX-3414 GPX3 HADHSC KLF4 LOX MAOA MME MMP28 NMT2 PDK4 PFKFB3 SNF1LK2
107	GO:0007154 [3]: cell communication	11	11	20	3464	8784	-1.17	0	1.42	0.87	ADM AKAP12 ANGPTL4 AOC3 GPR109B MAOA MME PDZK3 SNF1LK2 SORBS1 SRPX
108	GO:0006576 [6]: biogenic amine metabolism	1	1	30	44	12204	-1.18	0	2.23	1.28	MAOA
109	GO:0050896 [3]: response to stimulus	7	7	24	1937	10311	-1.21	0	1.56	0.95	ADM AKR1C1 ANGPTL4 AOC3 GPX3 MAOA SAA1
110	GO:0042445 [5]: hormone metabolism	1	1	30	46	12202	-1.21	0	2.19	1.26	ADM
111	GO:0006979 [5]: response to oxidative stress	1	1	30	46	12202	-1.21	0	2.19	1.26	GPX3
112	GO:0007565 [5]: pregnancy	1	1	30	46	12202	-1.21	0	2.19	1.26	ADM
113	GO:0007267 [4]: cell-cell signaling	3	3	28	535	11713	-1.23	0	1.88	1.12	ADM MAOA MME
114	GO:0030005 [7]: di-, tri-valent inorganic cation homeostasis	1	1	30	48	12200	-1.25	0	2.15	1.26	FTL
115	GO:0001525 [6]: angiogenesis	1	1	30	48	12200	-1.25	0	2.15	1.26	ANGPTL4
116	GO:0044262 [6]: cellular carbohydrate metabolism	2	2	29	256	11992	-1.26	0	1.98	1.16	PDK4 PFKFB3
117	GO:0048514 [5]: blood vessel morphogenesis	1	1	30	50	12198	-1.29	0	2.11	1.25	ANGPTL4
118	GO:0001568 [4]: blood vessel development	1	1	30	50	12198	-1.29	0	2.11	1.25	ANGPTL4
119	GO:0006575 [6]: amino acid derivative metabolism	1	1	30	50	12198	-1.29	0	2.11	1.25	MAOA
120	GO:0051243 [5]: negative regulation of cellular physiological process	2	2	29	263	11985	-1.29	0	1.94	1.15	ANGPTL4 KLF4
121	GO:0008654 [8]: phospholipid biosynthesis	1	1	30	51	12197	-1.3	0	2.09	1.24	AGPAT2
122	GO:0006875 [7]: metal ion homeostasis	1	1	30	53	12195	-1.34	0	2.06	1.21	FTL
123	GO:0050876 [4]: reproductive physiological process	1	1	30	54	12194	-1.35	0	2.04	1.2	ADM
124	GO:0009887 [4]: organogenesis	4	4	27	920	11328	-1.36	0	1.6	0.97	ANGPTL4 FHL1 GHR KLF4
125	GO:0048513 [3]: organ development	4	4	27	920	11328	-1.36	0	1.6	0.97	ANGPTL4 FHL1 GHR KLF4
126	GO:0007165 [4]: signal transduction	5	5	26	2821	9427	-1.36	0	0.14	0.09	ADM AKAP12 GPR109B SNF1LK2 SORBS1
127	GO:0050875 [3]: cellular physiological process	25	25	6	9070	3178	-1.37	0	1.31	0.82	ACSL1 ADM AGPAT2 AKAP12 AKR1C1 AKR1C2 ANGPTL4 AOC3 CYP26B1 FHL1 FTL G0S2 GHR GPX3 HADHSC KLF4 LOX MAOA MME MMP28 NMT2 PDK4 PFKFB3 SNF1LK2 SORBS1
128	GO:0044237 [4]: cellular metabolism	18	18	13	6547	5701	-1.39	0	0.99	0.62	ACSL1 ADM AGPAT2 AKR1C1 AKR1C2 AOC3 CYP26B1 GPX3 HADHSC KLF4 LOX MAOA MME MMP28 NMT2 PDK4 PFKFB3 SNF1LK2
129	GO:0009611 [5]: response to wounding	2	2	29	284	11964	-1.4	0	1.82	1.09	ADM AOC3
130	GO:0009790 [3]: embryonic development	1	1	30	58	12190	-1.41	0	1.97	1.16	KLF4
131	GO:0016053 [6]: organic acid biosynthesis	1	1	30	61	12187	-1.46	0	1.93	1.15	AGPAT2
132	GO:0046394 [7]: carboxylic acid biosynthesis	1	1	30	61	12187	-1.46	0	1.93	1.15	AGPAT2
133	GO:0006694 [7]: steroid biosynthesis	1	1	30	61	12187	-1.46	0	1.93	1.15	ADM
134	GO:0043283 [4]: biopolymer metabolism	2	2	29	1609	10639	-1.46	0	0.08	0.04	MME MMP28
135	GO:0009308 [5]: amine metabolism	2	2	29	309	11939	-1.51	0	1.69	1.01	AOC3 MAOA
136	GO:0044238 [4]: primary metabolism	16	16	15	6270	5978	-1.51	0	0.59	0.38	ACSL1 ADM AGPAT2 AKR1C2 ANGPTL4 GENX-3414 HADHSC KLF4 LOX MAOA MME MMP28 NMT2 PDK4 PFKFB3 SNF1LK2
137	GO:0046467 [7]: membrane lipid biosynthesis	1	1	30	65	12183	-1.51	0	1.87	1.12	AGPAT2
138	GO:0006800 [5]: oxygen and reactive oxygen species metabolism	1	1	30	65	12183	-1.51	0	1.87	1.12	GPX3
139	GO:0007160 [5]: cell-matrix adhesion	1	1	30	66	12182	-1.52	0	1.86	1.11	SORBS1
140	GO:0050874 [3]: organismal physiological process	6	6	25	1838	10410	-1.53	0	1.14	0.72	ACSL1 ADM AKR1C2 AOC3 MAOA SAA1
141	GO:0030003 [6]: cation homeostasis	1	1	30	69	12179	-1.56	0	1.82	1.09	FTL
142	GO:0007610 [2]: behavior	1	1	30	70	12178	-1.57	0	1.8	1.08	MAOA
143	GO:0015849 [5]: organic acid transport	1	1	30	72	12176	-1.59	0	1.78	1.07	AKR1C2
144	GO:0046942 [6]: carboxylic acid transport	1	1	30	72	12176	-1.59	0	1.78	1.07	AKR1C2
145	GO:0019538 [5]: protein metabolism	6	6	25	2802	9446	-1.63	0	0.29	0.22	LOX MME MMP28 NMT2 PDK4 SNF1LK2
146	GO:0050801 [4]: ion homeostasis	1	1	30	75	12173	-1.63	0	1.74	1.05	FTL
147	GO:0006873 [5]: cell ion homeostasis	1	1	30	75	12173	-1.63	0	1.74	1.05	FTL
148	GO:0043170 [4]: macromolecule metabolism	8	8	23	3138	9110	-1.64	0	0.58	0.37	GENX-3414 LOX MME MMP28 NMT2 PDK4 PFKFB3 SNF1LK2
149	GO:0044267 [6]: cellular protein metabolism	6	6	25	2781	9467	-1.65	0	0.3	0.22	LOX MME MMP28 NMT2 PDK4 SNF1LK2
150	GO:0044260 [5]: cellular macromolecule metabolism	7	7	24	2979	9269	-1.66	0	0.42	0.28	LOX MME MMP28 NMT2 PDK4 PFKFB3 SNF1LK2
151	GO:0006118 [6]: electron transport	2	2	29	353	11895	-1.66	0	1.49	0.89	CYP26B1 MAOA
152	GO:0006644 [7]: phospholipid metabolism	1	1	30	80	12168	-1.68	0	1.68	1.01	AGPAT2
153	GO:0009653 [3]: morphogenesis	4	4	27	1146	11102	-1.69	0	1.11	0.7	ANGPTL4 FHL1 GHR KLF4
154	GO:0009893 [5]: positive regulation of metabolism	1	1	30	81	12167	-1.69	0	1.67	1.01	ANGPTL4
155	GO:0006006 [8]: glucose metabolism	1	1	30	82	12166	-1.69	0	1.66	1	PDK4
156	GO:0019725 [4]: cell homeostasis	1	1	30	87	12161	-1.74	0	1.61	0.97	FTL
157	GO:0045892 [8]: negative regulation of transcription, DNA-dependent	1	1	30	87	12161	-1.74	0	1.61	0.97	KLF4
158	GO:0009628 [5]: response to abiotic stimulus	2	2	29	379	11869	-1.75	0	1.39	0.86	AKR1C1 MAOA
159	GO:0006725 [5]: aromatic compound metabolism	1	1	30	89	12159	-1.76	0	1.59	0.97	MAOA
160	GO:0050794 [3]: regulation of cellular process	3	3	28	789	11459	-1.79	0	1.13	0.71	ANGPTL4 KLF4 SNF1LK2
161	GO:0051179 [3]: localization	5	5	26	1980	10268	-1.81	0	0.55	0.37	AKAP12 AKR1C2 FTL GHR SORBS1
162	GO:0051234 [4]: establishment of localization	5	5	26	1972	10276	-1.81	0	0.56	0.37	AKAP12 AKR1C2 FTL GHR SORBS1
163	GO:0006810 [4]: transport	5	5	26	1970	10278	-1.81	0	0.56	0.37	AKAP12 AKR1C2 FTL GHR SORBS1
164	GO:0044248 [5]: cellular catabolism	3	3	28	832	11416	-1.84	0	1.04	0.65	MAOA MME MMP28
165	GO:0043118 [4]: negative regulation of physiological process	2	2	29	417	11831	-1.84	0	1.25	0.8	ANGPTL4 KLF4
166	GO:0030036 [8]: actin cytoskeleton organization and biogenesis	1	1	30	100	12148	-1.85	0	1.49	0.89	SORBS1
167	GO:0007242 [5]: intracellular signaling cascade	1	1	30	990	11258	-1.85	0	0.08	0.04	SNF1LK2
168	GO:0007582 [2]: physiological process	27	27	4	10435	1813	-1.85	0	0.68	0.44	ACSL1 ADM AGPAT2 AKAP12 AKR1C1 AKR1C2 ANGPTL4 AOC3 CYP26B1 FHL1 FTL G0S2 GENX-3414 GHR GPX3 HADHSC KLF4 LOX MAOA MME MMP28 NMT2 PDK4 PFKFB3 SAA1 SNF1LK2 SORBS1
169	GO:0042592 [3]: homeostasis	1	1	30	101	12147	-1.86	0	1.48	0.89	FTL
170	GO:0043066 [7]: negative regulation of apoptosis	1	1	30	102	12146	-1.86	0	1.47	0.89	ANGPTL4
171	GO:0007275 [2]: development	4	4	27	1783	10465	-1.87	0	0.39	0.26	ANGPTL4 FHL1 GHR KLF4
172	GO:0043069 [6]: negative regulation of programmed cell death	1	1	30	103	12145	-1.87	0	1.46	0.89	ANGPTL4
173	GO:0007166 [5]: cell surface receptor linked signal transduction	4	4	27	1417	10831	-1.88	0	0.71	0.46	AKAP12 GPR109B SNF1LK2 SORBS1
174	GO:0015674 [7]: di-, tri-valent inorganic cation transport	1	1	30	105	12143	-1.88	0	1.44	0.88	FTL
175	GO:0008015 [4]: circulation	1	1	30	105	12143	-1.88	0	1.44	0.88	ADM
176	GO:0006464 [7]: protein modification	4	4	27	1505	10743	-1.89	0	0.62	0.39	LOX NMT2 PDK4 SNF1LK2
177	GO:0009056 [4]: catabolism	3	3	28	906	11342	-1.91	0	0.9	0.56	MAOA MME MMP28
178	GO:0009888 [5]: histogenesis	1	1	30	109	12139	-1.91	0	1.41	0.87	KLF4
179	GO:0030029 [7]: actin filament-based process	1	1	30	110	12138	-1.92	0	1.4	0.87	SORBS1
180	GO:0044249 [5]: cellular biosynthesis	3	3	28	941	11307	-1.94	0	0.84	0.51	ADM AGPAT2 NMT2
181	GO:0009607 [4]: response to biotic stimulus	3	3	28	955	11293	-1.94	0	0.82	0.51	AOC3 GPX3 SAA1
182	GO:0009613 [5]: response to pest, pathogen or parasite	2	2	29	469	11779	-1.95	0	1.09	0.69	AOC3 SAA1
183	GO:0009058 [4]: biosynthesis	3	3	28	986	11262	-1.97	0	0.77	0.48	ADM AGPAT2 NMT2
184	GO:0001501 [5]: skeletal development	1	1	30	120	12128	-1.98	0	1.33	0.82	GHR
185	GO:0006643 [6]: membrane lipid metabolism	1	1	30	120	12128	-1.98	0	1.33	0.82	AGPAT2
186	GO:0016049 [4]: cell growth	1	1	30	122	12126	-1.99	0	1.32	0.82	FHL1
187	GO:0008361 [5]: regulation of cell size	1	1	30	122	12126	-1.99	0	1.32	0.82	FHL1
188	GO:0016481 [7]: negative regulation of transcription	1	1	30	123	12125	-1.99	0	1.31	0.82	KLF4
189	GO:0043207 [5]: response to external biotic stimulus	2	2	29	500	11748	-2	0	1.01	0.63	AOC3 SAA1
190	GO:0009987 [2]: cellular process	28	28	3	10919	1329	-2	0	0.58	0.37	ACSL1 ADM AGPAT2 AKAP12 AKR1C1 AKR1C2 ANGPTL4 AOC3 CYP26B1 FHL1 FTL G0S2 GHR GPR109B GPX3 HADHSC KLF4 LOX MAOA MME MMP28 NMT2 PDK4 PDZK3 PFKFB3 SNF1LK2 SORBS1 SRPX
191	GO:0006897 [6]: endocytosis	1	1	30	126	12122	-2.02	0	1.29	0.81	GHR
192	GO:0006605 [7]: protein targeting	1	1	30	130	12118	-2.03	0	1.26	0.8	AKAP12
193	GO:0008285 [6]: negative regulation of cell proliferation	1	1	30	130	12118	-2.03	0	1.26	0.8	KLF4
194	GO:0045934 [6]: negative regulation of nucleobase, nucleoside, nucleotide and nucleic acid metabolism	1	1	30	131	12117	-2.04	0	1.26	0.8	KLF4
195	GO:0006468 [8]: protein amino acid phosphorylation	2	2	29	535	11713	-2.04	0	0.93	0.57	PDK4 SNF1LK2
196	GO:0009165 [6]: nucleotide biosynthesis	1	1	30	132	12116	-2.05	0	1.25	0.8	ADM
197	GO:0006936 [3]: muscle contraction	1	1	30	136	12112	-2.06	0	1.22	0.78	GENX-3414
198	GO:0006091 [5]: generation of precursor metabolites and energy	2	2	29	567	11681	-2.08	0	0.86	0.52	CYP26B1 MAOA
199	GO:0051244 [4]: regulation of cellular physiological process	2	2	29	565	11683	-2.08	0	0.86	0.52	ANGPTL4 KLF4
200	GO:0008283 [4]: cell proliferation	2	2	29	1056	11192	-2.09	0	0.27	0.2	G0S2 KLF4
201	GO:0044257 [7]: cellular protein catabolism	2	2	29	582	11666	-2.1	0	0.83	0.51	MME MMP28
202	GO:0006508 [8]: proteolysis and peptidolysis	2	2	29	582	11666	-2.1	0	0.83	0.51	MME MMP28
203	GO:0030163 [6]: protein catabolism	2	2	29	597	11651	-2.11	0	0.8	0.49	MME MMP28
204	GO:0007517 [5]: muscle development	1	1	30	146	12102	-2.11	0	1.17	0.73	FHL1
205	GO:0007186 [6]: G-protein coupled receptor protein signaling pathway	2	2	29	992	11256	-2.12	0	0.32	0.23	AKAP12 GPR109B
206	GO:0043285 [5]: biopolymer catabolism	2	2	29	604	11644	-2.12	0	0.78	0.48	MME MMP28
207	GO:0050877 [4]: neurophysiological process	1	1	30	807	11441	-2.13	0	0.13	0.08	MAOA
208	GO:0016310 [7]: phosphorylation	2	2	29	635	11613	-2.14	0	0.73	0.46	PDK4 SNF1LK2
209	GO:0009892 [5]: negative regulation of metabolism	1	1	30	155	12093	-2.15	0	1.12	0.7	KLF4
210	GO:0000902 [4]: cellular morphogenesis	1	1	30	161	12087	-2.17	0	1.09	0.69	FHL1
211	GO:0044265 [6]: cellular macromolecule catabolism	2	2	29	693	11555	-2.18	0	0.63	0.39	MME MMP28
212	GO:0009057 [5]: macromolecule catabolism	2	2	29	708	11540	-2.18	0	0.61	0.39	MME MMP28
213	GO:0016043 [4]: cell organization and biogenesis	2	2	29	823	11425	-2.19	0	0.47	0.32	FHL1 SORBS1
214	GO:0006952 [5]: defense response	2	2	29	836	11412	-2.19	0	0.45	0.31	AOC3 SAA1
215	GO:0006793 [5]: phosphorus metabolism	2	2	29	780	11468	-2.19	0	0.52	0.36	PDK4 SNF1LK2
216	GO:0006796 [6]: phosphate metabolism	2	2	29	780	11468	-2.19	0	0.52	0.36	PDK4 SNF1LK2
217	GO:0006955 [4]: immune response	2	2	29	745	11503	-2.19	0	0.56	0.37	AOC3 SAA1
218	GO:0009966 [4]: regulation of signal transduction	1	1	30	169	12079	-2.2	0	1.05	0.65	SNF1LK2
219	GO:0050790 [3]: regulation of enzyme activity	1	1	30	181	12067	-2.24	0	0.99	0.62	ANGPTL4
220	GO:0009117 [6]: nucleotide metabolism	1	1	30	184	12064	-2.25	0	0.98	0.61	ADM
221	GO:0007049 [5]: cell cycle	1	1	30	712	11536	-2.26	0	0.17	0.12	G0S2
222	GO:0006811 [5]: ion transport	1	1	30	703	11545	-2.26	0	0.17	0.12	FTL
223	GO:0006954 [5]: inflammatory response	1	1	30	195	12053	-2.27	0	0.93	0.58	AOC3
224	GO:0006996 [5]: organelle organization and biogenesis	1	1	30	673	11575	-2.3	0	0.19	0.13	SORBS1
225	GO:0009059 [5]: macromolecule biosynthesis	1	1	30	592	11656	-2.38	0	0.24	0.18	NMT2
226	GO:0007268 [6]: synaptic transmission	1	1	30	248	12000	-2.39	0	0.75	0.47	MAOA
227	GO:0042981 [6]: regulation of apoptosis	1	1	30	249	11999	-2.39	0	0.75	0.47	ANGPTL4
228	GO:0043067 [5]: regulation of programmed cell death	1	1	30	251	11997	-2.39	0	0.75	0.47	ANGPTL4
229	GO:0007243 [6]: protein kinase cascade	1	1	30	251	11997	-2.39	0	0.75	0.47	SNF1LK2
230	GO:0019226 [5]: transmission of nerve impulse	1	1	30	255	11993	-2.39	0	0.73	0.46	MAOA
231	GO:0042127 [5]: regulation of cell proliferation	1	1	30	259	11989	-2.4	0	0.72	0.46	KLF4
232	GO:0006519 [5]: amino acid and derivative metabolism	1	1	30	264	11984	-2.4	0	0.71	0.46	MAOA
233	GO:0006412 [6]: protein biosynthesis	1	1	30	530	11718	-2.43	0	0.29	0.22	NMT2
234	GO:0016192 [5]: vesicle-mediated transport	1	1	30	298	11950	-2.44	0	0.63	0.39	GHR
235	GO:0046907 [5]: intracellular transport	1	1	30	504	11744	-2.44	0	0.32	0.23	AKAP12
236	GO:0008104 [4]: protein localization	1	1	30	491	11757	-2.45	0	0.33	0.23	AKAP12
237	GO:0006886 [6]: intracellular protein transport	1	1	30	313	11935	-2.45	0	0.59	0.38	AKAP12
238	GO:0015031 [5]: protein transport	1	1	30	476	11772	-2.46	0	0.35	0.24	AKAP12
239	GO:0006812 [6]: cation transport	1	1	30	469	11779	-2.46	0	0.35	0.24	FTL
240	GO:0008219 [4]: cell death	1	1	30	469	11779	-2.46	0	0.35	0.24	ANGPTL4
241	GO:0016265 [3]: death	1	1	30	473	11775	-2.46	0	0.35	0.24	ANGPTL4
242	GO:0007010 [6]: cytoskeleton organization and biogenesis	1	1	30	325	11923	-2.46	0	0.57	0.37	SORBS1
243	GO:0045184 [5]: establishment of protein localization	1	1	30	478	11770	-2.46	0	0.34	0.24	AKAP12
244	GO:0012501 [5]: programmed cell death	1	1	30	441	11807	-2.47	0	0.39	0.26	ANGPTL4
245	GO:0043119 [4]: positive regulation of physiological process	1	1	30	336	11912	-2.47	0	0.55	0.37	ANGPTL4
246	GO:0030001 [7]: metal ion transport	1	1	30	343	11905	-2.47	0	0.53	0.36	FTL
247	GO:0000004 [2]: biological_process unknown	1	1	30	354	11894	-2.47	0	0.51	0.36	C10orf116
248	GO:0006915 [6]: apoptosis	1	1	30	439	11809	-2.48	0	0.39	0.26	ANGPTL4
249	GO:0000074 [6]: regulation of cell cycle	1	1	30	397	11851	-2.48	0	0.45	0.3	G0S2
