# Supplementary material for: Latent Factor Analysis to Discover Pathway-Associated Putative Segmental Aneuploidies in Human Cancers
Source: PLoS Comput Biol. 2010 Sep 2;6(9):e1000920. doi: 10.1371/journal.pcbi.1000920 (PMC2932681; doi:10.1371/journal.pcbi.1000920)
Supplement: Table S3 — Full gather analysis of gene ontology for each factor. (0.43 MB ZIP) [file pcbi.1000920.s008.zip › Factor_Gather_GO/factor25_GO.txt]

#	Annotation	Total Genes With Ann	Your Genes (With Ann)	Your Genes (No Ann)	Genome (With Ann)	Genome (No Ann)	ln(Bayes factor)	neg ln(p value)	FE: neg ln(p value)	FE: neg ln(FDR)	Genes
1	GO:0044237 [4]: cellular metabolism	63	63	21	6502	5693	6.19	9.38	10.18	4.35	ALAS1 ASMTL CAPN7 CBL CCT4 CFLAR CNOT8 CPEB2 CRSP7 DXYS155E EIF2C2 EIF2S2 ETF1 FOXO3A GC20 GTF3A GUCY1B3 HEXB HMGCR IFI16 KPNA1 MAP2K1 MLL MORF4L1 MRPS6 MTM1 NPEPPS ODAG PAK2 PAPOLA PBX2 PGK1 PGM1 POLR2A POLR2J PPM2C PQBP1 PTP4A1 RBM3 RBM7 RCOR3 RKHD1 RRAGC RYBP SAP18 SP1 SPEN SQRDL SQSTM1 ST13 SUI1 TEBP TFAP2A THRAP6 TPI1 TPP1 TRAPPC4 TXNL2 UBL3 YME1L1 YY1 ZFP91 ZNF331
2	GO:0044238 [4]: primary metabolism	60	60	24	6226	5969	5.09	8.53	9.02	4.31	ASMTL CAPN7 CBL CCT4 CFLAR CNOT8 CPEB2 CRSP7 DXYS155E EIF2C2 EIF2S2 ETF1 FOXO3A GC20 GTF3A GUCY1B3 HEXB HMGCR IFI16 KPNA1 MAP2K1 MLL MORF4L1 MRPS6 MTM1 NPEPPS ODAG PAK2 PAPOLA PBX2 PGK1 PGM1 POLR2A POLR2J PPM2C PQBP1 PTP4A1 RBM3 RBM7 RCOR3 RKHD1 RRAGC RYBP SAP18 SP1 SPEN SQSTM1 ST13 SUI1 TEBP TFAP2A THRAP6 TPI1 TPP1 TRAPPC4 UBL3 YME1L1 YY1 ZFP91 ZNF331
3	GO:0050875 [3]: cellular physiological process	76	76	8	9019	3176	4.72	8.4	8.82	4.31	AKAP12 ALAS1 ARF4 ARF6 ASMTL CAPN7 CBL CCT4 CFLAR CLTA CNOT8 CPEB2 CRSP7 DXYS155E EIF2C2 EIF2S2 ETF1 FOXO3A FTL GC20 GTF3A GUCY1B3 HEXB HMGCR IFI16 KPNA1 MAP2K1 MICA MLL MORF4L1 MRPS6 MTM1 NPEPPS ODAG PAK2 PAPOLA PBX2 PGK1 PGM1 POLR2A POLR2J PPM2C PQBP1 PTP4A1 RAB4A RAB9A RBM3 RBM7 RCOR3 RKHD1 RRAGC RYBP SAP18 SEC31L1 SLC17A5 SLC31A1 SP1 SPEN SQRDL SQSTM1 ST13 SUI1 TEBP TFAP2A THRAP6 TINF2 TNPO3 …
4	GO:0006366 [8]: transcription from Pol II promoter	11	11	73	419	11776	4.56	8.28	8.75	4.31	CRSP7 FOXO3A MLL POLR2A POLR2J RYBP SAP18 SQSTM1 TFAP2A THRAP6 YY1
5	GO:0008152 [3]: metabolism	63	63	21	6902	5293	3.98	7.77	7.88	3.66	ALAS1 ASMTL CAPN7 CBL CCT4 CFLAR CNOT8 CPEB2 CRSP7 DXYS155E EIF2C2 EIF2S2 ETF1 FOXO3A GC20 GTF3A GUCY1B3 HEXB HMGCR IFI16 KPNA1 MAP2K1 MLL MORF4L1 MRPS6 MTM1 NPEPPS ODAG PAK2 PAPOLA PBX2 PGK1 PGM1 POLR2A POLR2J PPM2C PQBP1 PTP4A1 RBM3 RBM7 RCOR3 RKHD1 RRAGC RYBP SAP18 SP1 SPEN SQRDL SQSTM1 ST13 SUI1 TEBP TFAP2A THRAP6 TPI1 TPP1 TRAPPC4 TXNL2 UBL3 YME1L1 YY1 ZFP91 ZNF331
6	GO:0006350 [6]: transcription	26	26	58	1943	10252	3.73	7.34	7.66	3.62	CNOT8 CRSP7 DXYS155E FOXO3A GTF3A IFI16 MLL MORF4L1 ODAG PAPOLA PBX2 POLR2A POLR2J PQBP1 RCOR3 RRAGC RYBP SAP18 SP1 SPEN SQSTM1 TFAP2A THRAP6 YY1 ZFP91 ZNF331
7	GO:0009987 [2]: cellular process	83	83	1	10864	1331	2.92	6.37	7.26	3.37	AKAP12 AKAP13 ALAS1 ARF4 ARF6 ASMTL CAPN7 CBL CCT4 CDA08 CFLAR CLTA CNOT8 CPEB2 CRSP7 DXYS155E EIF2C2 EIF2S2 ETF1 FOXO3A FTL GC20 GTF3A GUCY1B3 HEXB HMGCR ICAM1 IFI16 ITGBL1 KPNA1 MAP2K1 MICA MLL MORF4L1 MRPS6 MTM1 NPEPPS ODAG PAK2 PAPOLA PBX2 PGK1 PGM1 PLAUR POLR2A POLR2J PPM2C PQBP1 PTP4A1 RAB27A RAB4A RAB9A RBM3 RBM7 RCOR3 RKHD1 RRAGC RYBP SAP18 SEC31L1 SLC17A5 SLC31A1 SP1 SPEN SQRDL SQSTM1 SS…
8	GO:0006351 [7]: transcription, DNA-dependent	24	24	60	1845	10350	2.78	6.16	6.68	2.93	CNOT8 CRSP7 DXYS155E FOXO3A GTF3A IFI16 MLL MORF4L1 ODAG PBX2 POLR2A POLR2J PQBP1 RCOR3 RYBP SAP18 SP1 SPEN SQSTM1 TFAP2A THRAP6 YY1 ZFP91 ZNF331
9	GO:0019222 [4]: regulation of metabolism	25	25	59	2013	10182	2.42	5.8	6.28	2.65	CNOT8 CRSP7 DXYS155E FOXO3A GC20 GTF3A IFI16 KPNA1 MLL MORF4L1 ODAG PBX2 POLR2A PQBP1 RCOR3 RYBP SAP18 SP1 SPEN SQSTM1 SUI1 TFAP2A YY1 ZFP91 ZNF331
10	GO:0006139 [5]: nucleobase, nucleoside, nucleotide and nucleic acid metabolism	32	32	52	2935	9260	2.02	5.32	5.8	2.27	CNOT8 CPEB2 CRSP7 DXYS155E FOXO3A GTF3A GUCY1B3 IFI16 KPNA1 MLL MORF4L1 ODAG PAPOLA PBX2 POLR2A POLR2J PQBP1 RBM3 RBM7 RCOR3 RRAGC RYBP SAP18 SP1 SPEN SQSTM1 TFAP2A THRAP6 TPI1 YY1 ZFP91 ZNF331
11	GO:0019219 [5]: regulation of nucleobase, nucleoside, nucleotide and nucleic acid metabolism	23	23	61	1880	10315	1.77	5.06	5.61	2.18	CNOT8 CRSP7 DXYS155E FOXO3A GTF3A IFI16 KPNA1 MLL MORF4L1 ODAG PBX2 POLR2A PQBP1 RCOR3 RYBP SAP18 SP1 SPEN SQSTM1 TFAP2A YY1 ZFP91 ZNF331
12	GO:0006355 [7]: regulation of transcription, DNA-dependent	22	22	62	1791	10404	1.59	4.83	5.44	2.1	CNOT8 CRSP7 DXYS155E FOXO3A GTF3A IFI16 MLL MORF4L1 ODAG PBX2 POLR2A PQBP1 RCOR3 RYBP SAP18 SP1 SPEN SQSTM1 TFAP2A YY1 ZFP91 ZNF331
13	GO:0045449 [6]: regulation of transcription	22	22	62	1855	10340	1.21	4.51	5.02	2.1	CNOT8 CRSP7 DXYS155E FOXO3A GTF3A IFI16 MLL MORF4L1 ODAG PBX2 POLR2A PQBP1 RCOR3 RYBP SAP18 SP1 SPEN SQSTM1 TFAP2A YY1 ZFP91 ZNF331
14	GO:0006357 [8]: regulation of transcription from Pol II promoter	6	6	78	225	11970	1.09	4.41	5.3	2.1	CRSP7 RYBP SAP18 SQSTM1 TFAP2A YY1
15	GO:0008104 [4]: protein localization	9	9	75	483	11712	0.99	4.31	5.06	2.1	AKAP12 ARF4 ARF6 CLTA KPNA1 RAB4A RAB9A SQSTM1 TNPO3
16	GO:0007264 [6]: small GTPase mediated signal transduction	6	6	78	235	11960	0.9	4.21	5.1	2.1	ARF4 ARF6 RAB27A RAB4A RAB9A RRAGC
17	GO:0006413 [8]: translational initiation	3	3	81	51	12144	0.78	4.1	5.12	2.1	EIF2S2 GC20 SUI1
18	GO:0007186 [6]: G-protein coupled receptor protein signaling pathway	1	1	83	993	11202	0.68	4.01	0	0	AKAP12
19	GO:0045212 [7]: neurotransmitter receptor biosynthesis	1	1	83	0	12195	0.56	3.87	4.98	2.1	TRAPPC4
20	GO:0045213 [7]: neurotransmitter receptor metabolism	1	1	83	0	12195	0.56	3.87	4.98	2.1	TRAPPC4
21	GO:0000723 [8]: telomere maintenance	2	2	82	17	12178	0.52	3.87	4.92	2.08	TEBP TINF2
22	GO:0050791 [3]: regulation of physiological process	26	26	58	2527	9668	0.33	3.65	4	1.64	CFLAR CNOT8 CRSP7 DXYS155E FOXO3A GC20 GTF3A IFI16 KPNA1 MLL MORF4L1 ODAG PBX2 POLR2A PQBP1 RCOR3 RYBP SAP18 SP1 SPEN SQSTM1 SUI1 TFAP2A YY1 ZFP91 ZNF331
23	GO:0009058 [4]: biosynthesis	13	13	71	976	11219	0.22	3.55	4.11	1.68	ALAS1 ASMTL EIF2C2 EIF2S2 ETF1 GC20 GUCY1B3 HMGCR MRPS6 SUI1 TEBP TPI1 TRAPPC4
24	GO:0006888 [6]: ER to Golgi transport	2	2	82	21	12174	0.15	3.45	4.54	1.76	SEC31L1 TRAPPC4
25	GO:0015031 [5]: protein transport	8	8	76	469	11726	0.08	3.4	4.13	1.68	AKAP12 ARF4 ARF6 CLTA KPNA1 RAB4A RAB9A TNPO3
26	GO:0045184 [5]: establishment of protein localization	8	8	76	471	11724	0.06	3.4	4.1	1.68	AKAP12 ARF4 ARF6 CLTA KPNA1 RAB4A RAB9A TNPO3
27	GO:0030186 [6]: melatonin metabolism	1	1	83	1	12194	-0.13	0	4.3	1.76	ASMTL
28	GO:0030187 [7]: melatonin biosynthesis	1	1	83	1	12194	-0.13	0	4.3	1.76	ASMTL
29	GO:0043112 [7]: receptor metabolism	1	1	83	1	12194	-0.13	0	4.3	1.76	TRAPPC4
30	GO:0007387 [5]: anterior compartment specification	1	1	83	1	12194	-0.13	0	4.3	1.76	PBX2
31	GO:0007388 [5]: posterior compartment specification	1	1	83	1	12194	-0.13	0	4.3	1.76	PBX2
32	GO:0008354 [6]: germ cell migration	1	1	83	1	12194	-0.13	0	4.3	1.76	HMGCR
33	GO:0046907 [5]: intracellular transport	8	8	76	497	11698	-0.19	0	3.82	1.6	AKAP12 ARF6 CLTA KPNA1 RAB4A SEC31L1 SQSTM1 TRAPPC4
34	GO:0044249 [5]: cellular biosynthesis	12	12	72	932	11263	-0.24	0	3.63	1.49	ALAS1 ASMTL EIF2C2 EIF2S2 ETF1 GC20 GUCY1B3 MRPS6 SUI1 TEBP TPI1 TRAPPC4
35	GO:0007582 [2]: physiological process	78	78	6	10384	1811	-0.29	0	3.65	1.49	AKAP12 ALAS1 ARF4 ARF6 ASMTL CAPN7 CBL CCT4 CFLAR CLTA CNOT8 CPEB2 CRSP7 DXYS155E EIF2C2 EIF2S2 ETF1 FOXO3A FTL GC20 GTF3A GUCY1B3 HEXB HMGCR IFI16 KPNA1 MAP2K1 MICA MLL MORF4L1 MRPS6 MTM1 NPEPPS ODAG PAK2 PAPOLA PBX2 PGK1 PGM1 PLAUR POLR2A POLR2J PPM2C PQBP1 PTP4A1 RAB4A RAB9A RBM3 RBM7 RCOR3 RKHD1 RRAGC RYBP SAP18 SEC31L1 SLC17A5 SLC31A1 SP1 SPEN SQRDL SQSTM1 SSPN ST13 SUI1 TEBP TFAP2A THRAP6 T…
36	GO:0006446 [8]: regulation of translational initiation	2	2	82	28	12167	-0.34	0	4.03	1.64	GC20 SUI1
37	GO:0006006 [8]: glucose metabolism	3	3	81	80	12115	-0.34	0	3.95	1.62	PGK1 PGM1 TPI1
38	GO:0050789 [2]: regulation of biological process	27	27	57	2840	9355	-0.36	0	3.2	1.22	CFLAR CNOT8 CRSP7 DXYS155E FOXO3A GC20 GTF3A IFI16 KPNA1 MLL MORF4L1 ODAG PAK2 PBX2 POLR2A PQBP1 RCOR3 RYBP SAP18 SP1 SPEN SQSTM1 SUI1 TFAP2A YY1 ZFP91 ZNF331
39	GO:0007166 [5]: cell surface receptor linked signal transduction	4	4	80	1417	10778	-0.43	0	0.01	0	AKAP12 CBL ITGBL1 PLAUR
40	GO:0050877 [4]: neurophysiological process	1	1	83	807	11388	-0.48	0	0	0	TRAPPC4
41	GO:0006367 [9]: transcription initiation from Pol II promoter	2	2	82	31	12164	-0.51	0	3.85	1.6	CRSP7 THRAP6
42	GO:0007386 [4]: compartment specification	1	1	83	2	12193	-0.53	0	3.89	1.62	PBX2
43	GO:0009303 [8]: rRNA transcription	1	1	83	2	12193	-0.53	0	3.89	1.62	GTF3A
44	GO:0043037 [7]: translation	4	4	80	159	12036	-0.53	0	3.67	1.49	EIF2S2 ETF1 GC20 SUI1
45	GO:0000041 [8]: transition metal ion transport	2	2	82	37	12158	-0.81	0	3.54	1.45	FTL SLC31A1
46	GO:0016358 [6]: dendrite morphogenesis	1	1	83	3	12192	-0.81	0	3.61	1.49	TRAPPC4
47	GO:0050874 [3]: organismal physiological process	7	7	77	1837	10358	-0.86	0	0.02	0.01	DXYS155E GUCY1B3 IFI16 MICA PLAUR TRAPPC4 YY1
48	GO:0009059 [5]: macromolecule biosynthesis	8	8	76	585	11610	-0.91	0	3.01	1.19	EIF2C2 EIF2S2 ETF1 GC20 MRPS6 SUI1 TPI1 TRAPPC4
49	GO:0042435 [6]: indole derivative biosynthesis	1	1	83	4	12191	-1.03	0	3.39	1.37	ASMTL
50	GO:0046219 [7]: indolalkylamine biosynthesis	1	1	83	4	12191	-1.03	0	3.39	1.37	ASMTL
51	GO:0007263 [6]: nitric oxide mediated signal transduction	1	1	83	4	12191	-1.03	0	3.39	1.37	GUCY1B3
52	GO:0006096 [8]: glycolysis	2	2	82	44	12151	-1.09	0	3.23	1.23	PGK1 TPI1
53	GO:0044260 [5]: cellular macromolecule metabolism	26	26	58	2960	9235	-1.11	0	2.3	1.01	CAPN7 CBL CCT4 CFLAR EIF2C2 EIF2S2 ETF1 GC20 MAP2K1 MRPS6 MTM1 NPEPPS PAK2 PGK1 PGM1 PPM2C PTP4A1 RKHD1 ST13 SUI1 TEBP TPI1 TPP1 TRAPPC4 UBL3 YME1L1
54	GO:0019318 [7]: hexose metabolism	3	3	81	112	12083	-1.12	0	3.12	1.19	PGK1 PGM1 TPI1
55	GO:0007242 [5]: intracellular signaling cascade	11	11	73	980	11215	-1.15	0	2.6	1.17	AKAP13 ARF4 ARF6 CFLAR GUCY1B3 RAB27A RAB4A RAB9A RRAGC SQSTM1 THRAP6
56	GO:0043170 [4]: macromolecule metabolism	27	27	57	3119	9076	-1.16	0	2.23	0.99	CAPN7 CBL CCT4 CFLAR EIF2C2 EIF2S2 ETF1 GC20 HEXB MAP2K1 MRPS6 MTM1 NPEPPS PAK2 PGK1 PGM1 PPM2C PTP4A1 RKHD1 ST13 SUI1 TEBP TPI1 TPP1 TRAPPC4 UBL3 YME1L1
57	GO:0005996 [6]: monosaccharide metabolism	3	3	81	116	12079	-1.19	0	3.04	1.19	PGK1 PGM1 TPI1
58	GO:0008283 [4]: cell proliferation	3	3	81	1055	11140	-1.23	0	0.02	0.01	CCT4 IFI16 RBM7
59	GO:0006352 [8]: transcription initiation	2	2	82	48	12147	-1.24	0	3.08	1.19	CRSP7 THRAP6
60	GO:0006412 [6]: protein biosynthesis	7	7	77	524	11671	-1.27	0	2.65	1.17	EIF2C2 EIF2S2 ETF1 GC20 MRPS6 SUI1 TRAPPC4
61	GO:0006470 [8]: protein amino acid dephosphorylation	3	3	81	121	12074	-1.28	0	2.94	1.19	MTM1 PPM2C PTP4A1
62	GO:0006886 [6]: intracellular protein transport	5	5	79	309	11886	-1.29	0	2.75	1.18	AKAP12 ARF6 CLTA KPNA1 RAB4A
63	GO:0006633 [7]: fatty acid biosynthesis	2	2	82	51	12144	-1.33	0	2.98	1.19	TEBP TPI1
64	GO:0006378 [8]: mRNA polyadenylylation	1	1	83	6	12189	-1.35	0	3.06	1.19	PAPOLA
65	GO:0006066 [5]: alcohol metabolism	4	4	80	216	11979	-1.37	0	2.75	1.18	HMGCR PGK1 PGM1 TPI1
66	GO:0046483 [5]: heterocycle metabolism	2	2	82	52	12143	-1.37	0	2.94	1.19	ALAS1 ASMTL
67	GO:0016311 [7]: dephosphorylation	3	3	81	127	12068	-1.39	0	2.82	1.18	MTM1 PPM2C PTP4A1
68	GO:0006007 [9]: glucose catabolism	2	2	82	54	12141	-1.42	0	2.88	1.18	PGK1 TPI1
69	GO:0042430 [6]: indole and derivative metabolism	1	1	83	7	12188	-1.48	0	2.93	1.19	ASMTL
70	GO:0042434 [7]: indole derivative metabolism	1	1	83	7	12188	-1.48	0	2.93	1.19	ASMTL
71	GO:0000018 [7]: regulation of DNA recombination	1	1	83	7	12188	-1.48	0	2.93	1.19	KPNA1
72	GO:0006415 [8]: translational termination	1	1	83	7	12188	-1.48	0	2.93	1.19	ETF1
73	GO:0006586 [7]: indolalkylamine metabolism	1	1	83	7	12188	-1.48	0	2.93	1.19	ASMTL
74	GO:0050896 [3]: response to stimulus	9	9	75	1935	10260	-1.55	0	0.07	0.04	CRSP7 DXYS155E IFI16 MAP2K1 MICA PLAUR SQSTM1 SUI1 YY1
75	GO:0046457 [9]: prostanoid biosynthesis	1	1	83	8	12187	-1.59	0	2.81	1.18	TEBP
76	GO:0001516 [10]: prostaglandin biosynthesis	1	1	83	8	12187	-1.59	0	2.81	1.18	TEBP
77	GO:0006098 [8]: pentose-phosphate shunt	1	1	83	8	12187	-1.59	0	2.81	1.18	TPI1
78	GO:0006740 [10]: NADPH regeneration	1	1	83	8	12187	-1.59	0	2.81	1.18	TPI1
79	GO:0016053 [6]: organic acid biosynthesis	2	2	82	60	12135	-1.59	0	2.7	1.18	TEBP TPI1
80	GO:0046394 [7]: carboxylic acid biosynthesis	2	2	82	60	12135	-1.59	0	2.7	1.18	TEBP TPI1
81	GO:0044267 [6]: cellular protein metabolism	23	23	61	2764	9431	-1.6	0	1.7	0.86	CAPN7 CBL CCT4 CFLAR EIF2C2 EIF2S2 ETF1 GC20 MAP2K1 MRPS6 MTM1 NPEPPS PAK2 PPM2C PTP4A1 RKHD1 ST13 SUI1 TEBP TPP1 TRAPPC4 UBL3 YME1L1
82	GO:0048193 [6]: Golgi vesicle transport	2	2	82	61	12134	-1.61	0	2.67	1.17	SEC31L1 TRAPPC4
83	GO:0019538 [5]: protein metabolism	23	23	61	2785	9410	-1.64	0	1.64	0.85	CAPN7 CBL CCT4 CFLAR EIF2C2 EIF2S2 ETF1 GC20 MAP2K1 MRPS6 MTM1 NPEPPS PAK2 PPM2C PTP4A1 RKHD1 ST13 SUI1 TEBP TPP1 TRAPPC4 UBL3 YME1L1
84	GO:0019320 [8]: hexose catabolism	2	2	82	63	12132	-1.67	0	2.62	1.17	PGK1 TPI1
85	GO:0046068 [8]: cGMP metabolism	1	1	83	9	12186	-1.68	0	2.71	1.18	GUCY1B3
86	GO:0006182 [8]: cGMP biosynthesis	1	1	83	9	12186	-1.68	0	2.71	1.18	GUCY1B3
87	GO:0006739 [9]: NADPH metabolism	1	1	83	9	12186	-1.68	0	2.71	1.18	TPI1
88	GO:0006825 [9]: copper ion transport	1	1	83	9	12186	-1.68	0	2.71	1.18	SLC31A1
89	GO:0046164 [6]: alcohol catabolism	2	2	82	64	12131	-1.69	0	2.59	1.17	PGK1 TPI1
90	GO:0046365 [7]: monosaccharide catabolism	2	2	82	64	12131	-1.69	0	2.59	1.17	PGK1 TPI1
91	GO:0007160 [5]: cell-matrix adhesion	2	2	82	65	12130	-1.71	0	2.57	1.16	CDA08 ITGBL1
92	GO:0009605 [4]: response to external stimulus	5	5	79	1258	10937	-1.73	0	0.06	0.04	IFI16 MAP2K1 MICA PLAUR YY1
93	GO:0006396 [6]: RNA processing	5	5	79	363	11832	-1.73	0	2.23	0.99	CPEB2 PAPOLA RBM3 RBM7 RRAGC
94	GO:0006445 [7]: regulation of translation	2	2	82	66	12129	-1.74	0	2.54	1.16	GC20 SUI1
95	GO:0045944 [9]: positive regulation of transcription from Pol II promoter	1	1	83	10	12185	-1.78	0	2.62	1.17	SQSTM1
96	GO:0006607 [8]: NLS-bearing substrate-nucleus import	1	1	83	10	12185	-1.78	0	2.62	1.17	KPNA1
97	GO:0030224 [5]: monocyte differentiation	1	1	83	11	12184	-1.86	0	2.54	1.16	IFI16
98	GO:0006783 [6]: heme biosynthesis	1	1	83	11	12184	-1.86	0	2.54	1.16	ALAS1
99	GO:0046839 [7]: phospholipid dephosphorylation	1	1	83	12	12183	-1.93	0	2.46	1.1	MTM1
100	GO:0007049 [5]: cell cycle	2	2	82	711	11484	-1.99	0	0.04	0.02	CCT4 RBM7
101	GO:0030521 [8]: androgen receptor signaling pathway	1	1	83	13	12182	-2	0	2.39	1.05	THRAP6
102	GO:0006779 [7]: porphyrin biosynthesis	1	1	83	13	12182	-2	0	2.39	1.05	ALAS1
103	GO:0007267 [4]: cell-cell signaling	1	1	83	537	11658	-2.01	0	0.02	0.01	TRAPPC4
104	GO:0006811 [5]: ion transport	2	2	82	702	11493	-2.02	0	0.04	0.02	FTL SLC31A1
105	GO:0043122 [5]: regulation of I-kappaB kinase/NF-kappaB cascade	2	2	82	80	12115	-2.03	0	2.22	0.99	CFLAR SQSTM1
106	GO:0007154 [3]: cell communication	25	25	59	3450	8745	-2.03	0	0.86	0.47	AKAP12 AKAP13 ARF4 ARF6 CBL CDA08 CFLAR DXYS155E GUCY1B3 ICAM1 ITGBL1 MAP2K1 MICA PAK2 PLAUR RAB27A RAB4A RAB9A RRAGC SQSTM1 SSPN TEBP TFAP2A THRAP6 TRAPPC4
107	GO:0006629 [5]: lipid metabolism	6	6	78	547	11648	-2.06	0	1.73	0.87	HEXB HMGCR MTM1 TEBP TPI1 TPP1
108	GO:0042168 [5]: heme metabolism	1	1	83	14	12181	-2.07	0	2.32	1.02	ALAS1
109	GO:0006094 [8]: gluconeogenesis	1	1	83	14	12181	-2.07	0	2.32	1.02	TPI1
110	GO:0006469 [5]: negative regulation of protein kinase activity	1	1	83	14	12181	-2.07	0	2.32	1.02	PAK2
111	GO:0044265 [6]: cellular macromolecule catabolism	7	7	77	688	11507	-2.08	0	1.62	0.85	CAPN7 CFLAR NPEPPS PGK1 TPI1 TPP1 YME1L1
112	GO:0044255 [5]: cellular lipid metabolism	5	5	79	424	11771	-2.1	0	1.77	0.9	HEXB HMGCR MTM1 TEBP TPI1
113	GO:0016052 [6]: carbohydrate catabolism	2	2	82	85	12110	-2.11	0	2.13	0.97	PGK1 TPI1
114	GO:0044275 [7]: cellular carbohydrate catabolism	2	2	82	85	12110	-2.11	0	2.13	0.97	PGK1 TPI1
115	GO:0006687 [8]: glycosphingolipid metabolism	1	1	83	15	12180	-2.12	0	2.26	1	HEXB
116	GO:0006769 [8]: nicotinamide metabolism	1	1	83	15	12180	-2.12	0	2.26	1	TPI1
117	GO:0008037 [5]: cell recognition	1	1	83	15	12180	-2.12	0	2.26	1	MICA
118	GO:0009057 [5]: macromolecule catabolism	7	7	77	703	11492	-2.14	0	1.55	0.83	CAPN7 CFLAR NPEPPS PGK1 TPI1 TPP1 YME1L1
119	GO:0007165 [4]: signal transduction	20	20	64	2806	9389	-2.14	0	0.75	0.43	AKAP12 AKAP13 ARF4 ARF6 CBL CFLAR DXYS155E GUCY1B3 ITGBL1 MAP2K1 PAK2 PLAUR RAB27A RAB4A RAB9A RRAGC SQSTM1 TEBP TFAP2A THRAP6
120	GO:0006692 [8]: prostanoid metabolism	1	1	83	16	12179	-2.18	0	2.21	0.99	TEBP
121	GO:0006693 [9]: prostaglandin metabolism	1	1	83	16	12179	-2.18	0	2.21	0.99	TEBP
122	GO:0006464 [7]: protein modification	8	8	76	1501	10694	-2.19	0	0.19	0.12	CBL MAP2K1 MTM1 PAK2 PPM2C PTP4A1 RKHD1 UBL3
123	GO:0016070 [5]: RNA metabolism	5	5	79	446	11749	-2.2	0	1.63	0.85	CPEB2 PAPOLA RBM3 RBM7 RRAGC
124	GO:0006092 [7]: main pathways of carbohydrate metabolism	2	2	82	91	12104	-2.2	0	2.02	0.95	PGK1 TPI1
125	GO:0008380 [7]: RNA splicing	3	3	81	195	12000	-2.2	0	1.87	0.92	CPEB2 RBM7 RRAGC
126	GO:0008610 [6]: lipid biosynthesis	3	3	81	198	11997	-2.22	0	1.84	0.92	HMGCR TEBP TPI1
127	GO:0030099 [4]: myeloid blood cell differentiation	1	1	83	17	12178	-2.22	0	2.15	0.98	IFI16
128	GO:0030258 [6]: lipid modification	1	1	83	17	12178	-2.22	0	2.15	0.98	MTM1
129	GO:0006778 [6]: porphyrin metabolism	1	1	83	17	12178	-2.22	0	2.15	0.98	ALAS1
130	GO:0007004 [9]: telomerase-dependent telomere maintenance	1	1	83	17	12178	-2.22	0	2.15	0.98	TINF2
131	GO:0006383 [8]: transcription from Pol III promoter	1	1	83	18	12177	-2.27	0	2.1	0.96	GTF3A
132	GO:0006879 [8]: iron ion homeostasis	1	1	83	18	12177	-2.27	0	2.1	0.96	FTL
133	GO:0006810 [4]: transport	14	14	70	1961	10234	-2.27	0	0.72	0.41	AKAP12 ARF4 ARF6 CLTA FTL KPNA1 RAB4A RAB9A SEC31L1 SLC17A5 SLC31A1 SQSTM1 TNPO3 TRAPPC4
134	GO:0051179 [3]: localization	14	14	70	1971	10224	-2.27	0	0.7	0.41	AKAP12 ARF4 ARF6 CLTA FTL KPNA1 RAB4A RAB9A SEC31L1 SLC17A5 SLC31A1 SQSTM1 TNPO3 TRAPPC4
135	GO:0051234 [4]: establishment of localization	14	14	70	1963	10232	-2.28	0	0.71	0.41	AKAP12 ARF4 ARF6 CLTA FTL KPNA1 RAB4A RAB9A SEC31L1 SLC17A5 SLC31A1 SQSTM1 TNPO3 TRAPPC4
136	GO:0043283 [4]: biopolymer metabolism	12	12	72	1599	10596	-2.3	0	0.86	0.47	CAPN7 CFLAR CPEB2 KPNA1 MORF4L1 NPEPPS PAPOLA RBM3 RBM7 RRAGC TPP1 YME1L1
137	GO:0016310 [7]: phosphorylation	2	2	82	635	11560	-2.3	0	0.07	0.04	MAP2K1 PAK2
138	GO:0007275 [2]: development	11	11	73	1776	10419	-2.3	0	0.36	0.23	ALAS1 HMGCR IFI16 MORF4L1 MTM1 PBX2 RRAGC RYBP TFAP2A TPP1 TRAPPC4
139	GO:0019362 [7]: pyridine nucleotide metabolism	1	1	83	19	12176	-2.31	0	2.05	0.95	TPI1
140	GO:0006457 [7]: protein folding	3	3	81	214	11981	-2.35	0	1.68	0.86	CCT4 ST13 TEBP
141	GO:0016197 [6]: endosome transport	1	1	83	20	12175	-2.36	0	2.01	0.95	SQSTM1
142	GO:0019319 [8]: hexose biosynthesis	1	1	83	20	12175	-2.36	0	2.01	0.95	TPI1
143	GO:0046148 [5]: pigment biosynthesis	1	1	83	20	12175	-2.36	0	2.01	0.95	ALAS1
144	GO:0046165 [6]: alcohol biosynthesis	1	1	83	20	12175	-2.36	0	2.01	0.95	TPI1
145	GO:0046364 [7]: monosaccharide biosynthesis	1	1	83	20	12175	-2.36	0	2.01	0.95	TPI1
146	GO:0006664 [7]: glycolipid metabolism	1	1	83	20	12175	-2.36	0	2.01	0.95	HEXB
147	GO:0006826 [9]: iron ion transport	1	1	83	20	12175	-2.36	0	2.01	0.95	FTL
148	GO:0015674 [7]: di-, tri-valent inorganic cation transport	2	2	82	104	12091	-2.37	0	1.81	0.91	FTL SLC31A1
149	GO:0006417 [6]: regulation of protein biosynthesis	2	2	82	105	12090	-2.38	0	1.79	0.9	GC20 SUI1
150	GO:0042401 [7]: biogenic amine biosynthesis	1	1	83	21	12174	-2.4	0	1.96	0.95	ASMTL
151	GO:0045137 [4]: development of primary sexual characteristics	1	1	83	21	12174	-2.4	0	1.96	0.95	HMGCR
152	GO:0046456 [8]: icosanoid biosynthesis	1	1	83	21	12174	-2.4	0	1.96	0.95	TEBP
153	GO:0006695 [8]: cholesterol biosynthesis	1	1	83	21	12174	-2.4	0	1.96	0.95	HMGCR
154	GO:0008406 [5]: gonad development	1	1	83	21	12174	-2.4	0	1.96	0.95	HMGCR
155	GO:0007249 [7]: I-kappaB kinase/NF-kappaB cascade	2	2	82	107	12088	-2.41	0	1.77	0.9	CFLAR SQSTM1
156	GO:0044248 [5]: cellular catabolism	7	7	77	828	11367	-2.42	0	1.06	0.57	CAPN7 CFLAR NPEPPS PGK1 TPI1 TPP1 YME1L1
157	GO:0030518 [7]: steroid hormone receptor signaling pathway	1	1	83	22	12173	-2.44	0	1.92	0.92	THRAP6
158	GO:0046916 [8]: transition metal ion homeostasis	1	1	83	22	12173	-2.44	0	1.92	0.92	FTL
159	GO:0007001 [7]: chromosome organization and biogenesis (sensu Eukaryota)	3	3	81	228	11967	-2.44	0	1.56	0.83	MORF4L1 TEBP TINF2
160	GO:0009889 [5]: regulation of biosynthesis	2	2	82	112	12083	-2.47	0	1.7	0.86	GC20 SUI1
161	GO:0042440 [4]: pigment metabolism	1	1	83	23	12172	-2.47	0	1.88	0.92	ALAS1
162	GO:0006733 [7]: oxidoreduction coenzyme metabolism	1	1	83	23	12172	-2.47	0	1.88	0.92	TPI1
163	GO:0007032 [6]: endosome organization and biogenesis	1	1	83	23	12172	-2.47	0	1.88	0.92	SQSTM1
164	GO:0007389 [3]: pattern specification	1	1	83	23	12172	-2.47	0	1.88	0.92	PBX2
165	GO:0051276 [6]: chromosome organization and biogenesis	3	3	81	234	11961	-2.48	0	1.51	0.81	MORF4L1 TEBP TINF2
166	GO:0006397 [7]: mRNA processing	3	3	81	234	11961	-2.48	0	1.51	0.81	CPEB2 PAPOLA RBM7
167	GO:0042330 [5]: taxis	2	2	82	115	12080	-2.5	0	1.66	0.85	MAP2K1 PLAUR
168	GO:0006935 [6]: chemotaxis	2	2	82	115	12080	-2.5	0	1.66	0.85	MAP2K1 PLAUR
169	GO:0009607 [4]: response to biotic stimulus	5	5	79	953	11242	-2.5	0	0.23	0.15	CRSP7 DXYS155E IFI16 MICA YY1
170	GO:0030522 [6]: intracellular receptor-mediated signaling pathway	1	1	83	24	12171	-2.51	0	1.85	0.92	THRAP6
171	GO:0042398 [6]: amino acid derivative biosynthesis	1	1	83	24	12171	-2.51	0	1.85	0.92	ASMTL
172	GO:0048066 [3]: pigmentation	1	1	83	24	12171	-2.51	0	1.85	0.92	ALAS1
173	GO:0009190 [7]: cyclic nucleotide biosynthesis	1	1	83	24	12171	-2.51	0	1.85	0.92	GUCY1B3
174	GO:0009653 [3]: morphogenesis	8	8	76	1142	11053	-2.52	0	0.63	0.39	HMGCR IFI16 MORF4L1 MTM1 RRAGC TFAP2A TPP1 TRAPPC4
175	GO:0009056 [4]: catabolism	7	7	77	902	11293	-2.53	0	0.84	0.46	CAPN7 CFLAR NPEPPS PGK1 TPI1 TPP1 YME1L1
176	GO:0016126 [7]: sterol biosynthesis	1	1	83	25	12170	-2.54	0	1.81	0.91	HMGCR
177	GO:0042446 [6]: hormone biosynthesis	1	1	83	25	12170	-2.54	0	1.81	0.91	ASMTL
178	GO:0012502 [7]: induction of programmed cell death	2	2	82	121	12074	-2.56	0	1.58	0.83	CFLAR FOXO3A
179	GO:0016049 [4]: cell growth	2	2	82	121	12074	-2.56	0	1.58	0.83	MORF4L1 RRAGC
180	GO:0006917 [8]: induction of apoptosis	2	2	82	121	12074	-2.56	0	1.58	0.83	CFLAR FOXO3A
181	GO:0008361 [5]: regulation of cell size	2	2	82	121	12074	-2.56	0	1.58	0.83	MORF4L1 RRAGC
182	GO:0051244 [4]: regulation of cellular physiological process	2	2	82	565	11630	-2.56	0	0.1	0.06	CFLAR FOXO3A
183	GO:0016481 [7]: negative regulation of transcription	2	2	82	122	12073	-2.57	0	1.57	0.83	CNOT8 RYBP
184	GO:0042113 [7]: B-cell activation	1	1	83	26	12169	-2.57	0	1.78	0.9	DXYS155E
185	GO:0051052 [6]: regulation of DNA metabolism	1	1	83	26	12169	-2.57	0	1.78	0.9	KPNA1
186	GO:0016071 [6]: mRNA metabolism	3	3	81	253	11942	-2.58	0	1.36	0.72	CPEB2 PAPOLA RBM7
187	GO:0044262 [6]: cellular carbohydrate metabolism	3	3	81	255	11940	-2.59	0	1.35	0.72	PGK1 PGM1 TPI1
188	GO:0005975 [5]: carbohydrate metabolism	4	4	80	404	11791	-2.59	0	1.19	0.63	HEXB PGK1 PGM1 TPI1
189	GO:0007155 [4]: cell adhesion	5	5	79	577	11618	-2.6	0	1	0.53	CDA08 ICAM1 ITGBL1 MICA SSPN
190	GO:0050794 [3]: regulation of cellular process	4	4	80	788	11407	-2.61	0	0.22	0.15	CFLAR FOXO3A MORF4L1 SQSTM1
191	GO:0044257 [7]: cellular protein catabolism	5	5	79	579	11616	-2.61	0	0.99	0.53	CAPN7 CFLAR NPEPPS TPP1 YME1L1
192	GO:0006508 [8]: proteolysis and peptidolysis	5	5	79	579	11616	-2.61	0	0.99	0.53	CAPN7 CFLAR NPEPPS TPP1 YME1L1
193	GO:0043065 [7]: positive regulation of apoptosis	2	2	82	128	12067	-2.62	0	1.5	0.8	CFLAR FOXO3A
194	GO:0008624 [9]: induction of apoptosis by extracellular signals	1	1	83	28	12167	-2.62	0	1.71	0.86	CFLAR
195	GO:0030163 [6]: protein catabolism	5	5	79	594	11601	-2.62	0	0.94	0.5	CAPN7 CFLAR NPEPPS TPP1 YME1L1
196	GO:0009887 [4]: organogenesis	6	6	78	918	11277	-2.63	0	0.49	0.3	HMGCR IFI16 MTM1 TFAP2A TPP1 TRAPPC4
197	GO:0048513 [3]: organ development	6	6	78	918	11277	-2.63	0	0.49	0.3	HMGCR IFI16 MTM1 TFAP2A TPP1 TRAPPC4
198	GO:0006512 [8]: ubiquitin cycle	2	2	82	545	11650	-2.63	0	0.11	0.07	CBL RKHD1
199	GO:0043068 [6]: positive regulation of programmed cell death	2	2	82	129	12066	-2.63	0	1.49	0.8	CFLAR FOXO3A
200	GO:0006605 [7]: protein targeting	2	2	82	129	12066	-2.63	0	1.49	0.8	AKAP12 KPNA1
201	GO:0043285 [5]: biopolymer catabolism	5	5	79	601	11594	-2.64	0	0.92	0.5	CAPN7 CFLAR NPEPPS TPP1 YME1L1
202	GO:0045934 [6]: negative regulation of nucleobase, nucleoside, nucleotide and nucleic acid metabolism	2	2	82	130	12065	-2.64	0	1.48	0.8	CNOT8 RYBP
203	GO:0019748 [4]: secondary metabolism	1	1	83	29	12166	-2.65	0	1.68	0.86	ALAS1
204	GO:0006259 [5]: DNA metabolism	2	2	82	536	11659	-2.66	0	0.12	0.07	KPNA1 MORF4L1
205	GO:0006950 [4]: response to stress	5	5	79	845	11350	-2.66	0	0.36	0.23	IFI16 MICA SQSTM1 SUI1 YY1
206	GO:0006468 [8]: protein amino acid phosphorylation	2	2	82	535	11660	-2.66	0	0.12	0.07	MAP2K1 PAK2
207	GO:0006767 [6]: water-soluble vitamin metabolism	1	1	83	30	12165	-2.67	0	1.65	0.85	TPI1
208	GO:0006952 [5]: defense response	5	5	79	833	11362	-2.68	0	0.37	0.24	CRSP7 DXYS155E IFI16 MICA YY1
209	GO:0016043 [4]: cell organization and biogenesis	5	5	79	820	11375	-2.68	0	0.39	0.24	MORF4L1 RRAGC SQSTM1 TEBP TINF2
210	GO:0015980 [6]: energy derivation by oxidation of organic compounds	2	2	82	136	12059	-2.69	0	1.41	0.75	PGK1 TPI1
211	GO:0006955 [4]: immune response	4	4	80	743	11452	-2.69	0	0.27	0.18	DXYS155E IFI16 MICA YY1
212	GO:0000074 [6]: regulation of cell cycle	1	1	83	397	11798	-2.7	0	0.06	0.04	CCT4
213	GO:0043086 [4]: negative regulation of enzyme activity	1	1	83	31	12164	-2.7	0	1.62	0.85	PAK2
214	GO:0045893 [8]: positive regulation of transcription, DNA-dependent	1	1	83	31	12164	-2.7	0	1.62	0.85	SQSTM1
215	GO:0045045 [5]: secretory pathway	2	2	82	138	12057	-2.7	0	1.39	0.73	SEC31L1 TRAPPC4
216	GO:0006793 [5]: phosphorus metabolism	5	5	79	777	11418	-2.71	0	0.47	0.29	MAP2K1 MTM1 PAK2 PPM2C PTP4A1
217	GO:0006796 [6]: phosphate metabolism	5	5	79	777	11418	-2.71	0	0.47	0.29	MAP2K1 MTM1 PAK2 PPM2C PTP4A1
218	GO:0051186 [5]: cofactor metabolism	2	2	82	142	12053	-2.73	0	1.35	0.72	ALAS1 TPI1
219	GO:0006631 [6]: fatty acid metabolism	2	2	82	141	12054	-2.73	0	1.36	0.72	TEBP TPI1
220	GO:0009187 [7]: cyclic nucleotide metabolism	1	1	83	33	12162	-2.75	0	1.57	0.83	GUCY1B3
221	GO:0016192 [5]: vesicle-mediated transport	3	3	81	296	11899	-2.76	0	1.09	0.57	SEC31L1 SQSTM1 TRAPPC4
222	GO:0006690 [7]: icosanoid metabolism	1	1	83	34	12161	-2.77	0	1.54	0.83	TEBP
223	GO:0006996 [5]: organelle organization and biogenesis	4	4	80	670	11525	-2.78	0	0.38	0.24	MORF4L1 SQSTM1 TEBP TINF2
224	GO:0040007 [3]: growth	2	2	82	152	12043	-2.8	0	1.26	0.67	MORF4L1 RRAGC
225	GO:0009892 [5]: negative regulation of metabolism	2	2	82	154	12041	-2.82	0	1.24	0.66	CNOT8 RYBP
226	GO:0006091 [5]: generation of precursor metabolites and energy	4	4	80	565	11630	-2.82	0	0.6	0.37	PGK1 SQRDL TPI1 TXNL2
227	GO:0000902 [4]: cellular morphogenesis	2	2	82	160	12035	-2.85	0	1.19	0.63	MORF4L1 RRAGC
228	GO:0009615 [6]: response to virus	1	1	83	38	12157	-2.85	0	1.45	0.78	IFI16
229	GO:0007548 [3]: sex differentiation	1	1	83	38	12157	-2.85	0	1.45	0.78	HMGCR
230	GO:0043119 [4]: positive regulation of physiological process	3	3	81	334	11861	-2.86	0	0.9	0.49	CFLAR FOXO3A SQSTM1
231	GO:0006812 [6]: cation transport	2	2	82	468	11727	-2.86	0	0.18	0.12	FTL SLC31A1
232	GO:0000004 [2]: biological_process unknown	1	1	83	354	11841	-2.88	0	0.09	0.05	MRPS22
233	GO:0009966 [4]: regulation of signal transduction	2	2	82	168	12027	-2.89	0	1.13	0.6	CFLAR SQSTM1
234	GO:0000375 [8]: RNA splicing, via transesterification reactions	2	2	82	168	12027	-2.89	0	1.13	0.6	CPEB2 RBM7
235	GO:0000377 [9]: RNA splicing, via transesterification reactions with bulged adenosine as nucleophile	2	2	82	168	12027	-2.89	0	1.13	0.6	CPEB2 RBM7
236	GO:0000398 [8]: nuclear mRNA splicing, via spliceosome	2	2	82	168	12027	-2.89	0	1.13	0.6	CPEB2 RBM7
237	GO:0006665 [7]: sphingolipid metabolism	1	1	83	41	12154	-2.91	0	1.38	0.73	HEXB
238	GO:0043207 [5]: response to external biotic stimulus	3	3	81	499	11696	-2.92	0	0.4	0.24	IFI16 MICA YY1
239	GO:0006766 [5]: vitamin metabolism	1	1	83	43	12152	-2.94	0	1.34	0.72	TPI1
240	GO:0006928 [4]: cell motility	2	2	82	180	12015	-2.94	0	1.04	0.55	HMGCR MAP2K1
241	GO:0008219 [4]: cell death	3	3	81	467	11728	-2.94	0	0.46	0.29	CFLAR FOXO3A RRAGC
242	GO:0016265 [3]: death	3	3	81	471	11724	-2.95	0	0.45	0.28	CFLAR FOXO3A RRAGC
243	GO:0043118 [4]: negative regulation of physiological process	3	3	81	416	11779	-2.95	0	0.6	0.37	CFLAR CNOT8 RYBP
244	GO:0009613 [5]: response to pest, pathogen or parasite	3	3	81	468	11727	-2.95	0	0.46	0.29	IFI16 MICA YY1
245	GO:0019882 [5]: antigen presentation	1	1	83	44	12151	-2.95	0	1.32	0.72	MICA
246	GO:0006576 [6]: biogenic amine metabolism	1	1	83	44	12151	-2.95	0	1.32	0.72	ASMTL
247	GO:0007126 [8]: meiosis	1	1	83	44	12151	-2.95	0	1.32	0.72	RBM7
248	GO:0012501 [5]: programmed cell death	3	3	81	439	11756	-2.96	0	0.53	0.32	CFLAR FOXO3A RRAGC
249	GO:0009117 [6]: nucleotide metabolism	2	2	82	183	12012	-2.96	0	1.02	0.54	GUCY1B3 TPI1
250	GO:0006915 [6]: apoptosis	3	3	81	437	11758	-2.96	0	0.54	0.33	CFLAR FOXO3A RRAGC
251	GO:0042445 [5]: hormone metabolism	1	1	83	46	12149	-2.98	0	1.29	0.69	ASMTL
252	GO:0007229 [6]: integrin-mediated signaling pathway	1	1	83	46	12149	-2.98	0	1.29	0.69	ITGBL1
253	GO:0006082 [5]: organic acid metabolism	2	2	82	412	11783	-3	0	0.25	0.16	TEBP TPI1
254	GO:0019752 [6]: carboxylic acid metabolism	2	2	82	410	11785	-3.01	0	0.25	0.16	TEBP TPI1
255	GO:0030005 [7]: di-, tri-valent inorganic cation homeostasis	1	1	83	48	12147	-3.02	0	1.25	0.66	FTL
256	GO:0007399 [5]: neurogenesis	2	2	82	401	11794	-3.02	0	0.26	0.17	TPP1 TRAPPC4
257	GO:0006575 [6]: amino acid derivative metabolism	1	1	83	50	12145	-3.04	0	1.22	0.64	ASMTL
258	GO:0009308 [5]: amine metabolism	1	1	83	310	11885	-3.05	0	0.12	0.07	ASMTL
259	GO:0045941 [7]: positive regulation of transcription	1	1	83	51	12144	-3.05	0	1.2	0.63	SQSTM1
260	GO:0009628 [5]: response to abiotic stimulus	2	2	82	379	11816	-3.06	0	0.3	0.2	MAP2K1 PLAUR
261	GO:0042221 [6]: response to chemical substance	2	2	82	228	11967	-3.08	0	0.76	0.43	MAP2K1 PLAUR
262	GO:0006875 [7]: metal ion homeostasis	1	1	83	53	12142	-3.08	0	1.17	0.61	FTL
263	GO:0045935 [6]: positive regulation of nucleobase, nucleoside, nucleotide and nucleic acid metabolism	1	1	83	55	12140	-3.09	0	1.14	0.6	SQSTM1
264	GO:0008203 [7]: cholesterol metabolism	1	1	83	55	12140	-3.09	0	1.14	0.6	HMGCR
265	GO:0006118 [6]: electron transport	2	2	82	353	11842	-3.1	0	0.35	0.23	SQRDL TXNL2
266	GO:0030001 [7]: metal ion transport	2	2	82	342	11853	-3.11	0	0.38	0.24	FTL SLC31A1
267	GO:0042981 [6]: regulation of apoptosis	2	2	82	248	11947	-3.12	0	0.67	0.41	CFLAR FOXO3A
268	GO:0043067 [5]: regulation of programmed cell death	2	2	82	250	11945	-3.12	0	0.66	0.41	CFLAR FOXO3A
269	GO:0007243 [6]: protein kinase cascade	2	2	82	250	11945	-3.12	0	0.66	0.41	CFLAR SQSTM1
270	GO:0051242 [5]: positive regulation of cellular physiological process	2	2	82	259	11936	-3.13	0	0.62	0.39	CFLAR FOXO3A
271	GO:0016567 [9]: protein ubiquitination	2	2	82	303	11892	-3.14	0	0.48	0.29	CBL RKHD1
272	GO:0016477 [5]: cell migration	1	1	83	59	12136	-3.14	0	1.08	0.57	HMGCR
273	GO:0009611 [5]: response to wounding	1	1	83	285	11910	-3.15	0	0.15	0.09	MICA
274	GO:0016125 [6]: sterol metabolism	1	1	83	60	12135	-3.15	0	1.07	0.57	HMGCR
275	GO:0051170 [7]: nuclear import	1	1	83	61	12134	-3.16	0	1.06	0.57	KPNA1
276	GO:0006606 [7]: protein-nucleus import	1	1	83	61	12134	-3.16	0	1.06	0.57	KPNA1
277	GO:0006694 [7]: steroid biosynthesis	1	1	83	61	12134	-3.16	0	1.06	0.57	HMGCR
278	GO:0000122 [9]: negative regulation of transcription from Pol II promoter	1	1	83	63	12132	-3.18	0	1.03	0.55	RYBP
279	GO:0006310 [6]: DNA recombination	1	1	83	67	12128	-3.21	0	0.98	0.53	KPNA1
280	GO:0051243 [5]: negative regulation of cellular physiological process	1	1	83	264	11931	-3.21	0	0.17	0.12	CFLAR
281	GO:0006519 [5]: amino acid and derivative metabolism	1	1	83	264	11931	-3.21	0	0.17	0.12	ASMTL
282	GO:0046649 [6]: lymphocyte activation	1	1	83	70	12125	-3.23	0	0.95	0.5	DXYS155E
283	GO:0030003 [6]: cation homeostasis	1	1	83	69	12126	-3.23	0	0.96	0.51	FTL
284	GO:0019226 [5]: transmission of nerve impulse	1	1	83	255	11940	-3.24	0	0.19	0.12	TRAPPC4
285	GO:0017038 [6]: protein import	1	1	83	72	12123	-3.24	0	0.93	0.5	KPNA1
286	GO:0009309 [6]: amine biosynthesis	1	1	83	72	12123	-3.24	0	0.93	0.5	ASMTL
287	GO:0030097 [5]: hemopoiesis	1	1	83	71	12124	-3.24	0	0.94	0.5	IFI16
288	GO:0007398 [6]: ectoderm development	1	1	83	71	12124	-3.24	0	0.94	0.5	TFAP2A
289	GO:0016051 [6]: carbohydrate biosynthesis	1	1	83	73	12122	-3.26	0	0.92	0.5	TPI1
290	GO:0007268 [6]: synaptic transmission	1	1	83	248	11947	-3.27	0	0.2	0.12	TRAPPC4
291	GO:0050801 [4]: ion homeostasis	1	1	83	75	12120	-3.27	0	0.9	0.49	FTL
292	GO:0006873 [5]: cell ion homeostasis	1	1	83	75	12120	-3.27	0	0.9	0.49	FTL
293	GO:0043123 [6]: positive regulation of I-kappaB kinase/NF-kappaB cascade	1	1	83	78	12117	-3.29	0	0.87	0.47	CFLAR
294	GO:0009893 [5]: positive regulation of metabolism	1	1	83	81	12114	-3.3	0	0.84	0.46	SQSTM1
295	GO:0019735 [7]: antimicrobial humoral response (sensu Vertebrata)	1	1	83	84	12111	-3.32	0	0.81	0.44	YY1
296	GO:0007596 [4]: blood coagulation	1	1	83	84	12111	-3.32	0	0.81	0.44	PLAUR
297	GO:0019730 [6]: antimicrobial humoral response	1	1	83	86	12109	-3.32	0	0.8	0.44	YY1
298	GO:0045321 [5]: immune cell activation	1	1	83	86	12109	-3.32	0	0.8	0.44	DXYS155E
299	GO:0006968 [4]: cellular defense response	1	1	83	86	12109	-3.32	0	0.8	0.44	MICA
300	GO:0019725 [4]: cell homeostasis	1	1	83	87	12108	-3.34	0	0.79	0.44	FTL
301	GO:0045892 [8]: negative regulation of transcription, DNA-dependent	1	1	83	87	12108	-3.34	0	0.79	0.44	RYBP
302	GO:0001775 [4]: cell activation	1	1	83	87	12108	-3.34	0	0.79	0.44	DXYS155E
303	GO:0050817 [3]: coagulation	1	1	83	88	12107	-3.34	0	0.78	0.44	PLAUR
304	GO:0009967 [5]: positive regulation of signal transduction	1	1	83	89	12106	-3.34	0	0.77	0.44	CFLAR
305	GO:0006725 [5]: aromatic compound metabolism	1	1	83	89	12106	-3.34	0	0.77	0.44	ASMTL
306	GO:0007599 [5]: hemostasis	1	1	83	90	12105	-3.35	0	0.76	0.43	PLAUR
307	GO:0006916 [8]: anti-apoptosis	1	1	83	91	12104	-3.35	0	0.76	0.43	CFLAR
308	GO:0030154 [3]: cell differentiation	1	1	83	213	11982	-3.36	0	0.26	0.17	IFI16
309	GO:0051169 [6]: nuclear transport	1	1	83	94	12101	-3.36	0	0.73	0.42	KPNA1
310	GO:0001558 [4]: regulation of cell growth	1	1	83	94	12101	-3.36	0	0.73	0.42	MORF4L1
311	GO:0045859 [4]: regulation of protein kinase activity	1	1	83	95	12100	-3.37	0	0.73	0.42	PAK2
312	GO:0006323 [6]: DNA packaging	1	1	83	203	11992	-3.37	0	0.28	0.18	MORF4L1
313	GO:0016568 [8]: chromatin modification	1	1	83	99	12096	-3.38	0	0.7	0.41	MORF4L1
314	GO:0050878 [4]: regulation of body fluids	1	1	83	100	12095	-3.38	0	0.69	0.41	PLAUR
315	GO:0008015 [4]: circulation	1	1	83	105	12090	-3.39	0	0.66	0.41	GUCY1B3
316	GO:0042592 [3]: homeostasis	1	1	83	101	12094	-3.39	0	0.68	0.41	FTL
317	GO:0006913 [6]: nucleocytoplasmic transport	1	1	83	101	12094	-3.39	0	0.68	0.41	KPNA1
318	GO:0040008 [4]: regulation of growth	1	1	83	102	12093	-3.39	0	0.68	0.41	MORF4L1
319	GO:0043066 [7]: negative regulation of apoptosis	1	1	83	102	12093	-3.39	0	0.68	0.41	CFLAR
320	GO:0006333 [8]: chromatin assembly or disassembly	1	1	83	102	12093	-3.39	0	0.68	0.41	MORF4L1
321	GO:0043069 [6]: negative regulation of programmed cell death	1	1	83	103	12092	-3.39	0	0.67	0.41	CFLAR
322	GO:0051188 [6]: cofactor biosynthesis	1	1	83	103	12092	-3.39	0	0.67	0.41	ALAS1
323	GO:0006325 [7]: establishment and/or maintenance of chromatin architecture	1	1	83	195	12000	-3.39	0	0.3	0.2	MORF4L1
324	GO:0009888 [5]: histogenesis	1	1	83	109	12086	-3.4	0	0.63	0.39	TFAP2A
325	GO:0000003 [3]: reproduction	1	1	83	184	12011	-3.41	0	0.33	0.22	HMGCR
326	GO:0050790 [3]: regulation of enzyme activity	1	1	83	181	12014	-3.41	0	0.33	0.22	PAK2
327	GO:0016337 [5]: cell-cell adhesion	1	1	83	180	12015	-3.42	0	0.34	0.22	ICAM1
328	GO:0019953 [4]: sexual reproduction	1	1	83	183	12012	-3.42	0	0.33	0.22	HMGCR
329	GO:0016064 [6]: humoral defense mechanism (sensu Vertebrata)	1	1	83	118	12077	-3.42	0	0.58	0.36	YY1
330	GO:0000279 [6]: M phase	1	1	83	173	12022	-3.42	0	0.36	0.23	RBM7
331	GO:0006732 [6]: coenzyme metabolism	1	1	83	119	12076	-3.43	0	0.57	0.36	TPI1
332	GO:0006643 [6]: membrane lipid metabolism	1	1	83	120	12075	-3.43	0	0.57	0.35	HEXB
333	GO:0000280 [7]: nuclear division	1	1	83	165	12030	-3.43	0	0.38	0.24	RBM7
334	GO:0006936 [3]: muscle contraction	1	1	83	136	12059	-3.43	0	0.49	0.3	SSPN
335	GO:0006959 [5]: humoral immune response	1	1	83	162	12033	-3.44	0	0.39	0.24	YY1
336	GO:0008202 [6]: steroid metabolism	1	1	83	128	12067	-3.44	0	0.53	0.32	HMGCR
337	GO:0050793 [3]: regulation of development	1	1	83	154	12041	-3.44	0	0.42	0.26	MORF4L1
338	GO:0007276 [5]: gametogenesis	1	1	83	147	12048	-3.44	0	0.45	0.28	HMGCR
339	GO:0007517 [5]: muscle development	1	1	83	146	12049	-3.44	0	0.45	0.28	MTM1
340	GO:0009165 [6]: nucleotide biosynthesis	1	1	83	132	12063	-3.44	0	0.51	0.31	GUCY1B3
