# Supplementary material for: Latent Factor Analysis to Discover Pathway-Associated Putative Segmental Aneuploidies in Human Cancers
Source: PLoS Comput Biol. 2010 Sep 2;6(9):e1000920. doi: 10.1371/journal.pcbi.1000920 (PMC2932681; doi:10.1371/journal.pcbi.1000920)
Supplement: Table S3 — Full gather analysis of gene ontology for each factor. (0.43 MB ZIP) [file pcbi.1000920.s008.zip › Factor_Gather_GO/factor26_GO.txt]

#	Annotation	Total Genes With Ann	Your Genes (With Ann)	Your Genes (No Ann)	Genome (With Ann)	Genome (No Ann)	ln(Bayes factor)	neg ln(p value)	FE: neg ln(p value)	FE: neg ln(FDR)	Genes
1	GO:0045023 [8]: G0 to G1 transition	1	1	50	0	12228	1.55	4.78	5.48	1.4	MDM4
2	GO:0048227 [7]: plasma membrane to endosome transport	1	1	50	0	12228	1.55	4.78	5.48	1.4	RAB11A
3	GO:0000320 [7]: re-entry into mitotic cell cycle	1	1	50	0	12228	1.55	4.78	5.48	1.4	MDM4
4	GO:0006106 [7]: fumarate metabolism	1	1	50	0	12228	1.55	4.78	5.48	1.4	FH
5	GO:0006220 [7]: pyrimidine nucleotide metabolism	2	2	49	28	12200	1.08	4.35	4.99	1.13	ALDH6A1 NME7
6	GO:0006573 [8]: valine metabolism	1	1	50	1	12227	0.85	4.16	4.79	1.12	ALDH6A1
7	GO:0050874 [3]: organismal physiological process	2	2	49	1842	10386	0.68	4.01	0	0	GLUL PRPF3
8	GO:0009399 [5]: nitrogen fixation	1	1	50	2	12226	0.45	3.77	4.39	0.9	GLUL
9	GO:0007166 [5]: cell surface receptor linked signal transduction	1	1	50	1420	10808	0.44	3.77	0	0	XPR1
10	GO:0042177 [7]: negative regulation of protein catabolism	1	1	50	3	12225	0.17	3.5	4.1	0.9	MDM4
11	GO:0050791 [3]: regulation of physiological process	5	5	46	2548	9680	-0.03	0	0.01	0	CREG1 IRF6 MDM4 MEF2D RCOR3
12	GO:0009895 [6]: negative regulation of catabolism	1	1	50	4	12224	-0.06	0	3.88	0.9	MDM4
13	GO:0006312 [7]: mitotic recombination	1	1	50	4	12224	-0.06	0	3.88	0.9	RAD52
14	GO:0009755 [4]: hormone-mediated signaling	1	1	50	6	12222	-0.38	0	3.55	0.9	ADIPOR1
15	GO:0006886 [6]: intracellular protein transport	4	4	47	310	11918	-0.48	0	3.2	0.9	ACBD3 RAB11A RAB4A TOMM20
16	GO:0042176 [6]: regulation of protein catabolism	1	1	50	7	12221	-0.51	0	3.42	0.9	MDM4
17	GO:0015031 [5]: protein transport	5	5	46	472	11756	-0.55	0	3.06	0.9	ACBD3 KDELR3 RAB11A RAB4A TOMM20
18	GO:0045184 [5]: establishment of protein localization	5	5	46	474	11754	-0.56	0	3.04	0.9	ACBD3 KDELR3 RAB11A RAB4A TOMM20
19	GO:0050821 [7]: protein stabilization	1	1	50	8	12220	-0.62	0	3.3	0.9	MDM4
20	GO:0006542 [9]: glutamine biosynthesis	1	1	50	8	12220	-0.62	0	3.3	0.9	GLUL
21	GO:0050789 [2]: regulation of biological process	7	7	44	2860	9368	-0.62	0	0.03	0	CREG1 ECM1 GPR89 IRF6 MDM4 MEF2D RCOR3
22	GO:0008104 [4]: protein localization	5	5	46	487	11741	-0.64	0	2.95	0.9	ACBD3 KDELR3 RAB11A RAB4A TOMM20
23	GO:0043123 [6]: positive regulation of I-kappaB kinase/NF-kappaB cascade	2	2	49	77	12151	-0.68	0	3.16	0.9	ECM1 GPR89
24	GO:0006461 [7]: protein complex assembly	3	3	48	193	12035	-0.7	0	3.04	0.9	H2AFV MDM4 VAMP4
25	GO:0009081 [7]: branched chain family amino acid metabolism	1	1	50	9	12219	-0.72	0	3.2	0.9	ALDH6A1
26	GO:0043122 [5]: regulation of I-kappaB kinase/NF-kappaB cascade	2	2	49	80	12148	-0.75	0	3.09	0.9	ECM1 GPR89
27	GO:0009725 [5]: response to hormone stimulus	1	1	50	10	12218	-0.82	0	3.11	0.9	ADIPOR1
28	GO:0009967 [5]: positive regulation of signal transduction	2	2	49	88	12140	-0.9	0	2.92	0.9	ECM1 GPR89
29	GO:0046036 [10]: CTP metabolism	1	1	50	12	12216	-0.98	0	2.94	0.9	NME7
30	GO:0046051 [10]: UTP metabolism	1	1	50	12	12216	-0.98	0	2.94	0.9	NME7
31	GO:0006228 [10]: UTP biosynthesis	1	1	50	12	12216	-0.98	0	2.94	0.9	NME7
32	GO:0006241 [10]: CTP biosynthesis	1	1	50	12	12216	-0.98	0	2.94	0.9	NME7
33	GO:0009208 [9]: pyrimidine ribonucleoside triphosphate metabolism	1	1	50	12	12216	-0.98	0	2.94	0.9	NME7
34	GO:0009209 [9]: pyrimidine ribonucleoside triphosphate biosynthesis	1	1	50	12	12216	-0.98	0	2.94	0.9	NME7
35	GO:0007584 [5]: response to nutrients	1	1	50	13	12215	-1.05	0	2.87	0.9	ENSA
36	GO:0009894 [5]: regulation of catabolism	1	1	50	14	12214	-1.11	0	2.8	0.9	MDM4
37	GO:0046039 [10]: GTP metabolism	1	1	50	14	12214	-1.11	0	2.8	0.9	NME7
38	GO:0006183 [10]: GTP biosynthesis	1	1	50	14	12214	-1.11	0	2.8	0.9	NME7
39	GO:0006302 [7]: double-strand break repair	1	1	50	14	12214	-1.11	0	2.8	0.9	RAD52
40	GO:0007186 [6]: G-protein coupled receptor protein signaling pathway	1	1	50	993	11235	-1.13	0	0.01	0	XPR1
41	GO:0009147 [8]: pyrimidine nucleoside triphosphate metabolism	1	1	50	15	12213	-1.17	0	2.74	0.9	NME7
42	GO:0009220 [8]: pyrimidine ribonucleotide biosynthesis	1	1	50	15	12213	-1.17	0	2.74	0.9	NME7
43	GO:0019752 [6]: carboxylic acid metabolism	4	4	47	408	11820	-1.19	0	2.4	0.88	ADIPOR1 ALDH6A1 FH GLUL
44	GO:0006082 [5]: organic acid metabolism	4	4	47	410	11818	-1.2	0	2.38	0.88	ADIPOR1 ALDH6A1 FH GLUL
45	GO:0007249 [7]: I-kappaB kinase/NF-kappaB cascade	2	2	49	107	12121	-1.21	0	2.59	0.9	ECM1 GPR89
46	GO:0009084 [8]: glutamine family amino acid biosynthesis	1	1	50	16	12212	-1.23	0	2.68	0.9	GLUL
47	GO:0009218 [8]: pyrimidine ribonucleotide metabolism	1	1	50	16	12212	-1.23	0	2.68	0.9	NME7
48	GO:0019222 [4]: regulation of metabolism	5	5	46	2033	10195	-1.28	0	0.06	0.03	CREG1 IRF6 MDM4 MEF2D RCOR3
49	GO:0009991 [4]: response to extracellular stimulus	1	1	50	18	12210	-1.34	0	2.58	0.9	ENSA
50	GO:0006541 [8]: glutamine metabolism	1	1	50	18	12210	-1.34	0	2.58	0.9	GLUL
51	GO:0006626 [8]: protein-mitochondrial targeting	1	1	50	18	12210	-1.34	0	2.58	0.9	TOMM20
52	GO:0007131 [7]: meiotic recombination	1	1	50	18	12210	-1.34	0	2.58	0.9	RAD52
53	GO:0019395 [7]: fatty acid oxidation	1	1	50	19	12209	-1.38	0	2.53	0.9	ADIPOR1
54	GO:0006810 [4]: transport	11	11	40	1964	10264	-1.42	0	1.68	0.43	ACBD3 COL27A1 ECM1 ENSA KCNK1 KCTD3 KDELR3 RAB11A RAB4A TOMM20 VAMP4
55	GO:0009056 [4]: catabolism	1	1	50	908	11320	-1.42	0	0.02	0	MDM4
56	GO:0051234 [4]: establishment of localization	11	11	40	1966	10262	-1.42	0	1.67	0.43	ACBD3 COL27A1 ECM1 ENSA KCNK1 KCTD3 KDELR3 RAB11A RAB4A TOMM20 VAMP4
57	GO:0006350 [6]: transcription	5	5	46	1964	10264	-1.42	0	0.07	0.03	CREG1 IRF6 MDM4 MEF2D RCOR3
58	GO:0006100 [8]: tricarboxylic acid cycle intermediate metabolism	1	1	50	20	12208	-1.43	0	2.48	0.9	FH
59	GO:0051179 [3]: localization	11	11	40	1974	10254	-1.44	0	1.65	0.43	ACBD3 COL27A1 ECM1 ENSA KCNK1 KCTD3 KDELR3 RAB11A RAB4A TOMM20 VAMP4
60	GO:0006099 [8]: tricarboxylic acid cycle	1	1	50	21	12207	-1.47	0	2.44	0.9	FH
61	GO:0006221 [7]: pyrimidine nucleotide biosynthesis	1	1	50	21	12207	-1.47	0	2.44	0.9	NME7
62	GO:0007127 [9]: meiosis I	1	1	50	21	12207	-1.47	0	2.44	0.9	RAD52
63	GO:0007128 [10]: meiotic prophase I	1	1	50	21	12207	-1.47	0	2.44	0.9	RAD52
64	GO:0007519 [6]: myogenesis	1	1	50	21	12207	-1.47	0	2.44	0.9	IGSF8
65	GO:0050896 [3]: response to stimulus	5	5	46	1939	10289	-1.47	0	0.08	0.03	ADIPOR1 CKLFSF7 ENSA PRPF3 RAD52
66	GO:0019219 [5]: regulation of nucleobase, nucleoside, nucleotide and nucleic acid metabolism	5	5	46	1898	10330	-1.54	0	0.09	0.03	CREG1 IRF6 MDM4 MEF2D RCOR3
67	GO:0044237 [4]: cellular metabolism	25	25	26	6540	5688	-1.54	0	0.25	0.09	ACBD3 ADIPOR1 ALDH6A1 CABC1 CREG1 FGFR2 FH GLUL H2AFV IRF6 LOC149603 LOXL1 MDM4 MEF2D NME7 NQO3A2 PRPF3 PTPN14 RAD52 RBM3 RCOR3 RPL37 SMYD3 UBE2Q VAMP4
68	GO:0045449 [6]: regulation of transcription	5	5	46	1872	10356	-1.59	0	0.1	0.03	CREG1 IRF6 MDM4 MEF2D RCOR3
69	GO:0006351 [7]: transcription, DNA-dependent	5	5	46	1864	10364	-1.6	0	0.1	0.03	CREG1 IRF6 MDM4 MEF2D RCOR3
70	GO:0051248 [6]: negative regulation of protein metabolism	1	1	50	25	12203	-1.62	0	2.28	0.8	MDM4
71	GO:0006950 [4]: response to stress	1	1	50	849	11379	-1.62	0	0.03	0	RAD52
72	GO:0046907 [5]: intracellular transport	4	4	47	501	11727	-1.63	0	1.85	0.51	ACBD3 RAB11A RAB4A TOMM20
73	GO:0007517 [5]: muscle development	2	2	49	145	12083	-1.65	0	2.08	0.62	IGSF8 MEF2D
74	GO:0006355 [7]: regulation of transcription, DNA-dependent	5	5	46	1808	10420	-1.7	0	0.12	0.03	CREG1 IRF6 MDM4 MEF2D RCOR3
75	GO:0008152 [3]: metabolism	28	28	23	6937	5291	-1.72	0	0.42	0.18	ACBD3 ADIPOR1 ALDH6A1 B4GALT3 CABC1 CREG1 DPM3 EGLN1 FGFR2 FH GLUL H2AFV IRF6 LOC149603 LOXL1 MDM4 MEF2D NME7 NQO3A2 PRPF3 PTPN14 RAD52 RBM3 RCOR3 RPL37 SMYD3 UBE2Q VAMP4
76	GO:0044238 [4]: primary metabolism	27	27	24	6259	5969	-1.72	0	0.78	0.29	ACBD3 ADIPOR1 ALDH6A1 B4GALT3 CABC1 CREG1 DPM3 EGLN1 FGFR2 FH GLUL H2AFV IRF6 LOC149603 LOXL1 MDM4 MEF2D NME7 PRPF3 PTPN14 RAD52 RBM3 RCOR3 RPL37 SMYD3 UBE2Q VAMP4
77	GO:0007275 [2]: development	5	5	46	1782	10446	-1.74	0	0.13	0.03	CREG1 ENAH IGSF8 MEF2D VANGL2
78	GO:0006813 [8]: potassium ion transport	2	2	49	155	12073	-1.75	0	1.98	0.54	KCNK1 KCTD3
79	GO:0007242 [5]: intracellular signaling cascade	6	6	45	985	11243	-1.76	0	1.48	0.43	ADIPOR1 ECM1 GPR89 RAB11A RAB4A SNX27
80	GO:0043170 [4]: macromolecule metabolism	14	14	37	3132	9096	-1.81	0	0.83	0.29	B4GALT3 CABC1 DPM3 EGLN1 FGFR2 FH H2AFV LOC149603 LOXL1 MDM4 PTPN14 RPL37 UBE2Q VAMP4
81	GO:0007154 [3]: cell communication	15	15	36	3460	8768	-1.83	0	0.73	0.28	ADIPOR1 COL27A1 ECM1 ENSA GLUL GPR89 ITPKB PPFIA4 PPP2R5A RAB11A RAB4A RASAL2 SNX27 TP53BP2 XPR1
82	GO:0044260 [5]: cellular macromolecule metabolism	11	11	40	2975	9253	-1.83	0	0.32	0.13	CABC1 FGFR2 FH H2AFV LOC149603 LOXL1 MDM4 PTPN14 RPL37 UBE2Q VAMP4
83	GO:0044267 [6]: cellular protein metabolism	10	10	41	2777	9451	-1.84	0	0.29	0.12	CABC1 FGFR2 H2AFV LOC149603 LOXL1 MDM4 PTPN14 RPL37 UBE2Q VAMP4
84	GO:0009966 [4]: regulation of signal transduction	2	2	49	168	12060	-1.85	0	1.85	0.51	ECM1 GPR89
85	GO:0009605 [4]: response to external stimulus	3	3	48	1260	10968	-1.86	0	0.1	0.03	CKLFSF7 ENSA PRPF3
86	GO:0007582 [2]: physiological process	42	42	9	10420	1808	-1.86	0	0.24	0.09	ACBD3 ADIPOR1 ALDH6A1 B4GALT3 BNIPL CABC1 CKLFSF7 COL27A1 CREG1 DPM3 ECM1 EGLN1 ENSA FGFR2 FH GLUL H2AFV IGSF8 IRF6 KCNK1 KCTD3 KDELR3 KLHL20 LOC149603 LOXL1 MDM4 MEF2D NME7 NQO3A2 PRPF3 PTPN14 RAB11A RAB4A RAD52 RBM3 RCOR3 RPL37 SMYD3 TOMM20 TP53BP2 UBE2Q VAMP4
87	GO:0050875 [3]: cellular physiological process	38	38	13	9057	3171	-1.88	0	0.61	0.27	ACBD3 ADIPOR1 ALDH6A1 BNIPL CABC1 COL27A1 CREG1 ECM1 ENSA FGFR2 FH GLUL H2AFV IGSF8 IRF6 KCNK1 KCTD3 KDELR3 KLHL20 LOC149603 LOXL1 MDM4 MEF2D NME7 NQO3A2 PRPF3 PTPN14 RAB11A RAB4A RAD52 RBM3 RCOR3 RPL37 SMYD3 TOMM20 TP53BP2 UBE2Q VAMP4
88	GO:0008283 [4]: cell proliferation	6	6	45	1052	11176	-1.89	0	1.29	0.43	CREG1 FH IGSF8 MDM4 RAD52 TP53BP2
89	GO:0006139 [5]: nucleobase, nucleoside, nucleotide and nucleic acid metabolism	12	12	39	2955	9273	-1.91	0	0.52	0.23	ALDH6A1 CREG1 H2AFV IRF6 MDM4 MEF2D NME7 PRPF3 RAD52 RBM3 RCOR3 SMYD3
90	GO:0019538 [5]: protein metabolism	11	11	40	2797	9431	-1.92	0	0.44	0.18	CABC1 EGLN1 FGFR2 H2AFV LOC149603 LOXL1 MDM4 PTPN14 RPL37 UBE2Q VAMP4
91	GO:0007165 [4]: signal transduction	11	11	40	2815	9413	-1.92	0	0.43	0.18	ADIPOR1 ECM1 GPR89 ITPKB PPP2R5A RAB11A RAB4A RASAL2 SNX27 TP53BP2 XPR1
92	GO:0009117 [6]: nucleotide metabolism	2	2	49	183	12045	-1.96	0	1.72	0.43	ALDH6A1 NME7
93	GO:0009064 [7]: glutamine family amino acid metabolism	1	1	50	38	12190	-1.96	0	1.9	0.51	GLUL
94	GO:0001505 [7]: regulation of neurotransmitter levels	1	1	50	39	12189	-1.99	0	1.87	0.51	GLUL
95	GO:0006807 [4]: nitrogen compound metabolism	1	1	50	39	12189	-1.99	0	1.87	0.51	GLUL
96	GO:0007338 [6]: fertilization (sensu Metazoa)	1	1	50	39	12189	-1.99	0	1.87	0.51	IGSF8
97	GO:0000074 [6]: regulation of cell cycle	3	3	48	395	11833	-2.03	0	1.48	0.43	FH MDM4 TP53BP2
98	GO:0009566 [5]: fertilization	1	1	50	41	12187	-2.03	0	1.83	0.5	IGSF8
99	GO:0006325 [7]: establishment and/or maintenance of chromatin architecture	2	2	49	194	12034	-2.03	0	1.63	0.43	H2AFV SMYD3
100	GO:0009057 [5]: macromolecule catabolism	1	1	50	709	11519	-2.05	0	0.05	0.02	MDM4
101	GO:0005975 [5]: carbohydrate metabolism	3	3	48	405	11823	-2.05	0	1.43	0.43	B4GALT3 DPM3 FH
102	GO:0006323 [6]: DNA packaging	2	2	49	202	12026	-2.08	0	1.57	0.43	H2AFV SMYD3
103	GO:0007126 [8]: meiosis	1	1	50	44	12184	-2.09	0	1.77	0.46	RAD52
104	GO:0006366 [8]: transcription from Pol II promoter	3	3	48	427	11801	-2.12	0	1.33	0.43	CREG1 MDM4 MEF2D
105	GO:0009719 [4]: response to endogenous stimulus	2	2	49	212	12016	-2.13	0	1.5	0.43	ADIPOR1 RAD52
106	GO:0043283 [4]: biopolymer metabolism	6	6	45	1605	10623	-2.14	0	0.39	0.18	H2AFV MDM4 PRPF3 RAD52 RBM3 SMYD3
107	GO:0012501 [5]: programmed cell death	3	3	48	439	11789	-2.15	0	1.28	0.43	BNIPL MDM4 TP53BP2
108	GO:0006915 [6]: apoptosis	3	3	48	437	11791	-2.16	0	1.29	0.43	BNIPL MDM4 TP53BP2
109	GO:0009987 [2]: cellular process	45	45	6	10902	1326	-2.16	0	0.38	0.17	ACBD3 ADIPOR1 ALDH6A1 BNIPL CABC1 COL27A1 CREG1 ECM1 ENSA FGFR2 FH GLUL GPR89 H2AFV IGSF8 IRF6 ITPKB KCNK1 KCTD3 KDELR3 KLHL20 LOC149603 LOXL1 MDM4 MEF2D NME7 NQO3A2 PPFIA4 PPP2R5A PRPF3 PTPN14 RAB11A RAB4A RAD52 RASAL2 RBM3 RCOR3 RPL37 SMYD3 SNX27 TOMM20 TP53BP2 UBE2Q VAMP4 XPR1
110	GO:0006464 [7]: protein modification	6	6	45	1503	10725	-2.17	0	0.5	0.21	FGFR2 LOC149603 LOXL1 MDM4 PTPN14 UBE2Q
111	GO:0007049 [5]: cell cycle	4	4	47	709	11519	-2.18	0	1.07	0.36	FH MDM4 RAD52 TP53BP2
112	GO:0008652 [7]: amino acid biosynthesis	1	1	50	50	12178	-2.19	0	1.65	0.43	GLUL
113	GO:0006520 [6]: amino acid metabolism	2	2	49	224	12004	-2.2	0	1.42	0.43	ALDH6A1 GLUL
114	GO:0042221 [6]: response to chemical substance	2	2	49	228	12000	-2.22	0	1.4	0.43	CKLFSF7 ENSA
115	GO:0008219 [4]: cell death	3	3	48	467	11761	-2.22	0	1.17	0.41	BNIPL MDM4 TP53BP2
116	GO:0006357 [8]: regulation of transcription from Pol II promoter	2	2	49	229	11999	-2.22	0	1.39	0.43	CREG1 MDM4
117	GO:0007001 [7]: chromosome organization and biogenesis (sensu Eukaryota)	2	2	49	229	11999	-2.22	0	1.39	0.43	H2AFV SMYD3
118	GO:0016265 [3]: death	3	3	48	471	11757	-2.23	0	1.16	0.41	BNIPL MDM4 TP53BP2
119	GO:0051276 [6]: chromosome organization and biogenesis	2	2	49	235	11993	-2.24	0	1.35	0.43	H2AFV SMYD3
120	GO:0016310 [7]: phosphorylation	1	1	50	636	11592	-2.25	0	0.07	0.03	FGFR2
121	GO:0007264 [6]: small GTPase mediated signal transduction	2	2	49	239	11989	-2.26	0	1.33	0.43	RAB11A RAB4A
122	GO:0050794 [3]: regulation of cellular process	4	4	47	788	11440	-2.27	0	0.87	0.3	CREG1 ECM1 GPR89 MDM4
123	GO:0009653 [3]: morphogenesis	4	4	47	1146	11082	-2.28	0	0.33	0.14	CREG1 ENAH IGSF8 MEF2D
124	GO:0009058 [4]: biosynthesis	3	3	48	986	11242	-2.3	0	0.24	0.09	GLUL NME7 RPL37
125	GO:0016043 [4]: cell organization and biogenesis	4	4	47	821	11407	-2.3	0	0.8	0.29	CREG1 H2AFV KLHL20 SMYD3
126	GO:0007243 [6]: protein kinase cascade	2	2	49	250	11978	-2.31	0	1.27	0.43	ECM1 GPR89
127	GO:0050877 [4]: neurophysiological process	2	2	49	806	11422	-2.32	0	0.15	0.03	GLUL PRPF3
128	GO:0043285 [5]: biopolymer catabolism	1	1	50	605	11623	-2.34	0	0.08	0.03	MDM4
129	GO:0006694 [7]: steroid biosynthesis	1	1	50	61	12167	-2.34	0	1.48	0.43	ACBD3
130	GO:0009145 [8]: purine nucleoside triphosphate biosynthesis	1	1	50	62	12166	-2.35	0	1.46	0.43	NME7
131	GO:0009201 [8]: ribonucleoside triphosphate biosynthesis	1	1	50	62	12166	-2.35	0	1.46	0.43	NME7
132	GO:0009206 [9]: purine ribonucleoside triphosphate biosynthesis	1	1	50	62	12166	-2.35	0	1.46	0.43	NME7
133	GO:0030163 [6]: protein catabolism	1	1	50	598	11630	-2.35	0	0.08	0.03	MDM4
134	GO:0006519 [5]: amino acid and derivative metabolism	2	2	49	263	11965	-2.35	0	1.2	0.41	ALDH6A1 GLUL
135	GO:0006259 [5]: DNA metabolism	3	3	48	535	11693	-2.35	0	0.95	0.3	H2AFV RAD52 SMYD3
136	GO:0044249 [5]: cellular biosynthesis	3	3	48	941	11287	-2.36	0	0.27	0.11	GLUL NME7 RPL37
137	GO:0006793 [5]: phosphorus metabolism	2	2	49	780	11448	-2.36	0	0.17	0.04	FGFR2 PTPN14
138	GO:0006796 [6]: phosphate metabolism	2	2	49	780	11448	-2.36	0	0.17	0.04	FGFR2 PTPN14
139	GO:0009059 [5]: macromolecule biosynthesis	1	1	50	592	11636	-2.36	0	0.08	0.03	RPL37
140	GO:0000122 [9]: negative regulation of transcription from Pol II promoter	1	1	50	63	12165	-2.36	0	1.45	0.43	MDM4
141	GO:0009142 [7]: nucleoside triphosphate biosynthesis	1	1	50	63	12165	-2.36	0	1.45	0.43	NME7
142	GO:0009581 [5]: detection of external stimulus	1	1	50	594	11634	-2.37	0	0.08	0.03	PRPF3
143	GO:0006512 [8]: ubiquitin cycle	3	3	48	544	11684	-2.37	0	0.92	0.3	LOC149603 MDM4 UBE2Q
144	GO:0009887 [4]: organogenesis	3	3	48	921	11307	-2.37	0	0.29	0.12	ENAH IGSF8 MEF2D
145	GO:0048513 [3]: organ development	3	3	48	921	11307	-2.37	0	0.29	0.12	ENAH IGSF8 MEF2D
146	GO:0006334 [8]: nucleosome assembly	1	1	50	65	12163	-2.39	0	1.42	0.43	H2AFV
147	GO:0009144 [8]: purine nucleoside triphosphate metabolism	1	1	50	66	12162	-2.39	0	1.41	0.43	NME7
148	GO:0009199 [8]: ribonucleoside triphosphate metabolism	1	1	50	66	12162	-2.39	0	1.41	0.43	NME7
149	GO:0009205 [9]: purine ribonucleoside triphosphate metabolism	1	1	50	66	12162	-2.39	0	1.41	0.43	NME7
150	GO:0007155 [4]: cell adhesion	1	1	50	581	11647	-2.4	0	0.09	0.03	COL27A1
151	GO:0051246 [5]: regulation of protein metabolism	1	1	50	67	12161	-2.41	0	1.4	0.43	MDM4
152	GO:0006310 [6]: DNA recombination	1	1	50	67	12161	-2.41	0	1.4	0.43	RAD52
153	GO:0009141 [7]: nucleoside triphosphate metabolism	1	1	50	69	12159	-2.43	0	1.37	0.43	NME7
154	GO:0051244 [4]: regulation of cellular physiological process	1	1	50	566	11662	-2.43	0	0.09	0.03	MDM4
155	GO:0007600 [5]: sensory perception	1	1	50	563	11665	-2.44	0	0.09	0.03	PRPF3
156	GO:0015672 [7]: monovalent inorganic cation transport	2	2	49	289	11939	-2.44	0	1.07	0.36	KCNK1 KCTD3
157	GO:0009309 [6]: amine biosynthesis	1	1	50	72	12156	-2.45	0	1.34	0.43	GLUL
158	GO:0016567 [9]: protein ubiquitination	2	2	49	303	11925	-2.47	0	1.01	0.33	LOC149603 MDM4
159	GO:0006811 [5]: ion transport	3	3	48	701	11527	-2.48	0	0.57	0.26	COL27A1 KCNK1 KCTD3
160	GO:0006996 [5]: organelle organization and biogenesis	3	3	48	671	11557	-2.48	0	0.62	0.28	H2AFV KLHL20 SMYD3
161	GO:0009152 [8]: purine ribonucleotide biosynthesis	1	1	50	75	12153	-2.48	0	1.3	0.43	NME7
162	GO:0009308 [5]: amine metabolism	2	2	49	309	11919	-2.48	0	0.99	0.32	ALDH6A1 GLUL
163	GO:0006468 [8]: protein amino acid phosphorylation	1	1	50	536	11692	-2.5	0	0.11	0.03	FGFR2
164	GO:0007267 [4]: cell-cell signaling	1	1	50	537	11691	-2.51	0	0.11	0.03	GLUL
165	GO:0009150 [8]: purine ribonucleotide metabolism	1	1	50	78	12150	-2.51	0	1.27	0.43	NME7
166	GO:0006164 [7]: purine nucleotide biosynthesis	1	1	50	79	12149	-2.52	0	1.26	0.43	NME7
167	GO:0006412 [6]: protein biosynthesis	1	1	50	530	11698	-2.52	0	0.11	0.03	RPL37
168	GO:0006163 [7]: purine nucleotide metabolism	1	1	50	82	12146	-2.54	0	1.23	0.41	NME7
169	GO:0009260 [7]: ribonucleotide biosynthesis	1	1	50	81	12147	-2.54	0	1.24	0.41	NME7
170	GO:0030001 [7]: metal ion transport	2	2	49	342	11886	-2.55	0	0.87	0.3	KCNK1 KCTD3
171	GO:0009259 [7]: ribonucleotide metabolism	1	1	50	85	12143	-2.56	0	1.2	0.41	NME7
172	GO:0045892 [8]: negative regulation of transcription, DNA-dependent	1	1	50	87	12141	-2.58	0	1.18	0.41	MDM4
173	GO:0006396 [6]: RNA processing	2	2	49	366	11862	-2.59	0	0.79	0.29	PRPF3 RBM3
174	GO:0045786 [7]: negative regulation of cell cycle	1	1	50	89	12139	-2.59	0	1.16	0.41	FH
175	GO:0006817 [8]: phosphate transport	1	1	50	89	12139	-2.59	0	1.16	0.41	COL27A1
176	GO:0009628 [5]: response to abiotic stimulus	2	2	49	379	11849	-2.61	0	0.75	0.28	CKLFSF7 ENSA
177	GO:0006092 [7]: main pathways of carbohydrate metabolism	1	1	50	92	12136	-2.62	0	1.13	0.39	FH
178	GO:0006091 [5]: generation of precursor metabolites and energy	2	2	49	567	11661	-2.62	0	0.37	0.16	FH NQO3A2
179	GO:0001558 [4]: regulation of cell growth	1	1	50	94	12134	-2.62	0	1.12	0.38	CREG1
180	GO:0007399 [5]: neurogenesis	2	2	49	401	11827	-2.63	0	0.69	0.28	ENAH IGSF8
181	GO:0006629 [5]: lipid metabolism	2	2	49	551	11677	-2.64	0	0.39	0.18	ACBD3 ADIPOR1
182	GO:0044255 [5]: cellular lipid metabolism	2	2	49	427	11801	-2.64	0	0.62	0.28	ACBD3 ADIPOR1
183	GO:0016070 [5]: RNA metabolism	2	2	49	449	11779	-2.65	0	0.57	0.26	PRPF3 RBM3
184	GO:0006812 [6]: cation transport	2	2	49	468	11760	-2.66	0	0.53	0.24	KCNK1 KCTD3
185	GO:0016568 [8]: chromatin modification	1	1	50	99	12129	-2.66	0	1.07	0.36	SMYD3
186	GO:0040008 [4]: regulation of growth	1	1	50	102	12126	-2.68	0	1.05	0.36	CREG1
187	GO:0006333 [8]: chromatin assembly or disassembly	1	1	50	102	12126	-2.68	0	1.05	0.36	H2AFV
188	GO:0042330 [5]: taxis	1	1	50	116	12112	-2.75	0	0.95	0.3	CKLFSF7
189	GO:0006935 [6]: chemotaxis	1	1	50	116	12112	-2.75	0	0.95	0.3	CKLFSF7
190	GO:0043118 [4]: negative regulation of physiological process	1	1	50	418	11810	-2.76	0	0.19	0.05	MDM4
191	GO:0016049 [4]: cell growth	1	1	50	122	12106	-2.77	0	0.91	0.3	CREG1
192	GO:0008361 [5]: regulation of cell size	1	1	50	122	12106	-2.77	0	0.91	0.3	CREG1
193	GO:0016481 [7]: negative regulation of transcription	1	1	50	123	12105	-2.77	0	0.9	0.3	MDM4
194	GO:0006470 [8]: protein amino acid dephosphorylation	1	1	50	123	12105	-2.77	0	0.9	0.3	PTPN14
195	GO:0006605 [7]: protein targeting	1	1	50	130	12098	-2.8	0	0.86	0.3	TOMM20
196	GO:0008285 [6]: negative regulation of cell proliferation	1	1	50	130	12098	-2.8	0	0.86	0.3	MDM4
197	GO:0016311 [7]: dephosphorylation	1	1	50	129	12099	-2.8	0	0.87	0.3	PTPN14
198	GO:0008202 [6]: steroid metabolism	1	1	50	128	12100	-2.8	0	0.87	0.3	ACBD3
199	GO:0045934 [6]: negative regulation of nucleobase, nucleoside, nucleotide and nucleic acid metabolism	1	1	50	131	12097	-2.8	0	0.86	0.3	MDM4
200	GO:0009165 [6]: nucleotide biosynthesis	1	1	50	132	12096	-2.81	0	0.85	0.3	NME7
201	GO:0015980 [6]: energy derivation by oxidation of organic compounds	1	1	50	137	12091	-2.83	0	0.82	0.29	FH
202	GO:0006631 [6]: fatty acid metabolism	1	1	50	142	12086	-2.84	0	0.8	0.29	ADIPOR1
203	GO:0015698 [7]: inorganic anion transport	1	1	50	144	12084	-2.85	0	0.79	0.29	COL27A1
204	GO:0006118 [6]: electron transport	1	1	50	354	11874	-2.86	0	0.25	0.09	NQO3A2
205	GO:0050793 [3]: regulation of development	1	1	50	154	12074	-2.87	0	0.74	0.28	CREG1
206	GO:0040007 [3]: growth	1	1	50	153	12075	-2.87	0	0.74	0.28	CREG1
207	GO:0009892 [5]: negative regulation of metabolism	1	1	50	155	12073	-2.88	0	0.73	0.28	MDM4
208	GO:0000902 [4]: cellular morphogenesis	1	1	50	161	12067	-2.88	0	0.71	0.28	CREG1
209	GO:0000280 [7]: nuclear division	1	1	50	165	12063	-2.89	0	0.69	0.28	RAD52
210	GO:0000375 [8]: RNA splicing, via transesterification reactions	1	1	50	169	12059	-2.9	0	0.67	0.28	PRPF3
211	GO:0000377 [9]: RNA splicing, via transesterification reactions with bulged adenosine as nucleophile	1	1	50	169	12059	-2.9	0	0.67	0.28	PRPF3
212	GO:0000398 [8]: nuclear mRNA splicing, via spliceosome	1	1	50	169	12059	-2.9	0	0.67	0.28	PRPF3
213	GO:0007010 [6]: cytoskeleton organization and biogenesis	1	1	50	325	11903	-2.9	0	0.29	0.12	KLHL20
214	GO:0000279 [6]: M phase	1	1	50	173	12055	-2.91	0	0.66	0.28	RAD52
215	GO:0006820 [6]: anion transport	1	1	50	173	12055	-2.91	0	0.66	0.28	COL27A1
216	GO:0006281 [6]: DNA repair	1	1	50	181	12047	-2.92	0	0.63	0.28	RAD52
217	GO:0006928 [4]: cell motility	1	1	50	181	12047	-2.92	0	0.63	0.28	IGSF8
218	GO:0050879 [4]: organismal movement	1	1	50	179	12049	-2.92	0	0.64	0.28	PRPF3
219	GO:0050881 [5]: musculoskeletal movement	1	1	50	179	12049	-2.92	0	0.64	0.28	PRPF3
220	GO:0050885 [6]: regulation of balance	1	1	50	179	12049	-2.92	0	0.64	0.28	PRPF3
221	GO:0050953 [6]: sensory perception of light	1	1	50	179	12049	-2.92	0	0.64	0.28	PRPF3
222	GO:0050957 [6]: equilibrioception	1	1	50	179	12049	-2.92	0	0.64	0.28	PRPF3
223	GO:0007601 [7]: visual perception	1	1	50	179	12049	-2.92	0	0.64	0.28	PRPF3
224	GO:0000003 [3]: reproduction	1	1	50	184	12044	-2.92	0	0.62	0.28	IGSF8
225	GO:0019953 [4]: sexual reproduction	1	1	50	183	12045	-2.93	0	0.62	0.28	IGSF8
226	GO:0016192 [5]: vesicle-mediated transport	1	1	50	298	11930	-2.93	0	0.33	0.14	VAMP4
227	GO:0008380 [7]: RNA splicing	1	1	50	197	12031	-2.94	0	0.57	0.26	PRPF3
228	GO:0006974 [5]: response to DNA damage stimulus	1	1	50	200	12028	-2.94	0	0.56	0.26	RAD52
229	GO:0008610 [6]: lipid biosynthesis	1	1	50	200	12028	-2.94	0	0.56	0.26	ACBD3
230	GO:0051243 [5]: negative regulation of cellular physiological process	1	1	50	264	11964	-2.95	0	0.4	0.18	MDM4
231	GO:0006457 [7]: protein folding	1	1	50	216	12012	-2.95	0	0.51	0.23	CABC1
232	GO:0042127 [5]: regulation of cell proliferation	1	1	50	259	11969	-2.95	0	0.41	0.18	MDM4
233	GO:0016071 [6]: mRNA metabolism	1	1	50	255	11973	-2.95	0	0.42	0.18	PRPF3
234	GO:0019226 [5]: transmission of nerve impulse	1	1	50	255	11973	-2.95	0	0.42	0.18	GLUL
235	GO:0044262 [6]: cellular carbohydrate metabolism	1	1	50	257	11971	-2.95	0	0.41	0.18	FH
236	GO:0006397 [7]: mRNA processing	1	1	50	236	11992	-2.95	0	0.46	0.19	PRPF3
237	GO:0007268 [6]: synaptic transmission	1	1	50	248	11980	-2.96	0	0.43	0.18	GLUL
