# Supplementary material for: Latent Factor Analysis to Discover Pathway-Associated Putative Segmental Aneuploidies in Human Cancers
Source: PLoS Comput Biol. 2010 Sep 2;6(9):e1000920. doi: 10.1371/journal.pcbi.1000920 (PMC2932681; doi:10.1371/journal.pcbi.1000920)
Supplement: Table S3 — Full gather analysis of gene ontology for each factor. (0.43 MB ZIP) [file pcbi.1000920.s008.zip › Factor_Gather_GO/factor27_GO.txt]

#	Annotation	Total Genes With Ann	Your Genes (With Ann)	Your Genes (No Ann)	Genome (With Ann)	Genome (No Ann)	ln(Bayes factor)	neg ln(p value)	FE: neg ln(p value)	FE: neg ln(FDR)	Genes
1	GO:0006512 [8]: ubiquitin cycle	7	7	23	540	11709	4.89	8.53	8.19	3.1	BAZ1B CUL1 CUL3 MKRN1 SMURF1 TRIM56 UBE2H
2	GO:0008629 [9]: induction of apoptosis by intracellular signals	2	2	28	14	12235	3.88	7.45	7.3	2.9	CUL1 CUL3
3	GO:0030510 [6]: regulation of BMP signaling pathway	1	1	29	0	12249	2.59	5.96	6.01	2.54	SMURF1
4	GO:0030512 [6]: negative regulation of transforming growth factor beta receptor signaling pathway	1	1	29	0	12249	2.59	5.96	6.01	2.54	SMURF1
5	GO:0030514 [7]: negative regulation of BMP signaling pathway	1	1	29	0	12249	2.59	5.96	6.01	2.54	SMURF1
6	GO:0042787 [10]: protein ubiquitination during ubiquitin-dependent protein catabolism	1	1	29	1	12248	1.89	5.17	5.32	2.18	SMURF1
7	GO:0007518 [6]: myoblast cell fate determination	1	1	29	1	12248	1.89	5.17	5.32	2.18	IFRD1
8	GO:0016567 [9]: protein ubiquitination	4	4	26	301	11948	1.8	5.06	5.09	2.11	BAZ1B MKRN1 SMURF1 TRIM56
9	GO:0000082 [7]: G1/S transition of mitotic cell cycle	2	2	28	55	12194	1.38	4.65	4.77	2.11	CUL1 CUL3
10	GO:0007050 [7]: cell cycle arrest	2	2	28	58	12191	1.29	4.57	4.67	2.11	CUL1 CUL3
11	GO:0015976 [4]: carbon utilization	1	1	29	3	12246	1.2	4.51	4.63	2.11	TMPIT
12	GO:0015977 [5]: carbon utilization by fixation of carbon dioxide	1	1	29	3	12246	1.2	4.51	4.63	2.11	TMPIT
13	GO:0030509 [9]: BMP signaling pathway	1	1	29	3	12246	1.2	4.51	4.63	2.11	SMURF1
14	GO:0007154 [3]: cell communication	3	3	27	3472	8777	1.04	4.35	0	0	OPN1SW RHEB SMURF1
15	GO:0017015 [5]: regulation of transforming growth factor beta receptor signaling pathway	1	1	29	4	12245	0.99	4.31	4.41	1.96	SMURF1
16	GO:0044260 [5]: cellular macromolecule metabolism	12	12	18	2974	9275	0.28	3.6	3.18	1.23	BAZ1B BPGM CUL1 CUL3 DNAJB6 MKRN1 PMPCB SMURF1 TRIM56 UBE2H WASL ZRF1
17	GO:0008272 [8]: sulfate transport	1	1	29	10	12239	0.21	3.55	3.63	1.31	SLC13A4
18	GO:0009405 [3]: pathogenesis	1	1	29	10	12239	0.21	3.55	3.63	1.31	CLDN4
19	GO:0001709 [5]: cell fate determination	1	1	29	11	12238	0.13	3.45	3.54	1.29	IFRD1
20	GO:0045165 [4]: cell fate commitment	1	1	29	12	12237	0.05	0	3.46	1.27	IFRD1
21	GO:0012502 [7]: induction of programmed cell death	2	2	28	121	12128	-0.01	0	3.32	1.23	CUL1 CUL3
22	GO:0006917 [8]: induction of apoptosis	2	2	28	121	12128	-0.01	0	3.32	1.23	CUL1 CUL3
23	GO:0043170 [4]: macromolecule metabolism	12	12	18	3134	9115	-0.03	0	2.82	1.2	BAZ1B BPGM CUL1 CUL3 DNAJB6 MKRN1 PMPCB SMURF1 TRIM56 UBE2H WASL ZRF1
24	GO:0044267 [6]: cellular protein metabolism	11	11	19	2776	9473	-0.04	0	2.83	1.2	BAZ1B CUL1 CUL3 DNAJB6 MKRN1 PMPCB SMURF1 TRIM56 UBE2H WASL ZRF1
25	GO:0019538 [5]: protein metabolism	11	11	19	2797	9452	-0.08	0	2.78	1.19	BAZ1B CUL1 CUL3 DNAJB6 MKRN1 PMPCB SMURF1 TRIM56 UBE2H WASL ZRF1
26	GO:0043065 [7]: positive regulation of apoptosis	2	2	28	128	12121	-0.11	0	3.22	1.23	CUL1 CUL3
27	GO:0043068 [6]: positive regulation of programmed cell death	2	2	28	129	12120	-0.12	0	3.21	1.23	CUL1 CUL3
28	GO:0006464 [7]: protein modification	7	7	23	1502	10747	-0.26	0	2.7	1.14	BAZ1B CUL1 CUL3 MKRN1 SMURF1 TRIM56 UBE2H
29	GO:0007165 [4]: signal transduction	3	3	27	2823	9426	-0.27	0	0.02	0.01	OPN1SW RHEB SMURF1
30	GO:0007585 [4]: respiratory gaseous exchange	1	1	29	19	12230	-0.37	0	3.04	1.2	BPGM
31	GO:0007602 [8]: phototransduction	1	1	29	19	12230	-0.37	0	3.04	1.2	OPN1SW
32	GO:0009583 [7]: detection of light	1	1	29	20	12229	-0.42	0	2.99	1.2	OPN1SW
33	GO:0009968 [5]: negative regulation of signal transduction	1	1	29	21	12228	-0.46	0	2.95	1.2	SMURF1
34	GO:0006350 [6]: transcription	8	8	22	1961	10288	-0.53	0	2.35	0.95	BAZ1B G10 ING3 ODAG POLR2J ZNF212 ZNF277 ZRF1
35	GO:0009416 [7]: response to light	1	1	29	23	12226	-0.54	0	2.86	1.2	OPN1SW
36	GO:0006898 [7]: receptor mediated endocytosis	1	1	29	24	12225	-0.58	0	2.82	1.2	AP1S1
37	GO:0008154 [6]: actin polymerization and/or depolymerization	1	1	29	24	12225	-0.58	0	2.82	1.2	WASL
38	GO:0007179 [8]: transforming growth factor beta receptor signaling pathway	1	1	29	29	12220	-0.74	0	2.65	1.12	SMURF1
39	GO:0000278 [6]: mitotic cell cycle	2	2	28	194	12055	-0.78	0	2.5	1	CUL1 CUL3
40	GO:0050789 [2]: regulation of biological process	10	10	20	2857	9392	-0.78	0	1.96	0.76	BAZ1B CUL1 CUL3 G10 ING3 ODAG SMURF1 ZNF212 ZNF277 ZRF1
41	GO:0050791 [3]: regulation of physiological process	9	9	21	2544	9705	-0.88	0	1.87	0.76	BAZ1B CUL1 CUL3 G10 ING3 ODAG ZNF212 ZNF277 ZRF1
42	GO:0030154 [3]: cell differentiation	2	2	28	212	12037	-0.91	0	2.35	0.95	IFRD1 SMURF1
43	GO:0006457 [7]: protein folding	2	2	28	215	12034	-0.93	0	2.32	0.95	DNAJB6 ZRF1
44	GO:0008152 [3]: metabolism	20	20	10	6945	5304	-0.93	0	1.71	0.7	BAZ1B BPGM CUL1 CUL3 DNAJB6 G10 ING3 MKRN1 ODAG PMPCB POLR2J POR SMURF1 TMPIT TRIM56 UBE2H WASL ZNF212 ZNF277 ZRF1
45	GO:0044237 [4]: cellular metabolism	19	19	11	6546	5703	-0.94	0	1.69	0.7	BAZ1B BPGM CUL1 CUL3 DNAJB6 G10 ING3 MKRN1 ODAG PMPCB POLR2J POR SMURF1 TRIM56 UBE2H WASL ZNF212 ZNF277 ZRF1
46	GO:0007178 [7]: transmembrane receptor protein serine/threonine kinase signaling pathway	1	1	29	36	12213	-0.94	0	2.45	1	SMURF1
47	GO:0009314 [6]: response to radiation	1	1	29	36	12213	-0.94	0	2.45	1	OPN1SW
48	GO:0006351 [7]: transcription, DNA-dependent	7	7	23	1862	10387	-0.98	0	1.83	0.75	BAZ1B G10 ING3 ODAG POLR2J ZNF212 ZNF277
49	GO:0045449 [6]: regulation of transcription	7	7	23	1870	10379	-0.99	0	1.81	0.75	BAZ1B G10 ING3 ODAG ZNF212 ZNF277 ZRF1
50	GO:0019219 [5]: regulation of nucleobase, nucleoside, nucleotide and nucleic acid metabolism	7	7	23	1896	10353	-1.03	0	1.76	0.71	BAZ1B G10 ING3 ODAG ZNF212 ZNF277 ZRF1
51	GO:0044238 [4]: primary metabolism	18	18	12	6268	5981	-1.05	0	1.53	0.65	BAZ1B BPGM CUL1 CUL3 DNAJB6 G10 ING3 MKRN1 ODAG PMPCB POLR2J SMURF1 TRIM56 UBE2H WASL ZNF212 ZNF277 ZRF1
52	GO:0006096 [8]: glycolysis	1	1	29	45	12204	-1.14	0	2.24	0.89	BPGM
53	GO:0042981 [6]: regulation of apoptosis	2	2	28	248	12001	-1.14	0	2.09	0.8	CUL1 CUL3
54	GO:0050874 [3]: organismal physiological process	2	2	28	1842	10407	-1.16	0	0.05	0.04	BPGM OPN1SW
55	GO:0043067 [5]: regulation of programmed cell death	2	2	28	250	11999	-1.16	0	2.07	0.8	CUL1 CUL3
56	GO:0006986 [5]: response to unfolded protein	1	1	29	47	12202	-1.18	0	2.2	0.87	DNAJB6
57	GO:0042127 [5]: regulation of cell proliferation	2	2	28	258	11991	-1.19	0	2.02	0.8	CUL1 CUL3
58	GO:0051242 [5]: positive regulation of cellular physiological process	2	2	28	259	11990	-1.2	0	2.02	0.8	CUL1 CUL3
59	GO:0019222 [4]: regulation of metabolism	7	7	23	2031	10218	-1.22	0	1.51	0.65	BAZ1B G10 ING3 ODAG ZNF212 ZNF277 ZRF1
60	GO:0007275 [2]: development	2	2	28	1785	10464	-1.25	0	0.06	0.04	IFRD1 SMURF1
61	GO:0006007 [9]: glucose catabolism	1	1	29	55	12194	-1.31	0	2.05	0.8	BPGM
62	GO:0006355 [7]: regulation of transcription, DNA-dependent	6	6	24	1807	10442	-1.42	0	1.29	0.6	BAZ1B G10 ING3 ODAG ZNF212 ZNF277
63	GO:0019320 [8]: hexose catabolism	1	1	29	64	12185	-1.44	0	1.91	0.76	BPGM
64	GO:0046164 [6]: alcohol catabolism	1	1	29	65	12184	-1.45	0	1.9	0.76	BPGM
65	GO:0046365 [7]: monosaccharide catabolism	1	1	29	65	12184	-1.45	0	1.9	0.76	BPGM
66	GO:0043283 [4]: biopolymer metabolism	2	2	28	1609	10640	-1.5	0	0.08	0.06	PMPCB SMURF1
67	GO:0007398 [6]: ectoderm development	1	1	29	71	12178	-1.53	0	1.82	0.75	SMURF1
68	GO:0043119 [4]: positive regulation of physiological process	2	2	28	335	11914	-1.54	0	1.62	0.67	CUL1 CUL3
69	GO:0044265 [6]: cellular macromolecule catabolism	3	3	27	692	11557	-1.56	0	1.43	0.64	BPGM PMPCB SMURF1
70	GO:0006139 [5]: nucleobase, nucleoside, nucleotide and nucleic acid metabolism	8	8	22	2959	9290	-1.56	0	0.81	0.5	BAZ1B G10 ING3 ODAG POLR2J ZNF212 ZNF277 ZRF1
71	GO:0009057 [5]: macromolecule catabolism	3	3	27	707	11542	-1.58	0	1.39	0.64	BPGM PMPCB SMURF1
72	GO:0050875 [3]: cellular physiological process	23	23	7	9072	3177	-1.6	0	0.76	0.46	AP1S1 BAZ1B BPGM CUL1 CUL3 DNAJB6 G10 ING3 MCFP MKRN1 ODAG PMPCB POLR2J POR SLC13A4 SMURF1 TNPO3 TRIM56 UBE2H WASL ZNF212 ZNF277 ZRF1
73	GO:0006006 [8]: glucose metabolism	1	1	29	82	12167	-1.64	0	1.69	0.7	BPGM
74	GO:0016052 [6]: carbohydrate catabolism	1	1	29	86	12163	-1.68	0	1.65	0.69	BPGM
75	GO:0044275 [7]: cellular carbohydrate catabolism	1	1	29	86	12163	-1.68	0	1.65	0.69	BPGM
76	GO:0007582 [2]: physiological process	27	27	3	10435	1814	-1.69	0	1.1	0.6	AP1S1 BAZ1B BPGM CLDN4 CUL1 CUL3 DNAJB6 G10 HIG2 ING3 MCFP MKRN1 ODAG OPN1SW PMPCB POLR2J POR SLC13A4 SMURF1 TMPIT TNPO3 TRIM56 UBE2H WASL ZNF212 ZNF277 ZRF1
77	GO:0050794 [3]: regulation of cellular process	3	3	27	789	11460	-1.72	0	1.19	0.6	CUL1 CUL3 SMURF1
78	GO:0000074 [6]: regulation of cell cycle	2	2	28	396	11853	-1.73	0	1.37	0.64	CUL1 CUL3
79	GO:0006092 [7]: main pathways of carbohydrate metabolism	1	1	29	92	12157	-1.73	0	1.59	0.67	BPGM
80	GO:0006814 [8]: sodium ion transport	1	1	29	93	12156	-1.74	0	1.58	0.67	SLC13A4
81	GO:0007166 [5]: cell surface receptor linked signal transduction	2	2	28	1419	10830	-1.75	0	0.13	0.09	OPN1SW SMURF1
82	GO:0051179 [3]: localization	4	4	26	1981	10268	-1.77	0	0.3	0.19	AP1S1 MCFP SLC13A4 TNPO3
83	GO:0044248 [5]: cellular catabolism	3	3	27	832	11417	-1.77	0	1.1	0.6	BPGM PMPCB SMURF1
84	GO:0051234 [4]: establishment of localization	4	4	26	1973	10276	-1.78	0	0.31	0.19	AP1S1 MCFP SLC13A4 TNPO3
85	GO:0006810 [4]: transport	4	4	26	1971	10278	-1.78	0	0.31	0.19	AP1S1 MCFP SLC13A4 TNPO3
86	GO:0009987 [2]: cellular process	26	26	4	10921	1328	-1.79	0	0.25	0.16	AP1S1 BAZ1B BPGM CUL1 CUL3 DNAJB6 G10 IFRD1 ING3 MCFP MKRN1 ODAG OPN1SW PMPCB POLR2J POR RHEB SLC13A4 SMURF1 TNPO3 TRIM56 UBE2H WASL ZNF212 ZNF277 ZRF1
87	GO:0030036 [8]: actin cytoskeleton organization and biogenesis	1	1	29	100	12149	-1.79	0	1.52	0.65	WASL
88	GO:0006950 [4]: response to stress	3	3	27	847	11402	-1.8	0	1.07	0.6	DNAJB6 HIG2 SLC13A4
89	GO:0006366 [8]: transcription from Pol II promoter	2	2	28	428	11821	-1.8	0	1.26	0.6	G10 POLR2J
90	GO:0050896 [3]: response to stimulus	4	4	26	1940	10309	-1.8	0	0.33	0.19	DNAJB6 HIG2 OPN1SW SLC13A4
91	GO:0006915 [6]: apoptosis	2	2	28	438	11811	-1.83	0	1.23	0.6	CUL1 CUL3
92	GO:0012501 [5]: programmed cell death	2	2	28	440	11809	-1.83	0	1.22	0.6	CUL1 CUL3
93	GO:0009888 [5]: histogenesis	1	1	29	109	12140	-1.86	0	1.44	0.64	SMURF1
94	GO:0009056 [4]: catabolism	3	3	27	906	11343	-1.86	0	0.95	0.56	BPGM PMPCB SMURF1
95	GO:0007186 [6]: G-protein coupled receptor protein signaling pathway	1	1	29	993	11256	-1.86	0	0.08	0.06	OPN1SW
96	GO:0030029 [7]: actin filament-based process	1	1	29	110	12139	-1.87	0	1.43	0.64	WASL
97	GO:0007242 [5]: intracellular signaling cascade	1	1	29	990	11259	-1.87	0	0.08	0.06	RHEB
98	GO:0008219 [4]: cell death	2	2	28	468	11781	-1.88	0	1.14	0.6	CUL1 CUL3
99	GO:0019941 [9]: modification-dependent protein catabolism	1	1	29	113	12136	-1.88	0	1.41	0.64	SMURF1
100	GO:0006511 [10]: ubiquitin-dependent protein catabolism	1	1	29	113	12136	-1.88	0	1.41	0.64	SMURF1
101	GO:0016265 [3]: death	2	2	28	472	11777	-1.89	0	1.13	0.6	CUL1 CUL3
102	GO:0019318 [7]: hexose metabolism	1	1	29	114	12135	-1.89	0	1.4	0.64	BPGM
103	GO:0015031 [5]: protein transport	2	2	28	475	11774	-1.9	0	1.12	0.6	AP1S1 TNPO3
104	GO:0045184 [5]: establishment of protein localization	2	2	28	477	11772	-1.91	0	1.12	0.6	AP1S1 TNPO3
105	GO:0005996 [6]: monosaccharide metabolism	1	1	29	118	12131	-1.91	0	1.37	0.64	BPGM
106	GO:0008284 [6]: positive regulation of cell proliferation	1	1	29	118	12131	-1.91	0	1.37	0.64	CUL3
107	GO:0009605 [4]: response to external stimulus	2	2	28	1261	10988	-1.92	0	0.19	0.12	OPN1SW SLC13A4
108	GO:0008104 [4]: protein localization	2	2	28	490	11759	-1.93	0	1.08	0.6	AP1S1 TNPO3
109	GO:0009582 [6]: detection of abiotic stimulus	1	1	29	124	12125	-1.94	0	1.33	0.61	OPN1SW
110	GO:0006897 [6]: endocytosis	1	1	29	126	12123	-1.96	0	1.32	0.61	AP1S1
111	GO:0008285 [6]: negative regulation of cell proliferation	1	1	29	130	12119	-1.98	0	1.29	0.6	CUL1
112	GO:0009653 [3]: morphogenesis	2	2	28	1148	11101	-2.02	0	0.24	0.16	IFRD1 SMURF1
113	GO:0015980 [6]: energy derivation by oxidation of organic compounds	1	1	29	137	12112	-2.02	0	1.25	0.6	BPGM
114	GO:0006091 [5]: generation of precursor metabolites and energy	2	2	28	567	11682	-2.03	0	0.9	0.52	BPGM POR
115	GO:0051244 [4]: regulation of cellular physiological process	2	2	28	565	11684	-2.03	0	0.9	0.52	CUL1 CUL3
116	GO:0044257 [7]: cellular protein catabolism	2	2	28	582	11667	-2.05	0	0.86	0.51	PMPCB SMURF1
117	GO:0006508 [8]: proteolysis and peptidolysis	2	2	28	582	11667	-2.05	0	0.86	0.51	PMPCB SMURF1
118	GO:0015698 [7]: inorganic anion transport	1	1	29	144	12105	-2.05	0	1.2	0.6	SLC13A4
119	GO:0007517 [5]: muscle development	1	1	29	146	12103	-2.06	0	1.19	0.6	IFRD1
120	GO:0030163 [6]: protein catabolism	2	2	28	597	11652	-2.06	0	0.83	0.5	PMPCB SMURF1
121	GO:0043285 [5]: biopolymer catabolism	2	2	28	604	11645	-2.07	0	0.82	0.5	PMPCB SMURF1
122	GO:0008283 [4]: cell proliferation	2	2	28	1056	11193	-2.08	0	0.3	0.19	CUL1 CUL3
123	GO:0007167 [6]: enzyme linked receptor protein signaling pathway	1	1	29	150	12099	-2.08	0	1.17	0.6	SMURF1
124	GO:0016043 [4]: cell organization and biogenesis	1	1	29	824	11425	-2.11	0	0.13	0.09	WASL
125	GO:0009607 [4]: response to biotic stimulus	2	2	28	956	11293	-2.13	0	0.37	0.21	DNAJB6 SLC13A4
126	GO:0007049 [5]: cell cycle	2	2	28	711	11538	-2.14	0	0.64	0.38	CUL1 CUL3
127	GO:0050877 [4]: neurophysiological process	1	1	29	807	11442	-2.14	0	0.14	0.09	OPN1SW
128	GO:0009887 [4]: organogenesis	2	2	28	922	11327	-2.14	0	0.4	0.22	IFRD1 SMURF1
129	GO:0048513 [3]: organ development	2	2	28	922	11327	-2.14	0	0.4	0.22	IFRD1 SMURF1
130	GO:0009966 [4]: regulation of signal transduction	1	1	29	169	12080	-2.15	0	1.07	0.6	SMURF1
131	GO:0006820 [6]: anion transport	1	1	29	173	12076	-2.17	0	1.05	0.6	SLC13A4
132	GO:0050879 [4]: organismal movement	1	1	29	179	12070	-2.18	0	1.03	0.6	OPN1SW
133	GO:0050881 [5]: musculoskeletal movement	1	1	29	179	12070	-2.18	0	1.03	0.6	OPN1SW
134	GO:0050885 [6]: regulation of balance	1	1	29	179	12070	-2.18	0	1.03	0.6	OPN1SW
135	GO:0050953 [6]: sensory perception of light	1	1	29	179	12070	-2.18	0	1.03	0.6	OPN1SW
136	GO:0050957 [6]: equilibrioception	1	1	29	179	12070	-2.18	0	1.03	0.6	OPN1SW
137	GO:0007601 [7]: visual perception	1	1	29	179	12070	-2.18	0	1.03	0.6	OPN1SW
138	GO:0006928 [4]: cell motility	1	1	29	181	12068	-2.19	0	1.02	0.6	WASL
139	GO:0006461 [7]: protein complex assembly	1	1	29	195	12054	-2.23	0	0.96	0.56	WASL
140	GO:0006811 [5]: ion transport	1	1	29	703	11546	-2.26	0	0.19	0.12	SLC13A4
141	GO:0006066 [5]: alcohol metabolism	1	1	29	219	12030	-2.29	0	0.87	0.51	BPGM
142	GO:0006996 [5]: organelle organization and biogenesis	1	1	29	673	11576	-2.29	0	0.2	0.13	WASL
143	GO:0006357 [8]: regulation of transcription from Pol II promoter	1	1	29	230	12019	-2.32	0	0.83	0.5	G10
144	GO:0007264 [6]: small GTPase mediated signal transduction	1	1	29	240	12009	-2.33	0	0.8	0.49	RHEB
145	GO:0044262 [6]: cellular carbohydrate metabolism	1	1	29	257	11992	-2.35	0	0.75	0.46	BPGM
146	GO:0051243 [5]: negative regulation of cellular physiological process	1	1	29	264	11985	-2.36	0	0.73	0.45	CUL1
147	GO:0009581 [5]: detection of external stimulus	1	1	29	594	11655	-2.36	0	0.25	0.16	OPN1SW
148	GO:0007600 [5]: sensory perception	1	1	29	563	11686	-2.39	0	0.28	0.18	OPN1SW
149	GO:0015672 [7]: monovalent inorganic cation transport	1	1	29	290	11959	-2.39	0	0.67	0.39	SLC13A4
150	GO:0016192 [5]: vesicle-mediated transport	1	1	29	298	11951	-2.4	0	0.65	0.38	AP1S1
151	GO:0046907 [5]: intracellular transport	1	1	29	504	11745	-2.42	0	0.33	0.19	AP1S1
152	GO:0006886 [6]: intracellular protein transport	1	1	29	313	11936	-2.42	0	0.61	0.36	AP1S1
153	GO:0043207 [5]: response to external biotic stimulus	1	1	29	501	11748	-2.42	0	0.34	0.19	SLC13A4
154	GO:0007010 [6]: cytoskeleton organization and biogenesis	1	1	29	325	11924	-2.43	0	0.59	0.35	WASL
155	GO:0006812 [6]: cation transport	1	1	29	469	11780	-2.43	0	0.37	0.21	SLC13A4
156	GO:0030001 [7]: metal ion transport	1	1	29	343	11906	-2.43	0	0.56	0.32	SLC13A4
157	GO:0000004 [2]: biological_process unknown	1	1	29	354	11895	-2.43	0	0.53	0.31	ZA20D2
158	GO:0006118 [6]: electron transport	1	1	29	354	11895	-2.43	0	0.53	0.31	POR
159	GO:0009613 [5]: response to pest, pathogen or parasite	1	1	29	470	11779	-2.44	0	0.37	0.21	SLC13A4
160	GO:0043118 [4]: negative regulation of physiological process	1	1	29	418	11831	-2.44	0	0.43	0.24	CUL1
161	GO:0005975 [5]: carbohydrate metabolism	1	1	29	407	11842	-2.45	0	0.45	0.25	BPGM
162	GO:0009628 [5]: response to abiotic stimulus	1	1	29	380	11869	-2.45	0	0.49	0.28	OPN1SW
