# Supplementary material for: Latent Factor Analysis to Discover Pathway-Associated Putative Segmental Aneuploidies in Human Cancers
Source: PLoS Comput Biol. 2010 Sep 2;6(9):e1000920. doi: 10.1371/journal.pcbi.1000920 (PMC2932681; doi:10.1371/journal.pcbi.1000920)
Supplement: Table S3 — Full gather analysis of gene ontology for each factor. (0.43 MB ZIP) [file pcbi.1000920.s008.zip › Factor_Gather_GO/factor28_GO.txt]

#	Annotation	Total Genes With Ann	Your Genes (With Ann)	Your Genes (No Ann)	Genome (With Ann)	Genome (No Ann)	ln(Bayes factor)	neg ln(p value)	FE: neg ln(p value)	FE: neg ln(FDR)	Genes
1	GO:0019319 [8]: hexose biosynthesis	3	3	63	18	12195	4.42	8.12	8.6	3.89	GPI TPI1 TSTA3
2	GO:0046165 [6]: alcohol biosynthesis	3	3	63	18	12195	4.42	8.12	8.6	3.89	GPI TPI1 TSTA3
3	GO:0046364 [7]: monosaccharide biosynthesis	3	3	63	18	12195	4.42	8.12	8.6	3.89	GPI TPI1 TSTA3
4	GO:0015980 [6]: energy derivation by oxidation of organic compounds	5	5	61	133	12080	2.98	6.43	7.06	2.7	GAA GPI PFKL PPP1CC TPI1
5	GO:0016052 [6]: carbohydrate catabolism	4	4	62	83	12130	2.61	6.04	6.71	2.7	GAA GPI PFKL TPI1
6	GO:0044275 [7]: cellular carbohydrate catabolism	4	4	62	83	12130	2.61	6.04	6.71	2.7	GAA GPI PFKL TPI1
7	GO:0006096 [8]: glycolysis	3	3	63	43	12170	2.12	5.43	6.26	2.4	GPI PFKL TPI1
8	GO:0044262 [6]: cellular carbohydrate metabolism	6	6	60	252	11961	1.96	5.22	5.96	2.37	GAA GPI PFKL PPP1CC TPI1 TSTA3
9	GO:0006091 [5]: generation of precursor metabolites and energy	9	9	57	560	11653	1.85	5.1	5.73	2.37	ATP6AP1 CYBASC3 GAA GPI GTPBP1 PFKL POR PPP1CC TPI1
10	GO:0007166 [5]: cell surface receptor linked signal transduction	1	1	65	1420	10793	1.78	5.06	0	0	TGFB1
11	GO:0006094 [8]: gluconeogenesis	2	2	64	13	12200	1.68	4.95	5.86	2.37	GPI TPI1
12	GO:0008152 [3]: metabolism	48	48	18	6917	5296	1.65	4.91	5.24	2.31	AEBP1 AGPAT2 ASMTL ATP6AP1 Bit1 CRSP7 CYBASC3 DDEFL1 DTX2 FOSL2 FOXO3A GAA GPI GPR175 GTPBP1 H1FX HDHD3 HMGA1 KPNA1 LIMK1 LOC149603 MAFK MAP1LC3B MUF1 NOTCH3 NPEPPS PCTK1 PFKL PHF1 PLA2G4B PLOD1 PML POR PPP1CC PQBP1 PTBP1 RKHD1 SF3A1 SLC27A1 SP1 SUPT6H TMPIT TPI1 TRAF4 TSTA3 U2AF1L2 UBE2L3 ZNF134
13	GO:0019318 [7]: hexose metabolism	4	4	62	111	12102	1.61	4.91	5.69	2.37	GPI PFKL TPI1 TSTA3
14	GO:0006007 [9]: glucose catabolism	3	3	63	53	12160	1.57	4.83	5.7	2.37	GPI PFKL TPI1
15	GO:0005996 [6]: monosaccharide metabolism	4	4	62	115	12098	1.5	4.78	5.57	2.33	GPI PFKL TPI1 TSTA3
16	GO:0019320 [8]: hexose catabolism	3	3	63	62	12151	1.17	4.47	5.28	2.31	GPI PFKL TPI1
17	GO:0046164 [6]: alcohol catabolism	3	3	63	63	12150	1.12	4.41	5.23	2.31	GPI PFKL TPI1
18	GO:0046365 [7]: monosaccharide catabolism	3	3	63	63	12150	1.12	4.41	5.23	2.31	GPI PFKL TPI1
19	GO:0046475 [9]: glycerophospholipid catabolism	1	1	65	0	12213	1.04	4.35	5.23	2.31	PLA2G4B
20	GO:0050874 [3]: organismal physiological process	3	3	63	1841	10372	1.03	4.35	0	0	GPI GTPBP1 PLA2G4B
21	GO:0006512 [8]: ubiquitin cycle	8	8	58	539	11674	0.89	4.21	4.74	2.26	DTX2 LOC149603 MAP1LC3B MUF1 PML RKHD1 TRAF4 UBE2L3
22	GO:0016051 [6]: carbohydrate biosynthesis	3	3	63	71	12142	0.81	4.1	4.92	2.26	GPI TPI1 TSTA3
23	GO:0005977 [8]: glycogen metabolism	2	2	64	24	12189	0.61	3.91	4.77	2.26	GAA PPP1CC
24	GO:0006073 [7]: glucan metabolism	2	2	64	25	12188	0.54	3.87	4.69	2.26	GAA PPP1CC
25	GO:0006006 [8]: glucose metabolism	3	3	63	80	12133	0.52	3.87	4.6	2.26	GPI PFKL TPI1
26	GO:0006650 [8]: glycerophospholipid metabolism	2	2	64	26	12187	0.47	3.82	4.62	2.26	AGPAT2 PLA2G4B
27	GO:0050896 [3]: response to stimulus	4	4	62	1940	10273	0.38	3.7	0	0	CRSP7 GPI GTPBP1 PLA2G4B
28	GO:0030186 [6]: melatonin metabolism	1	1	65	1	12212	0.34	3.65	4.54	2.26	ASMTL
29	GO:0030187 [7]: melatonin biosynthesis	1	1	65	1	12212	0.34	3.65	4.54	2.26	ASMTL
30	GO:0042350 [7]: GDP-L-fucose biosynthesis	1	1	65	1	12212	0.34	3.65	4.54	2.26	TSTA3
31	GO:0042351 [8]: 'de novo' GDP-L-fucose biosynthesis	1	1	65	1	12212	0.34	3.65	4.54	2.26	TSTA3
32	GO:0042353 [9]: fucose biosynthesis	1	1	65	1	12212	0.34	3.65	4.54	2.26	TSTA3
33	GO:0046368 [7]: GDP-L-fucose metabolism	1	1	65	1	12212	0.34	3.65	4.54	2.26	TSTA3
34	GO:0046473 [7]: phosphatidic acid metabolism	1	1	65	1	12212	0.34	3.65	4.54	2.26	AGPAT2
35	GO:0006005 [10]: L-fucose biosynthesis	1	1	65	1	12212	0.34	3.65	4.54	2.26	TSTA3
36	GO:0006345 [5]: loss of chromatin silencing	1	1	65	1	12212	0.34	3.65	4.54	2.26	HMGA1
37	GO:0006654 [8]: phosphatidic acid biosynthesis	1	1	65	1	12212	0.34	3.65	4.54	2.26	AGPAT2
38	GO:0007154 [3]: cell communication	11	11	55	3464	8749	0.3	3.6	0.01	0	AEBP1 GTPBP1 LIMK1 PLA2G4B PPP1R12B RRAS SSB1 SUPT6H TGFB1 TSTA3 ZYX
39	GO:0006092 [7]: main pathways of carbohydrate metabolism	3	3	63	90	12123	0.22	3.55	4.29	2.07	GPI PFKL TPI1
40	GO:0044238 [4]: primary metabolism	42	42	24	6244	5969	0.17	3.5	3.58	1.76	AEBP1 AGPAT2 ASMTL ATP6AP1 Bit1 CRSP7 DTX2 FOSL2 FOXO3A GAA GPI GPR175 GTPBP1 H1FX HMGA1 KPNA1 LIMK1 LOC149603 MAFK MAP1LC3B MUF1 NOTCH3 NPEPPS PCTK1 PFKL PHF1 PLA2G4B PLOD1 PML PPP1CC PQBP1 PTBP1 RKHD1 SF3A1 SP1 SUPT6H TPI1 TRAF4 TSTA3 U2AF1L2 UBE2L3 ZNF134
41	GO:0006112 [7]: energy reserve metabolism	2	2	64	31	12182	0.17	3.5	4.31	2.07	GAA PPP1CC
42	GO:0005975 [5]: carbohydrate metabolism	6	6	60	402	11811	-0.05	0	3.82	1.83	GAA GPI PFKL PPP1CC TPI1 TSTA3
43	GO:0019369 [7]: arachidonic acid metabolism	1	1	65	2	12211	-0.06	0	4.13	1.97	PLA2G4B
44	GO:0009226 [6]: nucleotide-sugar biosynthesis	1	1	65	2	12211	-0.06	0	4.13	1.97	TSTA3
45	GO:0044237 [4]: cellular metabolism	43	43	23	6522	5691	-0.07	0	3.32	1.6	AEBP1 AGPAT2 ASMTL ATP6AP1 Bit1 CRSP7 CYBASC3 DTX2 FOSL2 FOXO3A GAA GPI GTPBP1 H1FX HMGA1 KPNA1 LIMK1 LOC149603 MAFK MAP1LC3B MUF1 NOTCH3 NPEPPS PCTK1 PFKL PHF1 PLA2G4B PLOD1 PML POR PPP1CC PQBP1 PTBP1 RKHD1 SF3A1 SP1 SUPT6H TPI1 TRAF4 TSTA3 U2AF1L2 UBE2L3 ZNF134
46	GO:0044260 [5]: cellular macromolecule metabolism	23	23	43	2963	9250	-0.08	0	3.34	1.6	AEBP1 DTX2 GAA GPI GTPBP1 H1FX HMGA1 LIMK1 LOC149603 MAP1LC3B MUF1 NPEPPS PCTK1 PFKL PLOD1 PML PPP1CC RKHD1 SF3A1 TPI1 TRAF4 TSTA3 UBE2L3
47	GO:0016567 [9]: protein ubiquitination	5	5	61	300	11913	-0.18	0	3.74	1.79	DTX2 LOC149603 PML RKHD1 TRAF4
48	GO:0044264 [6]: cellular polysaccharide metabolism	2	2	64	38	12175	-0.19	0	3.94	1.83	GAA PPP1CC
49	GO:0005976 [5]: polysaccharide metabolism	2	2	64	41	12172	-0.32	0	3.8	1.83	GAA PPP1CC
50	GO:0015976 [4]: carbon utilization	1	1	65	3	12210	-0.34	0	3.85	1.83	TMPIT
51	GO:0015977 [5]: carbon utilization by fixation of carbon dioxide	1	1	65	3	12210	-0.34	0	3.85	1.83	TMPIT
52	GO:0005980 [9]: glycogen catabolism	1	1	65	3	12210	-0.34	0	3.85	1.83	GAA
53	GO:0006002 [9]: fructose 6-phosphate metabolism	1	1	65	3	12210	-0.34	0	3.85	1.83	PFKL
54	GO:0006337 [7]: nucleosome disassembly	1	1	65	3	12210	-0.34	0	3.85	1.83	HMGA1
55	GO:0009605 [4]: response to external stimulus	2	2	64	1261	10952	-0.37	0	0.01	0	GPI PLA2G4B
56	GO:0007165 [4]: signal transduction	9	9	57	2817	9396	-0.4	0	0.02	0	GTPBP1 LIMK1 PLA2G4B PPP1R12B RRAS SSB1 SUPT6H TGFB1 ZYX
57	GO:0006066 [5]: alcohol metabolism	4	4	62	216	11997	-0.47	0	3.49	1.69	GPI PFKL TPI1 TSTA3
58	GO:0043170 [4]: macromolecule metabolism	23	23	43	3123	9090	-0.53	0	2.81	1.36	AEBP1 DTX2 GAA GPI GTPBP1 H1FX HMGA1 LIMK1 LOC149603 MAP1LC3B MUF1 NPEPPS PCTK1 PFKL PLOD1 PML PPP1CC RKHD1 SF3A1 TPI1 TRAF4 TSTA3 UBE2L3
59	GO:0042435 [6]: indole derivative biosynthesis	1	1	65	4	12209	-0.56	0	3.63	1.79	ASMTL
60	GO:0043241 [6]: protein complex disassembly	1	1	65	4	12209	-0.56	0	3.63	1.79	HMGA1
61	GO:0045815 [4]: positive regulation of gene expression, epigenetic	1	1	65	4	12209	-0.56	0	3.63	1.79	HMGA1
62	GO:0046219 [7]: indolalkylamine biosynthesis	1	1	65	4	12209	-0.56	0	3.63	1.79	ASMTL
63	GO:0007567 [5]: parturition	1	1	65	4	12209	-0.56	0	3.63	1.79	PLA2G4B
64	GO:0009251 [8]: glucan catabolism	1	1	65	4	12209	-0.56	0	3.63	1.79	GAA
65	GO:0016265 [3]: death	6	6	60	468	11745	-0.62	0	3.18	1.55	Bit1 FOSL2 FOXO3A GPR175 TGFB1 TRAF4
66	GO:0006464 [7]: protein modification	13	13	53	1496	10717	-0.63	0	2.88	1.41	DTX2 LIMK1 LOC149603 MAP1LC3B MUF1 PCTK1 PLOD1 PML RKHD1 SF3A1 TRAF4 TSTA3 UBE2L3
67	GO:0006914 [4]: autophagy	1	1	65	5	12208	-0.74	0	3.45	1.67	MAP1LC3B
68	GO:0044247 [7]: cellular polysaccharide catabolism	1	1	65	6	12207	-0.88	0	3.3	1.6	GAA
69	GO:0000272 [6]: polysaccharide catabolism	1	1	65	6	12207	-0.88	0	3.3	1.6	GAA
70	GO:0007568 [3]: aging	1	1	65	6	12207	-0.88	0	3.3	1.6	GPR175
71	GO:0006139 [5]: nucleobase, nucleoside, nucleotide and nucleic acid metabolism	21	21	45	2946	9267	-0.95	0	2.33	1.1	ATP6AP1 Bit1 CRSP7 FOSL2 FOXO3A H1FX HMGA1 KPNA1 MAFK NOTCH3 PHF1 PML PQBP1 PTBP1 SF3A1 SP1 SUPT6H TPI1 TSTA3 U2AF1L2 ZNF134
72	GO:0016053 [6]: organic acid biosynthesis	2	2	64	60	12153	-0.96	0	3.13	1.54	AGPAT2 TPI1
73	GO:0046394 [7]: carboxylic acid biosynthesis	2	2	64	60	12153	-0.96	0	3.13	1.54	AGPAT2 TPI1
74	GO:0042430 [6]: indole and derivative metabolism	1	1	65	7	12206	-1.01	0	3.17	1.55	ASMTL
75	GO:0042434 [7]: indole derivative metabolism	1	1	65	7	12206	-1.01	0	3.17	1.55	ASMTL
76	GO:0000018 [7]: regulation of DNA recombination	1	1	65	7	12206	-1.01	0	3.17	1.55	KPNA1
77	GO:0006586 [7]: indolalkylamine metabolism	1	1	65	7	12206	-1.01	0	3.17	1.55	ASMTL
78	GO:0050875 [3]: cellular physiological process	54	54	12	9041	3172	-1.01	0	2.37	1.11	AEBP1 AGPAT2 ASMTL ATP6AP1 Bit1 CDKN2D CRSP7 CYBASC3 DTX2 FOSL2 FOXO3A GAA GPI GTPBP1 H1FX HMGA1 IGSF8 KDELR1 KPNA1 LIMK1 LOC149603 LRP10 MAFK MAP1LC3B MUF1 NOTCH3 NPEPPS PCTK1 PFKL PHF1 PLA2G4B PLOD1 PML POR PPP1CC PQBP1 PTBP1 RKHD1 SF3A1 SLC35E1 SLC39A7 SP1 SUPT6H TGFB1 TIMM44 TNKS1BP1 TPI1 TRAF4 TRPM4 TSTA3 U2AF1L2 UBE2L3 ZFP36L2 ZNF134
79	GO:0044248 [5]: cellular catabolism	8	8	58	827	11386	-1.07	0	2.55	1.21	AEBP1 GAA GPI NPEPPS PFKL PLA2G4B TPI1 UBE2L3
80	GO:0006098 [8]: pentose-phosphate shunt	1	1	65	8	12205	-1.12	0	3.05	1.52	TPI1
81	GO:0006268 [8]: DNA unwinding	1	1	65	8	12205	-1.12	0	3.05	1.52	HMGA1
82	GO:0006740 [10]: NADPH regeneration	1	1	65	8	12205	-1.12	0	3.05	1.52	TPI1
83	GO:0009395 [8]: phospholipid catabolism	1	1	65	8	12205	-1.12	0	3.05	1.52	PLA2G4B
84	GO:0044265 [6]: cellular macromolecule catabolism	7	7	59	688	11525	-1.13	0	2.54	1.21	AEBP1 GAA GPI NPEPPS PFKL TPI1 UBE2L3
85	GO:0009057 [5]: macromolecule catabolism	7	7	59	703	11510	-1.21	0	2.46	1.15	AEBP1 GAA GPI NPEPPS PFKL TPI1 UBE2L3
86	GO:0042354 [9]: L-fucose metabolism	1	1	65	9	12204	-1.23	0	2.95	1.46	TSTA3
87	GO:0006739 [9]: NADPH metabolism	1	1	65	9	12204	-1.23	0	2.95	1.46	TPI1
88	GO:0007159 [7]: leukocyte cell adhesion	1	1	65	9	12204	-1.23	0	2.95	1.46	TSTA3
89	GO:0006607 [8]: NLS-bearing substrate-nucleus import	1	1	65	10	12203	-1.32	0	2.85	1.39	KPNA1
90	GO:0019953 [4]: sexual reproduction	3	3	63	181	12032	-1.38	0	2.57	1.21	BRD2 IGSF8 SPAG9
91	GO:0000003 [3]: reproduction	3	3	63	182	12031	-1.38	0	2.56	1.21	BRD2 IGSF8 SPAG9
92	GO:0009056 [4]: catabolism	8	8	58	901	11312	-1.39	0	2.18	1.03	AEBP1 GAA GPI NPEPPS PFKL PLA2G4B TPI1 UBE2L3
93	GO:0006644 [7]: phospholipid metabolism	2	2	64	79	12134	-1.39	0	2.65	1.26	AGPAT2 PLA2G4B
94	GO:0007582 [2]: physiological process	60	60	6	10402	1811	-1.45	0	2.08	0.96	AEBP1 AGPAT2 ASMTL ATP6AP1 Bit1 CDKN2D CRSP7 CYBASC3 DDEFL1 DTX2 FOSL2 FOXO3A GAA GPI GPR175 GTPBP1 H1FX HDHD3 HMGA1 IGSF8 KDELR1 KPNA1 LIMK1 LOC149603 LRP10 MAFK MAP1LC3B MUF1 NOTCH3 NPEPPS PCTK1 PFKL PHF1 PLA2G4B PLOD1 PML POR PPP1CC PPP1R12B PQBP1 PTBP1 RKHD1 SF3A1 SLC27A1 SLC35E1 SLC39A7 SP1 SUPT6H TGFB1 TIMM44 TMPIT TNKS1BP1 TPI1 TRAF4 TRPM4 TSTA3 U2AF1L2 UBE2L3 ZFP36L2 ZNF134
95	GO:0007275 [2]: development	13	13	53	1774	10439	-1.45	0	1.86	0.87	AEBP1 BRD2 GPI GPR175 HMGA1 IGSF8 LIMK1 MOV10 NOTCH3 PLOD1 SPAG9 TGFB1 TRAF4
96	GO:0006000 [8]: fructose metabolism	1	1	65	12	12201	-1.47	0	2.69	1.28	PFKL
97	GO:0006004 [8]: fucose metabolism	1	1	65	12	12201	-1.47	0	2.69	1.28	TSTA3
98	GO:0009225 [6]: nucleotide-sugar metabolism	1	1	65	12	12201	-1.47	0	2.69	1.28	TSTA3
99	GO:0008219 [4]: cell death	5	5	61	465	11748	-1.5	0	2.23	1.05	Bit1 FOSL2 FOXO3A TGFB1 TRAF4
100	GO:0008380 [7]: RNA splicing	3	3	63	195	12018	-1.52	0	2.4	1.12	PTBP1 SF3A1 U2AF1L2
101	GO:0046466 [7]: membrane lipid catabolism	1	1	65	13	12200	-1.54	0	2.62	1.23	PLA2G4B
102	GO:0044267 [6]: cellular protein metabolism	18	18	48	2769	9444	-1.61	0	1.49	0.69	AEBP1 DTX2 GTPBP1 H1FX HMGA1 LIMK1 LOC149603 MAP1LC3B MUF1 NPEPPS PCTK1 PLOD1 PML RKHD1 SF3A1 TRAF4 TSTA3 UBE2L3
103	GO:0019538 [5]: protein metabolism	18	18	48	2790	9423	-1.64	0	1.45	0.69	AEBP1 DTX2 GTPBP1 H1FX HMGA1 LIMK1 LOC149603 MAP1LC3B MUF1 NPEPPS PCTK1 PLOD1 PML RKHD1 SF3A1 TRAF4 TSTA3 UBE2L3
104	GO:0019722 [7]: calcium-mediated signaling	1	1	65	15	12198	-1.67	0	2.49	1.18	PLA2G4B
105	GO:0006769 [8]: nicotinamide metabolism	1	1	65	15	12198	-1.67	0	2.49	1.18	TPI1
106	GO:0019219 [5]: regulation of nucleobase, nucleoside, nucleotide and nucleic acid metabolism	13	13	53	1890	10323	-1.68	0	1.54	0.71	Bit1 CRSP7 FOSL2 FOXO3A HMGA1 KPNA1 MAFK NOTCH3 PHF1 PML PQBP1 SP1 ZNF134
107	GO:0007157 [6]: heterophilic cell adhesion	1	1	65	16	12197	-1.72	0	2.43	1.14	TSTA3
108	GO:0006333 [8]: chromatin assembly or disassembly	2	2	64	101	12112	-1.77	0	2.25	1.05	H1FX HMGA1
109	GO:0007004 [9]: telomerase-dependent telomere maintenance	1	1	65	17	12196	-1.78	0	2.38	1.11	TNKS1BP1
110	GO:0050791 [3]: regulation of physiological process	16	16	50	2537	9676	-1.8	0	1.25	0.65	Bit1 CDKN2D CRSP7 FOSL2 FOXO3A HMGA1 KPNA1 MAFK NOTCH3 PHF1 PML PPP1R12B PQBP1 SP1 TGFB1 ZNF134
111	GO:0007001 [7]: chromosome organization and biogenesis (sensu Eukaryota)	3	3	63	228	11985	-1.81	0	2.06	0.95	H1FX HMGA1 TNKS1BP1
112	GO:0043283 [4]: biopolymer metabolism	11	11	55	1600	10613	-1.82	0	1.42	0.69	AEBP1 GAA H1FX HMGA1 KPNA1 NPEPPS PPP1CC PTBP1 SF3A1 U2AF1L2 UBE2L3
113	GO:0000723 [8]: telomere maintenance	1	1	65	18	12195	-1.82	0	2.33	1.1	TNKS1BP1
114	GO:0006626 [8]: protein-mitochondrial targeting	1	1	65	18	12195	-1.82	0	2.33	1.1	TIMM44
115	GO:0051276 [6]: chromosome organization and biogenesis	3	3	63	234	11979	-1.86	0	2	0.94	H1FX HMGA1 TNKS1BP1
116	GO:0019362 [7]: pyridine nucleotide metabolism	1	1	65	19	12194	-1.87	0	2.28	1.06	TPI1
117	GO:0019222 [4]: regulation of metabolism	13	13	53	2025	10188	-1.89	0	1.22	0.65	Bit1 CRSP7 FOSL2 FOXO3A HMGA1 KPNA1 MAFK NOTCH3 PHF1 PML PQBP1 SP1 ZNF134
118	GO:0050789 [2]: regulation of biological process	17	17	49	2850	9363	-1.9	0	1	0.58	Bit1 CDKN2D CRSP7 DDEFL1 FOSL2 FOXO3A HMGA1 KPNA1 MAFK NOTCH3 PHF1 PML PPP1R12B PQBP1 SP1 TGFB1 ZNF134
119	GO:0046474 [9]: glycerophospholipid biosynthesis	1	1	65	20	12193	-1.92	0	2.23	1.05	AGPAT2
120	GO:0007266 [7]: Rho protein signal transduction	1	1	65	20	12193	-1.92	0	2.23	1.05	LIMK1
121	GO:0045449 [6]: regulation of transcription	12	12	54	1865	10348	-1.92	0	1.19	0.65	Bit1 CRSP7 FOSL2 FOXO3A HMGA1 MAFK NOTCH3 PHF1 PML PQBP1 SP1 ZNF134
122	GO:0006950 [4]: response to stress	2	2	64	848	11365	-1.94	0	0.05	0.03	GPI PLA2G4B
123	GO:0042401 [7]: biogenic amine biosynthesis	1	1	65	21	12192	-1.95	0	2.19	1.03	ASMTL
124	GO:0007519 [6]: myogenesis	1	1	65	21	12192	-1.95	0	2.19	1.03	IGSF8
125	GO:0006732 [6]: coenzyme metabolism	2	2	64	118	12095	-1.98	0	2	0.94	ATP6AP1 TPI1
126	GO:0044249 [5]: cellular biosynthesis	7	7	59	937	11276	-2	0	1.42	0.69	AGPAT2 ASMTL ATP6AP1 GPI GTPBP1 TPI1 TSTA3
127	GO:0006643 [6]: membrane lipid metabolism	2	2	64	119	12094	-2	0	1.98	0.94	AGPAT2 PLA2G4B
128	GO:0048232 [6]: male gamete generation	2	2	64	120	12093	-2.01	0	1.97	0.94	BRD2 SPAG9
129	GO:0007283 [7]: spermatogenesis	2	2	64	120	12093	-2.01	0	1.97	0.94	BRD2 SPAG9
130	GO:0006350 [6]: transcription	12	12	54	1957	10256	-2.02	0	1	0.58	Bit1 CRSP7 FOSL2 FOXO3A HMGA1 MAFK NOTCH3 PHF1 PML PQBP1 SP1 ZNF134
131	GO:0006733 [7]: oxidoreduction coenzyme metabolism	1	1	65	23	12190	-2.03	0	2.11	0.97	TPI1
132	GO:0042398 [6]: amino acid derivative biosynthesis	1	1	65	24	12189	-2.07	0	2.07	0.96	ASMTL
133	GO:0044242 [6]: cellular lipid catabolism	1	1	65	24	12189	-2.07	0	2.07	0.96	PLA2G4B
134	GO:0006355 [7]: regulation of transcription, DNA-dependent	11	11	55	1802	10411	-2.07	0	0.96	0.57	CRSP7 FOSL2 FOXO3A HMGA1 MAFK NOTCH3 PHF1 PML PQBP1 SP1 ZNF134
135	GO:0051179 [3]: localization	9	9	57	1976	10237	-2.08	0	0.27	0.2	ATP6AP1 HMGA1 KDELR1 KPNA1 LRP10 SLC35E1 SLC39A7 TIMM44 TRPM4
136	GO:0006810 [4]: transport	9	9	57	1966	10247	-2.09	0	0.28	0.2	ATP6AP1 HMGA1 KDELR1 KPNA1 LRP10 SLC35E1 SLC39A7 TIMM44 TRPM4
137	GO:0009058 [4]: biosynthesis	7	7	59	982	11231	-2.09	0	1.27	0.65	AGPAT2 ASMTL ATP6AP1 GPI GTPBP1 TPI1 TSTA3
138	GO:0051234 [4]: establishment of localization	9	9	57	1968	10245	-2.09	0	0.28	0.2	ATP6AP1 HMGA1 KDELR1 KPNA1 LRP10 SLC35E1 SLC39A7 TIMM44 TRPM4
139	GO:0042446 [6]: hormone biosynthesis	1	1	65	25	12188	-2.1	0	2.03	0.94	ASMTL
140	GO:0006605 [7]: protein targeting	2	2	64	129	12084	-2.1	0	1.86	0.87	KPNA1 TIMM44
141	GO:0006351 [7]: transcription, DNA-dependent	11	11	55	1858	10355	-2.11	0	0.86	0.55	CRSP7 FOSL2 FOXO3A HMGA1 MAFK NOTCH3 PHF1 PML PQBP1 SP1 ZNF134
142	GO:0006915 [6]: apoptosis	4	4	62	436	11777	-2.11	0	1.56	0.71	Bit1 FOXO3A TGFB1 TRAF4
143	GO:0012501 [5]: programmed cell death	4	4	62	438	11775	-2.11	0	1.54	0.71	Bit1 FOXO3A TGFB1 TRAF4
144	GO:0051052 [6]: regulation of DNA metabolism	1	1	65	26	12187	-2.13	0	2	0.94	KPNA1
145	GO:0006937 [4]: regulation of muscle contraction	1	1	65	27	12186	-2.16	0	1.96	0.94	PPP1R12B
146	GO:0007265 [7]: Ras protein signal transduction	1	1	65	27	12186	-2.16	0	1.96	0.94	RRAS
147	GO:0043087 [4]: regulation of GTPase activity	1	1	65	28	12185	-2.19	0	1.93	0.91	DDEFL1
148	GO:0008283 [4]: cell proliferation	7	7	59	1051	11162	-2.2	0	1.08	0.59	CDKN2D HMGA1 IGSF8 PCTK1 PPP1CC TGFB1 ZFP36L2
149	GO:0006631 [6]: fatty acid metabolism	2	2	64	141	12072	-2.22	0	1.72	0.79	PLA2G4B TPI1
150	GO:0007179 [8]: transforming growth factor beta receptor signaling pathway	1	1	65	29	12184	-2.22	0	1.9	0.89	TGFB1
151	GO:0051186 [5]: cofactor metabolism	2	2	64	142	12071	-2.22	0	1.71	0.79	ATP6AP1 TPI1
152	GO:0009987 [2]: cellular process	58	58	8	10889	1324	-2.24	0	0.34	0.24	AEBP1 AGPAT2 ASMTL ATP6AP1 Bit1 CDKN2D CRSP7 CYBASC3 DTX2 FOSL2 FOXO3A GAA GPI GTPBP1 H1FX HMGA1 IGSF8 KDELR1 KPNA1 LIMK1 LOC149603 LRP10 MAFK MAP1LC3B MUF1 NOTCH3 NPEPPS PCTK1 PFKL PHF1 PLA2G4B PLOD1 PML POR PPP1CC PPP1R12B PQBP1 PTBP1 RKHD1 RRAS SF3A1 SLC35E1 SLC39A7 SP1 SSB1 SUPT6H TGFB1 TIMM44 TNKS1BP1 TPI1 TRAF4 TRPM4 TSTA3 U2AF1L2 UBE2L3 ZFP36L2 ZNF134 ZYX
153	GO:0006767 [6]: water-soluble vitamin metabolism	1	1	65	30	12183	-2.24	0	1.87	0.87	TPI1
154	GO:0007517 [5]: muscle development	2	2	64	145	12068	-2.25	0	1.68	0.76	AEBP1 IGSF8
155	GO:0007276 [5]: gametogenesis	2	2	64	146	12067	-2.26	0	1.67	0.76	BRD2 SPAG9
156	GO:0045893 [8]: positive regulation of transcription, DNA-dependent	1	1	65	31	12182	-2.27	0	1.84	0.86	HMGA1
157	GO:0009653 [3]: morphogenesis	7	7	59	1143	11070	-2.29	0	0.86	0.55	AEBP1 GPI IGSF8 LIMK1 NOTCH3 PLOD1 TGFB1
158	GO:0016582 [9]: non-covalent chromatin modification	1	1	65	32	12181	-2.3	0	1.81	0.86	HMGA1
159	GO:0006338 [10]: chromatin remodeling	1	1	65	32	12181	-2.3	0	1.81	0.86	HMGA1
160	GO:0006367 [9]: transcription initiation from Pol II promoter	1	1	65	32	12181	-2.3	0	1.81	0.86	CRSP7
161	GO:0006886 [6]: intracellular protein transport	3	3	63	311	11902	-2.3	0	1.43	0.69	KDELR1 KPNA1 TIMM44
162	GO:0042157 [7]: lipoprotein metabolism	1	1	65	34	12179	-2.35	0	1.76	0.81	HMGA1
163	GO:0007178 [7]: transmembrane receptor protein serine/threonine kinase signaling pathway	1	1	65	36	12177	-2.39	0	1.71	0.79	TGFB1
164	GO:0000375 [8]: RNA splicing, via transesterification reactions	2	2	64	168	12045	-2.42	0	1.46	0.69	PTBP1 SF3A1
165	GO:0000377 [9]: RNA splicing, via transesterification reactions with bulged adenosine as nucleophile	2	2	64	168	12045	-2.42	0	1.46	0.69	PTBP1 SF3A1
166	GO:0000398 [8]: nuclear mRNA splicing, via spliceosome	2	2	64	168	12045	-2.42	0	1.46	0.69	PTBP1 SF3A1
167	GO:0000079 [5]: regulation of cyclin dependent protein kinase activity	1	1	65	38	12175	-2.43	0	1.66	0.76	CDKN2D
168	GO:0006629 [5]: lipid metabolism	4	4	62	549	11664	-2.43	0	1.06	0.58	AGPAT2 GPR175 PLA2G4B TPI1
169	GO:0009607 [4]: response to biotic stimulus	4	4	62	954	11259	-2.44	0	0.26	0.2	CRSP7 GPI GTPBP1 PLA2G4B
170	GO:0006118 [6]: electron transport	3	3	63	352	11861	-2.45	0	1.21	0.65	CYBASC3 GTPBP1 POR
171	GO:0007338 [6]: fertilization (sensu Metazoa)	1	1	65	39	12174	-2.46	0	1.64	0.75	IGSF8
172	GO:0016043 [4]: cell organization and biogenesis	5	5	61	820	11393	-2.46	0	0.78	0.51	H1FX HMGA1 LIMK1 TGFB1 TNKS1BP1
173	GO:0040029 [3]: regulation of gene expression, epigenetic	1	1	65	40	12173	-2.48	0	1.62	0.73	HMGA1
174	GO:0006396 [6]: RNA processing	3	3	63	365	11848	-2.49	0	1.15	0.63	PTBP1 SF3A1 U2AF1L2
175	GO:0050790 [3]: regulation of enzyme activity	2	2	64	180	12033	-2.49	0	1.36	0.67	CDKN2D DDEFL1
176	GO:0006928 [4]: cell motility	2	2	64	180	12033	-2.49	0	1.36	0.67	IGSF8 LIMK1
177	GO:0007242 [5]: intracellular signaling cascade	5	5	61	986	11227	-2.49	0	0.47	0.34	LIMK1 PLA2G4B RRAS SSB1 SUPT6H
178	GO:0009566 [5]: fertilization	1	1	65	41	12172	-2.49	0	1.6	0.72	IGSF8
179	GO:0009887 [4]: organogenesis	5	5	61	919	11294	-2.49	0	0.58	0.42	AEBP1 GPI IGSF8 LIMK1 PLOD1
180	GO:0048513 [3]: organ development	5	5	61	919	11294	-2.49	0	0.58	0.42	AEBP1 GPI IGSF8 LIMK1 PLOD1
181	GO:0009059 [5]: macromolecule biosynthesis	4	4	62	589	11624	-2.5	0	0.93	0.57	GPI GTPBP1 TPI1 TSTA3
182	GO:0050794 [3]: regulation of cellular process	3	3	63	789	11424	-2.5	0	0.21	0.18	CDKN2D FOXO3A TGFB1
183	GO:0009117 [6]: nucleotide metabolism	2	2	64	183	12030	-2.51	0	1.34	0.66	ATP6AP1 TPI1
184	GO:0015985 [7]: energy coupled proton transport, down electrochemical gradient	1	1	65	42	12171	-2.51	0	1.57	0.71	ATP6AP1
185	GO:0015986 [7]: ATP synthesis coupled proton transport	1	1	65	42	12171	-2.51	0	1.57	0.71	ATP6AP1
186	GO:0043285 [5]: biopolymer catabolism	4	4	62	602	11611	-2.51	0	0.89	0.55	AEBP1 GAA NPEPPS UBE2L3
187	GO:0006793 [5]: phosphorus metabolism	3	3	63	779	11434	-2.52	0	0.22	0.19	ATP6AP1 LIMK1 PCTK1
188	GO:0006796 [6]: phosphate metabolism	3	3	63	779	11434	-2.52	0	0.22	0.19	ATP6AP1 LIMK1 PCTK1
189	GO:0006766 [5]: vitamin metabolism	1	1	65	43	12170	-2.53	0	1.55	0.71	TPI1
190	GO:0006576 [6]: biogenic amine metabolism	1	1	65	44	12169	-2.54	0	1.53	0.71	ASMTL
191	GO:0000086 [7]: G2/M transition of mitotic cell cycle	1	1	65	45	12168	-2.56	0	1.51	0.69	CDKN2D
192	GO:0000074 [6]: regulation of cell cycle	3	3	63	395	11818	-2.57	0	1.02	0.58	CDKN2D PCTK1 TGFB1
193	GO:0006325 [7]: establishment and/or maintenance of chromatin architecture	2	2	64	194	12019	-2.57	0	1.26	0.65	H1FX HMGA1
194	GO:0006461 [7]: protein complex assembly	2	2	64	194	12019	-2.57	0	1.26	0.65	H1FX HMGA1
195	GO:0006952 [5]: defense response	4	4	62	834	11379	-2.57	0	0.4	0.3	CRSP7 GPI GTPBP1 PLA2G4B
196	GO:0042445 [5]: hormone metabolism	1	1	65	46	12167	-2.57	0	1.5	0.69	ASMTL
197	GO:0006955 [4]: immune response	3	3	63	744	11469	-2.58	0	0.26	0.2	GPI GTPBP1 PLA2G4B
198	GO:0006996 [5]: organelle organization and biogenesis	4	4	62	670	11543	-2.58	0	0.71	0.48	H1FX HMGA1 LIMK1 TNKS1BP1
199	GO:0007399 [5]: neurogenesis	3	3	63	400	11813	-2.58	0	1	0.58	GPI IGSF8 LIMK1
200	GO:0006753 [8]: nucleoside phosphate metabolism	1	1	65	47	12166	-2.59	0	1.48	0.69	ATP6AP1
201	GO:0006754 [7]: ATP biosynthesis	1	1	65	47	12166	-2.59	0	1.48	0.69	ATP6AP1
202	GO:0008610 [6]: lipid biosynthesis	2	2	64	199	12014	-2.59	0	1.22	0.65	AGPAT2 TPI1
203	GO:0007049 [5]: cell cycle	4	4	62	709	11504	-2.59	0	0.62	0.43	CDKN2D HMGA1 PCTK1 TGFB1
204	GO:0006082 [5]: organic acid metabolism	3	3	63	411	11802	-2.6	0	0.95	0.57	AGPAT2 PLA2G4B TPI1
205	GO:0006323 [6]: DNA packaging	2	2	64	202	12011	-2.6	0	1.2	0.65	H1FX HMGA1
206	GO:0019752 [6]: carboxylic acid metabolism	3	3	63	409	11804	-2.6	0	0.96	0.57	AGPAT2 PLA2G4B TPI1
207	GO:0006352 [8]: transcription initiation	1	1	65	49	12164	-2.62	0	1.44	0.69	CRSP7
208	GO:0006366 [8]: transcription from Pol II promoter	3	3	63	427	11786	-2.63	0	0.9	0.56	CRSP7 FOSL2 FOXO3A
209	GO:0044255 [5]: cellular lipid metabolism	3	3	63	426	11787	-2.63	0	0.9	0.56	AGPAT2 PLA2G4B TPI1
210	GO:0006811 [5]: ion transport	3	3	63	701	11512	-2.63	0	0.3	0.22	ATP6AP1 SLC39A7 TRPM4
211	GO:0006575 [6]: amino acid derivative metabolism	1	1	65	50	12163	-2.64	0	1.42	0.69	ASMTL
212	GO:0045941 [7]: positive regulation of transcription	1	1	65	51	12162	-2.65	0	1.41	0.69	HMGA1
213	GO:0046034 [6]: ATP metabolism	1	1	65	51	12162	-2.65	0	1.41	0.69	ATP6AP1
214	GO:0008654 [8]: phospholipid biosynthesis	1	1	65	51	12162	-2.65	0	1.41	0.69	AGPAT2
215	GO:0006633 [7]: fatty acid biosynthesis	1	1	65	52	12161	-2.66	0	1.39	0.68	TPI1
216	GO:0016070 [5]: RNA metabolism	3	3	63	448	11765	-2.66	0	0.82	0.54	PTBP1 SF3A1 U2AF1L2
217	GO:0046483 [5]: heterocycle metabolism	1	1	65	53	12160	-2.68	0	1.37	0.67	ASMTL
218	GO:0006812 [6]: cation transport	3	3	63	467	11746	-2.68	0	0.76	0.51	ATP6AP1 SLC39A7 TRPM4
219	GO:0015031 [5]: protein transport	3	3	63	474	11739	-2.69	0	0.74	0.5	KDELR1 KPNA1 TIMM44
220	GO:0050876 [4]: reproductive physiological process	1	1	65	54	12159	-2.69	0	1.36	0.67	PLA2G4B
221	GO:0045184 [5]: establishment of protein localization	3	3	63	476	11737	-2.69	0	0.74	0.5	KDELR1 KPNA1 TIMM44
222	GO:0016310 [7]: phosphorylation	3	3	63	634	11579	-2.7	0	0.4	0.29	ATP6AP1 LIMK1 PCTK1
223	GO:0045935 [6]: positive regulation of nucleobase, nucleoside, nucleotide and nucleic acid metabolism	1	1	65	55	12158	-2.7	0	1.34	0.66	HMGA1
224	GO:0008104 [4]: protein localization	3	3	63	489	11724	-2.7	0	0.7	0.48	KDELR1 KPNA1 TIMM44
225	GO:0046907 [5]: intracellular transport	3	3	63	502	11711	-2.71	0	0.67	0.47	KDELR1 KPNA1 TIMM44
226	GO:0006357 [8]: regulation of transcription from Pol II promoter	2	2	64	229	11984	-2.71	0	1.04	0.58	CRSP7 FOSL2
227	GO:0030163 [6]: protein catabolism	3	3	63	596	11617	-2.72	0	0.46	0.34	AEBP1 NPEPPS UBE2L3
228	GO:0000082 [7]: G1/S transition of mitotic cell cycle	1	1	65	56	12157	-2.72	0	1.33	0.66	CDKN2D
229	GO:0006259 [5]: DNA metabolism	3	3	63	535	11678	-2.72	0	0.58	0.42	H1FX HMGA1 KPNA1
230	GO:0051244 [4]: regulation of cellular physiological process	3	3	63	564	11649	-2.73	0	0.52	0.38	CDKN2D FOXO3A TGFB1
231	GO:0007155 [4]: cell adhesion	3	3	63	579	11634	-2.73	0	0.49	0.35	AEBP1 TSTA3 ZYX
232	GO:0044257 [7]: cellular protein catabolism	3	3	63	581	11632	-2.73	0	0.49	0.35	AEBP1 NPEPPS UBE2L3
233	GO:0006508 [8]: proteolysis and peptidolysis	3	3	63	581	11632	-2.73	0	0.49	0.35	AEBP1 NPEPPS UBE2L3
234	GO:0006397 [7]: mRNA processing	2	2	64	235	11978	-2.73	0	1.01	0.58	PTBP1 SF3A1
235	GO:0007264 [6]: small GTPase mediated signal transduction	2	2	64	239	11974	-2.74	0	0.99	0.58	LIMK1 RRAS
236	GO:0006468 [8]: protein amino acid phosphorylation	2	2	64	535	11678	-2.74	0	0.23	0.19	LIMK1 PCTK1
237	GO:0006869 [5]: lipid transport	1	1	65	58	12155	-2.75	0	1.3	0.65	HMGA1
238	GO:0007267 [4]: cell-cell signaling	2	2	64	536	11677	-2.75	0	0.23	0.19	TGFB1 ZYX
239	GO:0007050 [7]: cell cycle arrest	1	1	65	59	12154	-2.75	0	1.28	0.65	CDKN2D
240	GO:0006412 [6]: protein biosynthesis	2	2	64	529	11684	-2.76	0	0.24	0.19	GTPBP1 TSTA3
241	GO:0042981 [6]: regulation of apoptosis	2	2	64	248	11965	-2.77	0	0.94	0.57	FOXO3A TGFB1
242	GO:0051170 [7]: nuclear import	1	1	65	61	12152	-2.77	0	1.26	0.65	KPNA1
243	GO:0006606 [7]: protein-nucleus import	1	1	65	61	12152	-2.77	0	1.26	0.65	KPNA1
244	GO:0043067 [5]: regulation of programmed cell death	2	2	64	250	11963	-2.77	0	0.93	0.57	FOXO3A TGFB1
245	GO:0016071 [6]: mRNA metabolism	2	2	64	254	11959	-2.77	0	0.91	0.56	PTBP1 SF3A1
246	GO:0008544 [7]: epidermis development	1	1	65	62	12151	-2.78	0	1.24	0.65	PLOD1
247	GO:0009145 [8]: purine nucleoside triphosphate biosynthesis	1	1	65	62	12151	-2.78	0	1.24	0.65	ATP6AP1
248	GO:0009201 [8]: ribonucleoside triphosphate biosynthesis	1	1	65	62	12151	-2.78	0	1.24	0.65	ATP6AP1
249	GO:0009206 [9]: purine ribonucleoside triphosphate biosynthesis	1	1	65	62	12151	-2.78	0	1.24	0.65	ATP6AP1
250	GO:0006752 [7]: group transfer coenzyme metabolism	1	1	65	63	12150	-2.8	0	1.23	0.65	ATP6AP1
251	GO:0009142 [7]: nucleoside triphosphate biosynthesis	1	1	65	63	12150	-2.8	0	1.23	0.65	ATP6AP1
252	GO:0051243 [5]: negative regulation of cellular physiological process	2	2	64	263	11950	-2.8	0	0.87	0.55	CDKN2D TGFB1
253	GO:0043207 [5]: response to external biotic stimulus	2	2	64	500	11713	-2.8	0	0.28	0.2	GPI PLA2G4B
254	GO:0046467 [7]: membrane lipid biosynthesis	1	1	65	65	12148	-2.82	0	1.2	0.65	AGPAT2
255	GO:0006334 [8]: nucleosome assembly	1	1	65	65	12148	-2.82	0	1.2	0.65	H1FX
256	GO:0009144 [8]: purine nucleoside triphosphate metabolism	1	1	65	66	12147	-2.83	0	1.19	0.65	ATP6AP1
257	GO:0009199 [8]: ribonucleoside triphosphate metabolism	1	1	65	66	12147	-2.83	0	1.19	0.65	ATP6AP1
258	GO:0009205 [9]: purine ribonucleoside triphosphate metabolism	1	1	65	66	12147	-2.83	0	1.19	0.65	ATP6AP1
259	GO:0006310 [6]: DNA recombination	1	1	65	67	12146	-2.83	0	1.18	0.65	KPNA1
260	GO:0009613 [5]: response to pest, pathogen or parasite	2	2	64	469	11744	-2.85	0	0.32	0.23	GPI PLA2G4B
261	GO:0009141 [7]: nucleoside triphosphate metabolism	1	1	65	69	12144	-2.85	0	1.16	0.63	ATP6AP1
262	GO:0017038 [6]: protein import	1	1	65	72	12141	-2.87	0	1.12	0.62	KPNA1
263	GO:0006818 [5]: hydrogen transport	1	1	65	72	12141	-2.87	0	1.12	0.62	ATP6AP1
264	GO:0009309 [6]: amine biosynthesis	1	1	65	72	12141	-2.87	0	1.12	0.62	ASMTL
265	GO:0015992 [6]: proton transport	1	1	65	71	12142	-2.87	0	1.13	0.62	ATP6AP1
266	GO:0007398 [6]: ectoderm development	1	1	65	71	12142	-2.87	0	1.13	0.62	PLOD1
267	GO:0006261 [7]: DNA-dependent DNA replication	1	1	65	74	12139	-2.89	0	1.1	0.61	HMGA1
268	GO:0043118 [4]: negative regulation of physiological process	2	2	64	417	11796	-2.89	0	0.41	0.3	CDKN2D TGFB1
269	GO:0043119 [4]: positive regulation of physiological process	2	2	64	335	11878	-2.9	0	0.61	0.43	FOXO3A HMGA1
270	GO:0009152 [8]: purine ribonucleotide biosynthesis	1	1	65	75	12138	-2.9	0	1.09	0.6	ATP6AP1
271	GO:0006164 [7]: purine nucleotide biosynthesis	1	1	65	79	12134	-2.92	0	1.05	0.58	ATP6AP1
272	GO:0009150 [8]: purine ribonucleotide metabolism	1	1	65	78	12135	-2.93	0	1.06	0.58	ATP6AP1
273	GO:0016042 [5]: lipid catabolism	1	1	65	82	12131	-2.95	0	1.02	0.58	PLA2G4B
274	GO:0006163 [7]: purine nucleotide metabolism	1	1	65	82	12131	-2.95	0	1.02	0.58	ATP6AP1
275	GO:0009893 [5]: positive regulation of metabolism	1	1	65	81	12132	-2.95	0	1.03	0.58	HMGA1
276	GO:0006119 [6]: oxidative phosphorylation	1	1	65	81	12132	-2.95	0	1.03	0.58	ATP6AP1
277	GO:0009260 [7]: ribonucleotide biosynthesis	1	1	65	81	12132	-2.95	0	1.03	0.58	ATP6AP1
278	GO:0009259 [7]: ribonucleotide metabolism	1	1	65	85	12128	-2.97	0	0.99	0.58	ATP6AP1
279	GO:0030001 [7]: metal ion transport	1	1	65	343	11870	-2.97	0	0.17	0.14	SLC39A7
280	GO:0045786 [7]: negative regulation of cell cycle	1	1	65	89	12124	-3	0	0.95	0.57	CDKN2D
281	GO:0006725 [5]: aromatic compound metabolism	1	1	65	89	12124	-3	0	0.95	0.57	ASMTL
282	GO:0009108 [7]: coenzyme biosynthesis	1	1	65	89	12124	-3	0	0.95	0.57	ATP6AP1
283	GO:0007599 [5]: hemostasis	1	1	65	90	12123	-3	0	0.94	0.57	GPI
284	GO:0007010 [6]: cytoskeleton organization and biogenesis	1	1	65	325	11888	-3.01	0	0.18	0.16	LIMK1
285	GO:0006916 [8]: anti-apoptosis	1	1	65	91	12122	-3.01	0	0.94	0.57	TGFB1
286	GO:0051169 [6]: nuclear transport	1	1	65	94	12119	-3.03	0	0.91	0.56	KPNA1
287	GO:0045859 [4]: regulation of protein kinase activity	1	1	65	95	12118	-3.03	0	0.9	0.56	CDKN2D
288	GO:0009308 [5]: amine metabolism	1	1	65	310	11903	-3.04	0	0.2	0.17	ASMTL
289	GO:0016568 [8]: chromatin modification	1	1	65	99	12114	-3.05	0	0.87	0.55	HMGA1
290	GO:0030036 [8]: actin cytoskeleton organization and biogenesis	1	1	65	100	12113	-3.06	0	0.86	0.55	LIMK1
291	GO:0050878 [4]: regulation of body fluids	1	1	65	100	12113	-3.06	0	0.86	0.55	GPI
292	GO:0006913 [6]: nucleocytoplasmic transport	1	1	65	101	12112	-3.06	0	0.86	0.55	KPNA1
293	GO:0043066 [7]: negative regulation of apoptosis	1	1	65	102	12111	-3.06	0	0.85	0.55	TGFB1
294	GO:0043069 [6]: negative regulation of programmed cell death	1	1	65	103	12110	-3.07	0	0.84	0.55	TGFB1
295	GO:0051188 [6]: cofactor biosynthesis	1	1	65	103	12110	-3.07	0	0.84	0.55	ATP6AP1
296	GO:0016192 [5]: vesicle-mediated transport	1	1	65	298	11915	-3.07	0	0.22	0.18	LRP10
297	GO:0015672 [7]: monovalent inorganic cation transport	1	1	65	290	11923	-3.08	0	0.23	0.19	ATP6AP1
298	GO:0009888 [5]: histogenesis	1	1	65	109	12104	-3.09	0	0.8	0.52	PLOD1
299	GO:0006486 [8]: protein amino acid glycosylation	1	1	65	109	12104	-3.09	0	0.8	0.52	TSTA3
300	GO:0030029 [7]: actin filament-based process	1	1	65	110	12103	-3.1	0	0.79	0.52	LIMK1
301	GO:0009611 [5]: response to wounding	1	1	65	285	11928	-3.1	0	0.24	0.19	PLA2G4B
302	GO:0019941 [9]: modification-dependent protein catabolism	1	1	65	113	12100	-3.11	0	0.78	0.51	UBE2L3
303	GO:0006511 [10]: ubiquitin-dependent protein catabolism	1	1	65	113	12100	-3.11	0	0.78	0.51	UBE2L3
304	GO:0000910 [5]: cytokinesis	1	1	65	115	12098	-3.11	0	0.76	0.51	PPP1CC
305	GO:0009101 [7]: glycoprotein biosynthesis	1	1	65	115	12098	-3.11	0	0.76	0.51	TSTA3
306	GO:0001501 [5]: skeletal development	1	1	65	120	12093	-3.13	0	0.73	0.5	AEBP1
307	GO:0012502 [7]: induction of programmed cell death	1	1	65	122	12091	-3.13	0	0.72	0.5	FOXO3A
308	GO:0016049 [4]: cell growth	1	1	65	122	12091	-3.13	0	0.72	0.5	TGFB1
309	GO:0006917 [8]: induction of apoptosis	1	1	65	122	12091	-3.13	0	0.72	0.5	FOXO3A
310	GO:0008361 [5]: regulation of cell size	1	1	65	122	12091	-3.13	0	0.72	0.5	TGFB1
311	GO:0006519 [5]: amino acid and derivative metabolism	1	1	65	264	11949	-3.13	0	0.27	0.2	ASMTL
312	GO:0042127 [5]: regulation of cell proliferation	1	1	65	259	11954	-3.13	0	0.28	0.2	CDKN2D
313	GO:0051242 [5]: positive regulation of cellular physiological process	1	1	65	260	11953	-3.14	0	0.28	0.2	FOXO3A
314	GO:0006897 [6]: endocytosis	1	1	65	126	12087	-3.14	0	0.7	0.48	LRP10
315	GO:0043068 [6]: positive regulation of programmed cell death	1	1	65	130	12083	-3.15	0	0.68	0.47	FOXO3A
316	GO:0008285 [6]: negative regulation of cell proliferation	1	1	65	130	12083	-3.15	0	0.68	0.47	CDKN2D
317	GO:0043065 [7]: positive regulation of apoptosis	1	1	65	129	12084	-3.15	0	0.68	0.47	FOXO3A
318	GO:0006936 [3]: muscle contraction	1	1	65	136	12077	-3.16	0	0.65	0.46	PPP1R12B
319	GO:0009100 [7]: glycoprotein metabolism	1	1	65	132	12081	-3.16	0	0.67	0.47	TSTA3
320	GO:0009165 [6]: nucleotide biosynthesis	1	1	65	132	12081	-3.16	0	0.67	0.47	ATP6AP1
321	GO:0006260 [6]: DNA replication	1	1	65	143	12070	-3.18	0	0.61	0.43	HMGA1
322	GO:0050793 [3]: regulation of development	1	1	65	154	12059	-3.19	0	0.56	0.41	NOTCH3
323	GO:0040007 [3]: growth	1	1	65	153	12060	-3.19	0	0.57	0.41	TGFB1
324	GO:0000902 [4]: cellular morphogenesis	1	1	65	161	12052	-3.19	0	0.54	0.38	TGFB1
325	GO:0007167 [6]: enzyme linked receptor protein signaling pathway	1	1	65	150	12063	-3.19	0	0.58	0.42	TGFB1
326	GO:0030154 [3]: cell differentiation	1	1	65	213	12000	-3.2	0	0.37	0.28	NOTCH3
327	GO:0006959 [5]: humoral immune response	1	1	65	162	12051	-3.2	0	0.53	0.38	GPI
328	GO:0000067 [6]: DNA replication and chromosome cycle	1	1	65	184	12029	-3.2	0	0.46	0.34	HMGA1
329	GO:0000278 [6]: mitotic cell cycle	1	1	65	195	12018	-3.2	0	0.42	0.31	CDKN2D
330	GO:0006954 [5]: inflammatory response	1	1	65	195	12018	-3.2	0	0.42	0.31	PLA2G4B
331	GO:0019932 [6]: second-messenger-mediated signaling	1	1	65	178	12035	-3.21	0	0.48	0.34	PLA2G4B
332	GO:0016337 [5]: cell-cell adhesion	1	1	65	180	12033	-3.21	0	0.47	0.34	TSTA3
