# Supplementary material for: Latent Factor Analysis to Discover Pathway-Associated Putative Segmental Aneuploidies in Human Cancers
Source: PLoS Comput Biol. 2010 Sep 2;6(9):e1000920. doi: 10.1371/journal.pcbi.1000920 (PMC2932681; doi:10.1371/journal.pcbi.1000920)
Supplement: Table S3 — Full gather analysis of gene ontology for each factor. (0.43 MB ZIP) [file pcbi.1000920.s008.zip › Factor_Gather_GO/factor29_GO.txt]

#	Annotation	Total Genes With Ann	Your Genes (With Ann)	Your Genes (No Ann)	Genome (With Ann)	Genome (No Ann)	ln(Bayes factor)	neg ln(p value)	FE: neg ln(p value)	FE: neg ln(FDR)	Genes
1	GO:0008152 [3]: metabolism	25	25	3	6940	5311	5.25	8.6	8.45	3.13	AARS AFG3L2 AP1G1 BF CEPT1 CPSF5 CSNK2A2 CYLD DDAH1 DNAJA2 EIF2S2 FA2H GNPDA1 HAS3 HERPUD1 HSBP1 INSIG1 MAP1LC3B NFAT5 NOL3 NQO1 SF3B3 SLC7A5 TERF2IP ZNF161
2	GO:0044238 [4]: primary metabolism	22	22	6	6264	5987	2.84	6.21	5.91	1.97	AARS AFG3L2 AP1G1 BF CEPT1 CPSF5 CSNK2A2 CYLD DDAH1 DNAJA2 EIF2S2 GNPDA1 HAS3 HERPUD1 HSBP1 MAP1LC3B NFAT5 NOL3 SF3B3 SLC7A5 TERF2IP ZNF161
3	GO:0046348 [7]: amino sugar catabolism	1	1	27	0	12251	2.72	6.16	6.08	1.97	GNPDA1
4	GO:0006043 [8]: glucosamine catabolism	1	1	27	0	12251	2.72	6.16	6.08	1.97	GNPDA1
5	GO:0006807 [4]: nitrogen compound metabolism	2	2	26	38	12213	2.26	5.55	5.6	1.88	DDAH1 NQO1
6	GO:0044237 [4]: cellular metabolism	22	22	6	6543	5708	2.16	5.43	5.21	1.83	AARS AFG3L2 AP1G1 BF CEPT1 CPSF5 CSNK2A2 CYLD DDAH1 DNAJA2 EIF2S2 GNPDA1 HERPUD1 HSBP1 MAP1LC3B NFAT5 NOL3 NQO1 SF3B3 SLC7A5 TERF2IP ZNF161
7	GO:0009308 [5]: amine metabolism	4	4	24	307	11944	2.04	5.32	5.28	1.83	AARS DDAH1 GNPDA1 SLC7A5
8	GO:0006419 [9]: alanyl-tRNA aminoacylation	1	1	27	2	12249	1.62	4.91	4.99	1.74	AARS
9	GO:0006396 [6]: RNA processing	4	4	24	364	11887	1.48	4.74	4.69	1.74	AARS CPSF5 NOL3 SF3B3
10	GO:0043170 [4]: macromolecule metabolism	13	13	15	3133	9118	1.35	4.65	4.29	1.74	AARS AFG3L2 AP1G1 BF CSNK2A2 CYLD DNAJA2 EIF2S2 GNPDA1 HAS3 HERPUD1 MAP1LC3B SF3B3
11	GO:0007263 [6]: nitric oxide mediated signal transduction	1	1	27	4	12247	1.11	4.41	4.48	1.74	DDAH1
12	GO:0006520 [6]: amino acid metabolism	3	3	25	223	12028	0.99	4.31	4.24	1.74	AARS DDAH1 SLC7A5
13	GO:0006527 [6]: arginine catabolism	1	1	27	5	12246	0.93	4.25	4.3	1.74	DDAH1
14	GO:0006914 [4]: autophagy	1	1	27	5	12246	0.93	4.25	4.3	1.74	MAP1LC3B
15	GO:0006397 [7]: mRNA processing	3	3	25	234	12017	0.88	4.21	4.12	1.74	CPSF5 NOL3 SF3B3
16	GO:0044260 [5]: cellular macromolecule metabolism	12	12	16	2974	9277	0.83	4.16	3.74	1.74	AARS AFG3L2 AP1G1 BF CSNK2A2 CYLD DNAJA2 EIF2S2 GNPDA1 HERPUD1 MAP1LC3B SF3B3
17	GO:0016070 [5]: RNA metabolism	4	4	24	447	11804	0.83	4.16	4	1.74	AARS CPSF5 NOL3 SF3B3
18	GO:0016071 [6]: mRNA metabolism	3	3	25	253	11998	0.69	4.01	3.91	1.74	CPSF5 NOL3 SF3B3
19	GO:0044270 [5]: nitrogen compound catabolism	1	1	27	7	12244	0.66	3.96	4.01	1.74	DDAH1
20	GO:0006044 [8]: N-acetylglucosamine metabolism	1	1	27	7	12244	0.66	3.96	4.01	1.74	GNPDA1
21	GO:0007516 [5]: hemocyte development	1	1	27	7	12244	0.66	3.96	4.01	1.74	BLNK
22	GO:0006519 [5]: amino acid and derivative metabolism	3	3	25	262	11989	0.6	3.91	3.82	1.74	AARS DDAH1 SLC7A5
23	GO:0042386 [4]: hemocyte differentiation (sensu Arthropoda)	1	1	27	8	12243	0.54	3.87	3.9	1.74	BLNK
24	GO:0006041 [7]: glucosamine metabolism	1	1	27	8	12243	0.54	3.87	3.9	1.74	GNPDA1
25	GO:0007271 [8]: synaptic transmission, cholinergic	1	1	27	8	12243	0.54	3.87	3.9	1.74	NQO1
26	GO:0044267 [6]: cellular protein metabolism	11	11	17	2776	9475	0.44	3.77	3.32	1.64	AARS AFG3L2 AP1G1 BF CSNK2A2 CYLD DNAJA2 EIF2S2 HERPUD1 MAP1LC3B SF3B3
27	GO:0007286 [4]: spermatid development	1	1	27	9	12242	0.44	3.77	3.79	1.74	CSNK2A2
28	GO:0019538 [5]: protein metabolism	11	11	17	2797	9454	0.4	3.77	3.27	1.63	AARS AFG3L2 AP1G1 BF CSNK2A2 CYLD DNAJA2 EIF2S2 HERPUD1 MAP1LC3B SF3B3
29	GO:0007270 [7]: nerve-nerve synaptic transmission	1	1	27	10	12241	0.34	3.65	3.7	1.74	NQO1
30	GO:0009636 [7]: response to toxin	1	1	27	11	12240	0.25	3.6	3.61	1.74	NQO1
31	GO:0006525 [5]: arginine metabolism	1	1	27	11	12240	0.25	3.6	3.61	1.74	DDAH1
32	GO:0006957 [7]: complement activation, alternative pathway	1	1	27	11	12240	0.25	3.6	3.61	1.74	BF
33	GO:0044248 [5]: cellular catabolism	5	5	23	830	11421	0.21	3.55	3.26	1.63	AFG3L2 BF CYLD DDAH1 GNPDA1
34	GO:0046209 [5]: nitric oxide metabolism	1	1	27	12	12239	0.18	3.5	3.53	1.74	NQO1
35	GO:0000051 [4]: urea cycle intermediate metabolism	1	1	27	12	12239	0.18	3.5	3.53	1.74	DDAH1
36	GO:0006040 [6]: amino sugar metabolism	1	1	27	12	12239	0.18	3.5	3.53	1.74	GNPDA1
37	GO:0006809 [5]: nitric oxide biosynthesis	1	1	27	12	12239	0.18	3.5	3.53	1.74	NQO1
38	GO:0009065 [8]: glutamine family amino acid catabolism	1	1	27	13	12238	0.11	3.45	3.46	1.69	DDAH1
39	GO:0050875 [3]: cellular physiological process	25	25	3	9070	3181	0.1	3.4	3.12	1.58	AARS AFG3L2 AP1G1 BF BLNK CEPT1 CPSF5 CSNK2A2 CYLD DDAH1 DNAJA2 EIF2S2 GNPDA1 HERPUD1 HSBP1 INSIG1 MAP1LC3B NFAT5 NOL3 NQO1 SEMA6A SF3B3 SLC7A5 TERF2IP ZNF161
40	GO:0030183 [5]: B-cell differentiation	1	1	27	15	12236	-0.03	0	3.33	1.64	BLNK
41	GO:0000080 [7]: G1 phase of mitotic cell cycle	1	1	27	15	12236	-0.03	0	3.33	1.64	DNAJA2
42	GO:0009056 [4]: catabolism	5	5	23	904	11347	-0.08	0	2.96	1.47	AFG3L2 BF CYLD DDAH1 GNPDA1
43	GO:0007004 [9]: telomerase-dependent telomere maintenance	1	1	27	17	12234	-0.14	0	3.21	1.6	TERF2IP
44	GO:0043283 [4]: biopolymer metabolism	7	7	21	1604	10647	-0.18	0	2.73	1.42	AARS AFG3L2 BF CPSF5 CYLD NOL3 SF3B3
45	GO:0000723 [8]: telomere maintenance	1	1	27	18	12233	-0.19	0	3.16	1.6	TERF2IP
46	GO:0007411 [6]: axon guidance	1	1	27	18	12233	-0.19	0	3.16	1.6	SEMA6A
47	GO:0043037 [7]: translation	2	2	26	161	12090	-0.3	0	2.94	1.47	AARS EIF2S2
48	GO:0006959 [5]: humoral immune response	2	2	26	161	12090	-0.3	0	2.94	1.47	BF BLNK
49	GO:0000375 [8]: RNA splicing, via transesterification reactions	2	2	26	168	12083	-0.38	0	2.87	1.45	NOL3 SF3B3
50	GO:0000377 [9]: RNA splicing, via transesterification reactions with bulged adenosine as nucleophile	2	2	26	168	12083	-0.38	0	2.87	1.45	NOL3 SF3B3
51	GO:0000398 [8]: nuclear mRNA splicing, via spliceosome	2	2	26	168	12083	-0.38	0	2.87	1.45	NOL3 SF3B3
52	GO:0044265 [6]: cellular macromolecule catabolism	4	4	24	691	11560	-0.41	0	2.65	1.41	AFG3L2 BF CYLD GNPDA1
53	GO:0019752 [6]: carboxylic acid metabolism	3	3	25	409	11842	-0.42	0	2.72	1.42	AARS DDAH1 SLC7A5
54	GO:0006082 [5]: organic acid metabolism	3	3	25	411	11840	-0.43	0	2.7	1.42	AARS DDAH1 SLC7A5
55	GO:0009057 [5]: macromolecule catabolism	4	4	24	706	11545	-0.46	0	2.59	1.41	AFG3L2 BF CYLD GNPDA1
56	GO:0007582 [2]: physiological process	27	27	1	10435	1816	-0.46	0	2.72	1.42	AARS AFG3L2 AP1G1 BF BLNK CEPT1 CPSF5 CSNK2A2 CYLD DDAH1 DNAJA2 EIF2S2 FA2H GNPDA1 HAS3 HERPUD1 HSBP1 INSIG1 MAP1LC3B NFAT5 NOL3 NQO1 SEMA6A SF3B3 SLC7A5 TERF2IP ZNF161
57	GO:0006366 [8]: transcription from Pol II promoter	3	3	25	427	11824	-0.51	0	2.61	1.41	HSBP1 NFAT5 ZNF161
58	GO:0019953 [4]: sexual reproduction	2	2	26	182	12069	-0.51	0	2.73	1.42	CSNK2A2 GNPDA1
59	GO:0000003 [3]: reproduction	2	2	26	183	12068	-0.51	0	2.72	1.42	CSNK2A2 GNPDA1
60	GO:0042113 [7]: B-cell activation	1	1	27	26	12225	-0.52	0	2.82	1.42	BLNK
61	GO:0006461 [7]: protein complex assembly	2	2	26	194	12057	-0.6	0	2.62	1.41	AP1G1 SF3B3
62	GO:0008380 [7]: RNA splicing	2	2	26	196	12055	-0.62	0	2.6	1.41	NOL3 SF3B3
63	GO:0009613 [5]: response to pest, pathogen or parasite	3	3	25	468	11783	-0.7	0	2.4	1.34	BF BLNK ZNF161
64	GO:0030098 [4]: lymphocyte differentiation	1	1	27	32	12219	-0.7	0	2.62	1.41	BLNK
65	GO:0030154 [3]: cell differentiation	2	2	26	212	12039	-0.74	0	2.46	1.36	BLNK CSNK2A2
66	GO:0007409 [6]: axonogenesis	1	1	27	34	12217	-0.76	0	2.57	1.4	SEMA6A
67	GO:0043207 [5]: response to external biotic stimulus	3	3	25	499	11752	-0.82	0	2.26	1.28	BF BLNK ZNF161
68	GO:0006956 [6]: complement activation	1	1	27	38	12213	-0.86	0	2.46	1.36	BF
69	GO:0008033 [7]: tRNA processing	1	1	27	38	12213	-0.86	0	2.46	1.36	AARS
70	GO:0009064 [7]: glutamine family amino acid metabolism	1	1	27	38	12213	-0.86	0	2.46	1.36	DDAH1
71	GO:0006357 [8]: regulation of transcription from Pol II promoter	2	2	26	229	12022	-0.86	0	2.33	1.31	HSBP1 ZNF161
72	GO:0007338 [6]: fertilization (sensu Metazoa)	1	1	27	39	12212	-0.89	0	2.44	1.35	GNPDA1
73	GO:0006950 [4]: response to stress	4	4	24	846	11405	-0.89	0	2.08	1.22	BF BLNK HERPUD1 ZNF161
74	GO:0007588 [4]: excretion	1	1	27	40	12211	-0.91	0	2.41	1.34	NFAT5
75	GO:0009566 [5]: fertilization	1	1	27	41	12210	-0.93	0	2.39	1.34	GNPDA1
76	GO:0006805 [5]: xenobiotic metabolism	1	1	27	44	12207	-0.99	0	2.32	1.31	NQO1
77	GO:0006986 [5]: response to unfolded protein	1	1	27	47	12204	-1.06	0	2.26	1.28	HERPUD1
78	GO:0009410 [7]: response to xenobiotic stimulus	1	1	27	47	12204	-1.06	0	2.26	1.28	NQO1
79	GO:0051179 [3]: localization	2	2	26	1983	10268	-1.07	0	0.05	0.05	AP1G1 SLC7A5
80	GO:0043038 [7]: amino acid activation	1	1	27	49	12202	-1.08	0	2.22	1.28	AARS
81	GO:0043039 [8]: tRNA aminoacylation	1	1	27	49	12202	-1.08	0	2.22	1.28	AARS
82	GO:0006418 [8]: tRNA aminoacylation for protein translation	1	1	27	49	12202	-1.08	0	2.22	1.28	AARS
83	GO:0051234 [4]: establishment of localization	2	2	26	1975	10276	-1.08	0	0.05	0.05	AP1G1 SLC7A5
84	GO:0006810 [4]: transport	2	2	26	1973	10278	-1.09	0	0.05	0.05	AP1G1 SLC7A5
85	GO:0044257 [7]: cellular protein catabolism	3	3	25	581	11670	-1.11	0	1.92	1.16	AFG3L2 BF CYLD
86	GO:0006508 [8]: proteolysis and peptidolysis	3	3	25	581	11670	-1.11	0	1.92	1.16	AFG3L2 BF CYLD
87	GO:0008654 [8]: phospholipid biosynthesis	1	1	27	51	12200	-1.12	0	2.19	1.26	CEPT1
88	GO:0009607 [4]: response to biotic stimulus	4	4	24	954	11297	-1.14	0	1.77	1.1	BF BLNK HERPUD1 ZNF161
89	GO:0009063 [7]: amino acid catabolism	1	1	27	52	12199	-1.14	0	2.17	1.25	DDAH1
90	GO:0030163 [6]: protein catabolism	3	3	25	596	11655	-1.14	0	1.87	1.16	AFG3L2 BF CYLD
91	GO:0006413 [8]: translational initiation	1	1	27	53	12198	-1.16	0	2.15	1.25	EIF2S2
92	GO:0009611 [5]: response to wounding	2	2	26	284	11967	-1.17	0	1.98	1.18	BLNK ZNF161
93	GO:0006400 [7]: tRNA modification	1	1	27	54	12197	-1.17	0	2.14	1.24	AARS
94	GO:0043285 [5]: biopolymer catabolism	3	3	25	603	11648	-1.17	0	1.84	1.15	AFG3L2 BF CYLD
95	GO:0009310 [6]: amine catabolism	1	1	27	55	12196	-1.19	0	2.12	1.24	DDAH1
96	GO:0006865 [6]: amino acid transport	1	1	27	56	12195	-1.2	0	2.1	1.23	SLC7A5
97	GO:0016477 [5]: cell migration	1	1	27	59	12192	-1.25	0	2.05	1.21	SEMA6A
98	GO:0015837 [5]: amine transport	1	1	27	63	12188	-1.3	0	1.99	1.18	SLC7A5
99	GO:0000122 [9]: negative regulation of transcription from Pol II promoter	1	1	27	63	12188	-1.3	0	1.99	1.18	HSBP1
100	GO:0009451 [6]: RNA modification	1	1	27	64	12187	-1.31	0	1.98	1.18	AARS
101	GO:0046467 [7]: membrane lipid biosynthesis	1	1	27	65	12186	-1.33	0	1.96	1.17	CEPT1
102	GO:0007160 [5]: cell-matrix adhesion	1	1	27	66	12185	-1.34	0	1.95	1.17	CDA08
103	GO:0046649 [6]: lymphocyte activation	1	1	27	70	12181	-1.39	0	1.9	1.16	BLNK
104	GO:0030097 [5]: hemopoiesis	1	1	27	71	12180	-1.41	0	1.88	1.16	BLNK
105	GO:0015849 [5]: organic acid transport	1	1	27	72	12179	-1.41	0	1.87	1.16	SLC7A5
106	GO:0046942 [6]: carboxylic acid transport	1	1	27	72	12179	-1.41	0	1.87	1.16	SLC7A5
107	GO:0006139 [5]: nucleobase, nucleoside, nucleotide and nucleic acid metabolism	8	8	20	2959	9292	-1.42	0	1.02	0.62	AARS CPSF5 HSBP1 NFAT5 NOL3 SF3B3 TERF2IP ZNF161
108	GO:0006955 [4]: immune response	3	3	25	744	11507	-1.49	0	1.42	0.89	BF BLNK ZNF161
109	GO:0007165 [4]: signal transduction	5	5	23	2821	9430	-1.5	0	0.22	0.18	BLNK CSNK2A2 DDAH1 NFAT5 SEMA6A
110	GO:0006644 [7]: phospholipid metabolism	1	1	27	80	12171	-1.5	0	1.78	1.1	CEPT1
111	GO:0007154 [3]: cell communication	7	7	21	3468	8783	-1.53	0	0.33	0.26	BLNK CDA08 CSNK2A2 DDAH1 NFAT5 NQO1 SEMA6A
112	GO:0016052 [6]: carbohydrate catabolism	1	1	27	86	12165	-1.56	0	1.71	1.1	GNPDA1
113	GO:0044275 [7]: cellular carbohydrate catabolism	1	1	27	86	12165	-1.56	0	1.71	1.1	GNPDA1
114	GO:0045321 [5]: immune cell activation	1	1	27	86	12165	-1.56	0	1.71	1.1	BLNK
115	GO:0006968 [4]: cellular defense response	1	1	27	86	12165	-1.56	0	1.71	1.1	ZNF161
116	GO:0016055 [6]: Wnt receptor signaling pathway	1	1	27	87	12164	-1.57	0	1.7	1.1	CSNK2A2
117	GO:0045892 [8]: negative regulation of transcription, DNA-dependent	1	1	27	87	12164	-1.57	0	1.7	1.1	HSBP1
118	GO:0001775 [4]: cell activation	1	1	27	87	12164	-1.57	0	1.7	1.1	BLNK
119	GO:0006399 [6]: tRNA metabolism	1	1	27	87	12164	-1.57	0	1.7	1.1	AARS
120	GO:0045786 [7]: negative regulation of cell cycle	1	1	27	89	12162	-1.58	0	1.68	1.08	CYLD
121	GO:0009605 [4]: response to external stimulus	4	4	24	1259	10992	-1.59	0	1.13	0.69	BF BLNK NQO1 ZNF161
122	GO:0000074 [6]: regulation of cell cycle	2	2	26	396	11855	-1.59	0	1.47	0.9	CYLD DNAJA2
123	GO:0005975 [5]: carbohydrate metabolism	2	2	26	406	11845	-1.61	0	1.43	0.89	GNPDA1 HAS3
124	GO:0050789 [2]: regulation of biological process	6	6	22	2861	9390	-1.62	0	0.41	0.29	DNAJA2 HSBP1 NFAT5 NOL3 TERF2IP ZNF161
125	GO:0050874 [3]: organismal physiological process	5	5	23	1839	10412	-1.64	0	0.88	0.56	BF BLNK NFAT5 NQO1 ZNF161
126	GO:0006952 [5]: defense response	3	3	25	835	11416	-1.64	0	1.21	0.76	BF BLNK ZNF161
127	GO:0050791 [3]: regulation of physiological process	6	6	22	2547	9704	-1.65	0	0.61	0.41	DNAJA2 HSBP1 NFAT5 NOL3 TERF2IP ZNF161
128	GO:0050896 [3]: response to stimulus	5	5	23	1939	10312	-1.68	0	0.77	0.53	BF BLNK HERPUD1 NQO1 ZNF161
129	GO:0006351 [7]: transcription, DNA-dependent	3	3	25	1866	10385	-1.68	0	0.2	0.16	HSBP1 NFAT5 ZNF161
130	GO:0012501 [5]: programmed cell death	2	2	26	440	11811	-1.69	0	1.32	0.84	NOL3 SEMA6A
131	GO:0006915 [6]: apoptosis	2	2	26	438	11813	-1.7	0	1.33	0.84	NOL3 SEMA6A
132	GO:0006355 [7]: regulation of transcription, DNA-dependent	3	3	25	1810	10441	-1.73	0	0.22	0.18	HSBP1 NFAT5 ZNF161
133	GO:0019222 [4]: regulation of metabolism	4	4	24	2034	10217	-1.75	0	0.35	0.26	HSBP1 NFAT5 TERF2IP ZNF161
134	GO:0006464 [7]: protein modification	4	4	24	1505	10746	-1.75	0	0.78	0.53	CSNK2A2 CYLD HERPUD1 MAP1LC3B
135	GO:0008219 [4]: cell death	2	2	26	468	11783	-1.76	0	1.23	0.77	NOL3 SEMA6A
136	GO:0016265 [3]: death	2	2	26	472	11779	-1.76	0	1.22	0.77	NOL3 SEMA6A
137	GO:0019941 [9]: modification-dependent protein catabolism	1	1	27	113	12138	-1.77	0	1.47	0.9	CYLD
138	GO:0006511 [10]: ubiquitin-dependent protein catabolism	1	1	27	113	12138	-1.77	0	1.47	0.9	CYLD
139	GO:0006350 [6]: transcription	4	4	24	1965	10286	-1.78	0	0.39	0.29	HSBP1 NFAT5 TERF2IP ZNF161
140	GO:0007166 [5]: cell surface receptor linked signal transduction	2	2	26	1419	10832	-1.79	0	0.16	0.15	CSNK2A2 SEMA6A
141	GO:0019219 [5]: regulation of nucleobase, nucleoside, nucleotide and nucleic acid metabolism	4	4	24	1899	10352	-1.79	0	0.43	0.3	HSBP1 NFAT5 TERF2IP ZNF161
142	GO:0008284 [6]: positive regulation of cell proliferation	1	1	27	118	12133	-1.8	0	1.43	0.89	DNAJA2
143	GO:0045449 [6]: regulation of transcription	4	4	24	1873	10378	-1.8	0	0.45	0.31	HSBP1 NFAT5 TERF2IP ZNF161
144	GO:0009058 [4]: biosynthesis	3	3	25	986	11265	-1.8	0	0.93	0.58	AARS EIF2S2 NQO1
145	GO:0006643 [6]: membrane lipid metabolism	1	1	27	120	12131	-1.81	0	1.42	0.89	CEPT1
146	GO:0007275 [2]: development	4	4	24	1783	10468	-1.81	0	0.51	0.34	BLNK CSNK2A2 GNPDA1 SEMA6A
147	GO:0048232 [6]: male gamete generation	1	1	27	121	12130	-1.82	0	1.41	0.89	CSNK2A2
148	GO:0007283 [7]: spermatogenesis	1	1	27	121	12130	-1.82	0	1.41	0.89	CSNK2A2
149	GO:0016481 [7]: negative regulation of transcription	1	1	27	123	12128	-1.82	0	1.4	0.89	HSBP1
150	GO:0006897 [6]: endocytosis	1	1	27	126	12125	-1.85	0	1.38	0.87	AP1G1
151	GO:0008283 [4]: cell proliferation	3	3	25	1055	11196	-1.85	0	0.82	0.53	CYLD DNAJA2 INSIG1
152	GO:0045934 [6]: negative regulation of nucleobase, nucleoside, nucleotide and nucleic acid metabolism	1	1	27	131	12120	-1.87	0	1.34	0.85	HSBP1
153	GO:0006412 [6]: protein biosynthesis	2	2	26	529	11722	-1.87	0	1.07	0.65	AARS EIF2S2
154	GO:0009987 [2]: cellular process	26	26	2	10921	1330	-1.88	0	0.91	0.57	AARS AFG3L2 AP1G1 BF BLNK CDA08 CEPT1 CPSF5 CSNK2A2 CYLD DDAH1 DNAJA2 EIF2S2 GNPDA1 HERPUD1 HSBP1 INSIG1 MAP1LC3B NFAT5 NOL3 NQO1 SEMA6A SF3B3 SLC7A5 TERF2IP ZNF161
155	GO:0006512 [8]: ubiquitin cycle	2	2	26	545	11706	-1.89	0	1.03	0.62	CYLD MAP1LC3B
156	GO:0006091 [5]: generation of precursor metabolites and energy	2	2	26	567	11684	-1.92	0	0.98	0.61	GNPDA1 NQO1
157	GO:0051244 [4]: regulation of cellular physiological process	2	2	26	565	11686	-1.93	0	0.99	0.61	DNAJA2 NOL3
158	GO:0009059 [5]: macromolecule biosynthesis	2	2	26	591	11660	-1.95	0	0.93	0.58	AARS EIF2S2
159	GO:0007276 [5]: gametogenesis	1	1	27	147	12104	-1.95	0	1.24	0.77	CSNK2A2
160	GO:0009892 [5]: negative regulation of metabolism	1	1	27	155	12096	-1.99	0	1.2	0.76	HSBP1
161	GO:0009653 [3]: morphogenesis	2	2	26	1148	11103	-2.01	0	0.28	0.23	BLNK SEMA6A
162	GO:0006996 [5]: organelle organization and biogenesis	2	2	26	672	11579	-2.03	0	0.78	0.53	SEMA6A TERF2IP
163	GO:0007049 [5]: cell cycle	2	2	26	711	11540	-2.06	0	0.71	0.48	CYLD DNAJA2
164	GO:0007242 [5]: intracellular signaling cascade	2	2	26	989	11262	-2.08	0	0.4	0.29	BLNK DDAH1
165	GO:0006928 [4]: cell motility	1	1	27	181	12070	-2.08	0	1.07	0.65	SEMA6A
166	GO:0050794 [3]: regulation of cellular process	2	2	26	790	11461	-2.09	0	0.6	0.4	DNAJA2 NOL3
167	GO:0009887 [4]: organogenesis	2	2	26	922	11329	-2.09	0	0.46	0.31	BLNK SEMA6A
168	GO:0016043 [4]: cell organization and biogenesis	2	2	26	823	11428	-2.09	0	0.56	0.37	SEMA6A TERF2IP
169	GO:0048513 [3]: organ development	2	2	26	922	11329	-2.09	0	0.46	0.31	BLNK SEMA6A
170	GO:0044249 [5]: cellular biosynthesis	2	2	26	942	11309	-2.1	0	0.44	0.3	AARS EIF2S2
171	GO:0000278 [6]: mitotic cell cycle	1	1	27	195	12056	-2.13	0	1.01	0.62	DNAJA2
172	GO:0006954 [5]: inflammatory response	1	1	27	195	12056	-2.13	0	1.01	0.62	BLNK
173	GO:0008610 [6]: lipid biosynthesis	1	1	27	200	12051	-2.14	0	0.99	0.61	CEPT1
174	GO:0050877 [4]: neurophysiological process	1	1	27	807	11444	-2.14	0	0.16	0.15	NQO1
175	GO:0006793 [5]: phosphorus metabolism	1	1	27	781	11470	-2.17	0	0.17	0.15	CSNK2A2
176	GO:0006796 [6]: phosphate metabolism	1	1	27	781	11470	-2.17	0	0.17	0.15	CSNK2A2
177	GO:0006457 [7]: protein folding	1	1	27	216	12035	-2.18	0	0.93	0.58	DNAJA2
178	GO:0042221 [6]: response to chemical substance	1	1	27	229	12022	-2.21	0	0.89	0.56	NQO1
179	GO:0007001 [7]: chromosome organization and biogenesis (sensu Eukaryota)	1	1	27	230	12021	-2.22	0	0.88	0.56	TERF2IP
180	GO:0051276 [6]: chromosome organization and biogenesis	1	1	27	236	12015	-2.22	0	0.87	0.55	TERF2IP
181	GO:0007268 [6]: synaptic transmission	1	1	27	248	12003	-2.25	0	0.83	0.53	NQO1
182	GO:0042981 [6]: regulation of apoptosis	1	1	27	249	12002	-2.25	0	0.83	0.53	NOL3
183	GO:0042127 [5]: regulation of cell proliferation	1	1	27	259	11992	-2.26	0	0.8	0.53	DNAJA2
184	GO:0043067 [5]: regulation of programmed cell death	1	1	27	251	12000	-2.26	0	0.82	0.53	NOL3
185	GO:0019226 [5]: transmission of nerve impulse	1	1	27	255	11996	-2.26	0	0.81	0.53	NQO1
186	GO:0044262 [6]: cellular carbohydrate metabolism	1	1	27	257	11994	-2.26	0	0.8	0.53	GNPDA1
187	GO:0051242 [5]: positive regulation of cellular physiological process	1	1	27	260	11991	-2.26	0	0.79	0.53	DNAJA2
188	GO:0016310 [7]: phosphorylation	1	1	27	636	11615	-2.3	0	0.25	0.2	CSNK2A2
189	GO:0016192 [5]: vesicle-mediated transport	1	1	27	298	11953	-2.31	0	0.7	0.47	AP1G1
190	GO:0006886 [6]: intracellular protein transport	1	1	27	313	11938	-2.33	0	0.66	0.44	AP1G1
191	GO:0007155 [4]: cell adhesion	1	1	27	581	11670	-2.34	0	0.3	0.24	CDA08
192	GO:0007010 [6]: cytoskeleton organization and biogenesis	1	1	27	325	11926	-2.35	0	0.64	0.42	SEMA6A
193	GO:0006629 [5]: lipid metabolism	1	1	27	552	11699	-2.35	0	0.32	0.26	CEPT1
194	GO:0043119 [4]: positive regulation of physiological process	1	1	27	336	11915	-2.36	0	0.61	0.41	DNAJA2
195	GO:0006468 [8]: protein amino acid phosphorylation	1	1	27	536	11715	-2.36	0	0.34	0.26	CSNK2A2
196	GO:0006118 [6]: electron transport	1	1	27	354	11897	-2.36	0	0.58	0.39	NQO1
197	GO:0007267 [4]: cell-cell signaling	1	1	27	537	11714	-2.36	0	0.34	0.26	NQO1
198	GO:0046907 [5]: intracellular transport	1	1	27	504	11747	-2.37	0	0.37	0.28	AP1G1
199	GO:0008104 [4]: protein localization	1	1	27	491	11760	-2.37	0	0.38	0.29	AP1G1
200	GO:0009628 [5]: response to abiotic stimulus	1	1	27	380	11871	-2.38	0	0.53	0.35	NQO1
201	GO:0045184 [5]: establishment of protein localization	1	1	27	478	11773	-2.38	0	0.4	0.29	AP1G1
202	GO:0015031 [5]: protein transport	1	1	27	476	11775	-2.38	0	0.4	0.29	AP1G1
203	GO:0043118 [4]: negative regulation of physiological process	1	1	27	418	11833	-2.39	0	0.47	0.31	HSBP1
204	GO:0007399 [5]: neurogenesis	1	1	27	402	11849	-2.39	0	0.5	0.33	SEMA6A
205	GO:0044255 [5]: cellular lipid metabolism	1	1	27	428	11823	-2.39	0	0.46	0.31	CEPT1
