# Supplementary material for: Latent Factor Analysis to Discover Pathway-Associated Putative Segmental Aneuploidies in Human Cancers
Source: PLoS Comput Biol. 2010 Sep 2;6(9):e1000920. doi: 10.1371/journal.pcbi.1000920 (PMC2932681; doi:10.1371/journal.pcbi.1000920)
Supplement: Table S3 — Full gather analysis of gene ontology for each factor. (0.43 MB ZIP) [file pcbi.1000920.s008.zip › Factor_Gather_GO/factor3_GO.txt]

#	Annotation	Total Genes With Ann	Your Genes (With Ann)	Your Genes (No Ann)	Genome (With Ann)	Genome (No Ann)	ln(Bayes factor)	neg ln(p value)	FE: neg ln(p value)	FE: neg ln(FDR)	Genes
1	GO:0044237 [4]: cellular metabolism	78	78	28	6487	5686	6.9	10.07	11.07	5.57	AARS ADK ADM ADSL BRD1 C20orf129 C6orf149 C9orf95 CBX7 CCT4 CFLAR CIRBP CSTF3 CYBRD1 DR1 DUSP1 DYRK2 EIF2S2 FBXL5 FBXO11 FBXO33 FOXJ3 G10 GABPB2 GMNN GRPEL2 GTF3A HBS1L HMGA1 JMJD2A KLF4 MRPS17 MTF1 NFIL3 NME7 NPM1 NQO1 NSEP1 NXF1 ODAG PAK2 PAPOLA PFDN4 PGK1 PISD PLCD1 PQBP1 PSPH RABGGTB RABL3 RBM15 RBM17 RFC4 RNMT RPP40 RPS7 SAP18 SFRS3 SMNDC1 SP1 SPOP ST13 SYBL1 TEBP TLP19 TPI1 TXNL2 TXNRD1 UBE…
2	GO:0050875 [3]: cellular physiological process	96	96	10	8999	3174	6.63	9.78	10.95	5.57	AARS ADK ADM ADSL BRD1 C20orf129 C6orf149 C9orf95 CBX7 CCT4 CDCA7 CFLAR CIRBP COL8A2 CSTF3 CYBRD1 DNCH1 DR1 DUSP1 DYRK2 EIF2S2 FBXL5 FBXO11 FBXO33 FOXJ3 G10 GABPB2 GAS6 GMNN GNAI3 GRPEL2 GTF3A HBS1L HMGA1 JMJD2A KLF4 KPNA4 KPNB1 MRPS17 MTF1 NFIL3 NME7 NPM1 NQO1 NSEP1 NXF1 ODAG PAK2 PAPOLA PFDN4 PGK1 PISD PLCD1 PLSCR1 PQBP1 PSPH RAB4A RABGGTB RABL3 RAP1B RBM15 RBM17 RFC4 RNMT RPP40 RPS7 SAP18 SFRS…
3	GO:0008152 [3]: metabolism	80	80	26	6885	5288	5.9	9.09	10.04	5.07	AARS ADK ADM ADSL BRD1 C20orf129 C6orf149 C9orf95 CBX7 CCT4 CFLAR CIRBP CSTF3 CYBRD1 DR1 DUSP1 DYRK2 EIF2S2 FBXL5 FBXO11 FBXO33 FOXJ3 G10 GABPB2 GMNN GRPEL2 GTF3A HBS1L HDHD3 HMGA1 JMJD2A KLF4 MRPS17 MTF1 NFIL3 NME7 NPM1 NQO1 NSEP1 NXF1 ODAG PAK2 PAPOLA PFDN4 PGK1 PISD PLCD1 PQBP1 PSMC1 PSPH RABGGTB RABL3 RBM15 RBM17 RFC4 RNMT RPP40 RPS7 SAP18 SFRS3 SMNDC1 SP1 SPOP ST13 SYBL1 TEBP TLP19 TPI1 TXNL…
4	GO:0006139 [5]: nucleobase, nucleoside, nucleotide and nucleic acid metabolism	44	44	62	2923	9250	5.66	8.97	9.77	5.07	AARS ADK ADM ADSL BRD1 C20orf129 C9orf95 CBX7 CIRBP CSTF3 DR1 FOXJ3 G10 GABPB2 GMNN GTF3A HMGA1 JMJD2A KLF4 MTF1 NFIL3 NME7 NPM1 NSEP1 NXF1 ODAG PAPOLA PQBP1 RABL3 RBM15 RBM17 RFC4 RNMT RPP40 SAP18 SFRS3 SMNDC1 SP1 SPOP SYBL1 TPI1 YY1 ZNF165 ZNF207
5	GO:0044238 [4]: primary metabolism	73	73	33	6213	5960	4.69	8.4	8.75	4.28	AARS ADK ADM ADSL BRD1 C20orf129 C9orf95 CBX7 CCT4 CFLAR CIRBP CSTF3 DR1 DUSP1 DYRK2 EIF2S2 FBXL5 FBXO11 FBXO33 FOXJ3 G10 GABPB2 GMNN GRPEL2 GTF3A HBS1L HMGA1 JMJD2A KLF4 MRPS17 MTF1 NFIL3 NME7 NPM1 NSEP1 NXF1 ODAG PAK2 PAPOLA PFDN4 PGK1 PISD PLCD1 PQBP1 PSMC1 PSPH RABGGTB RABL3 RBM15 RBM17 RFC4 RNMT RPP40 RPS7 SAP18 SFRS3 SMNDC1 SP1 SPOP ST13 SYBL1 TEBP TPI1 UBE2I UBE2L3 UFD1L USP31 YME1L1 YY1 Z…
6	GO:0006397 [7]: mRNA processing	9	9	97	228	11945	4.03	7.77	8.49	4.2	CIRBP CSTF3 NXF1 PAPOLA RBM17 RNMT SFRS3 SMNDC1 SPOP
7	GO:0007166 [5]: cell surface receptor linked signal transduction	2	2	104	1419	10754	3.86	7.45	0.0	0.0	GNAI3 XPR1
8	GO:0007275 [2]: development	4	4	102	1783	10390	3.71	7.18	0.0	0.0	GAS6 HMGA1 KLF4 NPM1
9	GO:0006396 [6]: RNA processing	11	11	95	357	11816	3.63	7.14	8.02	3.91	AARS CIRBP CSTF3 NXF1 PAPOLA RBM17 RNMT RPP40 SFRS3 SMNDC1 SPOP
10	GO:0016071 [6]: mRNA metabolism	9	9	97	247	11926	3.48	6.98	7.92	3.91	CIRBP CSTF3 NXF1 PAPOLA RBM17 RNMT SFRS3 SMNDC1 SPOP
11	GO:0016070 [5]: RNA metabolism	12	12	94	439	11734	3.25	6.73	7.6	3.71	AARS C20orf129 CIRBP CSTF3 NXF1 PAPOLA RBM17 RNMT RPP40 SFRS3 SMNDC1 SPOP
12	GO:0006886 [6]: intracellular protein transport	9	9	97	305	11868	2.08	5.38	6.46	2.78	KPNA4 KPNB1 NPM1 NXF1 RAB4A RAP1B SSR1 TOM1L2 TOMM20
13	GO:0007154 [3]: cell communication	17	17	89	3458	8715	2.02	5.32	0.0	0.0	ADM CFLAR COL8A2 GAS6 GNAI3 HBS1L NQO1 PAK2 PLCD1 RAB4A RABL3 RAP1B RHEB TEBP TXNRD1 VAPA XPR1
14	GO:0006378 [8]: mRNA polyadenylylation	2	2	104	5	12168	1.86	5.1	6.5	2.78	CSTF3 PAPOLA
15	GO:0009653 [3]: morphogenesis	2	2	104	1148	11025	1.71	5.0	0.0	0.0	GAS6 KLF4
16	GO:0015031 [5]: protein transport	11	11	95	466	11707	1.62	4.91	5.91	2.36	KPNA4 KPNB1 NPM1 NXF1 RAB4A RAP1B SSR1 SYBL1 TNPO3 TOM1L2 TOMM20
17	GO:0045184 [5]: establishment of protein localization	11	11	95	468	11705	1.58	4.83	5.88	2.36	KPNA4 KPNB1 NPM1 NXF1 RAB4A RAP1B SSR1 SYBL1 TNPO3 TOM1L2 TOMM20
18	GO:0009887 [4]: organogenesis	1	1	105	923	11250	1.51	4.78	0.0	0.0	KLF4
19	GO:0048513 [3]: organ development	1	1	105	923	11250	1.51	4.78	0.0	0.0	KLF4
20	GO:0008104 [4]: protein localization	11	11	95	481	11692	1.4	4.69	5.68	2.23	KPNA4 KPNB1 NPM1 NXF1 RAB4A RAP1B SSR1 SYBL1 TNPO3 TOM1L2 TOMM20
21	GO:0043283 [4]: biopolymer metabolism	24	24	82	1587	10586	1.33	4.6	5.35	2.04	AARS C20orf129 CBX7 CFLAR CIRBP CSTF3 GMNN HMGA1 NXF1 PAPOLA PSMC1 RBM17 RFC4 RNMT RPP40 SFRS3 SMNDC1 SPOP UBE2L3 UFD1L USP31 YME1L1 ZMPSTE24 p44S10
22	GO:0006607 [8]: NLS-bearing substrate-nucleus import	2	2	104	9	12164	0.92	4.21	5.56	2.18	KPNA4 KPNB1
23	GO:0009117 [6]: nucleotide metabolism	6	6	100	179	11994	0.81	4.1	5.24	2.01	ADK ADM ADSL C9orf95 NME7 TPI1
24	GO:0006605 [7]: protein targeting	5	5	101	126	12047	0.73	4.06	5.2	2.01	KPNA4 KPNB1 NXF1 SSR1 TOMM20
25	GO:0007582 [2]: physiological process	99	99	7	10363	1810	0.68	4.01	4.87	1.79	AARS ADK ADM ADSL BRD1 C20orf129 C6orf149 C9orf95 CBX7 CCT4 CDCA7 CFLAR CIRBP COL8A2 CSTF3 CYBRD1 DNCH1 DR1 DUSP1 DYRK2 EIF2S2 FBXL5 FBXO11 FBXO33 FOXJ3 G10 GABPB2 GAS6 GMNN GNAI3 GRPEL2 GTF3A HBS1L HBXIP HDHD3 HMGA1 JMJD2A KLF4 KPNA4 KPNB1 MRPS17 MTF1 NFIL3 NME7 NPM1 NQO1 NSEP1 NXF1 ODAG PAK2 PAPOLA PFDN4 PGK1 PISD PLCD1 PLSCR1 PQBP1 PSMC1 PSPH RAB4A RABGGTB RABL3 RAP1B RBM15 RBM17 RFC4 RNMT RPP…
26	GO:0009165 [6]: nucleotide biosynthesis	5	5	101	128	12045	0.67	3.96	5.14	2.0	ADK ADM ADSL C9orf95 NME7
27	GO:0007186 [6]: G-protein coupled receptor protein signaling pathway	2	2	104	992	11181	0.55	3.87	0.0	0.0	GNAI3 XPR1
28	GO:0046907 [5]: intracellular transport	10	10	96	495	11678	0.22	3.55	4.44	1.49	DNCH1 KPNA4 KPNB1 NPM1 NXF1 RAB4A RAP1B SSR1 TOM1L2 TOMM20
29	GO:0007165 [4]: signal transduction	15	15	91	2811	9362	0.18	3.5	0.01	0.0	ADM CFLAR GAS6 GNAI3 HBS1L PAK2 PLCD1 RAB4A RABL3 RAP1B RHEB TEBP TXNRD1 VAPA XPR1
30	GO:0019219 [5]: regulation of nucleobase, nucleoside, nucleotide and nucleic acid metabolism	25	25	81	1878	10295	0.11	3.45	3.99	1.43	BRD1 CBX7 DR1 FOXJ3 G10 GABPB2 GMNN GTF3A HMGA1 JMJD2A KLF4 MTF1 NFIL3 NPM1 NSEP1 ODAG PQBP1 RABL3 RBM15 SAP18 SP1 SYBL1 YY1 ZNF165 ZNF207
31	GO:0006701 [8]: progesterone biosynthesis	1	1	105	0	12173	0.09	3.4	4.75	1.71	ADM
32	GO:0050874 [3]: organismal physiological process	8	8	98	1836	10337	0.04	0.0	0.01	0.0	ADM NFIL3 NQO1 PLSCR1 RABGGTB TAP1 ULBP2 YY1
33	GO:0006913 [6]: nucleocytoplasmic transport	4	4	102	98	12075	-0.04	0.0	4.45	1.49	KPNA4 KPNB1 NPM1 NXF1
34	GO:0009058 [4]: biosynthesis	15	15	91	974	11199	-0.23	0.0	3.8	1.42	AARS ADK ADM ADSL C20orf129 C9orf95 EIF2S2 HBS1L MRPS17 NME7 NQO1 PSPH RPS7 TEBP TPI1
35	GO:0006350 [6]: transcription	25	25	81	1944	10229	-0.23	0.0	3.6	1.42	BRD1 CBX7 DR1 FOXJ3 G10 GABPB2 GTF3A HMGA1 JMJD2A KLF4 MTF1 NFIL3 NPM1 NSEP1 ODAG PAPOLA PQBP1 RABL3 RBM15 SAP18 SP1 SYBL1 YY1 ZNF165 ZNF207
36	GO:0006811 [5]: ion transport	1	1	105	703	11470	-0.24	0.0	0.0	0.0	COL8A2
37	GO:0019362 [7]: pyridine nucleotide metabolism	2	2	104	18	12155	-0.25	0.0	4.37	1.46	C9orf95 TPI1
38	GO:0045449 [6]: regulation of transcription	24	24	82	1853	10320	-0.28	0.0	3.56	1.42	BRD1 CBX7 DR1 FOXJ3 G10 GABPB2 GTF3A HMGA1 JMJD2A KLF4 MTF1 NFIL3 NPM1 NSEP1 ODAG PQBP1 RABL3 RBM15 SAP18 SP1 SYBL1 YY1 ZNF165 ZNF207
39	GO:0051170 [7]: nuclear import	3	3	103	59	12114	-0.42	0.0	4.11	1.45	KPNA4 KPNB1 NXF1
40	GO:0006606 [7]: protein-nucleus import	3	3	103	59	12114	-0.42	0.0	4.11	1.45	KPNA4 KPNB1 NXF1
41	GO:0050789 [2]: regulation of biological process	33	33	73	2834	9339	-0.49	0.0	3.22	1.35	BRD1 CBX7 CFLAR DR1 FOXJ3 G10 GABPB2 GAS6 GMNN GNAI3 GTF3A HMGA1 JMJD2A KLF4 MTF1 NFIL3 NPM1 NSEP1 ODAG PAK2 PQBP1 RABL3 RBM15 SAP18 SIVA SMNDC1 SP1 SSR1 SYBL1 VAPA YY1 ZNF165 ZNF207
42	GO:0019222 [4]: regulation of metabolism	25	25	81	2013	10160	-0.55	0.0	3.23	1.35	BRD1 CBX7 DR1 FOXJ3 G10 GABPB2 GMNN GTF3A HMGA1 JMJD2A KLF4 MTF1 NFIL3 NPM1 NSEP1 ODAG PQBP1 RABL3 RBM15 SAP18 SP1 SYBL1 YY1 ZNF165 ZNF207
43	GO:0044249 [5]: cellular biosynthesis	14	14	92	930	11243	-0.57	0.0	3.44	1.42	AARS ADK ADM ADSL C20orf129 C9orf95 EIF2S2 HBS1L MRPS17 NME7 PSPH RPS7 TEBP TPI1
44	GO:0006733 [7]: oxidoreduction coenzyme metabolism	2	2	104	22	12151	-0.58	0.0	4.02	1.43	C9orf95 TPI1
45	GO:0042448 [7]: progesterone metabolism	1	1	105	1	12172	-0.59	0.0	4.06	1.45	ADM
46	GO:0006345 [5]: loss of chromatin silencing	1	1	105	1	12172	-0.59	0.0	4.06	1.45	HMGA1
47	GO:0006370 [8]: mRNA capping	1	1	105	1	12172	-0.59	0.0	4.06	1.45	RNMT
48	GO:0007022 [9]: chaperonin-mediated tubulin folding	1	1	105	1	12172	-0.59	0.0	4.06	1.45	PFDN4
49	GO:0007500 [6]: mesoderm cell fate determination	1	1	105	1	12172	-0.59	0.0	4.06	1.45	KLF4
50	GO:0009452 [7]: RNA capping	1	1	105	1	12172	-0.59	0.0	4.06	1.45	RNMT
51	GO:0050877 [4]: neurophysiological process	2	2	104	806	11367	-0.75	0.0	0.01	0.0	NQO1 RABGGTB
52	GO:0017038 [6]: protein import	3	3	103	70	12103	-0.82	0.0	3.68	1.42	KPNA4 KPNB1 NXF1
53	GO:0006261 [7]: DNA-dependent DNA replication	3	3	103	72	12101	-0.88	0.0	3.61	1.42	GMNN HMGA1 RFC4
54	GO:0050791 [3]: regulation of physiological process	29	29	77	2524	9649	-0.92	0.0	2.76	1.2	BRD1 CBX7 CFLAR DR1 FOXJ3 G10 GABPB2 GMNN GTF3A HMGA1 JMJD2A KLF4 MTF1 NFIL3 NPM1 NSEP1 ODAG PQBP1 RABL3 RBM15 SAP18 SIVA SMNDC1 SP1 SSR1 SYBL1 YY1 ZNF165 ZNF207
55	GO:0008624 [9]: induction of apoptosis by extracellular signals	2	2	104	27	12146	-0.92	0.0	3.66	1.42	CFLAR SIVA
56	GO:0006355 [7]: regulation of transcription, DNA-dependent	22	22	84	1791	10382	-0.93	0.0	2.84	1.25	BRD1 CBX7 DR1 FOXJ3 G10 GABPB2 GTF3A HMGA1 JMJD2A KLF4 MTF1 NFIL3 NSEP1 ODAG PQBP1 RABL3 SAP18 SP1 SYBL1 YY1 ZNF165 ZNF207
57	GO:0048333 [6]: mesoderm cell differentiation	1	1	105	2	12171	-0.99	0.0	3.66	1.42	KLF4
58	GO:0051092 [9]: activation of NF-kappaB transcription factor	1	1	105	2	12171	-0.99	0.0	3.66	1.42	NPM1
59	GO:0001710 [5]: mesoderm cell fate commitment	1	1	105	2	12171	-0.99	0.0	3.66	1.42	KLF4
60	GO:0006419 [9]: alanyl-tRNA aminoacylation	1	1	105	2	12171	-0.99	0.0	3.66	1.42	AARS
61	GO:0007569 [4]: cell aging	1	1	105	2	12171	-0.99	0.0	3.66	1.42	NPM1
62	GO:0009303 [8]: rRNA transcription	1	1	105	2	12171	-0.99	0.0	3.66	1.42	GTF3A
63	GO:0006767 [6]: water-soluble vitamin metabolism	2	2	104	29	12144	-1.04	0.0	3.53	1.42	C9orf95 TPI1
64	GO:0009581 [5]: detection of external stimulus	1	1	105	594	11579	-1.07	0.0	0.01	0.0	RABGGTB
65	GO:0043086 [4]: negative regulation of enzyme activity	2	2	104	30	12143	-1.1	0.0	3.48	1.42	GNAI3 PAK2
66	GO:0006457 [7]: protein folding	5	5	101	212	11961	-1.1	0.0	3.23	1.35	CCT4 GRPEL2 PFDN4 ST13 TEBP
67	GO:0009260 [7]: ribonucleotide biosynthesis	3	3	103	79	12094	-1.1	0.0	3.38	1.42	ADK ADSL NME7
68	GO:0006351 [7]: transcription, DNA-dependent	22	22	84	1847	10326	-1.15	0.0	2.57	1.2	BRD1 CBX7 DR1 FOXJ3 G10 GABPB2 GTF3A HMGA1 JMJD2A KLF4 MTF1 NFIL3 NSEP1 ODAG PQBP1 RABL3 SAP18 SP1 SYBL1 YY1 ZNF165 ZNF207
69	GO:0009259 [7]: ribonucleotide metabolism	3	3	103	83	12090	-1.2	0.0	3.26	1.35	ADK ADSL NME7
70	GO:0006399 [6]: tRNA metabolism	3	3	103	85	12088	-1.26	0.0	3.21	1.35	AARS C20orf129 RPP40
71	GO:0017121 [7]: phospholipid scrambling	1	1	105	3	12170	-1.27	0.0	3.38	1.42	PLSCR1
72	GO:0043101 [6]: purine salvage	1	1	105	3	12170	-1.27	0.0	3.38	1.42	ADK
73	GO:0043174 [6]: nucleoside salvage	1	1	105	3	12170	-1.27	0.0	3.38	1.42	ADK
74	GO:0048332 [4]: mesoderm morphogenesis	1	1	105	3	12170	-1.27	0.0	3.38	1.42	KLF4
75	GO:0051090 [7]: regulation of transcription factor activity	1	1	105	3	12170	-1.27	0.0	3.38	1.42	NPM1
76	GO:0051091 [8]: positive regulation of transcription factor activity	1	1	105	3	12170	-1.27	0.0	3.38	1.42	NPM1
77	GO:0001704 [6]: formation of primary germ layer	1	1	105	3	12170	-1.27	0.0	3.38	1.42	KLF4
78	GO:0001707 [5]: mesoderm formation	1	1	105	3	12170	-1.27	0.0	3.38	1.42	KLF4
79	GO:0006166 [7]: purine ribonucleoside salvage	1	1	105	3	12170	-1.27	0.0	3.38	1.42	ADK
80	GO:0006337 [7]: nucleosome disassembly	1	1	105	3	12170	-1.27	0.0	3.38	1.42	HMGA1
81	GO:0008156 [8]: negative regulation of DNA replication	1	1	105	3	12170	-1.27	0.0	3.38	1.42	GMNN
82	GO:0009409 [5]: response to cold	1	1	105	3	12170	-1.27	0.0	3.38	1.42	CIRBP
83	GO:0007600 [5]: sensory perception	1	1	105	563	11610	-1.29	0.0	0.01	0.0	RABGGTB
84	GO:0006357 [8]: regulation of transcription from Pol II promoter	5	5	101	226	11947	-1.31	0.0	3.0	1.28	DR1 G10 MTF1 SAP18 YY1
85	GO:0019538 [5]: protein metabolism	30	30	76	2778	9395	-1.36	0.0	2.18	1.17	AARS C20orf129 CCT4 CFLAR DUSP1 DYRK2 EIF2S2 FBXL5 FBXO11 FBXO33 GRPEL2 HBS1L HMGA1 MRPS17 NPM1 PAK2 PFDN4 PSMC1 RABGGTB RPS7 SMNDC1 ST13 TEBP UBE2I UBE2L3 UFD1L USP31 YME1L1 ZMPSTE24 p44S10
86	GO:0051169 [6]: nuclear transport	3	3	103	92	12081	-1.43	0.0	3.02	1.28	KPNA4 KPNB1 NXF1
87	GO:0008033 [7]: tRNA processing	2	2	104	37	12136	-1.43	0.0	3.11	1.32	AARS RPP40
88	GO:0043094 [5]: metabolic compound salvage	1	1	105	4	12169	-1.48	0.0	3.16	1.35	ADK
89	GO:0043241 [6]: protein complex disassembly	1	1	105	4	12169	-1.48	0.0	3.16	1.35	HMGA1
90	GO:0045815 [4]: positive regulation of gene expression, epigenetic	1	1	105	4	12169	-1.48	0.0	3.16	1.35	HMGA1
91	GO:0051053 [7]: negative regulation of DNA metabolism	1	1	105	4	12169	-1.48	0.0	3.16	1.35	GMNN
92	GO:0006271 [8]: DNA strand elongation	1	1	105	4	12169	-1.48	0.0	3.16	1.35	RFC4
93	GO:0044260 [5]: cellular macromolecule metabolism	31	31	75	2955	9218	-1.52	0.0	1.95	1.1	AARS C20orf129 CCT4 CFLAR DUSP1 DYRK2 EIF2S2 FBXL5 FBXO11 FBXO33 GRPEL2 HBS1L HMGA1 MRPS17 NPM1 PAK2 PFDN4 PGK1 RABGGTB RPS7 SMNDC1 ST13 TEBP TPI1 UBE2I UBE2L3 UFD1L USP31 YME1L1 ZMPSTE24 p44S10
94	GO:0009057 [5]: macromolecule catabolism	10	10	96	700	11473	-1.53	0.0	2.45	1.19	CFLAR PGK1 PSMC1 TPI1 UBE2L3 UFD1L USP31 YME1L1 ZMPSTE24 p44S10
95	GO:0000375 [8]: RNA splicing, via transesterification reactions	4	4	102	166	12007	-1.53	0.0	2.82	1.25	CIRBP RBM17 SFRS3 SMNDC1
96	GO:0000377 [9]: RNA splicing, via transesterification reactions with bulged adenosine as nucleophile	4	4	102	166	12007	-1.53	0.0	2.82	1.25	CIRBP RBM17 SFRS3 SMNDC1
97	GO:0000398 [8]: nuclear mRNA splicing, via spliceosome	4	4	102	166	12007	-1.53	0.0	2.82	1.25	CIRBP RBM17 SFRS3 SMNDC1
98	GO:0006366 [8]: transcription from Pol II promoter	7	7	99	423	11750	-1.57	0.0	2.55	1.19	DR1 G10 MTF1 NFIL3 NSEP1 SAP18 YY1
99	GO:0044267 [6]: cellular protein metabolism	29	29	77	2758	9415	-1.59	0.0	1.89	1.1	AARS C20orf129 CCT4 CFLAR DUSP1 DYRK2 EIF2S2 FBXL5 FBXO11 FBXO33 GRPEL2 HBS1L HMGA1 MRPS17 NPM1 PAK2 PFDN4 RABGGTB RPS7 SMNDC1 ST13 TEBP UBE2I UBE2L3 UFD1L USP31 YME1L1 ZMPSTE24 p44S10
100	GO:0043170 [4]: macromolecule metabolism	32	32	74	3114	9059	-1.62	0.0	1.8	1.07	AARS C20orf129 CCT4 CFLAR DUSP1 DYRK2 EIF2S2 FBXL5 FBXO11 FBXO33 GRPEL2 HBS1L HMGA1 MRPS17 NPM1 PAK2 PFDN4 PGK1 PSMC1 RABGGTB RPS7 SMNDC1 ST13 TEBP TPI1 UBE2I UBE2L3 UFD1L USP31 YME1L1 ZMPSTE24 p44S10
101	GO:0006766 [5]: vitamin metabolism	2	2	104	42	12131	-1.64	0.0	2.9	1.25	C9orf95 TPI1
102	GO:0009987 [2]: cellular process	99	99	7	10848	1325	-1.65	0.0	2.31	1.19	AARS ADK ADM ADSL BRD1 C20orf129 C6orf149 C9orf95 CBX7 CCT4 CDCA7 CFLAR CIRBP COL8A2 CSTF3 CYBRD1 DNCH1 DR1 DUSP1 DYRK2 EIF2S2 FBXL5 FBXO11 FBXO33 FOXJ3 G10 GABPB2 GAS6 GMNN GNAI3 GRPEL2 GTF3A HBS1L HMGA1 JMJD2A KLF4 KPNA4 KPNB1 MRPS17 MTF1 NFIL3 NME7 NPM1 NQO1 NSEP1 NXF1 ODAG PAK2 PAPOLA PFDN4 PGK1 PISD PLCD1 PLSCR1 PQBP1 PSPH RAB4A RABGGTB RABL3 RAP1B RBM15 RBM17 RFC4 RHEB RNMT RPP40 RPS7 SAP18…
103	GO:0042255 [7]: ribosome assembly	1	1	105	5	12168	-1.66	0.0	2.98	1.28	NPM1
104	GO:0006379 [8]: mRNA cleavage	1	1	105	5	12168	-1.66	0.0	2.98	1.28	CSTF3
105	GO:0006857 [6]: oligopeptide transport	1	1	105	5	12168	-1.66	0.0	2.98	1.28	TAP1
106	GO:0007098 [8]: centrosome cycle	1	1	105	5	12168	-1.66	0.0	2.98	1.28	NPM1
107	GO:0007369 [5]: gastrulation	1	1	105	5	12168	-1.66	0.0	2.98	1.28	KLF4
108	GO:0000226 [8]: microtubule cytoskeleton organization and biogenesis	2	2	104	43	12130	-1.68	0.0	2.86	1.25	NPM1 PFDN4
109	GO:0006096 [8]: glycolysis	2	2	104	44	12129	-1.71	0.0	2.82	1.25	PGK1 TPI1
110	GO:0006118 [6]: electron transport	6	6	100	349	11824	-1.71	0.0	2.45	1.19	C6orf149 CYBRD1 NQO1 TLP19 TXNL2 TXNRD1
111	GO:0006793 [5]: phosphorus metabolism	3	3	103	779	11394	-1.78	0.0	0.03	0.0	DUSP1 DYRK2 PAK2
112	GO:0006796 [6]: phosphate metabolism	3	3	103	779	11394	-1.78	0.0	0.03	0.0	DUSP1 DYRK2 PAK2
113	GO:0000072 [7]: M phase specific microtubule process	1	1	105	6	12167	-1.8	0.0	2.83	1.25	NPM1
114	GO:0006510 [9]: ATP-dependent proteolysis	1	1	105	6	12167	-1.8	0.0	2.83	1.25	p44S10
115	GO:0007009 [6]: plasma membrane organization and biogenesis	1	1	105	6	12167	-1.8	0.0	2.83	1.25	PLSCR1
116	GO:0007568 [3]: aging	1	1	105	6	12167	-1.8	0.0	2.83	1.25	NPM1
117	GO:0016310 [7]: phosphorylation	2	2	104	635	11538	-1.82	0.0	0.02	0.0	DYRK2 PAK2
118	GO:0019941 [9]: modification-dependent protein catabolism	3	3	103	111	12062	-1.83	0.0	2.58	1.2	UBE2L3 UFD1L USP31
119	GO:0006511 [10]: ubiquitin-dependent protein catabolism	3	3	103	111	12062	-1.83	0.0	2.58	1.2	UBE2L3 UFD1L USP31
120	GO:0043038 [7]: amino acid activation	2	2	104	48	12125	-1.84	0.0	2.67	1.2	AARS C20orf129
121	GO:0043039 [8]: tRNA aminoacylation	2	2	104	48	12125	-1.84	0.0	2.67	1.2	AARS C20orf129
122	GO:0006418 [8]: tRNA aminoacylation for protein translation	2	2	104	48	12125	-1.84	0.0	2.67	1.2	AARS C20orf129
123	GO:0006091 [5]: generation of precursor metabolites and energy	8	8	98	561	11612	-1.86	0.0	2.13	1.15	C6orf149 CYBRD1 NQO1 PGK1 TLP19 TPI1 TXNL2 TXNRD1
124	GO:0008380 [7]: RNA splicing	4	4	102	194	11979	-1.91	0.0	2.38	1.19	CIRBP RBM17 SFRS3 SMNDC1
125	GO:0010038 [8]: response to metal ion	1	1	105	7	12166	-1.92	0.0	2.7	1.2	MTF1
126	GO:0042278 [7]: purine nucleoside metabolism	1	1	105	7	12166	-1.92	0.0	2.7	1.2	ADK
127	GO:0046128 [8]: purine ribonucleoside metabolism	1	1	105	7	12166	-1.92	0.0	2.7	1.2	ADK
128	GO:0006564 [9]: L-serine biosynthesis	1	1	105	7	12166	-1.92	0.0	2.7	1.2	PSPH
129	GO:0007021 [8]: tubulin folding	1	1	105	7	12166	-1.92	0.0	2.7	1.2	PFDN4
130	GO:0006633 [7]: fatty acid biosynthesis	2	2	104	51	12122	-1.94	0.0	2.57	1.2	TEBP TPI1
131	GO:0008610 [6]: lipid biosynthesis	4	4	102	197	11976	-1.95	0.0	2.34	1.19	ADM PISD TEBP TPI1
132	GO:0012502 [7]: induction of programmed cell death	3	3	103	120	12053	-1.97	0.0	2.4	1.19	CFLAR SIVA SMNDC1
133	GO:0006917 [8]: induction of apoptosis	3	3	103	120	12053	-1.97	0.0	2.4	1.19	CFLAR SIVA SMNDC1
134	GO:0009056 [4]: catabolism	11	11	95	898	11275	-1.98	0.0	1.83	1.07	CFLAR PGK1 PLCD1 PSMC1 TPI1 UBE2L3 UFD1L USP31 YME1L1 ZMPSTE24 p44S10
135	GO:0044265 [6]: cellular macromolecule catabolism	9	9	97	686	11487	-1.98	0.0	1.93	1.1	CFLAR PGK1 TPI1 UBE2L3 UFD1L USP31 YME1L1 ZMPSTE24 p44S10
136	GO:0006400 [7]: tRNA modification	2	2	104	53	12120	-2.0	0.0	2.51	1.19	AARS C20orf129
137	GO:0006007 [9]: glucose catabolism	2	2	104	54	12119	-2.03	0.0	2.47	1.19	PGK1 TPI1
138	GO:0030163 [6]: protein catabolism	8	8	98	591	11582	-2.03	0.0	1.93	1.1	CFLAR PSMC1 UBE2L3 UFD1L USP31 YME1L1 ZMPSTE24 p44S10
139	GO:0046457 [9]: prostanoid biosynthesis	1	1	105	8	12165	-2.03	0.0	2.59	1.2	TEBP
140	GO:0000060 [8]: protein-nucleus import, translocation	1	1	105	8	12165	-2.03	0.0	2.59	1.2	KPNB1
141	GO:0001516 [10]: prostaglandin biosynthesis	1	1	105	8	12165	-2.03	0.0	2.59	1.2	TEBP
142	GO:0006098 [8]: pentose-phosphate shunt	1	1	105	8	12165	-2.03	0.0	2.59	1.2	TPI1
143	GO:0006268 [8]: DNA unwinding	1	1	105	8	12165	-2.03	0.0	2.59	1.2	HMGA1
144	GO:0006740 [10]: NADPH regeneration	1	1	105	8	12165	-2.03	0.0	2.59	1.2	TPI1
145	GO:0007271 [8]: synaptic transmission, cholinergic	1	1	105	8	12165	-2.03	0.0	2.59	1.2	NQO1
146	GO:0043285 [5]: biopolymer catabolism	8	8	98	598	11575	-2.06	0.0	1.88	1.1	CFLAR PSMC1 UBE2L3 UFD1L USP31 YME1L1 ZMPSTE24 p44S10
147	GO:0043065 [7]: positive regulation of apoptosis	3	3	103	127	12046	-2.09	0.0	2.28	1.19	CFLAR SIVA SMNDC1
148	GO:0043068 [6]: positive regulation of programmed cell death	3	3	103	128	12045	-2.1	0.0	2.26	1.19	CFLAR SIVA SMNDC1
149	GO:0045934 [6]: negative regulation of nucleobase, nucleoside, nucleotide and nucleic acid metabolism	3	3	103	129	12044	-2.12	0.0	2.25	1.19	DR1 GMNN KLF4
150	GO:0007155 [4]: cell adhesion	2	2	104	580	11593	-2.13	0.0	0.04	0.0	COL8A2 GAS6
151	GO:0010035 [7]: response to inorganic substance	1	1	105	9	12164	-2.13	0.0	2.49	1.19	MTF1
152	GO:0015833 [5]: peptide transport	1	1	105	9	12164	-2.13	0.0	2.49	1.19	TAP1
153	GO:0019363 [7]: pyridine nucleotide biosynthesis	1	1	105	9	12164	-2.13	0.0	2.49	1.19	C9orf95
154	GO:0006275 [7]: regulation of DNA replication	1	1	105	9	12164	-2.13	0.0	2.49	1.19	GMNN
155	GO:0006739 [9]: NADPH metabolism	1	1	105	9	12164	-2.13	0.0	2.49	1.19	TPI1
156	GO:0009119 [7]: ribonucleoside metabolism	1	1	105	9	12164	-2.13	0.0	2.49	1.19	ADK
157	GO:0009266 [6]: response to temperature	1	1	105	9	12164	-2.13	0.0	2.49	1.19	CIRBP
158	GO:0016053 [6]: organic acid biosynthesis	2	2	104	60	12113	-2.18	0.0	2.3	1.19	TEBP TPI1
159	GO:0046394 [7]: carboxylic acid biosynthesis	2	2	104	60	12113	-2.18	0.0	2.3	1.19	TEBP TPI1
160	GO:0006464 [7]: protein modification	10	10	96	1499	10674	-2.19	0.0	0.16	0.09	DUSP1 DYRK2 FBXL5 FBXO11 FBXO33 PAK2 RABGGTB UBE2I UBE2L3 USP31
161	GO:0050896 [3]: response to stimulus	14	14	92	1930	10243	-2.2	0.0	0.21	0.14	ADM CIRBP DUSP1 HBXIP MTF1 NFIL3 NPM1 NQO1 NSEP1 RABGGTB SIVA TAP1 ULBP2 YY1
162	GO:0030101 [7]: natural killer cell activation	1	1	105	10	12163	-2.22	0.0	2.4	1.19	ULBP2
163	GO:0007270 [7]: nerve-nerve synaptic transmission	1	1	105	10	12163	-2.22	0.0	2.4	1.19	NQO1
164	GO:0006810 [4]: transport	19	19	87	1956	10217	-2.23	0.0	1.08	0.66	COL8A2 DNCH1 FBXL5 GNAI3 HMGA1 KPNA4 KPNB1 MRPS17 NPM1 NXF1 RAB4A RAP1B SLC25A29 SSR1 SYBL1 TAP1 TNPO3 TOM1L2 TOMM20
165	GO:0051179 [3]: localization	19	19	87	1966	10207	-2.25	0.0	1.05	0.64	COL8A2 DNCH1 FBXL5 GNAI3 HMGA1 KPNA4 KPNB1 MRPS17 NPM1 NXF1 RAB4A RAP1B SLC25A29 SSR1 SYBL1 TAP1 TNPO3 TOM1L2 TOMM20
166	GO:0019320 [8]: hexose catabolism	2	2	104	63	12110	-2.25	0.0	2.22	1.19	PGK1 TPI1
167	GO:0009451 [6]: RNA modification	2	2	104	63	12110	-2.25	0.0	2.22	1.19	AARS C20orf129
168	GO:0051234 [4]: establishment of localization	19	19	87	1958	10215	-2.25	0.0	1.07	0.66	COL8A2 DNCH1 FBXL5 GNAI3 HMGA1 KPNA4 KPNB1 MRPS17 NPM1 NXF1 RAB4A RAP1B SLC25A29 SSR1 SYBL1 TAP1 TNPO3 TOM1L2 TOMM20
169	GO:0009605 [4]: response to external stimulus	8	8	98	1255	10918	-2.26	0.0	0.14	0.09	ADM CIRBP HBXIP MTF1 NQO1 NSEP1 RABGGTB YY1
170	GO:0046164 [6]: alcohol catabolism	2	2	104	64	12109	-2.27	0.0	2.2	1.18	PGK1 TPI1
171	GO:0046365 [7]: monosaccharide catabolism	2	2	104	64	12109	-2.27	0.0	2.2	1.18	PGK1 TPI1
172	GO:0006260 [6]: DNA replication	3	3	103	141	12032	-2.28	0.0	2.05	1.12	GMNN HMGA1 RFC4
173	GO:0007017 [7]: microtubule-based process	3	3	103	141	12032	-2.28	0.0	2.05	1.12	DNCH1 NPM1 PFDN4
174	GO:0009636 [7]: response to toxin	1	1	105	11	12162	-2.3	0.0	2.31	1.19	NQO1
175	GO:0001709 [5]: cell fate determination	1	1	105	11	12162	-2.3	0.0	2.31	1.19	KLF4
176	GO:0006700 [7]: C21-steroid hormone biosynthesis	1	1	105	11	12162	-2.3	0.0	2.31	1.19	ADM
177	GO:0043119 [4]: positive regulation of physiological process	5	5	101	332	11841	-2.3	0.0	1.79	1.07	CFLAR HMGA1 SIVA SMNDC1 SSR1
178	GO:0007264 [6]: small GTPase mediated signal transduction	4	4	102	237	11936	-2.33	0.0	1.86	1.09	RAB4A RABL3 RAP1B RHEB
179	GO:0007267 [4]: cell-cell signaling	2	2	104	536	11637	-2.36	0.0	0.05	0.01	ADM NQO1
180	GO:0006468 [8]: protein amino acid phosphorylation	2	2	104	535	11638	-2.37	0.0	0.05	0.01	DYRK2 PAK2
181	GO:0042364 [7]: water-soluble vitamin biosynthesis	1	1	105	12	12161	-2.37	0.0	2.24	1.19	C9orf95
182	GO:0045047 [6]: protein-ER targeting	1	1	105	12	12161	-2.37	0.0	2.24	1.19	SSR1
183	GO:0045165 [4]: cell fate commitment	1	1	105	12	12161	-2.37	0.0	2.24	1.19	KLF4
184	GO:0046036 [10]: CTP metabolism	1	1	105	12	12161	-2.37	0.0	2.24	1.19	NME7
185	GO:0046051 [10]: UTP metabolism	1	1	105	12	12161	-2.37	0.0	2.24	1.19	NME7
186	GO:0046209 [5]: nitric oxide metabolism	1	1	105	12	12161	-2.37	0.0	2.24	1.19	NQO1
187	GO:0006228 [10]: UTP biosynthesis	1	1	105	12	12161	-2.37	0.0	2.24	1.19	NME7
188	GO:0006241 [10]: CTP biosynthesis	1	1	105	12	12161	-2.37	0.0	2.24	1.19	NME7
189	GO:0006563 [8]: L-serine metabolism	1	1	105	12	12161	-2.37	0.0	2.24	1.19	PSPH
190	GO:0006613 [7]: cotranslational protein-membrane targeting	1	1	105	12	12161	-2.37	0.0	2.24	1.19	SSR1
191	GO:0006809 [5]: nitric oxide biosynthesis	1	1	105	12	12161	-2.37	0.0	2.24	1.19	NQO1
192	GO:0007051 [8]: spindle organization and biogenesis	1	1	105	12	12161	-2.37	0.0	2.24	1.19	DNCH1
193	GO:0007052 [9]: mitotic spindle organization and biogenesis	1	1	105	12	12161	-2.37	0.0	2.24	1.19	DNCH1
194	GO:0008207 [6]: C21-steroid hormone metabolism	1	1	105	12	12161	-2.37	0.0	2.24	1.19	ADM
195	GO:0009208 [9]: pyrimidine ribonucleoside triphosphate metabolism	1	1	105	12	12161	-2.37	0.0	2.24	1.19	NME7
196	GO:0009209 [9]: pyrimidine ribonucleoside triphosphate biosynthesis	1	1	105	12	12161	-2.37	0.0	2.24	1.19	NME7
197	GO:0008283 [4]: cell proliferation	11	11	95	1047	11126	-2.4	0.0	1.19	0.71	CCT4 CDCA7 DNCH1 DUSP1 GAS6 GMNN HMGA1 KLF4 NPM1 RFC4 SSR1
198	GO:0009892 [5]: negative regulation of metabolism	3	3	103	153	12020	-2.42	0.0	1.88	1.1	DR1 GMNN KLF4
199	GO:0007194 [5]: negative regulation of adenylate cyclase activity	1	1	105	13	12160	-2.44	0.0	2.17	1.16	GNAI3
200	GO:0044257 [7]: cellular protein catabolism	7	7	99	577	11596	-2.44	0.0	1.43	0.83	CFLAR UBE2L3 UFD1L USP31 YME1L1 ZMPSTE24 p44S10
201	GO:0006508 [8]: proteolysis and peptidolysis	7	7	99	577	11596	-2.44	0.0	1.43	0.83	CFLAR UBE2L3 UFD1L USP31 YME1L1 ZMPSTE24 p44S10
202	GO:0044248 [5]: cellular catabolism	9	9	97	826	11347	-2.46	0.0	1.22	0.73	CFLAR PGK1 TPI1 UBE2L3 UFD1L USP31 YME1L1 ZMPSTE24 p44S10
203	GO:0009059 [5]: macromolecule biosynthesis	7	7	99	586	11587	-2.46	0.0	1.38	0.8	AARS C20orf129 EIF2S2 HBS1L MRPS17 RPS7 TPI1
204	GO:0009152 [8]: purine ribonucleotide biosynthesis	2	2	104	74	12099	-2.47	0.0	1.97	1.11	ADSL NME7
205	GO:0006955 [4]: immune response	4	4	102	743	11430	-2.48	0.0	0.11	0.07	NFIL3 TAP1 ULBP2 YY1
206	GO:0051242 [5]: positive regulation of cellular physiological process	4	4	102	257	11916	-2.48	0.0	1.67	0.99	CFLAR SIVA SMNDC1 SSR1
207	GO:0043037 [7]: translation	3	3	103	160	12013	-2.49	0.0	1.79	1.07	AARS C20orf129 EIF2S2
208	GO:0046039 [10]: GTP metabolism	1	1	105	14	12159	-2.5	0.0	2.1	1.15	NME7
209	GO:0006094 [8]: gluconeogenesis	1	1	105	14	12159	-2.5	0.0	2.1	1.15	TPI1
210	GO:0006171 [8]: cAMP biosynthesis	1	1	105	14	12159	-2.5	0.0	2.1	1.15	ADM
211	GO:0006183 [10]: GTP biosynthesis	1	1	105	14	12159	-2.5	0.0	2.1	1.15	NME7
212	GO:0006469 [5]: negative regulation of protein kinase activity	1	1	105	14	12159	-2.5	0.0	2.1	1.15	PAK2
213	GO:0007020 [9]: microtubule nucleation	1	1	105	14	12159	-2.5	0.0	2.1	1.15	PFDN4
214	GO:0009070 [8]: serine family amino acid biosynthesis	1	1	105	14	12159	-2.5	0.0	2.1	1.15	PSPH
215	GO:0009110 [6]: vitamin biosynthesis	1	1	105	14	12159	-2.5	0.0	2.1	1.15	C9orf95
216	GO:0043123 [6]: positive regulation of I-kappaB kinase/NF-kappaB cascade	2	2	104	77	12096	-2.52	0.0	1.91	1.1	CFLAR VAPA
217	GO:0009150 [8]: purine ribonucleotide metabolism	2	2	104	77	12096	-2.52	0.0	1.91	1.1	ADSL NME7
218	GO:0006952 [5]: defense response	5	5	101	833	11340	-2.53	0.0	0.15	0.09	NFIL3 SIVA TAP1 ULBP2 YY1
219	GO:0006164 [7]: purine nucleotide biosynthesis	2	2	104	78	12095	-2.53	0.0	1.89	1.1	ADSL NME7
220	GO:0006769 [8]: nicotinamide metabolism	1	1	105	15	12158	-2.55	0.0	2.04	1.12	TPI1
221	GO:0009147 [8]: pyrimidine nucleoside triphosphate metabolism	1	1	105	15	12158	-2.55	0.0	2.04	1.12	NME7
222	GO:0009220 [8]: pyrimidine ribonucleotide biosynthesis	1	1	105	15	12158	-2.55	0.0	2.04	1.12	NME7
223	GO:0006644 [7]: phospholipid metabolism	2	2	104	79	12094	-2.56	0.0	1.87	1.09	PISD PLCD1
224	GO:0043122 [5]: regulation of I-kappaB kinase/NF-kappaB cascade	2	2	104	80	12093	-2.57	0.0	1.85	1.08	CFLAR VAPA
225	GO:0006006 [8]: glucose metabolism	2	2	104	81	12092	-2.58	0.0	1.83	1.07	PGK1 TPI1
226	GO:0006163 [7]: purine nucleotide metabolism	2	2	104	81	12092	-2.58	0.0	1.83	1.07	ADSL NME7
227	GO:0030168 [5]: platelet activation	1	1	105	16	12157	-2.61	0.0	1.99	1.12	PLSCR1
228	GO:0046058 [8]: cAMP metabolism	1	1	105	16	12157	-2.61	0.0	1.99	1.12	ADM
229	GO:0000059 [8]: protein-nucleus import, docking	1	1	105	16	12157	-2.61	0.0	1.99	1.12	KPNB1
230	GO:0000245 [8]: spliceosome assembly	1	1	105	16	12157	-2.61	0.0	1.99	1.12	SMNDC1
231	GO:0006612 [8]: protein-membrane targeting	1	1	105	16	12157	-2.61	0.0	1.99	1.12	SSR1
232	GO:0006692 [8]: prostanoid metabolism	1	1	105	16	12157	-2.61	0.0	1.99	1.12	TEBP
233	GO:0006693 [9]: prostaglandin metabolism	1	1	105	16	12157	-2.61	0.0	1.99	1.12	TEBP
234	GO:0009156 [8]: ribonucleoside monophosphate biosynthesis	1	1	105	16	12157	-2.61	0.0	1.99	1.12	ADK
235	GO:0009161 [8]: ribonucleoside monophosphate metabolism	1	1	105	16	12157	-2.61	0.0	1.99	1.12	ADK
236	GO:0009218 [8]: pyrimidine ribonucleotide metabolism	1	1	105	16	12157	-2.61	0.0	1.99	1.12	NME7
237	GO:0050794 [3]: regulation of cellular process	8	8	98	784	11389	-2.63	0.0	0.98	0.61	CFLAR GAS6 KLF4 NPM1 SIVA SMNDC1 SSR1 VAPA
238	GO:0016052 [6]: carbohydrate catabolism	2	2	104	85	12088	-2.65	0.0	1.75	1.06	PGK1 TPI1
239	GO:0044275 [7]: cellular carbohydrate catabolism	2	2	104	85	12088	-2.65	0.0	1.75	1.06	PGK1 TPI1
240	GO:0000160 [5]: two-component signal transduction system (phosphorelay)	1	1	105	17	12156	-2.66	0.0	1.93	1.1	RABL3
241	GO:0009123 [7]: nucleoside monophosphate metabolism	1	1	105	17	12156	-2.66	0.0	1.93	1.1	ADK
242	GO:0009124 [7]: nucleoside monophosphate biosynthesis	1	1	105	17	12156	-2.66	0.0	1.93	1.1	ADK
243	GO:0006412 [6]: protein biosynthesis	6	6	100	525	11648	-2.66	0.0	1.17	0.71	AARS C20orf129 EIF2S2 HBS1L MRPS17 RPS7
244	GO:0045892 [8]: negative regulation of transcription, DNA-dependent	2	2	104	86	12087	-2.66	0.0	1.74	1.05	DR1 KLF4
245	GO:0000067 [6]: DNA replication and chromosome cycle	3	3	103	182	11991	-2.68	0.0	1.54	0.9	GMNN HMGA1 RFC4
246	GO:0016043 [4]: cell organization and biogenesis	8	8	98	817	11356	-2.68	0.0	0.87	0.55	CBX7 DNCH1 GAS6 HMGA1 NPM1 PFDN4 PLSCR1 TEBP
247	GO:0019752 [6]: carboxylic acid metabolism	5	5	101	407	11766	-2.68	0.0	1.26	0.74	AARS C20orf129 PSPH TEBP TPI1
248	GO:0006082 [5]: organic acid metabolism	5	5	101	409	11764	-2.68	0.0	1.25	0.74	AARS C20orf129 PSPH TEBP TPI1
249	GO:0009967 [5]: positive regulation of signal transduction	2	2	104	88	12085	-2.68	0.0	1.7	1.02	CFLAR VAPA
250	GO:0006512 [8]: ubiquitin cycle	6	6	100	541	11632	-2.7	0.0	1.1	0.66	FBXL5 FBXO11 FBXO33 UBE2I UBE2L3 USP31
251	GO:0043118 [4]: negative regulation of physiological process	5	5	101	414	11759	-2.7	0.0	1.22	0.73	CFLAR DR1 GMNN KLF4 NPM1
252	GO:0000723 [8]: telomere maintenance	1	1	105	18	12155	-2.7	0.0	1.88	1.1	TEBP
253	GO:0006383 [8]: transcription from Pol III promoter	1	1	105	18	12155	-2.7	0.0	1.88	1.1	GTF3A
254	GO:0006626 [8]: protein-mitochondrial targeting	1	1	105	18	12155	-2.7	0.0	1.88	1.1	TOMM20
255	GO:0007242 [5]: intracellular signaling cascade	8	8	98	983	11190	-2.71	0.0	0.46	0.3	CFLAR GNAI3 PLCD1 RAB4A RABL3 RAP1B RHEB VAPA
256	GO:0009607 [4]: response to biotic stimulus	8	8	98	950	11223	-2.73	0.0	0.52	0.35	DUSP1 HBXIP NFIL3 NSEP1 SIVA TAP1 ULBP2 YY1
257	GO:0007049 [5]: cell cycle	7	7	99	706	11467	-2.73	0.0	0.87	0.55	CCT4 DNCH1 DUSP1 GMNN HMGA1 NPM1 RFC4
258	GO:0006092 [7]: main pathways of carbohydrate metabolism	2	2	104	91	12082	-2.73	0.0	1.65	0.98	PGK1 TPI1
259	GO:0044255 [5]: cellular lipid metabolism	5	5	101	424	11749	-2.73	0.0	1.16	0.7	ADM PISD PLCD1 TEBP TPI1
260	GO:0051244 [4]: regulation of cellular physiological process	6	6	100	561	11612	-2.74	0.0	1.01	0.62	CFLAR KLF4 NPM1 SIVA SMNDC1 SSR1
261	GO:0006461 [7]: protein complex assembly	3	3	103	193	11980	-2.76	0.0	1.43	0.83	HMGA1 NPM1 SMNDC1
262	GO:0019079 [4]: viral genome replication	1	1	105	20	12153	-2.78	0.0	1.79	1.07	HBXIP
263	GO:0019319 [8]: hexose biosynthesis	1	1	105	20	12153	-2.78	0.0	1.79	1.07	TPI1
264	GO:0046165 [6]: alcohol biosynthesis	1	1	105	20	12153	-2.78	0.0	1.79	1.07	TPI1
265	GO:0046364 [7]: monosaccharide biosynthesis	1	1	105	20	12153	-2.78	0.0	1.79	1.07	TPI1
266	GO:0006950 [4]: response to stress	7	7	99	843	11330	-2.79	0.0	0.5	0.33	ADM CIRBP DUSP1 HBXIP NPM1 NSEP1 YY1
267	GO:0016568 [8]: chromatin modification	2	2	104	98	12075	-2.82	0.0	1.54	0.9	CBX7 HMGA1
268	GO:0009792 [4]: embryonic development (sensu Metazoa)	1	1	105	21	12152	-2.82	0.0	1.75	1.06	KLF4
269	GO:0016044 [5]: membrane organization and biogenesis	1	1	105	21	12152	-2.82	0.0	1.75	1.06	PLSCR1
270	GO:0046456 [8]: icosanoid biosynthesis	1	1	105	21	12152	-2.82	0.0	1.75	1.06	TEBP
271	GO:0006221 [7]: pyrimidine nucleotide biosynthesis	1	1	105	21	12152	-2.82	0.0	1.75	1.06	NME7
272	GO:0006891 [6]: intra-Golgi transport	1	1	105	21	12152	-2.82	0.0	1.75	1.06	TOM1L2
273	GO:0006333 [8]: chromatin assembly or disassembly	2	2	104	101	12072	-2.85	0.0	1.5	0.87	CBX7 HMGA1
274	GO:0006996 [5]: organelle organization and biogenesis	6	6	100	668	11505	-2.86	0.0	0.64	0.4	CBX7 DNCH1 HMGA1 NPM1 PFDN4 TEBP
275	GO:0007249 [7]: I-kappaB kinase/NF-kappaB cascade	2	2	104	107	12066	-2.91	0.0	1.42	0.83	CFLAR VAPA
276	GO:0000004 [2]: biological_process unknown	4	4	102	351	11822	-2.91	0.0	1.0	0.62	C9orf5 EPS8L1 RBMX ch-TOG
277	GO:0009190 [7]: cyclic nucleotide biosynthesis	1	1	105	24	12149	-2.92	0.0	1.63	0.97	ADM
278	GO:0006520 [6]: amino acid metabolism	3	3	103	223	11950	-2.93	0.0	1.17	0.71	AARS C20orf129 PSPH
279	GO:0043207 [5]: response to external biotic stimulus	3	3	103	499	11674	-2.94	0.0	0.21	0.13	HBXIP NSEP1 YY1
280	GO:0006629 [5]: lipid metabolism	5	5	101	548	11625	-2.94	0.0	0.65	0.4	ADM PISD PLCD1 TEBP TPI1
281	GO:0042446 [6]: hormone biosynthesis	1	1	105	25	12148	-2.95	0.0	1.6	0.94	ADM
282	GO:0005975 [5]: carbohydrate metabolism	2	2	104	406	11767	-2.96	0.0	0.14	0.08	PGK1 TPI1
283	GO:0007001 [7]: chromosome organization and biogenesis (sensu Eukaryota)	3	3	103	228	11945	-2.96	0.0	1.13	0.68	CBX7 HMGA1 TEBP
284	GO:0019318 [7]: hexose metabolism	2	2	104	113	12060	-2.97	0.0	1.34	0.8	PGK1 TPI1
285	GO:0051052 [6]: regulation of DNA metabolism	1	1	105	26	12147	-2.98	0.0	1.57	0.92	GMNN
286	GO:0006406 [8]: mRNA-nucleus export	1	1	105	26	12147	-2.98	0.0	1.57	0.92	NXF1
287	GO:0007498 [3]: mesoderm development	1	1	105	26	12147	-2.98	0.0	1.57	0.92	KLF4
288	GO:0009116 [6]: nucleoside metabolism	1	1	105	26	12147	-2.98	0.0	1.57	0.92	ADK
289	GO:0051276 [6]: chromosome organization and biogenesis	3	3	103	234	11939	-2.98	0.0	1.09	0.66	CBX7 HMGA1 TEBP
290	GO:0006259 [5]: DNA metabolism	4	4	102	534	11639	-3.0	0.0	0.37	0.25	CBX7 GMNN HMGA1 RFC4
291	GO:0000074 [6]: regulation of cell cycle	2	2	104	396	11777	-3.0	0.0	0.15	0.09	CCT4 GMNN
292	GO:0005996 [6]: monosaccharide metabolism	2	2	104	117	12056	-3.0	0.0	1.29	0.76	PGK1 TPI1
293	GO:0051028 [7]: mRNA transport	1	1	105	27	12146	-3.0	0.0	1.53	0.9	NXF1
294	GO:0006732 [6]: coenzyme metabolism	2	2	104	118	12055	-3.01	0.0	1.28	0.75	C9orf95 TPI1
295	GO:0009613 [5]: response to pest, pathogen or parasite	3	3	103	468	11705	-3.02	0.0	0.25	0.15	HBXIP NSEP1 YY1
296	GO:0006643 [6]: membrane lipid metabolism	2	2	104	119	12054	-3.02	0.0	1.27	0.74	PISD PLCD1
297	GO:0042981 [6]: regulation of apoptosis	3	3	103	247	11926	-3.04	0.0	1.0	0.62	CFLAR SIVA SMNDC1
298	GO:0016481 [7]: negative regulation of transcription	2	2	104	122	12051	-3.04	0.0	1.24	0.73	DR1 KLF4
299	GO:0016265 [3]: death	4	4	102	470	11703	-3.04	0.0	0.53	0.35	CFLAR NPM1 SIVA SMNDC1
300	GO:0043067 [5]: regulation of programmed cell death	3	3	103	249	11924	-3.04	0.0	0.99	0.61	CFLAR SIVA SMNDC1
301	GO:0008219 [4]: cell death	4	4	102	466	11707	-3.05	0.0	0.54	0.35	CFLAR NPM1 SIVA SMNDC1
302	GO:0019058 [3]: viral infectious cycle	1	1	105	29	12144	-3.06	0.0	1.47	0.86	HBXIP
303	GO:0045761 [4]: regulation of adenylate cyclase activity	1	1	105	29	12144	-3.06	0.0	1.47	0.86	GNAI3
304	GO:0006220 [7]: pyrimidine nucleotide metabolism	1	1	105	29	12144	-3.06	0.0	1.47	0.86	NME7
305	GO:0009069 [7]: serine family amino acid metabolism	1	1	105	29	12144	-3.06	0.0	1.47	0.86	PSPH
306	GO:0042127 [5]: regulation of cell proliferation	3	3	103	257	11916	-3.06	0.0	0.94	0.58	KLF4 NPM1 SSR1
307	GO:0051243 [5]: negative regulation of cellular physiological process	3	3	103	262	11911	-3.08	0.0	0.91	0.57	CFLAR KLF4 NPM1
308	GO:0006519 [5]: amino acid and derivative metabolism	3	3	103	262	11911	-3.08	0.0	0.91	0.57	AARS C20orf129 PSPH
309	GO:0012501 [5]: programmed cell death	3	3	103	439	11734	-3.08	0.0	0.3	0.19	CFLAR SIVA SMNDC1
310	GO:0009611 [5]: response to wounding	1	1	105	285	11888	-3.09	0.0	0.08	0.04	ADM
311	GO:0006915 [6]: apoptosis	3	3	103	437	11736	-3.09	0.0	0.3	0.19	CFLAR SIVA SMNDC1
312	GO:0008285 [6]: negative regulation of cell proliferation	2	2	104	129	12044	-3.09	0.0	1.16	0.7	KLF4 NPM1
313	GO:0045893 [8]: positive regulation of transcription, DNA-dependent	1	1	105	31	12142	-3.11	0.0	1.42	0.83	HMGA1
314	GO:0016582 [9]: non-covalent chromatin modification	1	1	105	32	12141	-3.12	0.0	1.39	0.81	HMGA1
315	GO:0006338 [10]: chromatin remodeling	1	1	105	32	12141	-3.12	0.0	1.39	0.81	HMGA1
316	GO:0015980 [6]: energy derivation by oxidation of organic compounds	2	2	104	136	12037	-3.14	0.0	1.09	0.66	PGK1 TPI1
317	GO:0045045 [5]: secretory pathway	2	2	104	138	12035	-3.15	0.0	1.08	0.66	SSR1 TOM1L2
318	GO:0006405 [7]: RNA-nucleus export	1	1	105	33	12140	-3.15	0.0	1.36	0.8	NXF1
319	GO:0009187 [7]: cyclic nucleotide metabolism	1	1	105	33	12140	-3.15	0.0	1.36	0.8	ADM
320	GO:0009308 [5]: amine metabolism	3	3	103	308	11865	-3.16	0.0	0.68	0.41	AARS C20orf129 PSPH
321	GO:0051186 [5]: cofactor metabolism	2	2	104	142	12031	-3.17	0.0	1.04	0.64	C9orf95 TPI1
322	GO:0006631 [6]: fatty acid metabolism	2	2	104	141	12032	-3.17	0.0	1.05	0.64	TEBP TPI1
323	GO:0009628 [5]: response to abiotic stimulus	3	3	103	378	11795	-3.17	0.0	0.44	0.29	CIRBP MTF1 NQO1
324	GO:0042157 [7]: lipoprotein metabolism	1	1	105	34	12139	-3.17	0.0	1.34	0.8	HMGA1
325	GO:0050657 [6]: nucleic acid transport	1	1	105	34	12139	-3.17	0.0	1.34	0.8	NXF1
326	GO:0050658 [6]: RNA transport	1	1	105	34	12139	-3.17	0.0	1.34	0.8	NXF1
327	GO:0051236 [5]: establishment of RNA localization	1	1	105	34	12139	-3.17	0.0	1.34	0.8	NXF1
328	GO:0006403 [4]: RNA localization	1	1	105	34	12139	-3.17	0.0	1.34	0.8	NXF1
329	GO:0006690 [7]: icosanoid metabolism	1	1	105	34	12139	-3.17	0.0	1.34	0.8	TEBP
330	GO:0007010 [6]: cytoskeleton organization and biogenesis	3	3	103	323	11850	-3.18	0.0	0.62	0.39	DNCH1 NPM1 PFDN4
331	GO:0019226 [5]: transmission of nerve impulse	1	1	105	255	11918	-3.23	0.0	0.11	0.07	NQO1
332	GO:0009615 [6]: response to virus	1	1	105	38	12135	-3.24	0.0	1.25	0.74	HBXIP
333	GO:0016032 [2]: viral life cycle	1	1	105	38	12135	-3.24	0.0	1.25	0.74	HBXIP
334	GO:0051168 [7]: nuclear export	1	1	105	38	12135	-3.24	0.0	1.25	0.74	NXF1
335	GO:0006807 [4]: nitrogen compound metabolism	1	1	105	39	12134	-3.26	0.0	1.23	0.73	NQO1
336	GO:0007268 [6]: synaptic transmission	1	1	105	248	11925	-3.27	0.0	0.12	0.07	NQO1
337	GO:0040029 [3]: regulation of gene expression, epigenetic	1	1	105	40	12133	-3.28	0.0	1.21	0.72	HMGA1
338	GO:0007588 [4]: excretion	1	1	105	40	12133	-3.28	0.0	1.21	0.72	ADM
339	GO:0009966 [4]: regulation of signal transduction	2	2	104	168	12005	-3.28	0.0	0.84	0.53	CFLAR VAPA
340	GO:0016192 [5]: vesicle-mediated transport	2	2	104	297	11876	-3.29	0.0	0.31	0.19	SYBL1 TOM1L2
341	GO:0000279 [6]: M phase	2	2	104	172	12001	-3.29	0.0	0.81	0.52	DNCH1 NPM1
342	GO:0015931 [5]: nucleobase, nucleoside, nucleotide and nucleic acid transport	1	1	105	41	12132	-3.29	0.0	1.19	0.71	NXF1
343	GO:0030198 [4]: extracellular matrix organization and biogenesis	1	1	105	41	12132	-3.29	0.0	1.19	0.71	COL8A2
344	GO:0043062 [3]: extracellular structure organization and biogenesis	1	1	105	41	12132	-3.29	0.0	1.19	0.71	COL8A2
345	GO:0050790 [3]: regulation of enzyme activity	2	2	104	180	11993	-3.31	0.0	0.76	0.48	GNAI3 PAK2
346	GO:0019882 [5]: antigen presentation	1	1	105	44	12129	-3.34	0.0	1.13	0.68	ULBP2
347	GO:0006805 [5]: xenobiotic metabolism	1	1	105	44	12129	-3.34	0.0	1.13	0.68	NQO1
348	GO:0006325 [7]: establishment and/or maintenance of chromatin architecture	2	2	104	194	11979	-3.34	0.0	0.68	0.41	CBX7 HMGA1
349	GO:0006323 [6]: DNA packaging	2	2	104	202	11971	-3.35	0.0	0.64	0.4	CBX7 HMGA1
350	GO:0044262 [6]: cellular carbohydrate metabolism	2	2	104	256	11917	-3.35	0.0	0.42	0.28	PGK1 TPI1
351	GO:0042445 [5]: hormone metabolism	1	1	105	46	12127	-3.36	0.0	1.09	0.66	ADM
352	GO:0006979 [5]: response to oxidative stress	1	1	105	46	12127	-3.36	0.0	1.09	0.66	DUSP1
353	GO:0007565 [5]: pregnancy	1	1	105	46	12127	-3.36	0.0	1.09	0.66	ADM
354	GO:0007243 [6]: protein kinase cascade	2	2	104	250	11923	-3.36	0.0	0.44	0.29	CFLAR VAPA
355	GO:0042221 [6]: response to chemical substance	2	2	104	228	11945	-3.36	0.0	0.52	0.35	MTF1 NQO1
356	GO:0006066 [5]: alcohol metabolism	2	2	104	218	11955	-3.37	0.0	0.56	0.36	PGK1 TPI1
357	GO:0009410 [7]: response to xenobiotic stimulus	1	1	105	47	12126	-3.38	0.0	1.08	0.66	NQO1
358	GO:0008652 [7]: amino acid biosynthesis	1	1	105	50	12123	-3.41	0.0	1.03	0.63	PSPH
359	GO:0045941 [7]: positive regulation of transcription	1	1	105	51	12122	-3.42	0.0	1.01	0.62	HMGA1
360	GO:0008654 [8]: phospholipid biosynthesis	1	1	105	51	12122	-3.42	0.0	1.01	0.62	PISD
361	GO:0030154 [3]: cell differentiation	1	1	105	213	11960	-3.43	0.0	0.17	0.1	KLF4
362	GO:0006413 [8]: translational initiation	1	1	105	53	12120	-3.44	0.0	0.98	0.61	EIF2S2
363	GO:0042254 [6]: ribosome biogenesis and assembly	1	1	105	54	12119	-3.45	0.0	0.97	0.6	NPM1
364	GO:0050876 [4]: reproductive physiological process	1	1	105	54	12119	-3.45	0.0	0.97	0.6	ADM
365	GO:0045935 [6]: positive regulation of nucleobase, nucleoside, nucleotide and nucleic acid metabolism	1	1	105	55	12118	-3.46	0.0	0.95	0.59	HMGA1
366	GO:0007188 [8]: G-protein signaling, coupled to cAMP nucleotide second messenger	1	1	105	56	12117	-3.47	0.0	0.94	0.58	GNAI3
367	GO:0019933 [8]: cAMP-mediated signaling	1	1	105	57	12116	-3.47	0.0	0.93	0.57	GNAI3
368	GO:0009790 [3]: embryonic development	1	1	105	58	12115	-3.49	0.0	0.91	0.57	KLF4
369	GO:0006869 [5]: lipid transport	1	1	105	58	12115	-3.49	0.0	0.91	0.57	HMGA1
370	GO:0000278 [6]: mitotic cell cycle	1	1	105	195	11978	-3.5	0.0	0.2	0.13	DNCH1
371	GO:0006694 [7]: steroid biosynthesis	1	1	105	61	12112	-3.51	0.0	0.88	0.55	ADM
372	GO:0048193 [6]: Golgi vesicle transport	1	1	105	62	12111	-3.51	0.0	0.86	0.55	TOM1L2
373	GO:0009145 [8]: purine nucleoside triphosphate biosynthesis	1	1	105	62	12111	-3.51	0.0	0.86	0.55	NME7
374	GO:0009201 [8]: ribonucleoside triphosphate biosynthesis	1	1	105	62	12111	-3.51	0.0	0.86	0.55	NME7
375	GO:0009206 [9]: purine ribonucleoside triphosphate biosynthesis	1	1	105	62	12111	-3.51	0.0	0.86	0.55	NME7
376	GO:0000122 [9]: negative regulation of transcription from Pol II promoter	1	1	105	63	12110	-3.53	0.0	0.85	0.54	DR1
377	GO:0009142 [7]: nucleoside triphosphate biosynthesis	1	1	105	63	12110	-3.53	0.0	0.85	0.54	NME7
378	GO:0009144 [8]: purine nucleoside triphosphate metabolism	1	1	105	66	12107	-3.54	0.0	0.82	0.53	NME7
379	GO:0009199 [8]: ribonucleoside triphosphate metabolism	1	1	105	66	12107	-3.54	0.0	0.82	0.53	NME7
380	GO:0009205 [9]: purine ribonucleoside triphosphate metabolism	1	1	105	66	12107	-3.54	0.0	0.82	0.53	NME7
381	GO:0046467 [7]: membrane lipid biosynthesis	1	1	105	65	12108	-3.54	0.0	0.83	0.53	PISD
382	GO:0006800 [5]: oxygen and reactive oxygen species metabolism	1	1	105	65	12108	-3.54	0.0	0.83	0.53	DUSP1
383	GO:0016337 [5]: cell-cell adhesion	1	1	105	180	11993	-3.55	0.0	0.23	0.15	COL8A2
384	GO:0050879 [4]: organismal movement	1	1	105	179	11994	-3.55	0.0	0.23	0.15	RABGGTB
385	GO:0050881 [5]: musculoskeletal movement	1	1	105	179	11994	-3.55	0.0	0.23	0.15	RABGGTB
386	GO:0050885 [6]: regulation of balance	1	1	105	179	11994	-3.55	0.0	0.23	0.15	RABGGTB
387	GO:0050953 [6]: sensory perception of light	1	1	105	179	11994	-3.55	0.0	0.23	0.15	RABGGTB
388	GO:0050957 [6]: equilibrioception	1	1	105	179	11994	-3.55	0.0	0.23	0.15	RABGGTB
389	GO:0007601 [7]: visual perception	1	1	105	179	11994	-3.55	0.0	0.23	0.15	RABGGTB
390	GO:0019932 [6]: second-messenger-mediated signaling	1	1	105	178	11995	-3.55	0.0	0.24	0.15	GNAI3
391	GO:0007028 [5]: cytoplasm organization and biogenesis	1	1	105	67	12106	-3.56	0.0	0.81	0.52	NPM1
392	GO:0009141 [7]: nucleoside triphosphate metabolism	1	1	105	69	12104	-3.56	0.0	0.79	0.5	NME7
393	GO:0046649 [6]: lymphocyte activation	1	1	105	70	12103	-3.57	0.0	0.78	0.5	ULBP2
394	GO:0009309 [6]: amine biosynthesis	1	1	105	72	12101	-3.57	0.0	0.76	0.48	PSPH
395	GO:0006820 [6]: anion transport	1	1	105	173	12000	-3.57	0.0	0.25	0.15	COL8A2
396	GO:0016051 [6]: carbohydrate biosynthesis	1	1	105	73	12100	-3.59	0.0	0.75	0.47	TPI1
397	GO:0000280 [7]: nuclear division	1	1	105	165	12008	-3.59	0.0	0.27	0.17	DNCH1
398	GO:0006959 [5]: humoral immune response	1	1	105	162	12011	-3.6	0.0	0.28	0.17	YY1
399	GO:0000902 [4]: cellular morphogenesis	1	1	105	161	12012	-3.6	0.0	0.28	0.17	GAS6
400	GO:0016042 [5]: lipid catabolism	1	1	105	82	12091	-3.61	0.0	0.67	0.41	PLCD1
401	GO:0009893 [5]: positive regulation of metabolism	1	1	105	81	12092	-3.62	0.0	0.67	0.41	HMGA1
402	GO:0050793 [3]: regulation of development	1	1	105	154	12019	-3.62	0.0	0.3	0.19	GAS6
403	GO:0040007 [3]: growth	1	1	105	153	12020	-3.62	0.0	0.3	0.19	GAS6
404	GO:0030705 [6]: cytoskeleton-dependent intracellular transport	1	1	105	85	12088	-3.63	0.0	0.64	0.4	DNCH1
405	GO:0007018 [7]: microtubule-based movement	1	1	105	85	12088	-3.63	0.0	0.64	0.4	DNCH1
406	GO:0019730 [6]: antimicrobial humoral response	1	1	105	86	12087	-3.63	0.0	0.63	0.4	YY1
407	GO:0045321 [5]: immune cell activation	1	1	105	86	12087	-3.63	0.0	0.63	0.4	ULBP2
408	GO:0019735 [7]: antimicrobial humoral response (sensu Vertebrata)	1	1	105	84	12089	-3.63	0.0	0.65	0.4	YY1
409	GO:0007596 [4]: blood coagulation	1	1	105	84	12089	-3.63	0.0	0.65	0.4	PLSCR1
410	GO:0001775 [4]: cell activation	1	1	105	87	12086	-3.63	0.0	0.63	0.4	ULBP2
411	GO:0050817 [3]: coagulation	1	1	105	88	12085	-3.64	0.0	0.62	0.39	PLSCR1
412	GO:0045786 [7]: negative regulation of cell cycle	1	1	105	89	12084	-3.64	0.0	0.61	0.39	GMNN
413	GO:0006817 [8]: phosphate transport	1	1	105	89	12084	-3.64	0.0	0.61	0.39	COL8A2
414	GO:0009108 [7]: coenzyme biosynthesis	1	1	105	89	12084	-3.64	0.0	0.61	0.39	C9orf95
415	GO:0015698 [7]: inorganic anion transport	1	1	105	144	12029	-3.64	0.0	0.33	0.21	COL8A2
416	GO:0007599 [5]: hemostasis	1	1	105	90	12083	-3.64	0.0	0.6	0.39	PLSCR1
417	GO:0006916 [8]: anti-apoptosis	1	1	105	91	12082	-3.65	0.0	0.6	0.39	CFLAR
418	GO:0001558 [4]: regulation of cell growth	1	1	105	94	12079	-3.65	0.0	0.58	0.37	GAS6
419	GO:0007187 [7]: G-protein signaling, coupled to cyclic nucleotide second messenger	1	1	105	92	12081	-3.65	0.0	0.59	0.38	GNAI3
420	GO:0045859 [4]: regulation of protein kinase activity	1	1	105	95	12078	-3.65	0.0	0.57	0.37	PAK2
421	GO:0000087 [7]: M phase of mitotic cell cycle	1	1	105	130	12043	-3.66	0.0	0.38	0.26	DNCH1
422	GO:0019935 [7]: cyclic-nucleotide-mediated signaling	1	1	105	98	12075	-3.66	0.0	0.55	0.35	GNAI3
423	GO:0050878 [4]: regulation of body fluids	1	1	105	100	12073	-3.66	0.0	0.54	0.35	PLSCR1
424	GO:0008015 [4]: circulation	1	1	105	105	12068	-3.66	0.0	0.51	0.34	ADM
425	GO:0016049 [4]: cell growth	1	1	105	122	12051	-3.66	0.0	0.42	0.28	GAS6
426	GO:0008361 [5]: regulation of cell size	1	1	105	122	12051	-3.66	0.0	0.42	0.28	GAS6
427	GO:0006470 [8]: protein amino acid dephosphorylation	1	1	105	123	12050	-3.66	0.0	0.41	0.28	DUSP1
428	GO:0016311 [7]: dephosphorylation	1	1	105	129	12044	-3.66	0.0	0.39	0.26	DUSP1
429	GO:0007067 [8]: mitosis	1	1	105	128	12045	-3.66	0.0	0.39	0.26	DNCH1
430	GO:0008202 [6]: steroid metabolism	1	1	105	128	12045	-3.66	0.0	0.39	0.26	ADM
431	GO:0040008 [4]: regulation of growth	1	1	105	102	12071	-3.67	0.0	0.52	0.35	GAS6
432	GO:0043066 [7]: negative regulation of apoptosis	1	1	105	102	12071	-3.67	0.0	0.52	0.35	CFLAR
433	GO:0000910 [5]: cytokinesis	1	1	105	115	12058	-3.67	0.0	0.45	0.29	CDCA7
434	GO:0043069 [6]: negative regulation of programmed cell death	1	1	105	103	12070	-3.67	0.0	0.52	0.35	CFLAR
435	GO:0051188 [6]: cofactor biosynthesis	1	1	105	103	12070	-3.67	0.0	0.52	0.35	C9orf95
436	GO:0009888 [5]: histogenesis	1	1	105	109	12064	-3.67	0.0	0.48	0.32	KLF4
437	GO:0016064 [6]: humoral defense mechanism (sensu Vertebrata)	1	1	105	118	12055	-3.67	0.0	0.44	0.29	YY1
438	GO:0008284 [6]: positive regulation of cell proliferation	1	1	105	118	12055	-3.67	0.0	0.44	0.29	SSR1
