# Supplementary material for: Latent Factor Analysis to Discover Pathway-Associated Putative Segmental Aneuploidies in Human Cancers
Source: PLoS Comput Biol. 2010 Sep 2;6(9):e1000920. doi: 10.1371/journal.pcbi.1000920 (PMC2932681; doi:10.1371/journal.pcbi.1000920)
Supplement: Table S3 — Full gather analysis of gene ontology for each factor. (0.43 MB ZIP) [file pcbi.1000920.s008.zip › Factor_Gather_GO/factor30_GO.txt]

#	Annotation	Total Genes With Ann	Your Genes (With Ann)	Your Genes (No Ann)	Genome (With Ann)	Genome (No Ann)	ln(Bayes factor)	neg ln(p value)	FE: neg ln(p value)	FE: neg ln(FDR)	Genes
1	GO:0009650 [7]: UV protection	1	1	13	2	12263	2.98	6.43	5.68	1.59	SCARA3
2	GO:0015988 [7]: energy coupled proton transport, against electrochemical gradient	1	1	13	5	12260	2.28	5.63	4.99	1.59	ATP6V1B2
3	GO:0006732 [6]: coenzyme metabolism	2	2	12	118	12147	2.16	5.43	4.83	1.59	ATP6V1B2 GSR
4	GO:0008625 [10]: induction of apoptosis via death domain receptors	1	1	13	8	12257	1.89	5.17	4.58	1.59	TNFRSF10B
5	GO:0051186 [5]: cofactor metabolism	2	2	12	142	12123	1.82	5.1	4.48	1.59	ATP6V1B2 GSR
6	GO:0006749 [6]: glutathione metabolism	1	1	13	9	12256	1.78	5.06	4.48	1.59	GSR
7	GO:0007250 [6]: activation of NF-kappaB-inducing kinase	1	1	13	9	12256	1.78	5.06	4.48	1.59	TNFRSF10B
8	GO:0008299 [7]: isoprenoid biosynthesis	1	1	13	9	12256	1.78	5.06	4.48	1.59	FDFT1
9	GO:0006720 [6]: isoprenoid metabolism	1	1	13	12	12253	1.52	4.78	4.22	1.59	FDFT1
10	GO:0007584 [5]: response to nutrients	1	1	13	13	12252	1.44	4.69	4.14	1.59	STC1
11	GO:0007004 [9]: telomerase-dependent telomere maintenance	1	1	13	17	12248	1.19	4.51	3.9	1.59	TNKS
12	GO:0006091 [5]: generation of precursor metabolites and energy	3	3	11	566	11699	1.14	4.47	3.71	1.59	ATP6V1B2 GSR TNFRSF10B
13	GO:0009991 [4]: response to extracellular stimulus	1	1	13	18	12247	1.14	4.47	3.84	1.59	STC1
14	GO:0000723 [8]: telomere maintenance	1	1	13	18	12247	1.14	4.47	3.84	1.59	TNKS
15	GO:0007223 [7]: frizzled-2 signaling pathway	1	1	13	18	12247	1.14	4.47	3.84	1.59	WNT4
16	GO:0006695 [8]: cholesterol biosynthesis	1	1	13	21	12244	1	4.31	3.7	1.59	FDFT1
17	GO:0043280 [5]: positive regulation of caspase activity	1	1	13	23	12242	0.91	4.21	3.61	1.59	TNFRSF10B
18	GO:0043281 [4]: regulation of caspase activity	1	1	13	23	12242	0.91	4.21	3.61	1.59	TNFRSF10B
19	GO:0006919 [6]: caspase activation	1	1	13	23	12242	0.91	4.21	3.61	1.59	TNFRSF10B
20	GO:0016126 [7]: sterol biosynthesis	1	1	13	25	12240	0.83	4.16	3.53	1.59	FDFT1
21	GO:0006874 [8]: calcium ion homeostasis	1	1	13	25	12240	0.83	4.16	3.53	1.59	STC1
22	GO:0008624 [9]: induction of apoptosis by extracellular signals	1	1	13	28	12237	0.73	4.06	3.42	1.59	TNFRSF10B
23	GO:0006958 [7]: complement activation, classical pathway	1	1	13	29	12236	0.7	4.01	3.39	1.59	CLU
24	GO:0009605 [4]: response to external stimulus	4	4	10	1259	11006	0.56	3.91	3.03	1.59	CLU GSR SCARA3 STC1
25	GO:0009314 [6]: response to radiation	1	1	13	36	12229	0.5	3.82	3.18	1.59	SCARA3
26	GO:0006956 [6]: complement activation	1	1	13	38	12227	0.45	3.77	3.13	1.59	CLU
27	GO:0007338 [6]: fertilization (sensu Metazoa)	1	1	13	39	12226	0.42	3.77	3.11	1.59	CLU
28	GO:0009566 [5]: fertilization	1	1	13	41	12224	0.38	3.7	3.06	1.59	CLU
29	GO:0015985 [7]: energy coupled proton transport, down electrochemical gradient	1	1	13	42	12223	0.35	3.65	3.04	1.59	ATP6V1B2
30	GO:0015986 [7]: ATP synthesis coupled proton transport	1	1	13	42	12223	0.35	3.65	3.04	1.59	ATP6V1B2
31	GO:0045860 [5]: positive regulation of protein kinase activity	1	1	13	43	12222	0.33	3.65	3.02	1.59	TNFRSF10B
32	GO:0006979 [5]: response to oxidative stress	1	1	13	46	12219	0.27	3.6	2.95	1.59	SCARA3
33	GO:0008632 [7]: apoptotic program	1	1	13	46	12219	0.27	3.6	2.95	1.59	TNFRSF10B
34	GO:0006753 [8]: nucleoside phosphate metabolism	1	1	13	47	12218	0.24	3.55	2.93	1.59	ATP6V1B2
35	GO:0006754 [7]: ATP biosynthesis	1	1	13	47	12218	0.24	3.55	2.93	1.59	ATP6V1B2
36	GO:0030005 [7]: di-, tri-valent inorganic cation homeostasis	1	1	13	48	12217	0.23	3.55	2.91	1.59	STC1
37	GO:0006118 [6]: electron transport	2	2	12	353	11912	0.22	3.55	2.81	1.59	GSR TNFRSF10B
38	GO:0006950 [4]: response to stress	3	3	11	847	11418	0.19	3.5	2.69	1.59	CLU GSR SCARA3
39	GO:0046034 [6]: ATP metabolism	1	1	13	51	12214	0.17	3.5	2.85	1.59	ATP6V1B2
40	GO:0006790 [5]: sulfur metabolism	1	1	13	51	12214	0.17	3.5	2.85	1.59	GSR
41	GO:0006875 [7]: metal ion homeostasis	1	1	13	53	12212	0.13	3.45	2.82	1.59	STC1
42	GO:0009628 [5]: response to abiotic stimulus	2	2	12	379	11886	0.11	3.45	2.68	1.59	SCARA3 STC1
43	GO:0008203 [7]: cholesterol metabolism	1	1	13	55	12210	0.1	3.45	2.78	1.59	FDFT1
44	GO:0016125 [6]: sterol metabolism	1	1	13	60	12205	0.03	0	2.7	1.59	FDFT1
45	GO:0006694 [7]: steroid biosynthesis	1	1	13	61	12204	0	0	2.68	1.59	FDFT1
46	GO:0009145 [8]: purine nucleoside triphosphate biosynthesis	1	1	13	62	12203	-0.01	0	2.67	1.59	ATP6V1B2
47	GO:0009201 [8]: ribonucleoside triphosphate biosynthesis	1	1	13	62	12203	-0.01	0	2.67	1.59	ATP6V1B2
48	GO:0009206 [9]: purine ribonucleoside triphosphate biosynthesis	1	1	13	62	12203	-0.01	0	2.67	1.59	ATP6V1B2
49	GO:0006752 [7]: group transfer coenzyme metabolism	1	1	13	63	12202	-0.02	0	2.65	1.59	ATP6V1B2
50	GO:0009142 [7]: nucleoside triphosphate biosynthesis	1	1	13	63	12202	-0.02	0	2.65	1.59	ATP6V1B2
51	GO:0006800 [5]: oxygen and reactive oxygen species metabolism	1	1	13	65	12200	-0.05	0	2.62	1.59	SCARA3
52	GO:0009607 [4]: response to biotic stimulus	3	3	11	955	11310	-0.06	0	2.4	1.59	CLU GSR SCARA3
53	GO:0009144 [8]: purine nucleoside triphosphate metabolism	1	1	13	66	12199	-0.07	0	2.61	1.59	ATP6V1B2
54	GO:0009199 [8]: ribonucleoside triphosphate metabolism	1	1	13	66	12199	-0.07	0	2.61	1.59	ATP6V1B2
55	GO:0009205 [9]: purine ribonucleoside triphosphate metabolism	1	1	13	66	12199	-0.07	0	2.61	1.59	ATP6V1B2
56	GO:0050875 [3]: cellular physiological process	13	13	1	9082	3183	-0.09	0	2.43	1.59	ATP6V1B2 CLU CNOT7 DKFZp761P0423 FBXO25 FDFT1 GSR MSCP RBPMS SCARA3 STC1 TNFRSF10B TNKS
57	GO:0030003 [6]: cation homeostasis	1	1	13	69	12196	-0.11	0	2.56	1.59	STC1
58	GO:0009141 [7]: nucleoside triphosphate metabolism	1	1	13	69	12196	-0.11	0	2.56	1.59	ATP6V1B2
59	GO:0006915 [6]: apoptosis	2	2	12	438	11827	-0.12	0	2.43	1.59	CLU TNFRSF10B
60	GO:0012501 [5]: programmed cell death	2	2	12	440	11825	-0.13	0	2.43	1.59	CLU TNFRSF10B
61	GO:0015992 [6]: proton transport	1	1	13	71	12194	-0.13	0	2.54	1.59	ATP6V1B2
62	GO:0006818 [5]: hydrogen transport	1	1	13	72	12193	-0.15	0	2.52	1.59	ATP6V1B2
63	GO:0050801 [4]: ion homeostasis	1	1	13	75	12190	-0.18	0	2.49	1.59	STC1
64	GO:0006873 [5]: cell ion homeostasis	1	1	13	75	12190	-0.18	0	2.49	1.59	STC1
65	GO:0009152 [8]: purine ribonucleotide biosynthesis	1	1	13	75	12190	-0.18	0	2.49	1.59	ATP6V1B2
66	GO:0043123 [6]: positive regulation of I-kappaB kinase/NF-kappaB cascade	1	1	13	78	12187	-0.22	0	2.45	1.59	TNFRSF10B
67	GO:0009150 [8]: purine ribonucleotide metabolism	1	1	13	78	12187	-0.22	0	2.45	1.59	ATP6V1B2
68	GO:0006164 [7]: purine nucleotide biosynthesis	1	1	13	79	12186	-0.22	0	2.44	1.59	ATP6V1B2
69	GO:0008219 [4]: cell death	2	2	12	468	11797	-0.23	0	2.32	1.59	CLU TNFRSF10B
70	GO:0009613 [5]: response to pest, pathogen or parasite	2	2	12	469	11796	-0.23	0	2.32	1.59	CLU GSR
71	GO:0016265 [3]: death	2	2	12	472	11793	-0.23	0	2.31	1.59	CLU TNFRSF10B
72	GO:0043122 [5]: regulation of I-kappaB kinase/NF-kappaB cascade	1	1	13	81	12184	-0.25	0	2.41	1.59	TNFRSF10B
73	GO:0006119 [6]: oxidative phosphorylation	1	1	13	81	12184	-0.25	0	2.41	1.59	ATP6V1B2
74	GO:0009260 [7]: ribonucleotide biosynthesis	1	1	13	81	12184	-0.25	0	2.41	1.59	ATP6V1B2
75	GO:0006163 [7]: purine nucleotide metabolism	1	1	13	82	12183	-0.26	0	2.4	1.59	ATP6V1B2
76	GO:0043085 [4]: positive regulation of enzyme activity	1	1	13	85	12180	-0.29	0	2.37	1.59	TNFRSF10B
77	GO:0009259 [7]: ribonucleotide metabolism	1	1	13	85	12180	-0.29	0	2.37	1.59	ATP6V1B2
78	GO:0016055 [6]: Wnt receptor signaling pathway	1	1	13	87	12178	-0.32	0	2.35	1.59	WNT4
79	GO:0019725 [4]: cell homeostasis	1	1	13	87	12178	-0.32	0	2.35	1.59	STC1
80	GO:0043207 [5]: response to external biotic stimulus	2	2	12	500	11765	-0.33	0	2.21	1.52	CLU GSR
81	GO:0009967 [5]: positive regulation of signal transduction	1	1	13	89	12176	-0.33	0	2.32	1.59	TNFRSF10B
82	GO:0006817 [8]: phosphate transport	1	1	13	89	12176	-0.33	0	2.32	1.59	SCARA3
83	GO:0009108 [7]: coenzyme biosynthesis	1	1	13	89	12176	-0.33	0	2.32	1.59	ATP6V1B2
84	GO:0045859 [4]: regulation of protein kinase activity	1	1	13	95	12170	-0.4	0	2.26	1.56	TNFRSF10B
85	GO:0007267 [4]: cell-cell signaling	2	2	12	536	11729	-0.43	0	2.09	1.45	STC1 WNT4
86	GO:0042592 [3]: homeostasis	1	1	13	101	12164	-0.45	0	2.2	1.52	STC1
87	GO:0006629 [5]: lipid metabolism	2	2	12	551	11714	-0.47	0	2.05	1.43	CLU FDFT1
88	GO:0051188 [6]: cofactor biosynthesis	1	1	13	103	12162	-0.47	0	2.19	1.52	ATP6V1B2
89	GO:0007249 [7]: I-kappaB kinase/NF-kappaB cascade	1	1	13	108	12157	-0.51	0	2.14	1.48	TNFRSF10B
90	GO:0050896 [3]: response to stimulus	4	4	10	1940	10325	-0.52	0	1.78	1.28	CLU GSR SCARA3 STC1
91	GO:0016064 [6]: humoral defense mechanism (sensu Vertebrata)	1	1	13	118	12147	-0.59	0	2.06	1.43	CLU
92	GO:0008152 [3]: metabolism	10	10	4	6955	5310	-0.59	0	1.6	1.2	ATP6V1B2 CLU CNOT7 DKFZp761P0423 FBXO25 FDFT1 GSR RBPMS SCARA3 TNFRSF10B
93	GO:0012502 [7]: induction of programmed cell death	1	1	13	122	12143	-0.61	0	2.03	1.43	TNFRSF10B
94	GO:0006917 [8]: induction of apoptosis	1	1	13	122	12143	-0.61	0	2.03	1.43	TNFRSF10B
95	GO:0016481 [7]: negative regulation of transcription	1	1	13	123	12142	-0.62	0	2.02	1.43	CNOT7
96	GO:0008202 [6]: steroid metabolism	1	1	13	128	12137	-0.65	0	1.98	1.42	FDFT1
97	GO:0043065 [7]: positive regulation of apoptosis	1	1	13	129	12136	-0.66	0	1.98	1.42	TNFRSF10B
98	GO:0016310 [7]: phosphorylation	2	2	12	635	11630	-0.66	0	1.82	1.3	ATP6V1B2 DKFZp761P0423
99	GO:0045934 [6]: negative regulation of nucleobase, nucleoside, nucleotide and nucleic acid metabolism	1	1	13	131	12134	-0.67	0	1.96	1.42	CNOT7
100	GO:0043068 [6]: positive regulation of programmed cell death	1	1	13	130	12135	-0.67	0	1.97	1.42	TNFRSF10B
101	GO:0009165 [6]: nucleotide biosynthesis	1	1	13	132	12133	-0.68	0	1.96	1.42	ATP6V1B2
102	GO:0015698 [7]: inorganic anion transport	1	1	13	144	12121	-0.76	0	1.88	1.35	SCARA3
103	GO:0006811 [5]: ion transport	2	2	12	702	11563	-0.79	0	1.66	1.23	ATP6V1B2 SCARA3
104	GO:0009892 [5]: negative regulation of metabolism	1	1	13	155	12110	-0.82	0	1.81	1.3	CNOT7
105	GO:0044237 [4]: cellular metabolism	9	9	5	6556	5709	-0.85	0	1.22	0.92	ATP6V1B2 CNOT7 DKFZp761P0423 FBXO25 FDFT1 GSR RBPMS SCARA3 TNFRSF10B
106	GO:0006959 [5]: humoral immune response	1	1	13	162	12103	-0.85	0	1.77	1.28	CLU
107	GO:0009966 [4]: regulation of signal transduction	1	1	13	169	12096	-0.89	0	1.73	1.25	TNFRSF10B
108	GO:0006820 [6]: anion transport	1	1	13	173	12092	-0.9	0	1.71	1.24	SCARA3
109	GO:0006793 [5]: phosphorus metabolism	2	2	12	780	11485	-0.92	0	1.5	1.13	ATP6V1B2 DKFZp761P0423
110	GO:0006796 [6]: phosphate metabolism	2	2	12	780	11485	-0.92	0	1.5	1.13	ATP6V1B2 DKFZp761P0423
111	GO:0050790 [3]: regulation of enzyme activity	1	1	13	181	12084	-0.94	0	1.67	1.23	TNFRSF10B
112	GO:0000003 [3]: reproduction	1	1	13	184	12081	-0.95	0	1.65	1.23	CLU
113	GO:0009117 [6]: nucleotide metabolism	1	1	13	184	12081	-0.95	0	1.65	1.23	ATP6V1B2
114	GO:0019953 [4]: sexual reproduction	1	1	13	183	12082	-0.95	0	1.66	1.23	CLU
115	GO:0008610 [6]: lipid biosynthesis	1	1	13	200	12065	-1.03	0	1.58	1.18	FDFT1
116	GO:0044260 [5]: cellular macromolecule metabolism	2	2	12	2984	9281	-1.04	0	0.12	0.09	DKFZp761P0423 FBXO25
117	GO:0006066 [5]: alcohol metabolism	1	1	13	219	12046	-1.09	0	1.5	1.13	FDFT1
118	GO:0009987 [2]: cellular process	14	14	0	10933	1332	-1.1	0	1.61	1.2	ATP6V1B2 CLU CNOT7 DKFZp761P0423 FBXO25 FDFT1 GSR MSCP RBPMS SCARA3 STC1 TNFRSF10B TNKS WNT4
119	GO:0050789 [2]: regulation of biological process	2	2	12	2865	9400	-1.12	0	0.14	0.09	CNOT7 TNFRSF10B
120	GO:0042221 [6]: response to chemical substance	1	1	13	229	12036	-1.12	0	1.46	1.1	STC1
121	GO:0007165 [4]: signal transduction	4	4	10	2822	9443	-1.13	0	0.9	0.69	CNOT7 STC1 TNFRSF10B WNT4
122	GO:0007001 [7]: chromosome organization and biogenesis (sensu Eukaryota)	1	1	13	230	12035	-1.13	0	1.45	1.1	TNKS
123	GO:0044238 [4]: primary metabolism	7	7	7	6279	5986	-1.14	0	0.45	0.34	ATP6V1B2 CLU CNOT7 DKFZp761P0423 FBXO25 FDFT1 RBPMS
124	GO:0051276 [6]: chromosome organization and biogenesis	1	1	13	236	12029	-1.14	0	1.43	1.09	TNKS
125	GO:0019538 [5]: protein metabolism	2	2	12	2806	9459	-1.15	0	0.15	0.09	DKFZp761P0423 FBXO25
126	GO:0044267 [6]: cellular protein metabolism	2	2	12	2785	9480	-1.17	0	0.15	0.09	DKFZp761P0423 FBXO25
127	GO:0009058 [4]: biosynthesis	2	2	12	987	11278	-1.18	0	1.16	0.87	ATP6V1B2 FDFT1
128	GO:0042981 [6]: regulation of apoptosis	1	1	13	249	12016	-1.19	0	1.38	1.06	TNFRSF10B
129	GO:0019222 [4]: regulation of metabolism	1	1	13	2037	10228	-1.19	0	0.08	0.08	CNOT7
130	GO:0051179 [3]: localization	3	3	11	1982	10283	-1.2	0	0.92	0.7	ATP6V1B2 MSCP SCARA3
131	GO:0006810 [4]: transport	3	3	11	1972	10293	-1.2	0	0.92	0.7	ATP6V1B2 MSCP SCARA3
132	GO:0043067 [5]: regulation of programmed cell death	1	1	13	251	12014	-1.2	0	1.38	1.06	TNFRSF10B
133	GO:0007243 [6]: protein kinase cascade	1	1	13	251	12014	-1.2	0	1.38	1.06	TNFRSF10B
134	GO:0051234 [4]: establishment of localization	3	3	11	1974	10291	-1.2	0	0.92	0.7	ATP6V1B2 MSCP SCARA3
135	GO:0051242 [5]: positive regulation of cellular physiological process	1	1	13	260	12005	-1.22	0	1.35	1.04	TNFRSF10B
136	GO:0007154 [3]: cell communication	4	4	10	3471	8794	-1.24	0	0.53	0.39	CNOT7 STC1 TNFRSF10B WNT4
137	GO:0006350 [6]: transcription	1	1	13	1968	10297	-1.24	0	0.09	0.08	CNOT7
138	GO:0043170 [4]: macromolecule metabolism	3	3	11	3143	9122	-1.26	0	0.31	0.23	CNOT7 DKFZp761P0423 FBXO25
139	GO:0050791 [3]: regulation of physiological process	2	2	12	2551	9714	-1.28	0	0.2	0.12	CNOT7 TNFRSF10B
140	GO:0019219 [5]: regulation of nucleobase, nucleoside, nucleotide and nucleic acid metabolism	1	1	13	1902	10363	-1.29	0	0.1	0.09	CNOT7
141	GO:0015672 [7]: monovalent inorganic cation transport	1	1	13	290	11975	-1.29	0	1.25	0.95	ATP6V1B2
142	GO:0006139 [5]: nucleobase, nucleoside, nucleotide and nucleic acid metabolism	3	3	11	2964	9301	-1.3	0	0.36	0.28	ATP6V1B2 CNOT7 RBPMS
143	GO:0045449 [6]: regulation of transcription	1	1	13	1876	10389	-1.31	0	0.1	0.09	CNOT7
144	GO:0006351 [7]: transcription, DNA-dependent	1	1	13	1868	10397	-1.31	0	0.1	0.09	CNOT7
145	GO:0050874 [3]: organismal physiological process	1	1	13	1843	10422	-1.34	0	0.11	0.09	CLU
146	GO:0007582 [2]: physiological process	13	13	1	10449	1816	-1.35	0	1.01	0.75	ATP6V1B2 CLU CNOT7 DKFZp761P0423 FBXO25 FDFT1 GSR MSCP RBPMS SCARA3 STC1 TNFRSF10B TNKS
147	GO:0006355 [7]: regulation of transcription, DNA-dependent	1	1	13	1812	10453	-1.36	0	0.11	0.09	CNOT7
148	GO:0043119 [4]: positive regulation of physiological process	1	1	13	336	11929	-1.39	0	1.13	0.85	TNFRSF10B
149	GO:0007166 [5]: cell surface receptor linked signal transduction	2	2	12	1419	10846	-1.43	0	0.71	0.54	STC1 WNT4
150	GO:0006396 [6]: RNA processing	1	1	13	367	11898	-1.44	0	1.06	0.79	RBPMS
151	GO:0006464 [7]: protein modification	2	2	12	1507	10758	-1.45	0	0.64	0.48	DKFZp761P0423 FBXO25
152	GO:0007275 [2]: development	2	2	12	1785	10480	-1.48	0	0.47	0.35	CLU WNT4
153	GO:0043283 [4]: biopolymer metabolism	1	1	13	1610	10655	-1.49	0	0.15	0.09	RBPMS
154	GO:0005975 [5]: carbohydrate metabolism	1	1	13	407	11858	-1.5	0	0.98	0.72	CNOT7
155	GO:0043118 [4]: negative regulation of physiological process	1	1	13	418	11847	-1.52	0	0.95	0.71	CNOT7
156	GO:0044255 [5]: cellular lipid metabolism	1	1	13	428	11837	-1.53	0	0.94	0.7	FDFT1
157	GO:0016070 [5]: RNA metabolism	1	1	13	450	11815	-1.55	0	0.9	0.69	RBPMS
158	GO:0006812 [6]: cation transport	1	1	13	469	11796	-1.58	0	0.86	0.67	ATP6V1B2
159	GO:0006468 [8]: protein amino acid phosphorylation	1	1	13	536	11729	-1.63	0	0.76	0.58	DKFZp761P0423
160	GO:0006512 [8]: ubiquitin cycle	1	1	13	546	11719	-1.64	0	0.75	0.57	FBXO25
161	GO:0051244 [4]: regulation of cellular physiological process	1	1	13	566	11699	-1.66	0	0.73	0.55	TNFRSF10B
162	GO:0006996 [5]: organelle organization and biogenesis	1	1	13	673	11592	-1.71	0	0.6	0.45	TNKS
163	GO:0006955 [4]: immune response	1	1	13	746	11519	-1.74	0	0.54	0.39	CLU
164	GO:0007242 [5]: intracellular signaling cascade	1	1	13	990	11275	-1.74	0	0.37	0.28	TNFRSF10B
165	GO:0050794 [3]: regulation of cellular process	1	1	13	791	11474	-1.74	0	0.5	0.37	TNFRSF10B
166	GO:0016043 [4]: cell organization and biogenesis	1	1	13	824	11441	-1.74	0	0.47	0.35	TNKS
167	GO:0006952 [5]: defense response	1	1	13	837	11428	-1.74	0	0.46	0.35	CLU
168	GO:0044249 [5]: cellular biosynthesis	1	1	13	943	11322	-1.74	0	0.39	0.29	ATP6V1B2
