# Supplementary material for: Latent Factor Analysis to Discover Pathway-Associated Putative Segmental Aneuploidies in Human Cancers
Source: PLoS Comput Biol. 2010 Sep 2;6(9):e1000920. doi: 10.1371/journal.pcbi.1000920 (PMC2932681; doi:10.1371/journal.pcbi.1000920)
Supplement: Table S3 — Full gather analysis of gene ontology for each factor. (0.43 MB ZIP) [file pcbi.1000920.s008.zip › Factor_Gather_GO/factor31_GO.txt]

#	Annotation	Total Genes With Ann	Your Genes (With Ann)	Your Genes (No Ann)	Genome (With Ann)	Genome (No Ann)	ln(Bayes factor)	neg ln(p value)	FE: neg ln(p value)	FE: neg ln(FDR)	Genes
1	GO:0007264 [6]: small GTPase mediated signal transduction	4	4	27	237	12011	2.46	5.86	5.81	1.71	ARF4 ARL10C RAB5A RASSF1
2	GO:0043170 [4]: macromolecule metabolism	15	15	16	3131	9117	2.19	5.47	5.26	1.71	ABHD5 CAMK2D CAPN7 CSNK1G1 EIF4E3 FLJ38663 GC20 GLT8D1 GYS1 PFKFB4 PRKCD PXK USP3 USP4 p44S10
3	GO:0044260 [5]: cellular macromolecule metabolism	14	14	17	2972	9276	1.68	4.95	4.72	1.71	ABHD5 CAMK2D CAPN7 CSNK1G1 EIF4E3 FLJ38663 GC20 GYS1 PFKFB4 PRKCD PXK USP3 USP4 p44S10
4	GO:0043037 [7]: translation	3	3	28	160	12088	1.48	4.74	4.85	1.71	EIF4E3 FLJ38663 GC20
5	GO:0006413 [8]: translational initiation	2	2	29	52	12196	1.39	4.65	4.81	1.71	EIF4E3 GC20
6	GO:0006003 [9]: fructose 2,6-bisphosphate metabolism	1	1	30	3	12245	1.14	4.47	4.6	1.71	PFKFB4
7	GO:0044257 [7]: cellular protein catabolism	5	5	26	579	11669	0.99	4.31	4.23	1.71	ABHD5 CAPN7 USP3 USP4 p44S10
8	GO:0006508 [8]: proteolysis and peptidolysis	5	5	26	579	11669	0.99	4.31	4.23	1.71	ABHD5 CAPN7 USP3 USP4 p44S10
9	GO:0009059 [5]: macromolecule biosynthesis	5	5	26	588	11660	0.94	4.25	4.17	1.71	EIF4E3 FLJ38663 GC20 GLT8D1 GYS1
10	GO:0006997 [5]: nuclear organization and biogenesis	1	1	30	4	12244	0.92	4.21	4.38	1.71	ATXN7
11	GO:0030163 [6]: protein catabolism	5	5	26	594	11654	0.91	4.21	4.13	1.71	ABHD5 CAPN7 USP3 USP4 p44S10
12	GO:0043285 [5]: biopolymer catabolism	5	5	26	601	11647	0.86	4.16	4.08	1.71	ABHD5 CAPN7 USP3 USP4 p44S10
13	GO:0016051 [6]: carbohydrate biosynthesis	2	2	29	72	12176	0.81	4.1	4.21	1.71	GLT8D1 GYS1
14	GO:0016310 [7]: phosphorylation	5	5	26	632	11616	0.68	4.01	3.89	1.71	ATP6V1A CAMK2D CSNK1G1 PRKCD PXK
15	GO:0006510 [9]: ATP-dependent proteolysis	1	1	30	6	12242	0.59	3.91	4.04	1.71	p44S10
16	GO:0006357 [8]: regulation of transcription from Pol II promoter	3	3	28	228	12020	0.58	3.91	3.91	1.71	CREG1 RYBP TBX3
17	GO:0044267 [6]: cellular protein metabolism	12	12	19	2775	9473	0.46	3.82	3.42	1.71	ABHD5 CAMK2D CAPN7 CSNK1G1 EIF4E3 FLJ38663 GC20 PRKCD PXK USP3 USP4 p44S10
18	GO:0006415 [8]: translational termination	1	1	30	7	12241	0.46	3.82	3.91	1.71	FLJ38663
19	GO:0006725 [5]: aromatic compound metabolism	2	2	29	88	12160	0.45	3.77	3.84	1.71	ABHD5 ABHD6
20	GO:0044249 [5]: cellular biosynthesis	6	6	25	938	11310	0.42	3.77	3.56	1.71	ATP6V1A EIF4E3 FLJ38663 GC20 GLT8D1 GYS1
21	GO:0019538 [5]: protein metabolism	12	12	19	2796	9452	0.42	3.77	3.36	1.71	ABHD5 CAMK2D CAPN7 CSNK1G1 EIF4E3 FLJ38663 GC20 PRKCD PXK USP3 USP4 p44S10
22	GO:0044265 [6]: cellular macromolecule catabolism	5	5	26	690	11558	0.37	3.7	3.55	1.71	ABHD5 CAPN7 USP3 USP4 p44S10
23	GO:0001558 [4]: regulation of cell growth	2	2	29	93	12155	0.35	3.65	3.74	1.71	CAMK2D CREG1
24	GO:0005978 [8]: glycogen biosynthesis	1	1	30	8	12240	0.34	3.65	3.79	1.71	GYS1
25	GO:0009250 [7]: glucan biosynthesis	1	1	30	8	12240	0.34	3.65	3.79	1.71	GYS1
26	GO:0009057 [5]: macromolecule catabolism	5	5	26	705	11543	0.3	3.6	3.47	1.71	ABHD5 CAPN7 USP3 USP4 p44S10
27	GO:0009058 [4]: biosynthesis	6	6	25	983	11265	0.25	3.55	3.36	1.71	ATP6V1A EIF4E3 FLJ38663 GC20 GLT8D1 GYS1
28	GO:0007242 [5]: intracellular signaling cascade	6	6	25	985	11263	0.23	3.55	3.35	1.71	ARF4 ARL10C PRKCD PXK RAB5A RASSF1
29	GO:0040008 [4]: regulation of growth	2	2	29	101	12147	0.2	3.55	3.59	1.71	CAMK2D CREG1
30	GO:0050896 [3]: response to stimulus	1	1	30	1943	10305	0.12	3.45	0	0	ATXN7
31	GO:0019941 [9]: modification-dependent protein catabolism	2	2	29	112	12136	0.03	0	3.4	1.71	USP3 USP4
32	GO:0006511 [10]: ubiquitin-dependent protein catabolism	2	2	29	112	12136	0.03	0	3.4	1.71	USP3 USP4
33	GO:0006793 [5]: phosphorus metabolism	5	5	26	777	11471	-0.02	0	3.12	1.61	ATP6V1A CAMK2D CSNK1G1 PRKCD PXK
34	GO:0006796 [6]: phosphate metabolism	5	5	26	777	11471	-0.02	0	3.12	1.61	ATP6V1A CAMK2D CSNK1G1 PRKCD PXK
35	GO:0006000 [8]: fructose metabolism	1	1	30	12	12236	-0.02	0	3.43	1.71	PFKFB4
36	GO:0006468 [8]: protein amino acid phosphorylation	4	4	27	533	11715	-0.09	0	3.11	1.61	CAMK2D CSNK1G1 PRKCD PXK
37	GO:0016049 [4]: cell growth	2	2	29	121	12127	-0.1	0	3.26	1.68	CAMK2D CREG1
38	GO:0008361 [5]: regulation of cell size	2	2	29	121	12127	-0.1	0	3.26	1.68	CAMK2D CREG1
39	GO:0050874 [3]: organismal physiological process	1	1	30	1843	10405	-0.11	0	0.01	0	ATXN7
40	GO:0044248 [5]: cellular catabolism	5	5	26	830	11418	-0.23	0	2.88	1.47	ABHD5 CAPN7 USP3 USP4 p44S10
41	GO:0050875 [3]: cellular physiological process	27	27	4	9068	3180	-0.31	0	2.71	1.43	ABHD5 ABHD6 ARF4 ARL10C ATP6V1A ATXN7 CAMK2D CAPN7 CCNG2 CREG1 CSNK1G1 EIF4E3 FLJ20551 FLJ38663 GC20 GLT8D1 GYS1 PFKFB4 PRKCD PXK RAB5A RASSF1 RYBP TBX3 USP3 USP4 p44S10
42	GO:0043284 [5]: biopolymer biosynthesis	1	1	30	18	12230	-0.38	0	3.06	1.61	GYS1
43	GO:0000271 [6]: polysaccharide biosynthesis	1	1	30	18	12230	-0.38	0	3.06	1.61	GYS1
44	GO:0040007 [3]: growth	2	2	29	152	12096	-0.48	0	2.86	1.47	CAMK2D CREG1
45	GO:0050793 [3]: regulation of development	2	2	29	153	12095	-0.49	0	2.85	1.47	CAMK2D CREG1
46	GO:0009056 [4]: catabolism	5	5	26	904	11344	-0.49	0	2.59	1.37	ABHD5 CAPN7 USP3 USP4 p44S10
47	GO:0000902 [4]: cellular morphogenesis	2	2	29	160	12088	-0.56	0	2.77	1.43	CAMK2D CREG1
48	GO:0006139 [5]: nucleobase, nucleoside, nucleotide and nucleic acid metabolism	4	4	27	2963	9285	-0.67	0	0.04	0.02	ATP6V1A CREG1 RYBP TBX3
49	GO:0005977 [8]: glycogen metabolism	1	1	30	25	12223	-0.68	0	2.75	1.43	GYS1
50	GO:0005975 [5]: carbohydrate metabolism	3	3	28	405	11843	-0.71	0	2.49	1.33	GLT8D1 GYS1 PFKFB4
51	GO:0006073 [7]: glucan metabolism	1	1	30	26	12222	-0.71	0	2.72	1.43	GYS1
52	GO:0007265 [7]: Ras protein signal transduction	1	1	30	27	12221	-0.75	0	2.68	1.42	RASSF1
53	GO:0044237 [4]: cellular metabolism	20	20	11	6545	5703	-0.78	0	1.93	1.09	ABHD5 ABHD6 ATP6V1A CAMK2D CAPN7 CREG1 CSNK1G1 EIF4E3 FLJ38663 GC20 GLT8D1 GYS1 PFKFB4 PRKCD PXK RYBP TBX3 USP3 USP4 p44S10
54	GO:0008152 [3]: metabolism	21	21	10	6944	5304	-0.78	0	1.93	1.09	ABHD5 ABHD6 ATP6V1A CAMK2D CAPN7 CREG1 CSNK1G1 EIF4E3 FLJ38663 GC20 GLT8D1 GYS1 KIAA0934 PFKFB4 PRKCD PXK RYBP TBX3 USP3 USP4 p44S10
55	GO:0006446 [8]: regulation of translational initiation	1	1	30	29	12219	-0.81	0	2.62	1.37	GC20
56	GO:0006366 [8]: transcription from Pol II promoter	3	3	28	427	11821	-0.81	0	2.37	1.23	CREG1 RYBP TBX3
57	GO:0006112 [7]: energy reserve metabolism	1	1	30	32	12216	-0.9	0	2.52	1.33	GYS1
58	GO:0044238 [4]: primary metabolism	19	19	12	6267	5981	-0.9	0	1.76	1.06	ABHD5 ATP6V1A CAMK2D CAPN7 CREG1 CSNK1G1 EIF4E3 FLJ38663 GC20 GLT8D1 GYS1 PFKFB4 PRKCD PXK RYBP TBX3 USP3 USP4 p44S10
59	GO:0000075 [7]: cell cycle checkpoint	1	1	30	33	12215	-0.93	0	2.5	1.33	CCNG2
60	GO:0015031 [5]: protein transport	3	3	28	474	11774	-1.02	0	2.14	1.13	ARF4 ARL10C RAB5A
61	GO:0045184 [5]: establishment of protein localization	3	3	28	476	11772	-1.03	0	2.13	1.13	ARF4 ARL10C RAB5A
62	GO:0007166 [5]: cell surface receptor linked signal transduction	1	1	30	1420	10828	-1.05	0	0.02	0.01	CSNK1G1
63	GO:0044264 [6]: cellular polysaccharide metabolism	1	1	30	39	12209	-1.07	0	2.34	1.22	GYS1
64	GO:0008104 [4]: protein localization	3	3	28	489	11759	-1.08	0	2.07	1.1	ARF4 ARL10C RAB5A
65	GO:0006464 [7]: protein modification	6	6	25	1503	10745	-1.11	0	1.75	1.06	CAMK2D CSNK1G1 PRKCD PXK USP3 USP4
66	GO:0015985 [7]: energy coupled proton transport, down electrochemical gradient	1	1	30	42	12206	-1.14	0	2.27	1.2	ATP6V1A
67	GO:0015986 [7]: ATP synthesis coupled proton transport	1	1	30	42	12206	-1.14	0	2.27	1.2	ATP6V1A
68	GO:0005976 [5]: polysaccharide metabolism	1	1	30	42	12206	-1.14	0	2.27	1.2	GYS1
69	GO:0006412 [6]: protein biosynthesis	3	3	28	528	11720	-1.22	0	1.91	1.09	EIF4E3 FLJ38663 GC20
70	GO:0006753 [8]: nucleoside phosphate metabolism	1	1	30	47	12201	-1.24	0	2.17	1.13	ATP6V1A
71	GO:0006754 [7]: ATP biosynthesis	1	1	30	47	12201	-1.24	0	2.17	1.13	ATP6V1A
72	GO:0050791 [3]: regulation of physiological process	4	4	27	2549	9699	-1.24	0	0.09	0.06	CREG1 GC20 RYBP TBX3
73	GO:0044262 [6]: cellular carbohydrate metabolism	2	2	29	256	11992	-1.26	0	1.98	1.09	GYS1 PFKFB4
74	GO:0043283 [4]: biopolymer metabolism	6	6	25	1605	10643	-1.27	0	1.54	0.98	ABHD5 CAPN7 GYS1 USP3 USP4 p44S10
75	GO:0046034 [6]: ATP metabolism	1	1	30	51	12197	-1.3	0	2.09	1.11	ATP6V1A
76	GO:0050789 [2]: regulation of biological process	5	5	26	2862	9386	-1.32	0	0.13	0.07	CAMK2D CREG1 GC20 RYBP TBX3
77	GO:0009605 [4]: response to external stimulus	1	1	30	1262	10986	-1.37	0	0.04	0.02	ATXN7
78	GO:0007050 [7]: cell cycle arrest	1	1	30	59	12189	-1.43	0	1.96	1.09	RASSF1
79	GO:0009145 [8]: purine nucleoside triphosphate biosynthesis	1	1	30	62	12186	-1.46	0	1.91	1.09	ATP6V1A
80	GO:0009201 [8]: ribonucleoside triphosphate biosynthesis	1	1	30	62	12186	-1.46	0	1.91	1.09	ATP6V1A
81	GO:0009206 [9]: purine ribonucleoside triphosphate biosynthesis	1	1	30	62	12186	-1.46	0	1.91	1.09	ATP6V1A
82	GO:0000122 [9]: negative regulation of transcription from Pol II promoter	1	1	30	63	12185	-1.49	0	1.9	1.09	RYBP
83	GO:0006752 [7]: group transfer coenzyme metabolism	1	1	30	63	12185	-1.49	0	1.9	1.09	ATP6V1A
84	GO:0009142 [7]: nucleoside triphosphate biosynthesis	1	1	30	63	12185	-1.49	0	1.9	1.09	ATP6V1A
85	GO:0006350 [6]: transcription	3	3	28	1966	10282	-1.49	0	0.11	0.06	CREG1 RYBP TBX3
86	GO:0009144 [8]: purine nucleoside triphosphate metabolism	1	1	30	66	12182	-1.52	0	1.86	1.09	ATP6V1A
87	GO:0009199 [8]: ribonucleoside triphosphate metabolism	1	1	30	66	12182	-1.52	0	1.86	1.09	ATP6V1A
88	GO:0009205 [9]: purine ribonucleoside triphosphate metabolism	1	1	30	66	12182	-1.52	0	1.86	1.09	ATP6V1A
89	GO:0006445 [7]: regulation of translation	1	1	30	67	12181	-1.54	0	1.84	1.09	GC20
90	GO:0019219 [5]: regulation of nucleobase, nucleoside, nucleotide and nucleic acid metabolism	3	3	28	1900	10348	-1.56	0	0.13	0.07	CREG1 RYBP TBX3
91	GO:0009141 [7]: nucleoside triphosphate metabolism	1	1	30	69	12179	-1.56	0	1.82	1.07	ATP6V1A
92	GO:0015992 [6]: proton transport	1	1	30	71	12177	-1.58	0	1.79	1.06	ATP6V1A
93	GO:0006818 [5]: hydrogen transport	1	1	30	72	12176	-1.59	0	1.78	1.06	ATP6V1A
94	GO:0007154 [3]: cell communication	8	8	23	3467	8781	-1.59	0	0.38	0.23	ARF4 ARL10C CSNK1G1 PRKCD PXK RAB5A RASSF1 SCARB2
95	GO:0045449 [6]: regulation of transcription	3	3	28	1874	10374	-1.59	0	0.14	0.07	CREG1 RYBP TBX3
96	GO:0006351 [7]: transcription, DNA-dependent	3	3	28	1866	10382	-1.6	0	0.14	0.07	CREG1 RYBP TBX3
97	GO:0009152 [8]: purine ribonucleotide biosynthesis	1	1	30	75	12173	-1.63	0	1.74	1.06	ATP6V1A
98	GO:0007582 [2]: physiological process	28	28	3	10434	1814	-1.66	0	1.18	0.8	ABHD5 ABHD6 ARF4 ARL10C ATP6V1A ATXN7 CAMK2D CAPN7 CCNG2 CREG1 CSNK1G1 EIF4E3 FLJ20551 FLJ38663 GC20 GLT8D1 GYS1 KIAA0934 PFKFB4 PRKCD PXK RAB5A RASSF1 RYBP TBX3 USP3 USP4 p44S10
99	GO:0009150 [8]: purine ribonucleotide metabolism	1	1	30	78	12170	-1.66	0	1.71	1.04	ATP6V1A
100	GO:0006355 [7]: regulation of transcription, DNA-dependent	3	3	28	1810	10438	-1.66	0	0.15	0.07	CREG1 RYBP TBX3
101	GO:0006164 [7]: purine nucleotide biosynthesis	1	1	30	79	12169	-1.66	0	1.69	1.04	ATP6V1A
102	GO:0007165 [4]: signal transduction	7	7	24	2819	9429	-1.69	0	0.52	0.35	ARF4 ARL10C CSNK1G1 PRKCD PXK RAB5A RASSF1
103	GO:0006119 [6]: oxidative phosphorylation	1	1	30	81	12167	-1.69	0	1.67	1.04	ATP6V1A
104	GO:0009260 [7]: ribonucleotide biosynthesis	1	1	30	81	12167	-1.69	0	1.67	1.04	ATP6V1A
105	GO:0006163 [7]: purine nucleotide metabolism	1	1	30	82	12166	-1.69	0	1.66	1.04	ATP6V1A
106	GO:0009259 [7]: ribonucleotide metabolism	1	1	30	85	12163	-1.72	0	1.63	1.02	ATP6V1A
107	GO:0019222 [4]: regulation of metabolism	4	4	27	2034	10214	-1.74	0	0.25	0.14	CREG1 GC20 RYBP TBX3
108	GO:0016055 [6]: Wnt receptor signaling pathway	1	1	30	87	12161	-1.74	0	1.61	1.02	CSNK1G1
109	GO:0045892 [8]: negative regulation of transcription, DNA-dependent	1	1	30	87	12161	-1.74	0	1.61	1.02	RYBP
110	GO:0045786 [7]: negative regulation of cell cycle	1	1	30	89	12159	-1.76	0	1.59	1.02	RASSF1
111	GO:0009108 [7]: coenzyme biosynthesis	1	1	30	89	12159	-1.76	0	1.59	1.02	ATP6V1A
112	GO:0007275 [2]: development	5	5	26	1782	10466	-1.78	0	0.74	0.49	CAMK2D CREG1 RYBP TBX3 VANGL2
113	GO:0000074 [6]: regulation of cell cycle	2	2	29	396	11852	-1.8	0	1.32	0.86	CCNG2 RASSF1
114	GO:0051179 [3]: localization	5	5	26	1980	10268	-1.81	0	0.55	0.37	ARF4 ARL10C ATP6V1A FLJ20551 RAB5A
115	GO:0051234 [4]: establishment of localization	5	5	26	1972	10276	-1.81	0	0.56	0.37	ARF4 ARL10C ATP6V1A FLJ20551 RAB5A
116	GO:0006810 [4]: transport	5	5	26	1970	10278	-1.81	0	0.56	0.37	ARF4 ARL10C ATP6V1A FLJ20551 RAB5A
117	GO:0016043 [4]: cell organization and biogenesis	3	3	28	822	11426	-1.82	0	1.06	0.7	ATXN7 CAMK2D CREG1
118	GO:0051188 [6]: cofactor biosynthesis	1	1	30	103	12145	-1.87	0	1.46	0.91	ATP6V1A
119	GO:0006417 [6]: regulation of protein biosynthesis	1	1	30	106	12142	-1.89	0	1.44	0.9	GC20
120	GO:0009889 [5]: regulation of biosynthesis	1	1	30	113	12135	-1.94	0	1.38	0.86	GC20
121	GO:0019318 [7]: hexose metabolism	1	1	30	114	12134	-1.94	0	1.37	0.86	PFKFB4
122	GO:0000910 [5]: cytokinesis	1	1	30	115	12133	-1.95	0	1.37	0.86	CCNG2
123	GO:0009887 [4]: organogenesis	1	1	30	923	11325	-1.95	0	0.09	0.06	TBX3
124	GO:0048513 [3]: organ development	1	1	30	923	11325	-1.95	0	0.09	0.06	TBX3
125	GO:0005996 [6]: monosaccharide metabolism	1	1	30	118	12130	-1.97	0	1.34	0.86	PFKFB4
126	GO:0006732 [6]: coenzyme metabolism	1	1	30	119	12129	-1.98	0	1.34	0.86	ATP6V1A
127	GO:0001501 [5]: skeletal development	1	1	30	120	12128	-1.98	0	1.33	0.86	TBX3
128	GO:0008283 [4]: cell proliferation	3	3	28	1055	11193	-1.99	0	0.68	0.43	CCNG2 CREG1 RASSF1
129	GO:0016481 [7]: negative regulation of transcription	1	1	30	123	12125	-1.99	0	1.31	0.85	RYBP
130	GO:0009987 [2]: cellular process	28	28	3	10919	1329	-2	0	0.58	0.37	ABHD5 ABHD6 ARF4 ARL10C ATP6V1A ATXN7 CAMK2D CAPN7 CCNG2 CREG1 CSNK1G1 EIF4E3 FLJ20551 FLJ38663 GC20 GLT8D1 GYS1 PFKFB4 PRKCD PXK RAB5A RASSF1 RYBP SCARB2 TBX3 USP3 USP4 p44S10
131	GO:0009653 [3]: morphogenesis	3	3	28	1147	11101	-2.02	0	0.57	0.37	CAMK2D CREG1 TBX3
132	GO:0006897 [6]: endocytosis	1	1	30	126	12122	-2.02	0	1.29	0.84	RAB5A
133	GO:0007067 [8]: mitosis	1	1	30	128	12120	-2.03	0	1.27	0.84	CCNG2
134	GO:0000087 [7]: M phase of mitotic cell cycle	1	1	30	130	12118	-2.03	0	1.26	0.84	CCNG2
135	GO:0045934 [6]: negative regulation of nucleobase, nucleoside, nucleotide and nucleic acid metabolism	1	1	30	131	12117	-2.04	0	1.26	0.84	RYBP
136	GO:0009165 [6]: nucleotide biosynthesis	1	1	30	132	12116	-2.05	0	1.25	0.84	ATP6V1A
137	GO:0006512 [8]: ubiquitin cycle	2	2	29	545	11703	-2.06	0	0.9	0.63	USP3 USP4
138	GO:0015980 [6]: energy derivation by oxidation of organic compounds	1	1	30	137	12111	-2.07	0	1.22	0.82	GYS1
139	GO:0006091 [5]: generation of precursor metabolites and energy	2	2	29	567	11681	-2.08	0	0.86	0.59	ATP6V1A GYS1
140	GO:0051186 [5]: cofactor metabolism	1	1	30	143	12105	-2.1	0	1.18	0.8	ATP6V1A
141	GO:0050877 [4]: neurophysiological process	1	1	30	807	11441	-2.13	0	0.13	0.07	ATXN7
142	GO:0009892 [5]: negative regulation of metabolism	1	1	30	155	12093	-2.15	0	1.12	0.74	RYBP
143	GO:0007049 [5]: cell cycle	2	2	29	711	11537	-2.18	0	0.61	0.39	CCNG2 RASSF1
144	GO:0000280 [7]: nuclear division	1	1	30	165	12083	-2.18	0	1.07	0.7	CCNG2
145	GO:0050794 [3]: regulation of cellular process	2	2	29	790	11458	-2.19	0	0.51	0.35	CAMK2D CREG1
146	GO:0000279 [6]: M phase	1	1	30	173	12075	-2.22	0	1.03	0.7	CCNG2
147	GO:0050879 [4]: organismal movement	1	1	30	179	12069	-2.23	0	1	0.7	ATXN7
148	GO:0050881 [5]: musculoskeletal movement	1	1	30	179	12069	-2.23	0	1	0.7	ATXN7
149	GO:0050885 [6]: regulation of balance	1	1	30	179	12069	-2.23	0	1	0.7	ATXN7
150	GO:0050953 [6]: sensory perception of light	1	1	30	179	12069	-2.23	0	1	0.7	ATXN7
151	GO:0050957 [6]: equilibrioception	1	1	30	179	12069	-2.23	0	1	0.7	ATXN7
152	GO:0007601 [7]: visual perception	1	1	30	179	12069	-2.23	0	1	0.7	ATXN7
153	GO:0009117 [6]: nucleotide metabolism	1	1	30	184	12064	-2.25	0	0.98	0.69	ATP6V1A
154	GO:0006811 [5]: ion transport	1	1	30	703	11545	-2.26	0	0.17	0.08	ATP6V1A
155	GO:0000278 [6]: mitotic cell cycle	1	1	30	195	12053	-2.27	0	0.93	0.65	CCNG2
156	GO:0006066 [5]: alcohol metabolism	1	1	30	219	12029	-2.33	0	0.85	0.59	PFKFB4
157	GO:0009581 [5]: detection of external stimulus	1	1	30	594	11654	-2.38	0	0.24	0.14	ATXN7
158	GO:0007155 [4]: cell adhesion	1	1	30	581	11667	-2.39	0	0.25	0.14	SCARB2
159	GO:0007600 [5]: sensory perception	1	1	30	563	11685	-2.4	0	0.26	0.14	ATXN7
160	GO:0015672 [7]: monovalent inorganic cation transport	1	1	30	290	11958	-2.43	0	0.64	0.41	ATP6V1A
161	GO:0016192 [5]: vesicle-mediated transport	1	1	30	298	11950	-2.44	0	0.63	0.4	RAB5A
162	GO:0046907 [5]: intracellular transport	1	1	30	504	11744	-2.44	0	0.32	0.19	ARL10C
163	GO:0006886 [6]: intracellular protein transport	1	1	30	313	11935	-2.45	0	0.59	0.38	ARL10C
164	GO:0006812 [6]: cation transport	1	1	30	469	11779	-2.46	0	0.35	0.22	ATP6V1A
165	GO:0000004 [2]: biological_process unknown	1	1	30	354	11894	-2.47	0	0.51	0.35	LRRFIP2
166	GO:0043118 [4]: negative regulation of physiological process	1	1	30	418	11830	-2.48	0	0.42	0.27	RYBP
