# Supplementary material for: Latent Factor Analysis to Discover Pathway-Associated Putative Segmental Aneuploidies in Human Cancers
Source: PLoS Comput Biol. 2010 Sep 2;6(9):e1000920. doi: 10.1371/journal.pcbi.1000920 (PMC2932681; doi:10.1371/journal.pcbi.1000920)
Supplement: Table S3 — Full gather analysis of gene ontology for each factor. (0.43 MB ZIP) [file pcbi.1000920.s008.zip › Factor_Gather_GO/factor32_GO.txt]

#	Annotation	Total Genes With Ann	Your Genes (With Ann)	Your Genes (No Ann)	Genome (With Ann)	Genome (No Ann)	ln(Bayes factor)	neg ln(p value)	FE: neg ln(p value)	FE: neg ln(FDR)	Genes
1	GO:0040007 [3]: growth	5	5	45	149	12080	4.02	7.77	7.85	2.63	BMP2 CSRP2 EMP1 FHL1 IGFBP7
2	GO:0007154 [3]: cell communication	25	25	25	3450	8779	3.5	6.98	6.97	2.63	AKAP13 AOC3 BMP2 CDH13 CSPG4 DIXDC1 ELK3 FAT4 FYN GNAI1 GPR GRB10 GUCY1B3 HRH1 JAG1 LAMB1 MCAM PCSK5 PGF RASA4 RASAL2 SH2D3C SMAD1 SRPX TGFBR3
3	GO:0016049 [4]: cell growth	4	4	46	119	12110	2.64	6.04	6.47	2.63	CSRP2 EMP1 FHL1 IGFBP7
4	GO:0008361 [5]: regulation of cell size	4	4	46	119	12110	2.64	6.04	6.47	2.63	CSRP2 EMP1 FHL1 IGFBP7
5	GO:0030154 [3]: cell differentiation	5	5	45	209	12020	2.58	5.96	6.37	2.63	CSRP2 FHL1 IFI16 JAG1 NOTCH3
6	GO:0007275 [2]: development	15	15	35	1772	10457	2.06	5.32	5.55	2.32	ADAMTS9 BMP2 CSRP2 DIXDC1 EMP1 FHL1 IFI16 IGFBP7 JAG1 MCAM NOTCH3 PGF SMAD1 TGFBR3 TIMP1
7	GO:0000902 [4]: cellular morphogenesis	4	4	46	158	12071	1.67	4.95	5.47	2.32	CSRP2 EMP1 FHL1 IGFBP7
8	GO:0051043 [7]: regulation of membrane protein ectodomain proteolysis	1	1	49	0	12229	1.58	4.83	5.5	2.32	TIMP1
9	GO:0051045 [8]: negative regulation of membrane protein ectodomain proteolysis	1	1	49	0	12229	1.58	4.83	5.5	2.32	TIMP1
10	GO:0007179 [8]: transforming growth factor beta receptor signaling pathway	2	2	48	28	12201	1.13	4.47	5.02	1.98	SMAD1 TGFBR3
11	GO:0007155 [4]: cell adhesion	7	7	43	575	11654	1.1	4.41	4.73	1.95	AOC3 CDH13 CSPG4 FAT4 LAMB1 MCAM SRPX
12	GO:0051179 [3]: localization	2	2	48	1983	10246	1.08	4.41	0	0	FYN SLCO3A1
13	GO:0008152 [3]: metabolism	20	20	30	6945	5284	1.07	4.35	0.01	0	ADAMTS9 AFG3L2 AOC3 CREB5 ELK3 FYN GRPEL2 GUCY1B3 IFI16 KLF9 LDHB LRRFIP1 MAFK MMP28 NOTCH3 PCSK5 PPM1F SMAD1 SOX7 TIMP1
14	GO:0006810 [4]: transport	2	2	48	1973	10256	1.05	4.35	0	0	FYN SLCO3A1
15	GO:0051234 [4]: establishment of localization	2	2	48	1975	10254	1.04	4.35	0	0	FYN SLCO3A1
16	GO:0007582 [2]: physiological process	36	36	14	10426	1803	1.03	4.31	0	0	ADAMTS9 AFG3L2 AOC3 CREB5 CSPG4 CSRP2 DAB2 DYSF ELK3 EMP1 EPB41L1 FHL1 FYN GPR GRPEL2 GUCY1B3 HLA-E HRH1 IFI16 IGFBP7 JAG1 KLF9 LDHB LRRFIP1 MAFK MMP28 NOTCH3 PCSK5 PGF PLSCR1 PPM1F SLCO3A1 SMAD1 SOX7 TFPI TIMP1
17	GO:0045861 [7]: negative regulation of proteolysis and peptidolysis	1	1	49	1	12228	0.89	4.21	4.81	1.95	TIMP1
18	GO:0007612 [4]: learning	1	1	49	1	12228	0.89	4.21	4.81	1.95	FYN
19	GO:0007178 [7]: transmembrane receptor protein serine/threonine kinase signaling pathway	2	2	48	35	12194	0.74	4.06	4.62	1.91	SMAD1 TGFBR3
20	GO:0009653 [3]: morphogenesis	10	10	40	1140	11089	0.65	3.96	4.13	1.81	BMP2 CSRP2 EMP1 FHL1 IFI16 IGFBP7 JAG1 MCAM NOTCH3 PGF
21	GO:0001525 [6]: angiogenesis	2	2	48	47	12182	0.22	3.55	4.08	1.81	JAG1 PGF
22	GO:0017121 [7]: phospholipid scrambling	1	1	49	3	12226	0.2	3.5	4.12	1.81	PLSCR1
23	GO:0030509 [9]: BMP signaling pathway	1	1	49	3	12226	0.2	3.5	4.12	1.81	SMAD1
24	GO:0042177 [7]: negative regulation of protein catabolism	1	1	49	3	12226	0.2	3.5	4.12	1.81	TIMP1
25	GO:0042127 [5]: regulation of cell proliferation	4	4	46	256	11973	0.14	3.45	3.86	1.81	IGFBP7 JAG1 PGF TIMP1
26	GO:0048514 [5]: blood vessel morphogenesis	2	2	48	49	12180	0.14	3.45	4	1.81	JAG1 PGF
27	GO:0001568 [4]: blood vessel development	2	2	48	49	12180	0.14	3.45	4	1.81	JAG1 PGF
28	GO:0044237 [4]: cellular metabolism	20	20	30	6545	5684	0.06	3.4	0.02	0	ADAMTS9 AFG3L2 AOC3 CREB5 ELK3 FYN GRPEL2 GUCY1B3 IFI16 KLF9 LDHB LRRFIP1 MAFK MMP28 NOTCH3 PCSK5 PPM1F SMAD1 SOX7 TIMP1
29	GO:0044238 [4]: primary metabolism	19	19	31	6267	5962	-0.01	0	0.02	0	ADAMTS9 AFG3L2 CREB5 ELK3 FYN GRPEL2 GUCY1B3 IFI16 KLF9 LDHB LRRFIP1 MAFK MMP28 NOTCH3 PCSK5 PPM1F SMAD1 SOX7 TIMP1
30	GO:0050875 [3]: cellular physiological process	31	31	19	9064	3165	-0.01	0	0.02	0	ADAMTS9 AFG3L2 AOC3 CREB5 CSPG4 CSRP2 DAB2 ELK3 EMP1 EPB41L1 FHL1 FYN GRPEL2 GUCY1B3 IFI16 IGFBP7 JAG1 KLF9 LDHB LRRFIP1 MAFK MMP28 NOTCH3 PCSK5 PGF PLSCR1 PPM1F SLCO3A1 SMAD1 SOX7 TIMP1
31	GO:0009895 [6]: negative regulation of catabolism	1	1	49	4	12225	-0.02	0	3.9	1.81	TIMP1
32	GO:0030866 [8]: cortical actin cytoskeleton organization and biogenesis	1	1	49	4	12225	-0.02	0	3.9	1.81	EPB41L1
33	GO:0045445 [4]: myoblast differentiation	1	1	49	4	12225	-0.02	0	3.9	1.81	JAG1
34	GO:0045446 [4]: endothelial cell differentiation	1	1	49	4	12225	-0.02	0	3.9	1.81	JAG1
35	GO:0007263 [6]: nitric oxide mediated signal transduction	1	1	49	4	12225	-0.02	0	3.9	1.81	GUCY1B3
36	GO:0007167 [6]: enzyme linked receptor protein signaling pathway	3	3	47	148	12081	-0.03	0	3.75	1.78	GRB10 SMAD1 TGFBR3
37	GO:0030162 [6]: regulation of proteolysis and peptidolysis	1	1	49	5	12224	-0.2	0	3.72	1.78	TIMP1
38	GO:0030865 [7]: cortical cytoskeleton organization and biogenesis	1	1	49	5	12224	-0.2	0	3.72	1.78	EPB41L1
39	GO:0007009 [6]: plasma membrane organization and biogenesis	1	1	49	6	12223	-0.34	0	3.57	1.66	PLSCR1
40	GO:0009880 [4]: embryonic pattern specification	1	1	49	7	12222	-0.47	0	3.44	1.62	SMAD1
41	GO:0030216 [4]: keratinocyte differentiation	1	1	49	7	12222	-0.47	0	3.44	1.62	JAG1
42	GO:0042176 [6]: regulation of protein catabolism	1	1	49	7	12222	-0.47	0	3.44	1.62	TIMP1
43	GO:0030097 [5]: hemopoiesis	2	2	48	70	12159	-0.47	0	3.36	1.57	IFI16 JAG1
44	GO:0006464 [7]: protein modification	2	2	48	1507	10722	-0.54	0	0.01	0	FYN PPM1F
45	GO:0008283 [4]: cell proliferation	8	8	42	1050	11179	-0.63	0	2.77	1.44	CSRP2 DAB2 EMP1 IFI16 IGFBP7 JAG1 PGF TIMP1
46	GO:0046068 [8]: cGMP metabolism	1	1	49	9	12220	-0.69	0	3.22	1.51	GUCY1B3
47	GO:0006182 [8]: cGMP biosynthesis	1	1	49	9	12220	-0.69	0	3.22	1.51	GUCY1B3
48	GO:0006509 [9]: membrane protein ectodomain proteolysis	1	1	49	9	12220	-0.69	0	3.22	1.51	TIMP1
49	GO:0044265 [6]: cellular macromolecule catabolism	6	6	44	689	11540	-0.72	0	2.79	1.44	ADAMTS9 AFG3L2 LDHB MMP28 PCSK5 TIMP1
50	GO:0007596 [4]: blood coagulation	2	2	48	83	12146	-0.75	0	3.06	1.51	PLSCR1 TFPI
51	GO:0007165 [4]: signal transduction	16	16	34	2810	9419	-0.75	0	2.38	1.32	AKAP13 DIXDC1 ELK3 FYN GNAI1 GPR GRB10 GUCY1B3 HRH1 JAG1 PGF RASA4 RASAL2 SH2D3C SMAD1 TGFBR3
52	GO:0006516 [8]: glycoprotein catabolism	1	1	49	10	12219	-0.78	0	3.13	1.51	ADAMTS9
53	GO:0009057 [5]: macromolecule catabolism	6	6	44	704	11525	-0.78	0	2.7	1.44	ADAMTS9 AFG3L2 LDHB MMP28 PCSK5 TIMP1
54	GO:0007267 [4]: cell-cell signaling	5	5	45	533	11696	-0.83	0	2.71	1.44	BMP2 GPR GRB10 PCSK5 PGF
55	GO:0050817 [3]: coagulation	2	2	48	87	12142	-0.84	0	2.98	1.51	PLSCR1 TFPI
56	GO:0007599 [5]: hemostasis	2	2	48	89	12140	-0.87	0	2.94	1.5	PLSCR1 TFPI
57	GO:0019883 [6]: antigen presentation, endogenous antigen	1	1	49	11	12218	-0.87	0	3.04	1.51	HLA-E
58	GO:0019885 [6]: antigen processing, endogenous antigen via MHC class I	1	1	49	11	12218	-0.87	0	3.04	1.51	HLA-E
59	GO:0030224 [5]: monocyte differentiation	1	1	49	11	12218	-0.87	0	3.04	1.51	IFI16
60	GO:0001709 [5]: cell fate determination	1	1	49	11	12218	-0.87	0	3.04	1.51	JAG1
61	GO:0009887 [4]: organogenesis	7	7	43	917	11312	-0.87	0	2.54	1.37	BMP2 CSRP2 EMP1 FHL1 IFI16 JAG1 PGF
62	GO:0048513 [3]: organ development	7	7	43	917	11312	-0.87	0	2.54	1.37	BMP2 CSRP2 EMP1 FHL1 IFI16 JAG1 PGF
63	GO:0030334 [6]: regulation of cell migration	1	1	49	12	12217	-0.94	0	2.96	1.51	JAG1
64	GO:0045165 [4]: cell fate commitment	1	1	49	12	12217	-0.94	0	2.96	1.51	JAG1
65	GO:0051270 [5]: regulation of cell motility	1	1	49	12	12217	-0.94	0	2.96	1.51	JAG1
66	GO:0008286 [8]: insulin receptor signaling pathway	1	1	49	12	12217	-0.94	0	2.96	1.51	GRB10
67	GO:0050896 [3]: response to stimulus	4	4	46	1940	10289	-0.97	0	0.03	0	AOC3 HLA-E HRH1 IFI16
68	GO:0006357 [8]: regulation of transcription from Pol II promoter	3	3	47	228	12001	-1	0	2.69	1.44	ELK3 KLF9 LRRFIP1
69	GO:0007219 [6]: Notch signaling pathway	1	1	49	13	12216	-1.01	0	2.89	1.48	JAG1
70	GO:0050878 [4]: regulation of body fluids	2	2	48	99	12130	-1.04	0	2.76	1.44	PLSCR1 TFPI
71	GO:0044257 [7]: cellular protein catabolism	5	5	45	579	11650	-1.07	0	2.43	1.33	ADAMTS9 AFG3L2 MMP28 PCSK5 TIMP1
72	GO:0006508 [8]: proteolysis and peptidolysis	5	5	45	579	11650	-1.07	0	2.43	1.33	ADAMTS9 AFG3L2 MMP28 PCSK5 TIMP1
73	GO:0009894 [5]: regulation of catabolism	1	1	49	14	12215	-1.08	0	2.82	1.44	TIMP1
74	GO:0007242 [5]: intracellular signaling cascade	7	7	43	984	11245	-1.11	0	2.25	1.28	AKAP13 FYN GRB10 GUCY1B3 HRH1 RASA4 SH2D3C
75	GO:0030163 [6]: protein catabolism	5	5	45	594	11635	-1.14	0	2.35	1.32	ADAMTS9 AFG3L2 MMP28 PCSK5 TIMP1
76	GO:0043170 [4]: macromolecule metabolism	9	9	41	3137	9092	-1.17	0	0.08	0	ADAMTS9 AFG3L2 FYN GRPEL2 LDHB MMP28 PCSK5 PPM1F TIMP1
77	GO:0043285 [5]: biopolymer catabolism	5	5	45	601	11628	-1.17	0	2.31	1.31	ADAMTS9 AFG3L2 MMP28 PCSK5 TIMP1
78	GO:0030168 [5]: platelet activation	1	1	49	16	12213	-1.19	0	2.7	1.44	PLSCR1
79	GO:0007611 [3]: learning and/or memory	1	1	49	16	12213	-1.19	0	2.7	1.44	FYN
80	GO:0009058 [4]: biosynthesis	1	1	49	988	11241	-1.2	0	0.01	0	GUCY1B3
81	GO:0006366 [8]: transcription from Pol II promoter	4	4	46	426	11803	-1.22	0	2.33	1.32	CREB5 ELK3 KLF9 LRRFIP1
82	GO:0016043 [4]: cell organization and biogenesis	6	6	44	819	11410	-1.25	0	2.15	1.18	CSRP2 EMP1 EPB41L1 FHL1 IGFBP7 PLSCR1
83	GO:0030099 [4]: myeloid blood cell differentiation	1	1	49	17	12212	-1.25	0	2.65	1.43	IFI16
84	GO:0007222 [7]: frizzled signaling pathway	1	1	49	17	12212	-1.25	0	2.65	1.43	DIXDC1
85	GO:0044248 [5]: cellular catabolism	6	6	44	829	11400	-1.27	0	2.11	1.18	ADAMTS9 AFG3L2 LDHB MMP28 PCSK5 TIMP1
86	GO:0008284 [6]: positive regulation of cell proliferation	2	2	48	117	12112	-1.3	0	2.47	1.33	PGF TIMP1
87	GO:0019538 [5]: protein metabolism	8	8	42	2800	9429	-1.32	0	0.09	0	ADAMTS9 AFG3L2 FYN GRPEL2 MMP28 PCSK5 PPM1F TIMP1
88	GO:0007631 [3]: feeding behavior	1	1	49	19	12210	-1.35	0	2.55	1.37	FYN
89	GO:0044249 [5]: cellular biosynthesis	1	1	49	943	11286	-1.35	0	0.02	0	GUCY1B3
90	GO:0044267 [6]: cellular protein metabolism	8	8	42	2779	9450	-1.35	0	0.1	0	ADAMTS9 AFG3L2 FYN GRPEL2 MMP28 PCSK5 PPM1F TIMP1
91	GO:0006100 [8]: tricarboxylic acid cycle intermediate metabolism	1	1	49	20	12209	-1.39	0	2.5	1.34	LDHB
92	GO:0007156 [6]: homophilic cell adhesion	2	2	48	126	12103	-1.41	0	2.35	1.32	CDH13 FAT4
93	GO:0044260 [5]: cellular macromolecule metabolism	9	9	41	2977	9252	-1.41	0	0.12	0	ADAMTS9 AFG3L2 FYN GRPEL2 LDHB MMP28 PCSK5 PPM1F TIMP1
94	GO:0016044 [5]: membrane organization and biogenesis	1	1	49	21	12208	-1.43	0	2.45	1.33	PLSCR1
95	GO:0050791 [3]: regulation of physiological process	13	13	37	2540	9689	-1.48	0	1.48	0.79	CREB5 ELK3 IFI16 IGFBP7 JAG1 KLF9 LRRFIP1 MAFK NOTCH3 PGF SMAD1 SOX7 TIMP1
96	GO:0009056 [4]: catabolism	6	6	44	903	11326	-1.5	0	1.82	0.98	ADAMTS9 AFG3L2 LDHB MMP28 PCSK5 TIMP1
97	GO:0007389 [3]: pattern specification	1	1	49	23	12206	-1.51	0	2.37	1.32	SMAD1
98	GO:0009190 [7]: cyclic nucleotide biosynthesis	1	1	49	24	12205	-1.55	0	2.33	1.32	GUCY1B3
99	GO:0051248 [6]: negative regulation of protein metabolism	1	1	49	25	12204	-1.59	0	2.3	1.3	TIMP1
100	GO:0007517 [5]: muscle development	2	2	48	145	12084	-1.61	0	2.12	1.18	CSRP2 FHL1
101	GO:0050793 [3]: regulation of development	2	2	48	153	12076	-1.69	0	2.03	1.14	IGFBP7 NOTCH3
102	GO:0009892 [5]: negative regulation of metabolism	2	2	48	154	12075	-1.7	0	2.02	1.14	LRRFIP1 TIMP1
103	GO:0043119 [4]: positive regulation of physiological process	3	3	47	334	11895	-1.71	0	1.85	1	CREB5 PGF TIMP1
104	GO:0006139 [5]: nucleobase, nucleoside, nucleotide and nucleic acid metabolism	10	10	40	2957	9272	-1.71	0	0.22	0.05	CREB5 ELK3 GUCY1B3 IFI16 KLF9 LRRFIP1 MAFK NOTCH3 SMAD1 SOX7
105	GO:0009987 [2]: cellular process	47	47	3	10900	1329	-1.75	0	1.64	0.88	ADAMTS9 AFG3L2 AKAP13 AOC3 BMP2 CDH13 CREB5 CSPG4 CSRP2 DAB2 DIXDC1 ELK3 EMP1 EPB41L1 FAT4 FHL1 FYN GNAI1 GPR GRB10 GRPEL2 GUCY1B3 HRH1 IFI16 IGFBP7 JAG1 KLF9 LAMB1 LDHB LRRFIP1 MAFK MCAM MMP28 NOTCH3 PCSK5 PGF PLSCR1 PPM1F RASA4 RASAL2 SH2D3C SLCO3A1 SMAD1 SOX7 SRPX TGFBR3 TIMP1
106	GO:0019222 [4]: regulation of metabolism	10	10	40	2028	10201	-1.76	0	1.17	0.65	CREB5 ELK3 IFI16 KLF9 LRRFIP1 MAFK NOTCH3 SMAD1 SOX7 TIMP1
107	GO:0030333 [5]: antigen processing	1	1	49	31	12198	-1.76	0	2.1	1.18	HLA-E
108	GO:0045893 [8]: positive regulation of transcription, DNA-dependent	1	1	49	31	12198	-1.76	0	2.1	1.18	CREB5
109	GO:0050789 [2]: regulation of biological process	13	13	37	2854	9375	-1.77	0	0.97	0.59	CREB5 ELK3 IFI16 IGFBP7 JAG1 KLF9 LRRFIP1 MAFK NOTCH3 PGF SMAD1 SOX7 TIMP1
110	GO:0050877 [4]: neurophysiological process	1	1	49	807	11422	-1.78	0	0.03	0	GPR
111	GO:0051244 [4]: regulation of cellular physiological process	4	4	46	563	11666	-1.8	0	1.62	0.86	IGFBP7 JAG1 PGF TIMP1
112	GO:0006355 [7]: regulation of transcription, DNA-dependent	9	9	41	1804	10425	-1.81	0	1.16	0.65	CREB5 ELK3 IFI16 KLF9 LRRFIP1 MAFK NOTCH3 SMAD1 SOX7
113	GO:0009187 [7]: cyclic nucleotide metabolism	1	1	49	33	12196	-1.82	0	2.04	1.14	GUCY1B3
114	GO:0006351 [7]: transcription, DNA-dependent	9	9	41	1860	10369	-1.85	0	1.06	0.61	CREB5 ELK3 IFI16 KLF9 LRRFIP1 MAFK NOTCH3 SMAD1 SOX7
115	GO:0045449 [6]: regulation of transcription	9	9	41	1868	10361	-1.86	0	1.04	0.61	CREB5 ELK3 IFI16 KLF9 LRRFIP1 MAFK NOTCH3 SMAD1 SOX7
116	GO:0019219 [5]: regulation of nucleobase, nucleoside, nucleotide and nucleic acid metabolism	9	9	41	1894	10335	-1.88	0	1	0.61	CREB5 ELK3 IFI16 KLF9 LRRFIP1 MAFK NOTCH3 SMAD1 SOX7
117	GO:0009605 [4]: response to external stimulus	3	3	47	1260	10969	-1.89	0	0.11	0	AOC3 HRH1 IFI16
118	GO:0016337 [5]: cell-cell adhesion	2	2	48	179	12050	-1.89	0	1.78	0.97	CDH13 FAT4
119	GO:0006928 [4]: cell motility	2	2	48	180	12049	-1.9	0	1.78	0.97	CSPG4 JAG1
120	GO:0007254 [8]: JNK cascade	1	1	49	37	12192	-1.91	0	1.94	1.07	SH2D3C
121	GO:0009615 [6]: response to virus	1	1	49	38	12191	-1.93	0	1.92	1.06	IFI16
122	GO:0006350 [6]: transcription	9	9	41	1960	10269	-1.93	0	0.89	0.56	CREB5 ELK3 IFI16 KLF9 LRRFIP1 MAFK NOTCH3 SMAD1 SOX7
123	GO:0007186 [6]: G-protein coupled receptor protein signaling pathway	2	2	48	992	11237	-1.95	0	0.08	0	GPR HRH1
124	GO:0007166 [5]: cell surface receptor linked signal transduction	7	7	43	1414	10815	-1.96	0	1.03	0.61	DIXDC1 GPR GRB10 HRH1 JAG1 SMAD1 TGFBR3
125	GO:0006954 [5]: inflammatory response	2	2	48	194	12035	-1.99	0	1.66	0.88	AOC3 HRH1
126	GO:0043283 [4]: biopolymer metabolism	5	5	45	1606	10623	-2.01	0	0.22	0.05	ADAMTS9 AFG3L2 MMP28 PCSK5 TIMP1
127	GO:0050874 [3]: organismal physiological process	8	8	42	1836	10393	-2.03	0	0.73	0.45	AOC3 GPR GUCY1B3 HLA-E HRH1 IFI16 PLSCR1 TFPI
128	GO:0043118 [4]: negative regulation of physiological process	3	3	47	416	11813	-2.05	0	1.42	0.78	IGFBP7 LRRFIP1 TIMP1
129	GO:0019882 [5]: antigen presentation	1	1	49	44	12185	-2.06	0	1.78	0.97	HLA-E
130	GO:0007049 [5]: cell cycle	1	1	49	712	11517	-2.06	0	0.05	0	PGF
131	GO:0006096 [8]: glycolysis	1	1	49	45	12184	-2.07	0	1.76	0.97	LDHB
132	GO:0006996 [5]: organelle organization and biogenesis	1	1	49	673	11556	-2.17	0	0.06	0	EPB41L1
133	GO:0045941 [7]: positive regulation of transcription	1	1	49	51	12178	-2.17	0	1.65	0.88	CREB5
134	GO:0009613 [5]: response to pest, pathogen or parasite	3	3	47	468	11761	-2.19	0	1.2	0.67	AOC3 HRH1 IFI16
135	GO:0006955 [4]: immune response	4	4	46	743	11486	-2.2	0	1.02	0.61	AOC3 HLA-E HRH1 IFI16
136	GO:0045935 [6]: positive regulation of nucleobase, nucleoside, nucleotide and nucleic acid metabolism	1	1	49	55	12174	-2.23	0	1.59	0.85	CREB5
137	GO:0006007 [9]: glucose catabolism	1	1	49	55	12174	-2.23	0	1.59	0.85	LDHB
138	GO:0050794 [3]: regulation of cellular process	4	4	46	788	11441	-2.24	0	0.9	0.56	IGFBP7 JAG1 PGF TIMP1
139	GO:0043207 [5]: response to external biotic stimulus	3	3	47	499	11730	-2.26	0	1.09	0.61	AOC3 HRH1 IFI16
140	GO:0016310 [7]: phosphorylation	1	1	49	636	11593	-2.27	0	0.07	0	FYN
141	GO:0009790 [3]: embryonic development	1	1	49	58	12171	-2.27	0	1.54	0.82	SMAD1
142	GO:0007243 [6]: protein kinase cascade	2	2	48	250	11979	-2.28	0	1.29	0.68	FYN SH2D3C
143	GO:0016477 [5]: cell migration	1	1	49	59	12170	-2.28	0	1.53	0.81	JAG1
144	GO:0006952 [5]: defense response	4	4	46	834	11395	-2.29	0	0.8	0.52	AOC3 HLA-E HRH1 IFI16
145	GO:0051242 [5]: positive regulation of cellular physiological process	2	2	48	259	11970	-2.31	0	1.25	0.68	PGF TIMP1
146	GO:0008544 [7]: epidermis development	1	1	49	62	12167	-2.32	0	1.48	0.79	EMP1
147	GO:0009607 [4]: response to biotic stimulus	4	4	46	954	11275	-2.33	0	0.59	0.33	AOC3 HLA-E HRH1 IFI16
148	GO:0019320 [8]: hexose catabolism	1	1	49	64	12165	-2.34	0	1.45	0.78	LDHB
149	GO:0046164 [6]: alcohol catabolism	1	1	49	65	12164	-2.35	0	1.44	0.78	LDHB
150	GO:0046365 [7]: monosaccharide catabolism	1	1	49	65	12164	-2.35	0	1.44	0.78	LDHB
151	GO:0006816 [8]: calcium ion transport	1	1	49	66	12163	-2.36	0	1.43	0.78	FYN
152	GO:0006793 [5]: phosphorus metabolism	2	2	48	780	11449	-2.37	0	0.18	0.05	FYN PPM1F
153	GO:0006796 [6]: phosphate metabolism	2	2	48	780	11449	-2.37	0	0.18	0.05	FYN PPM1F
154	GO:0051246 [5]: regulation of protein metabolism	1	1	49	67	12162	-2.38	0	1.42	0.78	TIMP1
155	GO:0009611 [5]: response to wounding	2	2	48	284	11945	-2.39	0	1.12	0.64	AOC3 HRH1
156	GO:0007610 [2]: behavior	1	1	49	70	12159	-2.4	0	1.38	0.75	FYN
157	GO:0007398 [6]: ectoderm development	1	1	49	71	12158	-2.42	0	1.37	0.75	EMP1
158	GO:0006950 [4]: response to stress	3	3	47	847	11382	-2.43	0	0.38	0.18	AOC3 HRH1 IFI16
159	GO:0006091 [5]: generation of precursor metabolites and energy	1	1	49	568	11661	-2.44	0	0.1	0	LDHB
160	GO:0006811 [5]: ion transport	2	2	48	702	11527	-2.48	0	0.24	0.06	FYN SLCO3A1
161	GO:0000165 [7]: MAPKKK cascade	1	1	49	80	12149	-2.5	0	1.27	0.68	SH2D3C
162	GO:0007200 [7]: G-protein signaling, coupled to IP3 second messenger (phospholipase C activating)	1	1	49	80	12149	-2.5	0	1.27	0.68	HRH1
163	GO:0009893 [5]: positive regulation of metabolism	1	1	49	81	12148	-2.51	0	1.25	0.68	CREB5
164	GO:0048015 [7]: phosphoinositide-mediated signaling	1	1	49	81	12148	-2.51	0	1.25	0.68	HRH1
165	GO:0006468 [8]: protein amino acid phosphorylation	1	1	49	536	11693	-2.51	0	0.11	0	FYN
166	GO:0006006 [8]: glucose metabolism	1	1	49	82	12147	-2.51	0	1.24	0.68	LDHB
167	GO:0016052 [6]: carbohydrate catabolism	1	1	49	86	12143	-2.54	0	1.2	0.67	LDHB
168	GO:0044275 [7]: cellular carbohydrate catabolism	1	1	49	86	12143	-2.54	0	1.2	0.67	LDHB
169	GO:0016055 [6]: Wnt receptor signaling pathway	1	1	49	87	12142	-2.56	0	1.2	0.67	DIXDC1
170	GO:0006092 [7]: main pathways of carbohydrate metabolism	1	1	49	92	12137	-2.59	0	1.15	0.65	LDHB
171	GO:0001558 [4]: regulation of cell growth	1	1	49	94	12135	-2.6	0	1.13	0.64	IGFBP7
172	GO:0008219 [4]: cell death	2	2	48	468	11761	-2.63	0	0.55	0.3	EMP1 PPM1F
173	GO:0016265 [3]: death	2	2	48	472	11757	-2.64	0	0.54	0.3	EMP1 PPM1F
174	GO:0030036 [8]: actin cytoskeleton organization and biogenesis	1	1	49	100	12129	-2.64	0	1.08	0.61	EPB41L1
175	GO:0040008 [4]: regulation of growth	1	1	49	102	12127	-2.65	0	1.07	0.61	IGFBP7
176	GO:0007169 [7]: transmembrane receptor protein tyrosine kinase signaling pathway	1	1	49	102	12127	-2.65	0	1.07	0.61	GRB10
177	GO:0006812 [6]: cation transport	1	1	49	469	11760	-2.66	0	0.15	0.03	FYN
178	GO:0015674 [7]: di-, tri-valent inorganic cation transport	1	1	49	105	12124	-2.66	0	1.04	0.61	FYN
179	GO:0008015 [4]: circulation	1	1	49	105	12124	-2.66	0	1.04	0.61	GUCY1B3
180	GO:0009888 [5]: histogenesis	1	1	49	109	12120	-2.68	0	1.01	0.61	EMP1
181	GO:0030029 [7]: actin filament-based process	1	1	49	110	12119	-2.69	0	1.01	0.61	EPB41L1
182	GO:0019318 [7]: hexose metabolism	1	1	49	114	12115	-2.71	0	0.98	0.59	LDHB
183	GO:0012501 [5]: programmed cell death	1	1	49	441	11788	-2.72	0	0.17	0.05	PPM1F
184	GO:0005996 [6]: monosaccharide metabolism	1	1	49	118	12111	-2.72	0	0.95	0.58	LDHB
185	GO:0006915 [6]: apoptosis	1	1	49	439	11790	-2.73	0	0.18	0.05	PPM1F
186	GO:0001501 [5]: skeletal development	1	1	49	120	12109	-2.73	0	0.94	0.58	BMP2
187	GO:0016481 [7]: negative regulation of transcription	1	1	49	123	12106	-2.75	0	0.92	0.57	LRRFIP1
188	GO:0006470 [8]: protein amino acid dephosphorylation	1	1	49	123	12106	-2.75	0	0.92	0.57	PPM1F
189	GO:0045934 [6]: negative regulation of nucleobase, nucleoside, nucleotide and nucleic acid metabolism	1	1	49	131	12098	-2.77	0	0.87	0.56	LRRFIP1
190	GO:0008285 [6]: negative regulation of cell proliferation	1	1	49	130	12099	-2.77	0	0.88	0.56	IGFBP7
191	GO:0016311 [7]: dephosphorylation	1	1	49	129	12100	-2.77	0	0.88	0.56	PPM1F
192	GO:0005975 [5]: carbohydrate metabolism	1	1	49	407	11822	-2.78	0	0.2	0.05	LDHB
193	GO:0007399 [5]: neurogenesis	1	1	49	402	11827	-2.79	0	0.21	0.05	JAG1
194	GO:0009100 [7]: glycoprotein metabolism	1	1	49	132	12097	-2.79	0	0.87	0.56	ADAMTS9
195	GO:0009165 [6]: nucleotide biosynthesis	1	1	49	132	12097	-2.79	0	0.87	0.56	GUCY1B3
196	GO:0006936 [3]: muscle contraction	1	1	49	136	12093	-2.8	0	0.84	0.55	DYSF
197	GO:0000074 [6]: regulation of cell cycle	1	1	49	397	11832	-2.8	0	0.21	0.05	PGF
198	GO:0015980 [6]: energy derivation by oxidation of organic compounds	1	1	49	137	12092	-2.8	0	0.84	0.55	LDHB
199	GO:0030001 [7]: metal ion transport	1	1	49	343	11886	-2.87	0	0.28	0.09	FYN
200	GO:0019932 [6]: second-messenger-mediated signaling	1	1	49	178	12051	-2.89	0	0.65	0.38	HRH1
201	GO:0007010 [6]: cytoskeleton organization and biogenesis	1	1	49	325	11904	-2.9	0	0.3	0.11	EPB41L1
202	GO:0009117 [6]: nucleotide metabolism	1	1	49	184	12045	-2.9	0	0.63	0.36	GUCY1B3
203	GO:0009308 [5]: amine metabolism	1	1	49	310	11919	-2.9	0	0.32	0.13	AOC3
204	GO:0006457 [7]: protein folding	1	1	49	216	12013	-2.93	0	0.53	0.29	GRPEL2
205	GO:0051243 [5]: negative regulation of cellular physiological process	1	1	49	264	11965	-2.93	0	0.41	0.2	IGFBP7
206	GO:0006066 [5]: alcohol metabolism	1	1	49	219	12010	-2.93	0	0.52	0.28	LDHB
207	GO:0019226 [5]: transmission of nerve impulse	1	1	49	255	11974	-2.94	0	0.43	0.21	GPR
208	GO:0044262 [6]: cellular carbohydrate metabolism	1	1	49	257	11972	-2.94	0	0.42	0.21	LDHB
209	GO:0007264 [6]: small GTPase mediated signal transduction	1	1	49	240	11989	-2.94	0	0.46	0.23	SH2D3C
210	GO:0007268 [6]: synaptic transmission	1	1	49	248	11981	-2.94	0	0.44	0.22	GPR
