# Supplementary material for: Latent Factor Analysis to Discover Pathway-Associated Putative Segmental Aneuploidies in Human Cancers
Source: PLoS Comput Biol. 2010 Sep 2;6(9):e1000920. doi: 10.1371/journal.pcbi.1000920 (PMC2932681; doi:10.1371/journal.pcbi.1000920)
Supplement: Table S3 — Full gather analysis of gene ontology for each factor. (0.43 MB ZIP) [file pcbi.1000920.s008.zip › Factor_Gather_GO/factor33_GO.txt]

#	Annotation	Total Genes With Ann	Your Genes (With Ann)	Your Genes (No Ann)	Genome (With Ann)	Genome (No Ann)	ln(Bayes factor)	neg ln(p value)	FE: neg ln(p value)	FE: neg ln(FDR)	Genes
1	GO:0000278 [6]: mitotic cell cycle	2	2	0	194	12083	7.19	10.07	8.28	4.91	CDKN1C STAG1
2	GO:0000080 [7]: G1 phase of mitotic cell cycle	1	1	1	15	12262	4.86	8.53	5.95	3.71	CDKN1C
3	GO:0007059 [7]: chromosome segregation	1	1	1	19	12258	4.63	8.4	5.73	3.71	STAG1
4	GO:0007049 [5]: cell cycle	2	2	0	711	11566	4.6	8.28	5.69	3.71	CDKN1C STAG1
5	GO:0000079 [5]: regulation of cyclin dependent protein kinase activity	1	1	1	38	12239	3.97	7.7	5.06	3.47	CDKN1C
6	GO:0008283 [4]: cell proliferation	2	2	0	1056	11221	3.81	7.45	4.9	3.47	CDKN1C STAG1
7	GO:0000086 [7]: G2/M transition of mitotic cell cycle	1	1	1	45	12232	3.8	7.45	4.9	3.47	CDKN1C
8	GO:0000082 [7]: G1/S transition of mitotic cell cycle	1	1	1	56	12221	3.59	7.11	4.68	3.46	CDKN1C
9	GO:0007050 [7]: cell cycle arrest	1	1	1	59	12218	3.54	7.11	4.63	3.46	CDKN1C
10	GO:0045786 [7]: negative regulation of cell cycle	1	1	1	89	12188	3.14	6.67	4.23	3.19	CDKN1C
11	GO:0045859 [4]: regulation of protein kinase activity	1	1	1	95	12182	3.07	6.62	4.16	3.19	CDKN1C
12	GO:0007067 [8]: mitosis	1	1	1	128	12149	2.78	6.16	3.87	3.12	STAG1
13	GO:0000087 [7]: M phase of mitotic cell cycle	1	1	1	130	12147	2.76	6.16	3.85	3.12	STAG1
14	GO:0008285 [6]: negative regulation of cell proliferation	1	1	1	130	12147	2.76	6.16	3.85	3.12	CDKN1C
15	GO:0000280 [7]: nuclear division	1	1	1	165	12112	2.53	5.92	3.62	3.03	STAG1
16	GO:0000279 [6]: M phase	1	1	1	173	12104	2.49	5.86	3.57	3.03	STAG1
17	GO:0050790 [3]: regulation of enzyme activity	1	1	1	181	12096	2.44	5.8	3.53	3.03	CDKN1C
18	GO:0000067 [6]: DNA replication and chromosome cycle	1	1	1	184	12093	2.43	5.8	3.51	3.03	STAG1
19	GO:0042127 [5]: regulation of cell proliferation	1	1	1	259	12018	2.09	5.38	3.17	2.78	CDKN1C
20	GO:0051243 [5]: negative regulation of cellular physiological process	1	1	1	264	12013	2.07	5.38	3.15	2.78	CDKN1C
21	GO:0000074 [6]: regulation of cell cycle	1	1	1	397	11880	1.67	4.95	2.75	2.43	CDKN1C
22	GO:0043118 [4]: negative regulation of physiological process	1	1	1	418	11859	1.62	4.91	2.7	2.43	CDKN1C
23	GO:0051244 [4]: regulation of cellular physiological process	1	1	1	566	11711	1.34	4.6	2.41	2.17	CDKN1C
24	GO:0050794 [3]: regulation of cellular process	1	1	1	791	11486	1.02	4.31	2.08	1.89	CDKN1C
25	GO:0050791 [3]: regulation of physiological process	1	1	1	2552	9725	0.01	0	0.99	0.84	CDKN1C
26	GO:0050789 [2]: regulation of biological process	1	1	1	2866	9411	-0.07	0	0.89	0.78	CDKN1C
27	GO:0050875 [3]: cellular physiological process	2	2	0	9093	3184	-0.49	0	0.6	0.53	CDKN1C STAG1
28	GO:0007582 [2]: physiological process	2	2	0	10460	1817	-0.78	0	0.32	0.29	CDKN1C STAG1
29	GO:0009987 [2]: cellular process	2	2	0	10945	1332	-0.86	0	0.23	0.23	CDKN1C STAG1
