# Supplementary material for: Latent Factor Analysis to Discover Pathway-Associated Putative Segmental Aneuploidies in Human Cancers
Source: PLoS Comput Biol. 2010 Sep 2;6(9):e1000920. doi: 10.1371/journal.pcbi.1000920 (PMC2932681; doi:10.1371/journal.pcbi.1000920)
Supplement: Table S3 — Full gather analysis of gene ontology for each factor. (0.43 MB ZIP) [file pcbi.1000920.s008.zip › Factor_Gather_GO/factor34_GO.txt]

#	Annotation	Total Genes With Ann	Your Genes (With Ann)	Your Genes (No Ann)	Genome (With Ann)	Genome (No Ann)	ln(Bayes factor)	neg ln(p value)	FE: neg ln(p value)	FE: neg ln(FDR)	Genes
1	GO:0007500 [6]: mesoderm cell fate determination	1	1	23	1	12254	2.33	5.63	5.55	1.68	KLF4
2	GO:0046329 [6]: negative regulation of JNK cascade	1	1	23	2	12253	1.93	5.22	5.14	1.68	TAOK3
3	GO:0048333 [6]: mesoderm cell differentiation	1	1	23	2	12253	1.93	5.22	5.14	1.68	KLF4
4	GO:0001710 [5]: mesoderm cell fate commitment	1	1	23	2	12253	1.93	5.22	5.14	1.68	KLF4
5	GO:0048332 [4]: mesoderm morphogenesis	1	1	23	3	12252	1.64	4.91	4.85	1.68	KLF4
6	GO:0000185 [6]: activation of MAPKKK	1	1	23	3	12252	1.64	4.91	4.85	1.68	GADD45B
7	GO:0001704 [6]: formation of primary germ layer	1	1	23	3	12252	1.64	4.91	4.85	1.68	KLF4
8	GO:0001707 [5]: mesoderm formation	1	1	23	3	12252	1.64	4.91	4.85	1.68	KLF4
9	GO:0046330 [6]: positive regulation of JNK cascade	1	1	23	4	12251	1.42	4.69	4.63	1.6	TAOK3
10	GO:0000165 [7]: MAPKKK cascade	2	2	22	79	12176	1.36	4.65	4.53	1.6	GADD45B TAOK3
11	GO:0007369 [5]: gastrulation	1	1	23	5	12250	1.23	4.51	4.45	1.6	KLF4
12	GO:0019538 [5]: protein metabolism	1	1	23	2807	9448	1.05	4.35	0	0	TAOK3
13	GO:0044267 [6]: cellular protein metabolism	1	1	23	2786	9469	1.01	4.31	0	0	TAOK3
14	GO:0006091 [5]: generation of precursor metabolites and energy	4	4	20	565	11690	0.75	4.06	3.76	1.26	ATP6AP1 CYBRD1 GLRX PGK1
15	GO:0046328 [5]: regulation of JNK cascade	1	1	23	9	12246	0.73	4.06	3.94	1.26	TAOK3
16	GO:0046777 [9]: autophosphorylation	1	1	23	10	12245	0.64	3.96	3.85	1.26	TAOK3
17	GO:0001709 [5]: cell fate determination	1	1	23	11	12244	0.56	3.87	3.76	1.26	KLF4
18	GO:0006897 [6]: endocytosis	2	2	22	125	12130	0.53	3.87	3.68	1.26	AP1S1 FCHSD2
19	GO:0045165 [4]: cell fate commitment	1	1	23	12	12243	0.48	3.82	3.68	1.26	KLF4
20	GO:0005975 [5]: carbohydrate metabolism	3	3	21	405	11850	0.1	3.4	3.12	0.98	B4GALT4 IDS PGK1
21	GO:0007059 [7]: chromosome segregation	1	1	23	19	12236	0.05	3.4	3.26	0.98	PTTG1
22	GO:0009792 [4]: embryonic development (sensu Metazoa)	1	1	23	21	12234	-0.03	0	3.17	0.98	KLF4
23	GO:0009968 [5]: negative regulation of signal transduction	1	1	23	21	12234	-0.03	0	3.17	0.98	TAOK3
24	GO:0050790 [3]: regulation of enzyme activity	2	2	22	180	12075	-0.09	0	3.02	0.98	DDEF1 GADD45B
25	GO:0006281 [6]: DNA repair	2	2	22	180	12075	-0.09	0	3.02	0.98	FANCE PTTG1
26	GO:0000067 [6]: DNA replication and chromosome cycle	2	2	22	183	12072	-0.11	0	2.99	0.98	PTTG1 RRM1
27	GO:0006898 [7]: receptor mediated endocytosis	1	1	23	24	12231	-0.15	0	3.04	0.98	AP1S1
28	GO:0007498 [3]: mesoderm development	1	1	23	26	12229	-0.23	0	2.97	0.98	KLF4
29	GO:0006974 [5]: response to DNA damage stimulus	2	2	22	199	12056	-0.25	0	2.84	0.98	FANCE PTTG1
30	GO:0043087 [4]: regulation of GTPase activity	1	1	23	28	12227	-0.3	0	2.9	0.98	DDEF1
31	GO:0030203 [7]: glycosaminoglycan metabolism	1	1	23	29	12226	-0.33	0	2.86	0.98	IDS
32	GO:0009719 [4]: response to endogenous stimulus	2	2	22	212	12043	-0.35	0	2.73	0.95	FANCE PTTG1
33	GO:0030154 [3]: cell differentiation	2	2	22	212	12043	-0.35	0	2.73	0.95	GADD45B KLF4
34	GO:0006022 [6]: aminoglycan metabolism	1	1	23	30	12225	-0.35	0	2.83	0.98	IDS
35	GO:0006259 [5]: DNA metabolism	3	3	21	535	11720	-0.51	0	2.46	0.9	FANCE PTTG1 RRM1
36	GO:0007254 [8]: JNK cascade	1	1	23	37	12218	-0.55	0	2.63	0.9	TAOK3
37	GO:0007243 [6]: protein kinase cascade	2	2	22	250	12005	-0.61	0	2.45	0.9	GADD45B TAOK3
38	GO:0044262 [6]: cellular carbohydrate metabolism	2	2	22	256	11999	-0.64	0	2.41	0.9	IDS PGK1
39	GO:0015985 [7]: energy coupled proton transport, down electrochemical gradient	1	1	23	42	12213	-0.66	0	2.52	0.9	ATP6AP1
40	GO:0015986 [7]: ATP synthesis coupled proton transport	1	1	23	42	12213	-0.66	0	2.52	0.9	ATP6AP1
41	GO:0045860 [5]: positive regulation of protein kinase activity	1	1	23	43	12212	-0.69	0	2.49	0.9	GADD45B
42	GO:0006096 [8]: glycolysis	1	1	23	45	12210	-0.73	0	2.45	0.9	PGK1
43	GO:0044260 [5]: cellular macromolecule metabolism	3	3	21	2983	9272	-0.73	0	0.05	0.03	IDS PGK1 TAOK3
44	GO:0050874 [3]: organismal physiological process	1	1	23	1843	10412	-0.75	0	0.02	0.01	DHRS3
45	GO:0006753 [8]: nucleoside phosphate metabolism	1	1	23	47	12208	-0.77	0	2.41	0.9	ATP6AP1
46	GO:0006754 [7]: ATP biosynthesis	1	1	23	47	12208	-0.77	0	2.41	0.9	ATP6AP1
47	GO:0046034 [6]: ATP metabolism	1	1	23	51	12204	-0.84	0	2.33	0.9	ATP6AP1
48	GO:0016192 [5]: vesicle-mediated transport	2	2	22	297	11958	-0.86	0	2.16	0.9	AP1S1 FCHSD2
49	GO:0008283 [4]: cell proliferation	4	4	20	1054	11201	-0.88	0	1.92	0.9	CDCA7 KLF4 PTTG1 RRM1
50	GO:0006007 [9]: glucose catabolism	1	1	23	55	12200	-0.9	0	2.26	0.9	PGK1
51	GO:0006139 [5]: nucleobase, nucleoside, nucleotide and nucleic acid metabolism	8	8	16	2959	9296	-0.94	0	1.59	0.8	ATP6AP1 FANCE KIAA0669 KLF4 PRPF8 PTTG1 RCOR3 RRM1
52	GO:0009790 [3]: embryonic development	1	1	23	58	12197	-0.95	0	2.21	0.9	KLF4
53	GO:0008152 [3]: metabolism	16	16	8	6949	5306	-0.95	0	1.52	0.8	ATP6AP1 B4GALT4 CYBRD1 DHRS3 FANCE GLRX IDS KIAA0669 KLF4 PGK1 PRNP PRPF8 PTTG1 RCOR3 RRM1 TAOK3
54	GO:0009145 [8]: purine nucleoside triphosphate biosynthesis	1	1	23	62	12193	-1.01	0	2.15	0.9	ATP6AP1
55	GO:0009201 [8]: ribonucleoside triphosphate biosynthesis	1	1	23	62	12193	-1.01	0	2.15	0.9	ATP6AP1
56	GO:0009206 [9]: purine ribonucleoside triphosphate biosynthesis	1	1	23	62	12193	-1.01	0	2.15	0.9	ATP6AP1
57	GO:0006752 [7]: group transfer coenzyme metabolism	1	1	23	63	12192	-1.02	0	2.14	0.9	ATP6AP1
58	GO:0009142 [7]: nucleoside triphosphate biosynthesis	1	1	23	63	12192	-1.02	0	2.14	0.9	ATP6AP1
59	GO:0044237 [4]: cellular metabolism	15	15	9	6550	5705	-1.03	0	1.39	0.79	ATP6AP1 B4GALT4 CYBRD1 DHRS3 FANCE GLRX IDS KIAA0669 KLF4 PGK1 PRPF8 PTTG1 RCOR3 RRM1 TAOK3
60	GO:0019320 [8]: hexose catabolism	1	1	23	64	12191	-1.03	0	2.12	0.9	PGK1
61	GO:0046164 [6]: alcohol catabolism	1	1	23	65	12190	-1.05	0	2.11	0.9	PGK1
62	GO:0046365 [7]: monosaccharide catabolism	1	1	23	65	12190	-1.05	0	2.11	0.9	PGK1
63	GO:0009144 [8]: purine nucleoside triphosphate metabolism	1	1	23	66	12189	-1.06	0	2.09	0.9	ATP6AP1
64	GO:0009199 [8]: ribonucleoside triphosphate metabolism	1	1	23	66	12189	-1.06	0	2.09	0.9	ATP6AP1
65	GO:0009205 [9]: purine ribonucleoside triphosphate metabolism	1	1	23	66	12189	-1.06	0	2.09	0.9	ATP6AP1
66	GO:0050875 [3]: cellular physiological process	20	20	4	9075	3180	-1.09	0	1.54	0.8	AP1S1 ATP6AP1 B4GALT4 CDCA7 CYBRD1 DHRS3 FANCE FCHSD2 GADD45B GLRX IDS KIAA0669 KLF4 OPTN PGK1 PRPF8 PTTG1 RCOR3 RRM1 TAOK3
67	GO:0009141 [7]: nucleoside triphosphate metabolism	1	1	23	69	12186	-1.1	0	2.05	0.9	ATP6AP1
68	GO:0006118 [6]: electron transport	2	2	22	353	11902	-1.1	0	1.88	0.9	CYBRD1 GLRX
69	GO:0043170 [4]: macromolecule metabolism	4	4	20	3142	9113	-1.12	0	0.11	0.06	B4GALT4 IDS PGK1 TAOK3
70	GO:0015992 [6]: proton transport	1	1	23	71	12184	-1.13	0	2.03	0.9	ATP6AP1
71	GO:0006818 [5]: hydrogen transport	1	1	23	72	12183	-1.13	0	2.01	0.9	ATP6AP1
72	GO:0009152 [8]: purine ribonucleotide biosynthesis	1	1	23	75	12180	-1.17	0	1.98	0.9	ATP6AP1
73	GO:0009150 [8]: purine ribonucleotide metabolism	1	1	23	78	12177	-1.2	0	1.94	0.9	ATP6AP1
74	GO:0006164 [7]: purine nucleotide biosynthesis	1	1	23	79	12176	-1.21	0	1.93	0.9	ATP6AP1
75	GO:0050791 [3]: regulation of physiological process	3	3	21	2550	9705	-1.23	0	0.1	0.06	KIAA0669 KLF4 RCOR3
76	GO:0006119 [6]: oxidative phosphorylation	1	1	23	81	12174	-1.24	0	1.91	0.9	ATP6AP1
77	GO:0009260 [7]: ribonucleotide biosynthesis	1	1	23	81	12174	-1.24	0	1.91	0.9	ATP6AP1
78	GO:0007154 [3]: cell communication	5	5	19	3470	8785	-1.24	0	0.16	0.1	CDON GADD45B OPTN TAOK3 TTRAP
79	GO:0006006 [8]: glucose metabolism	1	1	23	82	12173	-1.25	0	1.89	0.9	PGK1
80	GO:0006163 [7]: purine nucleotide metabolism	1	1	23	82	12173	-1.25	0	1.89	0.9	ATP6AP1
81	GO:0043085 [4]: positive regulation of enzyme activity	1	1	23	85	12170	-1.27	0	1.86	0.9	GADD45B
82	GO:0009259 [7]: ribonucleotide metabolism	1	1	23	85	12170	-1.27	0	1.86	0.9	ATP6AP1
83	GO:0006464 [7]: protein modification	1	1	23	1508	10747	-1.28	0	0.04	0.03	TAOK3
84	GO:0016052 [6]: carbohydrate catabolism	1	1	23	86	12169	-1.28	0	1.85	0.9	PGK1
85	GO:0044275 [7]: cellular carbohydrate catabolism	1	1	23	86	12169	-1.28	0	1.85	0.9	PGK1
86	GO:0045892 [8]: negative regulation of transcription, DNA-dependent	1	1	23	87	12168	-1.3	0	1.84	0.9	KLF4
87	GO:0009967 [5]: positive regulation of signal transduction	1	1	23	89	12166	-1.31	0	1.82	0.9	TAOK3
88	GO:0009108 [7]: coenzyme biosynthesis	1	1	23	89	12166	-1.31	0	1.82	0.9	ATP6AP1
89	GO:0006950 [4]: response to stress	3	3	21	847	11408	-1.31	0	1.47	0.8	FANCE GADD45B PTTG1
90	GO:0006092 [7]: main pathways of carbohydrate metabolism	1	1	23	92	12163	-1.34	0	1.79	0.88	PGK1
91	GO:0044255 [5]: cellular lipid metabolism	2	2	22	427	11828	-1.35	0	1.59	0.8	B4GALT4 DHRS3
92	GO:0044238 [4]: primary metabolism	13	13	11	6273	5982	-1.36	0	0.76	0.42	ATP6AP1 B4GALT4 DHRS3 FANCE IDS KIAA0669 KLF4 PGK1 PRPF8 PTTG1 RCOR3 RRM1 TAOK3
93	GO:0045859 [4]: regulation of protein kinase activity	1	1	23	95	12160	-1.37	0	1.76	0.87	GADD45B
94	GO:0007165 [4]: signal transduction	4	4	20	2822	9433	-1.38	0	0.18	0.1	GADD45B OPTN TAOK3 TTRAP
95	GO:0007166 [5]: cell surface receptor linked signal transduction	1	1	23	1420	10835	-1.41	0	0.05	0.03	TTRAP
96	GO:0051188 [6]: cofactor biosynthesis	1	1	23	103	12152	-1.43	0	1.69	0.81	ATP6AP1
97	GO:0008219 [4]: cell death	2	2	22	468	11787	-1.45	0	1.45	0.8	GADD45B OPTN
98	GO:0016265 [3]: death	2	2	22	472	11783	-1.46	0	1.44	0.8	GADD45B OPTN
99	GO:0009888 [5]: histogenesis	1	1	23	109	12146	-1.47	0	1.64	0.8	KLF4
100	GO:0019318 [7]: hexose metabolism	1	1	23	114	12141	-1.51	0	1.6	0.8	PGK1
101	GO:0050789 [2]: regulation of biological process	6	6	18	2861	9394	-1.52	0	0.69	0.36	DDEF1 GADD45B KIAA0669 KLF4 RCOR3 TAOK3
102	GO:0000910 [5]: cytokinesis	1	1	23	115	12140	-1.52	0	1.59	0.8	CDCA7
103	GO:0005996 [6]: monosaccharide metabolism	1	1	23	118	12137	-1.54	0	1.57	0.8	PGK1
104	GO:0006732 [6]: coenzyme metabolism	1	1	23	119	12136	-1.54	0	1.56	0.8	ATP6AP1
105	GO:0006643 [6]: membrane lipid metabolism	1	1	23	120	12135	-1.55	0	1.55	0.8	B4GALT4
106	GO:0048232 [6]: male gamete generation	1	1	23	121	12134	-1.55	0	1.55	0.8	PTTG1
107	GO:0007283 [7]: spermatogenesis	1	1	23	121	12134	-1.55	0	1.55	0.8	PTTG1
108	GO:0043283 [4]: biopolymer metabolism	4	4	20	1607	10648	-1.56	0	0.95	0.52	FANCE PRPF8 PTTG1 RRM1
109	GO:0016481 [7]: negative regulation of transcription	1	1	23	123	12132	-1.57	0	1.53	0.8	KLF4
110	GO:0007067 [8]: mitosis	1	1	23	128	12127	-1.6	0	1.5	0.8	PTTG1
111	GO:0000087 [7]: M phase of mitotic cell cycle	1	1	23	130	12125	-1.61	0	1.48	0.8	PTTG1
112	GO:0008285 [6]: negative regulation of cell proliferation	1	1	23	130	12125	-1.61	0	1.48	0.8	KLF4
113	GO:0045934 [6]: negative regulation of nucleobase, nucleoside, nucleotide and nucleic acid metabolism	1	1	23	131	12124	-1.62	0	1.48	0.8	KLF4
114	GO:0009165 [6]: nucleotide biosynthesis	1	1	23	132	12123	-1.62	0	1.47	0.8	ATP6AP1
115	GO:0009605 [4]: response to external stimulus	1	1	23	1262	10993	-1.62	0	0.08	0.04	DHRS3
116	GO:0006629 [5]: lipid metabolism	2	2	22	551	11704	-1.62	0	1.22	0.72	B4GALT4 DHRS3
117	GO:0019222 [4]: regulation of metabolism	3	3	21	2035	10220	-1.63	0	0.24	0.14	KIAA0669 KLF4 RCOR3
118	GO:0015980 [6]: energy derivation by oxidation of organic compounds	1	1	23	137	12118	-1.65	0	1.44	0.8	PGK1
119	GO:0006351 [7]: transcription, DNA-dependent	4	4	20	1865	10390	-1.66	0	0.68	0.36	KIAA0669 KLF4 PTTG1 RCOR3
120	GO:0051179 [3]: localization	3	3	21	1982	10273	-1.66	0	0.26	0.15	AP1S1 ATP6AP1 FCHSD2
121	GO:0006810 [4]: transport	3	3	21	1972	10283	-1.67	0	0.27	0.15	AP1S1 ATP6AP1 FCHSD2
122	GO:0051234 [4]: establishment of localization	3	3	21	1974	10281	-1.67	0	0.27	0.15	AP1S1 ATP6AP1 FCHSD2
123	GO:0006350 [6]: transcription	4	4	20	1965	10290	-1.67	0	0.59	0.31	KIAA0669 KLF4 PTTG1 RCOR3
124	GO:0050896 [3]: response to stimulus	4	4	20	1940	10315	-1.68	0	0.61	0.32	DHRS3 FANCE GADD45B PTTG1
125	GO:0051186 [5]: cofactor metabolism	1	1	23	143	12112	-1.68	0	1.4	0.79	ATP6AP1
126	GO:0006260 [6]: DNA replication	1	1	23	143	12112	-1.68	0	1.4	0.79	RRM1
127	GO:0006631 [6]: fatty acid metabolism	1	1	23	142	12113	-1.68	0	1.41	0.79	DHRS3
128	GO:0019219 [5]: regulation of nucleobase, nucleoside, nucleotide and nucleic acid metabolism	3	3	21	1900	10355	-1.7	0	0.3	0.15	KIAA0669 KLF4 RCOR3
129	GO:0007276 [5]: gametogenesis	1	1	23	147	12108	-1.71	0	1.38	0.79	PTTG1
130	GO:0045449 [6]: regulation of transcription	3	3	21	1874	10381	-1.72	0	0.31	0.16	KIAA0669 KLF4 RCOR3
131	GO:0007582 [2]: physiological process	21	21	3	10441	1814	-1.74	0	0.66	0.35	AP1S1 ATP6AP1 B4GALT4 CDCA7 CYBRD1 DHRS3 FANCE FCHSD2 GADD45B GLRX IDS KIAA0669 KLF4 OPTN PGK1 PRNP PRPF8 PTTG1 RCOR3 RRM1 TAOK3
132	GO:0006355 [7]: regulation of transcription, DNA-dependent	3	3	21	1810	10445	-1.74	0	0.34	0.18	KIAA0669 KLF4 RCOR3
133	GO:0009892 [5]: negative regulation of metabolism	1	1	23	155	12100	-1.74	0	1.33	0.75	KLF4
134	GO:0007275 [2]: development	3	3	21	1784	10471	-1.75	0	0.36	0.19	GADD45B KLF4 PTTG1
135	GO:0016310 [7]: phosphorylation	2	2	22	635	11620	-1.75	0	1.03	0.59	ATP6AP1 TAOK3
136	GO:0009653 [3]: morphogenesis	1	1	23	1149	11106	-1.76	0	0.1	0.06	KLF4
137	GO:0000280 [7]: nuclear division	1	1	23	165	12090	-1.77	0	1.28	0.72	PTTG1
138	GO:0009966 [4]: regulation of signal transduction	1	1	23	169	12086	-1.8	0	1.26	0.72	TAOK3
139	GO:0000279 [6]: M phase	1	1	23	173	12082	-1.81	0	1.24	0.72	PTTG1
140	GO:0007049 [5]: cell cycle	2	2	22	711	11544	-1.84	0	0.89	0.5	PTTG1 RRM1
141	GO:0050879 [4]: organismal movement	1	1	23	179	12076	-1.84	0	1.21	0.72	DHRS3
142	GO:0050881 [5]: musculoskeletal movement	1	1	23	179	12076	-1.84	0	1.21	0.72	DHRS3
143	GO:0050885 [6]: regulation of balance	1	1	23	179	12076	-1.84	0	1.21	0.72	DHRS3
144	GO:0050953 [6]: sensory perception of light	1	1	23	179	12076	-1.84	0	1.21	0.72	DHRS3
145	GO:0050957 [6]: equilibrioception	1	1	23	179	12076	-1.84	0	1.21	0.72	DHRS3
146	GO:0007601 [7]: visual perception	1	1	23	179	12076	-1.84	0	1.21	0.72	DHRS3
147	GO:0000003 [3]: reproduction	1	1	23	184	12071	-1.85	0	1.19	0.72	PTTG1
148	GO:0009117 [6]: nucleotide metabolism	1	1	23	184	12071	-1.85	0	1.19	0.72	ATP6AP1
149	GO:0019953 [4]: sexual reproduction	1	1	23	183	12072	-1.85	0	1.19	0.72	PTTG1
150	GO:0009987 [2]: cellular process	22	22	2	10925	1330	-1.88	0	0.68	0.36	AP1S1 ATP6AP1 B4GALT4 CDCA7 CDON CYBRD1 DHRS3 FANCE FCHSD2 GADD45B GLRX IDS KIAA0669 KLF4 OPTN PGK1 PRPF8 PTTG1 RCOR3 RRM1 TAOK3 TTRAP
151	GO:0006793 [5]: phosphorus metabolism	2	2	22	780	11475	-1.88	0	0.78	0.42	ATP6AP1 TAOK3
152	GO:0006796 [6]: phosphate metabolism	2	2	22	780	11475	-1.88	0	0.78	0.42	ATP6AP1 TAOK3
153	GO:0000278 [6]: mitotic cell cycle	1	1	23	195	12060	-1.89	0	1.14	0.68	PTTG1
154	GO:0050794 [3]: regulation of cellular process	2	2	22	790	11465	-1.89	0	0.77	0.42	KLF4 TAOK3
155	GO:0009058 [4]: biosynthesis	1	1	23	988	11267	-1.95	0	0.14	0.09	ATP6AP1
156	GO:0007242 [5]: intracellular signaling cascade	2	2	22	989	11266	-1.96	0	0.53	0.29	GADD45B TAOK3
157	GO:0006066 [5]: alcohol metabolism	1	1	23	219	12036	-1.96	0	1.04	0.6	PGK1
158	GO:0044249 [5]: cellular biosynthesis	1	1	23	943	11312	-2	0	0.16	0.1	ATP6AP1
159	GO:0006397 [7]: mRNA processing	1	1	23	236	12019	-2.01	0	0.98	0.55	PRPF8
160	GO:0009887 [4]: organogenesis	1	1	23	923	11332	-2.01	0	0.17	0.1	KLF4
161	GO:0048513 [3]: organ development	1	1	23	923	11332	-2.01	0	0.17	0.1	KLF4
162	GO:0009056 [4]: catabolism	1	1	23	908	11347	-2.03	0	0.17	0.1	PGK1
163	GO:0016071 [6]: mRNA metabolism	1	1	23	255	12000	-2.04	0	0.92	0.51	PRPF8
164	GO:0042127 [5]: regulation of cell proliferation	1	1	23	259	11996	-2.05	0	0.91	0.5	KLF4
165	GO:0051243 [5]: negative regulation of cellular physiological process	1	1	23	264	11991	-2.05	0	0.9	0.5	KLF4
166	GO:0044248 [5]: cellular catabolism	1	1	23	834	11421	-2.09	0	0.2	0.11	PGK1
167	GO:0015672 [7]: monovalent inorganic cation transport	1	1	23	290	11965	-2.1	0	0.83	0.44	ATP6AP1
168	GO:0050877 [4]: neurophysiological process	1	1	23	807	11448	-2.12	0	0.22	0.12	DHRS3
169	GO:0009308 [5]: amine metabolism	1	1	23	310	11945	-2.13	0	0.78	0.42	IDS
170	GO:0006886 [6]: intracellular protein transport	1	1	23	313	11942	-2.14	0	0.77	0.42	AP1S1
171	GO:0006811 [5]: ion transport	1	1	23	703	11552	-2.18	0	0.28	0.15	ATP6AP1
172	GO:0009057 [5]: macromolecule catabolism	1	1	23	709	11546	-2.18	0	0.27	0.15	PGK1
173	GO:0006396 [6]: RNA processing	1	1	23	367	11888	-2.19	0	0.66	0.35	PRPF8
174	GO:0044265 [6]: cellular macromolecule catabolism	1	1	23	694	11561	-2.19	0	0.28	0.15	PGK1
175	GO:0006082 [5]: organic acid metabolism	1	1	23	413	11842	-2.22	0	0.58	0.3	DHRS3
176	GO:0019752 [6]: carboxylic acid metabolism	1	1	23	411	11844	-2.22	0	0.58	0.3	DHRS3
177	GO:0043118 [4]: negative regulation of physiological process	1	1	23	418	11837	-2.22	0	0.57	0.3	KLF4
178	GO:0006366 [8]: transcription from Pol II promoter	1	1	23	429	11826	-2.23	0	0.55	0.29	PTTG1
179	GO:0012501 [5]: programmed cell death	1	1	23	441	11814	-2.23	0	0.54	0.29	GADD45B
180	GO:0009581 [5]: detection of external stimulus	1	1	23	594	11661	-2.23	0	0.36	0.19	DHRS3
181	GO:0007600 [5]: sensory perception	1	1	23	563	11692	-2.23	0	0.39	0.2	DHRS3
182	GO:0007155 [4]: cell adhesion	1	1	23	581	11674	-2.23	0	0.37	0.2	CDON
183	GO:0006915 [6]: apoptosis	1	1	23	439	11816	-2.23	0	0.54	0.29	GADD45B
184	GO:0016070 [5]: RNA metabolism	1	1	23	450	11805	-2.23	0	0.52	0.29	PRPF8
185	GO:0008104 [4]: protein localization	1	1	23	491	11764	-2.24	0	0.47	0.26	AP1S1
186	GO:0015031 [5]: protein transport	1	1	23	476	11779	-2.24	0	0.49	0.27	AP1S1
187	GO:0006812 [6]: cation transport	1	1	23	469	11786	-2.24	0	0.5	0.27	ATP6AP1
188	GO:0051244 [4]: regulation of cellular physiological process	1	1	23	566	11689	-2.24	0	0.39	0.2	KLF4
189	GO:0006468 [8]: protein amino acid phosphorylation	1	1	23	536	11719	-2.24	0	0.42	0.22	TAOK3
190	GO:0046907 [5]: intracellular transport	1	1	23	504	11751	-2.24	0	0.45	0.25	AP1S1
191	GO:0045184 [5]: establishment of protein localization	1	1	23	478	11777	-2.24	0	0.49	0.27	AP1S1
