# Supplementary material for: Latent Factor Analysis to Discover Pathway-Associated Putative Segmental Aneuploidies in Human Cancers
Source: PLoS Comput Biol. 2010 Sep 2;6(9):e1000920. doi: 10.1371/journal.pcbi.1000920 (PMC2932681; doi:10.1371/journal.pcbi.1000920)
Supplement: Table S3 — Full gather analysis of gene ontology for each factor. (0.43 MB ZIP) [file pcbi.1000920.s008.zip › Factor_Gather_GO/factor35_GO.txt]

#	Annotation	Total Genes With Ann	Your Genes (With Ann)	Your Genes (No Ann)	Genome (With Ann)	Genome (No Ann)	ln(Bayes factor)	neg ln(p value)	FE: neg ln(p value)	FE: neg ln(FDR)	Genes
1	GO:0006793 [5]: phosphorus metabolism	8	8	22	774	11475	4.49	8.28	7.74	3.22	ATP6V1C1 ATP6V1H PDPK1 PLK2 PPM2C PTK2 RIPK2 STK3
2	GO:0006796 [6]: phosphate metabolism	8	8	22	774	11475	4.49	8.28	7.74	3.22	ATP6V1C1 ATP6V1H PDPK1 PLK2 PPM2C PTK2 RIPK2 STK3
3	GO:0006464 [7]: protein modification	11	11	19	1498	10751	4.32	8.12	7.51	3.22	ASPH EDD FBXW11 PDPK1 PLK2 PPM2C PTK2 RIPK2 RNF139 STK3 TSTA3
4	GO:0016310 [7]: phosphorylation	7	7	23	630	11619	4	7.77	7.27	3.22	ATP6V1C1 ATP6V1H PDPK1 PLK2 PTK2 RIPK2 STK3
5	GO:0044267 [6]: cellular protein metabolism	15	15	15	2772	9477	3.82	7.45	6.95	3.22	ASPH CABC1 DERL1 EDD FBXW11 NAP1L5 OCLN PDPK1 PLK2 PPM2C PTK2 RIPK2 RNF139 STK3 TSTA3
6	GO:0019538 [5]: protein metabolism	15	15	15	2793	9456	3.75	7.34	6.87	3.22	ASPH CABC1 DERL1 EDD FBXW11 NAP1L5 OCLN PDPK1 PLK2 PPM2C PTK2 RIPK2 RNF139 STK3 TSTA3
7	GO:0009108 [7]: coenzyme biosynthesis	3	3	27	87	12162	3.24	6.73	6.62	3.22	ATP6V1C1 ATP6V1H GPHN
8	GO:0044260 [5]: cellular macromolecule metabolism	15	15	15	2971	9278	3.11	6.62	6.2	3.22	ASPH CABC1 DERL1 EDD FBXW11 NAP1L5 OCLN PDPK1 PLK2 PPM2C PTK2 RIPK2 RNF139 STK3 TSTA3
9	GO:0044237 [4]: cellular metabolism	24	24	6	6541	5708	2.9	6.37	6.03	3.22	ASPH ATP6V1C1 ATP6V1H CABC1 CHPT1 DERL1 EDD FBXW11 FLJ32370 GPHN GTF3A NAP1L5 OCLN PDPK1 PLK2 PPM2C PTK2 RIPK2 RNF139 STK3 TCEA1 THRAP6 TSTA3 ZHX2
10	GO:0051188 [6]: cofactor biosynthesis	3	3	27	101	12148	2.82	6.21	6.2	3.22	ATP6V1C1 ATP6V1H GPHN
11	GO:0043170 [4]: macromolecule metabolism	15	15	15	3131	9118	2.59	5.96	5.65	3.14	ASPH CABC1 DERL1 EDD FBXW11 NAP1L5 OCLN PDPK1 PLK2 PPM2C PTK2 RIPK2 RNF139 STK3 TSTA3
12	GO:0019060 [4]: viral intracellular protein transport	1	1	29	0	12249	2.59	5.96	6.01	3.22	DERL1
13	GO:0030581 [7]: host cell protein transport	1	1	29	0	12249	2.59	5.96	6.01	3.22	DERL1
14	GO:0046719 [3]: regulation of viral protein levels	1	1	29	0	12249	2.59	5.96	6.01	3.22	DERL1
15	GO:0006657 [11]: CDP-choline pathway	1	1	29	0	12249	2.59	5.96	6.01	3.22	CHPT1
16	GO:0044238 [4]: primary metabolism	23	23	7	6263	5986	2.47	5.86	5.57	3.14	ASPH ATP6V1C1 ATP6V1H CABC1 CHPT1 DERL1 EDD FBXW11 FLJ32370 GTF3A NAP1L5 OCLN PDPK1 PLK2 PPM2C PTK2 RIPK2 RNF139 STK3 TCEA1 THRAP6 TSTA3 ZHX2
17	GO:0006732 [6]: coenzyme metabolism	3	3	27	117	12132	2.43	5.8	5.79	3.14	ATP6V1C1 ATP6V1H GPHN
18	GO:0051186 [5]: cofactor metabolism	3	3	27	141	12108	1.93	5.22	5.28	3.14	ATP6V1C1 ATP6V1H GPHN
19	GO:0015985 [7]: energy coupled proton transport, down electrochemical gradient	2	2	28	41	12208	1.92	5.22	5.32	3.14	ATP6V1C1 ATP6V1H
20	GO:0015986 [7]: ATP synthesis coupled proton transport	2	2	28	41	12208	1.92	5.22	5.32	3.14	ATP6V1C1 ATP6V1H
21	GO:0008152 [3]: metabolism	24	24	6	6941	5308	1.92	5.22	5	3.09	ASPH ATP6V1C1 ATP6V1H CABC1 CHPT1 DERL1 EDD FBXW11 FLJ32370 GPHN GTF3A NAP1L5 OCLN PDPK1 PLK2 PPM2C PTK2 RIPK2 RNF139 STK3 TCEA1 THRAP6 TSTA3 ZHX2
22	GO:0042350 [7]: GDP-L-fucose biosynthesis	1	1	29	1	12248	1.89	5.17	5.32	3.14	TSTA3
23	GO:0042351 [8]: 'de novo' GDP-L-fucose biosynthesis	1	1	29	1	12248	1.89	5.17	5.32	3.14	TSTA3
24	GO:0042353 [9]: fucose biosynthesis	1	1	29	1	12248	1.89	5.17	5.32	3.14	TSTA3
25	GO:0046368 [7]: GDP-L-fucose metabolism	1	1	29	1	12248	1.89	5.17	5.32	3.14	TSTA3
26	GO:0046469 [8]: platelet activating factor metabolism	1	1	29	1	12248	1.89	5.17	5.32	3.14	CHPT1
27	GO:0006005 [10]: L-fucose biosynthesis	1	1	29	1	12248	1.89	5.17	5.32	3.14	TSTA3
28	GO:0006663 [9]: platelet activating factor biosynthesis	1	1	29	1	12248	1.89	5.17	5.32	3.14	CHPT1
29	GO:0006753 [8]: nucleoside phosphate metabolism	2	2	28	46	12203	1.71	5	5.1	3.09	ATP6V1C1 ATP6V1H
30	GO:0006754 [7]: ATP biosynthesis	2	2	28	46	12203	1.71	5	5.1	3.09	ATP6V1C1 ATP6V1H
31	GO:0046034 [6]: ATP metabolism	2	2	28	50	12199	1.55	4.83	4.95	3.09	ATP6V1C1 ATP6V1H
32	GO:0008654 [8]: phospholipid biosynthesis	2	2	28	50	12199	1.55	4.83	4.95	3.09	CHPT1 FLJ32370
33	GO:0030970 [7]: retrograde protein transport, ER to cytosol	1	1	29	2	12247	1.49	4.74	4.92	3.09	DERL1
34	GO:0046470 [9]: phosphatidylcholine metabolism	1	1	29	2	12247	1.49	4.74	4.92	3.09	CHPT1
35	GO:0006656 [10]: phosphatidylcholine biosynthesis	1	1	29	2	12247	1.49	4.74	4.92	3.09	CHPT1
36	GO:0009226 [6]: nucleotide-sugar biosynthesis	1	1	29	2	12247	1.49	4.74	4.92	3.09	TSTA3
37	GO:0009303 [8]: rRNA transcription	1	1	29	2	12247	1.49	4.74	4.92	3.09	GTF3A
38	GO:0006468 [8]: protein amino acid phosphorylation	5	5	25	532	11717	1.48	4.74	4.71	2.94	PDPK1 PLK2 PTK2 RIPK2 STK3
39	GO:0009145 [8]: purine nucleoside triphosphate biosynthesis	2	2	28	61	12188	1.2	4.51	4.58	2.94	ATP6V1C1 ATP6V1H
40	GO:0009201 [8]: ribonucleoside triphosphate biosynthesis	2	2	28	61	12188	1.2	4.51	4.58	2.94	ATP6V1C1 ATP6V1H
41	GO:0009206 [9]: purine ribonucleoside triphosphate biosynthesis	2	2	28	61	12188	1.2	4.51	4.58	2.94	ATP6V1C1 ATP6V1H
42	GO:0006752 [7]: group transfer coenzyme metabolism	2	2	28	62	12187	1.17	4.47	4.55	2.94	ATP6V1C1 ATP6V1H
43	GO:0009142 [7]: nucleoside triphosphate biosynthesis	2	2	28	62	12187	1.17	4.47	4.55	2.94	ATP6V1C1 ATP6V1H
44	GO:0046467 [7]: membrane lipid biosynthesis	2	2	28	64	12185	1.1	4.41	4.49	2.94	CHPT1 FLJ32370
45	GO:0009144 [8]: purine nucleoside triphosphate metabolism	2	2	28	65	12184	1.08	4.35	4.46	2.94	ATP6V1C1 ATP6V1H
46	GO:0009199 [8]: ribonucleoside triphosphate metabolism	2	2	28	65	12184	1.08	4.35	4.46	2.94	ATP6V1C1 ATP6V1H
47	GO:0009205 [9]: purine ribonucleoside triphosphate metabolism	2	2	28	65	12184	1.08	4.35	4.46	2.94	ATP6V1C1 ATP6V1H
48	GO:0009141 [7]: nucleoside triphosphate metabolism	2	2	28	68	12181	0.99	4.31	4.38	2.93	ATP6V1C1 ATP6V1H
49	GO:0019720 [7]: Mo-molybdopterin cofactor metabolism	1	1	29	4	12245	0.99	4.31	4.41	2.94	GPHN
50	GO:0030433 [10]: ER-associated protein catabolism	1	1	29	4	12245	0.99	4.31	4.41	2.94	DERL1
51	GO:0030968 [6]: unfolded protein response	1	1	29	4	12245	0.99	4.31	4.41	2.94	DERL1
52	GO:0043161 [11]: proteasomal ubiquitin-dependent protein catabolism	1	1	29	4	12245	0.99	4.31	4.41	2.94	DERL1
53	GO:0006515 [9]: misfolded or incompletely synthesized protein catabolism	1	1	29	4	12245	0.99	4.31	4.41	2.94	DERL1
54	GO:0006777 [8]: Mo-molybdopterin cofactor biosynthesis	1	1	29	4	12245	0.99	4.31	4.41	2.94	GPHN
55	GO:0015992 [6]: proton transport	2	2	28	70	12179	0.94	4.25	4.32	2.89	ATP6V1C1 ATP6V1H
56	GO:0006818 [5]: hydrogen transport	2	2	28	71	12178	0.92	4.21	4.3	2.88	ATP6V1C1 ATP6V1H
57	GO:0009152 [8]: purine ribonucleotide biosynthesis	2	2	28	74	12175	0.85	4.16	4.22	2.82	ATP6V1C1 ATP6V1H
58	GO:0043123 [6]: positive regulation of I-kappaB kinase/NF-kappaB cascade	2	2	28	77	12172	0.77	4.1	4.15	2.81	PLK2 RIPK2
59	GO:0009150 [8]: purine ribonucleotide metabolism	2	2	28	77	12172	0.77	4.1	4.15	2.81	ATP6V1C1 ATP6V1H
60	GO:0006164 [7]: purine nucleotide biosynthesis	2	2	28	78	12171	0.75	4.06	4.12	2.81	ATP6V1C1 ATP6V1H
61	GO:0006644 [7]: phospholipid metabolism	2	2	28	79	12170	0.73	4.06	4.1	2.81	CHPT1 FLJ32370
62	GO:0043122 [5]: regulation of I-kappaB kinase/NF-kappaB cascade	2	2	28	80	12169	0.71	4.01	4.08	2.81	PLK2 RIPK2
63	GO:0006119 [6]: oxidative phosphorylation	2	2	28	80	12169	0.71	4.01	4.08	2.81	ATP6V1C1 ATP6V1H
64	GO:0009260 [7]: ribonucleotide biosynthesis	2	2	28	80	12169	0.71	4.01	4.08	2.81	ATP6V1C1 ATP6V1H
65	GO:0006163 [7]: purine nucleotide metabolism	2	2	28	81	12168	0.69	4.01	4.05	2.8	ATP6V1C1 ATP6V1H
66	GO:0006984 [6]: ER-nuclear signaling pathway	1	1	29	6	12243	0.66	3.96	4.08	2.81	DERL1
67	GO:0009259 [7]: ribonucleotide metabolism	2	2	28	84	12165	0.62	3.96	3.99	2.75	ATP6V1C1 ATP6V1H
68	GO:0009967 [5]: positive regulation of signal transduction	2	2	28	88	12161	0.54	3.87	3.9	2.7	PLK2 RIPK2
69	GO:0010038 [8]: response to metal ion	1	1	29	7	12242	0.52	3.87	3.94	2.72	NDRG1
70	GO:0007243 [6]: protein kinase cascade	3	3	27	249	12000	0.48	3.82	3.77	2.6	PLK2 RIPK2 STK3
71	GO:0010035 [7]: response to inorganic substance	1	1	29	9	12240	0.3	3.6	3.72	2.6	NDRG1
72	GO:0042354 [9]: L-fucose metabolism	1	1	29	9	12240	0.3	3.6	3.72	2.6	TSTA3
73	GO:0042558 [6]: pteridine and derivative metabolism	1	1	29	9	12240	0.3	3.6	3.72	2.6	GPHN
74	GO:0042559 [7]: pteridine and derivative biosynthesis	1	1	29	9	12240	0.3	3.6	3.72	2.6	GPHN
75	GO:0007159 [7]: leukocyte cell adhesion	1	1	29	9	12240	0.3	3.6	3.72	2.6	TSTA3
76	GO:0007249 [7]: I-kappaB kinase/NF-kappaB cascade	2	2	28	107	12142	0.2	3.5	3.54	2.45	PLK2 RIPK2
77	GO:0019438 [6]: aromatic compound biosynthesis	1	1	29	11	12238	0.13	3.45	3.54	2.45	GPHN
78	GO:0019941 [9]: modification-dependent protein catabolism	2	2	28	112	12137	0.12	3.45	3.46	2.43	DERL1 EDD
79	GO:0006511 [10]: ubiquitin-dependent protein catabolism	2	2	28	112	12137	0.12	3.45	3.46	2.43	DERL1 EDD
80	GO:0006004 [8]: fucose metabolism	1	1	29	12	12237	0.05	0	3.46	2.43	TSTA3
81	GO:0008286 [8]: insulin receptor signaling pathway	1	1	29	12	12237	0.05	0	3.46	2.43	PDPK1
82	GO:0009225 [6]: nucleotide-sugar metabolism	1	1	29	12	12237	0.05	0	3.46	2.43	TSTA3
83	GO:0006643 [6]: membrane lipid metabolism	2	2	28	119	12130	0.02	0	3.35	2.36	CHPT1 FLJ32370
84	GO:0030521 [8]: androgen receptor signaling pathway	1	1	29	13	12236	-0.03	0	3.39	2.38	THRAP6
85	GO:0006354 [8]: RNA elongation	1	1	29	13	12236	-0.03	0	3.39	2.38	TCEA1
86	GO:0007165 [4]: signal transduction	11	11	19	2815	9434	-0.12	0	2.74	1.87	DERL1 FBXW11 ITPKB PDE7A PDPK1 PLK2 PTK2 RIPK2 RNF139 STK3 THRAP6
87	GO:0009165 [6]: nucleotide biosynthesis	2	2	28	131	12118	-0.15	0	3.18	2.21	ATP6V1C1 ATP6V1H
88	GO:0050874 [3]: organismal physiological process	1	1	29	1843	10406	-0.21	0	0.01	0.01	RIPK2
89	GO:0007157 [6]: heterophilic cell adhesion	1	1	29	16	12233	-0.22	0	3.2	2.22	TSTA3
90	GO:0006383 [8]: transcription from Pol III promoter	1	1	29	18	12231	-0.32	0	3.09	2.13	GTF3A
91	GO:0019319 [8]: hexose biosynthesis	1	1	29	20	12229	-0.42	0	2.99	2.08	TSTA3
92	GO:0046165 [6]: alcohol biosynthesis	1	1	29	20	12229	-0.42	0	2.99	2.08	TSTA3
93	GO:0046364 [7]: monosaccharide biosynthesis	1	1	29	20	12229	-0.42	0	2.99	2.08	TSTA3
94	GO:0046474 [9]: glycerophospholipid biosynthesis	1	1	29	20	12229	-0.42	0	2.99	2.08	CHPT1
95	GO:0030518 [7]: steroid hormone receptor signaling pathway	1	1	29	22	12227	-0.5	0	2.9	2	THRAP6
96	GO:0009966 [4]: regulation of signal transduction	2	2	28	168	12081	-0.56	0	2.74	1.87	PLK2 RIPK2
97	GO:0007154 [3]: cell communication	12	12	18	3463	8786	-0.57	0	2.18	1.42	DERL1 FBXW11 ITPKB PDE7A PDPK1 PLK2 PTK2 RIPK2 RNF139 STK3 THRAP6 TSTA3
98	GO:0030522 [6]: intracellular receptor-mediated signaling pathway	1	1	29	24	12225	-0.58	0	2.82	1.93	THRAP6
99	GO:0007242 [5]: intracellular signaling cascade	5	5	25	986	11263	-0.61	0	2.41	1.62	DERL1 PLK2 RIPK2 STK3 THRAP6
100	GO:0006650 [8]: glycerophospholipid metabolism	1	1	29	27	12222	-0.68	0	2.71	1.85	CHPT1
101	GO:0009117 [6]: nucleotide metabolism	2	2	28	183	12066	-0.69	0	2.6	1.76	ATP6V1C1 ATP6V1H
102	GO:0043087 [4]: regulation of GTPase activity	1	1	29	28	12221	-0.72	0	2.68	1.83	DDEF1
103	GO:0018193 [8]: peptidyl-amino acid modification	1	1	29	30	12219	-0.78	0	2.62	1.77	ASPH
104	GO:0006461 [7]: protein complex assembly	2	2	28	194	12055	-0.78	0	2.5	1.68	NAP1L5 OCLN
105	GO:0008610 [6]: lipid biosynthesis	2	2	28	199	12050	-0.82	0	2.45	1.65	CHPT1 FLJ32370
106	GO:0006367 [9]: transcription initiation from Pol II promoter	1	1	29	32	12217	-0.83	0	2.56	1.73	THRAP6
107	GO:0050794 [3]: regulation of cellular process	4	4	26	788	11461	-0.95	0	2.08	1.36	CHPT1 PLK2 RIPK2 STK3
108	GO:0016032 [2]: viral life cycle	1	1	29	38	12211	-0.98	0	2.4	1.61	DERL1
109	GO:0050875 [3]: cellular physiological process	25	25	5	9070	3179	-1.04	0	1.76	1.1	ASPH ATP6V1C1 ATP6V1H CABC1 CHPT1 COL4A5 DERL1 EDD FBXW11 FLJ32370 GPHN GTF3A NAP1L5 OCLN PDPK1 PLK2 PPM2C PTK2 RIPK2 RNF139 STK3 TCEA1 THRAP6 TSTA3 ZHX2
110	GO:0042981 [6]: regulation of apoptosis	2	2	28	248	12001	-1.14	0	2.09	1.36	RIPK2 STK3
111	GO:0007229 [6]: integrin-mediated signaling pathway	1	1	29	46	12203	-1.15	0	2.22	1.44	PTK2
112	GO:0043067 [5]: regulation of programmed cell death	2	2	28	250	11999	-1.16	0	2.07	1.36	RIPK2 STK3
113	GO:0006512 [8]: ubiquitin cycle	3	3	27	544	11705	-1.17	0	1.91	1.2	EDD FBXW11 RNF139
114	GO:0006986 [5]: response to unfolded protein	1	1	29	47	12202	-1.18	0	2.2	1.43	DERL1
115	GO:0006352 [8]: transcription initiation	1	1	29	49	12200	-1.21	0	2.16	1.41	THRAP6
116	GO:0050789 [2]: regulation of biological process	9	9	21	2858	9391	-1.23	0	1.38	0.85	CHPT1 DDEF1 DERL1 GTF3A PLK2 RIPK2 STK3 TCEA1 ZHX2
117	GO:0007275 [2]: development	2	2	28	1785	10464	-1.25	0	0.06	0.05	CHPT1 NDRG1
118	GO:0044249 [5]: cellular biosynthesis	4	4	26	940	11309	-1.31	0	1.63	0.99	ATP6V1C1 ATP6V1H GPHN TSTA3
119	GO:0015672 [7]: monovalent inorganic cation transport	2	2	28	289	11960	-1.35	0	1.84	1.15	ATP6V1C1 ATP6V1H
120	GO:0009058 [4]: biosynthesis	4	4	26	985	11264	-1.39	0	1.52	0.92	ATP6V1C1 ATP6V1H GPHN TSTA3
121	GO:0016567 [9]: protein ubiquitination	2	2	28	303	11946	-1.41	0	1.77	1.1	FBXW11 RNF139
122	GO:0019222 [4]: regulation of metabolism	3	3	27	2035	10214	-1.45	0	0.11	0.1	GTF3A TCEA1 ZHX2
123	GO:0006334 [8]: nucleosome assembly	1	1	29	65	12184	-1.45	0	1.9	1.2	NAP1L5
124	GO:0016051 [6]: carbohydrate biosynthesis	1	1	29	73	12176	-1.55	0	1.8	1.11	TSTA3
125	GO:0006139 [5]: nucleobase, nucleoside, nucleotide and nucleic acid metabolism	8	8	22	2959	9290	-1.56	0	0.81	0.59	ATP6V1C1 ATP6V1H GTF3A NAP1L5 TCEA1 THRAP6 TSTA3 ZHX2
126	GO:0006811 [5]: ion transport	3	3	27	701	11548	-1.57	0	1.4	0.85	ATP6V1C1 ATP6V1H COL4A5
127	GO:0019219 [5]: regulation of nucleobase, nucleoside, nucleotide and nucleic acid metabolism	3	3	27	1900	10349	-1.6	0	0.14	0.12	GTF3A TCEA1 ZHX2
128	GO:0009653 [3]: morphogenesis	1	1	29	1149	11100	-1.61	0	0.05	0.05	CHPT1
129	GO:0050791 [3]: regulation of physiological process	5	5	25	2548	9701	-1.62	0	0.25	0.2	GTF3A RIPK2 STK3 TCEA1 ZHX2
130	GO:0045449 [6]: regulation of transcription	3	3	27	1874	10375	-1.63	0	0.15	0.13	GTF3A TCEA1 ZHX2
131	GO:0007582 [2]: physiological process	27	27	3	10435	1814	-1.69	0	1.1	0.74	ASPH ATP6V1C1 ATP6V1H CABC1 CHPT1 COL4A5 DERL1 EDD FBXW11 FLJ32370 GPHN GTF3A HIG2 NAP1L5 NDRG1 OCLN PDPK1 PLK2 PPM2C PTK2 RIPK2 RNF139 STK3 TCEA1 THRAP6 TSTA3 ZHX2
132	GO:0006355 [7]: regulation of transcription, DNA-dependent	3	3	27	1810	10439	-1.69	0	0.17	0.14	GTF3A TCEA1 ZHX2
133	GO:0016055 [6]: Wnt receptor signaling pathway	1	1	29	87	12162	-1.69	0	1.64	0.99	FBXW11
134	GO:0045892 [8]: negative regulation of transcription, DNA-dependent	1	1	29	87	12162	-1.69	0	1.64	0.99	ZHX2
135	GO:0006725 [5]: aromatic compound metabolism	1	1	29	89	12160	-1.7	0	1.62	0.99	GPHN
136	GO:0006817 [8]: phosphate transport	1	1	29	89	12160	-1.7	0	1.62	0.99	COL4A5
137	GO:0001558 [4]: regulation of cell growth	1	1	29	94	12155	-1.75	0	1.57	0.95	CHPT1
138	GO:0016043 [4]: cell organization and biogenesis	3	3	27	822	11427	-1.76	0	1.12	0.75	CHPT1 NAP1L5 PDPK1
139	GO:0051179 [3]: localization	4	4	26	1981	10268	-1.77	0	0.3	0.23	ATP6V1C1 ATP6V1H COL4A5 DERL1
140	GO:0051234 [4]: establishment of localization	4	4	26	1973	10276	-1.78	0	0.31	0.23	ATP6V1C1 ATP6V1H COL4A5 DERL1
141	GO:0006810 [4]: transport	4	4	26	1971	10278	-1.78	0	0.31	0.23	ATP6V1C1 ATP6V1H COL4A5 DERL1
142	GO:0006350 [6]: transcription	4	4	26	1965	10284	-1.79	0	0.31	0.23	GTF3A TCEA1 THRAP6 ZHX2
143	GO:0030036 [8]: actin cytoskeleton organization and biogenesis	1	1	29	100	12149	-1.79	0	1.52	0.92	PDPK1
144	GO:0006950 [4]: response to stress	3	3	27	847	11402	-1.8	0	1.07	0.71	DERL1 HIG2 RIPK2
145	GO:0006366 [8]: transcription from Pol II promoter	2	2	28	428	11821	-1.8	0	1.26	0.81	TCEA1 THRAP6
146	GO:0050896 [3]: response to stimulus	4	4	26	1940	10309	-1.8	0	0.33	0.23	DERL1 HIG2 NDRG1 RIPK2
147	GO:0044255 [5]: cellular lipid metabolism	2	2	28	427	11822	-1.8	0	1.27	0.81	CHPT1 FLJ32370
148	GO:0040008 [4]: regulation of growth	1	1	29	102	12147	-1.81	0	1.5	0.92	CHPT1
149	GO:0006333 [8]: chromatin assembly or disassembly	1	1	29	102	12147	-1.81	0	1.5	0.92	NAP1L5
150	GO:0007169 [7]: transmembrane receptor protein tyrosine kinase signaling pathway	1	1	29	102	12147	-1.81	0	1.5	0.92	PDPK1
151	GO:0006351 [7]: transcription, DNA-dependent	4	4	26	1865	10384	-1.82	0	0.37	0.24	GTF3A TCEA1 THRAP6 ZHX2
152	GO:0006915 [6]: apoptosis	2	2	28	438	11811	-1.83	0	1.23	0.8	RIPK2 STK3
153	GO:0012501 [5]: programmed cell death	2	2	28	440	11809	-1.83	0	1.22	0.8	RIPK2 STK3
154	GO:0043283 [4]: biopolymer metabolism	3	3	27	1608	10641	-1.85	0	0.26	0.2	DERL1 EDD NAP1L5
155	GO:0009987 [2]: cellular process	28	28	2	10919	1330	-1.85	0	1.04	0.7	ASPH ATP6V1C1 ATP6V1H CABC1 CHPT1 COL4A5 DERL1 EDD FBXW11 FLJ32370 GPHN GTF3A ITPKB NAP1L5 NDRG1 OCLN PDE7A PDPK1 PLK2 PPM2C PTK2 RIPK2 RNF139 STK3 TCEA1 THRAP6 TSTA3 ZHX2
156	GO:0006486 [8]: protein amino acid glycosylation	1	1	29	109	12140	-1.86	0	1.44	0.87	TSTA3
157	GO:0030029 [7]: actin filament-based process	1	1	29	110	12139	-1.87	0	1.43	0.87	PDPK1
158	GO:0006812 [6]: cation transport	2	2	28	468	11781	-1.88	0	1.14	0.76	ATP6V1C1 ATP6V1H
159	GO:0008219 [4]: cell death	2	2	28	468	11781	-1.88	0	1.14	0.76	RIPK2 STK3
160	GO:0016265 [3]: death	2	2	28	472	11777	-1.89	0	1.13	0.75	RIPK2 STK3
161	GO:0019318 [7]: hexose metabolism	1	1	29	114	12135	-1.89	0	1.4	0.85	TSTA3
162	GO:0009101 [7]: glycoprotein biosynthesis	1	1	29	115	12134	-1.89	0	1.39	0.85	TSTA3
163	GO:0005996 [6]: monosaccharide metabolism	1	1	29	118	12131	-1.91	0	1.37	0.85	TSTA3
164	GO:0009605 [4]: response to external stimulus	2	2	28	1261	10988	-1.92	0	0.19	0.14	NDRG1 RIPK2
165	GO:0016049 [4]: cell growth	1	1	29	122	12127	-1.94	0	1.34	0.84	CHPT1
166	GO:0008361 [5]: regulation of cell size	1	1	29	122	12127	-1.94	0	1.34	0.84	CHPT1
167	GO:0016481 [7]: negative regulation of transcription	1	1	29	123	12126	-1.94	0	1.34	0.84	ZHX2
168	GO:0006470 [8]: protein amino acid dephosphorylation	1	1	29	123	12126	-1.94	0	1.34	0.84	PPM2C
169	GO:0007166 [5]: cell surface receptor linked signal transduction	3	3	27	1418	10831	-1.96	0	0.37	0.24	FBXW11 PDPK1 PTK2
170	GO:0016311 [7]: dephosphorylation	1	1	29	129	12120	-1.98	0	1.3	0.82	PPM2C
171	GO:0043065 [7]: positive regulation of apoptosis	1	1	29	129	12120	-1.98	0	1.3	0.82	STK3
172	GO:0045934 [6]: negative regulation of nucleobase, nucleoside, nucleotide and nucleic acid metabolism	1	1	29	131	12118	-1.98	0	1.28	0.82	ZHX2
173	GO:0043068 [6]: positive regulation of programmed cell death	1	1	29	130	12119	-1.98	0	1.29	0.82	STK3
174	GO:0009100 [7]: glycoprotein metabolism	1	1	29	132	12117	-2	0	1.28	0.82	TSTA3
175	GO:0006936 [3]: muscle contraction	1	1	29	136	12113	-2.01	0	1.25	0.81	ASPH
176	GO:0006629 [5]: lipid metabolism	2	2	28	551	11698	-2.01	0	0.93	0.63	CHPT1 FLJ32370
177	GO:0006091 [5]: generation of precursor metabolites and energy	2	2	28	567	11682	-2.03	0	0.9	0.61	ATP6V1C1 ATP6V1H
178	GO:0051244 [4]: regulation of cellular physiological process	2	2	28	565	11684	-2.03	0	0.9	0.61	RIPK2 STK3
179	GO:0044257 [7]: cellular protein catabolism	2	2	28	582	11667	-2.05	0	0.86	0.6	DERL1 EDD
180	GO:0006508 [8]: proteolysis and peptidolysis	2	2	28	582	11667	-2.05	0	0.86	0.6	DERL1 EDD
181	GO:0015698 [7]: inorganic anion transport	1	1	29	144	12105	-2.05	0	1.2	0.78	COL4A5
182	GO:0030163 [6]: protein catabolism	2	2	28	597	11652	-2.06	0	0.83	0.59	DERL1 EDD
183	GO:0043285 [5]: biopolymer catabolism	2	2	28	604	11645	-2.07	0	0.82	0.59	DERL1 EDD
184	GO:0008283 [4]: cell proliferation	2	2	28	1056	11193	-2.08	0	0.3	0.23	EDD PLK2
185	GO:0007167 [6]: enzyme linked receptor protein signaling pathway	1	1	29	150	12099	-2.08	0	1.17	0.76	PDPK1
186	GO:0050793 [3]: regulation of development	1	1	29	154	12095	-2.09	0	1.15	0.76	CHPT1
187	GO:0040007 [3]: growth	1	1	29	153	12096	-2.09	0	1.15	0.76	CHPT1
188	GO:0006952 [5]: defense response	1	1	29	837	11412	-2.1	0	0.13	0.11	RIPK2
189	GO:0009892 [5]: negative regulation of metabolism	1	1	29	155	12094	-2.1	0	1.14	0.76	ZHX2
190	GO:0000902 [4]: cellular morphogenesis	1	1	29	161	12088	-2.12	0	1.11	0.75	CHPT1
191	GO:0006996 [5]: organelle organization and biogenesis	2	2	28	672	11577	-2.12	0	0.7	0.49	NAP1L5 PDPK1
192	GO:0009607 [4]: response to biotic stimulus	2	2	28	956	11293	-2.13	0	0.37	0.24	DERL1 RIPK2
193	GO:0044265 [6]: cellular macromolecule catabolism	2	2	28	693	11556	-2.13	0	0.67	0.47	DERL1 EDD
194	GO:0009057 [5]: macromolecule catabolism	2	2	28	708	11541	-2.14	0	0.65	0.45	DERL1 EDD
195	GO:0009056 [4]: catabolism	2	2	28	907	11342	-2.15	0	0.41	0.26	DERL1 EDD
196	GO:0044248 [5]: cellular catabolism	2	2	28	833	11416	-2.16	0	0.49	0.32	DERL1 EDD
197	GO:0006820 [6]: anion transport	1	1	29	173	12076	-2.17	0	1.05	0.71	COL4A5
198	GO:0050790 [3]: regulation of enzyme activity	1	1	29	181	12068	-2.19	0	1.02	0.69	DDEF1
199	GO:0016337 [5]: cell-cell adhesion	1	1	29	180	12069	-2.19	0	1.02	0.69	TSTA3
200	GO:0006955 [4]: immune response	1	1	29	746	11503	-2.22	0	0.16	0.13	RIPK2
201	GO:0006325 [7]: establishment and/or maintenance of chromatin architecture	1	1	29	195	12054	-2.23	0	0.96	0.64	NAP1L5
202	GO:0006954 [5]: inflammatory response	1	1	29	195	12054	-2.23	0	0.96	0.64	RIPK2
203	GO:0006323 [6]: DNA packaging	1	1	29	203	12046	-2.25	0	0.93	0.63	NAP1L5
204	GO:0007049 [5]: cell cycle	1	1	29	712	11537	-2.25	0	0.18	0.14	PLK2
205	GO:0030154 [3]: cell differentiation	1	1	29	213	12036	-2.27	0	0.89	0.61	NDRG1
206	GO:0006457 [7]: protein folding	1	1	29	216	12033	-2.28	0	0.88	0.6	CABC1
207	GO:0006066 [5]: alcohol metabolism	1	1	29	219	12030	-2.29	0	0.87	0.6	TSTA3
208	GO:0042221 [6]: response to chemical substance	1	1	29	229	12020	-2.3	0	0.84	0.59	NDRG1
209	GO:0006357 [8]: regulation of transcription from Pol II promoter	1	1	29	230	12019	-2.32	0	0.83	0.59	TCEA1
210	GO:0007001 [7]: chromosome organization and biogenesis (sensu Eukaryota)	1	1	29	230	12019	-2.32	0	0.83	0.59	NAP1L5
211	GO:0051276 [6]: chromosome organization and biogenesis	1	1	29	236	12013	-2.32	0	0.81	0.59	NAP1L5
212	GO:0044262 [6]: cellular carbohydrate metabolism	1	1	29	257	11992	-2.35	0	0.75	0.53	TSTA3
213	GO:0051242 [5]: positive regulation of cellular physiological process	1	1	29	260	11989	-2.36	0	0.74	0.53	STK3
214	GO:0009059 [5]: macromolecule biosynthesis	1	1	29	592	11657	-2.36	0	0.26	0.2	TSTA3
215	GO:0007155 [4]: cell adhesion	1	1	29	581	11668	-2.38	0	0.26	0.2	TSTA3
216	GO:0009611 [5]: response to wounding	1	1	29	285	11964	-2.39	0	0.68	0.48	RIPK2
217	GO:0006259 [5]: DNA metabolism	1	1	29	537	11712	-2.4	0	0.3	0.23	NAP1L5
218	GO:0006412 [6]: protein biosynthesis	1	1	29	530	11719	-2.41	0	0.31	0.23	TSTA3
219	GO:0046907 [5]: intracellular transport	1	1	29	504	11745	-2.42	0	0.33	0.23	DERL1
220	GO:0006886 [6]: intracellular protein transport	1	1	29	313	11936	-2.42	0	0.61	0.43	DERL1
221	GO:0043207 [5]: response to external biotic stimulus	1	1	29	501	11748	-2.42	0	0.34	0.23	RIPK2
222	GO:0008104 [4]: protein localization	1	1	29	491	11758	-2.42	0	0.35	0.23	DERL1
223	GO:0007010 [6]: cytoskeleton organization and biogenesis	1	1	29	325	11924	-2.43	0	0.59	0.41	PDPK1
224	GO:0043119 [4]: positive regulation of physiological process	1	1	29	336	11913	-2.43	0	0.57	0.39	STK3
225	GO:0015031 [5]: protein transport	1	1	29	476	11773	-2.43	0	0.36	0.24	DERL1
226	GO:0009613 [5]: response to pest, pathogen or parasite	1	1	29	470	11779	-2.44	0	0.37	0.24	RIPK2
227	GO:0045184 [5]: establishment of protein localization	1	1	29	478	11771	-2.44	0	0.36	0.24	DERL1
228	GO:0043118 [4]: negative regulation of physiological process	1	1	29	418	11831	-2.44	0	0.43	0.28	ZHX2
229	GO:0005975 [5]: carbohydrate metabolism	1	1	29	407	11842	-2.45	0	0.45	0.29	TSTA3
230	GO:0009628 [5]: response to abiotic stimulus	1	1	29	380	11869	-2.45	0	0.49	0.32	NDRG1
