# Supplementary material for: Latent Factor Analysis to Discover Pathway-Associated Putative Segmental Aneuploidies in Human Cancers
Source: PLoS Comput Biol. 2010 Sep 2;6(9):e1000920. doi: 10.1371/journal.pcbi.1000920 (PMC2932681; doi:10.1371/journal.pcbi.1000920)
Supplement: Table S3 — Full gather analysis of gene ontology for each factor. (0.43 MB ZIP) [file pcbi.1000920.s008.zip › Factor_Gather_GO/factor36_GO.txt]

#	Annotation	Total Genes With Ann	Your Genes (With Ann)	Your Genes (No Ann)	Genome (With Ann)	Genome (No Ann)	ln(Bayes factor)	neg ln(p value)	FE: neg ln(p value)	FE: neg ln(FDR)	Genes
1	GO:0006112 [7]: energy reserve metabolism	2	2	17	31	12229	3.78	7.34	6.76	2.2	GFPT1 GYS1
2	GO:0000082 [7]: G1/S transition of mitotic cell cycle	2	2	17	55	12205	2.7	6.07	5.67	2.2	CUL3 HIS1
3	GO:0044260 [5]: cellular macromolecule metabolism	10	10	9	2976	9284	2.23	5.55	4.93	2.2	CUL3 GFPT1 GYS1 IBRDC2 POFUT2 PRSS8 RPL37 SEC11L3 TRIP12 UBL3
4	GO:0016051 [6]: carbohydrate biosynthesis	2	2	17	72	12188	2.2	5.47	5.16	2.2	GFPT1 GYS1
5	GO:0045736 [6]: negative regulation of cyclin dependent protein kinase activity	1	1	18	3	12257	2.1	5.38	5.09	2.2	HIS1
6	GO:0006002 [9]: fructose 6-phosphate metabolism	1	1	18	3	12257	2.1	5.38	5.09	2.2	GFPT1
7	GO:0044262 [6]: cellular carbohydrate metabolism	3	3	16	255	12005	2.07	5.32	4.97	2.2	GFPT1 GYS1 POFUT2
8	GO:0017000 [6]: antibiotic biosynthesis	1	1	18	4	12256	1.87	5.17	4.86	2.2	FLJ13448
9	GO:0006465 [6]: signal peptide processing	1	1	18	4	12256	1.87	5.17	4.86	2.2	SEC11L3
10	GO:0043170 [4]: macromolecule metabolism	10	10	9	3136	9124	1.86	5.17	4.55	2.2	CUL3 GFPT1 GYS1 IBRDC2 POFUT2 PRSS8 RPL37 SEC11L3 TRIP12 UBL3
11	GO:0016999 [6]: antibiotic metabolism	1	1	18	5	12255	1.69	4.95	4.68	2.2	FLJ13448
12	GO:0017144 [5]: drug metabolism	1	1	18	7	12253	1.41	4.69	4.4	2.2	FLJ13448
13	GO:0019318 [7]: hexose metabolism	2	2	17	113	12147	1.37	4.65	4.31	2.2	GFPT1 POFUT2
14	GO:0005996 [6]: monosaccharide metabolism	2	2	17	117	12143	1.3	4.6	4.25	2.2	GFPT1 POFUT2
15	GO:0005978 [8]: glycogen biosynthesis	1	1	18	8	12252	1.29	4.6	4.28	2.2	GYS1
16	GO:0006518 [5]: peptide metabolism	1	1	18	8	12252	1.29	4.6	4.28	2.2	SEC11L3
17	GO:0009250 [7]: glucan biosynthesis	1	1	18	8	12252	1.29	4.6	4.28	2.2	GYS1
18	GO:0015980 [6]: energy derivation by oxidation of organic compounds	2	2	17	136	12124	1.03	4.35	3.97	2.03	GFPT1 GYS1
19	GO:0006000 [8]: fructose metabolism	1	1	18	12	12248	0.92	4.21	3.92	2.03	GFPT1
20	GO:0006004 [8]: fucose metabolism	1	1	18	12	12248	0.92	4.21	3.92	2.03	POFUT2
21	GO:0005975 [5]: carbohydrate metabolism	3	3	16	405	11855	0.88	4.21	3.74	2	GFPT1 GYS1 POFUT2
22	GO:0006469 [5]: negative regulation of protein kinase activity	1	1	18	14	12246	0.78	4.1	3.77	2	HIS1
23	GO:0008037 [5]: cell recognition	1	1	18	15	12245	0.72	4.06	3.71	2	MICB
24	GO:0008629 [9]: induction of apoptosis by intracellular signals	1	1	18	15	12245	0.72	4.06	3.71	2	CUL3
25	GO:0043284 [5]: biopolymer biosynthesis	1	1	18	18	12242	0.55	3.87	3.54	1.95	GYS1
26	GO:0000271 [6]: polysaccharide biosynthesis	1	1	18	18	12242	0.55	3.87	3.54	1.95	GYS1
27	GO:0006541 [8]: glutamine metabolism	1	1	18	18	12242	0.55	3.87	3.54	1.95	GFPT1
28	GO:0006139 [5]: nucleobase, nucleoside, nucleotide and nucleic acid metabolism	1	1	18	2966	9294	0.46	3.82	0.01	0.01	HIS1
29	GO:0000278 [6]: mitotic cell cycle	2	2	17	194	12066	0.41	3.77	3.32	1.8	CUL3 HIS1
30	GO:0016485 [8]: protein processing	1	1	18	22	12238	0.37	3.7	3.35	1.8	SEC11L3
31	GO:0005977 [8]: glycogen metabolism	1	1	18	25	12235	0.25	3.6	3.23	1.75	GYS1
32	GO:0006073 [7]: glucan metabolism	1	1	18	26	12234	0.22	3.55	3.19	1.75	GYS1
33	GO:0006066 [5]: alcohol metabolism	2	2	17	218	12042	0.21	3.55	3.11	1.69	GFPT1 POFUT2
34	GO:0044249 [5]: cellular biosynthesis	4	4	15	940	11320	0.21	3.55	2.93	1.65	FLJ13448 GFPT1 GYS1 RPL37
35	GO:0006512 [8]: ubiquitin cycle	3	3	16	544	11716	0.19	3.5	2.99	1.67	CUL3 IBRDC2 TRIP12
36	GO:0006520 [6]: amino acid metabolism	2	2	17	224	12036	0.17	3.5	3.06	1.67	GFPT1 KIAA0251
37	GO:0006091 [5]: generation of precursor metabolites and energy	3	3	16	566	11694	0.11	3.45	2.9	1.65	GFPT1 GYS1 IBRDC2
38	GO:0009058 [4]: biosynthesis	4	4	15	985	11275	0.07	3.4	2.79	1.65	FLJ13448 GFPT1 GYS1 RPL37
39	GO:0043086 [4]: negative regulation of enzyme activity	1	1	18	31	12229	0.06	3.4	3.03	1.67	HIS1
40	GO:0007154 [3]: cell communication	2	2	17	3473	8787	0.05	0	0.02	0.01	ADRM1 MICB
41	GO:0009059 [5]: macromolecule biosynthesis	3	3	16	590	11670	0.02	0	2.8	1.65	GFPT1 GYS1 RPL37
42	GO:0006464 [7]: protein modification	5	5	14	1504	10756	-0.03	0	2.6	1.57	CUL3 IBRDC2 SEC11L3 TRIP12 UBL3
43	GO:0006519 [5]: amino acid and derivative metabolism	2	2	17	263	11997	-0.09	0	2.77	1.65	GFPT1 KIAA0251
44	GO:0000079 [5]: regulation of cyclin dependent protein kinase activity	1	1	18	38	12222	-0.13	0	2.84	1.65	HIS1
45	GO:0009064 [7]: glutamine family amino acid metabolism	1	1	18	38	12222	-0.13	0	2.84	1.65	GFPT1
46	GO:0044264 [6]: cellular polysaccharide metabolism	1	1	18	39	12221	-0.16	0	2.81	1.65	GYS1
47	GO:0005976 [5]: polysaccharide metabolism	1	1	18	42	12218	-0.22	0	2.74	1.64	GYS1
48	GO:0019882 [5]: antigen presentation	1	1	18	44	12216	-0.27	0	2.7	1.62	MICB
49	GO:0000086 [7]: G2/M transition of mitotic cell cycle	1	1	18	45	12215	-0.28	0	2.68	1.62	HIS1
50	GO:0016567 [9]: protein ubiquitination	2	2	17	303	11957	-0.32	0	2.53	1.52	IBRDC2 TRIP12
51	GO:0009308 [5]: amine metabolism	2	2	17	309	11951	-0.35	0	2.5	1.5	GFPT1 KIAA0251
52	GO:0044267 [6]: cellular protein metabolism	7	7	12	2780	9480	-0.36	0	2.14	1.23	CUL3 IBRDC2 PRSS8 RPL37 SEC11L3 TRIP12 UBL3
53	GO:0019538 [5]: protein metabolism	7	7	12	2801	9459	-0.38	0	2.11	1.23	CUL3 IBRDC2 PRSS8 RPL37 SEC11L3 TRIP12 UBL3
54	GO:0044237 [4]: cellular metabolism	13	13	6	6552	5708	-0.48	0	1.96	1.21	CUL3 FLJ13448 GFPT1 GYS1 HIS1 IBRDC2 KIAA0251 POFUT2 PRSS8 RPL37 SEC11L3 TRIP12 UBL3
55	GO:0007050 [7]: cell cycle arrest	1	1	18	59	12201	-0.53	0	2.42	1.45	CUL3
56	GO:0000004 [2]: biological_process unknown	2	2	17	353	11907	-0.55	0	2.27	1.34	CDR2 EPS8L1
57	GO:0000122 [9]: negative regulation of transcription from Pol II promoter	1	1	18	63	12197	-0.59	0	2.36	1.41	HIS1
58	GO:0050789 [2]: regulation of biological process	2	2	17	2865	9395	-0.71	0	0.04	0.02	CUL3 HIS1
59	GO:0000074 [6]: regulation of cell cycle	2	2	17	396	11864	-0.72	0	2.08	1.23	CUL3 HIS1
60	GO:0044238 [4]: primary metabolism	12	12	7	6274	5986	-0.77	0	1.57	0.93	CUL3 GFPT1 GYS1 HIS1 IBRDC2 KIAA0251 POFUT2 PRSS8 RPL37 SEC11L3 TRIP12 UBL3
61	GO:0019752 [6]: carboxylic acid metabolism	2	2	17	410	11850	-0.77	0	2.02	1.23	GFPT1 KIAA0251
62	GO:0006082 [5]: organic acid metabolism	2	2	17	412	11848	-0.77	0	2.02	1.23	GFPT1 KIAA0251
63	GO:0008152 [3]: metabolism	13	13	6	6952	5308	-0.81	0	1.54	0.93	CUL3 FLJ13448 GFPT1 GYS1 HIS1 IBRDC2 KIAA0251 POFUT2 PRSS8 RPL37 SEC11L3 TRIP12 UBL3
64	GO:0006968 [4]: cellular defense response	1	1	18	86	12174	-0.87	0	2.07	1.23	MICB
65	GO:0045892 [8]: negative regulation of transcription, DNA-dependent	1	1	18	87	12173	-0.88	0	2.06	1.23	HIS1
66	GO:0019222 [4]: regulation of metabolism	1	1	18	2037	10223	-0.88	0	0.03	0.02	HIS1
67	GO:0045786 [7]: negative regulation of cell cycle	1	1	18	89	12171	-0.89	0	2.04	1.23	HIS1
68	GO:0045859 [4]: regulation of protein kinase activity	1	1	18	95	12165	-0.95	0	1.98	1.21	HIS1
69	GO:0006350 [6]: transcription	1	1	18	1968	10292	-0.96	0	0.04	0.02	HIS1
70	GO:0050896 [3]: response to stimulus	1	1	18	1943	10317	-1	0	0.04	0.02	MICB
71	GO:0050875 [3]: cellular physiological process	16	16	3	9079	3181	-1.01	0	1.45	0.9	CUL3 FLJ13448 GFPT1 GYS1 HIS1 IBRDC2 KDELR3 KIAA0251 MICB POFUT2 PRSS8 RPL37 SEC11L3 TRIP12 TRPM4 UBL3
72	GO:0050791 [3]: regulation of physiological process	2	2	17	2551	9709	-1.04	0	0.07	0.02	CUL3 HIS1
73	GO:0019219 [5]: regulation of nucleobase, nucleoside, nucleotide and nucleic acid metabolism	1	1	18	1902	10358	-1.05	0	0.04	0.02	HIS1
74	GO:0045449 [6]: regulation of transcription	1	1	18	1876	10384	-1.07	0	0.04	0.02	HIS1
75	GO:0006351 [7]: transcription, DNA-dependent	1	1	18	1868	10392	-1.08	0	0.04	0.02	HIS1
76	GO:0050874 [3]: organismal physiological process	1	1	18	1843	10417	-1.12	0	0.05	0.02	MICB
77	GO:0008284 [6]: positive regulation of cell proliferation	1	1	18	118	12142	-1.13	0	1.78	1.05	CUL3
78	GO:0006355 [7]: regulation of transcription, DNA-dependent	1	1	18	1812	10448	-1.15	0	0.05	0.02	HIS1
79	GO:0012502 [7]: induction of programmed cell death	1	1	18	122	12138	-1.16	0	1.75	1.05	CUL3
80	GO:0006917 [8]: induction of apoptosis	1	1	18	122	12138	-1.16	0	1.75	1.05	CUL3
81	GO:0016481 [7]: negative regulation of transcription	1	1	18	123	12137	-1.16	0	1.74	1.05	HIS1
82	GO:0043065 [7]: positive regulation of apoptosis	1	1	18	129	12131	-1.2	0	1.7	1.03	CUL3
83	GO:0043068 [6]: positive regulation of programmed cell death	1	1	18	130	12130	-1.21	0	1.69	1.03	CUL3
84	GO:0045934 [6]: negative regulation of nucleobase, nucleoside, nucleotide and nucleic acid metabolism	1	1	18	131	12129	-1.21	0	1.68	1.03	HIS1
85	GO:0044257 [7]: cellular protein catabolism	2	2	17	582	11678	-1.22	0	1.48	0.91	PRSS8 SEC11L3
86	GO:0006508 [8]: proteolysis and peptidolysis	2	2	17	582	11678	-1.22	0	1.48	0.91	PRSS8 SEC11L3
87	GO:0007155 [4]: cell adhesion	2	2	17	580	11680	-1.22	0	1.48	0.91	ADRM1 MICB
88	GO:0030163 [6]: protein catabolism	2	2	17	597	11663	-1.25	0	1.44	0.9	PRSS8 SEC11L3
89	GO:0043285 [5]: biopolymer catabolism	2	2	17	604	11656	-1.26	0	1.42	0.9	PRSS8 SEC11L3
90	GO:0009892 [5]: negative regulation of metabolism	1	1	18	155	12105	-1.35	0	1.53	0.93	HIS1
91	GO:0044265 [6]: cellular macromolecule catabolism	2	2	17	693	11567	-1.41	0	1.23	0.73	PRSS8 SEC11L3
92	GO:0009057 [5]: macromolecule catabolism	2	2	17	708	11552	-1.43	0	1.2	0.73	PRSS8 SEC11L3
93	GO:0007049 [5]: cell cycle	2	2	17	711	11549	-1.43	0	1.19	0.73	CUL3 HIS1
94	GO:0050790 [3]: regulation of enzyme activity	1	1	18	181	12079	-1.46	0	1.4	0.88	HIS1
95	GO:0051179 [3]: localization	2	2	17	1983	10277	-1.5	0	0.18	0.07	KDELR3 TRPM4
96	GO:0006810 [4]: transport	2	2	17	1973	10287	-1.5	0	0.18	0.07	KDELR3 TRPM4
97	GO:0051234 [4]: establishment of localization	2	2	17	1975	10285	-1.5	0	0.18	0.07	KDELR3 TRPM4
98	GO:0043283 [4]: biopolymer metabolism	3	3	16	1608	10652	-1.53	0	0.77	0.42	GYS1 PRSS8 SEC11L3
99	GO:0044248 [5]: cellular catabolism	2	2	17	833	11427	-1.56	0	0.98	0.59	PRSS8 SEC11L3
100	GO:0007582 [2]: physiological process	16	16	3	10446	1814	-1.58	0	0.37	0.2	CUL3 FLJ13448 GFPT1 GYS1 HIS1 IBRDC2 KDELR3 KIAA0251 MICB POFUT2 PRSS8 RPL37 SEC11L3 TRIP12 TRPM4 UBL3
101	GO:0009056 [4]: catabolism	2	2	17	907	11353	-1.63	0	0.88	0.51	PRSS8 SEC11L3
102	GO:0006357 [8]: regulation of transcription from Pol II promoter	1	1	18	230	12030	-1.63	0	1.19	0.73	HIS1
103	GO:0042981 [6]: regulation of apoptosis	1	1	18	249	12011	-1.68	0	1.13	0.68	CUL3
104	GO:0043067 [5]: regulation of programmed cell death	1	1	18	251	12009	-1.69	0	1.12	0.68	CUL3
105	GO:0042127 [5]: regulation of cell proliferation	1	1	18	259	12001	-1.7	0	1.1	0.68	CUL3
106	GO:0008283 [4]: cell proliferation	2	2	17	1056	11204	-1.71	0	0.7	0.4	CUL3 HIS1
107	GO:0051242 [5]: positive regulation of cellular physiological process	1	1	18	260	12000	-1.71	0	1.09	0.68	CUL3
108	GO:0009605 [4]: response to external stimulus	1	1	18	1262	10998	-1.71	0	0.14	0.04	MICB
109	GO:0009987 [2]: cellular process	17	17	2	10930	1330	-1.74	0	0.42	0.22	ADRM1 CUL3 FLJ13448 GFPT1 GYS1 HIS1 IBRDC2 KDELR3 KIAA0251 MICB POFUT2 PRSS8 RPL37 SEC11L3 TRIP12 TRPM4 UBL3
110	GO:0009611 [5]: response to wounding	1	1	18	285	11975	-1.76	0	1.02	0.61	MICB
111	GO:0043119 [4]: positive regulation of physiological process	1	1	18	336	11924	-1.85	0	0.89	0.51	CUL3
112	GO:0006118 [6]: electron transport	1	1	18	354	11906	-1.87	0	0.85	0.49	IBRDC2
113	GO:0009607 [4]: response to biotic stimulus	1	1	18	957	11303	-1.92	0	0.24	0.11	MICB
114	GO:0043118 [4]: negative regulation of physiological process	1	1	18	418	11842	-1.94	0	0.73	0.4	HIS1
115	GO:0006366 [8]: transcription from Pol II promoter	1	1	18	429	11831	-1.94	0	0.71	0.4	HIS1
116	GO:0012501 [5]: programmed cell death	1	1	18	441	11819	-1.95	0	0.69	0.4	CUL3
117	GO:0006915 [6]: apoptosis	1	1	18	439	11821	-1.96	0	0.69	0.4	CUL3
118	GO:0006812 [6]: cation transport	1	1	18	469	11791	-1.98	0	0.65	0.4	TRPM4
119	GO:0008219 [4]: cell death	1	1	18	469	11791	-1.98	0	0.65	0.4	CUL3
120	GO:0016265 [3]: death	1	1	18	473	11787	-1.98	0	0.64	0.4	CUL3
121	GO:0009613 [5]: response to pest, pathogen or parasite	1	1	18	470	11790	-1.98	0	0.65	0.4	MICB
122	GO:0006950 [4]: response to stress	1	1	18	849	11411	-1.98	0	0.3	0.16	MICB
123	GO:0015031 [5]: protein transport	1	1	18	476	11784	-1.98	0	0.64	0.4	KDELR3
124	GO:0006952 [5]: defense response	1	1	18	837	11423	-1.98	0	0.3	0.16	MICB
125	GO:0045184 [5]: establishment of protein localization	1	1	18	478	11782	-1.99	0	0.63	0.4	KDELR3
126	GO:0008104 [4]: protein localization	1	1	18	491	11769	-1.99	0	0.62	0.39	KDELR3
127	GO:0043207 [5]: response to external biotic stimulus	1	1	18	501	11759	-1.99	0	0.6	0.38	MICB
128	GO:0050794 [3]: regulation of cellular process	1	1	18	791	11469	-2	0	0.33	0.18	CUL3
129	GO:0006412 [6]: protein biosynthesis	1	1	18	530	11730	-2.01	0	0.56	0.35	RPL37
130	GO:0051244 [4]: regulation of cellular physiological process	1	1	18	566	11694	-2.01	0	0.52	0.32	CUL3
131	GO:0006955 [4]: immune response	1	1	18	746	11514	-2.02	0	0.36	0.2	MICB
132	GO:0006811 [5]: ion transport	1	1	18	703	11557	-2.02	0	0.39	0.21	TRPM4
