# Supplementary material for: Latent Factor Analysis to Discover Pathway-Associated Putative Segmental Aneuploidies in Human Cancers
Source: PLoS Comput Biol. 2010 Sep 2;6(9):e1000920. doi: 10.1371/journal.pcbi.1000920 (PMC2932681; doi:10.1371/journal.pcbi.1000920)
Supplement: Table S3 — Full gather analysis of gene ontology for each factor. (0.43 MB ZIP) [file pcbi.1000920.s008.zip › Factor_Gather_GO/factor37_GO.txt]

#	Annotation	Total Genes With Ann	Your Genes (With Ann)	Your Genes (No Ann)	Genome (With Ann)	Genome (No Ann)	ln(Bayes factor)	neg ln(p value)	FE: neg ln(p value)	FE: neg ln(FDR)	Genes
1	GO:0045449 [6]: regulation of transcription	29	29	77	1848	10325	2.88	6.29	6.95	1.88	BCL6 CNOT7 ELF1 FLJ12895 FOXO3A IFI16 JMJD2A KLF9 LMO4 LOC124411 MLL ODAG RABL3 RBM9 RNPC2 RORA RYBP SCML1 SFRS8 SP100 SPEN STRBP TLE4 TNFAIP3 YY1 ZFP91 ZNF161 ZNF297B ZNF317
2	GO:0019219 [5]: regulation of nucleobase, nucleoside, nucleotide and nucleic acid metabolism	29	29	77	1874	10299	2.66	6.07	6.72	1.88	BCL6 CNOT7 ELF1 FLJ12895 FOXO3A IFI16 JMJD2A KLF9 LMO4 LOC124411 MLL ODAG RABL3 RBM9 RNPC2 RORA RYBP SCML1 SFRS8 SP100 SPEN STRBP TLE4 TNFAIP3 YY1 ZFP91 ZNF161 ZNF297B ZNF317
3	GO:0006350 [6]: transcription	29	29	77	1940	10233	2.16	5.43	6.19	1.88	BCL6 CNOT7 ELF1 FLJ12895 FOXO3A IFI16 JMJD2A KLF9 LMO4 LOC124411 MLL ODAG RABL3 RBM9 RNPC2 RORA RYBP SCML1 SFRS8 SP100 SPEN STRBP TLE4 TNFAIP3 YY1 ZFP91 ZNF161 ZNF297B ZNF317
4	GO:0050789 [2]: regulation of biological process	38	38	68	2829	9344	2.08	5.38	6.03	1.88	BAG4 BCL6 CFLAR CNOT7 CYCS ELF1 FLJ12895 FOXO3A HRB IFI16 JMJD2A KLF9 LMO4 LOC124411 MLL ODAG PIK3CB PPM1A RABL3 RBM9 RNPC2 RORA RYBP SCML1 SFRS8 SP100 SPEN STRBP TLE4 TNFAIP3 TNFSF10 VEGF WNK1 YY1 ZFP91 ZNF161 ZNF297B ZNF317
5	GO:0006355 [7]: regulation of transcription, DNA-dependent	27	27	79	1786	10387	1.92	5.22	5.95	1.88	BCL6 CNOT7 ELF1 FLJ12895 FOXO3A IFI16 JMJD2A KLF9 LMO4 LOC124411 MLL ODAG RABL3 RNPC2 RORA RYBP SCML1 SFRS8 SP100 SPEN STRBP TLE4 YY1 ZFP91 ZNF161 ZNF297B ZNF317
6	GO:0019222 [4]: regulation of metabolism	29	29	77	2009	10164	1.67	4.95	5.67	1.88	BCL6 CNOT7 ELF1 FLJ12895 FOXO3A IFI16 JMJD2A KLF9 LMO4 LOC124411 MLL ODAG RABL3 RBM9 RNPC2 RORA RYBP SCML1 SFRS8 SP100 SPEN STRBP TLE4 TNFAIP3 YY1 ZFP91 ZNF161 ZNF297B ZNF317
7	GO:0006351 [7]: transcription, DNA-dependent	27	27	79	1842	10331	1.52	4.78	5.52	1.88	BCL6 CNOT7 ELF1 FLJ12895 FOXO3A IFI16 JMJD2A KLF9 LMO4 LOC124411 MLL ODAG RABL3 RNPC2 RORA RYBP SCML1 SFRS8 SP100 SPEN STRBP TLE4 YY1 ZFP91 ZNF161 ZNF297B ZNF317
8	GO:0006139 [5]: nucleobase, nucleoside, nucleotide and nucleic acid metabolism	38	38	68	2929	9244	1.5	4.78	5.4	1.88	BCL6 CARS CNOT7 CYCS ELF1 FLJ12895 FOXO3A GUCY1B3 HSPA1B IFI16 JMJD2A KIAA2010 KLF9 LMO4 LOC124411 MLL ODAG PLRG1 RABL3 RBM25 RBM9 RNPC2 RORA RYBP SCML1 SFRS3 SFRS8 SP100 SPEN STRBP TLE4 TNFAIP3 UBE2B YY1 ZFP91 ZNF161 ZNF297B ZNF317
9	GO:0007409 [6]: axonogenesis	3	3	103	32	12141	1.11	4.41	5.7	1.88	NRP2 PARD3 SEMA6A
10	GO:0050791 [3]: regulation of physiological process	33	33	73	2520	9653	0.96	4.25	4.85	1.77	BAG4 BCL6 CFLAR CNOT7 ELF1 FLJ12895 FOXO3A IFI16 JMJD2A KLF9 LMO4 LOC124411 MLL ODAG RABL3 RBM9 RNPC2 RORA RYBP SCML1 SFRS8 SP100 SPEN STRBP TLE4 TNFAIP3 TNFSF10 VEGF YY1 ZFP91 ZNF161 ZNF297B ZNF317
11	GO:0016481 [7]: negative regulation of transcription	5	5	101	119	12054	0.95	4.25	5.44	1.88	BCL6 CNOT7 RBM9 RYBP TNFAIP3
12	GO:0045934 [6]: negative regulation of nucleobase, nucleoside, nucleotide and nucleic acid metabolism	5	5	101	127	12046	0.7	4.01	5.17	1.77	BCL6 CNOT7 RBM9 RYBP TNFAIP3
13	GO:0044238 [4]: primary metabolism	66	66	40	6220	5953	0.52	3.87	4.28	1.71	ACBD3 AKT3 B4GALT5 BAG4 BCL6 C1orf24 CARS CBL CFLAR CNOT7 CSNK1G1 CSNK2A1 CYCS ELF1 FLJ12895 FOXO3A GSK3B GUCY1B3 HECTD1 HSPA1B IFI16 JMJD2A KIAA2010 KLF9 LIPH LMO4 LOC124411 MLL NACA ODAG PLRG1 PPM1A PPM2C PRKAB2 PSMA1 PTP4A2 RABL3 RBM25 RBM9 RIOK3 RNPC2 RORA RYBP SCML1 SEC63 SFRS3 SFRS8 SP100 SPCS3 SPEN SRP72 STRBP TLE4 TNFAIP3 TTBK2 UBE2B UBE2H UGCG USP31 WASL WNK1 YY1 ZFP91 ZNF161 ZNF297B ZNF…
14	GO:0007242 [5]: intracellular signaling cascade	16	16	90	975	11198	0.45	3.77	4.54	1.71	CFLAR GUCY1B3 PARD3 PIK3CB PPM1A RABL3 RALA RASGEF1B RBM9 RIN2 SH3MD1 SNX27 SNX5 TNFSF10 WNK1 WSB1
15	GO:0009967 [5]: positive regulation of signal transduction	4	4	102	86	12087	0.38	3.7	4.88	1.77	CFLAR PPM1A TNFSF10 VEGF
16	GO:0008152 [3]: metabolism	71	71	35	6894	5279	0.19	3.5	3.93	1.61	ACBD3 AKT3 B4GALT5 BAG4 BCL6 C1orf24 CARS CBL CFLAR CNOT7 CSNK1G1 CSNK2A1 CYCS DKFZp313G1735 ELF1 FLJ12895 FOXO3A GSK3B GUCY1B3 HECTD1 HSPA1B IFI16 JMJD2A KIAA2010 KLF9 LIPH LMO4 LOC124411 MLL NACA NRP2 ODAG PLRG1 PPM1A PPM2C PRKAB2 PSMA1 PTP4A2 RABL3 RBM25 RBM9 RIOK3 RNPC2 RORA RYBP SCML1 SEC63 SFRS3 SFRS8 SH3MD1 SP100 SPCS3 SPEN SRP72 STRBP TLE4 TLP19 TNFAIP3 TTBK2 UBE2B UBE2H UGCG USP31 WASL W…
17	GO:0030947 [5]: regulation of vascular endothelial growth factor receptor signaling pathway	1	1	105	0	12173	0.09	3.4	4.75	1.77	VEGF
18	GO:0030949 [6]: positive regulation of vascular endothelial growth factor receptor signaling pathway	1	1	105	0	12173	0.09	3.4	4.75	1.77	VEGF
19	GO:0048010 [8]: vascular endothelial growth factor receptor signaling pathway	1	1	105	0	12173	0.09	3.4	4.75	1.77	VEGF
20	GO:0006444 [9]: nascent polypeptide association	1	1	105	0	12173	0.09	3.4	4.75	1.77	NACA
21	GO:0009892 [5]: negative regulation of metabolism	5	5	101	151	12022	0.05	3.4	4.49	1.71	BCL6 CNOT7 RBM9 RYBP TNFAIP3
22	GO:0050874 [3]: organismal physiological process	8	8	98	1836	10337	0.04	0	0.01	0.01	BCL6 GUCY1B3 HLA-E IFI16 IL6R TNFSF10 YY1 ZNF161
23	GO:0044237 [4]: cellular metabolism	67	67	39	6498	5675	-0.07	0	3.62	1.47	ACBD3 AKT3 BAG4 BCL6 C1orf24 CARS CBL CFLAR CNOT7 CSNK1G1 CSNK2A1 CYCS ELF1 FLJ12895 FOXO3A GSK3B GUCY1B3 HECTD1 HSPA1B IFI16 JMJD2A KIAA2010 KLF9 LMO4 LOC124411 MLL NACA NRP2 ODAG PLRG1 PPM1A PPM2C PRKAB2 PSMA1 PTP4A2 RABL3 RBM25 RBM9 RIOK3 RNPC2 RORA RYBP SCML1 SEC63 SFRS3 SFRS8 SP100 SPCS3 SPEN SRP72 STRBP TLE4 TLP19 TNFAIP3 TTBK2 UBE2B UBE2H UGCG USP31 WASL WNK1 YY1 ZFP106 ZFP91 ZNF161 ZNF297…
24	GO:0043066 [7]: negative regulation of apoptosis	4	4	102	99	12074	-0.07	0	4.42	1.71	BAG4 CFLAR TNFAIP3 VEGF
25	GO:0043069 [6]: negative regulation of programmed cell death	4	4	102	100	12073	-0.1	0	4.38	1.71	BAG4 CFLAR TNFAIP3 VEGF
26	GO:0007411 [6]: axon guidance	2	2	104	17	12156	-0.15	0	4.47	1.71	NRP2 SEMA6A
27	GO:0000375 [8]: RNA splicing, via transesterification reactions	5	5	101	165	12008	-0.27	0	4.15	1.71	PLRG1 RBM25 RNPC2 SFRS3 SFRS8
28	GO:0000377 [9]: RNA splicing, via transesterification reactions with bulged adenosine as nucleophile	5	5	101	165	12008	-0.27	0	4.15	1.71	PLRG1 RBM25 RNPC2 SFRS3 SFRS8
29	GO:0000398 [8]: nuclear mRNA splicing, via spliceosome	5	5	101	165	12008	-0.27	0	4.15	1.71	PLRG1 RBM25 RNPC2 SFRS3 SFRS8
30	GO:0016477 [5]: cell migration	3	3	103	57	12116	-0.33	0	4.2	1.71	NRP2 SEMA6A VEGF
31	GO:0042981 [6]: regulation of apoptosis	6	6	100	244	11929	-0.48	0	3.86	1.56	BAG4 CFLAR FOXO3A TNFAIP3 TNFSF10 VEGF
32	GO:0043067 [5]: regulation of programmed cell death	6	6	100	246	11927	-0.51	0	3.82	1.56	BAG4 CFLAR FOXO3A TNFAIP3 TNFSF10 VEGF
33	GO:0016071 [6]: mRNA metabolism	6	6	100	250	11923	-0.56	0	3.75	1.52	HSPA1B PLRG1 RBM25 RNPC2 SFRS3 SFRS8
34	GO:0007186 [6]: G-protein coupled receptor protein signaling pathway	3	3	103	991	11182	-0.58	0	0.01	0.01	APLP2 PARD3 PIK3CB
35	GO:0046476 [9]: glycosylceramide biosynthesis	1	1	105	1	12172	-0.59	0	4.06	1.71	UGCG
36	GO:0046513 [10]: ceramide biosynthesis	1	1	105	1	12172	-0.59	0	4.06	1.71	UGCG
37	GO:0006423 [9]: cysteinyl-tRNA aminoacylation	1	1	105	1	12172	-0.59	0	4.06	1.71	CARS
38	GO:0006678 [9]: glucosylceramide metabolism	1	1	105	1	12172	-0.59	0	4.06	1.71	UGCG
39	GO:0006679 [10]: glucosylceramide biosynthesis	1	1	105	1	12172	-0.59	0	4.06	1.71	UGCG
40	GO:0043118 [4]: negative regulation of physiological process	8	8	98	411	11762	-0.65	0	3.56	1.45	BAG4 BCL6 CFLAR CNOT7 RBM9 RYBP TNFAIP3 VEGF
41	GO:0006793 [5]: phosphorus metabolism	12	12	94	770	11403	-0.74	0	3.3	1.43	AKT3 CSNK1G1 CSNK2A1 GSK3B KIAA2010 PPM1A PPM2C PTP4A2 RIOK3 SRP72 TTBK2 WNK1
42	GO:0006796 [6]: phosphate metabolism	12	12	94	770	11403	-0.74	0	3.3	1.43	AKT3 CSNK1G1 CSNK2A1 GSK3B KIAA2010 PPM1A PPM2C PTP4A2 RIOK3 SRP72 TTBK2 WNK1
43	GO:0008380 [7]: RNA splicing	5	5	101	193	11980	-0.8	0	3.56	1.45	PLRG1 RBM25 RNPC2 SFRS3 SFRS8
44	GO:0006915 [6]: apoptosis	8	8	98	432	11741	-0.88	0	3.31	1.43	BAG4 CFLAR CYCS FOXO3A SEMA6A TNFAIP3 TNFSF10 VEGF
45	GO:0012501 [5]: programmed cell death	8	8	98	434	11739	-0.89	0	3.29	1.43	BAG4 CFLAR CYCS FOXO3A SEMA6A TNFAIP3 TNFSF10 VEGF
46	GO:0016070 [5]: RNA metabolism	8	8	98	443	11730	-0.98	0	3.19	1.43	CARS HSPA1B PLRG1 RBM25 RBM9 RNPC2 SFRS3 SFRS8
47	GO:0046520 [9]: sphingoid biosynthesis	1	1	105	2	12171	-0.99	0	3.66	1.48	UGCG
48	GO:0006677 [8]: glycosylceramide metabolism	1	1	105	2	12171	-0.99	0	3.66	1.48	UGCG
49	GO:0043123 [6]: positive regulation of I-kappaB kinase/NF-kappaB cascade	3	3	103	76	12097	-1.01	0	3.48	1.43	CFLAR PPM1A TNFSF10
50	GO:0043122 [5]: regulation of I-kappaB kinase/NF-kappaB cascade	3	3	103	79	12094	-1.1	0	3.38	1.43	CFLAR PPM1A TNFSF10
51	GO:0051179 [3]: localization	11	11	95	1974	10199	-1.11	0	0.03	0.02	ACBD3 HRB KIAA2010 MSCP MTCH2 NUP50 RIN2 SEC31L1 SEC63 SRGAP2 WNK1
52	GO:0051234 [4]: establishment of localization	11	11	95	1966	10207	-1.14	0	0.04	0.02	ACBD3 HRB KIAA2010 MSCP MTCH2 NUP50 RIN2 SEC31L1 SEC63 SRGAP2 WNK1
53	GO:0006810 [4]: transport	11	11	95	1964	10209	-1.15	0	0.04	0.02	ACBD3 HRB KIAA2010 MSCP MTCH2 NUP50 RIN2 SEC31L1 SEC63 SRGAP2 WNK1
54	GO:0008219 [4]: cell death	8	8	98	462	11711	-1.15	0	2.99	1.32	BAG4 CFLAR CYCS FOXO3A SEMA6A TNFAIP3 TNFSF10 VEGF
55	GO:0016265 [3]: death	8	8	98	466	11707	-1.19	0	2.95	1.3	BAG4 CFLAR CYCS FOXO3A SEMA6A TNFAIP3 TNFSF10 VEGF
56	GO:0016055 [6]: Wnt receptor signaling pathway	3	3	103	85	12088	-1.26	0	3.21	1.43	CSNK1G1 GSK3B TLE4
57	GO:0050918 [7]: positive chemotaxis	1	1	105	3	12170	-1.27	0	3.38	1.43	VEGF
58	GO:0050926 [8]: regulation of positive chemotaxis	1	1	105	3	12170	-1.27	0	3.38	1.43	VEGF
59	GO:0050927 [9]: positive regulation of positive chemotaxis	1	1	105	3	12170	-1.27	0	3.38	1.43	VEGF
60	GO:0050930 [10]: induction of positive chemotaxis	1	1	105	3	12170	-1.27	0	3.38	1.43	VEGF
61	GO:0001570 [4]: vasculogenesis	1	1	105	3	12170	-1.27	0	3.38	1.43	VEGF
62	GO:0006357 [8]: regulation of transcription from Pol II promoter	5	5	101	226	11947	-1.31	0	3	1.32	BCL6 KLF9 RYBP YY1 ZNF161
63	GO:0006916 [8]: anti-apoptosis	3	3	103	89	12084	-1.37	0	3.1	1.39	BAG4 CFLAR TNFAIP3
64	GO:0006397 [7]: mRNA processing	5	5	101	232	11941	-1.38	0	2.91	1.28	PLRG1 RBM25 RNPC2 SFRS3 SFRS8
65	GO:0006464 [7]: protein modification	18	18	88	1491	10682	-1.4	0	2.35	1.09	AKT3 CBL CSNK1G1 CSNK2A1 GSK3B HECTD1 PPM1A PPM2C PTP4A2 RIOK3 SPCS3 SRP72 TNFAIP3 TTBK2 UBE2B UBE2H USP31 WNK1
66	GO:0007165 [4]: signal transduction	30	30	76	2796	9377	-1.4	0	2.12	0.98	AKT3 APLP2 CBL CFLAR CNOT7 CSNK1G1 GSK3B GUCY1B3 IL13RA1 IL6R PARD3 PIK3CB PPM1A PRKAB2 RABL3 RALA RASGEF1B RBM9 RIN2 RORA SEMA6A SH3MD1 SNX27 SNX5 SRP72 TLE4 TNFSF10 VEGF WNK1 WSB1
67	GO:0007267 [4]: cell-cell signaling	1	1	105	537	11636	-1.48	0	0.01	0.01	TNFSF10
68	GO:0050920 [7]: regulation of chemotaxis	1	1	105	4	12169	-1.48	0	3.16	1.43	VEGF
69	GO:0050921 [8]: positive regulation of chemotaxis	1	1	105	4	12169	-1.48	0	3.16	1.43	VEGF
70	GO:0006465 [6]: signal peptide processing	1	1	105	4	12169	-1.48	0	3.16	1.43	SPCS3
71	GO:0006997 [5]: nuclear organization and biogenesis	1	1	105	4	12169	-1.48	0	3.16	1.43	NUMA1
72	GO:0007263 [6]: nitric oxide mediated signal transduction	1	1	105	4	12169	-1.48	0	3.16	1.43	GUCY1B3
73	GO:0008635 [7]: caspase activation via cytochrome c	1	1	105	4	12169	-1.48	0	3.16	1.43	CYCS
74	GO:0009966 [4]: regulation of signal transduction	4	4	102	166	12007	-1.53	0	2.82	1.21	CFLAR PPM1A TNFSF10 VEGF
75	GO:0007243 [6]: protein kinase cascade	5	5	101	247	11926	-1.57	0	2.7	1.16	CFLAR PIK3CB PPM1A TNFSF10 WNK1
76	GO:0006366 [8]: transcription from Pol II promoter	7	7	99	423	11750	-1.57	0	2.55	1.16	BCL6 FOXO3A KLF9 MLL RYBP YY1 ZNF161
77	GO:0007154 [3]: cell communication	35	35	71	3440	8733	-1.6	0	1.8	0.77	AKT3 APLP2 CBL CFLAR CNOT7 CSNK1G1 GSK3B GUCY1B3 IL13RA1 IL6R MCAM NRP2 PARD3 PIK3CB PKP4 PPM1A PRKAB2 RABL3 RALA RASGEF1B RBM9 RIN2 RORA SCARB2 SEMA6A SH3MD1 SNX27 SNX5 SRP72 SSPN TLE4 TNFSF10 VEGF WNK1 WSB1
78	GO:0006309 [7]: DNA fragmentation during apoptosis	1	1	105	5	12168	-1.66	0	2.98	1.32	CYCS
79	GO:0051242 [5]: positive regulation of cellular physiological process	5	5	101	256	11917	-1.66	0	2.59	1.16	BCL6 CFLAR FOXO3A TNFSF10 VEGF
80	GO:0050896 [3]: response to stimulus	12	12	94	1932	10241	-1.66	0	0.08	0.03	BCL6 HLA-E HSPA1B IFI16 IL6R PIK3CB RALA TNFSF10 UBE2B VEGF YY1 ZNF161
81	GO:0006468 [8]: protein amino acid phosphorylation	8	8	98	529	11644	-1.67	0	2.38	1.09	AKT3 CSNK1G1 CSNK2A1 GSK3B RIOK3 SRP72 TTBK2 WNK1
82	GO:0016310 [7]: phosphorylation	9	9	97	628	11545	-1.68	0	2.31	1.09	AKT3 CSNK1G1 CSNK2A1 GSK3B KIAA2010 RIOK3 SRP72 TTBK2 WNK1
83	GO:0006928 [4]: cell motility	4	4	102	178	11995	-1.7	0	2.62	1.16	NRP2 SEMA6A VEGF WASL
84	GO:0007249 [7]: I-kappaB kinase/NF-kappaB cascade	3	3	103	106	12067	-1.73	0	2.69	1.16	CFLAR PPM1A TNFSF10
85	GO:0050875 [3]: cellular physiological process	83	83	23	9012	3161	-1.78	0	1.67	0.74	ACBD3 AKT3 BAG4 BCL6 C10orf46 C1orf24 CARS CBL CFLAR CNOT7 CSNK1G1 CSNK2A1 CYCS ELF1 FLJ12895 FOXO3A GSK3B GUCY1B3 HECTD1 HRB HSPA1B IFI16 IL6R JMJD2A KIAA2010 KLF9 LMO4 LOC124411 MLL MSCP MTCH2 NACA NRP2 NUMA1 NUP50 ODAG PARD3 PIK3CB PLRG1 PPM1A PPM2C PRKAB2 PSMA1 PTP4A2 RABL3 RASGEF1B RBM25 RBM9 RIN2 RIOK3 RNPC2 RORA RYBP SCML1 SEC31L1 SEC63 SEMA6A SFRS3 SFRS8 SP100 SPCS3 SPEN SRGAP2 SRP72 STRB…
86	GO:0001525 [6]: angiogenesis	2	2	104	47	12126	-1.82	0	2.71	1.16	NRP2 VEGF
87	GO:0044267 [6]: cellular protein metabolism	28	28	78	2759	9414	-1.82	0	1.56	0.71	AKT3 BAG4 C1orf24 CARS CBL CFLAR CSNK1G1 CSNK2A1 GSK3B HECTD1 HSPA1B NACA PPM1A PPM2C PSMA1 PTP4A2 RIOK3 SEC63 SFRS8 SPCS3 SRP72 TNFAIP3 TTBK2 UBE2B UBE2H USP31 WASL WNK1
88	GO:0051244 [4]: regulation of cellular physiological process	8	8	98	559	11614	-1.86	0	2.15	0.98	BAG4 BCL6 CFLAR FOXO3A RBM9 TNFAIP3 TNFSF10 VEGF
89	GO:0019538 [5]: protein metabolism	28	28	78	2780	9393	-1.86	0	1.51	0.69	AKT3 BAG4 C1orf24 CARS CBL CFLAR CSNK1G1 CSNK2A1 GSK3B HECTD1 HSPA1B NACA PPM1A PPM2C PSMA1 PTP4A2 RIOK3 SEC63 SFRS8 SPCS3 SRP72 TNFAIP3 TTBK2 UBE2B UBE2H USP31 WASL WNK1
90	GO:0042330 [5]: taxis	3	3	103	114	12059	-1.88	0	2.52	1.16	PIK3CB RALA VEGF
91	GO:0006935 [6]: chemotaxis	3	3	103	114	12059	-1.88	0	2.52	1.16	PIK3CB RALA VEGF
92	GO:0048514 [5]: blood vessel morphogenesis	2	2	104	49	12124	-1.88	0	2.64	1.16	NRP2 VEGF
93	GO:0001568 [4]: blood vessel development	2	2	104	49	12124	-1.88	0	2.64	1.16	NRP2 VEGF
94	GO:0009605 [4]: response to external stimulus	7	7	99	1256	10917	-1.91	0	0.07	0.03	BCL6 IFI16 PIK3CB RALA VEGF YY1 ZNF161
95	GO:0006376 [9]: mRNA splice site selection	1	1	105	7	12166	-1.92	0	2.7	1.16	SFRS8
96	GO:0006415 [8]: translational termination	1	1	105	7	12166	-1.92	0	2.7	1.16	NACA
97	GO:0006921 [8]: disassembly of cell structures during apoptosis	1	1	105	7	12166	-1.92	0	2.7	1.16	CYCS
98	GO:0050794 [3]: regulation of cellular process	10	10	96	782	11391	-1.94	0	1.93	0.87	BAG4 BCL6 CFLAR FOXO3A PPM1A RBM9 TNFAIP3 TNFSF10 VEGF WNK1
99	GO:0012502 [7]: induction of programmed cell death	3	3	103	120	12053	-1.97	0	2.4	1.1	CFLAR FOXO3A TNFSF10
100	GO:0006917 [8]: induction of apoptosis	3	3	103	120	12053	-1.97	0	2.4	1.1	CFLAR FOXO3A TNFSF10
101	GO:0006470 [8]: protein amino acid dephosphorylation	3	3	103	121	12052	-1.99	0	2.39	1.09	PPM1A PPM2C PTP4A2
102	GO:0043170 [4]: macromolecule metabolism	30	30	76	3116	9057	-2	0	1.22	0.52	AKT3 B4GALT5 BAG4 C1orf24 CARS CBL CFLAR CNOT7 CSNK1G1 CSNK2A1 GSK3B HECTD1 HSPA1B NACA PPM1A PPM2C PSMA1 PTP4A2 RIOK3 SEC63 SFRS8 SPCS3 SRP72 TNFAIP3 TTBK2 UBE2B UBE2H USP31 WASL WNK1
103	GO:0009058 [4]: biosynthesis	5	5	101	984	11189	-2.02	0	0.07	0.03	CARS GUCY1B3 KIAA2010 NACA PRKAB2
104	GO:0030262 [8]: apoptotic nuclear changes	1	1	105	8	12165	-2.03	0	2.59	1.16	CYCS
105	GO:0030520 [8]: estrogen receptor signaling pathway	1	1	105	8	12165	-2.03	0	2.59	1.16	RBM9
106	GO:0006518 [5]: peptide metabolism	1	1	105	8	12165	-2.03	0	2.59	1.16	SPCS3
107	GO:0009059 [5]: macromolecule biosynthesis	2	2	104	591	11582	-2.07	0	0.03	0.02	CARS NACA
108	GO:0016311 [7]: dephosphorylation	3	3	103	127	12046	-2.09	0	2.28	1.07	PPM1A PPM2C PTP4A2
109	GO:0043065 [7]: positive regulation of apoptosis	3	3	103	127	12046	-2.09	0	2.28	1.07	CFLAR FOXO3A TNFSF10
110	GO:0044260 [5]: cellular macromolecule metabolism	28	28	78	2958	9215	-2.1	0	1.07	0.47	AKT3 BAG4 C1orf24 CARS CBL CFLAR CSNK1G1 CSNK2A1 GSK3B HECTD1 HSPA1B NACA PPM1A PPM2C PSMA1 PTP4A2 RIOK3 SEC63 SFRS8 SPCS3 SRP72 TNFAIP3 TTBK2 UBE2B UBE2H USP31 WASL WNK1
111	GO:0043068 [6]: positive regulation of programmed cell death	3	3	103	128	12045	-2.1	0	2.26	1.07	CFLAR FOXO3A TNFSF10
112	GO:0006457 [7]: protein folding	4	4	102	213	11960	-2.11	0	2.14	0.98	BAG4 C1orf24 HSPA1B SEC63
113	GO:0045333 [7]: cellular respiration	1	1	105	9	12164	-2.13	0	2.49	1.16	CYCS
114	GO:0046068 [8]: cGMP metabolism	1	1	105	9	12164	-2.13	0	2.49	1.16	GUCY1B3
115	GO:0006182 [8]: cGMP biosynthesis	1	1	105	9	12164	-2.13	0	2.49	1.16	GUCY1B3
116	GO:0006308 [6]: DNA catabolism	1	1	105	9	12164	-2.13	0	2.49	1.16	CYCS
117	GO:0006402 [7]: mRNA catabolism	1	1	105	9	12164	-2.13	0	2.49	1.16	HSPA1B
118	GO:0006688 [9]: glycosphingolipid biosynthesis	1	1	105	9	12164	-2.13	0	2.49	1.16	UGCG
119	GO:0006811 [5]: ion transport	3	3	103	701	11472	-2.17	0	0.05	0.03	KIAA2010 SRGAP2 WNK1
120	GO:0016043 [4]: cell organization and biogenesis	4	4	102	821	11352	-2.18	0	0.07	0.03	NUMA1 PARD3 SEMA6A WASL
121	GO:0044249 [5]: cellular biosynthesis	5	5	101	939	11234	-2.18	0	0.09	0.03	CARS GUCY1B3 KIAA2010 NACA PRKAB2
122	GO:0000122 [9]: negative regulation of transcription from Pol II promoter	2	2	104	62	12111	-2.22	0	2.25	1.06	BCL6 RYBP
123	GO:0019883 [6]: antigen presentation, endogenous antigen	1	1	105	11	12162	-2.3	0	2.31	1.09	HLA-E
124	GO:0019885 [6]: antigen processing, endogenous antigen via MHC class I	1	1	105	11	12162	-2.3	0	2.31	1.09	HLA-E
125	GO:0030224 [5]: monocyte differentiation	1	1	105	11	12162	-2.3	0	2.31	1.09	IFI16
126	GO:0000090 [9]: mitotic anaphase	1	1	105	11	12162	-2.3	0	2.31	1.09	NUMA1
127	GO:0043119 [4]: positive regulation of physiological process	5	5	101	332	11841	-2.3	0	1.79	0.77	BCL6 CFLAR FOXO3A TNFSF10 VEGF
128	GO:0006996 [5]: organelle organization and biogenesis	3	3	103	671	11502	-2.31	0	0.07	0.03	PARD3 SEMA6A WASL
129	GO:0006259 [5]: DNA metabolism	2	2	104	536	11637	-2.36	0	0.05	0.03	CYCS UBE2B
130	GO:0009247 [8]: glycolipid biosynthesis	1	1	105	12	12161	-2.37	0	2.24	1.06	UGCG
131	GO:0006091 [5]: generation of precursor metabolites and energy	7	7	99	562	11611	-2.37	0	1.51	0.69	CYCS GSK3B KIAA2010 LMO4 NRP2 TLP19 ZFP106
132	GO:0008283 [4]: cell proliferation	11	11	95	1047	11126	-2.4	0	1.19	0.51	BCL6 C10orf46 IFI16 IL6R NUMA1 PARD3 PIK3CB RASGEF1B RBM9 RIOK3 VEGF
133	GO:0006412 [6]: protein biosynthesis	2	2	104	529	11644	-2.41	0	0.05	0.03	CARS NACA
134	GO:0007275 [2]: development	14	14	92	1773	10400	-2.41	0	0.36	0.15	BRD2 CRIM1 ID2 IFI16 IL6R MCAM NRP2 PARD3 PDLIM5 RYBP SCML1 SEMA6A UGCG VEGF
135	GO:0006118 [6]: electron transport	5	5	101	350	11823	-2.42	0	1.65	0.74	CYCS LMO4 NRP2 TLP19 ZFP106
136	GO:0007582 [2]: physiological process	90	90	16	10372	1801	-2.43	0	0.51	0.22	ACBD3 AKT3 B4GALT5 BAG4 BCL6 C10orf46 C1orf24 CARS CBL CFLAR CNOT7 CSNK1G1 CSNK2A1 CYCS DKFZp313G1735 ELF1 FLJ12895 FOXO3A GSK3B GUCY1B3 HECTD1 HLA-E HRB HSPA1B IFI16 IL6R JMJD2A KIAA2010 KLF9 LIPH LMO4 LOC124411 MLL MSCP MTCH2 NACA NRP2 NUMA1 NUP50 ODAG PARD3 PIK3CB PLRG1 PPM1A PPM2C PRKAB2 PSMA1 PTP4A2 RABL3 RALA RASGEF1B RBM25 RBM9 RIN2 RIOK3 RNPC2 RORA RYBP SCML1 SEC31L1 SEC63 SEMA6A SFRS3 SF…
137	GO:0006396 [6]: RNA processing	5	5	101	363	11810	-2.49	0	1.55	0.71	PLRG1 RBM25 RNPC2 SFRS3 SFRS8
138	GO:0043283 [4]: biopolymer metabolism	14	14	92	1597	10576	-2.49	0	0.63	0.26	CARS CFLAR CYCS GSK3B HSPA1B PLRG1 PSMA1 RBM25 RBM9 RNPC2 SFRS3 SFRS8 UBE2B USP31
139	GO:0030148 [8]: sphingolipid biosynthesis	1	1	105	14	12159	-2.5	0	2.1	0.97	UGCG
140	GO:0051243 [5]: negative regulation of cellular physiological process	4	4	102	261	11912	-2.51	0	1.63	0.74	BAG4 CFLAR TNFAIP3 VEGF
141	GO:0007166 [5]: cell surface receptor linked signal transduction	11	11	95	1410	10763	-2.52	0	0.36	0.15	APLP2 CBL CSNK1G1 GSK3B IL13RA1 IL6R PARD3 PIK3CB SEMA6A TLE4 VEGF
142	GO:0044248 [5]: cellular catabolism	5	5	101	830	11343	-2.54	0	0.16	0.05	CFLAR CYCS HSPA1B PSMA1 USP31
143	GO:0009987 [2]: cellular process	94	94	12	10853	1320	-2.55	0	0.45	0.19	ACBD3 AKT3 APLP2 BAG4 BCL6 C10orf46 C1orf24 CARS CBL CFLAR CNOT7 CSNK1G1 CSNK2A1 CYCS ELF1 FLJ12895 FOXO3A GSK3B GUCY1B3 HECTD1 HRB HSPA1B IFI16 IL13RA1 IL6R JMJD2A KIAA2010 KLF9 LMO4 LOC124411 MCAM MLL MSCP MTCH2 NACA NRP2 NUMA1 NUP50 ODAG PARD3 PIK3CB PKP4 PLRG1 PPM1A PPM2C PRKAB2 PSMA1 PTP4A2 RABL3 RALA RASGEF1B RBM25 RBM9 RIN2 RIOK3 RNPC2 RORA RYBP SCARB2 SCML1 SEC31L1 SEC63 SEMA6A SFRS3 SFRS…
144	GO:0006672 [9]: ceramide metabolism	1	1	105	15	12158	-2.55	0	2.04	0.92	UGCG
145	GO:0006687 [8]: glycosphingolipid metabolism	1	1	105	15	12158	-2.55	0	2.04	0.92	UGCG
146	GO:0043285 [5]: biopolymer catabolism	3	3	103	603	11570	-2.59	0	0.1	0.04	CFLAR PSMA1 USP31
147	GO:0009057 [5]: macromolecule catabolism	4	4	102	706	11467	-2.6	0	0.14	0.05	CFLAR HSPA1B PSMA1 USP31
148	GO:0000245 [8]: spliceosome assembly	1	1	105	16	12157	-2.61	0	1.99	0.89	SFRS8
149	GO:0007163 [5]: establishment and/or maintenance of cell polarity	1	1	105	16	12157	-2.61	0	1.99	0.89	PARD3
150	GO:0009056 [4]: catabolism	6	6	100	903	11270	-2.61	0	0.22	0.09	CFLAR CYCS HSPA1B LIPH PSMA1 USP31
151	GO:0030163 [6]: protein catabolism	3	3	103	596	11577	-2.61	0	0.11	0.04	CFLAR PSMA1 USP31
152	GO:0009653 [3]: morphogenesis	10	10	96	1140	11033	-2.63	0	0.62	0.26	CRIM1 IFI16 MCAM NRP2 PARD3 PDLIM5 SCML1 SEMA6A UGCG VEGF
153	GO:0043085 [4]: positive regulation of enzyme activity	2	2	104	84	12089	-2.63	0	1.77	0.76	CYCS PIK3CB
154	GO:0007399 [5]: neurogenesis	5	5	101	398	11775	-2.65	0	1.32	0.59	CRIM1 NRP2 PARD3 SEMA6A VEGF
155	GO:0044265 [6]: cellular macromolecule catabolism	4	4	102	691	11482	-2.65	0	0.15	0.05	CFLAR HSPA1B PSMA1 USP31
156	GO:0030099 [4]: myeloid blood cell differentiation	1	1	105	17	12156	-2.66	0	1.93	0.87	IFI16
157	GO:0046519 [8]: sphingoid metabolism	1	1	105	17	12156	-2.66	0	1.93	0.87	UGCG
158	GO:0000160 [5]: two-component signal transduction system (phosphorelay)	1	1	105	17	12156	-2.66	0	1.93	0.87	RABL3
159	GO:0007222 [7]: frizzled signaling pathway	1	1	105	17	12156	-2.66	0	1.93	0.87	TLE4
160	GO:0050790 [3]: regulation of enzyme activity	3	3	103	179	11994	-2.66	0	1.57	0.71	CYCS HRB PIK3CB
161	GO:0045892 [8]: negative regulation of transcription, DNA-dependent	2	2	104	86	12087	-2.66	0	1.74	0.74	BCL6 RYBP
162	GO:0044257 [7]: cellular protein catabolism	3	3	103	581	11592	-2.67	0	0.12	0.04	CFLAR PSMA1 USP31
163	GO:0006508 [8]: proteolysis and peptidolysis	3	3	103	581	11592	-2.67	0	0.12	0.04	CFLAR PSMA1 USP31
164	GO:0006812 [6]: cation transport	2	2	104	468	11705	-2.69	0	0.09	0.03	KIAA2010 SRGAP2
165	GO:0006512 [8]: ubiquitin cycle	6	6	100	541	11632	-2.7	0	1.1	0.47	CBL HECTD1 TNFAIP3 UBE2B UBE2H USP31
166	GO:0009887 [4]: organogenesis	8	8	98	916	11257	-2.73	0	0.6	0.26	CRIM1 IFI16 NRP2 PARD3 PDLIM5 SEMA6A UGCG VEGF
167	GO:0048513 [3]: organ development	8	8	98	916	11257	-2.73	0	0.6	0.26	CRIM1 IFI16 NRP2 PARD3 PDLIM5 SEMA6A UGCG VEGF
168	GO:0009607 [4]: response to biotic stimulus	8	8	98	950	11223	-2.73	0	0.52	0.23	BCL6 HLA-E HSPA1B IFI16 IL6R TNFSF10 YY1 ZNF161
169	GO:0007059 [7]: chromosome segregation	1	1	105	19	12154	-2.75	0	1.84	0.79	RIOK3
170	GO:0030001 [7]: metal ion transport	1	1	105	343	11830	-2.76	0	0.05	0.03	SRGAP2
171	GO:0006955 [4]: immune response	7	7	99	740	11433	-2.77	0	0.76	0.31	BCL6 HLA-E IFI16 IL6R TNFSF10 YY1 ZNF161
172	GO:0006664 [7]: glycolipid metabolism	1	1	105	20	12153	-2.78	0	1.79	0.77	UGCG
173	GO:0006950 [4]: response to stress	7	7	99	843	11330	-2.79	0	0.5	0.22	BCL6 HSPA1B IFI16 UBE2B VEGF YY1 ZNF161
174	GO:0006952 [5]: defense response	7	7	99	831	11342	-2.79	0	0.52	0.23	BCL6 HLA-E IFI16 IL6R TNFSF10 YY1 ZNF161
175	GO:0008610 [6]: lipid biosynthesis	3	3	103	198	11975	-2.8	0	1.38	0.6	ACBD3 PRKAB2 UGCG
176	GO:0016485 [8]: protein processing	1	1	105	22	12151	-2.85	0	1.71	0.74	SPCS3
177	GO:0030518 [7]: steroid hormone receptor signaling pathway	1	1	105	22	12151	-2.85	0	1.71	0.74	RBM9
178	GO:0006888 [6]: ER to Golgi transport	1	1	105	22	12151	-2.85	0	1.71	0.74	SEC31L1
179	GO:0007049 [5]: cell cycle	6	6	100	707	11466	-2.87	0	0.54	0.23	C10orf46 NUMA1 PARD3 PIK3CB RIOK3 VEGF
180	GO:0043280 [5]: positive regulation of caspase activity	1	1	105	23	12150	-2.89	0	1.67	0.74	CYCS
181	GO:0043281 [4]: regulation of caspase activity	1	1	105	23	12150	-2.89	0	1.67	0.74	CYCS
182	GO:0006401 [6]: RNA catabolism	1	1	105	23	12150	-2.89	0	1.67	0.74	HSPA1B
183	GO:0006919 [6]: caspase activation	1	1	105	23	12150	-2.89	0	1.67	0.74	CYCS
184	GO:0007205 [8]: protein kinase C activation	1	1	105	23	12150	-2.89	0	1.67	0.74	PARD3
185	GO:0007507 [5]: heart development	1	1	105	23	12150	-2.89	0	1.67	0.74	PDLIM5
186	GO:0000004 [2]: biological_process unknown	4	4	102	351	11822	-2.91	0	1	0.43	C10orf116 CGN TXNIP WDFY1
187	GO:0030522 [6]: intracellular receptor-mediated signaling pathway	1	1	105	24	12149	-2.92	0	1.63	0.74	RBM9
188	GO:0008154 [6]: actin polymerization and/or depolymerization	1	1	105	24	12149	-2.92	0	1.63	0.74	WASL
189	GO:0009190 [7]: cyclic nucleotide biosynthesis	1	1	105	24	12149	-2.92	0	1.63	0.74	GUCY1B3
190	GO:0046907 [5]: intracellular transport	3	3	103	502	11671	-2.92	0	0.2	0.08	ACBD3 HRB SEC31L1
191	GO:0006082 [5]: organic acid metabolism	2	2	104	412	11761	-2.93	0	0.13	0.04	CARS PRKAB2
192	GO:0006886 [6]: intracellular protein transport	1	1	105	313	11860	-2.94	0	0.07	0.03	ACBD3
193	GO:0009308 [5]: amine metabolism	1	1	105	310	11863	-2.94	0	0.07	0.03	CARS
194	GO:0019752 [6]: carboxylic acid metabolism	2	2	104	410	11763	-2.95	0	0.13	0.04	CARS PRKAB2
195	GO:0042221 [6]: response to chemical substance	3	3	103	227	11946	-2.95	0	1.14	0.5	PIK3CB RALA VEGF
196	GO:0007155 [4]: cell adhesion	5	5	101	577	11596	-2.95	0	0.56	0.24	MCAM NRP2 PKP4 SCARB2 SSPN
197	GO:0005977 [8]: glycogen metabolism	1	1	105	25	12148	-2.95	0	1.6	0.71	GSK3B
198	GO:0019941 [9]: modification-dependent protein catabolism	2	2	104	112	12061	-2.96	0	1.35	0.6	PSMA1 USP31
199	GO:0006511 [10]: ubiquitin-dependent protein catabolism	2	2	104	112	12061	-2.96	0	1.35	0.6	PSMA1 USP31
200	GO:0008104 [4]: protein localization	3	3	103	489	11684	-2.96	0	0.22	0.09	ACBD3 NUP50 SEC63
201	GO:0000910 [5]: cytokinesis	2	2	104	114	12059	-2.98	0	1.33	0.6	PARD3 RASGEF1B
202	GO:0006629 [5]: lipid metabolism	4	4	102	549	11624	-2.98	0	0.34	0.14	ACBD3 LIPH PRKAB2 UGCG
203	GO:0000187 [6]: activation of MAPK	1	1	105	26	12147	-2.98	0	1.57	0.71	PIK3CB
204	GO:0006073 [7]: glucan metabolism	1	1	105	26	12147	-2.98	0	1.57	0.71	GSK3B
205	GO:0006406 [8]: mRNA-nucleus export	1	1	105	26	12147	-2.98	0	1.57	0.71	HRB
206	GO:0016567 [9]: protein ubiquitination	1	1	105	304	11869	-2.99	0	0.07	0.03	CBL
207	GO:0007264 [6]: small GTPase mediated signal transduction	3	3	103	238	11935	-3	0	1.06	0.47	RABL3 RALA RASGEF1B
208	GO:0045184 [5]: establishment of protein localization	3	3	103	476	11697	-3	0	0.24	0.09	ACBD3 NUP50 SEC63
209	GO:0000074 [6]: regulation of cell cycle	2	2	104	396	11777	-3	0	0.15	0.05	PIK3CB VEGF
210	GO:0015031 [5]: protein transport	3	3	103	474	11699	-3	0	0.24	0.09	ACBD3 NUP50 SEC63
211	GO:0008284 [6]: positive regulation of cell proliferation	2	2	104	117	12056	-3	0	1.29	0.57	BCL6 VEGF
212	GO:0051028 [7]: mRNA transport	1	1	105	27	12146	-3	0	1.53	0.7	HRB
213	GO:0043087 [4]: regulation of GTPase activity	1	1	105	28	12145	-3.03	0	1.5	0.69	HRB
214	GO:0008624 [9]: induction of apoptosis by extracellular signals	1	1	105	28	12145	-3.03	0	1.5	0.69	CFLAR
215	GO:0043207 [5]: response to external biotic stimulus	4	4	102	498	11675	-3.04	0	0.45	0.19	BCL6 IFI16 YY1 ZNF161
216	GO:0009613 [5]: response to pest, pathogen or parasite	4	4	102	467	11706	-3.05	0	0.54	0.23	BCL6 IFI16 YY1 ZNF161
217	GO:0015672 [7]: monovalent inorganic cation transport	1	1	105	290	11883	-3.06	0	0.08	0.03	KIAA2010
218	GO:0042127 [5]: regulation of cell proliferation	3	3	103	257	11916	-3.06	0	0.94	0.39	BCL6 RBM9 VEGF
219	GO:0044255 [5]: cellular lipid metabolism	3	3	103	426	11747	-3.11	0	0.33	0.14	ACBD3 PRKAB2 UGCG
220	GO:0030333 [5]: antigen processing	1	1	105	31	12142	-3.11	0	1.42	0.61	HLA-E
221	GO:0009165 [6]: nucleotide biosynthesis	2	2	104	131	12042	-3.11	0	1.14	0.5	GUCY1B3 KIAA2010
222	GO:0006112 [7]: energy reserve metabolism	1	1	105	32	12141	-3.12	0	1.39	0.6	GSK3B
223	GO:0005975 [5]: carbohydrate metabolism	3	3	103	405	11768	-3.13	0	0.37	0.15	B4GALT5 CNOT7 GSK3B
224	GO:0015980 [6]: energy derivation by oxidation of organic compounds	2	2	104	136	12037	-3.14	0	1.09	0.47	CYCS GSK3B
225	GO:0006405 [7]: RNA-nucleus export	1	1	105	33	12140	-3.15	0	1.36	0.6	HRB
226	GO:0009187 [7]: cyclic nucleotide metabolism	1	1	105	33	12140	-3.15	0	1.36	0.6	GUCY1B3
227	GO:0009628 [5]: response to abiotic stimulus	3	3	103	378	11795	-3.17	0	0.44	0.18	PIK3CB RALA VEGF
228	GO:0050657 [6]: nucleic acid transport	1	1	105	34	12139	-3.17	0	1.34	0.6	HRB
229	GO:0050658 [6]: RNA transport	1	1	105	34	12139	-3.17	0	1.34	0.6	HRB
230	GO:0051236 [5]: establishment of RNA localization	1	1	105	34	12139	-3.17	0	1.34	0.6	HRB
231	GO:0006403 [4]: RNA localization	1	1	105	34	12139	-3.17	0	1.34	0.6	HRB
232	GO:0007010 [6]: cytoskeleton organization and biogenesis	3	3	103	323	11850	-3.18	0	0.62	0.26	PARD3 SEMA6A WASL
233	GO:0006519 [5]: amino acid and derivative metabolism	1	1	105	264	11909	-3.19	0	0.1	0.04	CARS
234	GO:0044262 [6]: cellular carbohydrate metabolism	1	1	105	257	11916	-3.23	0	0.11	0.04	GSK3B
235	GO:0009615 [6]: response to virus	1	1	105	38	12135	-3.24	0	1.25	0.54	IFI16
236	GO:0051168 [7]: nuclear export	1	1	105	38	12135	-3.24	0	1.25	0.54	HRB
237	GO:0044264 [6]: cellular polysaccharide metabolism	1	1	105	39	12134	-3.26	0	1.23	0.52	GSK3B
238	GO:0043037 [7]: translation	2	2	104	161	12012	-3.26	0	0.89	0.36	CARS NACA
239	GO:0016192 [5]: vesicle-mediated transport	2	2	104	297	11876	-3.29	0	0.31	0.13	RIN2 SEC31L1
240	GO:0015931 [5]: nucleobase, nucleoside, nucleotide and nucleic acid transport	1	1	105	41	12132	-3.29	0	1.19	0.51	HRB
241	GO:0006665 [7]: sphingolipid metabolism	1	1	105	41	12132	-3.29	0	1.19	0.51	UGCG
242	GO:0015985 [7]: energy coupled proton transport, down electrochemical gradient	1	1	105	42	12131	-3.3	0	1.17	0.5	KIAA2010
243	GO:0015986 [7]: ATP synthesis coupled proton transport	1	1	105	42	12131	-3.3	0	1.17	0.5	KIAA2010
244	GO:0005976 [5]: polysaccharide metabolism	1	1	105	42	12131	-3.3	0	1.17	0.5	GSK3B
245	GO:0009611 [5]: response to wounding	2	2	104	284	11889	-3.32	0	0.34	0.14	BCL6 ZNF161
246	GO:0009117 [6]: nucleotide metabolism	2	2	104	183	11990	-3.32	0	0.74	0.3	GUCY1B3 KIAA2010
247	GO:0045860 [5]: positive regulation of protein kinase activity	1	1	105	43	12130	-3.32	0	1.15	0.5	PIK3CB
248	GO:0019882 [5]: antigen presentation	1	1	105	44	12129	-3.34	0	1.13	0.49	HLA-E
249	GO:0006461 [7]: protein complex assembly	2	2	104	194	11979	-3.34	0	0.68	0.27	SFRS8 WASL
250	GO:0008632 [7]: apoptotic program	1	1	105	46	12127	-3.36	0	1.09	0.47	CYCS
251	GO:0030154 [3]: cell differentiation	2	2	104	212	11961	-3.36	0	0.59	0.25	IFI16 VEGF
252	GO:0006753 [8]: nucleoside phosphate metabolism	1	1	105	47	12126	-3.38	0	1.08	0.47	KIAA2010
253	GO:0006754 [7]: ATP biosynthesis	1	1	105	47	12126	-3.38	0	1.08	0.47	KIAA2010
254	GO:0006986 [5]: response to unfolded protein	1	1	105	47	12126	-3.38	0	1.08	0.47	HSPA1B
255	GO:0006520 [6]: amino acid metabolism	1	1	105	225	11948	-3.38	0	0.15	0.05	CARS
256	GO:0043038 [7]: amino acid activation	1	1	105	49	12124	-3.4	0	1.04	0.46	CARS
257	GO:0043039 [8]: tRNA aminoacylation	1	1	105	49	12124	-3.4	0	1.04	0.46	CARS
258	GO:0006418 [8]: tRNA aminoacylation for protein translation	1	1	105	49	12124	-3.4	0	1.04	0.46	CARS
259	GO:0046034 [6]: ATP metabolism	1	1	105	51	12122	-3.42	0	1.01	0.44	KIAA2010
260	GO:0009719 [4]: response to endogenous stimulus	1	1	105	213	11960	-3.43	0	0.17	0.06	UBE2B
261	GO:0006633 [7]: fatty acid biosynthesis	1	1	105	52	12121	-3.43	0	1	0.43	PRKAB2
262	GO:0006400 [7]: tRNA modification	1	1	105	54	12119	-3.45	0	0.97	0.41	CARS
263	GO:0006974 [5]: response to DNA damage stimulus	1	1	105	200	11973	-3.48	0	0.19	0.08	UBE2B
264	GO:0000278 [6]: mitotic cell cycle	1	1	105	195	11978	-3.5	0	0.2	0.08	NUMA1
265	GO:0006954 [5]: inflammatory response	1	1	105	195	11978	-3.5	0	0.2	0.08	BCL6
266	GO:0016053 [6]: organic acid biosynthesis	1	1	105	61	12112	-3.51	0	0.88	0.36	PRKAB2
267	GO:0046394 [7]: carboxylic acid biosynthesis	1	1	105	61	12112	-3.51	0	0.88	0.36	PRKAB2
268	GO:0006694 [7]: steroid biosynthesis	1	1	105	61	12112	-3.51	0	0.88	0.36	ACBD3
269	GO:0048193 [6]: Golgi vesicle transport	1	1	105	62	12111	-3.51	0	0.86	0.36	SEC31L1
270	GO:0008544 [7]: epidermis development	1	1	105	62	12111	-3.51	0	0.86	0.36	UGCG
271	GO:0009145 [8]: purine nucleoside triphosphate biosynthesis	1	1	105	62	12111	-3.51	0	0.86	0.36	KIAA2010
272	GO:0009201 [8]: ribonucleoside triphosphate biosynthesis	1	1	105	62	12111	-3.51	0	0.86	0.36	KIAA2010
273	GO:0009206 [9]: purine ribonucleoside triphosphate biosynthesis	1	1	105	62	12111	-3.51	0	0.86	0.36	KIAA2010
274	GO:0009451 [6]: RNA modification	1	1	105	64	12109	-3.53	0	0.84	0.35	CARS
275	GO:0006752 [7]: group transfer coenzyme metabolism	1	1	105	63	12110	-3.53	0	0.85	0.35	KIAA2010
276	GO:0009142 [7]: nucleoside triphosphate biosynthesis	1	1	105	63	12110	-3.53	0	0.85	0.35	KIAA2010
277	GO:0000003 [3]: reproduction	1	1	105	184	11989	-3.53	0	0.22	0.09	BRD2
278	GO:0000067 [6]: DNA replication and chromosome cycle	1	1	105	184	11989	-3.53	0	0.22	0.09	RIOK3
279	GO:0006281 [6]: DNA repair	1	1	105	181	11992	-3.54	0	0.23	0.09	UBE2B
280	GO:0009144 [8]: purine nucleoside triphosphate metabolism	1	1	105	66	12107	-3.54	0	0.82	0.34	KIAA2010
281	GO:0009199 [8]: ribonucleoside triphosphate metabolism	1	1	105	66	12107	-3.54	0	0.82	0.34	KIAA2010
282	GO:0009205 [9]: purine ribonucleoside triphosphate metabolism	1	1	105	66	12107	-3.54	0	0.82	0.34	KIAA2010
283	GO:0046467 [7]: membrane lipid biosynthesis	1	1	105	65	12108	-3.54	0	0.83	0.34	UGCG
284	GO:0019953 [4]: sexual reproduction	1	1	105	183	11990	-3.54	0	0.22	0.09	BRD2
285	GO:0019932 [6]: second-messenger-mediated signaling	1	1	105	178	11995	-3.55	0	0.24	0.09	PARD3
286	GO:0009141 [7]: nucleoside triphosphate metabolism	1	1	105	69	12104	-3.56	0	0.79	0.32	KIAA2010
287	GO:0006818 [5]: hydrogen transport	1	1	105	72	12101	-3.57	0	0.76	0.31	KIAA2010
288	GO:0000279 [6]: M phase	1	1	105	173	12000	-3.57	0	0.25	0.09	NUMA1
289	GO:0006820 [6]: anion transport	1	1	105	173	12000	-3.57	0	0.25	0.09	KIAA2010
290	GO:0015992 [6]: proton transport	1	1	105	71	12102	-3.57	0	0.77	0.31	KIAA2010
291	GO:0030097 [5]: hemopoiesis	1	1	105	71	12102	-3.57	0	0.77	0.31	IFI16
292	GO:0007398 [6]: ectoderm development	1	1	105	71	12102	-3.57	0	0.77	0.31	UGCG
293	GO:0000280 [7]: nuclear division	1	1	105	165	12008	-3.59	0	0.27	0.1	NUMA1
294	GO:0009152 [8]: purine ribonucleotide biosynthesis	1	1	105	75	12098	-3.59	0	0.73	0.29	KIAA2010
295	GO:0006959 [5]: humoral immune response	1	1	105	162	12011	-3.6	0	0.28	0.11	YY1
296	GO:0000902 [4]: cellular morphogenesis	1	1	105	161	12012	-3.6	0	0.28	0.11	PARD3
297	GO:0009150 [8]: purine ribonucleotide metabolism	1	1	105	78	12095	-3.6	0	0.7	0.27	KIAA2010
298	GO:0006164 [7]: purine nucleotide biosynthesis	1	1	105	79	12094	-3.61	0	0.69	0.27	KIAA2010
299	GO:0000165 [7]: MAPKKK cascade	1	1	105	80	12093	-3.61	0	0.68	0.27	PIK3CB
300	GO:0007200 [7]: G-protein signaling, coupled to IP3 second messenger (phospholipase C activating)	1	1	105	80	12093	-3.61	0	0.68	0.27	PARD3
301	GO:0016042 [5]: lipid catabolism	1	1	105	82	12091	-3.61	0	0.67	0.27	LIPH
302	GO:0006163 [7]: purine nucleotide metabolism	1	1	105	82	12091	-3.61	0	0.67	0.27	KIAA2010
303	GO:0048015 [7]: phosphoinositide-mediated signaling	1	1	105	81	12092	-3.62	0	0.67	0.27	PARD3
304	GO:0006119 [6]: oxidative phosphorylation	1	1	105	81	12092	-3.62	0	0.67	0.27	KIAA2010
305	GO:0009260 [7]: ribonucleotide biosynthesis	1	1	105	81	12092	-3.62	0	0.67	0.27	KIAA2010
306	GO:0009259 [7]: ribonucleotide metabolism	1	1	105	85	12088	-3.63	0	0.64	0.26	KIAA2010
307	GO:0019730 [6]: antimicrobial humoral response	1	1	105	86	12087	-3.63	0	0.63	0.26	YY1
308	GO:0006968 [4]: cellular defense response	1	1	105	86	12087	-3.63	0	0.63	0.26	ZNF161
309	GO:0019735 [7]: antimicrobial humoral response (sensu Vertebrata)	1	1	105	84	12089	-3.63	0	0.65	0.26	YY1
310	GO:0006399 [6]: tRNA metabolism	1	1	105	87	12086	-3.63	0	0.63	0.26	CARS
311	GO:0007167 [6]: enzyme linked receptor protein signaling pathway	1	1	105	150	12023	-3.63	0	0.31	0.13	VEGF
312	GO:0007276 [5]: gametogenesis	1	1	105	147	12026	-3.64	0	0.32	0.14	BRD2
313	GO:0006817 [8]: phosphate transport	1	1	105	89	12084	-3.64	0	0.61	0.26	KIAA2010
314	GO:0009108 [7]: coenzyme biosynthesis	1	1	105	89	12084	-3.64	0	0.61	0.26	KIAA2010
315	GO:0015698 [7]: inorganic anion transport	1	1	105	144	12029	-3.64	0	0.33	0.14	KIAA2010
316	GO:0051186 [5]: cofactor metabolism	1	1	105	143	12030	-3.64	0	0.34	0.14	KIAA2010
317	GO:0006631 [6]: fatty acid metabolism	1	1	105	142	12031	-3.64	0	0.34	0.14	PRKAB2
318	GO:0045045 [5]: secretory pathway	1	1	105	139	12034	-3.65	0	0.35	0.14	SEC31L1
319	GO:0006936 [3]: muscle contraction	1	1	105	136	12037	-3.65	0	0.36	0.15	SSPN
320	GO:0051169 [6]: nuclear transport	1	1	105	94	12079	-3.65	0	0.58	0.24	HRB
321	GO:0045859 [4]: regulation of protein kinase activity	1	1	105	95	12078	-3.65	0	0.57	0.24	PIK3CB
322	GO:0000087 [7]: M phase of mitotic cell cycle	1	1	105	130	12043	-3.66	0	0.38	0.16	NUMA1
323	GO:0030036 [8]: actin cytoskeleton organization and biogenesis	1	1	105	100	12073	-3.66	0	0.54	0.23	WASL
324	GO:0006643 [6]: membrane lipid metabolism	1	1	105	120	12053	-3.66	0	0.43	0.18	UGCG
325	GO:0008015 [4]: circulation	1	1	105	105	12068	-3.66	0	0.51	0.22	GUCY1B3
326	GO:0048232 [6]: male gamete generation	1	1	105	121	12052	-3.66	0	0.42	0.18	BRD2
327	GO:0007283 [7]: spermatogenesis	1	1	105	121	12052	-3.66	0	0.42	0.18	BRD2
328	GO:0006913 [6]: nucleocytoplasmic transport	1	1	105	101	12072	-3.66	0	0.53	0.23	HRB
329	GO:0007067 [8]: mitosis	1	1	105	128	12045	-3.66	0	0.39	0.16	NUMA1
330	GO:0008202 [6]: steroid metabolism	1	1	105	128	12045	-3.66	0	0.39	0.16	ACBD3
331	GO:0006897 [6]: endocytosis	1	1	105	126	12047	-3.66	0	0.4	0.16	RIN2
332	GO:0007169 [7]: transmembrane receptor protein tyrosine kinase signaling pathway	1	1	105	102	12071	-3.67	0	0.52	0.23	VEGF
333	GO:0051188 [6]: cofactor biosynthesis	1	1	105	103	12070	-3.67	0	0.52	0.23	KIAA2010
334	GO:0009888 [5]: histogenesis	1	1	105	109	12064	-3.67	0	0.48	0.21	UGCG
335	GO:0016064 [6]: humoral defense mechanism (sensu Vertebrata)	1	1	105	118	12055	-3.67	0	0.44	0.18	YY1
336	GO:0006732 [6]: coenzyme metabolism	1	1	105	119	12054	-3.67	0	0.43	0.18	KIAA2010
337	GO:0030029 [7]: actin filament-based process	1	1	105	110	12063	-3.67	0	0.48	0.21	WASL
