# Supplementary material for: Latent Factor Analysis to Discover Pathway-Associated Putative Segmental Aneuploidies in Human Cancers
Source: PLoS Comput Biol. 2010 Sep 2;6(9):e1000920. doi: 10.1371/journal.pcbi.1000920 (PMC2932681; doi:10.1371/journal.pcbi.1000920)
Supplement: Table S3 — Full gather analysis of gene ontology for each factor. (0.43 MB ZIP) [file pcbi.1000920.s008.zip › Factor_Gather_GO/factor38_GO.txt]

#	Annotation	Total Genes With Ann	Your Genes (With Ann)	Your Genes (No Ann)	Genome (With Ann)	Genome (No Ann)	ln(Bayes factor)	neg ln(p value)	FE: neg ln(p value)	FE: neg ln(FDR)	Genes
1	GO:0051168 [7]: nuclear export	3	3	60	36	12180	2.77	6.16	6.88	2.97	DUSP16 FLJ11196 NUDT11
2	GO:0051169 [6]: nuclear transport	4	4	59	91	12125	2.5	5.92	6.56	2.97	BCL3 DUSP16 FLJ11196 NUDT11
3	GO:0006096 [8]: glycolysis	3	3	60	43	12173	2.29	5.63	6.4	2.97	ENO2 LDHB TPI1
4	GO:0006913 [6]: nucleocytoplasmic transport	4	4	59	98	12118	2.24	5.55	6.3	2.97	BCL3 DUSP16 FLJ11196 NUDT11
5	GO:0006007 [9]: glucose catabolism	3	3	60	53	12163	1.75	5	5.83	2.97	ENO2 LDHB TPI1
6	GO:0006687 [8]: glycosphingolipid metabolism	2	2	61	14	12202	1.69	4.95	5.82	2.97	HEXB ST8SIA1
7	GO:0007623 [4]: circadian rhythm	2	2	61	14	12202	1.69	4.95	5.82	2.97	ARNTL2 HEBP1
8	GO:0006643 [6]: membrane lipid metabolism	4	4	59	117	12099	1.65	4.91	5.68	2.97	ETNK1 HEXB PCYT1B ST8SIA1
9	GO:0046907 [5]: intracellular transport	8	8	55	497	11719	1.63	4.91	5.5	2.97	BCL3 DUSP16 FLJ11196 LTBP2 MGC8685 NUDT11 SNX2 SSR1
10	GO:0008610 [6]: lipid biosynthesis	5	5	58	196	12020	1.62	4.91	5.61	2.97	ELOVL4 ETNK1 PCYT1B ST8SIA1 TPI1
11	GO:0046822 [6]: regulation of nucleocytoplasmic transport	2	2	61	16	12200	1.45	4.74	5.58	2.97	BCL3 NUDT11
12	GO:0006605 [7]: protein targeting	4	4	59	127	12089	1.37	4.65	5.4	2.97	BCL3 DUSP16 LTBP2 SSR1
13	GO:0019320 [8]: hexose catabolism	3	3	60	62	12154	1.33	4.6	5.41	2.97	ENO2 LDHB TPI1
14	GO:0046164 [6]: alcohol catabolism	3	3	60	63	12153	1.29	4.6	5.36	2.97	ENO2 LDHB TPI1
15	GO:0046365 [7]: monosaccharide catabolism	3	3	60	63	12153	1.29	4.6	5.36	2.97	ENO2 LDHB TPI1
16	GO:0046467 [7]: membrane lipid biosynthesis	3	3	60	63	12153	1.29	4.6	5.36	2.97	ETNK1 PCYT1B ST8SIA1
17	GO:0044255 [5]: cellular lipid metabolism	7	7	56	422	11794	1.2	4.51	5.08	2.81	ELOVL4 ETNK1 HEXB OSBPL3 PCYT1B ST8SIA1 TPI1
18	GO:0006664 [7]: glycolipid metabolism	2	2	61	19	12197	1.15	4.47	5.28	2.97	HEXB ST8SIA1
19	GO:0019860 [8]: uracil metabolism	1	1	62	0	12216	1.12	4.41	5.27	2.97	DPYD
20	GO:0045204 [9]: MAPK nucleus export	1	1	62	0	12216	1.12	4.41	5.27	2.97	DUSP16
21	GO:0045208 [9]: MAPK phosphatase nucleus export	1	1	62	0	12216	1.12	4.41	5.27	2.97	DUSP16
22	GO:0045209 [10]: leptomycin B-sensitive MAPK phosphatase nucleus export	1	1	62	0	12216	1.12	4.41	5.27	2.97	DUSP16
23	GO:0046104 [9]: thymidine metabolism	1	1	62	0	12216	1.12	4.41	5.27	2.97	DPYD
24	GO:0046113 [6]: nucleobase catabolism	1	1	62	0	12216	1.12	4.41	5.27	2.97	DPYD
25	GO:0046121 [7]: deoxyribonucleoside catabolism	1	1	62	0	12216	1.12	4.41	5.27	2.97	DPYD
26	GO:0046127 [8]: pyrimidine deoxyribonucleoside catabolism	1	1	62	0	12216	1.12	4.41	5.27	2.97	DPYD
27	GO:0046135 [7]: pyrimidine nucleoside catabolism	1	1	62	0	12216	1.12	4.41	5.27	2.97	DPYD
28	GO:0046335 [7]: ethanolamine biosynthesis	1	1	62	0	12216	1.12	4.41	5.27	2.97	ETNK1
29	GO:0046337 [6]: phosphatidylethanolamine metabolism	1	1	62	0	12216	1.12	4.41	5.27	2.97	ETNK1
30	GO:0051043 [7]: regulation of membrane protein ectodomain proteolysis	1	1	62	0	12216	1.12	4.41	5.27	2.97	TIMP1
31	GO:0051045 [8]: negative regulation of membrane protein ectodomain proteolysis	1	1	62	0	12216	1.12	4.41	5.27	2.97	TIMP1
32	GO:0006208 [7]: pyrimidine base catabolism	1	1	62	0	12216	1.12	4.41	5.27	2.97	DPYD
33	GO:0006212 [8]: uracil catabolism	1	1	62	0	12216	1.12	4.41	5.27	2.97	DPYD
34	GO:0006214 [9]: thymidine catabolism	1	1	62	0	12216	1.12	4.41	5.27	2.97	DPYD
35	GO:0006580 [6]: ethanolamine metabolism	1	1	62	0	12216	1.12	4.41	5.27	2.97	ETNK1
36	GO:0006646 [7]: phosphatidylethanolamine biosynthesis	1	1	62	0	12216	1.12	4.41	5.27	2.97	ETNK1
37	GO:0006858 [5]: extracellular transport	1	1	62	0	12216	1.12	4.41	5.27	2.97	LTBP2
38	GO:0006006 [8]: glucose metabolism	3	3	60	80	12136	0.68	4.01	4.73	2.48	ENO2 LDHB TPI1
39	GO:0016052 [6]: carbohydrate catabolism	3	3	60	84	12132	0.55	3.87	4.6	2.47	ENO2 LDHB TPI1
40	GO:0044275 [7]: cellular carbohydrate catabolism	3	3	60	84	12132	0.55	3.87	4.6	2.47	ENO2 LDHB TPI1
41	GO:0048511 [3]: rhythmic process	2	2	61	28	12188	0.47	3.82	4.58	2.47	ARNTL2 HEBP1
42	GO:0009649 [5]: entrainment of circadian clock	1	1	62	1	12215	0.43	3.77	4.58	2.47	ARNTL2
43	GO:0045861 [7]: negative regulation of proteolysis and peptidolysis	1	1	62	1	12215	0.43	3.77	4.58	2.47	TIMP1
44	GO:0009164 [6]: nucleoside catabolism	1	1	62	1	12215	0.43	3.77	4.58	2.47	DPYD
45	GO:0006092 [7]: main pathways of carbohydrate metabolism	3	3	60	90	12126	0.37	3.7	4.42	2.34	ENO2 LDHB TPI1
46	GO:0006405 [7]: RNA-nucleus export	2	2	61	32	12184	0.23	3.55	4.34	2.3	FLJ11196 NUDT11
47	GO:0050657 [6]: nucleic acid transport	2	2	61	33	12183	0.18	3.5	4.28	2.3	FLJ11196 NUDT11
48	GO:0050658 [6]: RNA transport	2	2	61	33	12183	0.18	3.5	4.28	2.3	FLJ11196 NUDT11
49	GO:0051236 [5]: establishment of RNA localization	2	2	61	33	12183	0.18	3.5	4.28	2.3	FLJ11196 NUDT11
50	GO:0006403 [4]: RNA localization	2	2	61	33	12183	0.18	3.5	4.28	2.3	FLJ11196 NUDT11
51	GO:0005975 [5]: carbohydrate metabolism	6	6	57	402	11814	0.17	3.5	4.02	2.18	CHST9 ENO2 HEXB LDHB ST8SIA1 TPI1
52	GO:0051049 [5]: regulation of transport	2	2	61	36	12180	0.03	0	4.12	2.21	BCL3 NUDT11
53	GO:0046470 [9]: phosphatidylcholine metabolism	1	1	62	2	12214	0.03	0	4.18	2.24	PCYT1B
54	GO:0006656 [10]: phosphatidylcholine biosynthesis	1	1	62	2	12214	0.03	0	4.18	2.24	PCYT1B
55	GO:0006629 [5]: lipid metabolism	7	7	56	546	11670	0.01	0	3.79	2.12	ELOVL4 ETNK1 HEXB OSBPL3 PCYT1B ST8SIA1 TPI1
56	GO:0006886 [6]: intracellular protein transport	5	5	58	309	11907	-0.08	0	3.81	2.12	BCL3 DUSP16 LTBP2 SNX2 SSR1
57	GO:0015931 [5]: nucleobase, nucleoside, nucleotide and nucleic acid transport	2	2	61	40	12176	-0.15	0	3.93	2.18	FLJ11196 NUDT11
58	GO:0006665 [7]: sphingolipid metabolism	2	2	61	40	12176	-0.15	0	3.93	2.18	HEXB ST8SIA1
59	GO:0019318 [7]: hexose metabolism	3	3	60	112	12104	-0.15	0	3.86	2.16	ENO2 LDHB TPI1
60	GO:0005996 [6]: monosaccharide metabolism	3	3	60	116	12100	-0.24	0	3.77	2.11	ENO2 LDHB TPI1
61	GO:0042177 [7]: negative regulation of protein catabolism	1	1	62	3	12213	-0.25	0	3.89	2.18	TIMP1
62	GO:0042308 [8]: negative regulation of protein-nucleus import	1	1	62	3	12213	-0.25	0	3.89	2.18	BCL3
63	GO:0042347 [9]: negative regulation of NF-kappaB-nucleus import	1	1	62	3	12213	-0.25	0	3.89	2.18	BCL3
64	GO:0042439 [7]: ethanolamine and derivative metabolism	1	1	62	3	12213	-0.25	0	3.89	2.18	ETNK1
65	GO:0046125 [8]: pyrimidine deoxyribonucleoside metabolism	1	1	62	3	12213	-0.25	0	3.89	2.18	DPYD
66	GO:0046823 [7]: negative regulation of nucleocytoplasmic transport	1	1	62	3	12213	-0.25	0	3.89	2.18	BCL3
67	GO:0046831 [7]: regulation of RNA-nucleus export	1	1	62	3	12213	-0.25	0	3.89	2.18	NUDT11
68	GO:0007253 [8]: cytoplasmic sequestering of NF-kappaB	1	1	62	3	12213	-0.25	0	3.89	2.18	BCL3
69	GO:0009120 [7]: deoxyribonucleoside metabolism	1	1	62	3	12213	-0.25	0	3.89	2.18	DPYD
70	GO:0006066 [5]: alcohol metabolism	4	4	59	216	12000	-0.29	0	3.64	2.04	ENO2 ETNK1 LDHB TPI1
71	GO:0044238 [4]: primary metabolism	39	39	24	6247	5969	-0.42	0	2.87	1.65	ARNTL2 BCL3 CEBPG CHST9 CREBL2 CRSP7 DDX47 DPYD DTX4 DUSP16 ELOVL4 ENO2 ETNK1 FLJ11196 FOXJ2 HEXB IFI16 KIAA1238 LDHB MGC8685 NOTCH3 OCLN OSBPL3 PAPOLG PCYT1B PTP4A2 RAD52 RIOK3 RNF103 RRAGC SFRS4 ST8SIA1 TIMP1 TPI1 TULP3 UBE2B USP4 WNK1 ZNF331
72	GO:0009895 [6]: negative regulation of catabolism	1	1	62	4	12212	-0.47	0	3.67	2.06	TIMP1
73	GO:0006207 [8]: 'de novo' pyrimidine base biosynthesis	1	1	62	4	12212	-0.47	0	3.67	2.06	DPYD
74	GO:0006312 [7]: mitotic recombination	1	1	62	4	12212	-0.47	0	3.67	2.06	RAD52
75	GO:0008654 [8]: phospholipid biosynthesis	2	2	61	50	12166	-0.53	0	3.54	1.96	ETNK1 PCYT1B
76	GO:0006633 [7]: fatty acid biosynthesis	2	2	61	51	12165	-0.56	0	3.5	1.96	ELOVL4 TPI1
77	GO:0006936 [3]: muscle contraction	3	3	60	134	12082	-0.57	0	3.41	1.89	DYSF NMU SSPN
78	GO:0015980 [6]: energy derivation by oxidation of organic compounds	3	3	60	135	12081	-0.59	0	3.39	1.88	ENO2 LDHB TPI1
79	GO:0019856 [7]: pyrimidine base biosynthesis	1	1	62	5	12211	-0.65	0	3.49	1.96	DPYD
80	GO:0030162 [6]: regulation of proteolysis and peptidolysis	1	1	62	5	12211	-0.65	0	3.49	1.96	TIMP1
81	GO:0006611 [8]: protein-nucleus export	1	1	62	5	12211	-0.65	0	3.49	1.96	DUSP16
82	GO:0007243 [6]: protein kinase cascade	4	4	59	248	11968	-0.68	0	3.21	1.84	BCL3 DUSP16 GOLT1B WNK1
83	GO:0044262 [6]: cellular carbohydrate metabolism	4	4	59	254	11962	-0.74	0	3.14	1.79	CHST9 ENO2 LDHB TPI1
84	GO:0006206 [7]: pyrimidine base metabolism	1	1	62	6	12210	-0.79	0	3.34	1.86	DPYD
85	GO:0006213 [7]: pyrimidine nucleoside metabolism	1	1	62	6	12210	-0.79	0	3.34	1.86	DPYD
86	GO:0016053 [6]: organic acid biosynthesis	2	2	61	60	12156	-0.84	0	3.21	1.84	ELOVL4 TPI1
87	GO:0046394 [7]: carboxylic acid biosynthesis	2	2	61	60	12156	-0.84	0	3.21	1.84	ELOVL4 TPI1
88	GO:0050875 [3]: cellular physiological process	52	52	11	9043	3173	-0.84	0	2.55	1.49	ARNTL2 BCL2L13 BCL3 CEBPG CHST9 CREBL2 CRSP7 CSRP2 DDX47 DPYD DTX4 DUSP16 ELOVL4 ENO2 ETNK1 FLJ11196 FOXJ2 FXR1 GOLT1B HEXB IFI16 KIAA1238 LDHB LTBP2 MGC39900 MGC8685 NDUFA9 NOTCH3 NUDT11 OCLN OSBPL3 OSMR PAPOLG PCYT1B PTP4A2 RAD52 RIOK3 RNF103 RRAGC SFRS4 SLC13A4 SLC35E1 SNX2 SSR1 ST8SIA1 TIMP1 TPI1 TULP3 UBE2B USP4 WNK1 ZNF331
89	GO:0042176 [6]: regulation of protein catabolism	1	1	62	7	12209	-0.92	0	3.21	1.84	TIMP1
90	GO:0042345 [9]: regulation of NF-kappaB-nucleus import	1	1	62	7	12209	-0.92	0	3.21	1.84	BCL3
91	GO:0042348 [9]: NF-kappaB-nucleus import	1	1	62	7	12209	-0.92	0	3.21	1.84	BCL3
92	GO:0042992 [9]: negative regulation of transcription factor-nucleus import	1	1	62	7	12209	-0.92	0	3.21	1.84	BCL3
93	GO:0042994 [7]: cytoplasmic sequestering of transcription factor	1	1	62	7	12209	-0.92	0	3.21	1.84	BCL3
94	GO:0006940 [5]: regulation of smooth muscle contraction	1	1	62	7	12209	-0.92	0	3.21	1.84	NMU
95	GO:0007212 [7]: dopamine receptor signaling pathway	1	1	62	7	12209	-0.92	0	3.21	1.84	D4S234E
96	GO:0044237 [4]: cellular metabolism	39	39	24	6526	5690	-0.97	0	2.2	1.35	ARNTL2 BCL3 CEBPG CHST9 CREBL2 CRSP7 DDX47 DPYD DTX4 DUSP16 ELOVL4 ENO2 ETNK1 FLJ11196 FOXJ2 HEXB IFI16 KIAA1238 LDHB MGC8685 NOTCH3 OCLN OSBPL3 PAPOLG PCYT1B PTP4A2 RAD52 RIOK3 RNF103 RRAGC SFRS4 ST8SIA1 TIMP1 TPI1 TULP3 UBE2B USP4 WNK1 ZNF331
97	GO:0050874 [3]: organismal physiological process	5	5	58	1839	10377	-0.99	0	0.03	0.03	ELOVL4 IFI16 IL1R2 NMU SERPING1
98	GO:0051220 [6]: cytoplasmic sequestering of protein	1	1	62	8	12208	-1.04	0	3.1	1.79	BCL3
99	GO:0051223 [6]: regulation of protein transport	1	1	62	8	12208	-1.04	0	3.1	1.79	BCL3
100	GO:0051224 [7]: negative regulation of protein transport	1	1	62	8	12208	-1.04	0	3.1	1.79	BCL3
101	GO:0006098 [8]: pentose-phosphate shunt	1	1	62	8	12208	-1.04	0	3.1	1.79	TPI1
102	GO:0006740 [10]: NADPH regeneration	1	1	62	8	12208	-1.04	0	3.1	1.79	TPI1
103	GO:0007582 [2]: physiological process	58	58	5	10404	1812	-1.08	0	2.53	1.48	ARNTL2 BCL2L13 BCL3 CEBPG CHST9 CREBL2 CRSP7 CSRP2 DDX47 DPYD DTX4 DUSP16 DYSF ELOVL4 ENO2 ETNK1 FLJ11196 FOXJ2 FXR1 GOLT1B HEBP1 HEXB IFI16 IL1R2 KIAA1238 LDHB LTBP2 MGC39900 MGC8685 NDUFA9 NMU NOTCH3 NUDT11 OCLN OSBPL3 OSMR PAPOLG PCYT1B PTP4A2 RAD52 RIOK3 RNF103 RRAGC SERPING1 SFRS4 SLC13A4 SLC35E1 SNX2 SSPN SSR1 ST8SIA1 TIMP1 TPI1 TULP3 UBE2B USP4 WNK1 ZNF331
104	GO:0008283 [4]: cell proliferation	9	9	54	1049	11167	-1.11	0	2.41	1.41	BCL3 CSRP2 IFI16 LTBP2 OSMR RAD52 RIOK3 SSR1 TIMP1
105	GO:0016051 [6]: carbohydrate biosynthesis	2	2	61	72	12144	-1.14	0	2.9	1.66	CHST9 TPI1
106	GO:0046112 [6]: nucleobase biosynthesis	1	1	62	9	12207	-1.14	0	2.99	1.73	DPYD
107	GO:0006509 [9]: membrane protein ectodomain proteolysis	1	1	62	9	12207	-1.14	0	2.99	1.73	TIMP1
108	GO:0006688 [9]: glycosphingolipid biosynthesis	1	1	62	9	12207	-1.14	0	2.99	1.73	ST8SIA1
109	GO:0006739 [9]: NADPH metabolism	1	1	62	9	12207	-1.14	0	2.99	1.73	TPI1
110	GO:0016070 [5]: RNA metabolism	5	5	58	446	11770	-1.23	0	2.51	1.47	DDX47 FLJ11196 PAPOLG RRAGC SFRS4
111	GO:0006810 [4]: transport	14	14	49	1961	10255	-1.23	0	2.08	1.3	BCL3 DUSP16 FLJ11196 GOLT1B LTBP2 MGC8685 NDUFA9 NUDT11 OSBPL3 SLC13A4 SLC35E1 SNX2 SSR1 WNK1
112	GO:0051051 [6]: negative regulation of transport	1	1	62	10	12206	-1.23	0	2.9	1.66	BCL3
113	GO:0008272 [8]: sulfate transport	1	1	62	10	12206	-1.23	0	2.9	1.66	SLC13A4
114	GO:0051234 [4]: establishment of localization	14	14	49	1963	10253	-1.24	0	2.07	1.3	BCL3 DUSP16 FLJ11196 GOLT1B LTBP2 MGC8685 NDUFA9 NUDT11 OSBPL3 SLC13A4 SLC35E1 SNX2 SSR1 WNK1
115	GO:0051179 [3]: localization	14	14	49	1971	10245	-1.25	0	2.05	1.28	BCL3 DUSP16 FLJ11196 GOLT1B LTBP2 MGC8685 NDUFA9 NUDT11 OSBPL3 SLC13A4 SLC35E1 SNX2 SSR1 WNK1
116	GO:0006644 [7]: phospholipid metabolism	2	2	61	79	12137	-1.28	0	2.74	1.62	ETNK1 PCYT1B
117	GO:0030224 [5]: monocyte differentiation	1	1	62	11	12205	-1.31	0	2.82	1.64	IFI16
118	GO:0042306 [7]: regulation of protein-nucleus import	1	1	62	11	12205	-1.31	0	2.82	1.64	BCL3
119	GO:0042990 [8]: regulation of transcription factor-nucleus import	1	1	62	11	12205	-1.31	0	2.82	1.64	BCL3
120	GO:0042991 [8]: transcription factor-nucleus import	1	1	62	11	12205	-1.31	0	2.82	1.64	BCL3
121	GO:0045185 [5]: maintenance of protein localization	1	1	62	11	12205	-1.31	0	2.82	1.64	BCL3
122	GO:0009112 [6]: nucleobase metabolism	1	1	62	11	12205	-1.31	0	2.82	1.64	DPYD
123	GO:0006139 [5]: nucleobase, nucleoside, nucleotide and nucleic acid metabolism	19	19	44	2948	9268	-1.35	0	1.79	1.13	ARNTL2 BCL3 CEBPG CREBL2 CRSP7 DDX47 DPYD FLJ11196 FOXJ2 IFI16 NOTCH3 PAPOLG RAD52 RRAGC SFRS4 TPI1 TULP3 UBE2B ZNF331
124	GO:0050877 [4]: neurophysiological process	1	1	62	807	11409	-1.36	0	0.01	0.01	ELOVL4
125	GO:0050794 [3]: regulation of cellular process	7	7	56	785	11431	-1.36	0	2.21	1.36	BCL2L13 BCL3 GOLT1B NUDT11 SSR1 TIMP1 WNK1
126	GO:0015031 [5]: protein transport	5	5	58	472	11744	-1.38	0	2.33	1.37	BCL3 DUSP16 LTBP2 SNX2 SSR1
127	GO:0030166 [7]: proteoglycan biosynthesis	1	1	62	12	12204	-1.39	0	2.74	1.62	CHST9
128	GO:0045047 [6]: protein-ER targeting	1	1	62	12	12204	-1.39	0	2.74	1.62	SSR1
129	GO:0000188 [8]: inactivation of MAPK	1	1	62	12	12204	-1.39	0	2.74	1.62	DUSP16
130	GO:0006613 [7]: cotranslational protein-membrane targeting	1	1	62	12	12204	-1.39	0	2.74	1.62	SSR1
131	GO:0009247 [8]: glycolipid biosynthesis	1	1	62	12	12204	-1.39	0	2.74	1.62	ST8SIA1
132	GO:0045184 [5]: establishment of protein localization	5	5	58	474	11742	-1.39	0	2.32	1.37	BCL3 DUSP16 LTBP2 SNX2 SSR1
133	GO:0051235 [4]: maintenance of localization	1	1	62	13	12203	-1.46	0	2.67	1.56	BCL3
134	GO:0008104 [4]: protein localization	5	5	58	487	11729	-1.46	0	2.23	1.37	BCL3 DUSP16 LTBP2 SNX2 SSR1
135	GO:0007242 [5]: intracellular signaling cascade	8	8	55	983	11233	-1.47	0	2.02	1.28	ARHGEF3 BCL3 DUSP16 GOLT1B NUDT11 RRAGC SNX2 WNK1
136	GO:0006814 [8]: sodium ion transport	2	2	61	92	12124	-1.52	0	2.48	1.46	NDUFA9 SLC13A4
137	GO:0009894 [5]: regulation of catabolism	1	1	62	14	12202	-1.52	0	2.6	1.52	TIMP1
138	GO:0030148 [8]: sphingolipid biosynthesis	1	1	62	14	12202	-1.52	0	2.6	1.52	ST8SIA1
139	GO:0006094 [8]: gluconeogenesis	1	1	62	14	12202	-1.52	0	2.6	1.52	TPI1
140	GO:0006302 [7]: double-strand break repair	1	1	62	14	12202	-1.52	0	2.6	1.52	RAD52
141	GO:0008152 [3]: metabolism	39	39	24	6926	5290	-1.53	0	1.42	0.85	ARNTL2 BCL3 CEBPG CHST9 CREBL2 CRSP7 DDX47 DPYD DTX4 DUSP16 ELOVL4 ENO2 ETNK1 FLJ11196 FOXJ2 HEXB IFI16 KIAA1238 LDHB MGC8685 NOTCH3 OCLN OSBPL3 PAPOLG PCYT1B PTP4A2 RAD52 RIOK3 RNF103 RRAGC SFRS4 ST8SIA1 TIMP1 TPI1 TULP3 UBE2B USP4 WNK1 ZNF331
142	GO:0030154 [3]: cell differentiation	3	3	60	211	12005	-1.54	0	2.33	1.37	CSRP2 IFI16 NOTCH3
143	GO:0019722 [7]: calcium-mediated signaling	1	1	62	15	12201	-1.58	0	2.54	1.49	NUDT11
144	GO:0006769 [8]: nicotinamide metabolism	1	1	62	15	12201	-1.58	0	2.54	1.49	TPI1
145	GO:0006396 [6]: RNA processing	4	4	59	364	11852	-1.63	0	2.12	1.31	FLJ11196 PAPOLG RRAGC SFRS4
146	GO:0006612 [8]: protein-membrane targeting	1	1	62	16	12200	-1.64	0	2.48	1.46	SSR1
147	GO:0007417 [6]: central nervous system development	2	2	61	103	12113	-1.68	0	2.29	1.37	CHST9 RNF103
148	GO:0030099 [4]: myeloid blood cell differentiation	1	1	62	17	12199	-1.69	0	2.42	1.41	IFI16
149	GO:0007249 [7]: I-kappaB kinase/NF-kappaB cascade	2	2	61	107	12109	-1.73	0	2.23	1.37	BCL3 GOLT1B
150	GO:0007131 [7]: meiotic recombination	1	1	62	18	12198	-1.74	0	2.37	1.37	RAD52
151	GO:0019362 [7]: pyridine nucleotide metabolism	1	1	62	19	12197	-1.78	0	2.32	1.37	TPI1
152	GO:0007059 [7]: chromosome segregation	1	1	62	19	12197	-1.78	0	2.32	1.37	RIOK3
153	GO:0051244 [4]: regulation of cellular physiological process	5	5	58	562	11654	-1.8	0	1.8	1.13	BCL2L13 BCL3 NUDT11 SSR1 TIMP1
154	GO:0006464 [7]: protein modification	10	10	53	1499	10717	-1.81	0	1.42	0.85	DTX4 DUSP16 KIAA1238 PTP4A2 RIOK3 RNF103 ST8SIA1 UBE2B USP4 WNK1
155	GO:0043170 [4]: macromolecule metabolism	18	18	45	3128	9088	-1.81	0	1.08	0.64	CHST9 DTX4 DUSP16 ENO2 HEXB KIAA1238 LDHB MGC8685 OCLN PTP4A2 RIOK3 RNF103 ST8SIA1 TIMP1 TPI1 UBE2B USP4 WNK1
156	GO:0019319 [8]: hexose biosynthesis	1	1	62	20	12196	-1.83	0	2.28	1.37	TPI1
157	GO:0046165 [6]: alcohol biosynthesis	1	1	62	20	12196	-1.83	0	2.28	1.37	TPI1
158	GO:0046364 [7]: monosaccharide biosynthesis	1	1	62	20	12196	-1.83	0	2.28	1.37	TPI1
159	GO:0046474 [9]: glycerophospholipid biosynthesis	1	1	62	20	12196	-1.83	0	2.28	1.37	PCYT1B
160	GO:0006100 [8]: tricarboxylic acid cycle intermediate metabolism	1	1	62	20	12196	-1.83	0	2.28	1.37	LDHB
161	GO:0007266 [7]: Rho protein signal transduction	1	1	62	20	12196	-1.83	0	2.28	1.37	ARHGEF3
162	GO:0044260 [5]: cellular macromolecule metabolism	17	17	46	2969	9247	-1.85	0	1.03	0.63	CHST9 DTX4 DUSP16 ENO2 KIAA1238 LDHB MGC8685 OCLN PTP4A2 RIOK3 RNF103 ST8SIA1 TIMP1 TPI1 UBE2B USP4 WNK1
163	GO:0008284 [6]: positive regulation of cell proliferation	2	2	61	117	12099	-1.86	0	2.08	1.3	SSR1 TIMP1
164	GO:0042401 [7]: biogenic amine biosynthesis	1	1	62	21	12195	-1.87	0	2.23	1.37	ETNK1
165	GO:0046785 [8]: microtubule polymerization	1	1	62	21	12195	-1.87	0	2.23	1.37	MGC8685
166	GO:0006029 [7]: proteoglycan metabolism	1	1	62	21	12195	-1.87	0	2.23	1.37	CHST9
167	GO:0007127 [9]: meiosis I	1	1	62	21	12195	-1.87	0	2.23	1.37	RAD52
168	GO:0007128 [10]: meiotic prophase I	1	1	62	21	12195	-1.87	0	2.23	1.37	RAD52
169	GO:0009306 [4]: protein secretion	1	1	62	21	12195	-1.87	0	2.23	1.37	LTBP2
170	GO:0006350 [6]: transcription	12	12	51	1957	10259	-1.89	0	1.19	0.7	ARNTL2 BCL3 CEBPG CREBL2 CRSP7 FOXJ2 IFI16 NOTCH3 PAPOLG RRAGC TULP3 ZNF331
171	GO:0007165 [4]: signal transduction	16	16	47	2810	9406	-1.9	0	0.99	0.61	ARHGEF3 ARNTL2 BCL3 CREBL2 D4S234E DUSP16 GOLT1B LTBP2 NMU NUDT11 OSMR PPP2R5A RRAGC SNX2 TULP3 WNK1
172	GO:0051242 [5]: positive regulation of cellular physiological process	3	3	60	258	11958	-1.9	0	1.9	1.21	BCL2L13 SSR1 TIMP1
173	GO:0016049 [4]: cell growth	2	2	61	121	12095	-1.91	0	2.03	1.28	CSRP2 RRAGC
174	GO:0008361 [5]: regulation of cell size	2	2	61	121	12095	-1.91	0	2.03	1.28	CSRP2 RRAGC
175	GO:0050789 [2]: regulation of biological process	16	16	47	2851	9365	-1.92	0	0.92	0.57	ARNTL2 BCL2L13 BCL3 CEBPG CRSP7 FOXJ2 GOLT1B IFI16 NMU NOTCH3 NUDT11 SSR1 TIMP1 TULP3 WNK1 ZNF331
176	GO:0006470 [8]: protein amino acid dephosphorylation	2	2	61	122	12094	-1.92	0	2.02	1.28	DUSP16 PTP4A2
177	GO:0043280 [5]: positive regulation of caspase activity	1	1	62	23	12193	-1.95	0	2.15	1.33	BCL2L13
178	GO:0043281 [4]: regulation of caspase activity	1	1	62	23	12193	-1.95	0	2.15	1.33	BCL2L13
179	GO:0006733 [7]: oxidoreduction coenzyme metabolism	1	1	62	23	12193	-1.95	0	2.15	1.33	TPI1
180	GO:0006919 [6]: caspase activation	1	1	62	23	12193	-1.95	0	2.15	1.33	BCL2L13
181	GO:0007154 [3]: cell communication	18	18	45	3457	8759	-1.95	0	0.64	0.42	ARHGEF3 ARNTL2 BCL3 CREBL2 D4S234E DUSP16 GOLT1B ICAM1 LTBP2 NMU NUDT11 OSMR PPP2R5A RRAGC SNX2 SSPN TULP3 WNK1
182	GO:0009058 [4]: biosynthesis	7	7	56	982	11234	-1.95	0	1.42	0.85	CHST9 DPYD ELOVL4 ETNK1 PCYT1B ST8SIA1 TPI1
183	GO:0009605 [4]: response to external stimulus	4	4	59	1259	10957	-1.95	0	0.11	0.09	ELOVL4 IFI16 SERPING1 SLC13A4
184	GO:0042398 [6]: amino acid derivative biosynthesis	1	1	62	24	12192	-1.98	0	2.11	1.31	ETNK1
185	GO:0016311 [7]: dephosphorylation	2	2	61	128	12088	-1.99	0	1.94	1.24	DUSP16 PTP4A2
186	GO:0050791 [3]: regulation of physiological process	14	14	49	2539	9677	-2	0	0.82	0.51	ARNTL2 BCL2L13 BCL3 CEBPG CRSP7 FOXJ2 IFI16 NMU NOTCH3 NUDT11 SSR1 TIMP1 TULP3 ZNF331
187	GO:0007166 [5]: cell surface receptor linked signal transduction	5	5	58	1416	10800	-2.01	0	0.14	0.12	D4S234E LTBP2 NMU OSMR TULP3
188	GO:0042446 [6]: hormone biosynthesis	1	1	62	25	12191	-2.01	0	2.08	1.3	CHST9
189	GO:0051248 [6]: negative regulation of protein metabolism	1	1	62	25	12191	-2.01	0	2.08	1.3	TIMP1
190	GO:0006939 [4]: smooth muscle contraction	1	1	62	25	12191	-2.01	0	2.08	1.3	NMU
191	GO:0050896 [3]: response to stimulus	8	8	55	1936	10280	-2.01	0	0.22	0.18	CRSP7 ELOVL4 IFI16 IL1R2 RAD52 SERPING1 SLC13A4 UBE2B
192	GO:0019538 [5]: protein metabolism	14	14	49	2794	9422	-2.03	0	0.51	0.38	CHST9 DTX4 DUSP16 KIAA1238 MGC8685 OCLN PTP4A2 RIOK3 RNF103 ST8SIA1 TIMP1 UBE2B USP4 WNK1
193	GO:0044267 [6]: cellular protein metabolism	14	14	49	2773	9443	-2.04	0	0.54	0.38	CHST9 DTX4 DUSP16 KIAA1238 MGC8685 OCLN PTP4A2 RIOK3 RNF103 ST8SIA1 TIMP1 UBE2B USP4 WNK1
194	GO:0009116 [6]: nucleoside metabolism	1	1	62	26	12190	-2.04	0	2.04	1.28	DPYD
195	GO:0044248 [5]: cellular catabolism	6	6	57	829	11387	-2.05	0	1.36	0.82	DPYD ENO2 LDHB TIMP1 TPI1 USP4
196	GO:0006650 [8]: glycerophospholipid metabolism	1	1	62	27	12189	-2.08	0	2.01	1.28	PCYT1B
197	GO:0006937 [4]: regulation of muscle contraction	1	1	62	27	12189	-2.08	0	2.01	1.28	NMU
198	GO:0006631 [6]: fatty acid metabolism	2	2	61	141	12075	-2.12	0	1.79	1.13	ELOVL4 TPI1
199	GO:0007186 [6]: G-protein coupled receptor protein signaling pathway	3	3	60	991	11225	-2.13	0	0.11	0.09	D4S234E NMU TULP3
200	GO:0030203 [7]: glycosaminoglycan metabolism	1	1	62	29	12187	-2.13	0	1.94	1.24	CHST9
201	GO:0006958 [7]: complement activation, classical pathway	1	1	62	29	12187	-2.13	0	1.94	1.24	SERPING1
202	GO:0007179 [8]: transforming growth factor beta receptor signaling pathway	1	1	62	29	12187	-2.13	0	1.94	1.24	LTBP2
203	GO:0009987 [2]: cellular process	58	58	5	10889	1327	-2.15	0	1.18	0.7	ARHGEF3 ARNTL2 BCL2L13 BCL3 CEBPG CHST9 CREBL2 CRSP7 CSRP2 D4S234E DDX47 DPYD DTX4 DUSP16 ELOVL4 ENO2 ETNK1 FLJ11196 FOXJ2 FXR1 GOLT1B HEXB ICAM1 IFI16 KIAA1238 LDHB LTBP2 MGC39900 MGC8685 NDUFA9 NMU NOTCH3 NUDT11 OCLN OSBPL3 OSMR PAPOLG PCYT1B PPP2R5A PTP4A2 RAD52 RIOK3 RNF103 RRAGC SFRS4 SLC13A4 SLC35E1 SNX2 SSPN SSR1 ST8SIA1 TIMP1 TPI1 TULP3 UBE2B USP4 WNK1 ZNF331
204	GO:0019222 [4]: regulation of metabolism	10	10	53	2028	10188	-2.16	0	0.49	0.38	ARNTL2 BCL3 CEBPG CRSP7 FOXJ2 IFI16 NOTCH3 TIMP1 TULP3 ZNF331
205	GO:0006022 [6]: aminoglycan metabolism	1	1	62	30	12186	-2.16	0	1.91	1.22	CHST9
206	GO:0006767 [6]: water-soluble vitamin metabolism	1	1	62	30	12186	-2.16	0	1.91	1.22	TPI1
207	GO:0043283 [4]: biopolymer metabolism	9	9	54	1602	10614	-2.17	0	0.81	0.51	DDX47 FLJ11196 PAPOLG RAD52 RRAGC SFRS4 TIMP1 UBE2B USP4
208	GO:0007275 [2]: development	8	8	55	1779	10437	-2.17	0	0.33	0.27	CHST9 CSRP2 GPM6B IFI16 NOTCH3 RNF103 RRAGC TIMP1
209	GO:0019219 [5]: regulation of nucleobase, nucleoside, nucleotide and nucleic acid metabolism	9	9	54	1894	10322	-2.17	0	0.42	0.33	ARNTL2 BCL3 CEBPG CRSP7 FOXJ2 IFI16 NOTCH3 TULP3 ZNF331
210	GO:0045449 [6]: regulation of transcription	9	9	54	1868	10348	-2.18	0	0.44	0.36	ARNTL2 BCL3 CEBPG CRSP7 FOXJ2 IFI16 NOTCH3 TULP3 ZNF331
211	GO:0044265 [6]: cellular macromolecule catabolism	5	5	58	690	11526	-2.18	0	1.26	0.74	ENO2 LDHB TIMP1 TPI1 USP4
212	GO:0006351 [7]: transcription, DNA-dependent	9	9	54	1860	10356	-2.19	0	0.45	0.36	ARNTL2 BCL3 CEBPG CRSP7 FOXJ2 IFI16 NOTCH3 TULP3 ZNF331
213	GO:0009581 [5]: detection of external stimulus	1	1	62	594	11622	-2.19	0	0.04	0.04	ELOVL4
214	GO:0009056 [4]: catabolism	6	6	57	903	11313	-2.19	0	1.13	0.67	DPYD ENO2 LDHB TIMP1 TPI1 USP4
215	GO:0009653 [3]: morphogenesis	7	7	56	1143	11073	-2.2	0	0.98	0.6	CHST9 CSRP2 GPM6B IFI16 NOTCH3 RNF103 RRAGC
216	GO:0006355 [7]: regulation of transcription, DNA-dependent	9	9	54	1804	10412	-2.2	0	0.52	0.38	ARNTL2 BCL3 CEBPG CRSP7 FOXJ2 IFI16 NOTCH3 TULP3 ZNF331
217	GO:0040007 [3]: growth	2	2	61	152	12064	-2.21	0	1.68	1.04	CSRP2 RRAGC
218	GO:0006367 [9]: transcription initiation from Pol II promoter	1	1	62	32	12184	-2.21	0	1.86	1.18	CRSP7
219	GO:0009057 [5]: macromolecule catabolism	5	5	58	705	11511	-2.22	0	1.21	0.71	ENO2 LDHB TIMP1 TPI1 USP4
220	GO:0044249 [5]: cellular biosynthesis	6	6	57	938	11278	-2.24	0	1.03	0.63	CHST9 DPYD ELOVL4 ETNK1 ST8SIA1 TPI1
221	GO:0000902 [4]: cellular morphogenesis	2	2	61	160	12056	-2.26	0	1.6	0.97	CSRP2 RRAGC
222	GO:0043119 [4]: positive regulation of physiological process	3	3	60	334	11882	-2.29	0	1.39	0.84	BCL2L13 SSR1 TIMP1
223	GO:0007600 [5]: sensory perception	1	1	62	563	11653	-2.29	0	0.05	0.04	ELOVL4
224	GO:0007178 [7]: transmembrane receptor protein serine/threonine kinase signaling pathway	1	1	62	36	12180	-2.31	0	1.75	1.09	LTBP2
225	GO:0006512 [8]: ubiquitin cycle	4	4	59	543	11673	-2.32	0	1.18	0.7	DTX4 RNF103 UBE2B USP4
226	GO:0009615 [6]: response to virus	1	1	62	38	12178	-2.35	0	1.7	1.06	IFI16
227	GO:0051258 [7]: protein polymerization	1	1	62	38	12178	-2.35	0	1.7	1.06	MGC8685
228	GO:0006956 [6]: complement activation	1	1	62	38	12178	-2.35	0	1.7	1.06	SERPING1
229	GO:0006091 [5]: generation of precursor metabolites and energy	4	4	59	565	11651	-2.36	0	1.1	0.65	DPYD ENO2 LDHB TPI1
230	GO:0016043 [4]: cell organization and biogenesis	5	5	58	820	11396	-2.39	0	0.87	0.53	CSRP2 KIAA1238 MGC39900 MGC8685 RRAGC
231	GO:0006281 [6]: DNA repair	2	2	61	180	12036	-2.4	0	1.43	0.85	RAD52 UBE2B
232	GO:0006950 [4]: response to stress	5	5	58	845	11371	-2.41	0	0.81	0.51	IFI16 RAD52 SERPING1 SLC13A4 UBE2B
233	GO:0006412 [6]: protein biosynthesis	1	1	62	530	11686	-2.42	0	0.06	0.05	ST8SIA1
234	GO:0009887 [4]: organogenesis	5	5	58	919	11297	-2.45	0	0.66	0.43	CHST9 CSRP2 GPM6B IFI16 RNF103
235	GO:0048513 [3]: organ development	5	5	58	919	11297	-2.45	0	0.66	0.43	CHST9 CSRP2 GPM6B IFI16 RNF103
236	GO:0006766 [5]: vitamin metabolism	1	1	62	43	12173	-2.45	0	1.6	0.97	TPI1
237	GO:0009607 [4]: response to biotic stimulus	5	5	58	953	11263	-2.46	0	0.6	0.4	CRSP7 IFI16 IL1R2 SERPING1 SLC13A4
238	GO:0006576 [6]: biogenic amine metabolism	1	1	62	44	12172	-2.47	0	1.58	0.96	ETNK1
239	GO:0007126 [8]: meiosis	1	1	62	44	12172	-2.47	0	1.58	0.96	RAD52
240	GO:0008380 [7]: RNA splicing	2	2	61	196	12020	-2.49	0	1.31	0.78	RRAGC SFRS4
241	GO:0007399 [5]: neurogenesis	3	3	60	400	11816	-2.5	0	1.07	0.64	CHST9 GPM6B RNF103
242	GO:0042445 [5]: hormone metabolism	1	1	62	46	12170	-2.5	0	1.54	0.93	CHST9
243	GO:0008632 [7]: apoptotic program	1	1	62	46	12170	-2.5	0	1.54	0.93	BCL2L13
244	GO:0006974 [5]: response to DNA damage stimulus	2	2	61	199	12017	-2.5	0	1.29	0.77	RAD52 UBE2B
245	GO:0007046 [7]: ribosome biogenesis	1	1	62	48	12168	-2.53	0	1.5	0.9	KIAA1238
246	GO:0007049 [5]: cell cycle	4	4	59	709	11507	-2.54	0	0.69	0.45	BCL3 LTBP2 RAD52 RIOK3
247	GO:0006352 [8]: transcription initiation	1	1	62	49	12167	-2.54	0	1.48	0.89	CRSP7
248	GO:0006952 [5]: defense response	4	4	59	834	11382	-2.55	0	0.46	0.36	CRSP7 IFI16 IL1R2 SERPING1
249	GO:0006793 [5]: phosphorus metabolism	4	4	59	778	11438	-2.56	0	0.55	0.38	DUSP16 PTP4A2 RIOK3 WNK1
250	GO:0006796 [6]: phosphate metabolism	4	4	59	778	11438	-2.56	0	0.55	0.38	DUSP16 PTP4A2 RIOK3 WNK1
251	GO:0009719 [4]: response to endogenous stimulus	2	2	61	212	12004	-2.56	0	1.2	0.71	RAD52 UBE2B
252	GO:0006575 [6]: amino acid derivative metabolism	1	1	62	50	12166	-2.56	0	1.46	0.87	ETNK1
253	GO:0016310 [7]: phosphorylation	2	2	61	635	11581	-2.57	0	0.17	0.14	RIOK3 WNK1
254	GO:0012501 [5]: programmed cell death	3	3	60	439	11777	-2.57	0	0.92	0.57	BCL2L13 FXR1 RRAGC
255	GO:0006915 [6]: apoptosis	3	3	60	437	11779	-2.57	0	0.93	0.57	BCL2L13 FXR1 RRAGC
256	GO:0006955 [4]: immune response	3	3	60	744	11472	-2.58	0	0.29	0.24	IFI16 IL1R2 SERPING1
257	GO:0046483 [5]: heterocycle metabolism	1	1	62	53	12163	-2.6	0	1.41	0.85	DPYD
258	GO:0009613 [5]: response to pest, pathogen or parasite	3	3	60	468	11748	-2.61	0	0.83	0.51	IFI16 SERPING1 SLC13A4
259	GO:0042254 [6]: ribosome biogenesis and assembly	1	1	62	54	12162	-2.61	0	1.4	0.84	KIAA1238
260	GO:0007586 [4]: digestion	1	1	62	54	12162	-2.61	0	1.4	0.84	NMU
261	GO:0008219 [4]: cell death	3	3	60	467	11749	-2.61	0	0.83	0.51	BCL2L13 FXR1 RRAGC
262	GO:0016265 [3]: death	3	3	60	471	11745	-2.62	0	0.82	0.51	BCL2L13 FXR1 RRAGC
263	GO:0006811 [5]: ion transport	3	3	60	701	11515	-2.63	0	0.34	0.27	NDUFA9 SLC13A4 WNK1
264	GO:0043285 [5]: biopolymer catabolism	2	2	61	604	11612	-2.63	0	0.19	0.16	TIMP1 USP4
265	GO:0030163 [6]: protein catabolism	2	2	61	597	11619	-2.63	0	0.2	0.17	TIMP1 USP4
266	GO:0043207 [5]: response to external biotic stimulus	3	3	60	499	11717	-2.65	0	0.74	0.47	IFI16 SERPING1 SLC13A4
267	GO:0006996 [5]: organelle organization and biogenesis	3	3	60	671	11545	-2.65	0	0.39	0.31	KIAA1238 MGC39900 MGC8685
268	GO:0006397 [7]: mRNA processing	2	2	61	235	11981	-2.65	0	1.07	0.64	PAPOLG SFRS4
269	GO:0007264 [6]: small GTPase mediated signal transduction	2	2	61	239	11977	-2.66	0	1.05	0.63	ARHGEF3 RRAGC
270	GO:0006869 [5]: lipid transport	1	1	62	58	12158	-2.67	0	1.34	0.8	OSBPL3
271	GO:0044257 [7]: cellular protein catabolism	2	2	61	582	11634	-2.67	0	0.21	0.18	TIMP1 USP4
272	GO:0006508 [8]: proteolysis and peptidolysis	2	2	61	582	11634	-2.67	0	0.21	0.18	TIMP1 USP4
273	GO:0007155 [4]: cell adhesion	2	2	61	580	11636	-2.67	0	0.21	0.18	ICAM1 SSPN
274	GO:0009059 [5]: macromolecule biosynthesis	3	3	60	590	11626	-2.68	0	0.52	0.38	CHST9 ST8SIA1 TPI1
275	GO:0046903 [3]: secretion	1	1	62	60	12156	-2.69	0	1.31	0.78	LTBP2
276	GO:0051170 [7]: nuclear import	1	1	62	61	12155	-2.7	0	1.3	0.77	BCL3
277	GO:0006606 [7]: protein-nucleus import	1	1	62	61	12155	-2.7	0	1.3	0.77	BCL3
278	GO:0016071 [6]: mRNA metabolism	2	2	61	254	11962	-2.71	0	0.97	0.6	PAPOLG SFRS4
279	GO:0042127 [5]: regulation of cell proliferation	2	2	61	258	11958	-2.71	0	0.95	0.59	SSR1 TIMP1
280	GO:0006366 [8]: transcription from Pol II promoter	1	1	62	429	11787	-2.73	0	0.11	0.09	CRSP7
281	GO:0006468 [8]: protein amino acid phosphorylation	2	2	61	535	11681	-2.74	0	0.26	0.21	RIOK3 WNK1
282	GO:0006259 [5]: DNA metabolism	2	2	61	536	11680	-2.75	0	0.26	0.21	RAD52 UBE2B
283	GO:0051246 [5]: regulation of protein metabolism	1	1	62	67	12149	-2.76	0	1.22	0.72	TIMP1
284	GO:0006310 [6]: DNA recombination	1	1	62	67	12149	-2.76	0	1.22	0.72	RAD52
285	GO:0007028 [5]: cytoplasm organization and biogenesis	1	1	62	67	12149	-2.76	0	1.22	0.72	KIAA1238
286	GO:0015672 [7]: monovalent inorganic cation transport	2	2	61	289	11927	-2.78	0	0.82	0.51	NDUFA9 SLC13A4
287	GO:0030097 [5]: hemopoiesis	1	1	62	71	12145	-2.8	0	1.17	0.7	IFI16
288	GO:0016192 [5]: vesicle-mediated transport	2	2	61	297	11919	-2.8	0	0.78	0.49	GOLT1B SNX2
289	GO:0017038 [6]: protein import	1	1	62	72	12144	-2.8	0	1.16	0.7	BCL3
290	GO:0009309 [6]: amine biosynthesis	1	1	62	72	12144	-2.8	0	1.16	0.7	ETNK1
291	GO:0016567 [9]: protein ubiquitination	2	2	61	303	11913	-2.81	0	0.76	0.48	DTX4 RNF103
292	GO:0009308 [5]: amine metabolism	2	2	61	309	11907	-2.81	0	0.74	0.47	CHST9 ETNK1
293	GO:0006812 [6]: cation transport	2	2	61	468	11748	-2.82	0	0.36	0.28	NDUFA9 SLC13A4
294	GO:0007010 [6]: cytoskeleton organization and biogenesis	2	2	61	324	11892	-2.84	0	0.69	0.45	MGC39900 MGC8685
295	GO:0007218 [7]: neuropeptide signaling pathway	1	1	62	76	12140	-2.84	0	1.12	0.66	NMU
296	GO:0030001 [7]: metal ion transport	2	2	61	342	11874	-2.85	0	0.63	0.42	NDUFA9 SLC13A4
297	GO:0043118 [4]: negative regulation of physiological process	2	2	61	417	11799	-2.86	0	0.45	0.36	BCL3 TIMP1
298	GO:0043123 [6]: positive regulation of I-kappaB kinase/NF-kappaB cascade	1	1	62	78	12138	-2.86	0	1.09	0.65	GOLT1B
299	GO:0019752 [6]: carboxylic acid metabolism	2	2	61	410	11806	-2.86	0	0.46	0.36	ELOVL4 TPI1
300	GO:0006082 [5]: organic acid metabolism	2	2	61	412	11804	-2.86	0	0.46	0.36	ELOVL4 TPI1
301	GO:0000165 [7]: MAPKKK cascade	1	1	62	80	12136	-2.87	0	1.07	0.64	DUSP16
302	GO:0000074 [6]: regulation of cell cycle	2	2	61	396	11820	-2.87	0	0.49	0.38	BCL3 LTBP2
303	GO:0043122 [5]: regulation of I-kappaB kinase/NF-kappaB cascade	1	1	62	81	12135	-2.88	0	1.06	0.64	GOLT1B
304	GO:0030705 [6]: cytoskeleton-dependent intracellular transport	1	1	62	85	12131	-2.9	0	1.03	0.63	MGC8685
305	GO:0043085 [4]: positive regulation of enzyme activity	1	1	62	85	12131	-2.9	0	1.03	0.63	BCL2L13
306	GO:0007018 [7]: microtubule-based movement	1	1	62	85	12131	-2.9	0	1.03	0.63	MGC8685
307	GO:0007596 [4]: blood coagulation	1	1	62	84	12132	-2.9	0	1.04	0.63	SERPING1
308	GO:0050817 [3]: coagulation	1	1	62	88	12128	-2.92	0	1	0.61	SERPING1
309	GO:0009967 [5]: positive regulation of signal transduction	1	1	62	89	12127	-2.93	0	0.99	0.61	GOLT1B
310	GO:0006725 [5]: aromatic compound metabolism	1	1	62	89	12127	-2.93	0	0.99	0.61	DPYD
311	GO:0006118 [6]: electron transport	1	1	62	354	11862	-2.93	0	0.17	0.14	DPYD
312	GO:0007599 [5]: hemostasis	1	1	62	90	12126	-2.94	0	0.98	0.61	SERPING1
313	GO:0019935 [7]: cyclic-nucleotide-mediated signaling	1	1	62	98	12118	-2.98	0	0.92	0.57	NUDT11
314	GO:0050878 [4]: regulation of body fluids	1	1	62	100	12116	-2.99	0	0.9	0.56	SERPING1
315	GO:0008015 [4]: circulation	1	1	62	105	12111	-3	0	0.86	0.53	SERPING1
316	GO:0006486 [8]: protein amino acid glycosylation	1	1	62	109	12107	-3.03	0	0.84	0.51	ST8SIA1
317	GO:0019941 [9]: modification-dependent protein catabolism	1	1	62	113	12103	-3.05	0	0.81	0.51	USP4
318	GO:0006511 [10]: ubiquitin-dependent protein catabolism	1	1	62	113	12103	-3.05	0	0.81	0.51	USP4
319	GO:0009101 [7]: glycoprotein biosynthesis	1	1	62	115	12101	-3.05	0	0.8	0.5	ST8SIA1
320	GO:0016064 [6]: humoral defense mechanism (sensu Vertebrata)	1	1	62	118	12098	-3.06	0	0.78	0.49	SERPING1
321	GO:0006732 [6]: coenzyme metabolism	1	1	62	119	12097	-3.07	0	0.77	0.49	TPI1
322	GO:0012502 [7]: induction of programmed cell death	1	1	62	122	12094	-3.08	0	0.75	0.48	BCL2L13
323	GO:0006917 [8]: induction of apoptosis	1	1	62	122	12094	-3.08	0	0.75	0.48	BCL2L13
324	GO:0006897 [6]: endocytosis	1	1	62	126	12090	-3.08	0	0.73	0.47	SNX2
325	GO:0043068 [6]: positive regulation of programmed cell death	1	1	62	130	12086	-3.09	0	0.71	0.46	BCL2L13
326	GO:0043065 [7]: positive regulation of apoptosis	1	1	62	129	12087	-3.09	0	0.71	0.46	BCL2L13
327	GO:0008202 [6]: steroid metabolism	1	1	62	128	12088	-3.09	0	0.72	0.46	OSBPL3
328	GO:0009100 [7]: glycoprotein metabolism	1	1	62	132	12084	-3.11	0	0.7	0.45	ST8SIA1
329	GO:0051243 [5]: negative regulation of cellular physiological process	1	1	62	264	11952	-3.11	0	0.29	0.24	BCL3
330	GO:0006519 [5]: amino acid and derivative metabolism	1	1	62	264	11952	-3.11	0	0.29	0.24	ETNK1
331	GO:0045045 [5]: secretory pathway	1	1	62	139	12077	-3.11	0	0.66	0.43	SSR1
332	GO:0051186 [5]: cofactor metabolism	1	1	62	143	12073	-3.12	0	0.64	0.42	TPI1
333	GO:0007017 [7]: microtubule-based process	1	1	62	143	12073	-3.12	0	0.64	0.42	MGC8685
334	GO:0042981 [6]: regulation of apoptosis	1	1	62	249	11967	-3.13	0	0.32	0.25	BCL2L13
335	GO:0043067 [5]: regulation of programmed cell death	1	1	62	251	11965	-3.13	0	0.31	0.25	BCL2L13
336	GO:0007517 [5]: muscle development	1	1	62	146	12070	-3.13	0	0.63	0.42	CSRP2
337	GO:0015698 [7]: inorganic anion transport	1	1	62	144	12072	-3.13	0	0.64	0.42	SLC13A4
338	GO:0007167 [6]: enzyme linked receptor protein signaling pathway	1	1	62	150	12066	-3.14	0	0.61	0.41	LTBP2
339	GO:0009892 [5]: negative regulation of metabolism	1	1	62	155	12061	-3.14	0	0.59	0.4	TIMP1
340	GO:0050793 [3]: regulation of development	1	1	62	154	12062	-3.14	0	0.59	0.4	NOTCH3
341	GO:0000280 [7]: nuclear division	1	1	62	165	12051	-3.15	0	0.55	0.38	RAD52
342	GO:0006357 [8]: regulation of transcription from Pol II promoter	1	1	62	230	11986	-3.15	0	0.36	0.28	CRSP7
343	GO:0006959 [5]: humoral immune response	1	1	62	162	12054	-3.15	0	0.56	0.38	SERPING1
344	GO:0000279 [6]: M phase	1	1	62	173	12043	-3.16	0	0.52	0.38	RAD52
345	GO:0006820 [6]: anion transport	1	1	62	173	12043	-3.16	0	0.52	0.38	SLC13A4
346	GO:0009966 [4]: regulation of signal transduction	1	1	62	169	12047	-3.16	0	0.54	0.38	GOLT1B
347	GO:0000375 [8]: RNA splicing, via transesterification reactions	1	1	62	169	12047	-3.16	0	0.54	0.38	SFRS4
348	GO:0000377 [9]: RNA splicing, via transesterification reactions with bulged adenosine as nucleophile	1	1	62	169	12047	-3.16	0	0.54	0.38	SFRS4
349	GO:0000398 [8]: nuclear mRNA splicing, via spliceosome	1	1	62	169	12047	-3.16	0	0.54	0.38	SFRS4
350	GO:0050879 [4]: organismal movement	1	1	62	179	12037	-3.16	0	0.5	0.38	ELOVL4
351	GO:0050881 [5]: musculoskeletal movement	1	1	62	179	12037	-3.16	0	0.5	0.38	ELOVL4
352	GO:0050885 [6]: regulation of balance	1	1	62	179	12037	-3.16	0	0.5	0.38	ELOVL4
353	GO:0050953 [6]: sensory perception of light	1	1	62	179	12037	-3.16	0	0.5	0.38	ELOVL4
354	GO:0050957 [6]: equilibrioception	1	1	62	179	12037	-3.16	0	0.5	0.38	ELOVL4
355	GO:0007601 [7]: visual perception	1	1	62	179	12037	-3.16	0	0.5	0.38	ELOVL4
356	GO:0019932 [6]: second-messenger-mediated signaling	1	1	62	178	12038	-3.16	0	0.5	0.38	NUDT11
357	GO:0050790 [3]: regulation of enzyme activity	1	1	62	181	12035	-3.16	0	0.49	0.38	BCL2L13
358	GO:0000067 [6]: DNA replication and chromosome cycle	1	1	62	184	12032	-3.16	0	0.48	0.38	RIOK3
359	GO:0009117 [6]: nucleotide metabolism	1	1	62	184	12032	-3.16	0	0.48	0.38	TPI1
360	GO:0016337 [5]: cell-cell adhesion	1	1	62	180	12036	-3.16	0	0.5	0.38	ICAM1
361	GO:0006461 [7]: protein complex assembly	1	1	62	195	12021	-3.17	0	0.45	0.36	OCLN
