# Supplementary material for: Latent Factor Analysis to Discover Pathway-Associated Putative Segmental Aneuploidies in Human Cancers
Source: PLoS Comput Biol. 2010 Sep 2;6(9):e1000920. doi: 10.1371/journal.pcbi.1000920 (PMC2932681; doi:10.1371/journal.pcbi.1000920)
Supplement: Table S3 — Full gather analysis of gene ontology for each factor. (0.43 MB ZIP) [file pcbi.1000920.s008.zip › Factor_Gather_GO/factor39_GO.txt]

#	Annotation	Total Genes With Ann	Your Genes (With Ann)	Your Genes (No Ann)	Genome (With Ann)	Genome (No Ann)	ln(Bayes factor)	neg ln(p value)	FE: neg ln(p value)	FE: neg ln(FDR)	Genes
1	GO:0046907 [5]: intracellular transport	7	7	21	498	11753	5.9	9.09	9.15	4.29	CSPG5 GRP58 NPM1 NUTF2 RAB11A SNX2 SQSTM1
2	GO:0006457 [7]: protein folding	5	5	23	212	12039	5.77	8.97	9.06	4.29	CANX GRPEL2 HSPA4 PFDN1 TTC1
3	GO:0006886 [6]: intracellular protein transport	5	5	23	309	11942	4.09	7.91	7.35	3.21	GRP58 NPM1 NUTF2 RAB11A SNX2
4	GO:0008104 [4]: protein localization	6	6	22	486	11765	4.02	7.77	7.25	3.21	GRP58 NPM1 NUTF2 RAB11A SNX2 SQSTM1
5	GO:0043170 [4]: macromolecule metabolism	15	15	13	3131	9120	3.48	6.98	6.54	3.21	CANX CDK7 CSNK1A1 EGFR ETF1 FBXW11 GRPEL2 HEXB HSPA4 MAT2B NPM1 OCLN PFDN1 TTC1 UBE2B
6	GO:0006913 [6]: nucleocytoplasmic transport	3	3	25	99	12152	3.15	6.67	6.46	3.21	GRP58 NPM1 NUTF2
7	GO:0044260 [5]: cellular macromolecule metabolism	14	14	14	2972	9279	2.83	6.21	5.86	3.11	CANX CDK7 CSNK1A1 EGFR ETF1 FBXW11 GRPEL2 HSPA4 MAT2B NPM1 OCLN PFDN1 TTC1 UBE2B
8	GO:0050875 [3]: cellular physiological process	27	27	1	9068	3183	2.77	6.16	6.03	3.21	BRD8 CANX CDK7 CNOT8 COX7C CSNK1A1 CSPG5 EGFR ETF1 FBXW11 GLUL GRP58 GRPEL2 HEXB HMGCR HSPA4 MAT2B NPM1 NUTF2 OCLN PFDN1 RAB11A SLC30A5 SNX2 SQSTM1 TTC1 UBE2B
9	GO:0010043 [9]: response to zinc ion	1	1	27	0	12251	2.72	6.16	6.08	3.21	SLC30A5
10	GO:0045226 [7]: extracellular polysaccharide biosynthesis	1	1	27	0	12251	2.72	6.16	6.08	3.21	MAT2B
11	GO:0046379 [7]: extracellular polysaccharide metabolism	1	1	27	0	12251	2.72	6.16	6.08	3.21	MAT2B
12	GO:0046500 [6]: S-adenosylmethionine metabolism	1	1	27	0	12251	2.72	6.16	6.08	3.21	MAT2B
13	GO:0048227 [7]: plasma membrane to endosome transport	1	1	27	0	12251	2.72	6.16	6.08	3.21	RAB11A
14	GO:0006556 [6]: S-adenosylmethionine biosynthesis	1	1	27	0	12251	2.72	6.16	6.08	3.21	MAT2B
15	GO:0006882 [8]: zinc ion homeostasis	1	1	27	0	12251	2.72	6.16	6.08	3.21	SLC30A5
16	GO:0044267 [6]: cellular protein metabolism	13	13	15	2774	9477	2.34	5.63	5.36	2.94	CANX CDK7 CSNK1A1 EGFR ETF1 FBXW11 GRPEL2 HSPA4 NPM1 OCLN PFDN1 TTC1 UBE2B
17	GO:0015031 [5]: protein transport	5	5	23	472	11779	2.31	5.63	5.51	2.94	GRP58 NPM1 NUTF2 RAB11A SNX2
18	GO:0045184 [5]: establishment of protein localization	5	5	23	474	11777	2.28	5.63	5.49	2.94	GRP58 NPM1 NUTF2 RAB11A SNX2
19	GO:0019538 [5]: protein metabolism	13	13	15	2795	9456	2.28	5.55	5.29	2.91	CANX CDK7 CSNK1A1 EGFR ETF1 FBXW11 GRPEL2 HSPA4 NPM1 OCLN PFDN1 TTC1 UBE2B
20	GO:0044237 [4]: cellular metabolism	22	22	6	6543	5708	2.16	5.43	5.21	2.88	BRD8 CANX CDK7 CNOT8 COX7C CSNK1A1 EGFR ETF1 FBXW11 GLUL GRP58 GRPEL2 HEXB HMGCR HSPA4 MAT2B NPM1 OCLN PFDN1 SQSTM1 TTC1 UBE2B
21	GO:0010155 [6]: regulation of proton transport	1	1	27	1	12250	2.03	5.32	5.39	2.94	SLC30A5
22	GO:0006621 [6]: protein-ER retention	1	1	27	1	12250	2.03	5.32	5.39	2.94	GRP58
23	GO:0008354 [6]: germ cell migration	1	1	27	1	12250	2.03	5.32	5.39	2.94	HMGCR
24	GO:0008652 [7]: amino acid biosynthesis	2	2	26	49	12202	1.79	5.06	5.12	2.84	GLUL MAT2B
25	GO:0051092 [9]: activation of NF-kappaB transcription factor	1	1	27	2	12249	1.62	4.91	4.99	2.82	NPM1
26	GO:0007569 [4]: cell aging	1	1	27	2	12249	1.62	4.91	4.99	2.82	NPM1
27	GO:0009399 [5]: nitrogen fixation	1	1	27	2	12249	1.62	4.91	4.99	2.82	GLUL
28	GO:0051170 [7]: nuclear import	2	2	26	60	12191	1.42	4.69	4.74	2.67	GRP58 NUTF2
29	GO:0006606 [7]: protein-nucleus import	2	2	26	60	12191	1.42	4.69	4.74	2.67	GRP58 NUTF2
30	GO:0051090 [7]: regulation of transcription factor activity	1	1	27	3	12248	1.34	4.6	4.7	2.67	NPM1
31	GO:0051091 [8]: positive regulation of transcription factor activity	1	1	27	3	12248	1.34	4.6	4.7	2.67	NPM1
32	GO:0008152 [3]: metabolism	22	22	6	6943	5308	1.3	4.6	4.29	2.44	BRD8 CANX CDK7 CNOT8 COX7C CSNK1A1 EGFR ETF1 FBXW11 GLUL GRP58 GRPEL2 HEXB HMGCR HSPA4 MAT2B NPM1 OCLN PFDN1 SQSTM1 TTC1 UBE2B
33	GO:0017038 [6]: protein import	2	2	26	71	12180	1.12	4.41	4.43	2.46	GRP58 NUTF2
34	GO:0009309 [6]: amine biosynthesis	2	2	26	71	12180	1.12	4.41	4.43	2.46	GLUL MAT2B
35	GO:0042255 [7]: ribosome assembly	1	1	27	5	12246	0.93	4.25	4.3	2.44	NPM1
36	GO:0006829 [9]: zinc ion transport	1	1	27	5	12246	0.93	4.25	4.3	2.44	SLC30A5
37	GO:0007098 [8]: centrosome cycle	1	1	27	5	12246	0.93	4.25	4.3	2.44	NPM1
38	GO:0044238 [4]: primary metabolism	20	20	8	6266	5985	0.82	4.1	3.73	2.11	BRD8 CANX CDK7 CNOT8 CSNK1A1 EGFR ETF1 FBXW11 GLUL GRPEL2 HEXB HMGCR HSPA4 MAT2B NPM1 OCLN PFDN1 SQSTM1 TTC1 UBE2B
39	GO:0000072 [7]: M phase specific microtubule process	1	1	27	6	12245	0.79	4.1	4.14	2.34	NPM1
40	GO:0007568 [3]: aging	1	1	27	6	12245	0.79	4.1	4.14	2.34	NPM1
41	GO:0016055 [6]: Wnt receptor signaling pathway	2	2	26	86	12165	0.77	4.1	4.07	2.3	CSNK1A1 FBXW11
42	GO:0010038 [8]: response to metal ion	1	1	27	7	12244	0.66	3.96	4.01	2.29	SLC30A5
43	GO:0006415 [8]: translational termination	1	1	27	7	12244	0.66	3.96	4.01	2.29	ETF1
44	GO:0051169 [6]: nuclear transport	2	2	26	93	12158	0.63	3.96	3.93	2.24	GRP58 NUTF2
45	GO:0000097 [7]: sulfur amino acid biosynthesis	1	1	27	8	12243	0.54	3.87	3.9	2.24	MAT2B
46	GO:0006542 [9]: glutamine biosynthesis	1	1	27	8	12243	0.54	3.87	3.9	2.24	GLUL
47	GO:0010035 [7]: response to inorganic substance	1	1	27	9	12242	0.44	3.77	3.79	2.16	SLC30A5
48	GO:0045944 [9]: positive regulation of transcription from Pol II promoter	1	1	27	10	12241	0.34	3.65	3.7	2.1	SQSTM1
49	GO:0045185 [5]: maintenance of protein localization	1	1	27	11	12240	0.25	3.6	3.61	2.04	GRP58
50	GO:0006950 [4]: response to stress	5	5	23	845	11406	0.14	3.45	3.2	1.77	CDK7 HSPA4 NPM1 SQSTM1 UBE2B
51	GO:0051235 [4]: maintenance of localization	1	1	27	13	12238	0.11	3.45	3.46	1.91	GRP58
52	GO:0006605 [7]: protein targeting	2	2	26	129	12122	0.06	3.4	3.33	1.83	GRP58 NUTF2
53	GO:0007173 [8]: epidermal growth factor receptor signaling pathway	1	1	27	14	12237	0.04	0	3.39	1.86	EGFR
54	GO:0006687 [8]: glycosphingolipid metabolism	1	1	27	15	12236	-0.03	0	3.33	1.83	HEXB
55	GO:0009084 [8]: glutamine family amino acid biosynthesis	1	1	27	16	12235	-0.08	0	3.27	1.79	GLUL
56	GO:0009987 [2]: cellular process	28	28	0	10919	1332	-0.15	0	3.22	1.77	BRD8 CANX CDK7 CNOT8 COX7C CSNK1A1 CSPG5 EGFR ETF1 FBXW11 GDF15 GLUL GRP58 GRPEL2 HEXB HMGCR HSPA4 MAT2B NPM1 NUTF2 OCLN PFDN1 RAB11A SLC30A5 SNX2 SQSTM1 TTC1 UBE2B
57	GO:0007167 [6]: enzyme linked receptor protein signaling pathway	2	2	26	149	12102	-0.18	0	3.08	1.74	EGFR GDF15
58	GO:0006810 [4]: transport	8	8	20	1967	10284	-0.19	0	2.68	1.54	CSPG5 GRP58 NPM1 NUTF2 RAB11A SLC30A5 SNX2 SQSTM1
59	GO:0043284 [5]: biopolymer biosynthesis	1	1	27	18	12233	-0.19	0	3.16	1.77	MAT2B
60	GO:0000271 [6]: polysaccharide biosynthesis	1	1	27	18	12233	-0.19	0	3.16	1.77	MAT2B
61	GO:0006541 [8]: glutamine metabolism	1	1	27	18	12233	-0.19	0	3.16	1.77	GLUL
62	GO:0051234 [4]: establishment of localization	8	8	20	1969	10282	-0.2	0	2.68	1.54	CSPG5 GRP58 NPM1 NUTF2 RAB11A SLC30A5 SNX2 SQSTM1
63	GO:0051179 [3]: localization	8	8	20	1977	10274	-0.21	0	2.66	1.54	CSPG5 GRP58 NPM1 NUTF2 RAB11A SLC30A5 SNX2 SQSTM1
64	GO:0016197 [6]: endosome transport	1	1	27	20	12231	-0.28	0	3.06	1.74	SQSTM1
65	GO:0006664 [7]: glycolipid metabolism	1	1	27	20	12231	-0.28	0	3.06	1.74	HEXB
66	GO:0045137 [4]: development of primary sexual characteristics	1	1	27	21	12230	-0.33	0	3.02	1.74	HMGCR
67	GO:0006695 [8]: cholesterol biosynthesis	1	1	27	21	12230	-0.33	0	3.02	1.74	HMGCR
68	GO:0008406 [5]: gonad development	1	1	27	21	12230	-0.33	0	3.02	1.74	HMGCR
69	GO:0009306 [4]: protein secretion	1	1	27	21	12230	-0.33	0	3.02	1.74	CANX
70	GO:0046916 [8]: transition metal ion homeostasis	1	1	27	22	12229	-0.37	0	2.97	1.71	SLC30A5
71	GO:0050874 [3]: organismal physiological process	1	1	27	1843	10408	-0.41	0	0.01	0.01	GLUL
72	GO:0007032 [6]: endosome organization and biogenesis	1	1	27	23	12228	-0.41	0	2.93	1.69	SQSTM1
73	GO:0007582 [2]: physiological process	27	27	1	10435	1816	-0.46	0	2.72	1.55	BRD8 CANX CDK7 CNOT8 COX7C CSNK1A1 CSPG5 EGFR ETF1 FBXW11 GLUL GRP58 GRPEL2 HEXB HMGCR HSPA4 MAT2B NPM1 NUTF2 OCLN PFDN1 RAB11A SLC30A5 SNX2 SQSTM1 TTC1 UBE2B
74	GO:0007049 [5]: cell cycle	4	4	24	709	11542	-0.47	0	2.57	1.53	CDK7 EGFR NPM1 PFDN1
75	GO:0006281 [6]: DNA repair	2	2	26	180	12071	-0.49	0	2.75	1.56	CDK7 UBE2B
76	GO:0016126 [7]: sterol biosynthesis	1	1	27	25	12226	-0.49	0	2.85	1.65	HMGCR
77	GO:0044272 [6]: sulfur compound biosynthesis	1	1	27	25	12226	-0.49	0	2.85	1.65	MAT2B
78	GO:0000096 [6]: sulfur amino acid metabolism	1	1	27	25	12226	-0.49	0	2.85	1.65	MAT2B
79	GO:0006366 [8]: transcription from Pol II promoter	3	3	25	427	11824	-0.51	0	2.61	1.54	BRD8 CDK7 SQSTM1
80	GO:0006461 [7]: protein complex assembly	2	2	26	194	12057	-0.6	0	2.62	1.54	NPM1 OCLN
81	GO:0007179 [8]: transforming growth factor beta receptor signaling pathway	1	1	27	29	12222	-0.62	0	2.71	1.55	GDF15
82	GO:0006974 [5]: response to DNA damage stimulus	2	2	26	199	12052	-0.65	0	2.57	1.53	CDK7 UBE2B
83	GO:0045893 [8]: positive regulation of transcription, DNA-dependent	1	1	27	31	12220	-0.67	0	2.65	1.54	SQSTM1
84	GO:0006367 [9]: transcription initiation from Pol II promoter	1	1	27	32	12219	-0.7	0	2.62	1.54	CDK7
85	GO:0050794 [3]: regulation of cellular process	4	4	24	788	11463	-0.73	0	2.27	1.43	BRD8 NPM1 SLC30A5 SQSTM1
86	GO:0009719 [4]: response to endogenous stimulus	2	2	26	212	12039	-0.74	0	2.46	1.52	CDK7 UBE2B
87	GO:0006730 [5]: one-carbon compound metabolism	1	1	27	35	12216	-0.79	0	2.54	1.52	MAT2B
88	GO:0007178 [7]: transmembrane receptor protein serine/threonine kinase signaling pathway	1	1	27	36	12215	-0.81	0	2.51	1.52	GDF15
89	GO:0006520 [6]: amino acid metabolism	2	2	26	224	12027	-0.83	0	2.37	1.48	GLUL MAT2B
90	GO:0051049 [5]: regulation of transport	1	1	27	37	12214	-0.84	0	2.49	1.52	SLC30A5
91	GO:0000041 [8]: transition metal ion transport	1	1	27	38	12213	-0.86	0	2.46	1.52	SLC30A5
92	GO:0000079 [5]: regulation of cyclin dependent protein kinase activity	1	1	27	38	12213	-0.86	0	2.46	1.52	CDK7
93	GO:0007548 [3]: sex differentiation	1	1	27	38	12213	-0.86	0	2.46	1.52	HMGCR
94	GO:0009064 [7]: glutamine family amino acid metabolism	1	1	27	38	12213	-0.86	0	2.46	1.52	GLUL
95	GO:0006357 [8]: regulation of transcription from Pol II promoter	2	2	26	229	12022	-0.86	0	2.33	1.46	BRD8 SQSTM1
96	GO:0044264 [6]: cellular polysaccharide metabolism	1	1	27	39	12212	-0.89	0	2.44	1.52	MAT2B
97	GO:0001505 [7]: regulation of neurotransmitter levels	1	1	27	39	12212	-0.89	0	2.44	1.52	GLUL
98	GO:0006807 [4]: nitrogen compound metabolism	1	1	27	39	12212	-0.89	0	2.44	1.52	GLUL
99	GO:0007165 [4]: signal transduction	9	9	19	2817	9434	-0.93	0	1.74	1.16	BRD8 CSNK1A1 EGFR FBXW11 GDF15 GRP58 RAB11A SNX2 SQSTM1
100	GO:0006665 [7]: sphingolipid metabolism	1	1	27	41	12210	-0.93	0	2.39	1.48	HEXB
101	GO:0005976 [5]: polysaccharide metabolism	1	1	27	42	12209	-0.95	0	2.37	1.48	MAT2B
102	GO:0006468 [8]: protein amino acid phosphorylation	3	3	25	534	11717	-0.95	0	2.11	1.39	CDK7 CSNK1A1 EGFR
103	GO:0006259 [5]: DNA metabolism	3	3	25	535	11716	-0.96	0	2.1	1.39	BRD8 CDK7 UBE2B
104	GO:0000226 [8]: microtubule cytoskeleton organization and biogenesis	1	1	27	44	12207	-0.99	0	2.32	1.46	NPM1
105	GO:0000086 [7]: G2/M transition of mitotic cell cycle	1	1	27	45	12206	-1.01	0	2.3	1.45	CDK7
106	GO:0006986 [5]: response to unfolded protein	1	1	27	47	12204	-1.06	0	2.26	1.42	HSPA4
107	GO:0006519 [5]: amino acid and derivative metabolism	2	2	26	263	11988	-1.06	0	2.11	1.39	GLUL MAT2B
108	GO:0030005 [7]: di-, tri-valent inorganic cation homeostasis	1	1	27	48	12203	-1.07	0	2.24	1.41	SLC30A5
109	GO:0006352 [8]: transcription initiation	1	1	27	49	12202	-1.08	0	2.22	1.41	CDK7
110	GO:0006575 [6]: amino acid derivative metabolism	1	1	27	50	12201	-1.11	0	2.21	1.4	MAT2B
111	GO:0045941 [7]: positive regulation of transcription	1	1	27	51	12200	-1.12	0	2.19	1.4	SQSTM1
112	GO:0006790 [5]: sulfur metabolism	1	1	27	51	12200	-1.12	0	2.19	1.4	MAT2B
113	GO:0007154 [3]: cell communication	10	10	18	3465	8786	-1.15	0	1.39	1	BRD8 CSNK1A1 EGFR FBXW11 GDF15 GLUL GRP58 RAB11A SNX2 SQSTM1
114	GO:0046483 [5]: heterocycle metabolism	1	1	27	53	12198	-1.16	0	2.15	1.39	MAT2B
115	GO:0006875 [7]: metal ion homeostasis	1	1	27	53	12198	-1.16	0	2.15	1.39	SLC30A5
116	GO:0042254 [6]: ribosome biogenesis and assembly	1	1	27	54	12197	-1.17	0	2.14	1.39	NPM1
117	GO:0045935 [6]: positive regulation of nucleobase, nucleoside, nucleotide and nucleic acid metabolism	1	1	27	55	12196	-1.19	0	2.12	1.39	SQSTM1
118	GO:0008203 [7]: cholesterol metabolism	1	1	27	55	12196	-1.19	0	2.12	1.39	HMGCR
119	GO:0009058 [4]: biosynthesis	4	4	24	985	11266	-1.2	0	1.69	1.14	ETF1 GLUL HMGCR MAT2B
120	GO:0000082 [7]: G1/S transition of mitotic cell cycle	1	1	27	56	12195	-1.2	0	2.1	1.39	CDK7
121	GO:0016192 [5]: vesicle-mediated transport	2	2	26	297	11954	-1.22	0	1.91	1.26	SNX2 SQSTM1
122	GO:0016477 [5]: cell migration	1	1	27	59	12192	-1.25	0	2.05	1.35	HMGCR
123	GO:0007166 [5]: cell surface receptor linked signal transduction	5	5	23	1416	10835	-1.25	0	1.53	1.06	BRD8 CSNK1A1 EGFR FBXW11 GDF15
124	GO:0016125 [6]: sterol metabolism	1	1	27	60	12191	-1.26	0	2.04	1.35	HMGCR
125	GO:0046903 [3]: secretion	1	1	27	60	12191	-1.26	0	2.04	1.35	CANX
126	GO:0016310 [7]: phosphorylation	3	3	25	634	11617	-1.26	0	1.74	1.16	CDK7 CSNK1A1 EGFR
127	GO:0006694 [7]: steroid biosynthesis	1	1	27	61	12190	-1.27	0	2.02	1.35	HMGCR
128	GO:0009308 [5]: amine metabolism	2	2	26	309	11942	-1.28	0	1.85	1.23	GLUL MAT2B
129	GO:0008283 [4]: cell proliferation	4	4	24	1054	11197	-1.32	0	1.52	1.06	CDK7 EGFR NPM1 PFDN1
130	GO:0006996 [5]: organelle organization and biogenesis	3	3	25	671	11580	-1.34	0	1.63	1.11	BRD8 NPM1 SQSTM1
131	GO:0007028 [5]: cytoplasm organization and biogenesis	1	1	27	67	12184	-1.36	0	1.94	1.27	NPM1
132	GO:0006464 [7]: protein modification	5	5	23	1504	10747	-1.36	0	1.36	1	CDK7 CSNK1A1 EGFR FBXW11 UBE2B
133	GO:0050896 [3]: response to stimulus	6	6	22	1938	10313	-1.36	0	1.29	0.95	CDK7 HSPA4 NPM1 SLC30A5 SQSTM1 UBE2B
134	GO:0030003 [6]: cation homeostasis	1	1	27	69	12182	-1.38	0	1.91	1.26	SLC30A5
135	GO:0015992 [6]: proton transport	1	1	27	71	12180	-1.41	0	1.88	1.24	SLC30A5
136	GO:0006818 [5]: hydrogen transport	1	1	27	72	12179	-1.41	0	1.87	1.24	SLC30A5
137	GO:0016051 [6]: carbohydrate biosynthesis	1	1	27	73	12178	-1.43	0	1.86	1.23	MAT2B
138	GO:0050801 [4]: ion homeostasis	1	1	27	75	12176	-1.44	0	1.83	1.23	SLC30A5
139	GO:0006873 [5]: cell ion homeostasis	1	1	27	75	12176	-1.44	0	1.83	1.23	SLC30A5
140	GO:0006118 [6]: electron transport	2	2	26	353	11898	-1.45	0	1.64	1.11	COX7C GRP58
141	GO:0009605 [4]: response to external stimulus	1	1	27	1262	10989	-1.5	0	0.05	0.04	SLC30A5
142	GO:0009893 [5]: positive regulation of metabolism	1	1	27	81	12170	-1.51	0	1.76	1.18	SQSTM1
143	GO:0043122 [5]: regulation of I-kappaB kinase/NF-kappaB cascade	1	1	27	81	12170	-1.51	0	1.76	1.18	SQSTM1
144	GO:0006793 [5]: phosphorus metabolism	3	3	25	779	11472	-1.55	0	1.34	1	CDK7 CSNK1A1 EGFR
145	GO:0006796 [6]: phosphate metabolism	3	3	25	779	11472	-1.55	0	1.34	1	CDK7 CSNK1A1 EGFR
146	GO:0019725 [4]: cell homeostasis	1	1	27	87	12164	-1.57	0	1.7	1.14	SLC30A5
147	GO:0045786 [7]: negative regulation of cell cycle	1	1	27	89	12162	-1.58	0	1.68	1.14	EGFR
148	GO:0006725 [5]: aromatic compound metabolism	1	1	27	89	12162	-1.58	0	1.68	1.14	MAT2B
149	GO:0000074 [6]: regulation of cell cycle	2	2	26	396	11855	-1.59	0	1.47	1.02	CDK7 EGFR
150	GO:0006139 [5]: nucleobase, nucleoside, nucleotide and nucleic acid metabolism	6	6	22	2961	9290	-1.6	0	0.35	0.33	BRD8 CDK7 CNOT8 NPM1 SQSTM1 UBE2B
151	GO:0005975 [5]: carbohydrate metabolism	2	2	26	406	11845	-1.61	0	1.43	1	HEXB MAT2B
152	GO:0016043 [4]: cell organization and biogenesis	3	3	25	822	11429	-1.62	0	1.24	0.92	BRD8 NPM1 SQSTM1
153	GO:0019752 [6]: carboxylic acid metabolism	2	2	26	410	11841	-1.62	0	1.42	1	GLUL MAT2B
154	GO:0050789 [2]: regulation of biological process	6	6	22	2861	9390	-1.62	0	0.41	0.37	BRD8 CDK7 CNOT8 NPM1 SLC30A5 SQSTM1
155	GO:0006082 [5]: organic acid metabolism	2	2	26	412	11839	-1.63	0	1.41	1	GLUL MAT2B
156	GO:0001558 [4]: regulation of cell growth	1	1	27	94	12157	-1.63	0	1.63	1.11	BRD8
157	GO:0045859 [4]: regulation of protein kinase activity	1	1	27	95	12156	-1.64	0	1.62	1.11	CDK7
158	GO:0043118 [4]: negative regulation of physiological process	2	2	26	417	11834	-1.64	0	1.4	1	CNOT8 NPM1
159	GO:0050791 [3]: regulation of physiological process	6	6	22	2547	9704	-1.65	0	0.61	0.53	BRD8 CDK7 CNOT8 NPM1 SLC30A5 SQSTM1
160	GO:0045449 [6]: regulation of transcription	5	5	23	1872	10379	-1.65	0	0.84	0.68	BRD8 CDK7 CNOT8 NPM1 SQSTM1
161	GO:0016568 [8]: chromatin modification	1	1	27	99	12152	-1.66	0	1.59	1.08	BRD8
162	GO:0044255 [5]: cellular lipid metabolism	2	2	26	427	11824	-1.67	0	1.36	1	HEXB HMGCR
163	GO:0019219 [5]: regulation of nucleobase, nucleoside, nucleotide and nucleic acid metabolism	5	5	23	1898	10353	-1.67	0	0.82	0.67	BRD8 CDK7 CNOT8 NPM1 SQSTM1
164	GO:0042592 [3]: homeostasis	1	1	27	101	12150	-1.68	0	1.57	1.07	SLC30A5
165	GO:0006350 [6]: transcription	5	5	23	1964	10287	-1.69	0	0.75	0.62	BRD8 CDK7 CNOT8 NPM1 SQSTM1
166	GO:0040008 [4]: regulation of growth	1	1	27	102	12149	-1.69	0	1.56	1.07	BRD8
167	GO:0007169 [7]: transmembrane receptor protein tyrosine kinase signaling pathway	1	1	27	102	12149	-1.69	0	1.56	1.07	EGFR
168	GO:0015674 [7]: di-, tri-valent inorganic cation transport	1	1	27	105	12146	-1.71	0	1.53	1.06	SLC30A5
169	GO:0019222 [4]: regulation of metabolism	5	5	23	2033	10218	-1.71	0	0.68	0.58	BRD8 CDK7 CNOT8 NPM1 SQSTM1
170	GO:0007249 [7]: I-kappaB kinase/NF-kappaB cascade	1	1	27	108	12143	-1.73	0	1.51	1.05	SQSTM1
171	GO:0044249 [5]: cellular biosynthesis	3	3	25	941	11310	-1.77	0	1	0.78	ETF1 GLUL MAT2B
172	GO:0000910 [5]: cytokinesis	1	1	27	115	12136	-1.78	0	1.45	1.01	CDK7
173	GO:0043283 [4]: biopolymer metabolism	4	4	24	1607	10644	-1.79	0	0.67	0.57	BRD8 CDK7 MAT2B UBE2B
174	GO:0006351 [7]: transcription, DNA-dependent	4	4	24	1865	10386	-1.8	0	0.45	0.41	BRD8 CDK7 CNOT8 SQSTM1
175	GO:0006643 [6]: membrane lipid metabolism	1	1	27	120	12131	-1.81	0	1.42	1	HEXB
176	GO:0006355 [7]: regulation of transcription, DNA-dependent	4	4	24	1809	10442	-1.81	0	0.49	0.43	BRD8 CDK7 CNOT8 SQSTM1
177	GO:0007242 [5]: intracellular signaling cascade	3	3	25	988	11263	-1.81	0	0.93	0.74	RAB11A SNX2 SQSTM1
178	GO:0007275 [2]: development	4	4	24	1783	10468	-1.81	0	0.51	0.44	BRD8 CSPG5 HMGCR NPM1
179	GO:0016049 [4]: cell growth	1	1	27	122	12129	-1.82	0	1.4	1	BRD8
180	GO:0008361 [5]: regulation of cell size	1	1	27	122	12129	-1.82	0	1.4	1	BRD8
181	GO:0016481 [7]: negative regulation of transcription	1	1	27	123	12128	-1.82	0	1.4	1	CNOT8
182	GO:0006897 [6]: endocytosis	1	1	27	126	12125	-1.85	0	1.38	1	SNX2
183	GO:0008202 [6]: steroid metabolism	1	1	27	128	12123	-1.86	0	1.36	1	HMGCR
184	GO:0045934 [6]: negative regulation of nucleobase, nucleoside, nucleotide and nucleic acid metabolism	1	1	27	131	12120	-1.87	0	1.34	1	CNOT8
185	GO:0008285 [6]: negative regulation of cell proliferation	1	1	27	130	12121	-1.87	0	1.35	1	NPM1
186	GO:0007267 [4]: cell-cell signaling	2	2	26	536	11715	-1.88	0	1.05	0.8	GDF15 GLUL
187	GO:0006512 [8]: ubiquitin cycle	2	2	26	545	11706	-1.89	0	1.03	0.79	FBXW11 UBE2B
188	GO:0009653 [3]: morphogenesis	3	3	25	1147	11104	-1.9	0	0.7	0.59	BRD8 CSPG5 HMGCR
189	GO:0006629 [5]: lipid metabolism	2	2	26	551	11700	-1.9	0	1.02	0.79	HEXB HMGCR
190	GO:0006091 [5]: generation of precursor metabolites and energy	2	2	26	567	11684	-1.92	0	0.98	0.78	COX7C GRP58
191	GO:0051244 [4]: regulation of cellular physiological process	2	2	26	565	11686	-1.93	0	0.99	0.78	NPM1 SLC30A5
192	GO:0007017 [7]: microtubule-based process	1	1	27	143	12108	-1.93	0	1.27	0.94	NPM1
193	GO:0009607 [4]: response to biotic stimulus	1	1	27	957	11294	-1.95	0	0.11	0.1	HSPA4
194	GO:0009059 [5]: macromolecule biosynthesis	2	2	26	591	11660	-1.95	0	0.93	0.74	ETF1 MAT2B
195	GO:0007276 [5]: gametogenesis	1	1	27	147	12104	-1.95	0	1.24	0.92	HMGCR
196	GO:0040007 [3]: growth	1	1	27	153	12098	-1.98	0	1.21	0.9	BRD8
197	GO:0050793 [3]: regulation of development	1	1	27	154	12097	-1.99	0	1.21	0.9	BRD8
198	GO:0009892 [5]: negative regulation of metabolism	1	1	27	155	12096	-1.99	0	1.2	0.9	CNOT8
199	GO:0000902 [4]: cellular morphogenesis	1	1	27	161	12090	-2.01	0	1.17	0.88	BRD8
200	GO:0043037 [7]: translation	1	1	27	162	12089	-2.02	0	1.16	0.88	ETF1
201	GO:0009966 [4]: regulation of signal transduction	1	1	27	169	12082	-2.05	0	1.13	0.85	SQSTM1
202	GO:0000279 [6]: M phase	1	1	27	173	12078	-2.05	0	1.11	0.83	NPM1
203	GO:0050790 [3]: regulation of enzyme activity	1	1	27	181	12070	-2.08	0	1.07	0.81	CDK7
204	GO:0006928 [4]: cell motility	1	1	27	181	12070	-2.08	0	1.07	0.81	HMGCR
205	GO:0009887 [4]: organogenesis	2	2	26	922	11329	-2.09	0	0.46	0.41	CSPG5 HMGCR
206	GO:0048513 [3]: organ development	2	2	26	922	11329	-2.09	0	0.46	0.41	CSPG5 HMGCR
207	GO:0000003 [3]: reproduction	1	1	27	184	12067	-2.09	0	1.06	0.81	HMGCR
208	GO:0019953 [4]: sexual reproduction	1	1	27	183	12068	-2.09	0	1.06	0.81	HMGCR
209	GO:0000278 [6]: mitotic cell cycle	1	1	27	195	12056	-2.13	0	1.01	0.79	CDK7
210	GO:0006325 [7]: establishment and/or maintenance of chromatin architecture	1	1	27	195	12056	-2.13	0	1.01	0.79	BRD8
211	GO:0006323 [6]: DNA packaging	1	1	27	203	12048	-2.14	0	0.98	0.78	BRD8
212	GO:0008610 [6]: lipid biosynthesis	1	1	27	200	12051	-2.14	0	0.99	0.78	HMGCR
213	GO:0050877 [4]: neurophysiological process	1	1	27	807	11444	-2.14	0	0.16	0.15	GLUL
214	GO:0006066 [5]: alcohol metabolism	1	1	27	219	12032	-2.19	0	0.92	0.74	HMGCR
215	GO:0042221 [6]: response to chemical substance	1	1	27	229	12022	-2.21	0	0.89	0.71	SLC30A5
216	GO:0007001 [7]: chromosome organization and biogenesis (sensu Eukaryota)	1	1	27	230	12021	-2.22	0	0.88	0.71	BRD8
217	GO:0051276 [6]: chromosome organization and biogenesis	1	1	27	236	12015	-2.22	0	0.87	0.69	BRD8
218	GO:0007264 [6]: small GTPase mediated signal transduction	1	1	27	240	12011	-2.23	0	0.85	0.69	RAB11A
219	GO:0006811 [5]: ion transport	1	1	27	703	11548	-2.24	0	0.21	0.19	SLC30A5
220	GO:0007268 [6]: synaptic transmission	1	1	27	248	12003	-2.25	0	0.83	0.67	GLUL
221	GO:0042127 [5]: regulation of cell proliferation	1	1	27	259	11992	-2.26	0	0.8	0.66	NPM1
222	GO:0007243 [6]: protein kinase cascade	1	1	27	251	12000	-2.26	0	0.82	0.67	SQSTM1
223	GO:0019226 [5]: transmission of nerve impulse	1	1	27	255	11996	-2.26	0	0.81	0.67	GLUL
224	GO:0044262 [6]: cellular carbohydrate metabolism	1	1	27	257	11994	-2.26	0	0.8	0.67	MAT2B
225	GO:0051243 [5]: negative regulation of cellular physiological process	1	1	27	264	11987	-2.27	0	0.78	0.66	NPM1
226	GO:0015672 [7]: monovalent inorganic cation transport	1	1	27	290	11961	-2.31	0	0.71	0.6	SLC30A5
227	GO:0016567 [9]: protein ubiquitination	1	1	27	304	11947	-2.33	0	0.68	0.58	FBXW11
228	GO:0007010 [6]: cytoskeleton organization and biogenesis	1	1	27	325	11926	-2.35	0	0.64	0.54	NPM1
229	GO:0043119 [4]: positive regulation of physiological process	1	1	27	336	11915	-2.36	0	0.61	0.53	SQSTM1
230	GO:0030001 [7]: metal ion transport	1	1	27	343	11908	-2.36	0	0.6	0.52	SLC30A5
231	GO:0006412 [6]: protein biosynthesis	1	1	27	530	11721	-2.36	0	0.34	0.32	ETF1
232	GO:0016265 [3]: death	1	1	27	473	11778	-2.38	0	0.4	0.37	NPM1
233	GO:0009628 [5]: response to abiotic stimulus	1	1	27	380	11871	-2.38	0	0.53	0.46	SLC30A5
234	GO:0006812 [6]: cation transport	1	1	27	469	11782	-2.38	0	0.41	0.37	SLC30A5
235	GO:0008219 [4]: cell death	1	1	27	469	11782	-2.38	0	0.41	0.37	NPM1
236	GO:0007399 [5]: neurogenesis	1	1	27	402	11849	-2.39	0	0.5	0.43	CSPG5
