# Supplementary material for: Latent Factor Analysis to Discover Pathway-Associated Putative Segmental Aneuploidies in Human Cancers
Source: PLoS Comput Biol. 2010 Sep 2;6(9):e1000920. doi: 10.1371/journal.pcbi.1000920 (PMC2932681; doi:10.1371/journal.pcbi.1000920)
Supplement: Table S3 — Full gather analysis of gene ontology for each factor. (0.43 MB ZIP) [file pcbi.1000920.s008.zip › Factor_Gather_GO/factor4_GO.txt]

#	Annotation	Total Genes With Ann	Your Genes (With Ann)	Your Genes (No Ann)	Genome (With Ann)	Genome (No Ann)	ln(Bayes factor)	neg ln(p value)	FE: neg ln(p value)	FE: neg ln(FDR)	Genes
1	GO:0050789 [2]: regulation of biological process	16	16	16	2851	9396	3.84	7.45	7.01	2.98	ATF3 BCL3 CCL2 CTGF DSIPI EGR2 GADD45B KLF4 MAFF NFIL3 NR4A2 PER1 SNF1LK TGFB1I4 TNFAIP3 ZNF331
2	GO:0008219 [4]: cell death	6	6	26	464	11783	3.4	6.93	6.74	2.98	CCL2 EMP1 GADD45B PPM1F PPP1R15A TNFAIP3
3	GO:0016265 [3]: death	6	6	26	468	11779	3.37	6.85	6.7	2.98	CCL2 EMP1 GADD45B PPM1F PPP1R15A TNFAIP3
4	GO:0044238 [4]: primary metabolism	25	25	7	6261	5986	3.25	6.73	6.43	2.98	ATF3 BCL3 CCL2 CTGF DNAJB4 DSIPI DUSP1 EGR2 FBLN1 HSD17B8 KLF4 MAFF MAP3K8 NFIL3 NR4A2 PCSK7 PER1 PIM3 PPM1F PTP4A1 SLC2A3 SNF1LK TGFB1I4 TNFAIP3 ZNF331
5	GO:0045449 [6]: regulation of transcription	12	12	20	1865	10382	3.14	6.67	6.33	2.98	ATF3 BCL3 DSIPI EGR2 KLF4 MAFF NFIL3 NR4A2 PER1 TGFB1I4 TNFAIP3 ZNF331
6	GO:0019219 [5]: regulation of nucleobase, nucleoside, nucleotide and nucleic acid metabolism	12	12	20	1891	10356	3.02	6.49	6.2	2.98	ATF3 BCL3 DSIPI EGR2 KLF4 MAFF NFIL3 NR4A2 PER1 TGFB1I4 TNFAIP3 ZNF331
7	GO:0006350 [6]: transcription	12	12	20	1957	10290	2.75	6.16	5.91	2.98	ATF3 BCL3 DSIPI EGR2 KLF4 MAFF NFIL3 NR4A2 PER1 TGFB1I4 TNFAIP3 ZNF331
8	GO:0030154 [3]: cell differentiation	4	4	28	210	12037	2.73	6.16	6.12	2.98	GADD45B KLF4 NDRG1 SNF1LK
9	GO:0008152 [3]: metabolism	26	26	6	6939	5308	2.57	5.96	5.74	2.98	ATF3 BCL3 CCL2 CTGF DNAJB4 DSIPI DUSP1 EGR2 FBLN1 HSD17B8 KLF4 MAFF MAP3K8 NCOA7 NFIL3 NR4A2 PCSK7 PER1 PIM3 PPM1F PTP4A1 SLC2A3 SNF1LK TGFB1I4 TNFAIP3 ZNF331
10	GO:0044237 [4]: cellular metabolism	25	25	7	6540	5707	2.5	5.86	5.65	2.98	ATF3 BCL3 CCL2 CTGF DNAJB4 DSIPI DUSP1 EGR2 FBLN1 HSD17B8 KLF4 MAFF MAP3K8 NCOA7 NFIL3 NR4A2 PCSK7 PER1 PIM3 PPM1F PTP4A1 SNF1LK TGFB1I4 TNFAIP3 ZNF331
11	GO:0019222 [4]: regulation of metabolism	12	12	20	2026	10221	2.47	5.86	5.61	2.98	ATF3 BCL3 DSIPI EGR2 KLF4 MAFF NFIL3 NR4A2 PER1 TGFB1I4 TNFAIP3 ZNF331
12	GO:0009888 [5]: histogenesis	3	3	29	107	12140	2.43	5.8	5.85	2.98	CTGF EMP1 KLF4
13	GO:0006793 [5]: phosphorus metabolism	7	7	25	775	11472	2.42	5.8	5.68	2.98	CCL2 DUSP1 MAP3K8 PIM3 PPM1F PTP4A1 SNF1LK
14	GO:0006796 [6]: phosphate metabolism	7	7	25	775	11472	2.42	5.8	5.68	2.98	CCL2 DUSP1 MAP3K8 PIM3 PPM1F PTP4A1 SNF1LK
15	GO:0006355 [7]: regulation of transcription, DNA-dependent	11	11	21	1802	10445	2.24	5.55	5.39	2.98	ATF3 BCL3 DSIPI EGR2 KLF4 MAFF NFIL3 NR4A2 PER1 TGFB1I4 ZNF331
16	GO:0007243 [6]: protein kinase cascade	4	4	28	248	11999	2.15	5.43	5.53	2.98	BCL3 CCL2 GADD45B SNF1LK
17	GO:0006470 [8]: protein amino acid dephosphorylation	3	3	29	121	12126	2.1	5.38	5.51	2.98	DUSP1 PPM1F PTP4A1
18	GO:0006351 [7]: transcription, DNA-dependent	11	11	21	1858	10389	2.02	5.32	5.15	2.96	ATF3 BCL3 DSIPI EGR2 KLF4 MAFF NFIL3 NR4A2 PER1 TGFB1I4 ZNF331
19	GO:0051243 [5]: negative regulation of cellular physiological process	4	4	28	261	11986	1.99	5.27	5.35	2.98	BCL3 CCL2 KLF4 TNFAIP3
20	GO:0006950 [4]: response to stress	7	7	25	843	11404	1.97	5.27	5.22	2.98	CCL2 CTGF DNAJB4 DUSP1 GADD45B NR4A2 PPP1R15A
21	GO:0016311 [7]: dephosphorylation	3	3	29	127	12120	1.97	5.27	5.38	2.98	DUSP1 PPM1F PTP4A1
22	GO:0006915 [6]: apoptosis	5	5	27	435	11812	1.93	5.22	5.25	2.98	CCL2 GADD45B PPM1F PPP1R15A TNFAIP3
23	GO:0012501 [5]: programmed cell death	5	5	27	437	11810	1.92	5.22	5.23	2.98	CCL2 GADD45B PPM1F PPP1R15A TNFAIP3
24	GO:0009649 [5]: entrainment of circadian clock	1	1	31	1	12246	1.77	5.06	5.26	2.98	PER1
25	GO:0007500 [6]: mesoderm cell fate determination	1	1	31	1	12246	1.77	5.06	5.26	2.98	KLF4
26	GO:0050791 [3]: regulation of physiological process	13	13	19	2540	9707	1.69	4.95	4.78	2.84	ATF3 BCL3 CCL2 DSIPI EGR2 KLF4 MAFF NFIL3 NR4A2 PER1 TGFB1I4 TNFAIP3 ZNF331
27	GO:0042445 [5]: hormone metabolism	2	2	30	45	12202	1.57	4.83	5.02	2.86	HSD17B8 PCSK7
28	GO:0048333 [6]: mesoderm cell differentiation	1	1	31	2	12245	1.37	4.65	4.85	2.84	KLF4
29	GO:0001710 [5]: mesoderm cell fate commitment	1	1	31	2	12245	1.37	4.65	4.85	2.84	KLF4
30	GO:0006030 [7]: chitin metabolism	1	1	31	2	12245	1.37	4.65	4.85	2.84	FBLN1
31	GO:0009408 [5]: response to heat	1	1	31	2	12245	1.37	4.65	4.85	2.84	DNAJB4
32	GO:0006464 [7]: protein modification	9	9	23	1500	10747	1.26	4.57	4.38	2.71	CCL2 DUSP1 MAP3K8 PCSK7 PIM3 PPM1F PTP4A1 SNF1LK TNFAIP3
33	GO:0016486 [6]: peptide hormone processing	1	1	31	3	12244	1.08	4.35	4.57	2.84	PCSK7
34	GO:0042308 [8]: negative regulation of protein-nucleus import	1	1	31	3	12244	1.08	4.35	4.57	2.84	BCL3
35	GO:0042347 [9]: negative regulation of NF-kappaB-nucleus import	1	1	31	3	12244	1.08	4.35	4.57	2.84	BCL3
36	GO:0046823 [7]: negative regulation of nucleocytoplasmic transport	1	1	31	3	12244	1.08	4.35	4.57	2.84	BCL3
37	GO:0048332 [4]: mesoderm morphogenesis	1	1	31	3	12244	1.08	4.35	4.57	2.84	KLF4
38	GO:0000185 [6]: activation of MAPKKK	1	1	31	3	12244	1.08	4.35	4.57	2.84	GADD45B
39	GO:0001704 [6]: formation of primary germ layer	1	1	31	3	12244	1.08	4.35	4.57	2.84	KLF4
40	GO:0001707 [5]: mesoderm formation	1	1	31	3	12244	1.08	4.35	4.57	2.84	KLF4
41	GO:0007253 [8]: cytoplasmic sequestering of NF-kappaB	1	1	31	3	12244	1.08	4.35	4.57	2.84	BCL3
42	GO:0008544 [7]: epidermis development	2	2	30	61	12186	1.02	4.31	4.45	2.75	CTGF EMP1
43	GO:0050794 [3]: regulation of cellular process	6	6	26	786	11461	0.98	4.25	4.19	2.6	BCL3 CCL2 CTGF KLF4 SNF1LK TNFAIP3
44	GO:0006703 [7]: estrogen biosynthesis	1	1	31	4	12243	0.86	4.16	4.35	2.71	HSD17B8
45	GO:0007638 [3]: mechanosensory behavior	1	1	31	4	12243	0.86	4.16	4.35	2.71	EGR2
46	GO:0009628 [5]: response to abiotic stimulus	4	4	28	377	11870	0.8	4.1	4.1	2.56	CCL2 DNAJB4 NDRG1 PLAUR
47	GO:0007398 [6]: ectoderm development	2	2	30	70	12177	0.77	4.06	4.2	2.6	CTGF EMP1
48	GO:0050875 [3]: cellular physiological process	29	29	3	9066	3181	0.76	4.06	3.96	2.49	ATF3 BCL3 CCL2 CTGF DNAJB4 DSIPI DUSP1 EGR2 EMP1 FBLN1 GADD45B HSD17B8 KLF4 MAFF MAP3K8 NCOA7 NFIL3 NR4A2 PCSK7 PER1 PIM3 PPM1F PPP1R15A PTP4A1 SLC2A3 SNF1LK TGFB1I4 TNFAIP3 ZNF331
49	GO:0050896 [3]: response to stimulus	10	10	22	1934	10313	0.75	4.06	3.81	2.47	CCL2 CTGF DNAJB4 DUSP1 GADD45B NDRG1 NFIL3 NR4A2 PLAUR PPP1R15A
50	GO:0007369 [5]: gastrulation	1	1	31	5	12242	0.68	4.01	4.16	2.6	KLF4
51	GO:0006139 [5]: nucleobase, nucleoside, nucleotide and nucleic acid metabolism	13	13	19	2954	9293	0.56	3.91	3.54	2.39	ATF3 BCL3 CTGF DSIPI EGR2 KLF4 MAFF NFIL3 NR4A2 PER1 TGFB1I4 TNFAIP3 ZNF331
52	GO:0007346 [7]: regulation of mitotic cell cycle	1	1	31	6	12241	0.53	3.87	4.01	2.49	SNF1LK
53	GO:0043118 [4]: negative regulation of physiological process	4	4	28	415	11832	0.51	3.87	3.79	2.47	BCL3 CCL2 KLF4 TNFAIP3
54	GO:0042221 [6]: response to chemical substance	3	3	29	227	12020	0.49	3.82	3.84	2.47	CCL2 NDRG1 PLAUR
55	GO:0010038 [8]: response to metal ion	1	1	31	7	12240	0.4	3.7	3.88	2.49	NDRG1
56	GO:0042345 [9]: regulation of NF-kappaB-nucleus import	1	1	31	7	12240	0.4	3.7	3.88	2.49	BCL3
57	GO:0042348 [9]: NF-kappaB-nucleus import	1	1	31	7	12240	0.4	3.7	3.88	2.49	BCL3
58	GO:0042992 [9]: negative regulation of transcription factor-nucleus import	1	1	31	7	12240	0.4	3.7	3.88	2.49	BCL3
59	GO:0042994 [7]: cytoplasmic sequestering of transcription factor	1	1	31	7	12240	0.4	3.7	3.88	2.49	BCL3
60	GO:0008210 [6]: estrogen metabolism	1	1	31	7	12240	0.4	3.7	3.88	2.49	HSD17B8
61	GO:0006916 [8]: anti-apoptosis	2	2	30	90	12157	0.32	3.65	3.74	2.46	CCL2 TNFAIP3
62	GO:0051220 [6]: cytoplasmic sequestering of protein	1	1	31	8	12239	0.29	3.6	3.76	2.47	BCL3
63	GO:0051223 [6]: regulation of protein transport	1	1	31	8	12239	0.29	3.6	3.76	2.47	BCL3
64	GO:0051224 [7]: negative regulation of protein transport	1	1	31	8	12239	0.29	3.6	3.76	2.47	BCL3
65	GO:0009987 [2]: cellular process	32	32	0	10915	1332	0.18	3.5	3.68	2.43	ATF3 BCL3 CCL2 CTGF DNAJB4 DSIPI DUSP1 EGR2 EMP1 FBLN1 GADD45B HSD17B8 KLF4 MAFF MAP3K8 NCOA7 NDRG1 NFIL3 NR4A2 PCSK7 PER1 PIM3 PLAUR PPM1F PPP1R15A PTP4A1 RRAD SLC2A3 SNF1LK TGFB1I4 TNFAIP3 ZNF331
66	GO:0010035 [7]: response to inorganic substance	1	1	31	9	12238	0.18	3.5	3.66	2.43	NDRG1
67	GO:0009266 [6]: response to temperature	1	1	31	9	12238	0.18	3.5	3.66	2.43	DNAJB4
68	GO:0043066 [7]: negative regulation of apoptosis	2	2	30	101	12146	0.12	3.45	3.53	2.39	CCL2 TNFAIP3
69	GO:0043069 [6]: negative regulation of programmed cell death	2	2	30	102	12145	0.1	3.45	3.51	2.39	CCL2 TNFAIP3
70	GO:0051051 [6]: negative regulation of transport	1	1	31	10	12237	0.09	3.4	3.56	2.39	BCL3
71	GO:0042306 [7]: regulation of protein-nucleus import	1	1	31	11	12236	0	0	3.48	2.39	BCL3
72	GO:0042990 [8]: regulation of transcription factor-nucleus import	1	1	31	11	12236	0	0	3.48	2.39	BCL3
73	GO:0042991 [8]: transcription factor-nucleus import	1	1	31	11	12236	0	0	3.48	2.39	BCL3
74	GO:0045185 [5]: maintenance of protein localization	1	1	31	11	12236	0	0	3.48	2.39	BCL3
75	GO:0001709 [5]: cell fate determination	1	1	31	11	12236	0	0	3.48	2.39	KLF4
76	GO:0007422 [6]: peripheral nervous system development	1	1	31	11	12236	0	0	3.48	2.39	EGR2
77	GO:0045165 [4]: cell fate commitment	1	1	31	12	12235	-0.07	0	3.4	2.33	KLF4
78	GO:0007582 [2]: physiological process	31	31	1	10431	1816	-0.08	0	3.25	2.27	ATF3 BCL3 CCL2 CTGF DNAJB4 DSIPI DUSP1 EGR2 EMP1 FBLN1 GADD45B HSD17B8 KLF4 MAFF MAP3K8 NCOA7 NDRG1 NFIL3 NR4A2 PCSK7 PER1 PIM3 PLAUR PPM1F PPP1R15A PTP4A1 SLC2A3 SNF1LK TGFB1I4 TNFAIP3 ZNF331
79	GO:0042330 [5]: taxis	2	2	30	115	12132	-0.1	0	3.29	2.3	CCL2 PLAUR
80	GO:0006935 [6]: chemotaxis	2	2	30	115	12132	-0.1	0	3.29	2.3	CCL2 PLAUR
81	GO:0015749 [6]: monosaccharide transport	1	1	31	13	12234	-0.15	0	3.33	2.31	SLC2A3
82	GO:0015758 [8]: glucose transport	1	1	31	13	12234	-0.15	0	3.33	2.31	SLC2A3
83	GO:0051235 [4]: maintenance of localization	1	1	31	13	12234	-0.15	0	3.33	2.31	BCL3
84	GO:0008645 [7]: hexose transport	1	1	31	13	12234	-0.15	0	3.33	2.31	SLC2A3
85	GO:0008283 [4]: cell proliferation	6	6	26	1052	11195	-0.16	0	2.94	2.07	BCL3 DUSP1 EMP1 KLF4 PPP1R15A SNF1LK
86	GO:0016049 [4]: cell growth	2	2	30	121	12126	-0.19	0	3.2	2.27	CTGF EMP1
87	GO:0008361 [5]: regulation of cell size	2	2	30	121	12126	-0.19	0	3.2	2.27	CTGF EMP1
88	GO:0016481 [7]: negative regulation of transcription	2	2	30	122	12125	-0.19	0	3.19	2.27	KLF4 TNFAIP3
89	GO:0006468 [8]: protein amino acid phosphorylation	4	4	28	533	11714	-0.21	0	3.01	2.12	CCL2 MAP3K8 PIM3 SNF1LK
90	GO:0009618 [7]: response to pathogenic bacteria	1	1	31	14	12233	-0.22	0	3.26	2.27	CCL2
91	GO:0016998 [6]: cell wall catabolism	1	1	31	15	12232	-0.28	0	3.2	2.27	NCOA7
92	GO:0007623 [4]: circadian rhythm	1	1	31	15	12232	-0.28	0	3.2	2.27	PER1
93	GO:0045934 [6]: negative regulation of nucleobase, nucleoside, nucleotide and nucleic acid metabolism	2	2	30	130	12117	-0.3	0	3.08	2.18	KLF4 TNFAIP3
94	GO:0051244 [4]: regulation of cellular physiological process	4	4	28	563	11684	-0.35	0	2.84	2.01	BCL3 CCL2 KLF4 TNFAIP3
95	GO:0046822 [6]: regulation of nucleocytoplasmic transport	1	1	31	17	12230	-0.39	0	3.08	2.18	BCL3
96	GO:0043170 [4]: macromolecule metabolism	12	12	20	3134	9113	-0.46	0	2.37	1.72	CCL2 DNAJB4 DUSP1 FBLN1 MAP3K8 PCSK7 PIM3 PPM1F PTP4A1 SLC2A3 SNF1LK TNFAIP3
97	GO:0007275 [2]: development	8	8	24	1779	10468	-0.47	0	2.49	1.8	CCL2 CTGF EGR2 EMP1 GADD45B KLF4 NDRG1 SNF1LK
98	GO:0019079 [4]: viral genome replication	1	1	31	20	12227	-0.54	0	2.93	2.07	CCL2
99	GO:0040007 [3]: growth	2	2	30	152	12095	-0.56	0	2.8	1.99	CTGF EMP1
100	GO:0050793 [3]: regulation of development	2	2	30	153	12094	-0.57	0	2.79	1.99	CTGF SNF1LK
101	GO:0009792 [4]: embryonic development (sensu Metazoa)	1	1	31	21	12226	-0.58	0	2.89	2.03	KLF4
102	GO:0009892 [5]: negative regulation of metabolism	2	2	30	154	12093	-0.59	0	2.78	1.99	KLF4 TNFAIP3
103	GO:0016485 [8]: protein processing	1	1	31	22	12225	-0.62	0	2.84	2.01	PCSK7
104	GO:0000902 [4]: cellular morphogenesis	2	2	30	160	12087	-0.64	0	2.71	1.95	CTGF EMP1
105	GO:0006959 [5]: humoral immune response	2	2	30	161	12086	-0.65	0	2.7	1.95	CCL2 NR4A2
106	GO:0009887 [4]: organogenesis	5	5	27	919	11328	-0.65	0	2.42	1.77	CCL2 CTGF EGR2 EMP1 KLF4
107	GO:0048513 [3]: organ development	5	5	27	919	11328	-0.65	0	2.42	1.77	CCL2 CTGF EGR2 EMP1 KLF4
108	GO:0016310 [7]: phosphorylation	4	4	28	633	11614	-0.66	0	2.5	1.8	CCL2 MAP3K8 PIM3 SNF1LK
109	GO:0042828 [6]: response to pathogen	1	1	31	23	12224	-0.66	0	2.8	1.99	CCL2
110	GO:0042446 [6]: hormone biosynthesis	1	1	31	25	12222	-0.74	0	2.72	1.95	HSD17B8
111	GO:0006874 [8]: calcium ion homeostasis	1	1	31	25	12222	-0.74	0	2.72	1.95	CCL2
112	GO:0009605 [4]: response to external stimulus	6	6	26	1257	10990	-0.74	0	2.26	1.65	CCL2 CTGF DNAJB4 NDRG1 NR4A2 PLAUR
113	GO:0009607 [4]: response to biotic stimulus	5	5	27	953	11294	-0.75	0	2.3	1.69	CCL2 DNAJB4 DUSP1 NFIL3 NR4A2
114	GO:0044260 [5]: cellular macromolecule metabolism	11	11	21	2975	9272	-0.76	0	2.02	1.5	CCL2 DNAJB4 DUSP1 FBLN1 MAP3K8 PCSK7 PIM3 PPM1F PTP4A1 SNF1LK TNFAIP3
115	GO:0000074 [6]: regulation of cell cycle	3	3	29	395	11852	-0.76	0	2.48	1.8	BCL3 PPP1R15A SNF1LK
116	GO:0051179 [3]: localization	2	2	30	1983	10264	-0.76	0	0.03	0.03	BCL3 SLC2A3
117	GO:0007259 [7]: JAK-STAT cascade	1	1	31	26	12221	-0.77	0	2.69	1.95	CCL2
118	GO:0007498 [3]: mesoderm development	1	1	31	26	12221	-0.77	0	2.69	1.95	KLF4
119	GO:0006810 [4]: transport	2	2	30	1973	10274	-0.78	0	0.03	0.03	BCL3 SLC2A3
120	GO:0051234 [4]: establishment of localization	2	2	30	1975	10272	-0.78	0	0.03	0.03	BCL3 SLC2A3
121	GO:0007242 [5]: intracellular signaling cascade	5	5	27	986	11261	-0.85	0	2.2	1.62	BCL3 CCL2 GADD45B RRAD SNF1LK
122	GO:0019058 [3]: viral infectious cycle	1	1	31	29	12218	-0.87	0	2.59	1.87	CCL2
123	GO:0048511 [3]: rhythmic process	1	1	31	29	12218	-0.87	0	2.59	1.87	PER1
124	GO:0007049 [5]: cell cycle	4	4	28	709	11538	-0.92	0	2.19	1.62	BCL3 DUSP1 PPP1R15A SNF1LK
125	GO:0008643 [5]: carbohydrate transport	1	1	31	32	12215	-0.95	0	2.49	1.8	SLC2A3
126	GO:0044267 [6]: cellular protein metabolism	10	10	22	2777	9470	-0.98	0	1.77	1.33	CCL2 DNAJB4 DUSP1 MAP3K8 PCSK7 PIM3 PPM1F PTP4A1 SNF1LK TNFAIP3
127	GO:0007420 [7]: brain development	1	1	31	33	12214	-0.99	0	2.46	1.79	EGR2
128	GO:0019538 [5]: protein metabolism	10	10	22	2798	9449	-1.01	0	1.73	1.32	CCL2 DNAJB4 DUSP1 MAP3K8 PCSK7 PIM3 PPM1F PTP4A1 SNF1LK TNFAIP3
129	GO:0051049 [5]: regulation of transport	1	1	31	37	12210	-1.08	0	2.36	1.72	BCL3
130	GO:0016032 [2]: viral life cycle	1	1	31	38	12209	-1.1	0	2.33	1.71	CCL2
131	GO:0044264 [6]: cellular polysaccharide metabolism	1	1	31	39	12208	-1.14	0	2.31	1.69	FBLN1
132	GO:0005976 [5]: polysaccharide metabolism	1	1	31	42	12205	-1.19	0	2.24	1.65	FBLN1
133	GO:0009653 [3]: morphogenesis	5	5	27	1145	11102	-1.2	0	1.74	1.32	CCL2 CTGF EGR2 EMP1 KLF4
134	GO:0045860 [5]: positive regulation of protein kinase activity	1	1	31	43	12204	-1.22	0	2.22	1.63	GADD45B
135	GO:0006979 [5]: response to oxidative stress	1	1	31	46	12201	-1.27	0	2.16	1.59	DUSP1
136	GO:0045595 [4]: regulation of cell differentiation	1	1	31	47	12200	-1.29	0	2.14	1.59	SNF1LK
137	GO:0006986 [5]: response to unfolded protein	1	1	31	47	12200	-1.29	0	2.14	1.59	DNAJB4
138	GO:0042981 [6]: regulation of apoptosis	2	2	30	248	11999	-1.3	0	1.98	1.46	CCL2 TNFAIP3
139	GO:0043067 [5]: regulation of programmed cell death	2	2	30	250	11997	-1.3	0	1.97	1.46	CCL2 TNFAIP3
140	GO:0030005 [7]: di-, tri-valent inorganic cation homeostasis	1	1	31	48	12199	-1.32	0	2.12	1.58	CCL2
141	GO:0006875 [7]: metal ion homeostasis	1	1	31	53	12194	-1.4	0	2.03	1.5	CCL2
142	GO:0009611 [5]: response to wounding	2	2	30	284	11963	-1.47	0	1.77	1.33	CCL2 CTGF
143	GO:0009790 [3]: embryonic development	1	1	31	58	12189	-1.48	0	1.94	1.44	KLF4
144	GO:0007050 [7]: cell cycle arrest	1	1	31	59	12188	-1.49	0	1.93	1.43	PPP1R15A
145	GO:0051170 [7]: nuclear import	1	1	31	61	12186	-1.51	0	1.9	1.42	BCL3
146	GO:0006606 [7]: protein-nucleus import	1	1	31	61	12186	-1.51	0	1.9	1.42	BCL3
147	GO:0006694 [7]: steroid biosynthesis	1	1	31	61	12186	-1.51	0	1.9	1.42	HSD17B8
148	GO:0006800 [5]: oxygen and reactive oxygen species metabolism	1	1	31	65	12182	-1.57	0	1.84	1.37	DUSP1
149	GO:0030003 [6]: cation homeostasis	1	1	31	69	12178	-1.62	0	1.79	1.33	CCL2
150	GO:0007610 [2]: behavior	1	1	31	70	12177	-1.62	0	1.77	1.33	EGR2
151	GO:0007154 [3]: cell communication	9	9	23	3466	8781	-1.63	0	0.55	0.42	BCL3 CCL2 CTGF GADD45B NR4A2 PER1 PLAUR RRAD SNF1LK
152	GO:0007165 [4]: signal transduction	8	8	24	2818	9429	-1.63	0	0.77	0.61	BCL3 CCL2 GADD45B NR4A2 PER1 PLAUR RRAD SNF1LK
153	GO:0009617 [6]: response to bacteria	1	1	31	71	12176	-1.64	0	1.76	1.33	CCL2
154	GO:0017038 [6]: protein import	1	1	31	72	12175	-1.64	0	1.75	1.32	BCL3
155	GO:0050801 [4]: ion homeostasis	1	1	31	75	12172	-1.68	0	1.71	1.31	CCL2
156	GO:0006873 [5]: cell ion homeostasis	1	1	31	75	12172	-1.68	0	1.71	1.31	CCL2
157	GO:0007166 [5]: cell surface receptor linked signal transduction	2	2	30	1419	10828	-1.7	0	0.11	0.08	CCL2 PLAUR
158	GO:0000165 [7]: MAPKKK cascade	1	1	31	80	12167	-1.73	0	1.66	1.26	GADD45B
159	GO:0019735 [7]: antimicrobial humoral response (sensu Vertebrata)	1	1	31	84	12163	-1.77	0	1.61	1.23	NR4A2
160	GO:0007596 [4]: blood coagulation	1	1	31	84	12163	-1.77	0	1.61	1.23	PLAUR
161	GO:0043085 [4]: positive regulation of enzyme activity	1	1	31	85	12162	-1.78	0	1.6	1.23	GADD45B
162	GO:0006955 [4]: immune response	3	3	29	744	11503	-1.79	0	1.18	0.94	CCL2 NFIL3 NR4A2
163	GO:0019730 [6]: antimicrobial humoral response	1	1	31	86	12161	-1.79	0	1.59	1.23	NR4A2
164	GO:0019725 [4]: cell homeostasis	1	1	31	87	12160	-1.8	0	1.58	1.23	CCL2
165	GO:0045892 [8]: negative regulation of transcription, DNA-dependent	1	1	31	87	12160	-1.8	0	1.58	1.23	KLF4
166	GO:0050817 [3]: coagulation	1	1	31	88	12159	-1.81	0	1.57	1.22	PLAUR
167	GO:0007599 [5]: hemostasis	1	1	31	90	12157	-1.82	0	1.55	1.21	PLAUR
168	GO:0007186 [6]: G-protein coupled receptor protein signaling pathway	1	1	31	993	11254	-1.82	0	0.07	0.06	CCL2
169	GO:0043283 [4]: biopolymer metabolism	3	3	29	1608	10639	-1.83	0	0.21	0.17	CTGF FBLN1 PCSK7
170	GO:0009058 [4]: biosynthesis	1	1	31	988	11259	-1.84	0	0.07	0.06	HSD17B8
171	GO:0050874 [3]: organismal physiological process	4	4	28	1840	10407	-1.84	0	0.32	0.23	CCL2 NFIL3 NR4A2 PLAUR
172	GO:0007187 [7]: G-protein signaling, coupled to cyclic nucleotide second messenger	1	1	31	92	12155	-1.85	0	1.53	1.2	CCL2
173	GO:0051169 [6]: nuclear transport	1	1	31	94	12153	-1.85	0	1.51	1.19	BCL3
174	GO:0001558 [4]: regulation of cell growth	1	1	31	94	12153	-1.85	0	1.51	1.19	CTGF
175	GO:0045859 [4]: regulation of protein kinase activity	1	1	31	95	12152	-1.86	0	1.5	1.19	GADD45B
176	GO:0005975 [5]: carbohydrate metabolism	2	2	30	406	11841	-1.87	0	1.25	0.99	FBLN1 SLC2A3
177	GO:0019935 [7]: cyclic-nucleotide-mediated signaling	1	1	31	98	12149	-1.89	0	1.48	1.17	CCL2
178	GO:0006952 [5]: defense response	3	3	29	835	11412	-1.9	0	0.98	0.77	CCL2 NFIL3 NR4A2
179	GO:0050878 [4]: regulation of body fluids	1	1	31	100	12147	-1.91	0	1.46	1.16	PLAUR
180	GO:0042592 [3]: homeostasis	1	1	31	101	12146	-1.91	0	1.45	1.16	CCL2
181	GO:0006913 [6]: nucleocytoplasmic transport	1	1	31	101	12146	-1.91	0	1.45	1.16	BCL3
182	GO:0044249 [5]: cellular biosynthesis	1	1	31	943	11304	-1.91	0	0.08	0.06	HSD17B8
183	GO:0040008 [4]: regulation of growth	1	1	31	102	12145	-1.92	0	1.44	1.16	CTGF
184	GO:0006366 [8]: transcription from Pol II promoter	2	2	30	428	11819	-1.92	0	1.17	0.94	NFIL3 TGFB1I4
185	GO:0007417 [6]: central nervous system development	1	1	31	104	12143	-1.93	0	1.42	1.14	EGR2
186	GO:0007249 [7]: I-kappaB kinase/NF-kappaB cascade	1	1	31	108	12139	-1.96	0	1.39	1.12	BCL3
187	GO:0009613 [5]: response to pest, pathogen or parasite	2	2	30	469	11778	-2	0	1.05	0.82	CCL2 NR4A2
188	GO:0016064 [6]: humoral defense mechanism (sensu Vertebrata)	1	1	31	118	12129	-2.02	0	1.32	1.05	NR4A2
189	GO:0043207 [5]: response to external biotic stimulus	2	2	30	500	11747	-2.05	0	0.97	0.77	CCL2 NR4A2
190	GO:0008202 [6]: steroid metabolism	1	1	31	128	12119	-2.08	0	1.25	0.99	HSD17B8
191	GO:0006605 [7]: protein targeting	1	1	31	130	12117	-2.09	0	1.24	0.99	BCL3
192	GO:0008285 [6]: negative regulation of cell proliferation	1	1	31	130	12117	-2.09	0	1.24	0.99	KLF4
193	GO:0007155 [4]: cell adhesion	2	2	30	580	11667	-2.15	0	0.79	0.63	CCL2 CTGF
194	GO:0009056 [4]: catabolism	2	2	30	907	11340	-2.19	0	0.36	0.25	NCOA7 PCSK7
195	GO:0016043 [4]: cell organization and biogenesis	2	2	30	823	11424	-2.21	0	0.44	0.31	CTGF EMP1
196	GO:0044248 [5]: cellular catabolism	2	2	30	833	11414	-2.21	0	0.43	0.31	NCOA7 PCSK7
197	GO:0009057 [5]: macromolecule catabolism	1	1	31	709	11538	-2.26	0	0.16	0.13	PCSK7
198	GO:0019932 [6]: second-messenger-mediated signaling	1	1	31	178	12069	-2.27	0	0.98	0.77	CCL2
199	GO:0044265 [6]: cellular macromolecule catabolism	1	1	31	694	11553	-2.28	0	0.17	0.13	PCSK7
200	GO:0050790 [3]: regulation of enzyme activity	1	1	31	181	12066	-2.28	0	0.97	0.77	GADD45B
201	GO:0006928 [4]: cell motility	1	1	31	181	12066	-2.28	0	0.97	0.77	CTGF
202	GO:0000278 [6]: mitotic cell cycle	1	1	31	195	12052	-2.32	0	0.91	0.72	SNF1LK
203	GO:0006954 [5]: inflammatory response	1	1	31	195	12052	-2.32	0	0.91	0.72	CCL2
204	GO:0006974 [5]: response to DNA damage stimulus	1	1	31	200	12047	-2.34	0	0.89	0.71	PPP1R15A
205	GO:0008610 [6]: lipid biosynthesis	1	1	31	200	12047	-2.34	0	0.89	0.71	HSD17B8
206	GO:0009719 [4]: response to endogenous stimulus	1	1	31	213	12034	-2.36	0	0.84	0.67	PPP1R15A
207	GO:0006457 [7]: protein folding	1	1	31	216	12031	-2.37	0	0.83	0.66	DNAJB4
208	GO:0043285 [5]: biopolymer catabolism	1	1	31	605	11642	-2.38	0	0.22	0.17	PCSK7
209	GO:0030163 [6]: protein catabolism	1	1	31	598	11649	-2.38	0	0.22	0.17	PCSK7
210	GO:0044257 [7]: cellular protein catabolism	1	1	31	583	11664	-2.4	0	0.24	0.18	PCSK7
211	GO:0006508 [8]: proteolysis and peptidolysis	1	1	31	583	11664	-2.4	0	0.24	0.18	PCSK7
212	GO:0007264 [6]: small GTPase mediated signal transduction	1	1	31	240	12007	-2.41	0	0.75	0.6	RRAD
213	GO:0006629 [5]: lipid metabolism	1	1	31	552	11695	-2.43	0	0.26	0.2	HSD17B8
214	GO:0006512 [8]: ubiquitin cycle	1	1	31	546	11701	-2.43	0	0.26	0.2	TNFAIP3
215	GO:0042127 [5]: regulation of cell proliferation	1	1	31	259	11988	-2.44	0	0.7	0.56	KLF4
216	GO:0044262 [6]: cellular carbohydrate metabolism	1	1	31	257	11990	-2.44	0	0.71	0.56	FBLN1
217	GO:0006259 [5]: DNA metabolism	1	1	31	537	11710	-2.45	0	0.27	0.2	CTGF
218	GO:0007267 [4]: cell-cell signaling	1	1	31	537	11710	-2.45	0	0.27	0.2	CCL2
219	GO:0046907 [5]: intracellular transport	1	1	31	504	11743	-2.46	0	0.3	0.22	BCL3
220	GO:0008104 [4]: protein localization	1	1	31	491	11756	-2.47	0	0.31	0.23	BCL3
221	GO:0015031 [5]: protein transport	1	1	31	476	11771	-2.48	0	0.33	0.23	BCL3
222	GO:0045184 [5]: establishment of protein localization	1	1	31	478	11769	-2.49	0	0.33	0.23	BCL3
223	GO:0006886 [6]: intracellular protein transport	1	1	31	313	11934	-2.49	0	0.57	0.43	BCL3
224	GO:0044255 [5]: cellular lipid metabolism	1	1	31	428	11819	-2.5	0	0.39	0.27	HSD17B8
225	GO:0007399 [5]: neurogenesis	1	1	31	402	11845	-2.51	0	0.42	0.3	EGR2
