# Supplementary material for: Latent Factor Analysis to Discover Pathway-Associated Putative Segmental Aneuploidies in Human Cancers
Source: PLoS Comput Biol. 2010 Sep 2;6(9):e1000920. doi: 10.1371/journal.pcbi.1000920 (PMC2932681; doi:10.1371/journal.pcbi.1000920)
Supplement: Table S3 — Full gather analysis of gene ontology for each factor. (0.43 MB ZIP) [file pcbi.1000920.s008.zip › Factor_Gather_GO/factor40_GO.txt]

#	Annotation	Total Genes With Ann	Your Genes (With Ann)	Your Genes (No Ann)	Genome (With Ann)	Genome (No Ann)	ln(Bayes factor)	neg ln(p value)	FE: neg ln(p value)	FE: neg ln(FDR)	Genes
1	GO:0007163 [5]: establishment and/or maintenance of cell polarity	2	2	42	15	12220	2.63	6.04	6.41	1.54	MAP7 PARD6B
2	GO:0042726 [7]: riboflavin and derivative metabolism	1	1	43	0	12235	1.84	5.1	5.63	1.54	RFK
3	GO:0042727 [8]: riboflavin and derivative biosynthesis	1	1	43	0	12235	1.84	5.1	5.63	1.54	RFK
4	GO:0006771 [8]: riboflavin metabolism	1	1	43	0	12235	1.84	5.1	5.63	1.54	RFK
5	GO:0009231 [8]: riboflavin biosynthesis	1	1	43	0	12235	1.84	5.1	5.63	1.54	RFK
6	GO:0006537 [9]: glutamate biosynthesis	1	1	43	1	12234	1.15	4.47	4.94	1.18	PRODH
7	GO:0008631 [10]: induction of apoptosis by oxidative stress	1	1	43	1	12234	1.15	4.47	4.94	1.18	PRODH
8	GO:0006562 [9]: proline catabolism	1	1	43	2	12233	0.74	4.06	4.54	1.03	PRODH
9	GO:0007207 [8]: muscarinic acetylcholine receptor, phospholipase C activating pathway	1	1	43	2	12233	0.74	4.06	4.54	1.03	GNA15
10	GO:0006091 [5]: generation of precursor metabolites and energy	6	6	38	563	11672	0.68	4.01	4.19	0.91	ATP6V1B2 COX17 COX7C ENO2 IBRDC2 LMO4
11	GO:0001504 [6]: neurotransmitter uptake	1	1	43	3	12232	0.45	3.77	4.25	0.91	SLC6A8
12	GO:0006997 [5]: nuclear organization and biogenesis	1	1	43	4	12231	0.24	3.55	4.03	0.91	ATXN7
13	GO:0015988 [7]: energy coupled proton transport, against electrochemical gradient	1	1	43	5	12230	0.05	3.4	3.85	0.91	ATP6V1B2
14	GO:0006464 [7]: protein modification	10	10	34	1499	10736	0	0	3.28	0.91	BRAP GNA15 IBRDC2 PPM2C PRKCH PTP4A2 ST8SIA1 ULK1 USP31 USP32
15	GO:0006536 [8]: glutamate metabolism	1	1	43	7	12228	-0.22	0	3.56	0.91	PRODH
16	GO:0006560 [8]: proline metabolism	1	1	43	7	12228	-0.22	0	3.56	0.91	PRODH
17	GO:0007218 [7]: neuropeptide signaling pathway	2	2	42	75	12160	-0.24	0	3.47	0.91	CELSR1 CELSR2
18	GO:0007043 [7]: intercellular junction assembly	1	1	43	8	12227	-0.33	0	3.45	0.91	PARD6B
19	GO:0044249 [5]: cellular biosynthesis	7	7	37	937	11298	-0.34	0	3.02	0.91	ATP6V1B2 MRPS30 NFE2L1 PRODH RBMS1 RFK ST8SIA1
20	GO:0006688 [9]: glycosphingolipid biosynthesis	1	1	43	9	12226	-0.44	0	3.34	0.91	ST8SIA1
21	GO:0006825 [9]: copper ion transport	1	1	43	9	12226	-0.44	0	3.34	0.91	COX17
22	GO:0009058 [4]: biosynthesis	7	7	37	982	11253	-0.52	0	2.81	0.91	ATP6V1B2 MRPS30 NFE2L1 PRODH RBMS1 RFK ST8SIA1
23	GO:0006814 [8]: sodium ion transport	2	2	42	92	12143	-0.58	0	3.11	0.91	SLC6A8 SLC9A9
24	GO:0045216 [6]: intercellular junction assembly and/or maintenance	1	1	43	11	12224	-0.61	0	3.17	0.91	PARD6B
25	GO:0006783 [6]: heme biosynthesis	1	1	43	11	12224	-0.61	0	3.17	0.91	NFE2L1
26	GO:0006885 [9]: regulation of pH	1	1	43	11	12224	-0.61	0	3.17	0.91	SLC9A9
27	GO:0044260 [5]: cellular macromolecule metabolism	15	15	29	2971	9264	-0.67	0	2.37	0.79	BRAP COX17 ENO2 GNA15 H2AFJ IBRDC2 MRPS30 PPM2C PRKCH PTP4A2 RBMS1 ST8SIA1 ULK1 USP31 USP32
28	GO:0050896 [3]: response to stimulus	3	3	41	1941	10294	-0.69	0	0.02	0.02	ATXN7 NFE2L1 NFIL3
29	GO:0030334 [6]: regulation of cell migration	1	1	43	12	12223	-0.69	0	3.09	0.91	PARD6B
30	GO:0042364 [7]: water-soluble vitamin biosynthesis	1	1	43	12	12223	-0.69	0	3.09	0.91	RFK
31	GO:0051270 [5]: regulation of cell motility	1	1	43	12	12223	-0.69	0	3.09	0.91	PARD6B
32	GO:0006471 [8]: protein amino acid ADP-ribosylation	1	1	43	12	12223	-0.69	0	3.09	0.91	GNA15
33	GO:0007202 [8]: phospholipase C activation	1	1	43	12	12223	-0.69	0	3.09	0.91	GNA15
34	GO:0009247 [8]: glycolipid biosynthesis	1	1	43	12	12223	-0.69	0	3.09	0.91	ST8SIA1
35	GO:0050875 [3]: cellular physiological process	37	37	7	9058	3177	-0.7	0	2.47	0.82	ATP6V1B2 ATXN7 BRAP COX17 COX7C ECM1 ENO2 GATA6 GNA15 H2AFJ IBRDC2 KLF8 LMO4 MAP7 MRPS30 MXD1 NFE2L1 NFIB NFIL3 PARD6B PPM2C PRKCH PRODH PSCD1 PTP4A2 RBMS1 RFK RYBP SLC6A8 SLC9A9 ST8SIA1 TIMM44 TP53BP2 ULK1 USP31 USP32 ZFP36L2
36	GO:0051188 [6]: cofactor biosynthesis	2	2	42	102	12133	-0.75	0	2.93	0.91	ATP6V1B2 NFE2L1
37	GO:0006779 [7]: porphyrin biosynthesis	1	1	43	13	12222	-0.76	0	3.02	0.91	NFE2L1
38	GO:0009065 [8]: glutamine family amino acid catabolism	1	1	43	13	12222	-0.76	0	3.02	0.91	PRODH
39	GO:0044267 [6]: cellular protein metabolism	14	14	30	2773	9462	-0.78	0	2.25	0.74	BRAP COX17 GNA15 H2AFJ IBRDC2 MRPS30 PPM2C PRKCH PTP4A2 RBMS1 ST8SIA1 ULK1 USP31 USP32
40	GO:0007275 [2]: development	10	10	34	1777	10458	-0.81	0	2.33	0.77	BRD2 CELSR1 CELSR2 ENAH GATA6 MAP7 MXD1 NFE2L1 PARD6B RYBP
41	GO:0019538 [5]: protein metabolism	14	14	30	2794	9441	-0.82	0	2.2	0.72	BRAP COX17 GNA15 H2AFJ IBRDC2 MRPS30 PPM2C PRKCH PTP4A2 RBMS1 ST8SIA1 ULK1 USP31 USP32
42	GO:0030148 [8]: sphingolipid biosynthesis	1	1	43	14	12221	-0.83	0	2.95	0.91	ST8SIA1
43	GO:0042168 [5]: heme metabolism	1	1	43	14	12221	-0.83	0	2.95	0.91	NFE2L1
44	GO:0006469 [5]: negative regulation of protein kinase activity	1	1	43	14	12221	-0.83	0	2.95	0.91	PKIB
45	GO:0009110 [6]: vitamin biosynthesis	1	1	43	14	12221	-0.83	0	2.95	0.91	RFK
46	GO:0030641 [8]: hydrogen ion homeostasis	1	1	43	15	12220	-0.89	0	2.89	0.91	SLC9A9
47	GO:0006687 [8]: glycosphingolipid metabolism	1	1	43	15	12220	-0.89	0	2.89	0.91	ST8SIA1
48	GO:0008629 [9]: induction of apoptosis by intracellular signals	1	1	43	15	12220	-0.89	0	2.89	0.91	PRODH
49	GO:0019941 [9]: modification-dependent protein catabolism	2	2	42	112	12123	-0.9	0	2.77	0.91	USP31 USP32
50	GO:0006511 [10]: ubiquitin-dependent protein catabolism	2	2	42	112	12123	-0.9	0	2.77	0.91	USP31 USP32
51	GO:0050789 [2]: regulation of biological process	14	14	30	2853	9382	-0.92	0	2.07	0.71	BRAP ECM1 GATA6 KLF8 LMO4 MXD1 NFE2L1 NFIB NFIL3 PARD6B PKIB PRODH RBMS1 RYBP
52	GO:0043170 [4]: macromolecule metabolism	15	15	29	3131	9104	-0.95	0	2.02	0.71	BRAP COX17 ENO2 GNA15 H2AFJ IBRDC2 MRPS30 PPM2C PRKCH PTP4A2 RBMS1 ST8SIA1 ULK1 USP31 USP32
53	GO:0009084 [8]: glutamine family amino acid biosynthesis	1	1	43	16	12219	-0.95	0	2.83	0.91	PRODH
54	GO:0006812 [6]: cation transport	4	4	40	466	11769	-1	0	2.45	0.82	ATP6V1B2 COX17 SLC6A8 SLC9A9
55	GO:0030004 [7]: monovalent inorganic cation homeostasis	1	1	43	17	12218	-1	0	2.77	0.91	SLC9A9
56	GO:0006778 [6]: porphyrin metabolism	1	1	43	17	12218	-1	0	2.77	0.91	NFE2L1
57	GO:0006470 [8]: protein amino acid dephosphorylation	2	2	42	122	12113	-1.03	0	2.62	0.85	PPM2C PTP4A2
58	GO:0006626 [8]: protein-mitochondrial targeting	1	1	43	18	12217	-1.05	0	2.72	0.89	TIMM44
59	GO:0015672 [7]: monovalent inorganic cation transport	3	3	41	288	11947	-1.08	0	2.46	0.82	ATP6V1B2 SLC6A8 SLC9A9
60	GO:0007156 [6]: homophilic cell adhesion	2	2	42	126	12109	-1.08	0	2.57	0.83	CELSR1 CELSR2
61	GO:0016311 [7]: dephosphorylation	2	2	42	128	12107	-1.1	0	2.54	0.82	PPM2C PTP4A2
62	GO:0046148 [5]: pigment biosynthesis	1	1	43	20	12215	-1.14	0	2.62	0.85	NFE2L1
63	GO:0006664 [7]: glycolipid metabolism	1	1	43	20	12215	-1.14	0	2.62	0.85	ST8SIA1
64	GO:0044237 [4]: cellular metabolism	27	27	17	6538	5697	-1.15	0	1.69	0.65	ATP6V1B2 BRAP COX17 COX7C ENO2 GATA6 GNA15 H2AFJ IBRDC2 KLF8 LMO4 MRPS30 MXD1 NFE2L1 NFIB NFIL3 PPM2C PRKCH PRODH PTP4A2 RBMS1 RFK RYBP ST8SIA1 ULK1 USP31 USP32
65	GO:0009968 [5]: negative regulation of signal transduction	1	1	43	21	12214	-1.19	0	2.58	0.83	BRAP
66	GO:0051186 [5]: cofactor metabolism	2	2	42	142	12093	-1.26	0	2.37	0.79	ATP6V1B2 NFE2L1
67	GO:0006260 [6]: DNA replication	2	2	42	142	12093	-1.26	0	2.37	0.79	NFIB RBMS1
68	GO:0042440 [4]: pigment metabolism	1	1	43	23	12212	-1.27	0	2.49	0.82	NFE2L1
69	GO:0048066 [3]: pigmentation	1	1	43	24	12211	-1.3	0	2.45	0.82	NFE2L1
70	GO:0006512 [8]: ubiquitin cycle	4	4	40	543	11692	-1.35	0	2.03	0.71	BRAP IBRDC2 USP31 USP32
71	GO:0006793 [5]: phosphorus metabolism	5	5	39	777	11458	-1.36	0	1.92	0.71	ATP6V1B2 PPM2C PRKCH PTP4A2 ULK1
72	GO:0006796 [6]: phosphate metabolism	5	5	39	777	11458	-1.36	0	1.92	0.71	ATP6V1B2 PPM2C PRKCH PTP4A2 ULK1
73	GO:0030001 [7]: metal ion transport	3	3	41	341	11894	-1.4	0	2.08	0.71	COX17 SLC6A8 SLC9A9
74	GO:0044238 [4]: primary metabolism	25	25	19	6261	5974	-1.41	0	1.29	0.63	ATP6V1B2 BRAP COX17 ENO2 GATA6 GNA15 H2AFJ IBRDC2 KLF8 LMO4 MRPS30 MXD1 NFE2L1 NFIB NFIL3 PPM2C PRKCH PRODH PTP4A2 RBMS1 RYBP ST8SIA1 ULK1 USP31 USP32
75	GO:0008283 [4]: cell proliferation	6	6	38	1052	11183	-1.43	0	1.75	0.65	MXD1 NFIB PARD6B RBMS1 TP53BP2 ZFP36L2
76	GO:0000902 [4]: cellular morphogenesis	2	2	42	160	12075	-1.44	0	2.17	0.71	MAP7 PARD6B
77	GO:0006118 [6]: electron transport	3	3	41	352	11883	-1.45	0	2.01	0.71	COX7C IBRDC2 LMO4
78	GO:0019748 [4]: secondary metabolism	1	1	43	29	12206	-1.47	0	2.28	0.74	NFE2L1
79	GO:0006767 [6]: water-soluble vitamin metabolism	1	1	43	30	12205	-1.49	0	2.25	0.74	RFK
80	GO:0007154 [3]: cell communication	10	10	34	3465	8770	-1.5	0	0.18	0.14	BRAP CELSR1 CELSR2 ECM1 GNA15 PDZK3 PRKCH SLC6A8 TP53BP2 ULK1
81	GO:0008152 [3]: metabolism	27	27	17	6938	5297	-1.51	0	1.14	0.57	ATP6V1B2 BRAP COX17 COX7C ENO2 GATA6 GNA15 H2AFJ IBRDC2 KLF8 LMO4 MRPS30 MXD1 NFE2L1 NFIB NFIL3 PPM2C PRKCH PRODH PTP4A2 RBMS1 RFK RYBP ST8SIA1 ULK1 USP31 USP32
82	GO:0009966 [4]: regulation of signal transduction	2	2	42	168	12067	-1.51	0	2.09	0.71	BRAP ECM1
83	GO:0050874 [3]: organismal physiological process	4	4	40	1840	10395	-1.52	0	0.09	0.08	ATXN7 NFE2L1 NFIL3 SLC6A8
84	GO:0043086 [4]: negative regulation of enzyme activity	1	1	43	31	12204	-1.53	0	2.22	0.72	PKIB
85	GO:0009605 [4]: response to external stimulus	2	2	42	1261	10974	-1.54	0	0.05	0.05	ATXN7 NFE2L1
86	GO:0050791 [3]: regulation of physiological process	11	11	33	2542	9693	-1.59	0	1.21	0.59	GATA6 KLF8 LMO4 MXD1 NFE2L1 NFIB NFIL3 PARD6B PRODH RBMS1 RYBP
87	GO:0016337 [5]: cell-cell adhesion	2	2	42	179	12056	-1.6	0	1.99	0.71	CELSR1 CELSR2
88	GO:0007409 [6]: axonogenesis	1	1	43	34	12201	-1.61	0	2.14	0.71	PARD6B
89	GO:0000067 [6]: DNA replication and chromosome cycle	2	2	42	183	12052	-1.62	0	1.95	0.71	NFIB RBMS1
90	GO:0009653 [3]: morphogenesis	6	6	38	1144	11091	-1.62	0	1.49	0.65	CELSR1 ENAH GATA6 MAP7 NFE2L1 PARD6B
91	GO:0007165 [4]: signal transduction	8	8	36	2818	9417	-1.63	0	0.19	0.14	BRAP CELSR1 CELSR2 ECM1 GNA15 PRKCH TP53BP2 ULK1
92	GO:0019222 [4]: regulation of metabolism	9	9	35	2029	10206	-1.67	0	1.2	0.58	GATA6 KLF8 LMO4 MXD1 NFE2L1 NFIB NFIL3 RBMS1 RYBP
93	GO:0007399 [5]: neurogenesis	3	3	41	400	11835	-1.68	0	1.74	0.65	CELSR1 ENAH PARD6B
94	GO:0000041 [8]: transition metal ion transport	1	1	43	38	12197	-1.69	0	2.03	0.71	COX17
95	GO:0007204 [8]: cytosolic calcium ion concentration elevation	1	1	43	38	12197	-1.69	0	2.03	0.71	GNA15
96	GO:0009064 [7]: glutamine family amino acid metabolism	1	1	43	38	12197	-1.69	0	2.03	0.71	PRODH
97	GO:0001505 [7]: regulation of neurotransmitter levels	1	1	43	39	12196	-1.73	0	2.01	0.71	SLC6A8
98	GO:0006355 [7]: regulation of transcription, DNA-dependent	8	8	36	1805	10430	-1.74	0	1.14	0.57	GATA6 KLF8 LMO4 MXD1 NFE2L1 NFIB NFIL3 RYBP
99	GO:0006665 [7]: sphingolipid metabolism	1	1	43	41	12194	-1.76	0	1.96	0.71	ST8SIA1
100	GO:0006836 [5]: neurotransmitter transport	1	1	43	41	12194	-1.76	0	1.96	0.71	SLC6A8
101	GO:0006366 [8]: transcription from Pol II promoter	3	3	41	427	11808	-1.77	0	1.61	0.65	NFE2L1 NFIL3 RYBP
102	GO:0015985 [7]: energy coupled proton transport, down electrochemical gradient	1	1	43	42	12193	-1.78	0	1.94	0.71	ATP6V1B2
103	GO:0015986 [7]: ATP synthesis coupled proton transport	1	1	43	42	12193	-1.78	0	1.94	0.71	ATP6V1B2
104	GO:0006351 [7]: transcription, DNA-dependent	8	8	36	1861	10374	-1.78	0	1.04	0.57	GATA6 KLF8 LMO4 MXD1 NFE2L1 NFIB NFIL3 RYBP
105	GO:0007166 [5]: cell surface receptor linked signal transduction	3	3	41	1418	10817	-1.78	0	0.11	0.09	CELSR1 CELSR2 GNA15
106	GO:0045449 [6]: regulation of transcription	8	8	36	1869	10366	-1.8	0	1.03	0.57	GATA6 KLF8 LMO4 MXD1 NFE2L1 NFIB NFIL3 RYBP
107	GO:0006766 [5]: vitamin metabolism	1	1	43	43	12192	-1.8	0	1.92	0.71	RFK
108	GO:0006915 [6]: apoptosis	3	3	41	437	11798	-1.81	0	1.57	0.65	MRPS30 PRODH TP53BP2
109	GO:0006139 [5]: nucleobase, nucleoside, nucleotide and nucleic acid metabolism	11	11	33	2956	9279	-1.81	0	0.68	0.43	ATP6V1B2 GATA6 H2AFJ KLF8 LMO4 MXD1 NFE2L1 NFIB NFIL3 RBMS1 RYBP
110	GO:0019219 [5]: regulation of nucleobase, nucleoside, nucleotide and nucleic acid metabolism	8	8	36	1895	10340	-1.81	0	0.99	0.55	GATA6 KLF8 LMO4 MXD1 NFE2L1 NFIB NFIL3 RYBP
111	GO:0012501 [5]: programmed cell death	3	3	41	439	11796	-1.82	0	1.56	0.65	MRPS30 PRODH TP53BP2
112	GO:0000226 [8]: microtubule cytoskeleton organization and biogenesis	1	1	43	44	12191	-1.82	0	1.9	0.7	MAP7
113	GO:0006811 [5]: ion transport	4	4	40	700	11535	-1.82	0	1.41	0.65	ATP6V1B2 COX17 SLC6A8 SLC9A9
114	GO:0006950 [4]: response to stress	1	1	43	849	11386	-1.83	0	0.04	0.04	NFE2L1
115	GO:0006096 [8]: glycolysis	1	1	43	45	12190	-1.83	0	1.88	0.69	ENO2
116	GO:0007049 [5]: cell cycle	4	4	40	709	11526	-1.84	0	1.38	0.65	NFIB PARD6B RBMS1 TP53BP2
117	GO:0006350 [6]: transcription	8	8	36	1961	10274	-1.86	0	0.89	0.51	GATA6 KLF8 LMO4 MXD1 NFE2L1 NFIB NFIL3 RYBP
118	GO:0006753 [8]: nucleoside phosphate metabolism	1	1	43	47	12188	-1.88	0	1.84	0.67	ATP6V1B2
119	GO:0006754 [7]: ATP biosynthesis	1	1	43	47	12188	-1.88	0	1.84	0.67	ATP6V1B2
120	GO:0008219 [4]: cell death	3	3	41	467	11768	-1.9	0	1.44	0.65	MRPS30 PRODH TP53BP2
121	GO:0016265 [3]: death	3	3	41	471	11764	-1.91	0	1.42	0.65	MRPS30 PRODH TP53BP2
122	GO:0008652 [7]: amino acid biosynthesis	1	1	43	50	12185	-1.93	0	1.79	0.65	PRODH
123	GO:0045941 [7]: positive regulation of transcription	1	1	43	51	12184	-1.94	0	1.77	0.65	GATA6
124	GO:0046034 [6]: ATP metabolism	1	1	43	51	12184	-1.94	0	1.77	0.65	ATP6V1B2
125	GO:0009063 [7]: amino acid catabolism	1	1	43	52	12183	-1.95	0	1.75	0.65	PRODH
126	GO:0007582 [2]: physiological process	37	37	7	10425	1810	-1.96	0	0.39	0.27	ATP6V1B2 ATXN7 BRAP COX17 COX7C ECM1 ENO2 GATA6 GNA15 H2AFJ IBRDC2 KLF8 LMO4 MAP7 MRPS30 MXD1 NFE2L1 NFIB NFIL3 PARD6B PPM2C PRKCH PRODH PSCD1 PTP4A2 RBMS1 RFK RYBP SLC6A8 SLC9A9 ST8SIA1 TIMM44 TP53BP2 ULK1 USP31 USP32 ZFP36L2
127	GO:0046483 [5]: heterocycle metabolism	1	1	43	53	12182	-1.97	0	1.73	0.65	NFE2L1
128	GO:0051179 [3]: localization	7	7	37	1978	10257	-1.98	0	0.54	0.36	ATP6V1B2 COX17 ECM1 PSCD1 SLC6A8 SLC9A9 TIMM44
129	GO:0051234 [4]: establishment of localization	7	7	37	1970	10265	-1.98	0	0.55	0.36	ATP6V1B2 COX17 ECM1 PSCD1 SLC6A8 SLC9A9 TIMM44
130	GO:0006810 [4]: transport	7	7	37	1968	10267	-1.98	0	0.55	0.36	ATP6V1B2 COX17 ECM1 PSCD1 SLC6A8 SLC9A9 TIMM44
131	GO:0050794 [3]: regulation of cellular process	4	4	40	788	11447	-1.99	0	1.15	0.57	BRAP ECM1 PARD6B PRODH
132	GO:0045935 [6]: positive regulation of nucleobase, nucleoside, nucleotide and nucleic acid metabolism	1	1	43	55	12180	-2	0	1.7	0.65	GATA6
133	GO:0006007 [9]: glucose catabolism	1	1	43	55	12180	-2	0	1.7	0.65	ENO2
134	GO:0009310 [6]: amine catabolism	1	1	43	55	12180	-2	0	1.7	0.65	PRODH
135	GO:0016043 [4]: cell organization and biogenesis	4	4	40	821	11414	-2.04	0	1.07	0.57	ATXN7 H2AFJ MAP7 PARD6B
136	GO:0044248 [5]: cellular catabolism	4	4	40	831	11404	-2.05	0	1.05	0.57	ENO2 PRODH USP31 USP32
137	GO:0016477 [5]: cell migration	1	1	43	59	12176	-2.05	0	1.64	0.65	PARD6B
138	GO:0043283 [4]: biopolymer metabolism	5	5	39	1606	10629	-2.06	0	0.35	0.25	H2AFJ NFIB RBMS1 USP31 USP32
139	GO:0006412 [6]: protein biosynthesis	3	3	41	528	11707	-2.06	0	1.22	0.59	MRPS30 RBMS1 ST8SIA1
140	GO:0006259 [5]: DNA metabolism	3	3	41	535	11700	-2.07	0	1.19	0.58	H2AFJ NFIB RBMS1
141	GO:0009145 [8]: purine nucleoside triphosphate biosynthesis	1	1	43	62	12173	-2.09	0	1.6	0.65	ATP6V1B2
142	GO:0009201 [8]: ribonucleoside triphosphate biosynthesis	1	1	43	62	12173	-2.09	0	1.6	0.65	ATP6V1B2
143	GO:0009206 [9]: purine ribonucleoside triphosphate biosynthesis	1	1	43	62	12173	-2.09	0	1.6	0.65	ATP6V1B2
144	GO:0000122 [9]: negative regulation of transcription from Pol II promoter	1	1	43	63	12172	-2.11	0	1.58	0.65	RYBP
145	GO:0006752 [7]: group transfer coenzyme metabolism	1	1	43	63	12172	-2.11	0	1.58	0.65	ATP6V1B2
146	GO:0009142 [7]: nucleoside triphosphate biosynthesis	1	1	43	63	12172	-2.11	0	1.58	0.65	ATP6V1B2
147	GO:0019320 [8]: hexose catabolism	1	1	43	64	12171	-2.12	0	1.57	0.65	ENO2
148	GO:0046164 [6]: alcohol catabolism	1	1	43	65	12170	-2.13	0	1.55	0.65	ENO2
149	GO:0046365 [7]: monosaccharide catabolism	1	1	43	65	12170	-2.13	0	1.55	0.65	ENO2
150	GO:0046467 [7]: membrane lipid biosynthesis	1	1	43	65	12170	-2.13	0	1.55	0.65	ST8SIA1
151	GO:0006334 [8]: nucleosome assembly	1	1	43	65	12170	-2.13	0	1.55	0.65	H2AFJ
152	GO:0009056 [4]: catabolism	4	4	40	905	11330	-2.13	0	0.89	0.51	ENO2 PRODH USP31 USP32
153	GO:0009887 [4]: organogenesis	4	4	40	920	11315	-2.14	0	0.86	0.49	CELSR1 ENAH GATA6 PARD6B
154	GO:0048513 [3]: organ development	4	4	40	920	11315	-2.14	0	0.86	0.49	CELSR1 ENAH GATA6 PARD6B
155	GO:0009607 [4]: response to biotic stimulus	2	2	42	956	11279	-2.14	0	0.14	0.12	NFE2L1 NFIL3
156	GO:0009144 [8]: purine nucleoside triphosphate metabolism	1	1	43	66	12169	-2.14	0	1.54	0.65	ATP6V1B2
157	GO:0009199 [8]: ribonucleoside triphosphate metabolism	1	1	43	66	12169	-2.14	0	1.54	0.65	ATP6V1B2
158	GO:0009205 [9]: purine ribonucleoside triphosphate metabolism	1	1	43	66	12169	-2.14	0	1.54	0.65	ATP6V1B2
159	GO:0009987 [2]: cellular process	40	40	4	10907	1328	-2.14	0	0.75	0.46	ATP6V1B2 ATXN7 BRAP CELSR1 CELSR2 COX17 COX7C ECM1 ENO2 GATA6 GNA15 H2AFJ IBRDC2 KLF8 LMO4 MAP7 MRPS30 MXD1 NFE2L1 NFIB NFIL3 PARD6B PDZK3 PPM2C PRKCH PRODH PSCD1 PTP4A2 RBMS1 RFK RYBP SLC6A8 SLC9A9 ST8SIA1 TIMM44 TP53BP2 ULK1 USP31 USP32 ZFP36L2
160	GO:0006445 [7]: regulation of translation	1	1	43	67	12168	-2.15	0	1.53	0.65	RBMS1
161	GO:0007028 [5]: cytoplasm organization and biogenesis	1	1	43	67	12168	-2.15	0	1.53	0.65	PARD6B
162	GO:0007155 [4]: cell adhesion	3	3	41	579	11656	-2.16	0	1.06	0.57	CELSR1 CELSR2 PDZK3
163	GO:0009059 [5]: macromolecule biosynthesis	3	3	41	590	11645	-2.17	0	1.03	0.57	MRPS30 RBMS1 ST8SIA1
164	GO:0030003 [6]: cation homeostasis	1	1	43	69	12166	-2.18	0	1.5	0.65	SLC9A9
165	GO:0009141 [7]: nucleoside triphosphate metabolism	1	1	43	69	12166	-2.18	0	1.5	0.65	ATP6V1B2
166	GO:0015992 [6]: proton transport	1	1	43	71	12164	-2.2	0	1.48	0.65	ATP6V1B2
167	GO:0006818 [5]: hydrogen transport	1	1	43	72	12163	-2.2	0	1.46	0.65	ATP6V1B2
168	GO:0009309 [6]: amine biosynthesis	1	1	43	72	12163	-2.2	0	1.46	0.65	PRODH
169	GO:0016567 [9]: protein ubiquitination	2	2	42	303	11932	-2.21	0	1.21	0.59	BRAP IBRDC2
170	GO:0016310 [7]: phosphorylation	3	3	41	634	11601	-2.23	0	0.91	0.52	ATP6V1B2 PRKCH ULK1
171	GO:0050801 [4]: ion homeostasis	1	1	43	75	12160	-2.23	0	1.43	0.65	SLC9A9
172	GO:0006873 [5]: cell ion homeostasis	1	1	43	75	12160	-2.23	0	1.43	0.65	SLC9A9
173	GO:0009152 [8]: purine ribonucleotide biosynthesis	1	1	43	75	12160	-2.23	0	1.43	0.65	ATP6V1B2
174	GO:0043123 [6]: positive regulation of I-kappaB kinase/NF-kappaB cascade	1	1	43	78	12157	-2.26	0	1.4	0.65	ECM1
175	GO:0009150 [8]: purine ribonucleotide metabolism	1	1	43	78	12157	-2.26	0	1.4	0.65	ATP6V1B2
176	GO:0007010 [6]: cytoskeleton organization and biogenesis	2	2	42	324	11911	-2.27	0	1.12	0.57	MAP7 PARD6B
177	GO:0006164 [7]: purine nucleotide biosynthesis	1	1	43	79	12156	-2.27	0	1.39	0.65	ATP6V1B2
178	GO:0006996 [5]: organelle organization and biogenesis	3	3	41	671	11564	-2.27	0	0.83	0.48	H2AFJ MAP7 PARD6B
179	GO:0007186 [6]: G-protein coupled receptor protein signaling pathway	3	3	41	991	11244	-2.28	0	0.35	0.25	CELSR1 CELSR2 GNA15
180	GO:0007200 [7]: G-protein signaling, coupled to IP3 second messenger (phospholipase C activating)	1	1	43	80	12155	-2.28	0	1.37	0.65	GNA15
181	GO:0006006 [8]: glucose metabolism	1	1	43	82	12153	-2.29	0	1.35	0.65	ENO2
182	GO:0006163 [7]: purine nucleotide metabolism	1	1	43	82	12153	-2.29	0	1.35	0.65	ATP6V1B2
183	GO:0044265 [6]: cellular macromolecule catabolism	3	3	41	692	11543	-2.29	0	0.78	0.46	ENO2 USP31 USP32
184	GO:0009893 [5]: positive regulation of metabolism	1	1	43	81	12154	-2.29	0	1.36	0.65	GATA6
185	GO:0043122 [5]: regulation of I-kappaB kinase/NF-kappaB cascade	1	1	43	81	12154	-2.29	0	1.36	0.65	ECM1
186	GO:0048015 [7]: phosphoinositide-mediated signaling	1	1	43	81	12154	-2.29	0	1.36	0.65	GNA15
187	GO:0006119 [6]: oxidative phosphorylation	1	1	43	81	12154	-2.29	0	1.36	0.65	ATP6V1B2
188	GO:0009260 [7]: ribonucleotide biosynthesis	1	1	43	81	12154	-2.29	0	1.36	0.65	ATP6V1B2
189	GO:0007242 [5]: intracellular signaling cascade	3	3	41	988	11247	-2.3	0	0.36	0.25	ECM1 GNA15 PRKCH
190	GO:0043119 [4]: positive regulation of physiological process	2	2	42	335	11900	-2.3	0	1.08	0.57	GATA6 PRODH
191	GO:0009057 [5]: macromolecule catabolism	3	3	41	707	11528	-2.3	0	0.75	0.46	ENO2 USP31 USP32
192	GO:0006952 [5]: defense response	2	2	42	836	11399	-2.32	0	0.21	0.15	NFE2L1 NFIL3
193	GO:0009259 [7]: ribonucleotide metabolism	1	1	43	85	12150	-2.32	0	1.32	0.63	ATP6V1B2
194	GO:0016052 [6]: carbohydrate catabolism	1	1	43	86	12149	-2.33	0	1.31	0.63	ENO2
195	GO:0044275 [7]: cellular carbohydrate catabolism	1	1	43	86	12149	-2.33	0	1.31	0.63	ENO2
196	GO:0019725 [4]: cell homeostasis	1	1	43	87	12148	-2.34	0	1.3	0.63	SLC9A9
197	GO:0045892 [8]: negative regulation of transcription, DNA-dependent	1	1	43	87	12148	-2.34	0	1.3	0.63	RYBP
198	GO:0009967 [5]: positive regulation of signal transduction	1	1	43	89	12146	-2.35	0	1.28	0.63	ECM1
199	GO:0009108 [7]: coenzyme biosynthesis	1	1	43	89	12146	-2.35	0	1.28	0.63	ATP6V1B2
200	GO:0050877 [4]: neurophysiological process	2	2	42	806	11429	-2.35	0	0.23	0.16	ATXN7 SLC6A8
201	GO:0006092 [7]: main pathways of carbohydrate metabolism	1	1	43	92	12143	-2.38	0	1.26	0.61	ENO2
202	GO:0045859 [4]: regulation of protein kinase activity	1	1	43	95	12140	-2.4	0	1.23	0.59	PKIB
203	GO:0006955 [4]: immune response	2	2	42	745	11490	-2.42	0	0.28	0.19	NFE2L1 NFIL3
204	GO:0005975 [5]: carbohydrate metabolism	2	2	42	406	11829	-2.42	0	0.84	0.49	ENO2 ST8SIA1
205	GO:0009581 [5]: detection of external stimulus	1	1	43	594	11641	-2.42	0	0.12	0.1	ATXN7
206	GO:0042592 [3]: homeostasis	1	1	43	101	12134	-2.43	0	1.18	0.57	SLC9A9
207	GO:0006333 [8]: chromatin assembly or disassembly	1	1	43	102	12133	-2.44	0	1.17	0.57	H2AFJ
208	GO:0015674 [7]: di-, tri-valent inorganic cation transport	1	1	43	105	12130	-2.46	0	1.15	0.57	COX17
209	GO:0006417 [6]: regulation of protein biosynthesis	1	1	43	106	12129	-2.47	0	1.14	0.57	RBMS1
210	GO:0007249 [7]: I-kappaB kinase/NF-kappaB cascade	1	1	43	108	12127	-2.48	0	1.12	0.57	ECM1
211	GO:0007600 [5]: sensory perception	1	1	43	563	11672	-2.48	0	0.13	0.11	ATXN7
212	GO:0006486 [8]: protein amino acid glycosylation	1	1	43	109	12126	-2.49	0	1.12	0.57	ST8SIA1
213	GO:0006629 [5]: lipid metabolism	1	1	43	552	11683	-2.5	0	0.14	0.12	ST8SIA1
214	GO:0009889 [5]: regulation of biosynthesis	1	1	43	113	12122	-2.51	0	1.09	0.57	RBMS1
215	GO:0030163 [6]: protein catabolism	2	2	42	597	11638	-2.51	0	0.45	0.31	USP31 USP32
216	GO:0043285 [5]: biopolymer catabolism	2	2	42	604	11631	-2.51	0	0.44	0.31	USP31 USP32
217	GO:0006468 [8]: protein amino acid phosphorylation	2	2	42	535	11700	-2.51	0	0.55	0.36	PRKCH ULK1
218	GO:0044257 [7]: cellular protein catabolism	2	2	42	582	11653	-2.51	0	0.47	0.33	USP31 USP32
219	GO:0006508 [8]: proteolysis and peptidolysis	2	2	42	582	11653	-2.51	0	0.47	0.33	USP31 USP32
220	GO:0019318 [7]: hexose metabolism	1	1	43	114	12121	-2.52	0	1.08	0.57	ENO2
221	GO:0000910 [5]: cytokinesis	1	1	43	115	12120	-2.52	0	1.07	0.57	PARD6B
222	GO:0009101 [7]: glycoprotein biosynthesis	1	1	43	115	12120	-2.52	0	1.07	0.57	ST8SIA1
223	GO:0051244 [4]: regulation of cellular physiological process	2	2	42	565	11670	-2.52	0	0.5	0.34	PARD6B PRODH
224	GO:0007267 [4]: cell-cell signaling	1	1	43	537	11698	-2.53	0	0.15	0.12	SLC6A8
225	GO:0005996 [6]: monosaccharide metabolism	1	1	43	118	12117	-2.53	0	1.05	0.57	ENO2
226	GO:0006732 [6]: coenzyme metabolism	1	1	43	119	12116	-2.53	0	1.05	0.57	ATP6V1B2
227	GO:0006643 [6]: membrane lipid metabolism	1	1	43	120	12115	-2.54	0	1.04	0.57	ST8SIA1
228	GO:0048232 [6]: male gamete generation	1	1	43	121	12114	-2.54	0	1.03	0.57	BRD2
229	GO:0007283 [7]: spermatogenesis	1	1	43	121	12114	-2.54	0	1.03	0.57	BRD2
230	GO:0012502 [7]: induction of programmed cell death	1	1	43	122	12113	-2.55	0	1.03	0.57	PRODH
231	GO:0006917 [8]: induction of apoptosis	1	1	43	122	12113	-2.55	0	1.03	0.57	PRODH
232	GO:0016481 [7]: negative regulation of transcription	1	1	43	123	12112	-2.55	0	1.02	0.57	RYBP
233	GO:0046907 [5]: intracellular transport	1	1	43	504	11731	-2.58	0	0.17	0.14	TIMM44
234	GO:0045934 [6]: negative regulation of nucleobase, nucleoside, nucleotide and nucleic acid metabolism	1	1	43	131	12104	-2.58	0	0.97	0.55	RYBP
235	GO:0043068 [6]: positive regulation of programmed cell death	1	1	43	130	12105	-2.58	0	0.98	0.55	PRODH
236	GO:0006605 [7]: protein targeting	1	1	43	130	12105	-2.58	0	0.98	0.55	TIMM44
237	GO:0043065 [7]: positive regulation of apoptosis	1	1	43	129	12106	-2.58	0	0.98	0.55	PRODH
238	GO:0043207 [5]: response to external biotic stimulus	1	1	43	501	11734	-2.59	0	0.17	0.14	NFE2L1
239	GO:0009100 [7]: glycoprotein metabolism	1	1	43	132	12103	-2.6	0	0.96	0.55	ST8SIA1
240	GO:0009165 [6]: nucleotide biosynthesis	1	1	43	132	12103	-2.6	0	0.96	0.55	ATP6V1B2
241	GO:0006936 [3]: muscle contraction	1	1	43	136	12099	-2.6	0	0.94	0.54	SLC6A8
242	GO:0008104 [4]: protein localization	1	1	43	491	11744	-2.61	0	0.18	0.14	TIMM44
243	GO:0015980 [6]: energy derivation by oxidation of organic compounds	1	1	43	137	12098	-2.61	0	0.94	0.54	ENO2
244	GO:0045184 [5]: establishment of protein localization	1	1	43	478	11757	-2.63	0	0.19	0.14	TIMM44
245	GO:0007017 [7]: microtubule-based process	1	1	43	143	12092	-2.63	0	0.9	0.51	MAP7
246	GO:0015031 [5]: protein transport	1	1	43	476	11759	-2.63	0	0.19	0.14	TIMM44
247	GO:0007517 [5]: muscle development	1	1	43	146	12089	-2.64	0	0.89	0.51	GATA6
248	GO:0009613 [5]: response to pest, pathogen or parasite	1	1	43	470	11765	-2.64	0	0.2	0.14	NFE2L1
249	GO:0007276 [5]: gametogenesis	1	1	43	147	12088	-2.65	0	0.88	0.51	BRD2
250	GO:0016070 [5]: RNA metabolism	1	1	43	450	11785	-2.67	0	0.21	0.15	RBMS1
251	GO:0009892 [5]: negative regulation of metabolism	1	1	43	155	12080	-2.67	0	0.84	0.49	RYBP
252	GO:0043037 [7]: translation	1	1	43	162	12073	-2.69	0	0.81	0.47	RBMS1
253	GO:0044255 [5]: cellular lipid metabolism	1	1	43	428	11807	-2.7	0	0.23	0.16	ST8SIA1
254	GO:0000375 [8]: RNA splicing, via transesterification reactions	1	1	43	169	12066	-2.71	0	0.78	0.46	RBMS1
255	GO:0000377 [9]: RNA splicing, via transesterification reactions with bulged adenosine as nucleophile	1	1	43	169	12066	-2.71	0	0.78	0.46	RBMS1
256	GO:0000398 [8]: nuclear mRNA splicing, via spliceosome	1	1	43	169	12066	-2.71	0	0.78	0.46	RBMS1
257	GO:0043118 [4]: negative regulation of physiological process	1	1	43	418	11817	-2.71	0	0.24	0.17	RYBP
258	GO:0006082 [5]: organic acid metabolism	1	1	43	413	11822	-2.72	0	0.25	0.17	PRODH
259	GO:0019752 [6]: carboxylic acid metabolism	1	1	43	411	11824	-2.72	0	0.25	0.17	PRODH
260	GO:0019932 [6]: second-messenger-mediated signaling	1	1	43	178	12057	-2.72	0	0.74	0.46	GNA15
261	GO:0050879 [4]: organismal movement	1	1	43	179	12056	-2.73	0	0.74	0.46	ATXN7
262	GO:0050881 [5]: musculoskeletal movement	1	1	43	179	12056	-2.73	0	0.74	0.46	ATXN7
263	GO:0050885 [6]: regulation of balance	1	1	43	179	12056	-2.73	0	0.74	0.46	ATXN7
264	GO:0050953 [6]: sensory perception of light	1	1	43	179	12056	-2.73	0	0.74	0.46	ATXN7
265	GO:0050957 [6]: equilibrioception	1	1	43	179	12056	-2.73	0	0.74	0.46	ATXN7
266	GO:0007601 [7]: visual perception	1	1	43	179	12056	-2.73	0	0.74	0.46	ATXN7
267	GO:0050790 [3]: regulation of enzyme activity	1	1	43	181	12054	-2.73	0	0.73	0.46	PKIB
268	GO:0006928 [4]: cell motility	1	1	43	181	12054	-2.73	0	0.73	0.46	PARD6B
269	GO:0000003 [3]: reproduction	1	1	43	184	12051	-2.73	0	0.72	0.46	BRD2
270	GO:0009117 [6]: nucleotide metabolism	1	1	43	184	12051	-2.73	0	0.72	0.46	ATP6V1B2
271	GO:0019953 [4]: sexual reproduction	1	1	43	183	12052	-2.74	0	0.72	0.46	BRD2
272	GO:0000074 [6]: regulation of cell cycle	1	1	43	397	11838	-2.74	0	0.27	0.18	TP53BP2
273	GO:0006325 [7]: establishment and/or maintenance of chromatin architecture	1	1	43	195	12040	-2.75	0	0.68	0.43	H2AFJ
274	GO:0006461 [7]: protein complex assembly	1	1	43	195	12040	-2.75	0	0.68	0.43	H2AFJ
275	GO:0006954 [5]: inflammatory response	1	1	43	195	12040	-2.75	0	0.68	0.43	NFE2L1
276	GO:0008380 [7]: RNA splicing	1	1	43	197	12038	-2.76	0	0.67	0.43	RBMS1
277	GO:0006396 [6]: RNA processing	1	1	43	367	11868	-2.76	0	0.3	0.21	RBMS1
278	GO:0006323 [6]: DNA packaging	1	1	43	203	12032	-2.77	0	0.65	0.42	H2AFJ
279	GO:0008610 [6]: lipid biosynthesis	1	1	43	200	12035	-2.77	0	0.66	0.42	ST8SIA1
280	GO:0000004 [2]: biological_process unknown	1	1	43	354	11881	-2.78	0	0.32	0.22	MRPS22
281	GO:0006457 [7]: protein folding	1	1	43	216	12019	-2.78	0	0.61	0.38	COX17
282	GO:0006066 [5]: alcohol metabolism	1	1	43	219	12016	-2.79	0	0.6	0.38	ENO2
283	GO:0006520 [6]: amino acid metabolism	1	1	43	225	12010	-2.79	0	0.58	0.36	PRODH
284	GO:0006357 [8]: regulation of transcription from Pol II promoter	1	1	43	230	12005	-2.8	0	0.57	0.36	RYBP
285	GO:0007001 [7]: chromosome organization and biogenesis (sensu Eukaryota)	1	1	43	230	12005	-2.8	0	0.57	0.36	H2AFJ
286	GO:0009308 [5]: amine metabolism	1	1	43	310	11925	-2.8	0	0.39	0.27	PRODH
287	GO:0051276 [6]: chromosome organization and biogenesis	1	1	43	236	11999	-2.8	0	0.55	0.36	H2AFJ
288	GO:0006397 [7]: mRNA processing	1	1	43	236	11999	-2.8	0	0.55	0.36	RBMS1
289	GO:0007268 [6]: synaptic transmission	1	1	43	248	11987	-2.8	0	0.52	0.34	SLC6A8
290	GO:0016192 [5]: vesicle-mediated transport	1	1	43	298	11937	-2.81	0	0.41	0.29	PSCD1
291	GO:0042981 [6]: regulation of apoptosis	1	1	43	249	11986	-2.81	0	0.52	0.34	PRODH
292	GO:0043067 [5]: regulation of programmed cell death	1	1	43	251	11984	-2.81	0	0.51	0.34	PRODH
293	GO:0007243 [6]: protein kinase cascade	1	1	43	251	11984	-2.81	0	0.51	0.34	ECM1
294	GO:0016071 [6]: mRNA metabolism	1	1	43	255	11980	-2.81	0	0.5	0.34	RBMS1
295	GO:0019226 [5]: transmission of nerve impulse	1	1	43	255	11980	-2.81	0	0.5	0.34	SLC6A8
296	GO:0044262 [6]: cellular carbohydrate metabolism	1	1	43	257	11978	-2.81	0	0.5	0.34	ENO2
297	GO:0006886 [6]: intracellular protein transport	1	1	43	313	11922	-2.81	0	0.38	0.27	TIMM44
298	GO:0009611 [5]: response to wounding	1	1	43	285	11950	-2.81	0	0.44	0.31	NFE2L1
299	GO:0006519 [5]: amino acid and derivative metabolism	1	1	43	264	11971	-2.81	0	0.48	0.33	PRODH
300	GO:0051242 [5]: positive regulation of cellular physiological process	1	1	43	260	11975	-2.81	0	0.49	0.34	PRODH
