# Supplementary material for: Latent Factor Analysis to Discover Pathway-Associated Putative Segmental Aneuploidies in Human Cancers
Source: PLoS Comput Biol. 2010 Sep 2;6(9):e1000920. doi: 10.1371/journal.pcbi.1000920 (PMC2932681; doi:10.1371/journal.pcbi.1000920)
Supplement: Table S3 — Full gather analysis of gene ontology for each factor. (0.43 MB ZIP) [file pcbi.1000920.s008.zip › Factor_Gather_GO/factor41_GO.txt]

#	Annotation	Total Genes With Ann	Your Genes (With Ann)	Your Genes (No Ann)	Genome (With Ann)	Genome (No Ann)	ln(Bayes factor)	neg ln(p value)	FE: neg ln(p value)	FE: neg ln(FDR)	Genes
1	GO:0006829 [9]: zinc ion transport	2	2	88	4	12185	2.65	6.04	7.15	1.48	SLC30A1 SLC30A5
2	GO:0000041 [8]: transition metal ion transport	3	3	87	36	12153	1.42	4.69	5.85	1.33	SLC30A1 SLC30A5 SLC31A1
3	GO:0043170 [4]: macromolecule metabolism	34	34	56	3112	9077	1.17	4.47	4.93	1.33	AFG3L2 AKT3 AP1G1 BAG4 BARD1 CASK CASP14 CBL COX15 CSNK2A1 CTSC EGLN1 EIF2S3 FLJ25059 FUT11 GANC GLT8D2 GRPEL2 ICEBERG INSR LATS2 MGC71993 MMP28 MRPS18C MRPS6 MYST3 PDPK1 PFKFB4 PPM1D PSMA3 RNF38 SCRN2 SEC11L3 TLK2
4	GO:0019538 [5]: protein metabolism	31	31	59	2777	9412	1.04	4.35	4.82	1.33	AFG3L2 AKT3 AP1G1 BAG4 BARD1 CASK CASP14 CBL COX15 CSNK2A1 CTSC EGLN1 EIF2S3 FLJ25059 FUT11 GRPEL2 ICEBERG INSR LATS2 MGC71993 MMP28 MRPS18C MRPS6 MYST3 PDPK1 PPM1D PSMA3 RNF38 SCRN2 SEC11L3 TLK2
5	GO:0044267 [6]: cellular protein metabolism	30	30	60	2757	9432	0.57	3.91	4.31	1.33	AFG3L2 AKT3 AP1G1 BAG4 BARD1 CASK CASP14 CBL COX15 CSNK2A1 CTSC EIF2S3 FLJ25059 FUT11 GRPEL2 ICEBERG INSR LATS2 MGC71993 MMP28 MRPS18C MRPS6 MYST3 PDPK1 PPM1D PSMA3 RNF38 SCRN2 SEC11L3 TLK2
6	GO:0044257 [7]: cellular protein catabolism	10	10	80	574	11615	0.49	3.82	4.58	1.33	AFG3L2 CASP14 CTSC FLJ25059 ICEBERG MGC71993 MMP28 PSMA3 SCRN2 SEC11L3
7	GO:0006508 [8]: proteolysis and peptidolysis	10	10	80	574	11615	0.49	3.82	4.58	1.33	AFG3L2 CASP14 CTSC FLJ25059 ICEBERG MGC71993 MMP28 PSMA3 SCRN2 SEC11L3
8	GO:0010043 [9]: response to zinc ion	1	1	89	0	12189	0.41	3.77	4.92	1.33	SLC30A5
9	GO:0006522 [8]: alanine metabolism	1	1	89	0	12189	0.41	3.77	4.92	1.33	PROSC
10	GO:0006882 [8]: zinc ion homeostasis	1	1	89	0	12189	0.41	3.77	4.92	1.33	SLC30A5
11	GO:0009078 [7]: pyruvate family amino acid metabolism	1	1	89	0	12189	0.41	3.77	4.92	1.33	PROSC
12	GO:0030163 [6]: protein catabolism	10	10	80	589	11600	0.35	3.65	4.42	1.33	AFG3L2 CASP14 CTSC FLJ25059 ICEBERG MGC71993 MMP28 PSMA3 SCRN2 SEC11L3
13	GO:0043285 [5]: biopolymer catabolism	10	10	80	596	11593	0.28	3.6	4.34	1.33	AFG3L2 CASP14 CTSC FLJ25059 ICEBERG MGC71993 MMP28 PSMA3 SCRN2 SEC11L3
14	GO:0044260 [5]: cellular macromolecule metabolism	31	31	59	2955	9234	0.25	3.6	3.94	1.27	AFG3L2 AKT3 AP1G1 BAG4 BARD1 CASK CASP14 CBL COX15 CSNK2A1 CTSC EIF2S3 FLJ25059 FUT11 GRPEL2 ICEBERG INSR LATS2 MGC71993 MMP28 MRPS18C MRPS6 MYST3 PDPK1 PFKFB4 PPM1D PSMA3 RNF38 SCRN2 SEC11L3 TLK2
15	GO:0030001 [7]: metal ion transport	7	7	83	337	11852	0.16	3.5	4.34	1.33	SLC12A6 SLC13A4 SLC30A1 SLC30A5 SLC31A1 SLC9A9 SRGAP2
16	GO:0050875 [3]: cellular physiological process	75	75	15	9020	3169	-0.1	0	3.67	1.27	AFG3L2 AKAP12 AKT3 AP1G1 BAG4 BARD1 BCL6 CASK CASP14 CBL CNOT6L COX15 CPT1C CSDA CSNK2A1 CTSC CXCL16 CYBASC3 DDB2 DHX8 DIAPH3 DXYS155E EIF2S3 FLJ25059 FOXO3A FUT11 GLT8D2 GRPEL2 ICEBERG INSR KIF13A LATS2 LOC254531 LRRFIP1 MAF MEF2A MGC39900 MGC71993 MMP28 MRPS18C MRPS6 MSCP MYST3 NOTCH1 NRP2 PCYT1B PDPK1 PFKFB4 PPM1D PROSC PSMA3 RIN2 RNF38 SCD4 SCRN2 SEC11L3 SLC12A6 SLC13A4 SLC25A29 SLC2A12 SLC30…
17	GO:0006812 [6]: cation transport	8	8	82	462	11727	-0.26	0	3.83	1.27	SLC12A6 SLC13A4 SLC30A1 SLC30A5 SLC31A1 SLC9A9 SRGAP2 TPCN1
18	GO:0010155 [6]: regulation of proton transport	1	1	89	1	12188	-0.27	0	4.23	1.33	SLC30A5
19	GO:0001672 [6]: regulation of chromatin assembly or disassembly	1	1	89	1	12188	-0.27	0	4.23	1.33	TLK2
20	GO:0007186 [6]: G-protein coupled receptor protein signaling pathway	2	2	88	992	11197	-0.33	0	0	0	AKAP12 GPR115
21	GO:0050801 [4]: ion homeostasis	3	3	87	73	12116	-0.36	0	4.01	1.27	SLC12A6 SLC30A5 SLC9A9
22	GO:0006873 [5]: cell ion homeostasis	3	3	87	73	12116	-0.36	0	4.01	1.27	SLC12A6 SLC30A5 SLC9A9
23	GO:0044265 [6]: cellular macromolecule catabolism	10	10	80	685	11504	-0.49	0	3.49	1.25	AFG3L2 CASP14 CTSC FLJ25059 ICEBERG MGC71993 MMP28 PSMA3 SCRN2 SEC11L3
24	GO:0008152 [3]: metabolism	59	59	31	6906	5283	-0.61	0	2.91	0.95	AFG3L2 AKT3 AP1G1 BAG4 BARD1 BCL6 CASK CASP14 CBL CNOT6L COX15 CPT1C CSDA CSNK2A1 CTSC CYBASC3 DDB2 DHX8 DXYS155E EGLN1 EIF2S3 FLJ20481 FLJ25059 FOXO3A FUT11 GANC GLT8D2 GRPEL2 ICEBERG INSR LATS2 LOC254531 LRRFIP1 MAF MEF2A MGC71993 MMP28 MRPS18C MRPS6 MYST3 NOTCH1 NRP2 PCYT1B PDPK1 PFKFB4 PPM1D PROSC PSMA3 RNF38 SCD4 SCRN2 SEC11L3 SLC27A1 SP1 SULT1E1 TLE4 TLK2 TMPIT ZFP106
25	GO:0009057 [5]: macromolecule catabolism	10	10	80	700	11489	-0.61	0	3.36	1.19	AFG3L2 CASP14 CTSC FLJ25059 ICEBERG MGC71993 MMP28 PSMA3 SCRN2 SEC11L3
26	GO:0046470 [9]: phosphatidylcholine metabolism	1	1	89	2	12187	-0.67	0	3.82	1.27	PCYT1B
27	GO:0006656 [10]: phosphatidylcholine biosynthesis	1	1	89	2	12187	-0.67	0	3.82	1.27	PCYT1B
28	GO:0019725 [4]: cell homeostasis	3	3	87	85	12104	-0.72	0	3.62	1.27	SLC12A6 SLC30A5 SLC9A9
29	GO:0006139 [5]: nucleobase, nucleoside, nucleotide and nucleic acid metabolism	15	15	75	2952	9237	-0.82	0	0.03	0.02	BCL6 CNOT6L CSDA DDB2 DHX8 DXYS155E FOXO3A LRRFIP1 MAF MEF2A MYST3 NOTCH1 SP1 TLE4 TLK2
30	GO:0006814 [8]: sodium ion transport	3	3	87	91	12098	-0.88	0	3.45	1.25	SLC12A6 SLC13A4 SLC9A9
31	GO:0015976 [4]: carbon utilization	1	1	89	3	12186	-0.95	0	3.54	1.27	TMPIT
32	GO:0015977 [5]: carbon utilization by fixation of carbon dioxide	1	1	89	3	12186	-0.95	0	3.54	1.27	TMPIT
33	GO:0045736 [6]: negative regulation of cyclin dependent protein kinase activity	1	1	89	3	12186	-0.95	0	3.54	1.27	LATS2
34	GO:0048247 [7]: lymphocyte chemotaxis	1	1	89	3	12186	-0.95	0	3.54	1.27	CXCL16
35	GO:0006003 [9]: fructose 2,6-bisphosphate metabolism	1	1	89	3	12186	-0.95	0	3.54	1.27	PFKFB4
36	GO:0009409 [5]: response to cold	1	1	89	3	12186	-0.95	0	3.54	1.27	CSDA
37	GO:0044238 [4]: primary metabolism	53	53	37	6233	5956	-0.97	0	2.45	0.93	AFG3L2 AKT3 AP1G1 BAG4 BARD1 BCL6 CASK CASP14 CBL CNOT6L COX15 CPT1C CSDA CSNK2A1 CTSC DDB2 DHX8 DXYS155E EGLN1 EIF2S3 FLJ25059 FOXO3A FUT11 GANC GLT8D2 GRPEL2 ICEBERG INSR LATS2 LOC254531 LRRFIP1 MAF MEF2A MGC71993 MMP28 MRPS18C MRPS6 MYST3 NOTCH1 PCYT1B PDPK1 PFKFB4 PPM1D PROSC PSMA3 RNF38 SCD4 SCRN2 SEC11L3 SP1 SULT1E1 TLE4 TLK2
38	GO:0007154 [3]: cell communication	19	19	71	3456	8733	-1.01	0	0.05	0.02	AKAP12 AKT3 CASK CBL DKK3 DXYS155E GPR115 INSR LATS2 MGC39715 NRP2 PDPK1 RALGPS1 RGNEF RIN2 TGFBR3 TICAM2 TLE4 TLK2
39	GO:0006810 [4]: transport	20	20	70	1955	10234	-1.06	0	2.55	0.93	AKAP12 AP1G1 CXCL16 KIF13A MSCP RIN2 SLC12A6 SLC13A4 SLC25A29 SLC2A12 SLC30A1 SLC30A5 SLC31A1 SLC35E1 SLC9A9 SRGAP2 TICAM2 TOM1L2 TPCN1 ZFYVE1
40	GO:0050874 [3]: organismal physiological process	8	8	82	1836	10353	-1.06	0	0.03	0.02	BCL6 CTSC CXCL16 DXYS155E ICEBERG NOTCH1 SLC12A6 TICAM2
41	GO:0042592 [3]: homeostasis	3	3	87	99	12090	-1.07	0	3.25	1.13	SLC12A6 SLC30A5 SLC9A9
42	GO:0051234 [4]: establishment of localization	20	20	70	1957	10232	-1.07	0	2.54	0.93	AKAP12 AP1G1 CXCL16 KIF13A MSCP RIN2 SLC12A6 SLC13A4 SLC25A29 SLC2A12 SLC30A1 SLC30A5 SLC31A1 SLC35E1 SLC9A9 SRGAP2 TICAM2 TOM1L2 TPCN1 ZFYVE1
43	GO:0051179 [3]: localization	20	20	70	1965	10224	-1.09	0	2.51	0.93	AKAP12 AP1G1 CXCL16 KIF13A MSCP RIN2 SLC12A6 SLC13A4 SLC25A29 SLC2A12 SLC30A1 SLC30A5 SLC31A1 SLC35E1 SLC9A9 SRGAP2 TICAM2 TOM1L2 TPCN1 ZFYVE1
44	GO:0015674 [7]: di-, tri-valent inorganic cation transport	3	3	87	103	12086	-1.15	0	3.15	1.08	SLC30A1 SLC30A5 SLC31A1
45	GO:0006465 [6]: signal peptide processing	1	1	89	4	12185	-1.17	0	3.32	1.18	SEC11L3
46	GO:0007275 [2]: development	8	8	82	1779	10410	-1.26	0	0.04	0.02	CASP14 DKK3 INSR MEF2A MOV10 NOTCH1 NRP2 TGFBR3
47	GO:0044237 [4]: cellular metabolism	54	54	36	6511	5678	-1.27	0	2.07	0.78	AFG3L2 AKT3 AP1G1 BAG4 BARD1 BCL6 CASK CASP14 CBL CNOT6L COX15 CPT1C CSDA CSNK2A1 CTSC CYBASC3 DDB2 DHX8 DXYS155E EIF2S3 FLJ25059 FOXO3A FUT11 GLT8D2 GRPEL2 ICEBERG INSR LATS2 LOC254531 LRRFIP1 MAF MEF2A MGC71993 MMP28 MRPS18C MRPS6 MYST3 NOTCH1 NRP2 PCYT1B PDPK1 PFKFB4 PPM1D PROSC PSMA3 RNF38 SCD4 SCRN2 SEC11L3 SP1 SULT1E1 TLE4 TLK2 ZFP106
48	GO:0006954 [5]: inflammatory response	4	4	86	192	11997	-1.31	0	2.89	0.95	BCL6 CXCL16 ICEBERG TICAM2
49	GO:0009653 [3]: morphogenesis	4	4	86	1146	11043	-1.32	0	0.03	0.02	CASP14 DKK3 MEF2A NRP2
50	GO:0006884 [5]: regulation of cell volume	1	1	89	5	12184	-1.35	0	3.14	1.08	SLC12A6
51	GO:0044248 [5]: cellular catabolism	10	10	80	825	11364	-1.36	0	2.47	0.93	AFG3L2 CASP14 CTSC FLJ25059 ICEBERG MGC71993 MMP28 PSMA3 SCRN2 SEC11L3
52	GO:0016192 [5]: vesicle-mediated transport	5	5	85	294	11895	-1.42	0	2.68	0.93	AP1G1 CXCL16 RIN2 TOM1L2 ZFYVE1
53	GO:0009755 [4]: hormone-mediated signaling	1	1	89	6	12183	-1.49	0	2.99	0.99	LATS2
54	GO:0030178 [6]: negative regulation of Wnt receptor signaling pathway	1	1	89	6	12183	-1.49	0	2.99	0.99	DKK3
55	GO:0008654 [8]: phospholipid biosynthesis	2	2	88	50	12139	-1.49	0	2.89	0.95	LOC254531 PCYT1B
56	GO:0016481 [7]: negative regulation of transcription	3	3	87	121	12068	-1.5	0	2.77	0.93	BCL6 CSDA LRRFIP1
57	GO:0006897 [6]: endocytosis	3	3	87	124	12065	-1.56	0	2.71	0.93	AP1G1 CXCL16 RIN2
58	GO:0009887 [4]: organogenesis	3	3	87	921	11268	-1.61	0	0.03	0.02	CASP14 MEF2A NRP2
59	GO:0048513 [3]: organ development	3	3	87	921	11268	-1.61	0	0.03	0.02	CASP14 MEF2A NRP2
60	GO:0010038 [8]: response to metal ion	1	1	89	7	12182	-1.61	0	2.86	0.95	SLC30A5
61	GO:0006468 [8]: protein amino acid phosphorylation	7	7	83	530	11659	-1.61	0	2.32	0.9	AKT3 CASK CSNK2A1 INSR LATS2 PDPK1 TLK2
62	GO:0045934 [6]: negative regulation of nucleobase, nucleoside, nucleotide and nucleic acid metabolism	3	3	87	129	12060	-1.63	0	2.62	0.93	BCL6 CSDA LRRFIP1
63	GO:0006366 [8]: transcription from Pol II promoter	6	6	84	424	11765	-1.65	0	2.35	0.91	BCL6 CSDA FOXO3A LRRFIP1 MAF MEF2A
64	GO:0009056 [4]: catabolism	10	10	80	899	11290	-1.69	0	2.06	0.78	AFG3L2 CASP14 CTSC FLJ25059 ICEBERG MGC71993 MMP28 PSMA3 SCRN2 SEC11L3
65	GO:0050794 [3]: regulation of cellular process	9	9	81	783	11406	-1.72	0	2.08	0.78	BAG4 BCL6 DKK3 FOXO3A ICEBERG PPM1D SLC30A5 TICAM2 TLK2
66	GO:0016477 [5]: cell migration	2	2	88	58	12131	-1.72	0	2.64	0.93	CXCL16 NRP2
67	GO:0006518 [5]: peptide metabolism	1	1	89	8	12181	-1.73	0	2.75	0.93	SEC11L3
68	GO:0051244 [4]: regulation of cellular physiological process	7	7	83	560	11629	-1.79	0	2.11	0.78	BAG4 BCL6 FOXO3A ICEBERG PPM1D SLC30A5 TLK2
69	GO:0007165 [4]: signal transduction	17	17	73	2809	9380	-1.82	0	0.16	0.1	AKAP12 AKT3 CBL DKK3 DXYS155E GPR115 INSR LATS2 MGC39715 PDPK1 RALGPS1 RGNEF RIN2 TGFBR3 TICAM2 TLE4 TLK2
70	GO:0000122 [9]: negative regulation of transcription from Pol II promoter	2	2	88	62	12127	-1.83	0	2.53	0.93	BCL6 CSDA
71	GO:0010035 [7]: response to inorganic substance	1	1	89	9	12180	-1.83	0	2.65	0.93	SLC30A5
72	GO:0006825 [9]: copper ion transport	1	1	89	9	12180	-1.83	0	2.65	0.93	SLC31A1
73	GO:0009266 [6]: response to temperature	1	1	89	9	12180	-1.83	0	2.65	0.93	CSDA
74	GO:0006811 [5]: ion transport	8	8	82	696	11493	-1.87	0	1.94	0.74	SLC12A6 SLC13A4 SLC30A1 SLC30A5 SLC31A1 SLC9A9 SRGAP2 TPCN1
75	GO:0046467 [7]: membrane lipid biosynthesis	2	2	88	64	12125	-1.87	0	2.47	0.93	LOC254531 PCYT1B
76	GO:0007167 [6]: enzyme linked receptor protein signaling pathway	3	3	87	148	12041	-1.91	0	2.31	0.9	INSR PDPK1 TGFBR3
77	GO:0009725 [5]: response to hormone stimulus	1	1	89	10	12179	-1.92	0	2.55	0.93	LATS2
78	GO:0008272 [8]: sulfate transport	1	1	89	10	12179	-1.92	0	2.55	0.93	SLC13A4
79	GO:0006464 [7]: protein modification	14	14	76	1495	10694	-1.92	0	1.55	0.64	AKT3 BARD1 CASK CBL CSNK2A1 FUT11 INSR LATS2 MYST3 PDPK1 PPM1D RNF38 SEC11L3 TLK2
80	GO:0007582 [2]: physiological process	80	80	10	10382	1807	-1.96	0	1.59	0.64	AFG3L2 AKAP12 AKT3 AP1G1 BAG4 BARD1 BCL6 CASK CASP14 CBL CNOT6L COX15 CPT1C CSDA CSNK2A1 CTSC CXCL16 CYBASC3 DDB2 DHX8 DIAPH3 DXYS155E EGLN1 EIF2S3 FLJ20481 FLJ25059 FOXO3A FUT11 GANC GLT8D2 GRPEL2 ICEBERG INSR KIF13A LATS2 LOC254531 LRRFIP1 MAF MEF2A MGC39900 MGC71993 MMP28 MRPS18C MRPS6 MSCP MYST3 NOTCH1 NRP2 PCYT1B PDPK1 PFKFB4 PPM1D PROSC PSMA3 RIN2 RNF38 SCD4 SCRN2 SEC11L3 SLC12A6 SLC13A4 SL…
81	GO:0030003 [6]: cation homeostasis	2	2	88	68	12121	-1.97	0	2.37	0.92	SLC30A5 SLC9A9
82	GO:0009892 [5]: negative regulation of metabolism	3	3	87	153	12036	-1.97	0	2.24	0.86	BCL6 CSDA LRRFIP1
83	GO:0030111 [5]: regulation of Wnt receptor signaling pathway	1	1	89	11	12178	-2	0	2.47	0.93	DKK3
84	GO:0006885 [9]: regulation of pH	1	1	89	11	12178	-2	0	2.47	0.93	SLC9A9
85	GO:0030595 [6]: immune cell chemotaxis	1	1	89	12	12177	-2.07	0	2.39	0.93	CXCL16
86	GO:0050900 [6]: immune cell migration	1	1	89	12	12177	-2.07	0	2.39	0.93	CXCL16
87	GO:0006000 [8]: fructose metabolism	1	1	89	12	12177	-2.07	0	2.39	0.93	PFKFB4
88	GO:0008286 [8]: insulin receptor signaling pathway	1	1	89	12	12177	-2.07	0	2.39	0.93	PDPK1
89	GO:0016310 [7]: phosphorylation	7	7	83	630	11559	-2.11	0	1.68	0.66	AKT3 CASK CSNK2A1 INSR LATS2 PDPK1 TLK2
90	GO:0043283 [4]: biopolymer metabolism	14	14	76	1597	10592	-2.13	0	1.24	0.49	AFG3L2 CASP14 CTSC DDB2 DHX8 FLJ25059 ICEBERG MGC71993 MMP28 MYST3 PSMA3 SCRN2 SEC11L3 TLK2
91	GO:0006793 [5]: phosphorus metabolism	8	8	82	774	11415	-2.16	0	1.54	0.64	AKT3 CASK CSNK2A1 INSR LATS2 PDPK1 PPM1D TLK2
92	GO:0006796 [6]: phosphate metabolism	8	8	82	774	11415	-2.16	0	1.54	0.64	AKT3 CASK CSNK2A1 INSR LATS2 PDPK1 PPM1D TLK2
93	GO:0006350 [6]: transcription	12	12	78	1957	10232	-2.16	0	0.22	0.14	BCL6 CNOT6L CSDA DXYS155E FOXO3A LRRFIP1 MAF MEF2A MYST3 NOTCH1 SP1 TLE4
94	GO:0050791 [3]: regulation of physiological process	17	17	73	2536	9653	-2.17	0	0.34	0.2	BAG4 BCL6 CNOT6L CSDA DXYS155E FOXO3A ICEBERG LRRFIP1 MAF MEF2A MYST3 NOTCH1 PPM1D SLC30A5 SP1 TLE4 TLK2
95	GO:0050789 [2]: regulation of biological process	20	20	70	2847	9342	-2.18	0	0.45	0.26	BAG4 BCL6 CNOT6L CSDA DKK3 DXYS155E FOXO3A ICEBERG LATS2 LRRFIP1 MAF MEF2A MYST3 NOTCH1 PPM1D SLC30A5 SP1 TICAM2 TLE4 TLK2
96	GO:0006644 [7]: phospholipid metabolism	2	2	88	79	12110	-2.18	0	2.13	0.78	LOC254531 PCYT1B
97	GO:0008283 [4]: cell proliferation	5	5	85	1053	11136	-2.19	0	0.11	0.06	BCL6 LATS2 PPM1D SLC12A6 TLK2
98	GO:0006469 [5]: negative regulation of protein kinase activity	1	1	89	14	12175	-2.2	0	2.26	0.87	LATS2
99	GO:0009611 [5]: response to wounding	4	4	86	282	11907	-2.2	0	1.85	0.71	BCL6 CXCL16 ICEBERG TICAM2
100	GO:0015672 [7]: monovalent inorganic cation transport	4	4	86	287	11902	-2.23	0	1.8	0.68	SLC12A6 SLC13A4 SLC30A5 SLC9A9
101	GO:0019222 [4]: regulation of metabolism	13	13	77	2025	10164	-2.23	0	0.29	0.18	BCL6 CNOT6L CSDA DXYS155E FOXO3A LRRFIP1 MAF MEF2A MYST3 NOTCH1 SP1 TLE4 TLK2
102	GO:0007166 [5]: cell surface receptor linked signal transduction	8	8	82	1413	10776	-2.25	0	0.18	0.12	AKAP12 CBL DKK3 GPR115 INSR PDPK1 TGFBR3 TLE4
103	GO:0030641 [8]: hydrogen ion homeostasis	1	1	89	15	12174	-2.26	0	2.2	0.83	SLC9A9
104	GO:0043118 [4]: negative regulation of physiological process	5	5	85	414	11775	-2.27	0	1.64	0.64	BAG4 BCL6 CSDA LRRFIP1 PPM1D
105	GO:0045449 [6]: regulation of transcription	12	12	78	1865	10324	-2.27	0	0.3	0.19	BCL6 CNOT6L CSDA DXYS155E FOXO3A LRRFIP1 MAF MEF2A MYST3 NOTCH1 SP1 TLE4
106	GO:0006351 [7]: transcription, DNA-dependent	12	12	78	1857	10332	-2.28	0	0.31	0.19	BCL6 CNOT6L CSDA DXYS155E FOXO3A LRRFIP1 MAF MEF2A MYST3 NOTCH1 SP1 TLE4
107	GO:0016055 [6]: Wnt receptor signaling pathway	2	2	88	86	12103	-2.3	0	1.99	0.76	DKK3 TLE4
108	GO:0045892 [8]: negative regulation of transcription, DNA-dependent	2	2	88	86	12103	-2.3	0	1.99	0.76	BCL6 CSDA
109	GO:0016567 [9]: protein ubiquitination	4	4	86	301	11888	-2.31	0	1.69	0.66	BARD1 CBL MYST3 RNF38
110	GO:0044255 [5]: cellular lipid metabolism	5	5	85	424	11765	-2.32	0	1.58	0.64	CPT1C LOC254531 PCYT1B SCD4 SULT1E1
111	GO:0006355 [7]: regulation of transcription, DNA-dependent	12	12	78	1801	10388	-2.34	0	0.37	0.2	BCL6 CNOT6L CSDA DXYS155E FOXO3A LRRFIP1 MAF MEF2A MYST3 NOTCH1 SP1 TLE4
112	GO:0006950 [4]: response to stress	8	8	82	842	11347	-2.34	0	1.26	0.49	BCL6 CSDA CXCL16 DDB2 ICEBERG SLC13A4 TICAM2 TLK2
113	GO:0019219 [5]: regulation of nucleobase, nucleoside, nucleotide and nucleic acid metabolism	13	13	77	1890	10299	-2.34	0	0.43	0.25	BCL6 CNOT6L CSDA DXYS155E FOXO3A LRRFIP1 MAF MEF2A MYST3 NOTCH1 SP1 TLE4 TLK2
114	GO:0050896 [3]: response to stimulus	14	14	76	1930	10259	-2.35	0	0.56	0.28	BCL6 CSDA CTSC CXCL16 DDB2 DXYS155E ICEBERG LATS2 NOTCH1 PPM1D SLC13A4 SLC30A5 TICAM2 TLK2
115	GO:0030004 [7]: monovalent inorganic cation homeostasis	1	1	89	17	12172	-2.36	0	2.09	0.78	SLC9A9
116	GO:0007222 [7]: frizzled signaling pathway	1	1	89	17	12172	-2.36	0	2.09	0.78	TLE4
117	GO:0016070 [5]: RNA metabolism	1	1	89	450	11739	-2.36	0	0.03	0.02	DHX8
118	GO:0006886 [6]: intracellular protein transport	4	4	86	310	11879	-2.37	0	1.62	0.64	AKAP12 AP1G1 TICAM2 TOM1L2
119	GO:0006461 [7]: protein complex assembly	3	3	87	193	11996	-2.37	0	1.75	0.67	AP1G1 COX15 MYST3
120	GO:0008610 [6]: lipid biosynthesis	3	3	87	198	11991	-2.41	0	1.7	0.66	LOC254531 PCYT1B SCD4
121	GO:0007411 [6]: axon guidance	1	1	89	18	12171	-2.41	0	2.04	0.77	NRP2
122	GO:0007155 [4]: cell adhesion	2	2	88	580	11609	-2.43	0	0.07	0.03	CASK NRP2
123	GO:0007010 [6]: cytoskeleton organization and biogenesis	4	4	86	322	11867	-2.43	0	1.53	0.64	DIAPH3 KIF13A MGC39900 PDPK1
124	GO:0006955 [4]: immune response	7	7	83	740	11449	-2.44	0	1.18	0.47	BCL6 CTSC CXCL16 DXYS155E ICEBERG NOTCH1 TICAM2
125	GO:0051128 [5]: regulation of cell organization and biogenesis	1	1	89	19	12170	-2.45	0	1.99	0.76	TLK2
126	GO:0030036 [8]: actin cytoskeleton organization and biogenesis	2	2	88	99	12090	-2.47	0	1.78	0.67	DIAPH3 PDPK1
127	GO:0009613 [5]: response to pest, pathogen or parasite	5	5	85	466	11723	-2.48	0	1.34	0.51	BCL6 CXCL16 ICEBERG SLC13A4 TICAM2
128	GO:0009605 [4]: response to external stimulus	8	8	82	1255	10934	-2.49	0	0.33	0.2	BCL6 CSDA CXCL16 ICEBERG PPM1D SLC13A4 SLC30A5 TICAM2
129	GO:0046474 [9]: glycerophospholipid biosynthesis	1	1	89	20	12169	-2.49	0	1.94	0.74	PCYT1B
130	GO:0015031 [5]: protein transport	5	5	85	472	11717	-2.5	0	1.3	0.49	AKAP12 AP1G1 KIF13A TICAM2 TOM1L2
131	GO:0009987 [2]: cellular process	81	81	9	10866	1323	-2.5	0	0.73	0.31	AFG3L2 AKAP12 AKT3 AP1G1 BAG4 BARD1 BCL6 CASK CASP14 CBL CNOT6L COX15 CPT1C CSDA CSNK2A1 CTSC CXCL16 CYBASC3 DDB2 DHX8 DIAPH3 DKK3 DXYS155E EIF2S3 FLJ25059 FOXO3A FUT11 GLT8D2 GPR115 GRPEL2 ICEBERG INSR KIF13A LATS2 LOC254531 LRRFIP1 MAF MEF2A MGC39715 MGC39900 MGC71993 MMP28 MRPS18C MRPS6 MSCP MYST3 NOTCH1 NRP2 PCYT1B PDPK1 PFKFB4 PPM1D PROSC PSMA3 RALGPS1 RGNEF RIN2 RNF38 SCD4 SCRN2 SEC11L3 SLC…
132	GO:0009719 [4]: response to endogenous stimulus	3	3	87	211	11978	-2.5	0	1.57	0.64	DDB2 LATS2 TLK2
133	GO:0006333 [8]: chromatin assembly or disassembly	2	2	88	101	12088	-2.5	0	1.75	0.67	MYST3 TLK2
134	GO:0007169 [7]: transmembrane receptor protein tyrosine kinase signaling pathway	2	2	88	101	12088	-2.5	0	1.75	0.67	INSR PDPK1
135	GO:0045184 [5]: establishment of protein localization	5	5	85	474	11715	-2.51	0	1.29	0.49	AKAP12 AP1G1 KIF13A TICAM2 TOM1L2
136	GO:0009607 [4]: response to biotic stimulus	8	8	82	950	11239	-2.51	0	0.9	0.35	BCL6 CTSC CXCL16 DXYS155E ICEBERG NOTCH1 SLC13A4 TICAM2
137	GO:0009968 [5]: negative regulation of signal transduction	1	1	89	21	12168	-2.53	0	1.9	0.72	DKK3
138	GO:0006891 [6]: intra-Golgi transport	1	1	89	21	12168	-2.53	0	1.9	0.72	TOM1L2
139	GO:0008104 [4]: protein localization	5	5	85	487	11702	-2.54	0	1.23	0.49	AKAP12 AP1G1 KIF13A TICAM2 TOM1L2
140	GO:0016485 [8]: protein processing	1	1	89	22	12167	-2.57	0	1.86	0.71	SEC11L3
141	GO:0046916 [8]: transition metal ion homeostasis	1	1	89	22	12167	-2.57	0	1.86	0.71	SLC30A5
142	GO:0006289 [7]: nucleotide-excision repair	1	1	89	22	12167	-2.57	0	1.86	0.71	DDB2
143	GO:0043207 [5]: response to external biotic stimulus	5	5	85	497	11692	-2.57	0	1.18	0.47	BCL6 CXCL16 ICEBERG SLC13A4 TICAM2
144	GO:0046907 [5]: intracellular transport	5	5	85	500	11689	-2.58	0	1.17	0.47	AKAP12 AP1G1 KIF13A TICAM2 TOM1L2
145	GO:0006952 [5]: defense response	7	7	83	831	11358	-2.59	0	0.87	0.35	BCL6 CTSC CXCL16 DXYS155E ICEBERG NOTCH1 TICAM2
146	GO:0030029 [7]: actin filament-based process	2	2	88	109	12080	-2.59	0	1.63	0.64	DIAPH3 PDPK1
147	GO:0006996 [5]: organelle organization and biogenesis	6	6	84	668	11521	-2.61	0	0.99	0.38	DIAPH3 KIF13A MGC39900 MYST3 PDPK1 TLK2
148	GO:0006357 [8]: regulation of transcription from Pol II promoter	3	3	87	228	11961	-2.62	0	1.43	0.58	BCL6 CSDA LRRFIP1
149	GO:0007399 [5]: neurogenesis	1	1	89	402	11787	-2.62	0	0.05	0.02	NRP2
150	GO:0006898 [7]: receptor mediated endocytosis	1	1	89	24	12165	-2.64	0	1.78	0.67	CXCL16
151	GO:0007242 [5]: intracellular signaling cascade	7	7	83	984	11205	-2.64	0	0.52	0.28	LATS2 MGC39715 RALGPS1 RGNEF RIN2 TICAM2 TLK2
152	GO:0009058 [4]: biosynthesis	7	7	83	982	11207	-2.64	0	0.52	0.28	EIF2S3 FUT11 GLT8D2 MRPS18C MRPS6 PCYT1B SCD4
153	GO:0044249 [5]: cellular biosynthesis	6	6	84	938	11251	-2.65	0	0.36	0.2	EIF2S3 FUT11 GLT8D2 MRPS18C MRPS6 SCD4
154	GO:0009628 [5]: response to abiotic stimulus	4	4	86	377	11812	-2.66	0	1.19	0.47	CSDA CXCL16 PPM1D SLC30A5
155	GO:0006629 [5]: lipid metabolism	5	5	85	548	11641	-2.69	0	0.96	0.37	CPT1C LOC254531 PCYT1B SCD4 SULT1E1
156	GO:0006643 [6]: membrane lipid metabolism	2	2	88	119	12070	-2.69	0	1.5	0.62	LOC254531 PCYT1B
157	GO:0042113 [7]: B-cell activation	1	1	89	26	12163	-2.7	0	1.71	0.66	DXYS155E
158	GO:0051052 [6]: regulation of DNA metabolism	1	1	89	26	12163	-2.7	0	1.71	0.66	TLK2
159	GO:0042981 [6]: regulation of apoptosis	3	3	87	247	11942	-2.71	0	1.28	0.49	BAG4 FOXO3A ICEBERG
160	GO:0016043 [4]: cell organization and biogenesis	6	6	84	819	11370	-2.71	0	0.57	0.28	DIAPH3 KIF13A MGC39900 MYST3 PDPK1 TLK2
161	GO:0043067 [5]: regulation of programmed cell death	3	3	87	249	11940	-2.72	0	1.27	0.49	BAG4 FOXO3A ICEBERG
162	GO:0006650 [8]: glycerophospholipid metabolism	1	1	89	27	12162	-2.73	0	1.68	0.66	PCYT1B
163	GO:0007049 [5]: cell cycle	4	4	86	709	11480	-2.74	0	0.26	0.17	LATS2 PPM1D SLC12A6 TLK2
164	GO:0005975 [5]: carbohydrate metabolism	4	4	86	404	11785	-2.74	0	1.05	0.4	GANC GLT8D2 INSR PFKFB4
165	GO:0009059 [5]: macromolecule biosynthesis	5	5	85	588	11601	-2.75	0	0.82	0.33	EIF2S3 FUT11 GLT8D2 MRPS18C MRPS6
166	GO:0007179 [8]: transforming growth factor beta receptor signaling pathway	1	1	89	29	12160	-2.78	0	1.62	0.64	TGFBR3
167	GO:0006396 [6]: RNA processing	1	1	89	367	11822	-2.79	0	0.07	0.03	DHX8
168	GO:0012501 [5]: programmed cell death	4	4	86	438	11751	-2.81	0	0.9	0.35	BAG4 CASP14 FOXO3A ICEBERG
169	GO:0006915 [6]: apoptosis	4	4	86	436	11753	-2.82	0	0.91	0.35	BAG4 CASP14 FOXO3A ICEBERG
170	GO:0043086 [4]: negative regulation of enzyme activity	1	1	89	31	12158	-2.83	0	1.56	0.64	LATS2
171	GO:0008217 [5]: regulation of blood pressure	1	1	89	32	12157	-2.85	0	1.53	0.64	SLC12A6
172	GO:0008643 [5]: carbohydrate transport	1	1	89	32	12157	-2.85	0	1.53	0.64	SLC2A12
173	GO:0008219 [4]: cell death	4	4	86	466	11723	-2.85	0	0.79	0.32	BAG4 CASP14 FOXO3A ICEBERG
174	GO:0016265 [3]: death	4	4	86	470	11719	-2.86	0	0.78	0.31	BAG4 CASP14 FOXO3A ICEBERG
175	GO:0006631 [6]: fatty acid metabolism	2	2	88	141	12048	-2.87	0	1.27	0.49	CPT1C SCD4
176	GO:0015698 [7]: inorganic anion transport	2	2	88	143	12046	-2.89	0	1.25	0.49	SLC12A6 SLC13A4
177	GO:0006091 [5]: generation of precursor metabolites and energy	4	4	86	565	11624	-2.9	0	0.5	0.28	CYBASC3 INSR NRP2 ZFP106
178	GO:0006412 [6]: protein biosynthesis	4	4	86	527	11662	-2.9	0	0.6	0.28	EIF2S3 FUT11 MRPS18C MRPS6
179	GO:0006512 [8]: ubiquitin cycle	4	4	86	543	11646	-2.9	0	0.56	0.28	BARD1 CBL MYST3 RNF38
180	GO:0007409 [6]: axonogenesis	1	1	89	34	12155	-2.9	0	1.48	0.61	NRP2
181	GO:0006259 [5]: DNA metabolism	3	3	87	535	11654	-2.9	0	0.27	0.17	DDB2 MYST3 TLK2
182	GO:0007178 [7]: transmembrane receptor protein serine/threonine kinase signaling pathway	1	1	89	36	12153	-2.93	0	1.43	0.58	TGFBR3
183	GO:0009314 [6]: response to radiation	1	1	89	36	12153	-2.93	0	1.43	0.58	PPM1D
184	GO:0051049 [5]: regulation of transport	1	1	89	37	12152	-2.95	0	1.41	0.57	SLC30A5
185	GO:0000079 [5]: regulation of cyclin dependent protein kinase activity	1	1	89	38	12151	-2.97	0	1.39	0.55	LATS2
186	GO:0000004 [2]: biological_process unknown	3	3	87	352	11837	-3	0	0.72	0.31	C22orf23 LRRFIP2 MRPS22
187	GO:0006118 [6]: electron transport	3	3	87	352	11837	-3	0	0.72	0.31	CYBASC3 NRP2 ZFP106
188	GO:0009966 [4]: regulation of signal transduction	2	2	88	168	12021	-3.02	0	1.04	0.39	DKK3 TICAM2
189	GO:0006082 [5]: organic acid metabolism	3	3	87	411	11778	-3.03	0	0.53	0.28	CPT1C PROSC SCD4
190	GO:0006821 [8]: chloride transport	1	1	89	41	12148	-3.03	0	1.32	0.51	SLC12A6
191	GO:0019752 [6]: carboxylic acid metabolism	3	3	87	409	11780	-3.03	0	0.53	0.28	CPT1C PROSC SCD4
192	GO:0006820 [6]: anion transport	2	2	88	172	12017	-3.03	0	1.01	0.38	SLC12A6 SLC13A4
193	GO:0000074 [6]: regulation of cell cycle	3	3	87	395	11794	-3.04	0	0.58	0.28	LATS2 PPM1D SLC12A6
194	GO:0009308 [5]: amine metabolism	1	1	89	310	11879	-3.04	0	0.1	0.06	PROSC
195	GO:0006928 [4]: cell motility	2	2	88	180	12009	-3.07	0	0.95	0.37	CXCL16 NRP2
196	GO:0000086 [7]: G2/M transition of mitotic cell cycle	1	1	89	45	12144	-3.09	0	1.25	0.49	LATS2
197	GO:0006325 [7]: establishment and/or maintenance of chromatin architecture	2	2	88	194	11995	-3.12	0	0.86	0.35	MYST3 TLK2
198	GO:0030005 [7]: di-, tri-valent inorganic cation homeostasis	1	1	89	48	12141	-3.13	0	1.19	0.47	SLC30A5
199	GO:0001525 [6]: angiogenesis	1	1	89	48	12141	-3.13	0	1.19	0.47	NRP2
200	GO:0006323 [6]: DNA packaging	2	2	88	202	11987	-3.13	0	0.82	0.33	MYST3 TLK2
201	GO:0006974 [5]: response to DNA damage stimulus	2	2	88	199	11990	-3.13	0	0.83	0.33	DDB2 TLK2
202	GO:0048514 [5]: blood vessel morphogenesis	1	1	89	50	12139	-3.16	0	1.16	0.47	NRP2
203	GO:0001568 [4]: blood vessel development	1	1	89	50	12139	-3.16	0	1.16	0.47	NRP2
204	GO:0043119 [4]: positive regulation of physiological process	2	2	88	335	11854	-3.16	0	0.34	0.2	BCL6 FOXO3A
205	GO:0006457 [7]: protein folding	2	2	88	215	11974	-3.16	0	0.75	0.31	BAG4 GRPEL2
206	GO:0006633 [7]: fatty acid biosynthesis	1	1	89	52	12137	-3.18	0	1.13	0.45	SCD4
207	GO:0042221 [6]: response to chemical substance	2	2	88	228	11961	-3.19	0	0.68	0.29	CXCL16 SLC30A5
208	GO:0051276 [6]: chromosome organization and biogenesis	2	2	88	235	11954	-3.19	0	0.65	0.28	MYST3 TLK2
209	GO:0007001 [7]: chromosome organization and biogenesis (sensu Eukaryota)	2	2	88	229	11960	-3.19	0	0.68	0.29	MYST3 TLK2
210	GO:0006875 [7]: metal ion homeostasis	1	1	89	53	12136	-3.2	0	1.11	0.44	SLC30A5
211	GO:0042127 [5]: regulation of cell proliferation	2	2	88	258	11931	-3.2	0	0.56	0.28	BCL6 PPM1D
212	GO:0051243 [5]: negative regulation of cellular physiological process	2	2	88	263	11926	-3.21	0	0.54	0.28	BAG4 PPM1D
213	GO:0007243 [6]: protein kinase cascade	2	2	88	250	11939	-3.21	0	0.59	0.28	LATS2 TICAM2
214	GO:0051242 [5]: positive regulation of cellular physiological process	2	2	88	259	11930	-3.21	0	0.56	0.28	BCL6 FOXO3A
215	GO:0006519 [5]: amino acid and derivative metabolism	1	1	89	264	11925	-3.22	0	0.15	0.1	PROSC
216	GO:0000082 [7]: G1/S transition of mitotic cell cycle	1	1	89	56	12133	-3.23	0	1.07	0.41	LATS2
217	GO:0006865 [6]: amino acid transport	1	1	89	56	12133	-3.23	0	1.07	0.41	SLC12A6
218	GO:0044262 [6]: cellular carbohydrate metabolism	1	1	89	257	11932	-3.25	0	0.16	0.1	PFKFB4
219	GO:0016071 [6]: mRNA metabolism	1	1	89	255	11934	-3.26	0	0.16	0.1	DHX8
220	GO:0016053 [6]: organic acid biosynthesis	1	1	89	61	12128	-3.27	0	1	0.38	SCD4
221	GO:0046394 [7]: carboxylic acid biosynthesis	1	1	89	61	12128	-3.27	0	1	0.38	SCD4
222	GO:0048193 [6]: Golgi vesicle transport	1	1	89	62	12127	-3.28	0	0.99	0.38	TOM1L2
223	GO:0008544 [7]: epidermis development	1	1	89	62	12127	-3.28	0	0.99	0.38	CASP14
224	GO:0015837 [5]: amine transport	1	1	89	63	12126	-3.29	0	0.98	0.38	SLC12A6
225	GO:0007264 [6]: small GTPase mediated signal transduction	1	1	89	240	11949	-3.31	0	0.18	0.12	RALGPS1
226	GO:0006334 [8]: nucleosome assembly	1	1	89	65	12124	-3.31	0	0.95	0.37	MYST3
227	GO:0006397 [7]: mRNA processing	1	1	89	236	11953	-3.32	0	0.19	0.12	DHX8
228	GO:0046649 [6]: lymphocyte activation	1	1	89	70	12119	-3.34	0	0.9	0.35	DXYS155E
229	GO:0015992 [6]: proton transport	1	1	89	71	12118	-3.35	0	0.89	0.35	SLC30A5
230	GO:0007398 [6]: ectoderm development	1	1	89	71	12118	-3.35	0	0.89	0.35	CASP14
231	GO:0015849 [5]: organic acid transport	1	1	89	72	12117	-3.36	0	0.88	0.35	SLC12A6
232	GO:0046942 [6]: carboxylic acid transport	1	1	89	72	12117	-3.36	0	0.88	0.35	SLC12A6
233	GO:0006818 [5]: hydrogen transport	1	1	89	72	12117	-3.36	0	0.88	0.35	SLC30A5
234	GO:0006520 [6]: amino acid metabolism	1	1	89	225	11964	-3.36	0	0.21	0.13	PROSC
235	GO:0016051 [6]: carbohydrate biosynthesis	1	1	89	73	12116	-3.36	0	0.87	0.35	GLT8D2
236	GO:0006066 [5]: alcohol metabolism	1	1	89	219	11970	-3.38	0	0.22	0.14	PFKFB4
237	GO:0007218 [7]: neuropeptide signaling pathway	1	1	89	76	12113	-3.39	0	0.84	0.33	GPR115
238	GO:0043123 [6]: positive regulation of I-kappaB kinase/NF-kappaB cascade	1	1	89	78	12111	-3.39	0	0.82	0.33	TICAM2
239	GO:0030154 [3]: cell differentiation	1	1	89	213	11976	-3.39	0	0.23	0.14	NOTCH1
240	GO:0043122 [5]: regulation of I-kappaB kinase/NF-kappaB cascade	1	1	89	81	12108	-3.41	0	0.79	0.32	TICAM2
241	GO:0030705 [6]: cytoskeleton-dependent intracellular transport	1	1	89	85	12104	-3.42	0	0.76	0.31	KIF13A
242	GO:0007018 [7]: microtubule-based movement	1	1	89	85	12104	-3.42	0	0.76	0.31	KIF13A
243	GO:0045321 [5]: immune cell activation	1	1	89	86	12103	-3.43	0	0.75	0.31	DXYS155E
244	GO:0008380 [7]: RNA splicing	1	1	89	197	11992	-3.43	0	0.26	0.17	DHX8
245	GO:0001775 [4]: cell activation	1	1	89	87	12102	-3.43	0	0.74	0.31	DXYS155E
246	GO:0000278 [6]: mitotic cell cycle	1	1	89	195	11994	-3.44	0	0.27	0.17	LATS2
247	GO:0009967 [5]: positive regulation of signal transduction	1	1	89	89	12100	-3.44	0	0.72	0.31	TICAM2
248	GO:0045786 [7]: negative regulation of cell cycle	1	1	89	89	12100	-3.44	0	0.72	0.31	LATS2
249	GO:0006916 [8]: anti-apoptosis	1	1	89	91	12098	-3.45	0	0.71	0.3	BAG4
250	GO:0050790 [3]: regulation of enzyme activity	1	1	89	181	12008	-3.46	0	0.3	0.19	LATS2
251	GO:0006281 [6]: DNA repair	1	1	89	181	12008	-3.46	0	0.3	0.19	DDB2
252	GO:0045859 [4]: regulation of protein kinase activity	1	1	89	95	12094	-3.47	0	0.68	0.29	LATS2
253	GO:0016568 [8]: chromatin modification	1	1	89	99	12090	-3.47	0	0.65	0.28	TLK2
254	GO:0043066 [7]: negative regulation of apoptosis	1	1	89	102	12087	-3.48	0	0.63	0.28	BAG4
255	GO:0000279 [6]: M phase	1	1	89	173	12016	-3.48	0	0.32	0.2	LATS2
256	GO:0043069 [6]: negative regulation of programmed cell death	1	1	89	103	12086	-3.48	0	0.62	0.28	BAG4
257	GO:0008015 [4]: circulation	1	1	89	105	12084	-3.49	0	0.61	0.28	SLC12A6
258	GO:0000280 [7]: nuclear division	1	1	89	165	12024	-3.49	0	0.35	0.2	LATS2
259	GO:0000375 [8]: RNA splicing, via transesterification reactions	1	1	89	169	12020	-3.49	0	0.33	0.2	DHX8
260	GO:0000377 [9]: RNA splicing, via transesterification reactions with bulged adenosine as nucleophile	1	1	89	169	12020	-3.49	0	0.33	0.2	DHX8
261	GO:0000398 [8]: nuclear mRNA splicing, via spliceosome	1	1	89	169	12020	-3.49	0	0.33	0.2	DHX8
262	GO:0007249 [7]: I-kappaB kinase/NF-kappaB cascade	1	1	89	108	12081	-3.49	0	0.59	0.28	TICAM2
263	GO:0009888 [5]: histogenesis	1	1	89	109	12080	-3.49	0	0.59	0.28	CASP14
264	GO:0006486 [8]: protein amino acid glycosylation	1	1	89	109	12080	-3.49	0	0.59	0.28	FUT11
265	GO:0006813 [8]: potassium ion transport	1	1	89	156	12033	-3.5	0	0.38	0.21	SLC12A6
266	GO:0019941 [9]: modification-dependent protein catabolism	1	1	89	113	12076	-3.5	0	0.56	0.28	PSMA3
267	GO:0006511 [10]: ubiquitin-dependent protein catabolism	1	1	89	113	12076	-3.5	0	0.56	0.28	PSMA3
268	GO:0019318 [7]: hexose metabolism	1	1	89	114	12075	-3.51	0	0.56	0.28	PFKFB4
269	GO:0000910 [5]: cytokinesis	1	1	89	115	12074	-3.51	0	0.55	0.28	LATS2
270	GO:0009101 [7]: glycoprotein biosynthesis	1	1	89	115	12074	-3.51	0	0.55	0.28	FUT11
271	GO:0050793 [3]: regulation of development	1	1	89	154	12035	-3.51	0	0.38	0.21	NOTCH1
272	GO:0042330 [5]: taxis	1	1	89	116	12073	-3.51	0	0.55	0.28	CXCL16
273	GO:0006935 [6]: chemotaxis	1	1	89	116	12073	-3.51	0	0.55	0.28	CXCL16
274	GO:0005996 [6]: monosaccharide metabolism	1	1	89	118	12071	-3.51	0	0.54	0.28	PFKFB4
275	GO:0008284 [6]: positive regulation of cell proliferation	1	1	89	118	12071	-3.51	0	0.54	0.28	BCL6
276	GO:0007517 [5]: muscle development	1	1	89	146	12043	-3.51	0	0.41	0.24	MEF2A
277	GO:0012502 [7]: induction of programmed cell death	1	1	89	122	12067	-3.51	0	0.52	0.28	FOXO3A
278	GO:0006917 [8]: induction of apoptosis	1	1	89	122	12067	-3.51	0	0.52	0.28	FOXO3A
279	GO:0006470 [8]: protein amino acid dephosphorylation	1	1	89	123	12066	-3.51	0	0.51	0.28	PPM1D
280	GO:0043068 [6]: positive regulation of programmed cell death	1	1	89	130	12059	-3.51	0	0.48	0.28	FOXO3A
281	GO:0000087 [7]: M phase of mitotic cell cycle	1	1	89	130	12059	-3.51	0	0.48	0.28	LATS2
282	GO:0006605 [7]: protein targeting	1	1	89	130	12059	-3.51	0	0.48	0.28	AKAP12
283	GO:0008285 [6]: negative regulation of cell proliferation	1	1	89	130	12059	-3.51	0	0.48	0.28	PPM1D
284	GO:0016311 [7]: dephosphorylation	1	1	89	129	12060	-3.51	0	0.48	0.28	PPM1D
285	GO:0043065 [7]: positive regulation of apoptosis	1	1	89	129	12060	-3.51	0	0.48	0.28	FOXO3A
286	GO:0007067 [8]: mitosis	1	1	89	128	12061	-3.51	0	0.49	0.28	LATS2
287	GO:0008202 [6]: steroid metabolism	1	1	89	128	12061	-3.51	0	0.49	0.28	SULT1E1
288	GO:0007017 [7]: microtubule-based process	1	1	89	143	12046	-3.51	0	0.42	0.25	KIF13A
289	GO:0045045 [5]: secretory pathway	1	1	89	139	12050	-3.51	0	0.44	0.25	TOM1L2
290	GO:0009100 [7]: glycoprotein metabolism	1	1	89	132	12057	-3.52	0	0.47	0.27	FUT11
