# Supplementary material for: Latent Factor Analysis to Discover Pathway-Associated Putative Segmental Aneuploidies in Human Cancers
Source: PLoS Comput Biol. 2010 Sep 2;6(9):e1000920. doi: 10.1371/journal.pcbi.1000920 (PMC2932681; doi:10.1371/journal.pcbi.1000920)
Supplement: Table S3 — Full gather analysis of gene ontology for each factor. (0.43 MB ZIP) [file pcbi.1000920.s008.zip › Factor_Gather_GO/factor42_GO.txt]

#	Annotation	Total Genes With Ann	Your Genes (With Ann)	Your Genes (No Ann)	Genome (With Ann)	Genome (No Ann)	ln(Bayes factor)	neg ln(p value)	FE: neg ln(p value)	FE: neg ln(FDR)	Genes
1	GO:0030866 [8]: cortical actin cytoskeleton organization and biogenesis	1	1	37	4	12237	0.52	3.87	4.17	0.98	EPB41
2	GO:0045843 [8]: negative regulation of myogenesis	1	1	37	4	12237	0.52	3.87	4.17	0.98	HDAC5
3	GO:0016337 [5]: cell-cell adhesion	3	3	35	178	12063	0.48	3.82	4.01	0.98	CD44 PCDHGC3 PVRL1
4	GO:0016202 [7]: regulation of myogenesis	1	1	37	5	12236	0.34	3.65	3.99	0.98	HDAC5
5	GO:0030865 [7]: cortical cytoskeleton organization and biogenesis	1	1	37	5	12236	0.34	3.65	3.99	0.98	EPB41
6	GO:0015804 [7]: neutral amino acid transport	1	1	37	6	12235	0.2	3.5	3.84	0.98	SLC1A5
7	GO:0007200 [7]: G-protein signaling, coupled to IP3 second messenger (phospholipase C activating)	2	2	36	79	12162	0.07	3.4	3.65	0.98	LTB4R PARD3
8	GO:0048015 [7]: phosphoinositide-mediated signaling	2	2	36	80	12161	0.05	0	3.63	0.98	LTB4R PARD3
9	GO:0019059 [4]: initiation of viral infection	1	1	37	8	12233	-0.05	0	3.59	0.98	PVRL1
10	GO:0046718 [5]: viral entry	1	1	37	8	12233	-0.05	0	3.59	0.98	PVRL1
11	GO:0006835 [7]: dicarboxylic acid transport	1	1	37	8	12233	-0.05	0	3.59	0.98	SLC1A5
12	GO:0007271 [8]: synaptic transmission, cholinergic	1	1	37	8	12233	-0.05	0	3.59	0.98	CHRNB1
13	GO:0007001 [7]: chromosome organization and biogenesis (sensu Eukaryota)	3	3	35	228	12013	-0.11	0	3.38	0.98	H2AFV HDAC5 TINF2
14	GO:0006916 [8]: anti-apoptosis	2	2	36	90	12151	-0.15	0	3.42	0.98	BAG4 CFLAR
15	GO:0045814 [4]: negative regulation of gene expression, epigenetic	1	1	37	9	12232	-0.16	0	3.49	0.98	HDAC5
16	GO:0006342 [5]: chromatin silencing	1	1	37	9	12232	-0.16	0	3.49	0.98	HDAC5
17	GO:0051276 [6]: chromosome organization and biogenesis	3	3	35	234	12007	-0.17	0	3.31	0.98	H2AFV HDAC5 TINF2
18	GO:0043118 [4]: negative regulation of physiological process	4	4	34	415	11826	-0.17	0	3.23	0.98	BAG4 CDKN2D CFLAR HDAC5
19	GO:0007270 [7]: nerve-nerve synaptic transmission	1	1	37	10	12231	-0.25	0	3.4	0.98	CHRNB1
20	GO:0006915 [6]: apoptosis	4	4	34	436	11805	-0.32	0	3.08	0.98	BAG4 CFLAR TNFSF7 TRAF4
21	GO:0012501 [5]: programmed cell death	4	4	34	438	11803	-0.32	0	3.07	0.98	BAG4 CFLAR TNFSF7 TRAF4
22	GO:0043066 [7]: negative regulation of apoptosis	2	2	36	101	12140	-0.35	0	3.21	0.98	BAG4 CFLAR
23	GO:0043069 [6]: negative regulation of programmed cell death	2	2	36	102	12139	-0.37	0	3.19	0.98	BAG4 CFLAR
24	GO:0006996 [5]: organelle organization and biogenesis	5	5	33	669	11572	-0.41	0	2.9	0.98	EPB41 H2AFV HDAC5 PARD3 TINF2
25	GO:0051243 [5]: negative regulation of cellular physiological process	3	3	35	262	11979	-0.42	0	3.03	0.98	BAG4 CDKN2D CFLAR
26	GO:0050791 [3]: regulation of physiological process	12	12	26	2541	9700	-0.47	0	2.53	0.79	BAG4 CDKN2D CFLAR CRSP7 FOXJ3 HDAC5 RBM15 SUI1 ZNF134 ZNF211 ZNF264 ZNF304
27	GO:0008219 [4]: cell death	4	4	34	466	11775	-0.49	0	2.88	0.98	BAG4 CFLAR TNFSF7 TRAF4
28	GO:0016265 [3]: death	4	4	34	470	11771	-0.51	0	2.85	0.98	BAG4 CFLAR TNFSF7 TRAF4
29	GO:0016458 [6]: gene silencing	1	1	37	14	12227	-0.55	0	3.09	0.98	HDAC5
30	GO:0030183 [5]: B-cell differentiation	1	1	37	15	12226	-0.61	0	3.03	0.98	HDAC5
31	GO:0007163 [5]: establishment and/or maintenance of cell polarity	1	1	37	16	12225	-0.67	0	2.97	0.98	PARD3
32	GO:0007004 [9]: telomerase-dependent telomere maintenance	1	1	37	17	12224	-0.72	0	2.91	0.98	TINF2
33	GO:0000723 [8]: telomere maintenance	1	1	37	18	12223	-0.78	0	2.86	0.98	TINF2
34	GO:0006936 [3]: muscle contraction	2	2	36	135	12106	-0.82	0	2.7	0.89	CHRNB1 LTB4R
35	GO:0007519 [6]: myogenesis	1	1	37	21	12220	-0.91	0	2.72	0.89	HDAC5
36	GO:0016043 [4]: cell organization and biogenesis	5	5	33	820	11421	-0.99	0	2.22	0.76	EPB41 H2AFV HDAC5 PARD3 TINF2
37	GO:0007205 [8]: protein kinase C activation	1	1	37	23	12218	-0.99	0	2.63	0.85	PARD3
38	GO:0050789 [2]: regulation of biological process	12	12	26	2855	9386	-1.01	0	1.86	0.62	BAG4 CDKN2D CFLAR CRSP7 FOXJ3 HDAC5 RBM15 SUI1 ZNF134 ZNF211 ZNF264 ZNF304
39	GO:0007155 [4]: cell adhesion	4	4	34	578	11663	-1.02	0	2.27	0.76	CD44 FNBP4 PCDHGC3 PVRL1
40	GO:0006952 [5]: defense response	5	5	33	833	11408	-1.03	0	2.17	0.76	CRSP7 HDAC5 LTB4R PVRL1 TNFSF7
41	GO:0042113 [7]: B-cell activation	1	1	37	26	12215	-1.1	0	2.52	0.79	HDAC5
42	GO:0019222 [4]: regulation of metabolism	9	9	29	2029	10212	-1.14	0	1.79	0.62	CRSP7 FOXJ3 HDAC5 RBM15 SUI1 ZNF134 ZNF211 ZNF264 ZNF304
43	GO:0008624 [9]: induction of apoptosis by extracellular signals	1	1	37	28	12213	-1.16	0	2.45	0.78	CFLAR
44	GO:0019058 [3]: viral infectious cycle	1	1	37	29	12212	-1.19	0	2.42	0.78	PVRL1
45	GO:0006446 [8]: regulation of translational initiation	1	1	37	29	12212	-1.19	0	2.42	0.78	SUI1
46	GO:0019932 [6]: second-messenger-mediated signaling	2	2	36	177	12064	-1.23	0	2.25	0.76	LTB4R PARD3
47	GO:0016582 [9]: non-covalent chromatin modification	1	1	37	32	12209	-1.27	0	2.33	0.78	HDAC5
48	GO:0030098 [4]: lymphocyte differentiation	1	1	37	32	12209	-1.27	0	2.33	0.78	HDAC5
49	GO:0006338 [10]: chromatin remodeling	1	1	37	32	12209	-1.27	0	2.33	0.78	HDAC5
50	GO:0006367 [9]: transcription initiation from Pol II promoter	1	1	37	32	12209	-1.27	0	2.33	0.78	CRSP7
51	GO:0006464 [7]: protein modification	2	2	36	1507	10734	-1.29	0	0.04	0.04	PCTK3 TRAF4
52	GO:0007409 [6]: axonogenesis	1	1	37	34	12207	-1.33	0	2.27	0.76	PARD3
53	GO:0009607 [4]: response to biotic stimulus	5	5	33	953	11288	-1.35	0	1.76	0.62	CRSP7 HDAC5 LTB4R PVRL1 TNFSF7
54	GO:0006325 [7]: establishment and/or maintenance of chromatin architecture	2	2	36	194	12047	-1.36	0	2.1	0.75	H2AFV HDAC5
55	GO:0006954 [5]: inflammatory response	2	2	36	194	12047	-1.36	0	2.1	0.75	HDAC5 LTB4R
56	GO:0045449 [6]: regulation of transcription	8	8	30	1869	10372	-1.36	0	1.53	0.58	CRSP7 FOXJ3 HDAC5 RBM15 ZNF134 ZNF211 ZNF264 ZNF304
57	GO:0019219 [5]: regulation of nucleobase, nucleoside, nucleotide and nucleic acid metabolism	8	8	30	1895	10346	-1.4	0	1.48	0.58	CRSP7 FOXJ3 HDAC5 RBM15 ZNF134 ZNF211 ZNF264 ZNF304
58	GO:0006323 [6]: DNA packaging	2	2	36	202	12039	-1.41	0	2.03	0.7	H2AFV HDAC5
59	GO:0007242 [5]: intracellular signaling cascade	5	5	33	986	11255	-1.42	0	1.67	0.61	CFLAR LTB4R PARD3 RAB40C RALA
60	GO:0016032 [2]: viral life cycle	1	1	37	38	12203	-1.43	0	2.17	0.76	PVRL1
61	GO:0000079 [5]: regulation of cyclin dependent protein kinase activity	1	1	37	38	12203	-1.43	0	2.17	0.76	CDKN2D
62	GO:0050896 [3]: response to stimulus	8	8	30	1936	10305	-1.45	0	1.4	0.58	CRSP7 HDAC5 LTB4R MIG-6 PVRL1 RALA SUI1 TNFSF7
63	GO:0040029 [3]: regulation of gene expression, epigenetic	1	1	37	40	12201	-1.48	0	2.12	0.75	HDAC5
64	GO:0008152 [3]: metabolism	20	20	18	6945	5296	-1.48	0	0.29	0.17	ABHD6 BAG4 CFLAR CRSP7 DDX47 FNBP1 FOXJ3 H2AFV HDAC5 MGC71993 OSBP PCTK3 RBM15 RPL37 SUI1 TRAF4 ZNF134 ZNF211 ZNF264 ZNF304
65	GO:0006350 [6]: transcription	8	8	30	1961	10280	-1.48	0	1.36	0.56	CRSP7 FOXJ3 HDAC5 RBM15 ZNF134 ZNF211 ZNF264 ZNF304
66	GO:0006955 [4]: immune response	4	4	34	743	11498	-1.54	0	1.62	0.61	HDAC5 LTB4R PVRL1 TNFSF7
67	GO:0050875 [3]: cellular physiological process	30	30	8	9065	3176	-1.56	0	1.15	0.55	ABHD6 BAG4 CDKN2D CFLAR CHRNB1 CRSP7 DDX47 EPB41 EPN2 FNBP1 FOXJ3 H2AFV HDAC5 LTB4R MGC71993 OSBP PARD3 PCTK3 RAB40C RBM15 RPL37 SLC1A5 SUI1 TINF2 TNFSF7 TRAF4 ZNF134 ZNF211 ZNF264 ZNF304
68	GO:0000086 [7]: G2/M transition of mitotic cell cycle	1	1	37	45	12196	-1.58	0	2.02	0.7	CDKN2D
69	GO:0007154 [3]: cell communication	12	12	26	3463	8778	-1.58	0	0.95	0.48	CD44 CFLAR CHRNB1 FNBP4 LTB4R PARD3 PCDHGC3 PCTK3 PVRL1 RAB40C RALA TNFSF7
70	GO:0044238 [4]: primary metabolism	19	19	19	6267	5974	-1.6	0	0.48	0.29	BAG4 CFLAR CRSP7 DDX47 FNBP1 FOXJ3 H2AFV HDAC5 MGC71993 OSBP PCTK3 RBM15 RPL37 SUI1 TRAF4 ZNF134 ZNF211 ZNF264 ZNF304
71	GO:0044237 [4]: cellular metabolism	20	20	18	6545	5696	-1.61	0	0.5	0.3	ABHD6 BAG4 CFLAR CRSP7 DDX47 FNBP1 FOXJ3 H2AFV HDAC5 MGC71993 OSBP PCTK3 RBM15 RPL37 SUI1 TRAF4 ZNF134 ZNF211 ZNF264 ZNF304
72	GO:0007264 [6]: small GTPase mediated signal transduction	2	2	36	239	12002	-1.64	0	1.77	0.62	RAB40C RALA
73	GO:0006352 [8]: transcription initiation	1	1	37	49	12192	-1.64	0	1.94	0.64	CRSP7
74	GO:0006355 [7]: regulation of transcription, DNA-dependent	7	7	31	1806	10435	-1.67	0	1.12	0.55	CRSP7 FOXJ3 HDAC5 ZNF134 ZNF211 ZNF264 ZNF304
75	GO:0006139 [5]: nucleobase, nucleoside, nucleotide and nucleic acid metabolism	10	10	28	2957	9284	-1.69	0	0.82	0.43	CRSP7 DDX47 FOXJ3 H2AFV HDAC5 RBM15 ZNF134 ZNF211 ZNF264 ZNF304
76	GO:0042981 [6]: regulation of apoptosis	2	2	36	248	11993	-1.69	0	1.71	0.61	BAG4 CFLAR
77	GO:0043067 [5]: regulation of programmed cell death	2	2	36	250	11991	-1.7	0	1.7	0.61	BAG4 CFLAR
78	GO:0006351 [7]: transcription, DNA-dependent	7	7	31	1862	10379	-1.71	0	1.03	0.52	CRSP7 FOXJ3 HDAC5 ZNF134 ZNF211 ZNF264 ZNF304
79	GO:0006413 [8]: translational initiation	1	1	37	53	12188	-1.71	0	1.87	0.62	SUI1
80	GO:0043170 [4]: macromolecule metabolism	9	9	29	3137	9104	-1.73	0	0.4	0.24	BAG4 CFLAR FNBP1 H2AFV MGC71993 PCTK3 RPL37 SUI1 TRAF4
81	GO:0006412 [6]: protein biosynthesis	3	3	35	528	11713	-1.73	0	1.49	0.58	FNBP1 RPL37 SUI1
82	GO:0006950 [4]: response to stress	4	4	34	846	11395	-1.75	0	1.32	0.56	HDAC5 LTB4R MIG-6 SUI1
83	GO:0019538 [5]: protein metabolism	9	9	29	2799	9442	-1.76	0	0.66	0.36	BAG4 CFLAR FNBP1 H2AFV MGC71993 PCTK3 RPL37 SUI1 TRAF4
84	GO:0000082 [7]: G1/S transition of mitotic cell cycle	1	1	37	56	12185	-1.76	0	1.82	0.62	CDKN2D
85	GO:0006865 [6]: amino acid transport	1	1	37	56	12185	-1.76	0	1.82	0.62	SLC1A5
86	GO:0044267 [6]: cellular protein metabolism	9	9	29	2778	9463	-1.76	0	0.68	0.36	BAG4 CFLAR FNBP1 H2AFV MGC71993 PCTK3 RPL37 SUI1 TRAF4
87	GO:0044260 [5]: cellular macromolecule metabolism	9	9	29	2977	9264	-1.76	0	0.51	0.3	BAG4 CFLAR FNBP1 H2AFV MGC71993 PCTK3 RPL37 SUI1 TRAF4
88	GO:0007165 [4]: signal transduction	9	9	29	2817	9424	-1.77	0	0.65	0.35	CFLAR CHRNB1 FNBP4 LTB4R PARD3 PCTK3 RAB40C RALA TNFSF7
89	GO:0006869 [5]: lipid transport	1	1	37	58	12183	-1.78	0	1.79	0.62	OSBP
90	GO:0007050 [7]: cell cycle arrest	1	1	37	59	12182	-1.79	0	1.77	0.62	CDKN2D
91	GO:0007275 [2]: development	4	4	34	1783	10458	-1.81	0	0.19	0.15	BRD2 HDAC5 PARD3 TRAF4
92	GO:0051244 [4]: regulation of cellular physiological process	3	3	35	564	11677	-1.82	0	1.36	0.56	BAG4 CDKN2D CFLAR
93	GO:0009611 [5]: response to wounding	2	2	36	284	11957	-1.85	0	1.51	0.58	HDAC5 LTB4R
94	GO:0015837 [5]: amine transport	1	1	37	63	12178	-1.85	0	1.71	0.61	SLC1A5
95	GO:0051179 [3]: localization	5	5	33	1980	10261	-1.85	0	0.28	0.17	CHRNB1 EPN2 OSBP RAB40C SLC1A5
96	GO:0006810 [4]: transport	5	5	33	1970	10271	-1.86	0	0.28	0.17	CHRNB1 EPN2 OSBP RAB40C SLC1A5
97	GO:0051234 [4]: establishment of localization	5	5	33	1972	10269	-1.87	0	0.28	0.17	CHRNB1 EPN2 OSBP RAB40C SLC1A5
98	GO:0009059 [5]: macromolecule biosynthesis	3	3	35	590	11651	-1.87	0	1.28	0.55	FNBP1 RPL37 SUI1
99	GO:0006334 [8]: nucleosome assembly	1	1	37	65	12176	-1.87	0	1.69	0.61	H2AFV
100	GO:0007160 [5]: cell-matrix adhesion	1	1	37	66	12175	-1.88	0	1.67	0.61	CD44
101	GO:0006445 [7]: regulation of translation	1	1	37	67	12174	-1.9	0	1.66	0.61	SUI1
102	GO:0050874 [3]: organismal physiological process	6	6	32	1838	10403	-1.91	0	0.66	0.36	CHRNB1 EPB41 HDAC5 LTB4R PVRL1 TNFSF7
103	GO:0007166 [5]: cell surface receptor linked signal transduction	3	3	35	1418	10823	-1.92	0	0.18	0.15	FNBP4 LTB4R PARD3
104	GO:0046649 [6]: lymphocyte activation	1	1	37	70	12171	-1.93	0	1.62	0.61	HDAC5
105	GO:0009653 [3]: morphogenesis	2	2	36	1148	11093	-1.94	0	0.12	0.1	HDAC5 PARD3
106	GO:0030097 [5]: hemopoiesis	1	1	37	71	12170	-1.95	0	1.61	0.61	HDAC5
107	GO:0007582 [2]: physiological process	33	33	5	10429	1812	-1.95	0	0.69	0.36	ABHD6 BAG4 CDKN2D CFLAR CHRNB1 CRSP7 DDX47 EPB41 EPN2 FNBP1 FOXJ3 H2AFV HDAC5 LTB4R MGC71993 MIG-6 OSBP PARD3 PCTK3 PVRL1 RAB40C RALA RBM15 RPL37 SLC1A5 SUI1 TINF2 TNFSF7 TRAF4 ZNF134 ZNF211 ZNF264 ZNF304
108	GO:0015849 [5]: organic acid transport	1	1	37	72	12169	-1.95	0	1.59	0.61	SLC1A5
109	GO:0046942 [6]: carboxylic acid transport	1	1	37	72	12169	-1.95	0	1.59	0.61	SLC1A5
110	GO:0043283 [4]: biopolymer metabolism	5	5	33	1606	10635	-1.99	0	0.56	0.34	CFLAR DDX47 H2AFV HDAC5 MGC71993
111	GO:0007010 [6]: cytoskeleton organization and biogenesis	2	2	36	324	11917	-1.99	0	1.32	0.56	EPB41 PARD3
112	GO:0008283 [4]: cell proliferation	4	4	34	1054	11187	-2	0	0.88	0.44	CDKN2D HDAC5 PARD3 TNFSF7
113	GO:0043123 [6]: positive regulation of I-kappaB kinase/NF-kappaB cascade	1	1	37	78	12163	-2.01	0	1.52	0.58	CFLAR
114	GO:0009987 [2]: cellular process	35	35	3	10912	1329	-2.02	0	0.92	0.46	ABHD6 BAG4 CD44 CDKN2D CFLAR CHRNB1 CRSP7 DDX47 EPB41 EPN2 FNBP1 FNBP4 FOXJ3 H2AFV HDAC5 LTB4R MGC71993 OSBP PARD3 PCDHGC3 PCTK3 PVRL1 RAB40C RALA RBM15 RPL37 SLC1A5 SUI1 TINF2 TNFSF7 TRAF4 ZNF134 ZNF211 ZNF264 ZNF304
115	GO:0043122 [5]: regulation of I-kappaB kinase/NF-kappaB cascade	1	1	37	81	12160	-2.04	0	1.49	0.58	CFLAR
116	GO:0050877 [4]: neurophysiological process	1	1	37	807	11434	-2.06	0	0.08	0.07	CHRNB1
117	GO:0007049 [5]: cell cycle	3	3	35	710	11531	-2.07	0	0.97	0.48	CDKN2D HDAC5 PARD3
118	GO:0009605 [4]: response to external stimulus	3	3	35	1260	10981	-2.08	0	0.27	0.17	HDAC5 LTB4R RALA
119	GO:0045321 [5]: immune cell activation	1	1	37	86	12155	-2.09	0	1.44	0.58	HDAC5
120	GO:0045892 [8]: negative regulation of transcription, DNA-dependent	1	1	37	87	12154	-2.1	0	1.43	0.58	HDAC5
121	GO:0001775 [4]: cell activation	1	1	37	87	12154	-2.1	0	1.43	0.58	HDAC5
122	GO:0006793 [5]: phosphorus metabolism	1	1	37	781	11460	-2.1	0	0.09	0.08	PCTK3
123	GO:0006796 [6]: phosphate metabolism	1	1	37	781	11460	-2.1	0	0.09	0.08	PCTK3
124	GO:0009967 [5]: positive regulation of signal transduction	1	1	37	89	12152	-2.11	0	1.41	0.58	CFLAR
125	GO:0045786 [7]: negative regulation of cell cycle	1	1	37	89	12152	-2.11	0	1.41	0.58	CDKN2D
126	GO:0006725 [5]: aromatic compound metabolism	1	1	37	89	12152	-2.11	0	1.41	0.58	ABHD6
127	GO:0050794 [3]: regulation of cellular process	3	3	35	789	11452	-2.15	0	0.8	0.42	BAG4 CDKN2D CFLAR
128	GO:0045859 [4]: regulation of protein kinase activity	1	1	37	95	12146	-2.15	0	1.35	0.56	CDKN2D
129	GO:0000074 [6]: regulation of cell cycle	2	2	36	396	11845	-2.17	0	1.05	0.52	CDKN2D HDAC5
130	GO:0016568 [8]: chromatin modification	1	1	37	99	12142	-2.19	0	1.32	0.56	HDAC5
131	GO:0030036 [8]: actin cytoskeleton organization and biogenesis	1	1	37	100	12141	-2.19	0	1.31	0.56	EPB41
132	GO:0007186 [6]: G-protein coupled receptor protein signaling pathway	3	3	35	991	11250	-2.2	0	0.5	0.3	FNBP4 LTB4R PARD3
133	GO:0009058 [4]: biosynthesis	3	3	35	986	11255	-2.2	0	0.51	0.3	FNBP1 RPL37 SUI1
134	GO:0044249 [5]: cellular biosynthesis	3	3	35	941	11300	-2.2	0	0.57	0.34	FNBP1 RPL37 SUI1
135	GO:0006333 [8]: chromatin assembly or disassembly	1	1	37	102	12139	-2.21	0	1.29	0.55	H2AFV
136	GO:0009887 [4]: organogenesis	2	2	36	922	11319	-2.22	0	0.23	0.17	HDAC5 PARD3
137	GO:0048513 [3]: organ development	2	2	36	922	11319	-2.22	0	0.23	0.17	HDAC5 PARD3
138	GO:0008015 [4]: circulation	1	1	37	105	12136	-2.22	0	1.27	0.55	EPB41
139	GO:0006417 [6]: regulation of protein biosynthesis	1	1	37	106	12135	-2.23	0	1.26	0.55	SUI1
140	GO:0009056 [4]: catabolism	2	2	36	907	11334	-2.24	0	0.24	0.17	CFLAR MGC71993
141	GO:0007249 [7]: I-kappaB kinase/NF-kappaB cascade	1	1	37	108	12133	-2.24	0	1.25	0.55	CFLAR
142	GO:0006811 [5]: ion transport	1	1	37	703	11538	-2.25	0	0.11	0.09	CHRNB1
143	GO:0030029 [7]: actin filament-based process	1	1	37	110	12131	-2.25	0	1.23	0.55	EPB41
144	GO:0009889 [5]: regulation of biosynthesis	1	1	37	113	12128	-2.27	0	1.21	0.55	SUI1
145	GO:0009613 [5]: response to pest, pathogen or parasite	2	2	36	469	11772	-2.28	0	0.84	0.43	HDAC5 LTB4R
146	GO:0000910 [5]: cytokinesis	1	1	37	115	12126	-2.29	0	1.19	0.55	PARD3
147	GO:0042330 [5]: taxis	1	1	37	116	12125	-2.29	0	1.19	0.55	RALA
148	GO:0006935 [6]: chemotaxis	1	1	37	116	12125	-2.29	0	1.19	0.55	RALA
149	GO:0044248 [5]: cellular catabolism	2	2	36	833	11408	-2.3	0	0.3	0.17	CFLAR MGC71993
150	GO:0048232 [6]: male gamete generation	1	1	37	121	12120	-2.32	0	1.15	0.55	BRD2
151	GO:0007283 [7]: spermatogenesis	1	1	37	121	12120	-2.32	0	1.15	0.55	BRD2
152	GO:0043207 [5]: response to external biotic stimulus	2	2	36	500	11741	-2.32	0	0.77	0.4	HDAC5 LTB4R
153	GO:0012502 [7]: induction of programmed cell death	1	1	37	122	12119	-2.32	0	1.14	0.55	CFLAR
154	GO:0006917 [8]: induction of apoptosis	1	1	37	122	12119	-2.32	0	1.14	0.55	CFLAR
155	GO:0016481 [7]: negative regulation of transcription	1	1	37	123	12118	-2.32	0	1.14	0.55	HDAC5
156	GO:0006259 [5]: DNA metabolism	2	2	36	536	11705	-2.35	0	0.69	0.36	H2AFV HDAC5
157	GO:0007267 [4]: cell-cell signaling	2	2	36	536	11705	-2.35	0	0.69	0.36	CHRNB1 TNFSF7
158	GO:0006897 [6]: endocytosis	1	1	37	126	12115	-2.35	0	1.12	0.55	EPN2
159	GO:0007156 [6]: homophilic cell adhesion	1	1	37	127	12114	-2.35	0	1.11	0.55	PCDHGC3
160	GO:0043068 [6]: positive regulation of programmed cell death	1	1	37	130	12111	-2.36	0	1.09	0.55	CFLAR
161	GO:0008285 [6]: negative regulation of cell proliferation	1	1	37	130	12111	-2.36	0	1.09	0.55	CDKN2D
162	GO:0043065 [7]: positive regulation of apoptosis	1	1	37	129	12112	-2.36	0	1.1	0.55	CFLAR
163	GO:0008202 [6]: steroid metabolism	1	1	37	128	12113	-2.36	0	1.11	0.55	OSBP
164	GO:0045934 [6]: negative regulation of nucleobase, nucleoside, nucleotide and nucleic acid metabolism	1	1	37	131	12110	-2.36	0	1.09	0.55	HDAC5
165	GO:0016310 [7]: phosphorylation	1	1	37	636	11605	-2.37	0	0.14	0.11	PCTK3
166	GO:0044257 [7]: cellular protein catabolism	2	2	36	582	11659	-2.37	0	0.61	0.34	CFLAR MGC71993
167	GO:0006508 [8]: proteolysis and peptidolysis	2	2	36	582	11659	-2.37	0	0.61	0.34	CFLAR MGC71993
168	GO:0009057 [5]: macromolecule catabolism	2	2	36	708	11533	-2.37	0	0.42	0.26	CFLAR MGC71993
169	GO:0030163 [6]: protein catabolism	2	2	36	597	11644	-2.37	0	0.58	0.34	CFLAR MGC71993
170	GO:0043285 [5]: biopolymer catabolism	2	2	36	604	11637	-2.37	0	0.57	0.34	CFLAR MGC71993
171	GO:0044265 [6]: cellular macromolecule catabolism	2	2	36	693	11548	-2.38	0	0.44	0.26	CFLAR MGC71993
172	GO:0007517 [5]: muscle development	1	1	37	146	12095	-2.42	0	1	0.49	HDAC5
173	GO:0007276 [5]: gametogenesis	1	1	37	147	12094	-2.44	0	1	0.49	BRD2
174	GO:0009892 [5]: negative regulation of metabolism	1	1	37	155	12086	-2.46	0	0.95	0.48	HDAC5
175	GO:0000902 [4]: cellular morphogenesis	1	1	37	161	12080	-2.47	0	0.92	0.46	PARD3
176	GO:0043037 [7]: translation	1	1	37	162	12079	-2.48	0	0.92	0.46	SUI1
177	GO:0006629 [5]: lipid metabolism	1	1	37	552	11689	-2.49	0	0.19	0.15	OSBP
178	GO:0006512 [8]: ubiquitin cycle	1	1	37	546	11695	-2.5	0	0.19	0.15	TRAF4
179	GO:0009966 [4]: regulation of signal transduction	1	1	37	169	12072	-2.51	0	0.89	0.44	CFLAR
180	GO:0006468 [8]: protein amino acid phosphorylation	1	1	37	536	11705	-2.51	0	0.2	0.15	PCTK3
181	GO:0050790 [3]: regulation of enzyme activity	1	1	37	181	12060	-2.53	0	0.84	0.43	CDKN2D
182	GO:0006928 [4]: cell motility	1	1	37	181	12060	-2.53	0	0.84	0.43	LTB4R
183	GO:0000003 [3]: reproduction	1	1	37	184	12057	-2.54	0	0.82	0.43	BRD2
184	GO:0019953 [4]: sexual reproduction	1	1	37	183	12058	-2.54	0	0.83	0.43	BRD2
185	GO:0008104 [4]: protein localization	1	1	37	491	11750	-2.56	0	0.24	0.17	RAB40C
186	GO:0000278 [6]: mitotic cell cycle	1	1	37	195	12046	-2.56	0	0.78	0.41	CDKN2D
187	GO:0006461 [7]: protein complex assembly	1	1	37	195	12046	-2.56	0	0.78	0.41	H2AFV
188	GO:0045184 [5]: establishment of protein localization	1	1	37	478	11763	-2.58	0	0.25	0.17	RAB40C
189	GO:0015031 [5]: protein transport	1	1	37	476	11765	-2.59	0	0.25	0.17	RAB40C
190	GO:0006812 [6]: cation transport	1	1	37	469	11772	-2.59	0	0.26	0.17	CHRNB1
191	GO:0030154 [3]: cell differentiation	1	1	37	213	12028	-2.6	0	0.72	0.36	HDAC5
192	GO:0006457 [7]: protein folding	1	1	37	216	12025	-2.6	0	0.71	0.36	BAG4
193	GO:0016070 [5]: RNA metabolism	1	1	37	450	11791	-2.61	0	0.28	0.17	DDX47
194	GO:0042221 [6]: response to chemical substance	1	1	37	229	12012	-2.62	0	0.67	0.36	RALA
195	GO:0006366 [8]: transcription from Pol II promoter	1	1	37	429	11812	-2.62	0	0.3	0.17	CRSP7
196	GO:0006357 [8]: regulation of transcription from Pol II promoter	1	1	37	230	12011	-2.63	0	0.66	0.36	CRSP7
197	GO:0044255 [5]: cellular lipid metabolism	1	1	37	428	11813	-2.63	0	0.3	0.17	OSBP
198	GO:0007268 [6]: synaptic transmission	1	1	37	248	11993	-2.64	0	0.61	0.34	CHRNB1
199	GO:0019226 [5]: transmission of nerve impulse	1	1	37	255	11986	-2.64	0	0.6	0.34	CHRNB1
200	GO:0007399 [5]: neurogenesis	1	1	37	402	11839	-2.64	0	0.33	0.19	PARD3
201	GO:0042127 [5]: regulation of cell proliferation	1	1	37	259	11982	-2.65	0	0.58	0.34	CDKN2D
202	GO:0007243 [6]: protein kinase cascade	1	1	37	251	11990	-2.65	0	0.61	0.34	CFLAR
203	GO:0051242 [5]: positive regulation of cellular physiological process	1	1	37	260	11981	-2.65	0	0.58	0.34	CFLAR
204	GO:0009628 [5]: response to abiotic stimulus	1	1	37	380	11861	-2.66	0	0.36	0.21	RALA
205	GO:0000004 [2]: biological_process unknown	1	1	37	354	11887	-2.67	0	0.4	0.24	KIAA0247
206	GO:0016192 [5]: vesicle-mediated transport	1	1	37	298	11943	-2.67	0	0.5	0.3	EPN2
207	GO:0016567 [9]: protein ubiquitination	1	1	37	304	11937	-2.67	0	0.48	0.29	TRAF4
208	GO:0043119 [4]: positive regulation of physiological process	1	1	37	336	11905	-2.68	0	0.43	0.26	CFLAR
