# Supplementary material for: Latent Factor Analysis to Discover Pathway-Associated Putative Segmental Aneuploidies in Human Cancers
Source: PLoS Comput Biol. 2010 Sep 2;6(9):e1000920. doi: 10.1371/journal.pcbi.1000920 (PMC2932681; doi:10.1371/journal.pcbi.1000920)
Supplement: Table S3 — Full gather analysis of gene ontology for each factor. (0.43 MB ZIP) [file pcbi.1000920.s008.zip › Factor_Gather_GO/factor43_GO.txt]

#	Annotation	Total Genes With Ann	Your Genes (With Ann)	Your Genes (No Ann)	Genome (With Ann)	Genome (No Ann)	ln(Bayes factor)	neg ln(p value)	FE: neg ln(p value)	FE: neg ln(FDR)	Genes
1	GO:0007004 [9]: telomerase-dependent telomere maintenance	2	2	34	16	12227	3.09	6.62	6.69	1.86	TEP1 TINF2
2	GO:0000723 [8]: telomere maintenance	2	2	34	17	12226	2.98	6.43	6.58	1.86	TEP1 TINF2
3	GO:0006307 [7]: DNA dealkylation	1	1	35	1	12242	1.53	4.78	5.14	1.11	ALKBH
4	GO:0006573 [8]: valine metabolism	1	1	35	1	12242	1.53	4.78	5.14	1.11	ALDH6A1
5	GO:0009303 [8]: rRNA transcription	1	1	35	2	12241	1.13	4.41	4.74	1.07	GTF3A
6	GO:0005980 [9]: glycogen catabolism	1	1	35	3	12240	0.84	4.16	4.45	1.07	GAA
7	GO:0009251 [8]: glucan catabolism	1	1	35	4	12239	0.63	3.96	4.23	1.07	GAA
8	GO:0009117 [6]: nucleotide metabolism	3	3	33	182	12061	0.62	3.96	4.09	1.07	ADSSL1 ALDH6A1 KIAA2010
9	GO:0006637 [7]: acyl-CoA metabolism	1	1	35	5	12238	0.44	3.77	4.05	1.07	ZAP128
10	GO:0050874 [3]: organismal physiological process	1	1	35	1843	10400	0.4	3.7	0	0	YY1
11	GO:0044247 [7]: cellular polysaccharide catabolism	1	1	35	6	12237	0.3	3.6	3.89	1.07	GAA
12	GO:0000272 [6]: polysaccharide catabolism	1	1	35	6	12237	0.3	3.6	3.89	1.07	GAA
13	GO:0006378 [8]: mRNA polyadenylylation	1	1	35	6	12237	0.3	3.6	3.89	1.07	PAPOLA
14	GO:0043123 [6]: positive regulation of I-kappaB kinase/NF-kappaB cascade	2	2	34	77	12166	0.26	3.6	3.8	1.07	GPR89 PPM1A
15	GO:0006164 [7]: purine nucleotide biosynthesis	2	2	34	78	12165	0.25	3.55	3.78	1.07	ADSSL1 KIAA2010
16	GO:0043122 [5]: regulation of I-kappaB kinase/NF-kappaB cascade	2	2	34	80	12163	0.2	3.5	3.73	1.07	GPR89 PPM1A
17	GO:0007154 [3]: cell communication	5	5	31	3470	8773	0.18	3.5	0.01	0.01	BAG1 GPR89 PPM1A PPP2R5C SRD5A1
18	GO:0006163 [7]: purine nucleotide metabolism	2	2	34	81	12162	0.18	3.5	3.71	1.07	ADSSL1 KIAA2010
19	GO:0007001 [7]: chromosome organization and biogenesis (sensu Eukaryota)	3	3	33	228	12015	0.07	3.4	3.52	1.04	NAP1L1 TEP1 TINF2
20	GO:0009967 [5]: positive regulation of signal transduction	2	2	34	88	12155	0.03	0	3.56	1.04	GPR89 PPM1A
21	GO:0051276 [6]: chromosome organization and biogenesis	3	3	33	234	12009	0.01	0	3.45	1.03	NAP1L1 TEP1 TINF2
22	GO:0009081 [7]: branched chain family amino acid metabolism	1	1	35	9	12234	-0.05	0	3.54	1.04	ALDH6A1
23	GO:0016070 [5]: RNA metabolism	4	4	32	447	11796	-0.18	0	3.17	1.03	ANG DDX24 PAPOLA SKIIP
24	GO:0006996 [5]: organelle organization and biogenesis	5	5	31	669	11574	-0.18	0	3.1	1.03	C14orf151 DNCH1 NAP1L1 TEP1 TINF2
25	GO:0006417 [6]: regulation of protein biosynthesis	2	2	34	105	12138	-0.27	0	3.24	1.03	ANG EIF5
26	GO:0007249 [7]: I-kappaB kinase/NF-kappaB cascade	2	2	34	107	12136	-0.3	0	3.21	1.03	GPR89 PPM1A
27	GO:0007051 [8]: spindle organization and biogenesis	1	1	35	12	12231	-0.31	0	3.28	1.03	DNCH1
28	GO:0007052 [9]: mitotic spindle organization and biogenesis	1	1	35	12	12231	-0.31	0	3.28	1.03	DNCH1
29	GO:0007530 [3]: sex determination	1	1	35	12	12231	-0.31	0	3.28	1.03	SRD5A1
30	GO:0006139 [5]: nucleobase, nucleoside, nucleotide and nucleic acid metabolism	13	13	23	2954	9289	-0.34	0	2.61	0.83	ADSSL1 ALDH6A1 ALKBH ANG DDX24 GTF3A KIAA2010 NAP1L1 PAPOLA RCOR1 SKIIP YY1 ZFP91
31	GO:0007165 [4]: signal transduction	4	4	32	2822	9421	-0.35	0	0.02	0.01	BAG1 GPR89 PPM1A PPP2R5C
32	GO:0009889 [5]: regulation of biosynthesis	2	2	34	112	12131	-0.37	0	3.13	1.03	ANG EIF5
33	GO:0006732 [6]: coenzyme metabolism	2	2	34	118	12125	-0.46	0	3.03	1.02	KIAA2010 ZAP128
34	GO:0017148 [7]: negative regulation of protein biosynthesis	1	1	35	15	12228	-0.51	0	3.08	1.03	ANG
35	GO:0009890 [6]: negative regulation of biosynthesis	1	1	35	17	12226	-0.62	0	2.97	0.98	ANG
36	GO:0009165 [6]: nucleotide biosynthesis	2	2	34	131	12112	-0.63	0	2.85	0.93	ADSSL1 KIAA2010
37	GO:0043283 [4]: biopolymer metabolism	8	8	28	1603	10640	-0.65	0	2.4	0.82	ALKBH ANG DDX24 GAA NAP1L1 PAPOLA PSMC1 SKIIP
38	GO:0006383 [8]: transcription from Pol III promoter	1	1	35	18	12225	-0.67	0	2.91	0.96	GTF3A
39	GO:0050794 [3]: regulation of cellular process	5	5	31	787	11456	-0.68	0	2.53	0.82	BAG1 GPR89 NAP1L1 PPM1A SIVA
40	GO:0050789 [2]: regulation of biological process	12	12	24	2855	9388	-0.72	0	2.18	0.7	ANG BAG1 EIF5 GPR89 GTF3A NAP1L1 PPM1A RCOR1 SIVA SKIIP YY1 ZFP91
41	GO:0007166 [5]: cell surface receptor linked signal transduction	1	1	35	1420	10823	-0.73	0	0.01	0.01	BAG1
42	GO:0051186 [5]: cofactor metabolism	2	2	34	142	12101	-0.75	0	2.71	0.83	KIAA2010 ZAP128
43	GO:0016043 [4]: cell organization and biogenesis	5	5	31	820	11423	-0.79	0	2.4	0.82	C14orf151 DNCH1 NAP1L1 TEP1 TINF2
44	GO:0007275 [2]: development	2	2	34	1785	10458	-0.85	0	0.02	0.01	ANG SRD5A1
45	GO:0006401 [6]: RNA catabolism	1	1	35	23	12220	-0.89	0	2.69	0.83	ANG
46	GO:0044238 [4]: primary metabolism	22	22	14	6264	5979	-0.89	0	1.88	0.7	ADSSL1 ALDH6A1 ALKBH ANG BAG1 DDX24 EIF5 GAA GTF3A KIAA1161 KIAA2010 MARK3 NAP1L1 PAPOLA PPM1A PSMC1 RCOR1 SKIIP ST13 YY1 ZAP128 ZFP91
47	GO:0051248 [6]: negative regulation of protein metabolism	1	1	35	25	12218	-0.97	0	2.61	0.83	ANG
48	GO:0005977 [8]: glycogen metabolism	1	1	35	25	12218	-0.97	0	2.61	0.83	GAA
49	GO:0050875 [3]: cellular physiological process	30	30	6	9065	3178	-0.98	0	1.98	0.7	ADSSL1 ALDH6A1 ALKBH ANG BAG1 C14orf151 CLTA DDX24 DNCH1 EIF5 GAA GTF3A KIAA2010 LRP10 MARK3 NAP1L1 PAPOLA PPM1A RCOR1 SIVA SKIIP SLC25A29 SLC39A9 ST13 TEP1 TINF2 YY1 ZAP128 ZFP91 ZFYVE1
50	GO:0006073 [7]: glucan metabolism	1	1	35	26	12217	-1	0	2.57	0.82	GAA
51	GO:0009966 [4]: regulation of signal transduction	2	2	34	168	12075	-1.03	0	2.43	0.82	GPR89 PPM1A
52	GO:0008624 [9]: induction of apoptosis by extracellular signals	1	1	35	28	12215	-1.06	0	2.5	0.82	SIVA
53	GO:0006220 [7]: pyrimidine nucleotide metabolism	1	1	35	29	12214	-1.1	0	2.47	0.82	ALDH6A1
54	GO:0006446 [8]: regulation of translational initiation	1	1	35	29	12214	-1.1	0	2.47	0.82	EIF5
55	GO:0009605 [4]: response to external stimulus	1	1	35	1262	10981	-1.12	0	0.02	0.01	YY1
56	GO:0000067 [6]: DNA replication and chromosome cycle	2	2	34	183	12060	-1.14	0	2.28	0.74	NAP1L1 TEP1
57	GO:0006112 [7]: energy reserve metabolism	1	1	35	32	12211	-1.18	0	2.38	0.82	GAA
58	GO:0050791 [3]: regulation of physiological process	10	10	26	2543	9700	-1.19	0	1.61	0.66	ANG BAG1 EIF5 GTF3A NAP1L1 RCOR1 SIVA SKIIP YY1 ZFP91
59	GO:0050896 [3]: response to stimulus	3	3	33	1941	10302	-1.26	0	0.06	0.03	ALKBH SIVA YY1
60	GO:0007548 [3]: sex differentiation	1	1	35	38	12205	-1.33	0	2.22	0.7	SRD5A1
61	GO:0044264 [6]: cellular polysaccharide metabolism	1	1	35	39	12204	-1.36	0	2.2	0.7	GAA
62	GO:0006457 [7]: protein folding	2	2	34	215	12028	-1.37	0	2.02	0.7	BAG1 ST13
63	GO:0009653 [3]: morphogenesis	1	1	35	1149	11094	-1.37	0	0.03	0.01	ANG
64	GO:0015985 [7]: energy coupled proton transport, down electrochemical gradient	1	1	35	42	12201	-1.42	0	2.13	0.7	KIAA2010
65	GO:0015986 [7]: ATP synthesis coupled proton transport	1	1	35	42	12201	-1.42	0	2.13	0.7	KIAA2010
66	GO:0005976 [5]: polysaccharide metabolism	1	1	35	42	12201	-1.42	0	2.13	0.7	GAA
67	GO:0008152 [3]: metabolism	22	22	14	6943	5300	-1.46	0	1.02	0.54	ADSSL1 ALDH6A1 ALKBH ANG BAG1 DDX24 EIF5 GAA GTF3A KIAA1161 KIAA2010 MARK3 NAP1L1 PAPOLA PPM1A PSMC1 RCOR1 SKIIP ST13 YY1 ZAP128 ZFP91
68	GO:0006357 [8]: regulation of transcription from Pol II promoter	2	2	34	229	12014	-1.47	0	1.92	0.7	SKIIP YY1
69	GO:0006397 [7]: mRNA processing	2	2	34	235	12008	-1.5	0	1.88	0.7	PAPOLA SKIIP
70	GO:0006753 [8]: nucleoside phosphate metabolism	1	1	35	47	12196	-1.52	0	2.03	0.7	KIAA2010
71	GO:0006754 [7]: ATP biosynthesis	1	1	35	47	12196	-1.52	0	2.03	0.7	KIAA2010
72	GO:0001525 [6]: angiogenesis	1	1	35	48	12195	-1.53	0	2.01	0.7	ANG
73	GO:0044237 [4]: cellular metabolism	20	20	16	6545	5698	-1.56	0	0.76	0.48	ADSSL1 ALDH6A1 ALKBH ANG BAG1 DDX24 EIF5 GAA GTF3A KIAA2010 MARK3 NAP1L1 PAPOLA PPM1A RCOR1 SKIIP ST13 YY1 ZAP128 ZFP91
74	GO:0048514 [5]: blood vessel morphogenesis	1	1	35	50	12193	-1.57	0	1.97	0.7	ANG
75	GO:0001568 [4]: blood vessel development	1	1	35	50	12193	-1.57	0	1.97	0.7	ANG
76	GO:0042981 [6]: regulation of apoptosis	2	2	34	248	11995	-1.57	0	1.79	0.7	BAG1 SIVA
77	GO:0043067 [5]: regulation of programmed cell death	2	2	34	250	11993	-1.58	0	1.78	0.7	BAG1 SIVA
78	GO:0007243 [6]: protein kinase cascade	2	2	34	250	11993	-1.58	0	1.78	0.7	GPR89 PPM1A
79	GO:0046034 [6]: ATP metabolism	1	1	35	51	12192	-1.58	0	1.95	0.7	KIAA2010
80	GO:0016071 [6]: mRNA metabolism	2	2	34	254	11989	-1.6	0	1.76	0.7	PAPOLA SKIIP
81	GO:0006413 [8]: translational initiation	1	1	35	53	12190	-1.61	0	1.92	0.7	EIF5
82	GO:0051242 [5]: positive regulation of cellular physiological process	2	2	34	259	11984	-1.62	0	1.73	0.7	NAP1L1 SIVA
83	GO:0043170 [4]: macromolecule metabolism	10	10	26	3136	9107	-1.65	0	0.81	0.5	ANG BAG1 EIF5 GAA KIAA1161 MARK3 NAP1L1 PPM1A PSMC1 ST13
84	GO:0006810 [4]: transport	7	7	29	1968	10275	-1.67	0	1.03	0.54	CLTA DNCH1 KIAA2010 LRP10 SLC25A29 SLC39A9 ZFYVE1
85	GO:0051179 [3]: localization	7	7	29	1978	10265	-1.68	0	1.02	0.54	CLTA DNCH1 KIAA2010 LRP10 SLC25A29 SLC39A9 ZFYVE1
86	GO:0051234 [4]: establishment of localization	7	7	29	1970	10273	-1.68	0	1.03	0.54	CLTA DNCH1 KIAA2010 LRP10 SLC25A29 SLC39A9 ZFYVE1
87	GO:0051244 [4]: regulation of cellular physiological process	3	3	33	564	11679	-1.7	0	1.47	0.66	BAG1 NAP1L1 SIVA
88	GO:0044267 [6]: cellular protein metabolism	7	7	29	2780	9463	-1.7	0	0.3	0.19	ANG BAG1 EIF5 MARK3 NAP1L1 PPM1A ST13
89	GO:0019222 [4]: regulation of metabolism	7	7	29	2031	10212	-1.71	0	0.94	0.54	ANG EIF5 GTF3A RCOR1 SKIIP YY1 ZFP91
90	GO:0044260 [5]: cellular macromolecule metabolism	8	8	28	2978	9265	-1.72	0	0.39	0.26	ANG BAG1 EIF5 GAA MARK3 NAP1L1 PPM1A ST13
91	GO:0009145 [8]: purine nucleoside triphosphate biosynthesis	1	1	35	62	12181	-1.74	0	1.78	0.7	KIAA2010
92	GO:0009201 [8]: ribonucleoside triphosphate biosynthesis	1	1	35	62	12181	-1.74	0	1.78	0.7	KIAA2010
93	GO:0009206 [9]: purine ribonucleoside triphosphate biosynthesis	1	1	35	62	12181	-1.74	0	1.78	0.7	KIAA2010
94	GO:0006752 [7]: group transfer coenzyme metabolism	1	1	35	63	12180	-1.76	0	1.76	0.7	KIAA2010
95	GO:0009142 [7]: nucleoside triphosphate biosynthesis	1	1	35	63	12180	-1.76	0	1.76	0.7	KIAA2010
96	GO:0019538 [5]: protein metabolism	8	8	28	2800	9443	-1.76	0	0.51	0.32	ANG BAG1 EIF5 MARK3 NAP1L1 PPM1A PSMC1 ST13
97	GO:0044249 [5]: cellular biosynthesis	4	4	32	940	11303	-1.77	0	1.21	0.54	ADSSL1 ANG EIF5 KIAA2010
98	GO:0016192 [5]: vesicle-mediated transport	2	2	34	297	11946	-1.78	0	1.52	0.66	LRP10 ZFYVE1
99	GO:0006334 [8]: nucleosome assembly	1	1	35	65	12178	-1.78	0	1.73	0.7	NAP1L1
100	GO:0009144 [8]: purine nucleoside triphosphate metabolism	1	1	35	66	12177	-1.79	0	1.72	0.7	KIAA2010
101	GO:0009199 [8]: ribonucleoside triphosphate metabolism	1	1	35	66	12177	-1.79	0	1.72	0.7	KIAA2010
102	GO:0009205 [9]: purine ribonucleoside triphosphate metabolism	1	1	35	66	12177	-1.79	0	1.72	0.7	KIAA2010
103	GO:0051246 [5]: regulation of protein metabolism	1	1	35	67	12176	-1.8	0	1.71	0.7	ANG
104	GO:0006445 [7]: regulation of translation	1	1	35	67	12176	-1.8	0	1.71	0.7	EIF5
105	GO:0007582 [2]: physiological process	32	32	4	10430	1813	-1.83	0	1	0.54	ADSSL1 ALDH6A1 ALKBH ANG BAG1 C14orf151 CLTA DDX24 DNCH1 EIF5 GAA GTF3A KIAA1161 KIAA2010 LRP10 MARK3 NAP1L1 PAPOLA PPM1A PSMC1 RCOR1 SIVA SKIIP SLC25A29 SLC39A9 ST13 TEP1 TINF2 YY1 ZAP128 ZFP91 ZFYVE1
106	GO:0009058 [4]: biosynthesis	4	4	32	985	11258	-1.83	0	1.11	0.54	ADSSL1 ANG EIF5 KIAA2010
107	GO:0009141 [7]: nucleoside triphosphate metabolism	1	1	35	69	12174	-1.83	0	1.68	0.68	KIAA2010
108	GO:0015992 [6]: proton transport	1	1	35	71	12172	-1.85	0	1.66	0.67	KIAA2010
109	GO:0009887 [4]: organogenesis	1	1	35	923	11320	-1.86	0	0.06	0.03	ANG
110	GO:0048513 [3]: organ development	1	1	35	923	11320	-1.86	0	0.06	0.03	ANG
111	GO:0006818 [5]: hydrogen transport	1	1	35	72	12171	-1.86	0	1.64	0.67	KIAA2010
112	GO:0006464 [7]: protein modification	3	3	33	1506	10737	-1.86	0	0.18	0.13	BAG1 MARK3 PPM1A
113	GO:0006350 [6]: transcription	6	6	30	1963	10280	-1.87	0	0.64	0.4	GTF3A PAPOLA RCOR1 SKIIP YY1 ZFP91
114	GO:0007010 [6]: cytoskeleton organization and biogenesis	2	2	34	324	11919	-1.89	0	1.4	0.61	C14orf151 DNCH1
115	GO:0009152 [8]: purine ribonucleotide biosynthesis	1	1	35	75	12168	-1.89	0	1.61	0.66	KIAA2010
116	GO:0019219 [5]: regulation of nucleobase, nucleoside, nucleotide and nucleic acid metabolism	5	5	31	1898	10345	-1.9	0	0.39	0.26	GTF3A RCOR1 SKIIP YY1 ZFP91
117	GO:0045449 [6]: regulation of transcription	5	5	31	1872	10371	-1.91	0	0.41	0.27	GTF3A RCOR1 SKIIP YY1 ZFP91
118	GO:0006351 [7]: transcription, DNA-dependent	5	5	31	1864	10379	-1.92	0	0.42	0.27	GTF3A RCOR1 SKIIP YY1 ZFP91
119	GO:0043119 [4]: positive regulation of physiological process	2	2	34	335	11908	-1.92	0	1.35	0.61	NAP1L1 SIVA
120	GO:0009150 [8]: purine ribonucleotide metabolism	1	1	35	78	12165	-1.92	0	1.57	0.66	KIAA2010
121	GO:0006355 [7]: regulation of transcription, DNA-dependent	5	5	31	1808	10435	-1.94	0	0.46	0.3	GTF3A RCOR1 SKIIP YY1 ZFP91
122	GO:0006119 [6]: oxidative phosphorylation	1	1	35	81	12162	-1.95	0	1.54	0.66	KIAA2010
123	GO:0009260 [7]: ribonucleotide biosynthesis	1	1	35	81	12162	-1.95	0	1.54	0.66	KIAA2010
124	GO:0007049 [5]: cell cycle	3	3	33	710	11533	-1.97	0	1.05	0.54	DNCH1 NAP1L1 TEP1
125	GO:0009057 [5]: macromolecule catabolism	3	3	33	707	11536	-1.97	0	1.06	0.54	ANG GAA PSMC1
126	GO:0019735 [7]: antimicrobial humoral response (sensu Vertebrata)	1	1	35	84	12159	-1.98	0	1.51	0.66	YY1
127	GO:0030705 [6]: cytoskeleton-dependent intracellular transport	1	1	35	85	12158	-1.98	0	1.5	0.66	DNCH1
128	GO:0007018 [7]: microtubule-based movement	1	1	35	85	12158	-1.98	0	1.5	0.66	DNCH1
129	GO:0009259 [7]: ribonucleotide metabolism	1	1	35	85	12158	-1.98	0	1.5	0.66	KIAA2010
130	GO:0016052 [6]: carbohydrate catabolism	1	1	35	86	12157	-2	0	1.49	0.66	GAA
131	GO:0019730 [6]: antimicrobial humoral response	1	1	35	86	12157	-2	0	1.49	0.66	YY1
132	GO:0044275 [7]: cellular carbohydrate catabolism	1	1	35	86	12157	-2	0	1.49	0.66	GAA
133	GO:0006396 [6]: RNA processing	2	2	34	366	11877	-2	0	1.23	0.54	PAPOLA SKIIP
134	GO:0006817 [8]: phosphate transport	1	1	35	89	12154	-2.02	0	1.46	0.66	KIAA2010
135	GO:0009108 [7]: coenzyme biosynthesis	1	1	35	89	12154	-2.02	0	1.46	0.66	KIAA2010
136	GO:0009987 [2]: cellular process	33	33	3	10914	1329	-2.03	0	0.82	0.5	ADSSL1 ALDH6A1 ALKBH ANG BAG1 C14orf151 CLTA DDX24 DNCH1 EIF5 GAA GPR89 GTF3A KIAA2010 LRP10 MARK3 NAP1L1 PAPOLA PPM1A PPP2R5C RCOR1 SIVA SKIIP SLC25A29 SLC39A9 SRD5A1 ST13 TEP1 TINF2 YY1 ZAP128 ZFP91 ZFYVE1
137	GO:0006916 [8]: anti-apoptosis	1	1	35	91	12152	-2.04	0	1.44	0.65	BAG1
138	GO:0006793 [5]: phosphorus metabolism	3	3	33	779	11464	-2.05	0	0.9	0.54	KIAA2010 MARK3 PPM1A
139	GO:0006796 [6]: phosphate metabolism	3	3	33	779	11464	-2.05	0	0.9	0.54	KIAA2010 MARK3 PPM1A
140	GO:0005975 [5]: carbohydrate metabolism	2	2	34	406	11837	-2.1	0	1.09	0.54	GAA KIAA1161
141	GO:0006082 [5]: organic acid metabolism	2	2	34	412	11831	-2.11	0	1.07	0.54	ALDH6A1 ZAP128
142	GO:0030036 [8]: actin cytoskeleton organization and biogenesis	1	1	35	100	12143	-2.11	0	1.36	0.61	C14orf151
143	GO:0019752 [6]: carboxylic acid metabolism	2	2	34	410	11833	-2.11	0	1.07	0.54	ALDH6A1 ZAP128
144	GO:0043066 [7]: negative regulation of apoptosis	1	1	35	102	12141	-2.12	0	1.34	0.61	BAG1
145	GO:0006333 [8]: chromatin assembly or disassembly	1	1	35	102	12141	-2.12	0	1.34	0.61	NAP1L1
146	GO:0043118 [4]: negative regulation of physiological process	2	2	34	417	11826	-2.12	0	1.05	0.54	ANG BAG1
147	GO:0043069 [6]: negative regulation of programmed cell death	1	1	35	103	12140	-2.13	0	1.33	0.61	BAG1
148	GO:0051188 [6]: cofactor biosynthesis	1	1	35	103	12140	-2.13	0	1.33	0.61	KIAA2010
149	GO:0006366 [8]: transcription from Pol II promoter	2	2	34	428	11815	-2.14	0	1.02	0.54	SKIIP YY1
150	GO:0009056 [4]: catabolism	3	3	33	906	11337	-2.14	0	0.68	0.43	ANG GAA PSMC1
151	GO:0008283 [4]: cell proliferation	3	3	33	1055	11188	-2.16	0	0.49	0.32	DNCH1 NAP1L1 TEP1
152	GO:0012501 [5]: programmed cell death	2	2	34	440	11803	-2.16	0	0.98	0.54	BAG1 SIVA
153	GO:0006915 [6]: apoptosis	2	2	34	438	11805	-2.17	0	0.99	0.54	BAG1 SIVA
154	GO:0007242 [5]: intracellular signaling cascade	2	2	34	989	11254	-2.17	0	0.22	0.16	GPR89 PPM1A
155	GO:0030029 [7]: actin filament-based process	1	1	35	110	12133	-2.17	0	1.28	0.56	C14orf151
156	GO:0009607 [4]: response to biotic stimulus	2	2	34	956	11287	-2.19	0	0.24	0.17	SIVA YY1
157	GO:0006955 [4]: immune response	1	1	35	746	11497	-2.2	0	0.11	0.06	YY1
158	GO:0006812 [6]: cation transport	2	2	34	468	11775	-2.2	0	0.91	0.54	KIAA2010 SLC39A9
159	GO:0008219 [4]: cell death	2	2	34	468	11775	-2.2	0	0.91	0.54	BAG1 SIVA
160	GO:0016265 [3]: death	2	2	34	472	11771	-2.21	0	0.9	0.54	BAG1 SIVA
161	GO:0016064 [6]: humoral defense mechanism (sensu Vertebrata)	1	1	35	118	12125	-2.22	0	1.22	0.54	YY1
162	GO:0008284 [6]: positive regulation of cell proliferation	1	1	35	118	12125	-2.22	0	1.22	0.54	NAP1L1
163	GO:0012502 [7]: induction of programmed cell death	1	1	35	122	12121	-2.24	0	1.19	0.54	SIVA
164	GO:0006917 [8]: induction of apoptosis	1	1	35	122	12121	-2.24	0	1.19	0.54	SIVA
165	GO:0006470 [8]: protein amino acid dephosphorylation	1	1	35	123	12120	-2.24	0	1.18	0.54	PPM1A
166	GO:0046907 [5]: intracellular transport	2	2	34	503	11740	-2.25	0	0.82	0.5	CLTA DNCH1
167	GO:0006897 [6]: endocytosis	1	1	35	126	12117	-2.27	0	1.16	0.54	LRP10
168	GO:0016311 [7]: dephosphorylation	1	1	35	129	12114	-2.27	0	1.14	0.54	PPM1A
169	GO:0043065 [7]: positive regulation of apoptosis	1	1	35	129	12114	-2.27	0	1.14	0.54	SIVA
170	GO:0007067 [8]: mitosis	1	1	35	128	12115	-2.27	0	1.15	0.54	DNCH1
171	GO:0006412 [6]: protein biosynthesis	2	2	34	529	11714	-2.28	0	0.77	0.48	ANG EIF5
172	GO:0006259 [5]: DNA metabolism	2	2	34	536	11707	-2.28	0	0.75	0.48	ALKBH NAP1L1
173	GO:0006950 [4]: response to stress	2	2	34	848	11395	-2.28	0	0.33	0.21	ALKBH YY1
174	GO:0043068 [6]: positive regulation of programmed cell death	1	1	35	130	12113	-2.28	0	1.14	0.54	SIVA
175	GO:0000087 [7]: M phase of mitotic cell cycle	1	1	35	130	12113	-2.28	0	1.14	0.54	DNCH1
176	GO:0006952 [5]: defense response	2	2	34	836	11407	-2.28	0	0.34	0.21	SIVA YY1
177	GO:0044248 [5]: cellular catabolism	2	2	34	833	11410	-2.28	0	0.34	0.21	ANG GAA
178	GO:0006091 [5]: generation of precursor metabolites and energy	2	2	34	567	11676	-2.3	0	0.69	0.43	GAA KIAA2010
179	GO:0009059 [5]: macromolecule biosynthesis	2	2	34	591	11652	-2.31	0	0.65	0.4	ANG EIF5
180	GO:0043285 [5]: biopolymer catabolism	2	2	34	604	11639	-2.31	0	0.62	0.4	GAA PSMC1
181	GO:0015980 [6]: energy derivation by oxidation of organic compounds	1	1	35	137	12106	-2.32	0	1.09	0.54	GAA
182	GO:0006811 [5]: ion transport	2	2	34	702	11541	-2.32	0	0.48	0.31	KIAA2010 SLC39A9
183	GO:0016310 [7]: phosphorylation	2	2	34	635	11608	-2.33	0	0.57	0.37	KIAA2010 MARK3
184	GO:0006631 [6]: fatty acid metabolism	1	1	35	142	12101	-2.33	0	1.07	0.54	ZAP128
185	GO:0006260 [6]: DNA replication	1	1	35	143	12100	-2.34	0	1.06	0.54	NAP1L1
186	GO:0007017 [7]: microtubule-based process	1	1	35	143	12100	-2.34	0	1.06	0.54	DNCH1
187	GO:0044265 [6]: cellular macromolecule catabolism	2	2	34	693	11550	-2.34	0	0.49	0.32	ANG GAA
188	GO:0015698 [7]: inorganic anion transport	1	1	35	144	12099	-2.34	0	1.05	0.54	KIAA2010
189	GO:0009892 [5]: negative regulation of metabolism	1	1	35	155	12088	-2.38	0	1	0.54	ANG
190	GO:0043037 [7]: translation	1	1	35	162	12081	-2.41	0	0.96	0.54	EIF5
191	GO:0006959 [5]: humoral immune response	1	1	35	162	12081	-2.41	0	0.96	0.54	YY1
192	GO:0000280 [7]: nuclear division	1	1	35	165	12078	-2.41	0	0.95	0.54	DNCH1
193	GO:0030163 [6]: protein catabolism	1	1	35	598	11645	-2.42	0	0.18	0.13	PSMC1
194	GO:0000375 [8]: RNA splicing, via transesterification reactions	1	1	35	169	12074	-2.43	0	0.93	0.54	SKIIP
195	GO:0000377 [9]: RNA splicing, via transesterification reactions with bulged adenosine as nucleophile	1	1	35	169	12074	-2.43	0	0.93	0.54	SKIIP
196	GO:0000398 [8]: nuclear mRNA splicing, via spliceosome	1	1	35	169	12074	-2.43	0	0.93	0.54	SKIIP
197	GO:0000279 [6]: M phase	1	1	35	173	12070	-2.44	0	0.91	0.54	DNCH1
198	GO:0006820 [6]: anion transport	1	1	35	173	12070	-2.44	0	0.91	0.54	KIAA2010
199	GO:0006281 [6]: DNA repair	1	1	35	181	12062	-2.46	0	0.88	0.53	ALKBH
200	GO:0006629 [5]: lipid metabolism	1	1	35	552	11691	-2.48	0	0.21	0.15	ZAP128
201	GO:0000278 [6]: mitotic cell cycle	1	1	35	195	12048	-2.49	0	0.82	0.5	DNCH1
202	GO:0006325 [7]: establishment and/or maintenance of chromatin architecture	1	1	35	195	12048	-2.49	0	0.82	0.5	NAP1L1
203	GO:0006461 [7]: protein complex assembly	1	1	35	195	12048	-2.49	0	0.82	0.5	NAP1L1
204	GO:0006468 [8]: protein amino acid phosphorylation	1	1	35	536	11707	-2.5	0	0.22	0.16	MARK3
205	GO:0007267 [4]: cell-cell signaling	1	1	35	537	11706	-2.5	0	0.22	0.16	SRD5A1
206	GO:0008380 [7]: RNA splicing	1	1	35	197	12046	-2.5	0	0.81	0.5	SKIIP
207	GO:0006323 [6]: DNA packaging	1	1	35	203	12040	-2.5	0	0.79	0.5	NAP1L1
208	GO:0006974 [5]: response to DNA damage stimulus	1	1	35	200	12043	-2.51	0	0.8	0.5	ALKBH
209	GO:0009719 [4]: response to endogenous stimulus	1	1	35	213	12030	-2.53	0	0.76	0.48	ALKBH
210	GO:0043207 [5]: response to external biotic stimulus	1	1	35	501	11742	-2.54	0	0.25	0.17	YY1
211	GO:0008104 [4]: protein localization	1	1	35	491	11752	-2.54	0	0.26	0.17	CLTA
212	GO:0006520 [6]: amino acid metabolism	1	1	35	225	12018	-2.55	0	0.72	0.45	ALDH6A1
213	GO:0015031 [5]: protein transport	1	1	35	476	11767	-2.56	0	0.27	0.18	CLTA
214	GO:0009613 [5]: response to pest, pathogen or parasite	1	1	35	470	11773	-2.56	0	0.28	0.18	YY1
215	GO:0045184 [5]: establishment of protein localization	1	1	35	478	11765	-2.56	0	0.27	0.18	CLTA
216	GO:0042127 [5]: regulation of cell proliferation	1	1	35	259	11984	-2.58	0	0.62	0.4	NAP1L1
217	GO:0044262 [6]: cellular carbohydrate metabolism	1	1	35	257	11986	-2.58	0	0.63	0.4	GAA
218	GO:0044255 [5]: cellular lipid metabolism	1	1	35	428	11815	-2.59	0	0.32	0.21	ZAP128
219	GO:0051243 [5]: negative regulation of cellular physiological process	1	1	35	264	11979	-2.59	0	0.61	0.4	BAG1
220	GO:0006519 [5]: amino acid and derivative metabolism	1	1	35	264	11979	-2.59	0	0.61	0.4	ALDH6A1
221	GO:0015672 [7]: monovalent inorganic cation transport	1	1	35	290	11953	-2.61	0	0.55	0.35	KIAA2010
222	GO:0009308 [5]: amine metabolism	1	1	35	310	11933	-2.61	0	0.51	0.32	ALDH6A1
223	GO:0000004 [2]: biological_process unknown	1	1	35	354	11889	-2.62	0	0.43	0.27	KIAA0247
224	GO:0006886 [6]: intracellular protein transport	1	1	35	313	11930	-2.62	0	0.5	0.32	CLTA
225	GO:0030001 [7]: metal ion transport	1	1	35	343	11900	-2.63	0	0.44	0.29	SLC39A9
