# Supplementary material for: Latent Factor Analysis to Discover Pathway-Associated Putative Segmental Aneuploidies in Human Cancers
Source: PLoS Comput Biol. 2010 Sep 2;6(9):e1000920. doi: 10.1371/journal.pcbi.1000920 (PMC2932681; doi:10.1371/journal.pcbi.1000920)
Supplement: Table S3 — Full gather analysis of gene ontology for each factor. (0.43 MB ZIP) [file pcbi.1000920.s008.zip › Factor_Gather_GO/factor44_GO.txt]

#	Annotation	Total Genes With Ann	Your Genes (With Ann)	Your Genes (No Ann)	Genome (With Ann)	Genome (No Ann)	ln(Bayes factor)	neg ln(p value)	FE: neg ln(p value)	FE: neg ln(FDR)	Genes
1	GO:0050791 [3]: regulation of physiological process	16	16	19	2537	9707	3.86	7.45	7.12	2.42	DSIPI EIF4B FEM1B FOXO3A JAG1 MAP3K5 MDM4 MORF4L1 MTF1 NOL3 PBX3 POLR2A RUNX1 SMAD7 SPEN ZNF133
2	GO:0050789 [2]: regulation of biological process	17	17	18	2850	9394	3.71	7.18	6.95	2.42	CAP2 DSIPI EIF4B FEM1B FOXO3A JAG1 MAP3K5 MDM4 MORF4L1 MTF1 NOL3 PBX3 POLR2A RUNX1 SMAD7 SPEN ZNF133
3	GO:0045023 [8]: G0 to G1 transition	1	1	34	0	12244	2.28	5.63	5.86	2.42	MDM4
4	GO:0048227 [7]: plasma membrane to endosome transport	1	1	34	0	12244	2.28	5.63	5.86	2.42	RAB11A
5	GO:0000320 [7]: re-entry into mitotic cell cycle	1	1	34	0	12244	2.28	5.63	5.86	2.42	MDM4
6	GO:0006139 [5]: nucleobase, nucleoside, nucleotide and nucleic acid metabolism	16	16	19	2951	9293	2.28	5.55	5.45	2.42	C20orf129 DSIPI EIF4B FOXO3A MDM4 MORF4L1 MTF1 NOL3 PBX3 POLR2A RAD51C RUNX1 SMAD7 SNRPB2 SPEN ZNF133
7	GO:0051244 [4]: regulation of cellular physiological process	6	6	29	561	11683	1.95	5.22	5.32	2.42	FEM1B FOXO3A JAG1 MAP3K5 MDM4 NOL3
8	GO:0012502 [7]: induction of programmed cell death	3	3	32	120	12124	1.78	5.06	5.28	2.42	FEM1B FOXO3A MAP3K5
9	GO:0006917 [8]: induction of apoptosis	3	3	32	120	12124	1.78	5.06	5.28	2.42	FEM1B FOXO3A MAP3K5
10	GO:0042981 [6]: regulation of apoptosis	4	4	31	246	11998	1.78	5.06	5.23	2.42	FEM1B FOXO3A MAP3K5 NOL3
11	GO:0050794 [3]: regulation of cellular process	7	7	28	785	11459	1.76	5.06	5.08	2.42	FEM1B FOXO3A JAG1 MAP3K5 MDM4 MORF4L1 NOL3
12	GO:0043067 [5]: regulation of programmed cell death	4	4	31	248	11996	1.75	5	5.2	2.42	FEM1B FOXO3A MAP3K5 NOL3
13	GO:0043065 [7]: positive regulation of apoptosis	3	3	32	127	12117	1.63	4.91	5.13	2.42	FEM1B FOXO3A MAP3K5
14	GO:0043068 [6]: positive regulation of programmed cell death	3	3	32	128	12116	1.61	4.91	5.11	2.42	FEM1B FOXO3A MAP3K5
15	GO:0019222 [4]: regulation of metabolism	12	12	23	2026	10218	1.6	4.91	4.79	2.42	DSIPI EIF4B FOXO3A MDM4 MORF4L1 MTF1 PBX3 POLR2A RUNX1 SMAD7 SPEN ZNF133
16	GO:0007274 [7]: neuromuscular synaptic transmission	1	1	34	1	12243	1.59	4.83	5.17	2.42	KIF1B
17	GO:0007387 [5]: anterior compartment specification	1	1	34	1	12243	1.59	4.83	5.17	2.42	PBX3
18	GO:0007388 [5]: posterior compartment specification	1	1	34	1	12243	1.59	4.83	5.17	2.42	PBX3
19	GO:0006366 [8]: transcription from Pol II promoter	5	5	30	425	11819	1.57	4.83	4.96	2.42	FOXO3A MDM4 MTF1 PBX3 POLR2A
20	GO:0006915 [6]: apoptosis	5	5	30	435	11809	1.47	4.74	4.86	2.42	FEM1B FOXO3A MAP3K5 MDM4 NOL3
21	GO:0012501 [5]: programmed cell death	5	5	30	437	11807	1.46	4.74	4.85	2.42	FEM1B FOXO3A MAP3K5 MDM4 NOL3
22	GO:0006355 [7]: regulation of transcription, DNA-dependent	11	11	24	1802	10442	1.45	4.74	4.64	2.42	DSIPI FOXO3A MDM4 MORF4L1 MTF1 PBX3 POLR2A RUNX1 SMAD7 SPEN ZNF133
23	GO:0044238 [4]: primary metabolism	25	25	10	6261	5983	1.31	4.6	4.42	2.42	ASPH C20orf129 CSNK1G1 CSNK2A1 DSIPI EGFR EIF4B FOXO3A GPD2 MAP3K5 MDM4 MKKS MORF4L1 MTF1 NOL3 PBX3 PDPK1 POLR2A RAD51C RBAF600 RUNX1 SMAD7 SNRPB2 SPEN ZNF133
24	GO:0050875 [3]: cellular physiological process	32	32	3	9063	3181	1.29	4.6	4.61	2.42	ASPH C20orf129 CAP2 CSNK1G1 CSNK2A1 DSIPI EGFR EIF4B FEM1B FOXO3A GPD2 ITPR1 JAG1 KIF1B MAP3K5 MDM4 MKKS MORF4L1 MTF1 NOL3 PBX3 PDPK1 POLR2A RAB11A RAD51C RAE1 RBAF600 RUNX1 SMAD7 SNRPB2 SPEN ZNF133
25	GO:0006351 [7]: transcription, DNA-dependent	11	11	24	1858	10386	1.25	4.57	4.41	2.42	DSIPI FOXO3A MDM4 MORF4L1 MTF1 PBX3 POLR2A RUNX1 SMAD7 SPEN ZNF133
26	GO:0007167 [6]: enzyme linked receptor protein signaling pathway	3	3	32	148	12096	1.23	4.51	4.72	2.42	EGFR PDPK1 SMAD7
27	GO:0008219 [4]: cell death	5	5	30	465	11779	1.23	4.51	4.59	2.42	FEM1B FOXO3A MAP3K5 MDM4 NOL3
28	GO:0045449 [6]: regulation of transcription	11	11	24	1866	10378	1.22	4.51	4.38	2.42	DSIPI FOXO3A MDM4 MORF4L1 MTF1 PBX3 POLR2A RUNX1 SMAD7 SPEN ZNF133
29	GO:0016265 [3]: death	5	5	30	469	11775	1.19	4.51	4.56	2.42	FEM1B FOXO3A MAP3K5 MDM4 NOL3
30	GO:0030902 [8]: hindbrain development	1	1	34	2	12242	1.18	4.47	4.76	2.42	PBX3
31	GO:0007386 [4]: compartment specification	1	1	34	2	12242	1.18	4.47	4.76	2.42	PBX3
32	GO:0019219 [5]: regulation of nucleobase, nucleoside, nucleotide and nucleic acid metabolism	11	11	24	1892	10352	1.13	4.41	4.28	2.39	DSIPI FOXO3A MDM4 MORF4L1 MTF1 PBX3 POLR2A RUNX1 SMAD7 SPEN ZNF133
33	GO:0000375 [8]: RNA splicing, via transesterification reactions	3	3	32	167	12077	0.93	4.21	4.4	2.42	EIF4B NOL3 SNRPB2
34	GO:0000377 [9]: RNA splicing, via transesterification reactions with bulged adenosine as nucleophile	3	3	32	167	12077	0.93	4.21	4.4	2.42	EIF4B NOL3 SNRPB2
35	GO:0000398 [8]: nuclear mRNA splicing, via spliceosome	3	3	32	167	12077	0.93	4.21	4.4	2.42	EIF4B NOL3 SNRPB2
36	GO:0006350 [6]: transcription	11	11	24	1958	10286	0.9	4.21	4.04	2.27	DSIPI FOXO3A MDM4 MORF4L1 MTF1 PBX3 POLR2A RUNX1 SMAD7 SPEN ZNF133
37	GO:0042177 [7]: negative regulation of protein catabolism	1	1	34	3	12241	0.9	4.21	4.48	2.42	MDM4
38	GO:0008089 [9]: anterograde axon cargo transport	1	1	34	3	12241	0.9	4.21	4.48	2.42	KIF1B
39	GO:0009790 [3]: embryonic development	2	2	33	57	12187	0.87	4.21	4.41	2.42	KIF1B PBX3
40	GO:0006468 [8]: protein amino acid phosphorylation	5	5	30	532	11712	0.73	4.06	4.06	2.27	CSNK1G1 CSNK2A1 EGFR MAP3K5 PDPK1
41	GO:0044237 [4]: cellular metabolism	25	25	10	6540	5704	0.7	4.01	3.76	2.15	ASPH C20orf129 CSNK1G1 CSNK2A1 DSIPI EGFR EIF4B FOXO3A GPD2 MAP3K5 MDM4 MKKS MORF4L1 MTF1 NOL3 PBX3 PDPK1 POLR2A RAD51C RBAF600 RUNX1 SMAD7 SNRPB2 SPEN ZNF133
42	GO:0009895 [6]: negative regulation of catabolism	1	1	34	4	12240	0.67	4.01	4.26	2.39	MDM4
43	GO:0045445 [4]: myoblast differentiation	1	1	34	4	12240	0.67	4.01	4.26	2.39	JAG1
44	GO:0045446 [4]: endothelial cell differentiation	1	1	34	4	12240	0.67	4.01	4.26	2.39	JAG1
45	GO:0008152 [3]: metabolism	26	26	9	6939	5305	0.63	3.96	3.7	2.13	ASPH C20orf129 CSNK1G1 CSNK2A1 DSIPI EGFR EIF4B FOXO3A GPD2 MAP3K5 MDM4 MKKS MORF4L1 MTF1 NOL3 PBX3 PDPK1 POLR2A RAD51C RBAF600 RUNX1 SH3MD1 SMAD7 SNRPB2 SPEN ZNF133
46	GO:0008380 [7]: RNA splicing	3	3	32	195	12049	0.54	3.87	3.99	2.24	EIF4B NOL3 SNRPB2
47	GO:0045898 [10]: regulation of transcriptional preinitiation complex formation	1	1	34	5	12239	0.5	3.82	4.08	2.27	PBX3
48	GO:0051123 [9]: transcriptional preinitiation complex formation	1	1	34	5	12239	0.5	3.82	4.08	2.27	PBX3
49	GO:0006072 [8]: glycerol-3-phosphate metabolism	1	1	34	6	12238	0.35	3.65	3.92	2.22	GPD2
50	GO:0008088 [8]: axon cargo transport	1	1	34	6	12238	0.35	3.65	3.92	2.22	KIF1B
51	GO:0010038 [8]: response to metal ion	1	1	34	7	12237	0.22	3.55	3.79	2.17	MTF1
52	GO:0030216 [4]: keratinocyte differentiation	1	1	34	7	12237	0.22	3.55	3.79	2.17	JAG1
53	GO:0042176 [6]: regulation of protein catabolism	1	1	34	7	12237	0.22	3.55	3.79	2.17	MDM4
54	GO:0007257 [7]: activation of JUNK	1	1	34	7	12237	0.22	3.55	3.79	2.17	MAP3K5
55	GO:0043085 [4]: positive regulation of enzyme activity	2	2	33	84	12160	0.19	3.5	3.7	2.13	CAP2 MAP3K5
56	GO:0006357 [8]: regulation of transcription from Pol II promoter	3	3	32	228	12016	0.16	3.5	3.59	2.06	MDM4 MTF1 PBX3
57	GO:0016310 [7]: phosphorylation	5	5	30	632	11612	0.12	3.45	3.41	1.96	CSNK1G1 CSNK2A1 EGFR MAP3K5 PDPK1
58	GO:0006397 [7]: mRNA processing	3	3	32	234	12010	0.11	3.45	3.52	2.02	EIF4B NOL3 SNRPB2
59	GO:0050821 [7]: protein stabilization	1	1	34	8	12236	0.1	3.45	3.67	2.12	MDM4
60	GO:0010035 [7]: response to inorganic substance	1	1	34	9	12235	0	0	3.57	2.05	MTF1
61	GO:0016070 [5]: RNA metabolism	4	4	31	447	11797	-0.07	0	3.26	1.94	C20orf129 EIF4B NOL3 SNRPB2
62	GO:0016071 [6]: mRNA metabolism	3	3	32	253	11991	-0.07	0	3.33	1.96	EIF4B NOL3 SNRPB2
63	GO:0007270 [7]: nerve-nerve synaptic transmission	1	1	34	10	12234	-0.09	0	3.48	1.99	KIF1B
64	GO:0051242 [5]: positive regulation of cellular physiological process	3	3	32	258	11986	-0.12	0	3.28	1.94	FEM1B FOXO3A MAP3K5
65	GO:0007169 [7]: transmembrane receptor protein tyrosine kinase signaling pathway	2	2	33	101	12143	-0.13	0	3.36	1.96	EGFR PDPK1
66	GO:0001709 [5]: cell fate determination	1	1	34	11	12233	-0.18	0	3.39	1.96	JAG1
67	GO:0006464 [7]: protein modification	8	8	27	1501	10743	-0.24	0	2.85	1.65	ASPH CSNK1G1 CSNK2A1 EGFR MAP3K5 MDM4 PDPK1 RBAF600
68	GO:0030334 [6]: regulation of cell migration	1	1	34	12	12232	-0.26	0	3.31	1.96	JAG1
69	GO:0045165 [4]: cell fate commitment	1	1	34	12	12232	-0.26	0	3.31	1.96	JAG1
70	GO:0051270 [5]: regulation of cell motility	1	1	34	12	12232	-0.26	0	3.31	1.96	JAG1
71	GO:0008286 [8]: insulin receptor signaling pathway	1	1	34	12	12232	-0.26	0	3.31	1.96	PDPK1
72	GO:0007219 [6]: Notch signaling pathway	1	1	34	13	12231	-0.32	0	3.24	1.93	JAG1
73	GO:0009894 [5]: regulation of catabolism	1	1	34	14	12230	-0.39	0	3.17	1.9	MDM4
74	GO:0006071 [7]: glycerol metabolism	1	1	34	14	12230	-0.39	0	3.17	1.9	GPD2
75	GO:0007173 [8]: epidermal growth factor receptor signaling pathway	1	1	34	14	12230	-0.39	0	3.17	1.9	EGFR
76	GO:0019751 [6]: polyol metabolism	1	1	34	15	12229	-0.46	0	3.11	1.88	GPD2
77	GO:0045762 [5]: positive regulation of adenylate cyclase activity	1	1	34	15	12229	-0.46	0	3.11	1.88	CAP2
78	GO:0007190 [6]: adenylate cyclase activation	1	1	34	15	12229	-0.46	0	3.11	1.88	CAP2
79	GO:0007163 [5]: establishment and/or maintenance of cell polarity	1	1	34	16	12228	-0.51	0	3.05	1.83	CAP2
80	GO:0006793 [5]: phosphorus metabolism	5	5	30	777	11467	-0.52	0	2.68	1.57	CSNK1G1 CSNK2A1 EGFR MAP3K5 PDPK1
81	GO:0006796 [6]: phosphate metabolism	5	5	30	777	11467	-0.52	0	2.68	1.57	CSNK1G1 CSNK2A1 EGFR MAP3K5 PDPK1
82	GO:0007010 [6]: cytoskeleton organization and biogenesis	3	3	32	323	11921	-0.62	0	2.73	1.58	CAP2 KIF1B PDPK1
83	GO:0007189 [9]: G-protein signaling, adenylate cyclase activating pathway	1	1	34	19	12225	-0.67	0	2.89	1.68	CAP2
84	GO:0043119 [4]: positive regulation of physiological process	3	3	32	334	11910	-0.69	0	2.65	1.56	FEM1B FOXO3A MAP3K5
85	GO:0044260 [5]: cellular macromolecule metabolism	12	12	23	2974	9270	-0.75	0	2.11	1.29	ASPH C20orf129 CSNK1G1 CSNK2A1 EGFR EIF4B GPD2 MAP3K5 MDM4 MKKS PDPK1 RBAF600
86	GO:0045137 [4]: development of primary sexual characteristics	1	1	34	21	12223	-0.76	0	2.8	1.63	MKKS
87	GO:0008406 [5]: gonad development	1	1	34	21	12223	-0.76	0	2.8	1.63	MKKS
88	GO:0050874 [3]: organismal physiological process	2	2	33	1842	10402	-0.81	0	0.02	0.02	KIF1B MKKS
89	GO:0007389 [3]: pattern specification	1	1	34	23	12221	-0.84	0	2.71	1.58	PBX3
90	GO:0007507 [5]: heart development	1	1	34	23	12221	-0.84	0	2.71	1.58	MKKS
91	GO:0007582 [2]: physiological process	33	33	2	10429	1815	-0.86	0	2.39	1.47	ASPH C20orf129 CAP2 CSNK1G1 CSNK2A1 DSIPI EGFR EIF4B FEM1B FOXO3A GPD2 ITPR1 JAG1 KIF1B MAP3K5 MDM4 MKKS MORF4L1 MTF1 NOL3 PBX3 PDPK1 POLR2A RAB11A RAD51C RAE1 RBAF600 RUNX1 SH3MD1 SMAD7 SNRPB2 SPEN ZNF133
92	GO:0006396 [6]: RNA processing	3	3	32	365	11879	-0.87	0	2.45	1.48	EIF4B NOL3 SNRPB2
93	GO:0000902 [4]: cellular morphogenesis	2	2	33	160	12084	-0.88	0	2.56	1.51	CAP2 MORF4L1
94	GO:0043037 [7]: translation	2	2	33	161	12083	-0.89	0	2.55	1.51	C20orf129 EIF4B
95	GO:0051248 [6]: negative regulation of protein metabolism	1	1	34	25	12219	-0.91	0	2.64	1.55	MDM4
96	GO:0044267 [6]: cellular protein metabolism	11	11	24	2776	9468	-0.95	0	1.89	1.18	ASPH C20orf129 CSNK1G1 CSNK2A1 EGFR EIF4B MAP3K5 MDM4 MKKS PDPK1 RBAF600
97	GO:0000187 [6]: activation of MAPK	1	1	34	26	12218	-0.95	0	2.6	1.54	MAP3K5
98	GO:0006406 [8]: mRNA-nucleus export	1	1	34	26	12218	-0.95	0	2.6	1.54	RAE1
99	GO:0019538 [5]: protein metabolism	11	11	24	2797	9447	-0.97	0	1.85	1.15	ASPH C20orf129 CSNK1G1 CSNK2A1 EGFR EIF4B MAP3K5 MDM4 MKKS PDPK1 RBAF600
100	GO:0043170 [4]: macromolecule metabolism	12	12	23	3134	9110	-0.97	0	1.82	1.14	ASPH C20orf129 CSNK1G1 CSNK2A1 EGFR EIF4B GPD2 MAP3K5 MDM4 MKKS PDPK1 RBAF600
101	GO:0051028 [7]: mRNA transport	1	1	34	27	12217	-0.98	0	2.57	1.51	RAE1
102	GO:0007165 [4]: signal transduction	11	11	24	2815	9429	-1	0	1.82	1.14	CAP2 CSNK1G1 EGFR ITPR1 JAG1 MAP3K5 PDPK1 RAB11A SH3MD1 SMAD7 SNX5
103	GO:0009987 [2]: cellular process	34	34	1	10913	1331	-1.01	0	2.36	1.47	ASPH C20orf129 CAP2 CSNK1G1 CSNK2A1 DSIPI EGFR EIF4B FEM1B FOXO3A GPD2 ITPR1 JAG1 KIF1B MAP3K5 MDM4 MKKS MORF4L1 MTF1 NOL3 PBX3 PDPK1 POLR2A RAB11A RAD51C RAE1 RBAF600 RUNX1 SH3MD1 SMAD7 SNRPB2 SNX5 SPEN ZNF133
104	GO:0008624 [9]: induction of apoptosis by extracellular signals	1	1	34	28	12216	-1.01	0	2.53	1.51	MAP3K5
105	GO:0045761 [4]: regulation of adenylate cyclase activity	1	1	34	29	12215	-1.04	0	2.5	1.51	CAP2
106	GO:0006446 [8]: regulation of translational initiation	1	1	34	29	12215	-1.04	0	2.5	1.51	EIF4B
107	GO:0007179 [8]: transforming growth factor beta receptor signaling pathway	1	1	34	29	12215	-1.04	0	2.5	1.51	SMAD7
108	GO:0050790 [3]: regulation of enzyme activity	2	2	33	180	12064	-1.05	0	2.36	1.47	CAP2 MAP3K5
109	GO:0018193 [8]: peptidyl-amino acid modification	1	1	34	30	12214	-1.07	0	2.47	1.49	ASPH
110	GO:0006996 [5]: organelle organization and biogenesis	4	4	31	670	11574	-1.09	0	2.09	1.28	CAP2 KIF1B MORF4L1 PDPK1
111	GO:0043283 [4]: biopolymer metabolism	7	7	28	1604	10640	-1.15	0	1.79	1.14	C20orf129 EIF4B MDM4 MORF4L1 NOL3 RAD51C SNRPB2
112	GO:0006405 [7]: RNA-nucleus export	1	1	34	33	12211	-1.16	0	2.38	1.47	RAE1
113	GO:0007420 [7]: brain development	1	1	34	33	12211	-1.16	0	2.38	1.47	PBX3
114	GO:0007242 [5]: intracellular signaling cascade	5	5	30	986	11258	-1.16	0	1.91	1.18	CAP2 MAP3K5 RAB11A SH3MD1 SNX5
115	GO:0050657 [6]: nucleic acid transport	1	1	34	34	12210	-1.19	0	2.35	1.47	RAE1
116	GO:0050658 [6]: RNA transport	1	1	34	34	12210	-1.19	0	2.35	1.47	RAE1
117	GO:0051236 [5]: establishment of RNA localization	1	1	34	34	12210	-1.19	0	2.35	1.47	RAE1
118	GO:0006403 [4]: RNA localization	1	1	34	34	12210	-1.19	0	2.35	1.47	RAE1
119	GO:0007178 [7]: transmembrane receptor protein serine/threonine kinase signaling pathway	1	1	34	36	12208	-1.23	0	2.3	1.42	SMAD7
120	GO:0007254 [8]: JNK cascade	1	1	34	37	12207	-1.25	0	2.27	1.41	MAP3K5
121	GO:0051168 [7]: nuclear export	1	1	34	38	12206	-1.28	0	2.25	1.4	RAE1
122	GO:0007548 [3]: sex differentiation	1	1	34	38	12206	-1.28	0	2.25	1.4	MKKS
123	GO:0007154 [3]: cell communication	12	12	23	3463	8781	-1.32	0	1.31	0.9	CAP2 CSNK1G1 EGFR ITPR1 JAG1 KIF1B MAP3K5 PDPK1 RAB11A SH3MD1 SMAD7 SNX5
124	GO:0015931 [5]: nucleobase, nucleoside, nucleotide and nucleic acid transport	1	1	34	41	12203	-1.35	0	2.18	1.34	RAE1
125	GO:0007166 [5]: cell surface receptor linked signal transduction	6	6	29	1415	10829	-1.38	0	1.55	0.99	CAP2 CSNK1G1 EGFR JAG1 PDPK1 SMAD7
126	GO:0045860 [5]: positive regulation of protein kinase activity	1	1	34	43	12201	-1.39	0	2.14	1.3	MAP3K5
127	GO:0007275 [2]: development	7	7	28	1780	10464	-1.41	0	1.43	0.96	CAP2 JAG1 KIF1B MKKS MORF4L1 PBX3 RUNX1
128	GO:0046907 [5]: intracellular transport	3	3	32	502	11742	-1.45	0	1.75	1.14	KIF1B RAB11A RAE1
129	GO:0009653 [3]: morphogenesis	5	5	30	1145	11099	-1.48	0	1.49	0.98	CAP2 JAG1 MKKS MORF4L1 PBX3
130	GO:0001525 [6]: angiogenesis	1	1	34	48	12196	-1.48	0	2.03	1.24	JAG1
131	GO:0016043 [4]: cell organization and biogenesis	4	4	31	821	11423	-1.49	0	1.58	1	CAP2 KIF1B MORF4L1 PDPK1
132	GO:0043038 [7]: amino acid activation	1	1	34	49	12195	-1.5	0	2.02	1.24	C20orf129
133	GO:0043039 [8]: tRNA aminoacylation	1	1	34	49	12195	-1.5	0	2.02	1.24	C20orf129
134	GO:0006418 [8]: tRNA aminoacylation for protein translation	1	1	34	49	12195	-1.5	0	2.02	1.24	C20orf129
135	GO:0048514 [5]: blood vessel morphogenesis	1	1	34	50	12194	-1.52	0	2	1.23	JAG1
136	GO:0001568 [4]: blood vessel development	1	1	34	50	12194	-1.52	0	2	1.23	JAG1
137	GO:0042127 [5]: regulation of cell proliferation	2	2	33	258	11986	-1.55	0	1.78	1.14	JAG1 MDM4
138	GO:0006413 [8]: translational initiation	1	1	34	53	12191	-1.57	0	1.94	1.19	EIF4B
139	GO:0006400 [7]: tRNA modification	1	1	34	54	12190	-1.58	0	1.93	1.18	C20orf129
140	GO:0006007 [9]: glucose catabolism	1	1	34	55	12189	-1.59	0	1.91	1.18	GPD2
141	GO:0007188 [8]: G-protein signaling, coupled to cAMP nucleotide second messenger	1	1	34	56	12188	-1.61	0	1.89	1.18	CAP2
142	GO:0019933 [8]: cAMP-mediated signaling	1	1	34	57	12187	-1.62	0	1.88	1.17	CAP2
143	GO:0016477 [5]: cell migration	1	1	34	59	12185	-1.66	0	1.85	1.15	JAG1
144	GO:0051179 [3]: localization	4	4	31	1981	10263	-1.69	0	0.17	0.15	ITPR1 KIF1B RAB11A RAE1
145	GO:0051234 [4]: establishment of localization	4	4	31	1973	10271	-1.7	0	0.18	0.15	ITPR1 KIF1B RAB11A RAE1
146	GO:0006810 [4]: transport	4	4	31	1971	10273	-1.71	0	0.18	0.15	ITPR1 KIF1B RAB11A RAE1
147	GO:0000122 [9]: negative regulation of transcription from Pol II promoter	1	1	34	63	12181	-1.71	0	1.79	1.14	MDM4
148	GO:0019320 [8]: hexose catabolism	1	1	34	64	12180	-1.72	0	1.77	1.14	GPD2
149	GO:0009451 [6]: RNA modification	1	1	34	64	12180	-1.72	0	1.77	1.14	C20orf129
150	GO:0046164 [6]: alcohol catabolism	1	1	34	65	12179	-1.73	0	1.76	1.14	GPD2
151	GO:0046365 [7]: monosaccharide catabolism	1	1	34	65	12179	-1.73	0	1.76	1.14	GPD2
152	GO:0006816 [8]: calcium ion transport	1	1	34	66	12178	-1.74	0	1.75	1.14	ITPR1
153	GO:0007186 [6]: G-protein coupled receptor protein signaling pathway	1	1	34	993	11251	-1.75	0	0.05	0.05	CAP2
154	GO:0051246 [5]: regulation of protein metabolism	1	1	34	67	12177	-1.76	0	1.73	1.14	MDM4
155	GO:0006310 [6]: DNA recombination	1	1	34	67	12177	-1.76	0	1.73	1.14	RAD51C
156	GO:0006445 [7]: regulation of translation	1	1	34	67	12177	-1.76	0	1.73	1.14	EIF4B
157	GO:0030097 [5]: hemopoiesis	1	1	34	71	12173	-1.81	0	1.68	1.1	JAG1
158	GO:0009605 [4]: response to external stimulus	2	2	33	1261	10983	-1.84	0	0.12	0.11	MKKS MTF1
159	GO:0050896 [3]: response to stimulus	5	5	30	1939	10305	-1.89	0	0.4	0.29	MAP3K5 MKKS MTF1 RAD51C SMAD7
160	GO:0000165 [7]: MAPKKK cascade	1	1	34	80	12164	-1.89	0	1.57	1	MAP3K5
161	GO:0006006 [8]: glucose metabolism	1	1	34	82	12162	-1.91	0	1.55	0.99	GPD2
162	GO:0030705 [6]: cytoskeleton-dependent intracellular transport	1	1	34	85	12159	-1.94	0	1.52	0.99	KIF1B
163	GO:0007018 [7]: microtubule-based movement	1	1	34	85	12159	-1.94	0	1.52	0.99	KIF1B
164	GO:0016052 [6]: carbohydrate catabolism	1	1	34	86	12158	-1.95	0	1.51	0.99	GPD2
165	GO:0044275 [7]: cellular carbohydrate catabolism	1	1	34	86	12158	-1.95	0	1.51	0.99	GPD2
166	GO:0016055 [6]: Wnt receptor signaling pathway	1	1	34	87	12157	-1.96	0	1.5	0.99	CSNK1G1
167	GO:0045892 [8]: negative regulation of transcription, DNA-dependent	1	1	34	87	12157	-1.96	0	1.5	0.99	MDM4
168	GO:0006399 [6]: tRNA metabolism	1	1	34	87	12157	-1.96	0	1.5	0.99	C20orf129
169	GO:0045786 [7]: negative regulation of cell cycle	1	1	34	89	12155	-1.97	0	1.48	0.98	EGFR
170	GO:0007187 [7]: G-protein signaling, coupled to cyclic nucleotide second messenger	1	1	34	92	12152	-2	0	1.45	0.96	CAP2
171	GO:0051169 [6]: nuclear transport	1	1	34	94	12150	-2.01	0	1.43	0.96	RAE1
172	GO:0001558 [4]: regulation of cell growth	1	1	34	94	12150	-2.01	0	1.43	0.96	MORF4L1
173	GO:0045859 [4]: regulation of protein kinase activity	1	1	34	95	12149	-2.02	0	1.43	0.96	MAP3K5
174	GO:0000074 [6]: regulation of cell cycle	2	2	33	396	11848	-2.03	0	1.16	0.8	EGFR MDM4
175	GO:0007399 [5]: neurogenesis	2	2	33	401	11843	-2.04	0	1.14	0.79	JAG1 PBX3
176	GO:0019935 [7]: cyclic-nucleotide-mediated signaling	1	1	34	98	12146	-2.04	0	1.4	0.93	CAP2
177	GO:0016568 [8]: chromatin modification	1	1	34	99	12145	-2.05	0	1.39	0.93	MORF4L1
178	GO:0044248 [5]: cellular catabolism	1	1	34	834	11410	-2.05	0	0.09	0.08	GPD2
179	GO:0030036 [8]: actin cytoskeleton organization and biogenesis	1	1	34	100	12144	-2.06	0	1.38	0.93	PDPK1
180	GO:0006950 [4]: response to stress	3	3	32	847	11397	-2.06	0	0.82	0.56	MAP3K5 RAD51C SMAD7
181	GO:0006913 [6]: nucleocytoplasmic transport	1	1	34	101	12143	-2.07	0	1.37	0.93	RAE1
182	GO:0040008 [4]: regulation of growth	1	1	34	102	12142	-2.08	0	1.36	0.93	MORF4L1
183	GO:0006333 [8]: chromatin assembly or disassembly	1	1	34	102	12142	-2.08	0	1.36	0.93	MORF4L1
184	GO:0007417 [6]: central nervous system development	1	1	34	104	12140	-2.08	0	1.35	0.92	PBX3
185	GO:0015674 [7]: di-, tri-valent inorganic cation transport	1	1	34	105	12139	-2.09	0	1.34	0.92	ITPR1
186	GO:0006417 [6]: regulation of protein biosynthesis	1	1	34	106	12138	-2.1	0	1.33	0.91	EIF4B
187	GO:0009887 [4]: organogenesis	3	3	32	921	11323	-2.1	0	0.7	0.51	JAG1 MKKS PBX3
188	GO:0048513 [3]: organ development	3	3	32	921	11323	-2.1	0	0.7	0.51	JAG1 MKKS PBX3
189	GO:0030029 [7]: actin filament-based process	1	1	34	110	12134	-2.12	0	1.3	0.89	PDPK1
190	GO:0008283 [4]: cell proliferation	3	3	32	1055	11189	-2.13	0	0.53	0.38	EGFR JAG1 MDM4
191	GO:0009889 [5]: regulation of biosynthesis	1	1	34	113	12131	-2.14	0	1.28	0.88	EIF4B
192	GO:0019318 [7]: hexose metabolism	1	1	34	114	12130	-2.15	0	1.27	0.88	GPD2
193	GO:0009058 [4]: biosynthesis	2	2	33	987	11257	-2.16	0	0.24	0.18	C20orf129 EIF4B
194	GO:0005996 [6]: monosaccharide metabolism	1	1	34	118	12126	-2.18	0	1.24	0.85	GPD2
195	GO:0016049 [4]: cell growth	1	1	34	122	12122	-2.19	0	1.21	0.84	MORF4L1
196	GO:0008361 [5]: regulation of cell size	1	1	34	122	12122	-2.19	0	1.21	0.84	MORF4L1
197	GO:0016481 [7]: negative regulation of transcription	1	1	34	123	12121	-2.2	0	1.21	0.83	MDM4
198	GO:0044249 [5]: cellular biosynthesis	2	2	33	942	11302	-2.2	0	0.27	0.21	C20orf129 EIF4B
199	GO:0009056 [4]: catabolism	2	2	33	907	11337	-2.23	0	0.3	0.22	GPD2 MDM4
200	GO:0008285 [6]: negative regulation of cell proliferation	1	1	34	130	12114	-2.23	0	1.16	0.8	MDM4
201	GO:0006412 [6]: protein biosynthesis	2	2	33	529	11715	-2.24	0	0.8	0.55	C20orf129 EIF4B
202	GO:0045934 [6]: negative regulation of nucleobase, nucleoside, nucleotide and nucleic acid metabolism	1	1	34	131	12113	-2.24	0	1.15	0.8	MDM4
203	GO:0006259 [5]: DNA metabolism	2	2	33	536	11708	-2.24	0	0.78	0.54	MORF4L1 RAD51C
204	GO:0006512 [8]: ubiquitin cycle	2	2	33	545	11699	-2.24	0	0.76	0.54	MDM4 RBAF600
205	GO:0006936 [3]: muscle contraction	1	1	34	136	12108	-2.26	0	1.12	0.78	ASPH
206	GO:0006811 [5]: ion transport	1	1	34	703	11541	-2.27	0	0.13	0.12	ITPR1
207	GO:0009059 [5]: macromolecule biosynthesis	2	2	33	591	11653	-2.27	0	0.67	0.49	C20orf129 EIF4B
208	GO:0007017 [7]: microtubule-based process	1	1	34	143	12101	-2.29	0	1.08	0.74	KIF1B
209	GO:0050877 [4]: neurophysiological process	2	2	33	806	11438	-2.29	0	0.38	0.28	KIF1B MKKS
210	GO:0044265 [6]: cellular macromolecule catabolism	1	1	34	694	11550	-2.29	0	0.14	0.12	GPD2
211	GO:0007049 [5]: cell cycle	2	2	33	711	11533	-2.31	0	0.49	0.36	EGFR MDM4
212	GO:0009057 [5]: macromolecule catabolism	2	2	33	708	11536	-2.31	0	0.5	0.36	GPD2 MDM4
213	GO:0050793 [3]: regulation of development	1	1	34	154	12090	-2.33	0	1.02	0.69	MORF4L1
214	GO:0040007 [3]: growth	1	1	34	153	12091	-2.33	0	1.03	0.69	MORF4L1
215	GO:0009892 [5]: negative regulation of metabolism	1	1	34	155	12089	-2.34	0	1.02	0.69	MDM4
216	GO:0043285 [5]: biopolymer catabolism	1	1	34	605	11639	-2.41	0	0.19	0.15	MDM4
217	GO:0019932 [6]: second-messenger-mediated signaling	1	1	34	178	12066	-2.41	0	0.91	0.62	CAP2
218	GO:0030163 [6]: protein catabolism	1	1	34	598	11646	-2.42	0	0.19	0.15	MDM4
219	GO:0050879 [4]: organismal movement	1	1	34	179	12065	-2.42	0	0.91	0.62	MKKS
220	GO:0050881 [5]: musculoskeletal movement	1	1	34	179	12065	-2.42	0	0.91	0.62	MKKS
221	GO:0050885 [6]: regulation of balance	1	1	34	179	12065	-2.42	0	0.91	0.62	MKKS
222	GO:0050953 [6]: sensory perception of light	1	1	34	179	12065	-2.42	0	0.91	0.62	MKKS
223	GO:0050957 [6]: equilibrioception	1	1	34	179	12065	-2.42	0	0.91	0.62	MKKS
224	GO:0007601 [7]: visual perception	1	1	34	179	12065	-2.42	0	0.91	0.62	MKKS
225	GO:0006281 [6]: DNA repair	1	1	34	181	12063	-2.42	0	0.9	0.62	RAD51C
226	GO:0006928 [4]: cell motility	1	1	34	181	12063	-2.42	0	0.9	0.62	JAG1
227	GO:0009581 [5]: detection of external stimulus	1	1	34	594	11650	-2.43	0	0.19	0.15	MKKS
228	GO:0006091 [5]: generation of precursor metabolites and energy	1	1	34	568	11676	-2.45	0	0.21	0.16	GPD2
229	GO:0006325 [7]: establishment and/or maintenance of chromatin architecture	1	1	34	195	12049	-2.46	0	0.84	0.57	MORF4L1
230	GO:0006461 [7]: protein complex assembly	1	1	34	195	12049	-2.46	0	0.84	0.57	MDM4
231	GO:0007600 [5]: sensory perception	1	1	34	563	11681	-2.46	0	0.21	0.16	MKKS
232	GO:0006323 [6]: DNA packaging	1	1	34	203	12041	-2.47	0	0.81	0.56	MORF4L1
233	GO:0006974 [5]: response to DNA damage stimulus	1	1	34	200	12044	-2.47	0	0.82	0.56	RAD51C
234	GO:0007267 [4]: cell-cell signaling	1	1	34	537	11707	-2.49	0	0.23	0.18	KIF1B
235	GO:0009719 [4]: response to endogenous stimulus	1	1	34	213	12031	-2.49	0	0.78	0.54	RAD51C
236	GO:0030154 [3]: cell differentiation	1	1	34	213	12031	-2.49	0	0.78	0.54	JAG1
237	GO:0006457 [7]: protein folding	1	1	34	216	12028	-2.5	0	0.77	0.54	MKKS
238	GO:0006066 [5]: alcohol metabolism	1	1	34	219	12025	-2.51	0	0.76	0.54	GPD2
239	GO:0042221 [6]: response to chemical substance	1	1	34	229	12015	-2.51	0	0.72	0.52	MTF1
240	GO:0006520 [6]: amino acid metabolism	1	1	34	225	12019	-2.52	0	0.74	0.52	C20orf129
241	GO:0007001 [7]: chromosome organization and biogenesis (sensu Eukaryota)	1	1	34	230	12014	-2.53	0	0.72	0.52	MORF4L1
242	GO:0051276 [6]: chromosome organization and biogenesis	1	1	34	236	12008	-2.53	0	0.7	0.51	MORF4L1
243	GO:0007264 [6]: small GTPase mediated signal transduction	1	1	34	240	12004	-2.53	0	0.69	0.5	RAB11A
244	GO:0008104 [4]: protein localization	1	1	34	491	11753	-2.53	0	0.27	0.21	RAB11A
245	GO:0015031 [5]: protein transport	1	1	34	476	11768	-2.54	0	0.29	0.21	RAB11A
246	GO:0045184 [5]: establishment of protein localization	1	1	34	478	11766	-2.54	0	0.28	0.21	RAB11A
247	GO:0007268 [6]: synaptic transmission	1	1	34	248	11996	-2.55	0	0.67	0.49	KIF1B
248	GO:0006812 [6]: cation transport	1	1	34	469	11775	-2.55	0	0.29	0.22	ITPR1
249	GO:0007243 [6]: protein kinase cascade	1	1	34	251	11993	-2.55	0	0.66	0.49	MAP3K5
250	GO:0019226 [5]: transmission of nerve impulse	1	1	34	255	11989	-2.55	0	0.65	0.48	KIF1B
251	GO:0044262 [6]: cellular carbohydrate metabolism	1	1	34	257	11987	-2.55	0	0.64	0.48	GPD2
252	GO:0051243 [5]: negative regulation of cellular physiological process	1	1	34	264	11980	-2.56	0	0.63	0.47	MDM4
253	GO:0006519 [5]: amino acid and derivative metabolism	1	1	34	264	11980	-2.56	0	0.63	0.47	C20orf129
254	GO:0006082 [5]: organic acid metabolism	1	1	34	413	11831	-2.58	0	0.36	0.27	C20orf129
255	GO:0043118 [4]: negative regulation of physiological process	1	1	34	418	11826	-2.58	0	0.35	0.26	MDM4
256	GO:0016567 [9]: protein ubiquitination	1	1	34	304	11940	-2.59	0	0.53	0.38	MDM4
257	GO:0005975 [5]: carbohydrate metabolism	1	1	34	407	11837	-2.59	0	0.37	0.27	GPD2
258	GO:0019752 [6]: carboxylic acid metabolism	1	1	34	411	11833	-2.59	0	0.36	0.27	C20orf129
259	GO:0009308 [5]: amine metabolism	1	1	34	310	11934	-2.59	0	0.52	0.38	C20orf129
260	GO:0006886 [6]: intracellular protein transport	1	1	34	313	11931	-2.59	0	0.52	0.38	RAB11A
261	GO:0030001 [7]: metal ion transport	1	1	34	343	11901	-2.6	0	0.46	0.34	ITPR1
262	GO:0000004 [2]: biological_process unknown	1	1	34	354	11890	-2.6	0	0.44	0.33	KIAA0247
263	GO:0006118 [6]: electron transport	1	1	34	354	11890	-2.6	0	0.44	0.33	GPD2
264	GO:0009628 [5]: response to abiotic stimulus	1	1	34	380	11864	-2.6	0	0.4	0.29	MTF1
