# Supplementary material for: Latent Factor Analysis to Discover Pathway-Associated Putative Segmental Aneuploidies in Human Cancers
Source: PLoS Comput Biol. 2010 Sep 2;6(9):e1000920. doi: 10.1371/journal.pcbi.1000920 (PMC2932681; doi:10.1371/journal.pcbi.1000920)
Supplement: Table S3 — Full gather analysis of gene ontology for each factor. (0.43 MB ZIP) [file pcbi.1000920.s008.zip › Factor_Gather_GO/factor45_GO.txt]

#	Annotation	Total Genes With Ann	Your Genes (With Ann)	Your Genes (No Ann)	Genome (With Ann)	Genome (No Ann)	ln(Bayes factor)	neg ln(p value)	FE: neg ln(p value)	FE: neg ln(FDR)	Genes
1	GO:0015956 [9]: bis(5'-nucleosidyl) oligophosphate metabolism	1	1	16	0	12262	3.7	7.18	6.58	3.61	NUDT3
2	GO:0015958 [9]: bis(5'-nucleosidyl) oligophosphate catabolism	1	1	16	0	12262	3.7	7.18	6.58	3.61	NUDT3
3	GO:0015959 [10]: diadenosine polyphosphate metabolism	1	1	16	0	12262	3.7	7.18	6.58	3.61	NUDT3
4	GO:0015961 [10]: diadenosine polyphosphate catabolism	1	1	16	0	12262	3.7	7.18	6.58	3.61	NUDT3
5	GO:0042454 [7]: ribonucleoside catabolism	1	1	16	0	12262	3.7	7.18	6.58	3.61	NUDT3
6	GO:0046130 [8]: purine ribonucleoside catabolism	1	1	16	0	12262	3.7	7.18	6.58	3.61	NUDT3
7	GO:0006152 [7]: purine nucleoside catabolism	1	1	16	0	12262	3.7	7.18	6.58	3.61	NUDT3
8	GO:0007387 [5]: anterior compartment specification	1	1	16	1	12261	3.01	6.49	5.89	3.27	PBX2
9	GO:0007388 [5]: posterior compartment specification	1	1	16	1	12261	3.01	6.49	5.89	3.27	PBX2
10	GO:0009164 [6]: nucleoside catabolism	1	1	16	1	12261	3.01	6.49	5.89	3.27	NUDT3
11	GO:0006686 [9]: sphingomyelin biosynthesis	1	1	16	2	12260	2.6	5.96	5.49	3.05	TMEM23
12	GO:0007386 [4]: compartment specification	1	1	16	2	12260	2.6	5.96	5.49	3.05	PBX2
13	GO:0046831 [7]: regulation of RNA-nucleus export	1	1	16	3	12259	2.31	5.63	5.2	2.92	NUDT3
14	GO:0006538 [9]: glutamate catabolism	1	1	16	3	12259	2.31	5.63	5.2	2.92	GLUD1
15	GO:0015904 [6]: tetracycline transport	1	1	16	5	12257	1.91	5.17	4.79	2.58	SLC22A18
16	GO:0006684 [8]: sphingomyelin metabolism	1	1	16	6	12256	1.76	5.06	4.64	2.53	TMEM23
17	GO:0042278 [7]: purine nucleoside metabolism	1	1	16	7	12255	1.63	4.91	4.51	2.53	NUDT3
18	GO:0046128 [8]: purine ribonucleoside metabolism	1	1	16	7	12255	1.63	4.91	4.51	2.53	NUDT3
19	GO:0006536 [8]: glutamate metabolism	1	1	16	7	12255	1.63	4.91	4.51	2.53	GLUD1
20	GO:0015893 [5]: drug transport	1	1	16	8	12254	1.51	4.78	4.39	2.47	SLC22A18
21	GO:0009119 [7]: ribonucleoside metabolism	1	1	16	9	12253	1.4	4.69	4.29	2.41	NUDT3
22	GO:0045047 [6]: protein-ER targeting	1	1	16	12	12250	1.14	4.47	4.03	2.24	SSR1
23	GO:0006613 [7]: cotranslational protein-membrane targeting	1	1	16	12	12250	1.14	4.47	4.03	2.24	SSR1
24	GO:0009065 [8]: glutamine family amino acid catabolism	1	1	16	13	12249	1.07	4.35	3.95	2.22	GLUD1
25	GO:0030148 [8]: sphingolipid biosynthesis	1	1	16	14	12248	1	4.31	3.88	2.22	TMEM23
26	GO:0007020 [9]: microtubule nucleation	1	1	16	14	12248	1	4.31	3.88	2.22	RANBP9
27	GO:0019722 [7]: calcium-mediated signaling	1	1	16	15	12247	0.93	4.25	3.82	2.2	NUDT3
28	GO:0006612 [8]: protein-membrane targeting	1	1	16	16	12246	0.87	4.21	3.76	2.17	SSR1
29	GO:0046822 [6]: regulation of nucleocytoplasmic transport	1	1	16	17	12245	0.82	4.16	3.7	2.15	NUDT3
30	GO:0007389 [3]: pattern specification	1	1	16	23	12239	0.54	3.87	3.42	1.9	PBX2
31	GO:0042493 [7]: response to drug	1	1	16	25	12237	0.46	3.82	3.34	1.85	SLC22A18
32	GO:0009116 [6]: nucleoside metabolism	1	1	16	26	12236	0.43	3.77	3.3	1.85	NUDT3
33	GO:0007265 [7]: Ras protein signal transduction	1	1	16	27	12235	0.4	3.7	3.27	1.84	RRAS
34	GO:0030203 [7]: glycosaminoglycan metabolism	1	1	16	29	12233	0.33	3.65	3.2	1.82	IDS
35	GO:0006022 [6]: aminoglycan metabolism	1	1	16	30	12232	0.3	3.6	3.17	1.82	IDS
36	GO:0006405 [7]: RNA-nucleus export	1	1	16	33	12229	0.2	3.55	3.08	1.82	NUDT3
37	GO:0050657 [6]: nucleic acid transport	1	1	16	34	12228	0.18	3.5	3.05	1.82	NUDT3
38	GO:0050658 [6]: RNA transport	1	1	16	34	12228	0.18	3.5	3.05	1.82	NUDT3
39	GO:0051236 [5]: establishment of RNA localization	1	1	16	34	12228	0.18	3.5	3.05	1.82	NUDT3
40	GO:0006403 [4]: RNA localization	1	1	16	34	12228	0.18	3.5	3.05	1.82	NUDT3
41	GO:0051049 [5]: regulation of transport	1	1	16	37	12225	0.11	3.45	2.97	1.78	NUDT3
42	GO:0051168 [7]: nuclear export	1	1	16	38	12224	0.08	3.4	2.94	1.78	NUDT3
43	GO:0009064 [7]: glutamine family amino acid metabolism	1	1	16	38	12224	0.08	3.4	2.94	1.78	GLUD1
44	GO:0007588 [4]: excretion	1	1	16	40	12222	0.03	0	2.89	1.78	SLC22A18
45	GO:0015931 [5]: nucleobase, nucleoside, nucleotide and nucleic acid transport	1	1	16	41	12221	0.01	0	2.87	1.78	NUDT3
46	GO:0006665 [7]: sphingolipid metabolism	1	1	16	41	12221	0.01	0	2.87	1.78	TMEM23
47	GO:0009308 [5]: amine metabolism	2	2	15	309	11953	-0.06	0	2.69	1.64	GLUD1 IDS
48	GO:0000226 [8]: microtubule cytoskeleton organization and biogenesis	1	1	16	44	12218	-0.06	0	2.8	1.73	RANBP9
49	GO:0019538 [5]: protein metabolism	1	1	16	2807	9455	-0.09	0	0.01	0.01	MRPS6
50	GO:0044267 [6]: cellular protein metabolism	1	1	16	2786	9476	-0.13	0	0.01	0.01	MRPS6
51	GO:0008654 [8]: phospholipid biosynthesis	1	1	16	51	12211	-0.19	0	2.66	1.64	TMEM23
52	GO:0009063 [7]: amino acid catabolism	1	1	16	52	12210	-0.21	0	2.65	1.64	GLUD1
53	GO:0009310 [6]: amine catabolism	1	1	16	55	12207	-0.26	0	2.59	1.6	GLUD1
54	GO:0006118 [6]: electron transport	2	2	15	353	11909	-0.27	0	2.46	1.49	C6orf149 LOC57149
55	GO:0006810 [4]: transport	5	5	12	1970	10292	-0.38	0	2.08	1.21	KCTD13 MSCP NUDT3 SLC22A18 SSR1
56	GO:0051234 [4]: establishment of localization	5	5	12	1972	10290	-0.38	0	2.08	1.21	KCTD13 MSCP NUDT3 SLC22A18 SSR1
57	GO:0051179 [3]: localization	5	5	12	1980	10282	-0.4	0	2.07	1.21	KCTD13 MSCP NUDT3 SLC22A18 SSR1
58	GO:0044238 [4]: primary metabolism	6	6	11	6280	5982	-0.4	0	0.06	0.03	GLUD1 IDS MRPS6 NUDT3 PBX2 TMEM23
59	GO:0046467 [7]: membrane lipid biosynthesis	1	1	16	65	12197	-0.41	0	2.43	1.49	TMEM23
60	GO:0006644 [7]: phospholipid metabolism	1	1	16	80	12182	-0.59	0	2.24	1.31	TMEM23
61	GO:0043170 [4]: macromolecule metabolism	2	2	15	3144	9118	-0.64	0	0.05	0.03	IDS MRPS6
62	GO:0051169 [6]: nuclear transport	1	1	16	94	12168	-0.74	0	2.09	1.21	NUDT3
63	GO:0019935 [7]: cyclic-nucleotide-mediated signaling	1	1	16	98	12164	-0.77	0	2.05	1.21	NUDT3
64	GO:0046907 [5]: intracellular transport	2	2	15	503	11759	-0.79	0	1.88	1.13	NUDT3 SSR1
65	GO:0044260 [5]: cellular macromolecule metabolism	2	2	15	2984	9278	-0.79	0	0.06	0.03	IDS MRPS6
66	GO:0006913 [6]: nucleocytoplasmic transport	1	1	16	101	12161	-0.8	0	2.02	1.2	NUDT3
67	GO:0006139 [5]: nucleobase, nucleoside, nucleotide and nucleic acid metabolism	2	2	15	2965	9297	-0.81	0	0.06	0.03	NUDT3 PBX2
68	GO:0000910 [5]: cytokinesis	1	1	16	115	12147	-0.91	0	1.9	1.13	CDC26
69	GO:0008152 [3]: metabolism	8	8	9	6957	5305	-0.92	0	0.16	0.04	C6orf149 GLUD1 IDS LOC57149 MRPS6 NUDT3 PBX2 TMEM23
70	GO:0008284 [6]: positive regulation of cell proliferation	1	1	16	118	12144	-0.93	0	1.88	1.13	SSR1
71	GO:0006091 [5]: generation of precursor metabolites and energy	2	2	15	567	11695	-0.94	0	1.69	1.04	C6orf149 LOC57149
72	GO:0051244 [4]: regulation of cellular physiological process	2	2	15	565	11697	-0.94	0	1.69	1.04	NUDT3 SSR1
73	GO:0006643 [6]: membrane lipid metabolism	1	1	16	120	12142	-0.95	0	1.86	1.13	TMEM23
74	GO:0048232 [6]: male gamete generation	1	1	16	121	12141	-0.95	0	1.86	1.13	BRD2
75	GO:0007283 [7]: spermatogenesis	1	1	16	121	12141	-0.95	0	1.86	1.13	BRD2
76	GO:0007154 [3]: cell communication	3	3	14	3472	8790	-0.97	0	0.11	0.03	NUDT3 RASAL2 RRAS
77	GO:0006605 [7]: protein targeting	1	1	16	130	12132	-1.01	0	1.79	1.08	SSR1
78	GO:0019222 [4]: regulation of metabolism	1	1	16	2037	10225	-1.02	0	0.05	0.03	PBX2
79	GO:0045045 [5]: secretory pathway	1	1	16	139	12123	-1.06	0	1.73	1.04	SSR1
80	GO:0007017 [7]: microtubule-based process	1	1	16	143	12119	-1.09	0	1.7	1.04	RANBP9
81	GO:0006350 [6]: transcription	1	1	16	1968	10294	-1.1	0	0.05	0.03	PBX2
82	GO:0044237 [4]: cellular metabolism	8	8	9	6557	5705	-1.1	0	0.25	0.1	C6orf149 GLUD1 IDS LOC57149 MRPS6 NUDT3 PBX2 TMEM23
83	GO:0007276 [5]: gametogenesis	1	1	16	147	12115	-1.12	0	1.68	1.04	BRD2
84	GO:0050896 [3]: response to stimulus	1	1	16	1943	10319	-1.12	0	0.05	0.03	SLC22A18
85	GO:0050875 [3]: cellular physiological process	14	14	3	9081	3181	-1.16	0	1.14	0.67	C6orf149 CDC26 GLUD1 IDS KCTD13 LOC57149 MRPS6 MSCP NUDT3 PBX2 RANBP9 SLC22A18 SSR1 TMEM23
86	GO:0006813 [8]: potassium ion transport	1	1	16	156	12106	-1.16	0	1.63	1	KCTD13
87	GO:0019219 [5]: regulation of nucleobase, nucleoside, nucleotide and nucleic acid metabolism	1	1	16	1902	10360	-1.17	0	0.06	0.03	PBX2
88	GO:0045449 [6]: regulation of transcription	1	1	16	1876	10386	-1.19	0	0.06	0.03	PBX2
89	GO:0006351 [7]: transcription, DNA-dependent	1	1	16	1868	10394	-1.19	0	0.06	0.03	PBX2
90	GO:0050874 [3]: organismal physiological process	1	1	16	1843	10419	-1.22	0	0.06	0.03	SLC22A18
91	GO:0006355 [7]: regulation of transcription, DNA-dependent	1	1	16	1812	10450	-1.26	0	0.07	0.03	PBX2
92	GO:0019932 [6]: second-messenger-mediated signaling	1	1	16	178	12084	-1.26	0	1.51	0.89	NUDT3
93	GO:0000003 [3]: reproduction	1	1	16	184	12078	-1.28	0	1.48	0.89	BRD2
94	GO:0019953 [4]: sexual reproduction	1	1	16	183	12079	-1.28	0	1.48	0.89	BRD2
95	GO:0050794 [3]: regulation of cellular process	2	2	15	790	11472	-1.32	0	1.2	0.69	NUDT3 SSR1
96	GO:0050789 [2]: regulation of biological process	3	3	14	2864	9398	-1.33	0	0.23	0.1	NUDT3 PBX2 SSR1
97	GO:0007165 [4]: signal transduction	3	3	14	2823	9439	-1.34	0	0.24	0.1	NUDT3 RASAL2 RRAS
98	GO:0008610 [6]: lipid biosynthesis	1	1	16	200	12062	-1.36	0	1.41	0.83	TMEM23
99	GO:0044248 [5]: cellular catabolism	2	2	15	833	11429	-1.37	0	1.13	0.67	GLUD1 NUDT3
100	GO:0006520 [6]: amino acid metabolism	1	1	16	225	12037	-1.43	0	1.31	0.74	GLUD1
101	GO:0050791 [3]: regulation of physiological process	3	3	14	2550	9712	-1.44	0	0.33	0.14	NUDT3 PBX2 SSR1
102	GO:0007582 [2]: physiological process	14	14	3	10448	1814	-1.44	0	0.27	0.11	C6orf149 CDC26 GLUD1 IDS KCTD13 LOC57149 MRPS6 MSCP NUDT3 PBX2 RANBP9 SLC22A18 SSR1 TMEM23
103	GO:0042221 [6]: response to chemical substance	1	1	16	229	12033	-1.44	0	1.29	0.74	SLC22A18
104	GO:0009056 [4]: catabolism	2	2	15	907	11355	-1.45	0	1.02	0.6	GLUD1 NUDT3
105	GO:0007264 [6]: small GTPase mediated signal transduction	1	1	16	240	12022	-1.47	0	1.25	0.71	RRAS
106	GO:0007242 [5]: intracellular signaling cascade	2	2	15	989	11273	-1.51	0	0.91	0.53	NUDT3 RRAS
107	GO:0044262 [6]: cellular carbohydrate metabolism	1	1	16	257	12005	-1.52	0	1.19	0.69	IDS
108	GO:0042127 [5]: regulation of cell proliferation	1	1	16	259	12003	-1.53	0	1.19	0.69	SSR1
109	GO:0051242 [5]: positive regulation of cellular physiological process	1	1	16	260	12002	-1.53	0	1.18	0.69	SSR1
110	GO:0006519 [5]: amino acid and derivative metabolism	1	1	16	264	11998	-1.54	0	1.17	0.69	GLUD1
111	GO:0008283 [4]: cell proliferation	2	2	15	1056	11206	-1.55	0	0.83	0.5	CDC26 SSR1
112	GO:0007275 [2]: development	2	2	15	1785	10477	-1.59	0	0.31	0.13	BRD2 PBX2
113	GO:0015672 [7]: monovalent inorganic cation transport	1	1	16	290	11972	-1.6	0	1.09	0.65	KCTD13
114	GO:0006886 [6]: intracellular protein transport	1	1	16	313	11949	-1.64	0	1.03	0.6	SSR1
115	GO:0007010 [6]: cytoskeleton organization and biogenesis	1	1	16	325	11937	-1.67	0	1	0.59	RANBP9
116	GO:0009987 [2]: cellular process	16	16	1	10931	1331	-1.67	0	0.83	0.5	C6orf149 CDC26 GLUD1 IDS KCTD13 LOC57149 MRPS6 MSCP NUDT3 PBX2 RANBP9 RASAL2 RRAS SLC22A18 SSR1 TMEM23
117	GO:0043119 [4]: positive regulation of physiological process	1	1	16	336	11926	-1.68	0	0.98	0.58	SSR1
118	GO:0030001 [7]: metal ion transport	1	1	16	343	11919	-1.7	0	0.96	0.57	KCTD13
119	GO:0009605 [4]: response to external stimulus	1	1	16	1262	11000	-1.72	0	0.17	0.05	SLC22A18
120	GO:0009628 [5]: response to abiotic stimulus	1	1	16	380	11882	-1.74	0	0.88	0.51	SLC22A18
121	GO:0005975 [5]: carbohydrate metabolism	1	1	16	407	11855	-1.78	0	0.83	0.5	IDS
122	GO:0019752 [6]: carboxylic acid metabolism	1	1	16	411	11851	-1.78	0	0.82	0.5	GLUD1
123	GO:0006082 [5]: organic acid metabolism	1	1	16	413	11849	-1.79	0	0.82	0.5	GLUD1
124	GO:0044255 [5]: cellular lipid metabolism	1	1	16	428	11834	-1.8	0	0.79	0.49	TMEM23
125	GO:0006812 [6]: cation transport	1	1	16	469	11793	-1.84	0	0.72	0.43	KCTD13
126	GO:0015031 [5]: protein transport	1	1	16	476	11786	-1.84	0	0.71	0.43	SSR1
127	GO:0045184 [5]: establishment of protein localization	1	1	16	478	11784	-1.85	0	0.71	0.43	SSR1
128	GO:0008104 [4]: protein localization	1	1	16	491	11771	-1.85	0	0.69	0.42	SSR1
129	GO:0009058 [4]: biosynthesis	1	1	16	988	11274	-1.86	0	0.27	0.11	MRPS6
130	GO:0044249 [5]: cellular biosynthesis	1	1	16	943	11319	-1.88	0	0.3	0.12	MRPS6
131	GO:0007267 [4]: cell-cell signaling	1	1	16	537	11725	-1.88	0	0.63	0.38	NUDT3
132	GO:0006412 [6]: protein biosynthesis	1	1	16	530	11732	-1.88	0	0.64	0.38	MRPS6
133	GO:0006629 [5]: lipid metabolism	1	1	16	552	11710	-1.89	0	0.61	0.37	TMEM23
134	GO:0009059 [5]: macromolecule biosynthesis	1	1	16	592	11670	-1.9	0	0.56	0.33	MRPS6
135	GO:0016043 [4]: cell organization and biogenesis	1	1	16	824	11438	-1.92	0	0.37	0.16	RANBP9
136	GO:0006811 [5]: ion transport	1	1	16	703	11559	-1.92	0	0.46	0.25	KCTD13
137	GO:0006996 [5]: organelle organization and biogenesis	1	1	16	673	11589	-1.92	0	0.48	0.26	RANBP9
