# Supplementary material for: Latent Factor Analysis to Discover Pathway-Associated Putative Segmental Aneuploidies in Human Cancers
Source: PLoS Comput Biol. 2010 Sep 2;6(9):e1000920. doi: 10.1371/journal.pcbi.1000920 (PMC2932681; doi:10.1371/journal.pcbi.1000920)
Supplement: Table S3 — Full gather analysis of gene ontology for each factor. (0.43 MB ZIP) [file pcbi.1000920.s008.zip › Factor_Gather_GO/factor46_GO.txt]

#	Annotation	Total Genes With Ann	Your Genes (With Ann)	Your Genes (No Ann)	Genome (With Ann)	Genome (No Ann)	ln(Bayes factor)	neg ln(p value)	FE: neg ln(p value)	FE: neg ln(FDR)	Genes
1	GO:0043170 [4]: macromolecule metabolism	7	7	3	3139	9130	3.25	6.73	5.51	2.15	AP1G1 B4GALT5 CCNB1IP1 RPS7 TALDO1 TRIM38 ZNF313
2	GO:0006897 [6]: endocytosis	2	2	8	125	12144	3.03	6.49	5.4	2.15	AP1G1 RAB22A
3	GO:0006098 [8]: pentose-phosphate shunt	1	1	9	8	12261	2.53	5.92	4.92	2.15	TALDO1
4	GO:0006740 [10]: NADPH regeneration	1	1	9	8	12261	2.53	5.92	4.92	2.15	TALDO1
5	GO:0006512 [8]: ubiquitin cycle	3	3	7	544	11725	2.48	5.86	4.79	2.15	CCNB1IP1 TRIM38 ZNF313
6	GO:0006739 [9]: NADPH metabolism	1	1	9	9	12260	2.43	5.8	4.81	2.15	TALDO1
7	GO:0006769 [8]: nicotinamide metabolism	1	1	9	15	12254	1.96	5.22	4.35	1.91	TALDO1
8	GO:0044260 [5]: cellular macromolecule metabolism	6	6	4	2980	9289	1.86	5.17	4.07	1.91	AP1G1 CCNB1IP1 RPS7 TALDO1 TRIM38 ZNF313
9	GO:0019362 [7]: pyridine nucleotide metabolism	1	1	9	19	12250	1.73	5	4.12	1.91	TALDO1
10	GO:0006733 [7]: oxidoreduction coenzyme metabolism	1	1	9	23	12246	1.55	4.83	3.94	1.91	TALDO1
11	GO:0007032 [6]: endosome organization and biogenesis	1	1	9	23	12246	1.55	4.83	3.94	1.91	RAB22A
12	GO:0016192 [5]: vesicle-mediated transport	2	2	8	297	11972	1.43	4.69	3.76	1.9	AP1G1 RAB22A
13	GO:0016567 [9]: protein ubiquitination	2	2	8	303	11966	1.4	4.69	3.72	1.9	TRIM38 ZNF313
14	GO:0006767 [6]: water-soluble vitamin metabolism	1	1	9	30	12239	1.31	4.6	3.69	1.9	TALDO1
15	GO:0006766 [5]: vitamin metabolism	1	1	9	43	12226	0.96	4.25	3.34	1.65	TALDO1
16	GO:0005975 [5]: carbohydrate metabolism	2	2	8	406	11863	0.88	4.21	3.18	1.65	B4GALT5 TALDO1
17	GO:0044267 [6]: cellular protein metabolism	5	5	5	2782	9487	0.77	4.1	2.92	1.65	AP1G1 CCNB1IP1 RPS7 TRIM38 ZNF313
18	GO:0019538 [5]: protein metabolism	5	5	5	2803	9466	0.75	4.06	2.89	1.65	AP1G1 CCNB1IP1 RPS7 TRIM38 ZNF313
19	GO:0006007 [9]: glucose catabolism	1	1	9	55	12214	0.74	4.06	3.11	1.65	TALDO1
20	GO:0015031 [5]: protein transport	2	2	8	475	11794	0.61	3.91	2.9	1.65	AP1G1 RAB22A
21	GO:0045184 [5]: establishment of protein localization	2	2	8	477	11792	0.6	3.91	2.89	1.65	AP1G1 RAB22A
22	GO:0019320 [8]: hexose catabolism	1	1	9	64	12205	0.59	3.91	2.96	1.65	TALDO1
23	GO:0046164 [6]: alcohol catabolism	1	1	9	65	12204	0.57	3.91	2.95	1.65	TALDO1
24	GO:0046365 [7]: monosaccharide catabolism	1	1	9	65	12204	0.57	3.91	2.95	1.65	TALDO1
25	GO:0008104 [4]: protein localization	2	2	8	490	11779	0.56	3.91	2.84	1.65	AP1G1 RAB22A
26	GO:0043123 [6]: positive regulation of I-kappaB kinase/NF-kappaB cascade	1	1	9	78	12191	0.41	3.77	2.77	1.65	TRIM38
27	GO:0043122 [5]: regulation of I-kappaB kinase/NF-kappaB cascade	1	1	9	81	12188	0.37	3.7	2.74	1.65	TRIM38
28	GO:0006006 [8]: glucose metabolism	1	1	9	82	12187	0.37	3.7	2.72	1.65	TALDO1
29	GO:0016052 [6]: carbohydrate catabolism	1	1	9	86	12183	0.32	3.65	2.68	1.65	TALDO1
30	GO:0044275 [7]: cellular carbohydrate catabolism	1	1	9	86	12183	0.32	3.65	2.68	1.65	TALDO1
31	GO:0009967 [5]: positive regulation of signal transduction	1	1	9	89	12180	0.28	3.6	2.65	1.65	TRIM38
32	GO:0006092 [7]: main pathways of carbohydrate metabolism	1	1	9	92	12177	0.25	3.55	2.61	1.65	TALDO1
33	GO:0007249 [7]: I-kappaB kinase/NF-kappaB cascade	1	1	9	108	12161	0.11	3.45	2.46	1.59	TRIM38
34	GO:0019318 [7]: hexose metabolism	1	1	9	114	12155	0.05	3.4	2.41	1.59	TALDO1
35	GO:0000910 [5]: cytokinesis	1	1	9	115	12154	0.05	0	2.4	1.59	TACC1
36	GO:0006464 [7]: protein modification	3	3	7	1506	10763	0.03	0	2.16	1.49	CCNB1IP1 TRIM38 ZNF313
37	GO:0005996 [6]: monosaccharide metabolism	1	1	9	118	12151	0.03	0	2.38	1.59	TALDO1
38	GO:0006732 [6]: coenzyme metabolism	1	1	9	119	12150	0.02	0	2.37	1.59	TALDO1
39	GO:0048232 [6]: male gamete generation	1	1	9	121	12148	0	0	2.35	1.59	ZNF313
40	GO:0007283 [7]: spermatogenesis	1	1	9	121	12148	0	0	2.35	1.59	ZNF313
41	GO:0015980 [6]: energy derivation by oxidation of organic compounds	1	1	9	137	12132	-0.11	0	2.24	1.49	TALDO1
42	GO:0051186 [5]: cofactor metabolism	1	1	9	143	12126	-0.15	0	2.2	1.49	TALDO1
43	GO:0007276 [5]: gametogenesis	1	1	9	147	12122	-0.17	0	2.17	1.49	ZNF313
44	GO:0009966 [4]: regulation of signal transduction	1	1	9	169	12100	-0.3	0	2.04	1.39	TRIM38
45	GO:0044238 [4]: primary metabolism	7	7	3	6279	5990	-0.34	0	1.65	1.21	AP1G1 B4GALT5 CCNB1IP1 RPS7 TALDO1 TRIM38 ZNF313
46	GO:0000003 [3]: reproduction	1	1	9	184	12085	-0.36	0	1.96	1.38	ZNF313
47	GO:0009117 [6]: nucleotide metabolism	1	1	9	184	12085	-0.36	0	1.96	1.38	TALDO1
48	GO:0019953 [4]: sexual reproduction	1	1	9	183	12086	-0.36	0	1.96	1.38	ZNF313
49	GO:0006461 [7]: protein complex assembly	1	1	9	195	12074	-0.42	0	1.91	1.35	AP1G1
50	GO:0007242 [5]: intracellular signaling cascade	2	2	8	989	11280	-0.49	0	1.66	1.21	RAB22A TRIM38
51	GO:0006066 [5]: alcohol metabolism	1	1	9	219	12050	-0.52	0	1.8	1.26	TALDO1
52	GO:0007264 [6]: small GTPase mediated signal transduction	1	1	9	240	12029	-0.58	0	1.72	1.21	RAB22A
53	GO:0007243 [6]: protein kinase cascade	1	1	9	251	12018	-0.63	0	1.67	1.21	TRIM38
54	GO:0044262 [6]: cellular carbohydrate metabolism	1	1	9	257	12012	-0.64	0	1.65	1.21	TALDO1
55	GO:0008152 [3]: metabolism	7	7	3	6958	5311	-0.7	0	1.19	0.79	AP1G1 B4GALT5 CCNB1IP1 RPS7 TALDO1 TRIM38 ZNF313
56	GO:0006139 [5]: nucleobase, nucleoside, nucleotide and nucleic acid metabolism	1	1	9	2966	9303	-0.79	0	0.06	0.06	TALDO1
57	GO:0006886 [6]: intracellular protein transport	1	1	9	313	11956	-0.8	0	1.48	1.05	AP1G1
58	GO:0050789 [2]: regulation of biological process	1	1	9	2866	9403	-0.85	0	0.07	0.06	TRIM38
59	GO:0044237 [4]: cellular metabolism	6	6	4	6559	5710	-0.92	0	0.77	0.54	AP1G1 CCNB1IP1 RPS7 TALDO1 TRIM38 ZNF313
60	GO:0007154 [3]: cell communication	3	3	7	3472	8797	-1.07	0	0.56	0.49	ADRM1 RAB22A TRIM38
61	GO:0050875 [3]: cellular physiological process	8	8	2	9087	3182	-1.1	0	0.7	0.54	AP1G1 CCNB1IP1 RAB22A RPS7 TACC1 TALDO1 TRIM38 ZNF313
62	GO:0046907 [5]: intracellular transport	1	1	9	504	11765	-1.13	0	1.07	0.68	AP1G1
63	GO:0006810 [4]: transport	2	2	8	1973	10296	-1.15	0	0.7	0.54	AP1G1 RAB22A
64	GO:0051179 [3]: localization	2	2	8	1983	10286	-1.15	0	0.7	0.54	AP1G1 RAB22A
65	GO:0051234 [4]: establishment of localization	2	2	8	1975	10294	-1.15	0	0.7	0.54	AP1G1 RAB22A
66	GO:0006412 [6]: protein biosynthesis	1	1	9	530	11739	-1.16	0	1.03	0.66	RPS7
67	GO:0007165 [4]: signal transduction	2	2	8	2824	9445	-1.18	0	0.34	0.31	RAB22A TRIM38
68	GO:0006091 [5]: generation of precursor metabolites and energy	1	1	9	568	11701	-1.19	0	0.97	0.62	TALDO1
69	GO:0007155 [4]: cell adhesion	1	1	9	581	11688	-1.22	0	0.96	0.62	ADRM1
70	GO:0009059 [5]: macromolecule biosynthesis	1	1	9	592	11677	-1.22	0	0.94	0.62	RPS7
71	GO:0006996 [5]: organelle organization and biogenesis	1	1	9	673	11596	-1.29	0	0.84	0.54	RAB22A
72	GO:0044265 [6]: cellular macromolecule catabolism	1	1	9	694	11575	-1.31	0	0.82	0.54	TALDO1
73	GO:0009057 [5]: macromolecule catabolism	1	1	9	709	11560	-1.31	0	0.8	0.54	TALDO1
74	GO:0007049 [5]: cell cycle	1	1	9	712	11557	-1.32	0	0.8	0.54	TACC1
75	GO:0007582 [2]: physiological process	9	9	1	10453	1816	-1.35	0	0.59	0.49	AP1G1 B4GALT5 CCNB1IP1 RAB22A RPS7 TACC1 TALDO1 TRIM38 ZNF313
76	GO:0050794 [3]: regulation of cellular process	1	1	9	791	11478	-1.36	0	0.72	0.54	TRIM38
77	GO:0007275 [2]: development	1	1	9	1786	10483	-1.36	0	0.23	0.21	ZNF313
78	GO:0044248 [5]: cellular catabolism	1	1	9	834	11435	-1.37	0	0.68	0.54	TALDO1
79	GO:0016043 [4]: cell organization and biogenesis	1	1	9	824	11445	-1.38	0	0.69	0.54	RAB22A
80	GO:0009056 [4]: catabolism	1	1	9	908	11361	-1.4	0	0.62	0.5	TALDO1
81	GO:0044249 [5]: cellular biosynthesis	1	1	9	943	11326	-1.41	0	0.6	0.49	RPS7
82	GO:0009058 [4]: biosynthesis	1	1	9	988	11281	-1.43	0	0.57	0.49	RPS7
83	GO:0008283 [4]: cell proliferation	1	1	9	1057	11212	-1.44	0	0.52	0.46	TACC1
84	GO:0009987 [2]: cellular process	9	9	1	10938	1331	-1.44	0	0.35	0.31	ADRM1 AP1G1 CCNB1IP1 RAB22A RPS7 TACC1 TALDO1 TRIM38 ZNF313
