# Supplementary material for: Latent Factor Analysis to Discover Pathway-Associated Putative Segmental Aneuploidies in Human Cancers
Source: PLoS Comput Biol. 2010 Sep 2;6(9):e1000920. doi: 10.1371/journal.pcbi.1000920 (PMC2932681; doi:10.1371/journal.pcbi.1000920)
Supplement: Table S3 — Full gather analysis of gene ontology for each factor. (0.43 MB ZIP) [file pcbi.1000920.s008.zip › Factor_Gather_GO/factor47_GO_adhesion.txt]

#	Annotation	Total Genes With Ann	Your Genes (With Ann)	Your Genes (No Ann)	Genome (With Ann)	Genome (No Ann)	ln(Bayes factor)	neg ln(p value)	FE: neg ln(p value)	FE: neg ln(FDR)	Genes
1	GO:0007155 [4]: cell adhesion	20	20	78	562	11619	13.1	11.17	17.49	11.44	AEBP1 CDH11 COL5A3 COL8A2 CSPG2 CTGF FAT4 GAS6 ITGB5 ITGBL1 KAL1 LAMB1 MCAM NRP2 PCDH7 SPOCK SRPX SSPN TNFAIP6 ZYX
2	GO:0007154 [3]: cell communication	50	50	48	3425	8756	9.2	11.17	13.34	7.98	AEBP1 AKAP12 AKAP13 AKT3 CDH11 COL5A3 COL8A2 CSPG2 CTGF DKK3 ECM1 FAT4 FLJ23091 GADD45B GAS6 IGFBP3 INHBA ITGB5 ITGBL1 KAL1 KCNMB4 KIAA0870 LAMB1 LATS2 LIMK1 LOC91614 LTBP2 MAOA MCAM NRP2 PCDH7 PCSK5 PLAU PLAUR RALA RASA4 RBM9 RRAGC SH2D3C SH3MD1 SMAD7 SPOCK SRPX SSB1 SSPN STK17B TGFB1 TICAM2 TNFAIP6 ZYX
3	GO:0040007 [3]: growth	7	7	91	147	12034	3.95	7.7	8.39	3.46	CTGF GAS6 IGFBP3 INHBA MORF4L1 RRAGC TGFB1
4	GO:0001501 [5]: skeletal development	6	6	92	115	12066	3.35	6.85	7.81	3.46	AEBP1 CDH11 INHBA MATN3 RUNX2 TWIST1
5	GO:0016049 [4]: cell growth	6	6	92	117	12064	3.26	6.73	7.72	3.46	CTGF GAS6 IGFBP3 MORF4L1 RRAGC TGFB1
6	GO:0008361 [5]: regulation of cell size	6	6	92	117	12064	3.26	6.73	7.72	3.46	CTGF GAS6 IGFBP3 MORF4L1 RRAGC TGFB1
7	GO:0009653 [3]: morphogenesis	19	19	79	1131	11050	2.31	5.63	6.4	2.43	AEBP1 CDH11 CTGF DKK3 GAS6 GREM1 IGFBP3 INHBA KAL1 LIMK1 MATN3 MCAM MORF4L1 NRP2 RRAGC RUNX2 SPOCK TGFB1 TWIST1
8	GO:0000902 [4]: cellular morphogenesis	6	6	92	156	12025	1.88	5.17	6.29	2.43	CTGF GAS6 IGFBP3 MORF4L1 RRAGC TGFB1
9	GO:0007179 [8]: transforming growth factor beta receptor signaling pathway	3	3	95	27	12154	1.83	5.1	6.37	2.43	LTBP2 SMAD7 TGFB1
10	GO:0007186 [6]: G-protein coupled receptor protein signaling pathway	1	1	97	993	11188	1.56	4.83	0	0	AKAP12
11	GO:0007178 [7]: transmembrane receptor protein serine/threonine kinase signaling pathway	3	3	95	34	12147	1.24	4.57	5.76	2.01	LTBP2 SMAD7 TGFB1
12	GO:0007242 [5]: intracellular signaling cascade	16	16	82	975	11206	1.22	4.51	5.29	1.82	AKAP13 ECM1 FLJ23091 GADD45B LATS2 LIMK1 LOC91614 RALA RASA4 RBM9 RRAGC SH2D3C SH3MD1 SSB1 STK17B TICAM2
13	GO:0007243 [6]: protein kinase cascade	7	7	91	245	11936	1.18	4.47	5.52	1.87	ECM1 FLJ23091 GADD45B LATS2 SH2D3C STK17B TICAM2
14	GO:0045786 [7]: negative regulation of cell cycle	4	4	94	86	12095	0.71	4.01	5.15	1.82	INHBA LATS2 MN1 NBL1
15	GO:0051046 [4]: regulation of secretion	2	2	96	12	12169	0.66	3.96	5.22	1.82	INHBA KCNMB4
16	GO:0001558 [4]: regulation of cell growth	4	4	94	91	12090	0.53	3.87	4.96	1.82	CTGF GAS6 IGFBP3 MORF4L1
17	GO:0007275 [2]: development	23	23	75	1764	10417	0.51	3.87	4.4	1.75	AEBP1 CDH11 CSPG2 CTGF DKK3 GADD45B GAS6 GREM1 IGFBP3 INHBA ITGB5 KAL1 LIMK1 MATN3 MCAM MITF MORF4L1 NRP2 RRAGC RUNX2 SPOCK TGFB1 TWIST1
18	GO:0050793 [3]: regulation of development	5	5	93	150	12031	0.45	3.77	4.83	1.82	CTGF GAS6 IGFBP3 INHBA MORF4L1
19	GO:0040008 [4]: regulation of growth	4	4	94	99	12082	0.25	3.6	4.68	1.75	CTGF GAS6 IGFBP3 MORF4L1
20	GO:0007165 [4]: signal transduction	32	32	66	2794	9387	0.25	3.55	4	1.7	AKAP12 AKAP13 AKT3 DKK3 ECM1 FLJ23091 GADD45B GAS6 IGFBP3 INHBA ITGB5 ITGBL1 KIAA0870 LATS2 LIMK1 LOC91614 LTBP2 PLAU PLAUR RALA RASA4 RBM9 RRAGC SH2D3C SH3MD1 SMAD7 SSB1 STK17B TGFB1 TICAM2 TNFAIP6 ZYX
21	GO:0015789 [8]: UDP-N-acetylgalactosamine transport	1	1	97	0	12181	0.24	3.55	4.83	1.82	SLC35D1
22	GO:0030318 [5]: melanocyte differentiation	1	1	97	0	12181	0.24	3.55	4.83	1.82	MITF
23	GO:0050931 [4]: pigment cell differentiation	1	1	97	0	12181	0.24	3.55	4.83	1.82	MITF
24	GO:0006710 [7]: androgen catabolism	1	1	97	0	12181	0.24	3.55	4.83	1.82	RODH
25	GO:0006858 [5]: extracellular transport	1	1	97	0	12181	0.24	3.55	4.83	1.82	LTBP2
26	GO:0009966 [4]: regulation of signal transduction	5	5	93	165	12016	0.1	3.4	4.46	1.75	DKK3 ECM1 FLJ23091 IGFBP3 TICAM2
27	GO:0007411 [6]: axon guidance	2	2	96	17	12164	0.07	3.4	4.62	1.75	KAL1 NRP2
28	GO:0046903 [3]: secretion	3	3	95	58	12123	-0.1	0	4.37	1.75	INHBA KCNMB4 LTBP2
29	GO:0006928 [4]: cell motility	5	5	93	177	12004	-0.15	0	4.19	1.75	CTGF KAL1 LIMK1 NRP2 SPOCK
30	GO:0042330 [5]: taxis	4	4	94	113	12068	-0.15	0	4.25	1.75	KAL1 PLAU PLAUR RALA
31	GO:0006935 [6]: chemotaxis	4	4	94	113	12068	-0.15	0	4.25	1.75	KAL1 PLAU PLAUR RALA
32	GO:0009968 [5]: negative regulation of signal transduction	2	2	96	20	12161	-0.21	0	4.33	1.75	DKK3 IGFBP3
33	GO:0050794 [3]: regulation of cellular process	12	12	86	780	11401	-0.28	0	3.75	1.7	CTGF DKK3 ECM1 FLJ23091 GAS6 IGFBP3 INHBA MORF4L1 RBM9 STK17B TGFB1 TICAM2
34	GO:0044238 [4]: primary metabolism	41	41	57	6245	5936	-0.35	0	0.03	0.01	AEBP1 AKT3 B4GALT4 C9orf95 CHES1 CTGF DYRK2 EIF2C2 FBLN1 FKBP10 FLJ11196 FOSL2 GLT8D2 INHBA JAZF1 LATS2 LIMK1 LOX MAOA MITF MMP14 MMP3 MORF4L1 MRPS6 OASL PCSK5 PCSK7 PLAU PRDM1 RBM9 RODH RRAGC RUNX2 SATB1 SLC35D1 SMAD7 STK17B TWIST1 UBL3 USP31 ZNF331
35	GO:0019228 [6]: generation of action potential	1	1	97	1	12180	-0.44	0	4.14	1.75	KCNMB4
36	GO:0042447 [6]: hormone catabolism	1	1	97	1	12180	-0.44	0	4.14	1.75	RODH
37	GO:0045578 [7]: negative regulation of B-cell differentiation	1	1	97	1	12180	-0.44	0	4.14	1.75	INHBA
38	GO:0045649 [7]: regulation of macrophage differentiation	1	1	97	1	12180	-0.44	0	4.14	1.75	INHBA
39	GO:0045650 [8]: negative regulation of macrophage differentiation	1	1	97	1	12180	-0.44	0	4.14	1.75	INHBA
40	GO:0045661 [5]: regulation of myoblast differentiation	1	1	97	1	12180	-0.44	0	4.14	1.75	IGFBP3
41	GO:0045663 [6]: positive regulation of myoblast differentiation	1	1	97	1	12180	-0.44	0	4.14	1.75	IGFBP3
42	GO:0046928 [5]: regulation of neurotransmitter secretion	1	1	97	1	12180	-0.44	0	4.14	1.75	KCNMB4
43	GO:0006702 [7]: androgen biosynthesis	1	1	97	1	12180	-0.44	0	4.14	1.75	RODH
44	GO:0006139 [5]: nucleobase, nucleoside, nucleotide and nucleic acid metabolism	16	16	82	2951	9230	-0.57	0	0.02	0.01	C9orf95 CHES1 CTGF FLJ11196 FOSL2 JAZF1 MITF MORF4L1 PRDM1 RBM9 RRAGC RUNX2 SATB1 SMAD7 TWIST1 ZNF331
45	GO:0001503 [5]: ossification	2	2	96	27	12154	-0.71	0	3.81	1.7	CDH11 RUNX2
46	GO:0030154 [3]: cell differentiation	5	5	93	209	11972	-0.72	0	3.57	1.7	GADD45B IGFBP3 INHBA MITF TWIST1
47	GO:0009628 [5]: response to abiotic stimulus	7	7	91	374	11807	-0.75	0	3.42	1.7	KAL1 KCNMB4 MAOA MITF PLAU PLAUR RALA
48	GO:0043123 [6]: positive regulation of I-kappaB kinase/NF-kappaB cascade	3	3	95	76	12105	-0.75	0	3.68	1.7	ECM1 FLJ23091 TICAM2
49	GO:0006958 [7]: complement activation, classical pathway	2	2	96	28	12153	-0.77	0	3.74	1.7	DAF SERPING1
50	GO:0046849 [4]: bone remodeling	2	2	96	29	12152	-0.83	0	3.68	1.7	CDH11 RUNX2
51	GO:0030204 [7]: chondroitin sulfate metabolism	1	1	97	2	12179	-0.84	0	3.74	1.7	SLC35D1
52	GO:0030206 [8]: chondroitin sulfate biosynthesis	1	1	97	2	12179	-0.84	0	3.74	1.7	SLC35D1
53	GO:0030218 [5]: erythrocyte differentiation	1	1	97	2	12179	-0.84	0	3.74	1.7	INHBA
54	GO:0042541 [7]: hemoglobin biosynthesis	1	1	97	2	12179	-0.84	0	3.74	1.7	INHBA
55	GO:0045077 [9]: negative regulation of interferon-gamma biosynthesis	1	1	97	2	12179	-0.84	0	3.74	1.7	INHBA
56	GO:0045620 [6]: negative regulation of lymphocyte differentiation	1	1	97	2	12179	-0.84	0	3.74	1.7	INHBA
57	GO:0046881 [7]: positive regulation of follicle-stimulating hormone secretion	1	1	97	2	12179	-0.84	0	3.74	1.7	INHBA
58	GO:0046887 [6]: positive regulation of hormone secretion	1	1	97	2	12179	-0.84	0	3.74	1.7	INHBA
59	GO:0050869 [8]: negative regulation of B-cell activation	1	1	97	2	12179	-0.84	0	3.74	1.7	INHBA
60	GO:0000085 [7]: G2 phase of mitotic cell cycle	1	1	97	2	12179	-0.84	0	3.74	1.7	CHES1
61	GO:0006030 [7]: chitin metabolism	1	1	97	2	12179	-0.84	0	3.74	1.7	FBLN1
62	GO:0043122 [5]: regulation of I-kappaB kinase/NF-kappaB cascade	3	3	95	79	12102	-0.84	0	3.58	1.7	ECM1 FLJ23091 TICAM2
63	GO:0007596 [4]: blood coagulation	3	3	95	82	12099	-0.93	0	3.49	1.7	PLAU PLAUR SERPING1
64	GO:0000074 [6]: regulation of cell cycle	7	7	91	391	11790	-0.93	0	3.22	1.7	CHES1 INHBA LATS2 LTBP2 MN1 NBL1 TGFB1
65	GO:0044237 [4]: cellular metabolism	45	45	53	6520	5661	-0.95	0	0.06	0.04	AEBP1 AKT3 ALDH1L2 B4GALT4 C9orf95 CA11 CHES1 CTGF CYP2U1 DYRK2 EIF2C2 FBLN1 FKBP10 FLJ11196 FOSL2 GLT8D2 INHBA JAZF1 LATS2 LIMK1 LOX MAOA MITF MMP14 MMP3 MORF4L1 MRPS6 NRP2 OASL PCSK5 PCSK7 PLAU PRDM1 RBM9 RODH RRAGC RUNX2 SATB1 SLC35D1 SMAD7 STK17B TWIST1 UBL3 USP31 ZNF331
66	GO:0042221 [6]: response to chemical substance	5	5	93	225	11956	-0.96	0	3.3	1.7	KAL1 MAOA PLAU PLAUR RALA
67	GO:0009892 [5]: negative regulation of metabolism	4	4	94	152	12029	-1.01	0	3.32	1.7	INHBA PRDM1 RBM9 TWIST1
68	GO:0050817 [3]: coagulation	3	3	95	86	12095	-1.04	0	3.38	1.7	PLAU PLAUR SERPING1
69	GO:0007409 [6]: axonogenesis	2	2	96	33	12148	-1.05	0	3.45	1.7	KAL1 NRP2
70	GO:0009967 [5]: positive regulation of signal transduction	3	3	95	87	12094	-1.06	0	3.35	1.7	ECM1 FLJ23091 TICAM2
71	GO:0007599 [5]: hemostasis	3	3	95	88	12093	-1.09	0	3.32	1.7	PLAU PLAUR SERPING1
72	GO:0006730 [5]: one-carbon compound metabolism	2	2	96	34	12147	-1.1	0	3.4	1.7	ALDH1L2 CA11
73	GO:0015781 [7]: pyrimidine nucleotide-sugar transport	1	1	97	3	12178	-1.12	0	3.46	1.7	SLC35D1
74	GO:0016486 [6]: peptide hormone processing	1	1	97	3	12178	-1.12	0	3.46	1.7	PCSK7
75	GO:0020027 [7]: hemoglobin metabolism	1	1	97	3	12178	-1.12	0	3.46	1.7	INHBA
76	GO:0045577 [6]: regulation of B-cell differentiation	1	1	97	3	12178	-1.12	0	3.46	1.7	INHBA
77	GO:0045736 [6]: negative regulation of cyclin dependent protein kinase activity	1	1	97	3	12178	-1.12	0	3.46	1.7	LATS2
78	GO:0046880 [6]: regulation of follicle-stimulating hormone secretion	1	1	97	3	12178	-1.12	0	3.46	1.7	INHBA
79	GO:0046882 [7]: negative regulation of follicle-stimulating hormone secretion	1	1	97	3	12178	-1.12	0	3.46	1.7	INHBA
80	GO:0046884 [5]: follicle-stimulating hormone secretion	1	1	97	3	12178	-1.12	0	3.46	1.7	INHBA
81	GO:0050650 [7]: chondroitin sulfate proteoglycan biosynthesis	1	1	97	3	12178	-1.12	0	3.46	1.7	SLC35D1
82	GO:0000185 [6]: activation of MAPKKK	1	1	97	3	12178	-1.12	0	3.46	1.7	GADD45B
83	GO:0000238 [11]: zygotene	1	1	97	3	12178	-1.12	0	3.46	1.7	SC65
84	GO:0007129 [12]: synapsis	1	1	97	3	12178	-1.12	0	3.46	1.7	SC65
85	GO:0007130 [13]: synaptonemal complex formation	1	1	97	3	12178	-1.12	0	3.46	1.7	SC65
86	GO:0009887 [4]: organogenesis	12	12	86	912	11269	-1.14	0	2.76	1.55	AEBP1 CDH11 CTGF GREM1 INHBA KAL1 LIMK1 MATN3 NRP2 RUNX2 SPOCK TWIST1
87	GO:0048513 [3]: organ development	12	12	86	912	11269	-1.14	0	2.76	1.55	AEBP1 CDH11 CTGF GREM1 INHBA KAL1 LIMK1 MATN3 NRP2 RUNX2 SPOCK TWIST1
88	GO:0008152 [3]: metabolism	49	49	49	6916	5265	-1.17	0	0.08	0.05	AEBP1 AKT3 ALDH1L2 B4GALT4 C7orf10 C9orf95 CA11 CHES1 CTGF CYP2U1 DYRK2 EIF2C2 FBLN1 FKBP10 FLJ11196 FOSL2 GLT8D2 INHBA JAZF1 KIAA0934 LATS2 LIMK1 LOX MAOA MITF MMP14 MMP3 MORF4L1 MRPS6 NRP2 OASL PCSK5 PCSK7 PLAU PRDM1 PRNP RBM9 RODH RRAGC RUNX2 SATB1 SH3MD1 SLC35D1 SMAD7 STK17B TWIST1 UBL3 USP31 ZNF331
89	GO:0006956 [6]: complement activation	2	2	96	37	12144	-1.23	0	3.25	1.7	DAF SERPING1
90	GO:0001505 [7]: regulation of neurotransmitter levels	2	2	96	38	12143	-1.28	0	3.21	1.7	KCNMB4 MAOA
91	GO:0050878 [4]: regulation of body fluids	3	3	95	98	12083	-1.33	0	3.06	1.7	PLAU PLAUR SERPING1
92	GO:0030225 [6]: macrophage differentiation	1	1	97	4	12177	-1.34	0	3.24	1.7	INHBA
93	GO:0042326 [7]: negative regulation of phosphorylation	1	1	97	4	12177	-1.34	0	3.24	1.7	INHBA
94	GO:0042698 [4]: menstrual cycle	1	1	97	4	12177	-1.34	0	3.24	1.7	INHBA
95	GO:0045445 [4]: myoblast differentiation	1	1	97	4	12177	-1.34	0	3.24	1.7	IGFBP3
96	GO:0045656 [7]: negative regulation of monocyte differentiation	1	1	97	4	12177	-1.34	0	3.24	1.7	INHBA
97	GO:0045936 [6]: negative regulation of phosphate metabolism	1	1	97	4	12177	-1.34	0	3.24	1.7	INHBA
98	GO:0046888 [6]: negative regulation of hormone secretion	1	1	97	4	12177	-1.34	0	3.24	1.7	INHBA
99	GO:0050654 [6]: chondroitin sulfate proteoglycan metabolism	1	1	97	4	12177	-1.34	0	3.24	1.7	SLC35D1
100	GO:0001541 [5]: ovarian follicle development	1	1	97	4	12177	-1.34	0	3.24	1.7	INHBA
101	GO:0008209 [6]: androgen metabolism	1	1	97	4	12177	-1.34	0	3.24	1.7	RODH
102	GO:0050875 [3]: cellular physiological process	67	67	31	9028	3153	-1.34	0	0.09	0.05	AEBP1 AKAP12 AKT3 ALDH1L2 B4GALT4 C9orf95 CA11 CHES1 COL5A3 COL8A2 CTGF CYP2U1 DAB2 DYRK2 ECM1 EIF2C2 FBLN1 FKBP10 FLJ11196 FOSL2 GADD45B GAS6 GLT8D2 IGFBP3 INHBA JAZF1 KAL1 KCNMB4 KDELR3 LATS2 LIMK1 LOX LTBP2 MAOA MATN3 MITF MMP14 MMP3 MN1 MORF4L1 MRPS6 NBL1 NRP2 OASL PCSK5 PCSK7 PLAU PRDM1 PSCD1 PSCD3 RBM9 RODH RRAGC RUNX2 SATB1 SC65 SEC31L1 SLC35D1 SMAD7 SPOCK STK17B TGFB1 TICAM2 TWIST1 UBL3 U…
103	GO:0030198 [4]: extracellular matrix organization and biogenesis	2	2	96	40	12141	-1.36	0	3.12	1.7	COL8A2 MATN3
104	GO:0043062 [3]: extracellular structure organization and biogenesis	2	2	96	40	12141	-1.36	0	3.12	1.7	COL8A2 MATN3
105	GO:0016337 [5]: cell-cell adhesion	4	4	94	177	12004	-1.42	0	2.87	1.61	CDH11 COL8A2 FAT4 PCDH7
106	GO:0007249 [7]: I-kappaB kinase/NF-kappaB cascade	3	3	95	106	12075	-1.5	0	2.87	1.61	ECM1 FLJ23091 TICAM2
107	GO:0009791 [3]: post-embryonic development	1	1	97	5	12176	-1.51	0	3.06	1.7	INHBA
108	GO:0015780 [6]: nucleotide-sugar transport	1	1	97	5	12176	-1.51	0	3.06	1.7	SLC35D1
109	GO:0019229 [5]: regulation of vasoconstriction	1	1	97	5	12176	-1.51	0	3.06	1.7	KCNMB4
110	GO:0042036 [8]: negative regulation of cytokine biosynthesis	1	1	97	5	12176	-1.51	0	3.06	1.7	INHBA
111	GO:0042135 [6]: neurotransmitter catabolism	1	1	97	5	12176	-1.51	0	3.06	1.7	MAOA
112	GO:0045638 [6]: negative regulation of myeloid blood cell differentiation	1	1	97	5	12176	-1.51	0	3.06	1.7	INHBA
113	GO:0046545 [5]: development of primary female sexual characteristics	1	1	97	5	12176	-1.51	0	3.06	1.7	INHBA
114	GO:0046660 [4]: female sex differentiation	1	1	97	5	12176	-1.51	0	3.06	1.7	INHBA
115	GO:0046883 [5]: regulation of hormone secretion	1	1	97	5	12176	-1.51	0	3.06	1.7	INHBA
116	GO:0051048 [5]: negative regulation of secretion	1	1	97	5	12176	-1.51	0	3.06	1.7	INHBA
117	GO:0001818 [7]: negative regulation of cytokine production	1	1	97	5	12176	-1.51	0	3.06	1.7	INHBA
118	GO:0005513 [8]: calcium ion sensing	1	1	97	5	12176	-1.51	0	3.06	1.7	KCNMB4
119	GO:0008585 [6]: female gonad development	1	1	97	5	12176	-1.51	0	3.06	1.7	INHBA
120	GO:0007600 [5]: sensory perception	1	1	97	563	11618	-1.52	0	0.01	0.01	MITF
121	GO:0008219 [4]: cell death	7	7	91	463	11718	-1.54	0	2.51	1.4	FOSL2 GADD45B IGFBP3 INHBA RRAGC STK17B TGFB1
122	GO:0007582 [2]: physiological process	79	79	19	10383	1798	-1.54	0	0.08	0.05	AEBP1 AKAP12 AKT3 ALDH1L2 B4GALT4 C7orf10 C9orf95 CA11 CBARA1 CDH11 CHES1 COL5A3 COL8A2 CTGF CYP2U1 DAB2 DAF DYRK2 ECM1 EIF2C2 FBLN1 FKBP10 FLJ11196 FOSL2 GADD45B GAS6 GLT8D2 IGFBP3 INHBA JAZF1 KAL1 KCNMB4 KDELR3 KIAA0934 LATS2 LIMK1 LOX LTBP2 MAOA MATN3 MITF MMP14 MMP3 MN1 MORF4L1 MRPS6 NBL1 NRP2 OASL PCSK5 PCSK7 PLAU PLAUR PRDM1 PRNP PSCD1 PSCD3 RALA RBM9 RODH RRAGC RUNX2 SATB1 SC65 SEC31L1 SER…
123	GO:0042445 [5]: hormone metabolism	2	2	96	45	12136	-1.55	0	2.92	1.62	PCSK7 RODH
124	GO:0007229 [6]: integrin-mediated signaling pathway	2	2	96	45	12136	-1.55	0	2.92	1.62	ITGB5 ITGBL1
125	GO:0016265 [3]: death	7	7	91	467	11714	-1.57	0	2.47	1.4	FOSL2 GADD45B IGFBP3 INHBA RRAGC STK17B TGFB1
126	GO:0045595 [4]: regulation of cell differentiation	2	2	96	46	12135	-1.59	0	2.88	1.61	IGFBP3 INHBA
127	GO:0006512 [8]: ubiquitin cycle	1	1	97	546	11635	-1.63	0	0.01	0.01	USP31
128	GO:0009593 [7]: detection of chemical substance	1	1	97	6	12175	-1.65	0	2.91	1.62	KCNMB4
129	GO:0009755 [4]: hormone-mediated signaling	1	1	97	6	12175	-1.65	0	2.91	1.62	LATS2
130	GO:0030178 [6]: negative regulation of Wnt receptor signaling pathway	1	1	97	6	12175	-1.65	0	2.91	1.62	DKK3
131	GO:0042310 [6]: vasoconstriction	1	1	97	6	12175	-1.65	0	2.91	1.62	KCNMB4
132	GO:0045072 [8]: regulation of interferon-gamma biosynthesis	1	1	97	6	12175	-1.65	0	2.91	1.62	INHBA
133	GO:0045655 [6]: regulation of monocyte differentiation	1	1	97	6	12175	-1.65	0	2.91	1.62	INHBA
134	GO:0051047 [5]: positive regulation of secretion	1	1	97	6	12175	-1.65	0	2.91	1.62	INHBA
135	GO:0008283 [4]: cell proliferation	12	12	86	1046	11135	-1.75	0	2	1.16	CHES1 DAB2 GAS6 INHBA LATS2 LTBP2 MN1 NBL1 RBM9 SC65 SPOCK TGFB1
136	GO:0016481 [7]: negative regulation of transcription	3	3	95	121	12060	-1.76	0	2.57	1.42	PRDM1 RBM9 TWIST1
137	GO:0042095 [7]: interferon-gamma biosynthesis	1	1	97	7	12174	-1.78	0	2.78	1.55	INHBA
138	GO:0050864 [7]: regulation of B-cell activation	1	1	97	7	12174	-1.78	0	2.78	1.55	INHBA
139	GO:0051250 [7]: negative regulation of lymphocyte activation	1	1	97	7	12174	-1.78	0	2.78	1.55	INHBA
140	GO:0001508 [6]: regulation of action potential	1	1	97	7	12174	-1.78	0	2.78	1.55	KCNMB4
141	GO:0007399 [5]: neurogenesis	6	6	92	397	11784	-1.79	0	2.27	1.29	GREM1 INHBA KAL1 LIMK1 NRP2 SPOCK
142	GO:0007156 [6]: homophilic cell adhesion	3	3	95	125	12056	-1.83	0	2.49	1.4	CDH11 FAT4 PCDH7
143	GO:0006351 [7]: transcription, DNA-dependent	11	11	87	1858	10323	-1.86	0	0.11	0.06	CHES1 FOSL2 JAZF1 MITF MORF4L1 PRDM1 RUNX2 SATB1 SMAD7 TWIST1 ZNF331
144	GO:0050896 [3]: response to stimulus	19	19	79	1925	10256	-1.86	0	1.61	0.97	CBARA1 CHES1 CTGF DAF GADD45B INHBA KAL1 KCNMB4 LATS2 MAOA MITF OASL PLAU PLAUR RALA SERPING1 SMAD7 TICAM2 TNFAIP6
145	GO:0043065 [7]: positive regulation of apoptosis	3	3	95	127	12054	-1.86	0	2.46	1.39	IGFBP3 INHBA STK17B
146	GO:0043068 [6]: positive regulation of programmed cell death	3	3	95	128	12053	-1.87	0	2.44	1.38	IGFBP3 INHBA STK17B
147	GO:0045934 [6]: negative regulation of nucleobase, nucleoside, nucleotide and nucleic acid metabolism	3	3	95	129	12052	-1.89	0	2.42	1.37	PRDM1 RBM9 TWIST1
148	GO:0050877 [4]: neurophysiological process	3	3	95	805	11376	-1.89	0	0.04	0.03	KCNMB4 MAOA MITF
149	GO:0030520 [8]: estrogen receptor signaling pathway	1	1	97	8	12173	-1.89	0	2.66	1.49	RBM9
150	GO:0045637 [5]: regulation of myeloid blood cell differentiation	1	1	97	8	12173	-1.89	0	2.66	1.49	INHBA
151	GO:0050866 [6]: negative regulation of cell activation	1	1	97	8	12173	-1.89	0	2.66	1.49	INHBA
152	GO:0006706 [7]: steroid catabolism	1	1	97	8	12173	-1.89	0	2.66	1.49	RODH
153	GO:0043118 [4]: negative regulation of physiological process	6	6	92	413	11768	-1.9	0	2.14	1.23	INHBA PLAU PRDM1 RBM9 TGFB1 TWIST1
154	GO:0050789 [2]: regulation of biological process	26	26	72	2841	9340	-1.92	0	1.34	0.85	CHES1 CTGF DKK3 ECM1 FLJ23091 FOSL2 GADD45B GAS6 IGFBP3 INHBA JAZF1 KCNMB4 LATS2 MITF MORF4L1 PLAU PRDM1 RBM9 RUNX2 SATB1 SMAD7 STK17B TGFB1 TICAM2 TWIST1 ZNF331
155	GO:0016477 [5]: cell migration	2	2	96	58	12123	-1.94	0	2.49	1.4	KAL1 NRP2
156	GO:0007267 [4]: cell-cell signaling	7	7	91	531	11650	-1.97	0	1.98	1.16	INHBA KCNMB4 MAOA PCSK5 TGFB1 TNFAIP6 ZYX
157	GO:0019363 [7]: pyridine nucleotide biosynthesis	1	1	97	9	12172	-1.99	0	2.56	1.42	C9orf95
158	GO:0046879 [4]: hormone secretion	1	1	97	9	12172	-1.99	0	2.56	1.42	INHBA
159	GO:0050880 [5]: regulation of blood vessel size	1	1	97	9	12172	-1.99	0	2.56	1.42	KCNMB4
160	GO:0000077 [7]: DNA damage checkpoint	1	1	97	9	12172	-1.99	0	2.56	1.42	CHES1
161	GO:0006355 [7]: regulation of transcription, DNA-dependent	11	11	87	1802	10379	-2	0	0.13	0.08	CHES1 FOSL2 JAZF1 MITF MORF4L1 PRDM1 RUNX2 SATB1 SMAD7 TWIST1 ZNF331
162	GO:0009605 [4]: response to external stimulus	13	13	85	1250	10931	-2.02	0	1.58	0.96	CTGF DAF INHBA KAL1 KCNMB4 MAOA MITF PLAU PLAUR RALA SERPING1 TICAM2 TNFAIP6
163	GO:0006915 [6]: apoptosis	6	6	92	434	11747	-2.04	0	1.97	1.16	GADD45B IGFBP3 INHBA RRAGC STK17B TGFB1
164	GO:0019222 [4]: regulation of metabolism	13	13	85	2025	10156	-2.04	0	0.16	0.11	CHES1 FOSL2 INHBA JAZF1 MITF MORF4L1 PRDM1 RBM9 RUNX2 SATB1 SMAD7 TWIST1 ZNF331
165	GO:0044260 [5]: cellular macromolecule metabolism	21	21	77	2965	9216	-2.04	0	0.25	0.14	AEBP1 AKT3 DYRK2 EIF2C2 FBLN1 FKBP10 INHBA LATS2 LIMK1 LOX MMP14 MMP3 MRPS6 OASL PCSK5 PCSK7 PLAU SLC35D1 STK17B UBL3 USP31
166	GO:0012501 [5]: programmed cell death	6	6	92	436	11745	-2.04	0	1.95	1.16	GADD45B IGFBP3 INHBA RRAGC STK17B TGFB1
167	GO:0000122 [9]: negative regulation of transcription from Pol II promoter	2	2	96	62	12119	-2.04	0	2.38	1.36	PRDM1 TWIST1
168	GO:0019219 [5]: regulation of nucleobase, nucleoside, nucleotide and nucleic acid metabolism	12	12	86	1891	10290	-2.06	0	0.16	0.11	CHES1 FOSL2 JAZF1 MITF MORF4L1 PRDM1 RBM9 RUNX2 SATB1 SMAD7 TWIST1 ZNF331
169	GO:0009725 [5]: response to hormone stimulus	1	1	97	10	12171	-2.08	0	2.47	1.4	LATS2
170	GO:0030193 [5]: regulation of blood coagulation	1	1	97	10	12171	-2.08	0	2.47	1.4	PLAU
171	GO:0030195 [6]: negative regulation of blood coagulation	1	1	97	10	12171	-2.08	0	2.47	1.4	PLAU
172	GO:0045596 [5]: negative regulation of cell differentiation	1	1	97	10	12171	-2.08	0	2.47	1.4	INHBA
173	GO:0045619 [5]: regulation of lymphocyte differentiation	1	1	97	10	12171	-2.08	0	2.47	1.4	INHBA
174	GO:0006024 [8]: glycosaminoglycan biosynthesis	1	1	97	10	12171	-2.08	0	2.47	1.4	SLC35D1
175	GO:0007264 [6]: small GTPase mediated signal transduction	4	4	94	237	11944	-2.1	0	2.07	1.2	LIMK1 RALA RRAGC SH2D3C
176	GO:0007160 [5]: cell-matrix adhesion	2	2	96	65	12116	-2.1	0	2.3	1.31	ITGB5 ITGBL1
177	GO:0043170 [4]: macromolecule metabolism	23	23	75	3123	9058	-2.11	0	0.32	0.2	AEBP1 AKT3 B4GALT4 DYRK2 EIF2C2 FBLN1 FKBP10 GLT8D2 INHBA LATS2 LIMK1 LOX MMP14 MMP3 MRPS6 OASL PCSK5 PCSK7 PLAU SLC35D1 STK17B UBL3 USP31
178	GO:0019538 [5]: protein metabolism	20	20	78	2788	9393	-2.11	0	0.28	0.17	AEBP1 AKT3 DYRK2 EIF2C2 FKBP10 INHBA LATS2 LIMK1 LOX MMP14 MMP3 MRPS6 OASL PCSK5 PCSK7 PLAU SLC35D1 STK17B UBL3 USP31
179	GO:0045449 [6]: regulation of transcription	12	12	86	1865	10316	-2.11	0	0.18	0.12	CHES1 FOSL2 JAZF1 MITF MORF4L1 PRDM1 RBM9 RUNX2 SATB1 SMAD7 TWIST1 ZNF331
180	GO:0006812 [6]: cation transport	1	1	97	469	11712	-2.11	0	0.02	0.01	KCNMB4
181	GO:0051179 [3]: localization	13	13	85	1972	10209	-2.13	0	0.2	0.13	AKAP12 COL5A3 COL8A2 ECM1 FLJ11196 KCNMB4 KDELR3 LTBP2 PSCD1 PSCD3 SEC31L1 SLC35D1 TICAM2
182	GO:0044267 [6]: cellular protein metabolism	20	20	78	2767	9414	-2.13	0	0.3	0.18	AEBP1 AKT3 DYRK2 EIF2C2 FKBP10 INHBA LATS2 LIMK1 LOX MMP14 MMP3 MRPS6 OASL PCSK5 PCSK7 PLAU SLC35D1 STK17B UBL3 USP31
183	GO:0050791 [3]: regulation of physiological process	18	18	80	2535	9646	-2.15	0	0.27	0.17	CHES1 FOSL2 IGFBP3 INHBA JAZF1 KCNMB4 MITF MORF4L1 PLAU PRDM1 RBM9 RUNX2 SATB1 SMAD7 STK17B TGFB1 TWIST1 ZNF331
184	GO:0051234 [4]: establishment of localization	13	13	85	1964	10217	-2.15	0	0.2	0.13	AKAP12 COL5A3 COL8A2 ECM1 FLJ11196 KCNMB4 KDELR3 LTBP2 PSCD1 PSCD3 SEC31L1 SLC35D1 TICAM2
185	GO:0006810 [4]: transport	13	13	85	1962	10219	-2.15	0	0.2	0.13	AKAP12 COL5A3 COL8A2 ECM1 FLJ11196 KCNMB4 KDELR3 LTBP2 PSCD1 PSCD3 SEC31L1 SLC35D1 TICAM2
186	GO:0007167 [6]: enzyme linked receptor protein signaling pathway	3	3	95	148	12033	-2.15	0	2.12	1.23	LTBP2 SMAD7 TGFB1
187	GO:0030111 [5]: regulation of Wnt receptor signaling pathway	1	1	97	11	12170	-2.16	0	2.39	1.36	DKK3
188	GO:0030224 [5]: monocyte differentiation	1	1	97	11	12170	-2.16	0	2.39	1.36	INHBA
189	GO:0006023 [7]: aminoglycan biosynthesis	1	1	97	11	12170	-2.16	0	2.39	1.36	SLC35D1
190	GO:0006350 [6]: transcription	13	13	85	1956	10225	-2.16	0	0.21	0.13	CHES1 FOSL2 JAZF1 MITF MORF4L1 PRDM1 RBM9 RRAGC RUNX2 SATB1 SMAD7 TWIST1 ZNF331
191	GO:0042981 [6]: regulation of apoptosis	4	4	94	246	11935	-2.18	0	1.97	1.16	IGFBP3 INHBA STK17B TGFB1
192	GO:0016043 [4]: cell organization and biogenesis	9	9	89	816	11365	-2.18	0	1.55	0.96	CTGF GAS6 IGFBP3 LIMK1 MORF4L1 RRAGC SATB1 TGFB1 TWIST1
193	GO:0044257 [7]: cellular protein catabolism	7	7	91	577	11604	-2.19	0	1.69	1.01	AEBP1 MMP14 MMP3 PCSK5 PCSK7 PLAU USP31
194	GO:0006508 [8]: proteolysis and peptidolysis	7	7	91	577	11604	-2.19	0	1.69	1.01	AEBP1 MMP14 MMP3 PCSK5 PCSK7 PLAU USP31
195	GO:0043067 [5]: regulation of programmed cell death	4	4	94	248	11933	-2.19	0	1.95	1.16	IGFBP3 INHBA STK17B TGFB1
196	GO:0044248 [5]: cellular catabolism	9	9	89	826	11355	-2.21	0	1.51	0.94	AEBP1 MAOA MMP14 MMP3 PCSK5 PCSK7 PLAU RODH USP31
197	GO:0007049 [5]: cell cycle	8	8	90	705	11476	-2.22	0	1.57	0.96	CHES1 INHBA LATS2 LTBP2 MN1 NBL1 SC65 TGFB1
198	GO:0009581 [5]: detection of external stimulus	2	2	96	593	11588	-2.23	0	0.05	0.03	KCNMB4 MITF
199	GO:0030166 [7]: proteoglycan biosynthesis	1	1	97	12	12169	-2.23	0	2.31	1.31	SLC35D1
200	GO:0042364 [7]: water-soluble vitamin biosynthesis	1	1	97	12	12169	-2.23	0	2.31	1.31	C9orf95
201	GO:0045597 [5]: positive regulation of cell differentiation	1	1	97	12	12169	-2.23	0	2.31	1.31	IGFBP3
202	GO:0050777 [6]: negative regulation of immune response	1	1	97	12	12169	-2.23	0	2.31	1.31	INHBA
203	GO:0030163 [6]: protein catabolism	7	7	91	592	11589	-2.25	0	1.6	0.97	AEBP1 MMP14 MMP3 PCSK5 PCSK7 PLAU USP31
204	GO:0016051 [6]: carbohydrate biosynthesis	2	2	96	72	12109	-2.25	0	2.14	1.23	GLT8D2 SLC35D1
205	GO:0006950 [4]: response to stress	9	9	89	841	11340	-2.26	0	1.44	0.9	CHES1 CTGF DAF GADD45B INHBA SERPING1 SMAD7 TICAM2 TNFAIP6
206	GO:0009987 [2]: cellular process	90	90	8	10857	1324	-2.27	0	1.38	0.87	AEBP1 AKAP12 AKAP13 AKT3 ALDH1L2 B4GALT4 C9orf95 CA11 CDH11 CHES1 COL5A3 COL8A2 CSPG2 CTGF CYP2U1 DAB2 DKK3 DYRK2 ECM1 EIF2C2 FAT4 FBLN1 FKBP10 FLJ11196 FLJ23091 FOSL2 GADD45B GAS6 GLT8D2 IGFBP3 INHBA ITGB5 ITGBL1 JAZF1 KAL1 KCNMB4 KDELR3 KIAA0870 LAMB1 LATS2 LIMK1 LOC91614 LOX LTBP2 MAOA MATN3 MCAM MITF MMP14 MMP3 MN1 MORF4L1 MRPS6 NBL1 NRP2 OASL PCDH7 PCSK5 PCSK7 PLAU PLAUR PRDM1 PSCD1 PSCD3 RA…
207	GO:0043285 [5]: biopolymer catabolism	7	7	91	599	11582	-2.27	0	1.56	0.96	AEBP1 MMP14 MMP3 PCSK5 PCSK7 PLAU USP31
208	GO:0018955 [7]: phenanthrene metabolism	1	1	97	13	12168	-2.3	0	2.24	1.28	MAOA
209	GO:0018958 [6]: phenol metabolism	1	1	97	13	12168	-2.3	0	2.24	1.28	MAOA
210	GO:0042178 [6]: xenobiotic catabolism	1	1	97	13	12168	-2.3	0	2.24	1.28	MAOA
211	GO:0006584 [7]: catecholamine metabolism	1	1	97	13	12168	-2.3	0	2.24	1.28	MAOA
212	GO:0007166 [5]: cell surface receptor linked signal transduction	9	9	89	1412	10769	-2.32	0	0.21	0.13	AKAP12 DKK3 INHBA ITGB5 ITGBL1 LTBP2 PLAUR SMAD7 TGFB1
213	GO:0050874 [3]: organismal physiological process	13	13	85	1831	10350	-2.33	0	0.32	0.2	CDH11 DAF INHBA KCNMB4 MAOA MITF OASL PLAU PLAUR RUNX2 SERPING1 TICAM2 TNFAIP6
214	GO:0006811 [5]: ion transport	3	3	95	701	11480	-2.33	0	0.08	0.05	COL5A3 COL8A2 KCNMB4
215	GO:0006464 [7]: protein modification	10	10	88	1499	10682	-2.36	0	0.25	0.15	AKT3 DYRK2 LATS2 LIMK1 LOX OASL PCSK7 STK17B UBL3 USP31
216	GO:0019220 [6]: regulation of phosphate metabolism	1	1	97	14	12167	-2.36	0	2.18	1.25	INHBA
217	GO:0042325 [7]: regulation of phosphorylation	1	1	97	14	12167	-2.36	0	2.18	1.25	INHBA
218	GO:0042537 [6]: benzene and derivative metabolism	1	1	97	14	12167	-2.36	0	2.18	1.25	MAOA
219	GO:0051174 [5]: regulation of phosphorus metabolism	1	1	97	14	12167	-2.36	0	2.18	1.25	INHBA
220	GO:0006469 [5]: negative regulation of protein kinase activity	1	1	97	14	12167	-2.36	0	2.18	1.25	LATS2
221	GO:0009110 [6]: vitamin biosynthesis	1	1	97	14	12167	-2.36	0	2.18	1.25	C9orf95
222	GO:0043283 [4]: biopolymer metabolism	14	14	84	1597	10584	-2.37	0	0.89	0.55	AEBP1 CTGF FBLN1 FLJ11196 MMP14 MMP3 MORF4L1 PCSK5 PCSK7 PLAU RBM9 RRAGC SATB1 USP31
223	GO:0000165 [7]: MAPKKK cascade	2	2	96	79	12102	-2.38	0	1.99	1.16	GADD45B SH2D3C
224	GO:0009056 [4]: catabolism	9	9	89	900	11281	-2.4	0	1.2	0.76	AEBP1 MAOA MMP14 MMP3 PCSK5 PCSK7 PLAU RODH USP31
225	GO:0017148 [7]: negative regulation of protein biosynthesis	1	1	97	15	12166	-2.41	0	2.12	1.23	INHBA
226	GO:0030183 [5]: B-cell differentiation	1	1	97	15	12166	-2.41	0	2.12	1.23	INHBA
227	GO:0007269 [4]: neurotransmitter secretion	1	1	97	15	12166	-2.41	0	2.12	1.23	KCNMB4
228	GO:0008037 [5]: cell recognition	1	1	97	15	12166	-2.41	0	2.12	1.23	CSPG2
229	GO:0006629 [5]: lipid metabolism	2	2	96	551	11630	-2.43	0	0.06	0.04	B4GALT4 RODH
230	GO:0009611 [5]: response to wounding	4	4	94	282	11899	-2.44	0	1.64	0.99	CTGF INHBA TICAM2 TNFAIP6
231	GO:0050818 [4]: regulation of coagulation	1	1	97	16	12165	-2.47	0	2.06	1.2	PLAU
232	GO:0050819 [5]: negative regulation of coagulation	1	1	97	16	12165	-2.47	0	2.06	1.2	PLAU
233	GO:0051241 [5]: negative regulation of organismal physiological process	1	1	97	16	12165	-2.47	0	2.06	1.2	INHBA
234	GO:0045892 [8]: negative regulation of transcription, DNA-dependent	2	2	96	86	12095	-2.49	0	1.86	1.09	PRDM1 TWIST1
235	GO:0009890 [6]: negative regulation of biosynthesis	1	1	97	17	12164	-2.52	0	2.01	1.17	INHBA
236	GO:0030099 [4]: myeloid blood cell differentiation	1	1	97	17	12164	-2.52	0	2.01	1.17	INHBA
237	GO:0030574 [9]: collagen catabolism	1	1	97	17	12164	-2.52	0	2.01	1.17	MMP3
238	GO:0042770 [6]: DNA damage response, signal transduction	1	1	97	17	12164	-2.52	0	2.01	1.17	CHES1
239	GO:0006817 [8]: phosphate transport	2	2	96	88	12093	-2.52	0	1.82	1.09	COL5A3 COL8A2
240	GO:0044265 [6]: cellular macromolecule catabolism	7	7	91	688	11493	-2.54	0	1.14	0.72	AEBP1 MMP14 MMP3 PCSK5 PCSK7 PLAU USP31
241	GO:0042088 [7]: T-helper 1 type immune response	1	1	97	18	12163	-2.56	0	1.96	1.16	INHBA
242	GO:0042133 [5]: neurotransmitter metabolism	1	1	97	18	12163	-2.56	0	1.96	1.16	MAOA
243	GO:0051094 [4]: positive regulation of development	1	1	97	18	12163	-2.56	0	1.96	1.16	IGFBP3
244	GO:0009057 [5]: macromolecule catabolism	7	7	91	703	11478	-2.58	0	1.08	0.69	AEBP1 MMP14 MMP3 PCSK5 PCSK7 PLAU USP31
245	GO:0051239 [4]: regulation of organismal physiological process	2	2	96	93	12088	-2.59	0	1.74	1.04	INHBA KCNMB4
246	GO:0045859 [4]: regulation of protein kinase activity	2	2	96	94	12087	-2.6	0	1.72	1.03	GADD45B LATS2
247	GO:0019362 [7]: pyridine nucleotide metabolism	1	1	97	19	12162	-2.61	0	1.91	1.13	C9orf95
248	GO:0042087 [6]: cell-mediated immune response	1	1	97	19	12162	-2.61	0	1.91	1.13	INHBA
249	GO:0007266 [7]: Rho protein signal transduction	1	1	97	20	12161	-2.65	0	1.86	1.09	LIMK1
250	GO:0009058 [4]: biosynthesis	8	8	90	981	11200	-2.67	0	0.62	0.39	ALDH1L2 C9orf95 EIF2C2 GLT8D2 INHBA MRPS6 RODH SLC35D1
251	GO:0045137 [4]: development of primary sexual characteristics	1	1	97	21	12160	-2.69	0	1.82	1.09	INHBA
252	GO:0006029 [7]: proteoglycan metabolism	1	1	97	21	12160	-2.69	0	1.82	1.09	SLC35D1
253	GO:0007127 [9]: meiosis I	1	1	97	21	12160	-2.69	0	1.82	1.09	SC65
254	GO:0007128 [10]: meiotic prophase I	1	1	97	21	12160	-2.69	0	1.82	1.09	SC65
255	GO:0008406 [5]: gonad development	1	1	97	21	12160	-2.69	0	1.82	1.09	INHBA
256	GO:0009306 [4]: protein secretion	1	1	97	21	12160	-2.69	0	1.82	1.09	LTBP2
257	GO:0009613 [5]: response to pest, pathogen or parasite	5	5	93	466	11715	-2.69	0	1.13	0.72	DAF INHBA SERPING1 TICAM2 TNFAIP6
258	GO:0009607 [4]: response to biotic stimulus	7	7	91	951	11230	-2.7	0	0.43	0.28	CBARA1 DAF INHBA OASL SERPING1 TICAM2 TNFAIP6
259	GO:0044249 [5]: cellular biosynthesis	7	7	91	937	11244	-2.7	0	0.45	0.3	C9orf95 EIF2C2 GLT8D2 INHBA MRPS6 RODH SLC35D1
260	GO:0008015 [4]: circulation	2	2	96	104	12077	-2.72	0	1.57	0.96	KCNMB4 SERPING1
261	GO:0006952 [5]: defense response	7	7	91	831	11350	-2.72	0	0.68	0.41	CBARA1 DAF INHBA OASL SERPING1 TICAM2 TNFAIP6
262	GO:0016310 [7]: phosphorylation	6	6	92	631	11550	-2.72	0	0.92	0.57	AKT3 DYRK2 INHBA LATS2 LIMK1 STK17B
263	GO:0016066 [5]: cellular defense response (sensu Vertebrata)	1	1	97	22	12159	-2.72	0	1.78	1.07	INHBA
264	GO:0016485 [8]: protein processing	1	1	97	22	12159	-2.72	0	1.78	1.07	PCSK7
265	GO:0030518 [7]: steroid hormone receptor signaling pathway	1	1	97	22	12159	-2.72	0	1.78	1.07	RBM9
266	GO:0006888 [6]: ER to Golgi transport	1	1	97	22	12159	-2.72	0	1.78	1.07	SEC31L1
267	GO:0006733 [7]: oxidoreduction coenzyme metabolism	1	1	97	23	12158	-2.76	0	1.74	1.04	C9orf95
268	GO:0043207 [5]: response to external biotic stimulus	5	5	93	497	11684	-2.76	0	0.99	0.61	DAF INHBA SERPING1 TICAM2 TNFAIP6
269	GO:0046907 [5]: intracellular transport	5	5	93	500	11681	-2.76	0	0.97	0.61	AKAP12 FLJ11196 LTBP2 SEC31L1 TICAM2
270	GO:0009888 [5]: histogenesis	2	2	96	108	12073	-2.77	0	1.52	0.94	CTGF INHBA
271	GO:0006996 [5]: organelle organization and biogenesis	4	4	94	670	11511	-2.78	0	0.23	0.13	LIMK1 MORF4L1 SATB1 TWIST1
272	GO:0000004 [2]: biological_process unknown	1	1	97	354	11827	-2.78	0	0.06	0.04	WDFY1
273	GO:0030522 [6]: intracellular receptor-mediated signaling pathway	1	1	97	24	12157	-2.79	0	1.71	1.02	RBM9
274	GO:0044242 [6]: cellular lipid catabolism	1	1	97	24	12157	-2.79	0	1.71	1.02	RODH
275	GO:0006793 [5]: phosphorus metabolism	6	6	92	776	11405	-2.79	0	0.51	0.33	AKT3 DYRK2 INHBA LATS2 LIMK1 STK17B
276	GO:0006796 [6]: phosphate metabolism	6	6	92	776	11405	-2.79	0	0.51	0.33	AKT3 DYRK2 INHBA LATS2 LIMK1 STK17B
277	GO:0006091 [5]: generation of precursor metabolites and energy	3	3	95	566	11615	-2.8	0	0.18	0.12	CYP2U1 MAOA NRP2
278	GO:0006955 [4]: immune response	6	6	92	741	11440	-2.8	0	0.59	0.37	DAF INHBA OASL SERPING1 TICAM2 TNFAIP6
279	GO:0006357 [8]: regulation of transcription from Pol II promoter	3	3	95	228	11953	-2.8	0	1.27	0.81	FOSL2 PRDM1 TWIST1
280	GO:0007001 [7]: chromosome organization and biogenesis (sensu Eukaryota)	3	3	95	228	11953	-2.8	0	1.27	0.81	MORF4L1 SATB1 TWIST1
281	GO:0006468 [8]: protein amino acid phosphorylation	5	5	93	532	11649	-2.81	0	0.85	0.53	AKT3 DYRK2 LATS2 LIMK1 STK17B
282	GO:0019439 [6]: aromatic compound catabolism	1	1	97	25	12156	-2.82	0	1.67	1.01	MAOA
283	GO:0042035 [7]: regulation of cytokine biosynthesis	1	1	97	25	12156	-2.82	0	1.67	1.01	INHBA
284	GO:0042446 [6]: hormone biosynthesis	1	1	97	25	12156	-2.82	0	1.67	1.01	RODH
285	GO:0044272 [6]: sulfur compound biosynthesis	1	1	97	25	12156	-2.82	0	1.67	1.01	SLC35D1
286	GO:0051248 [6]: negative regulation of protein metabolism	1	1	97	25	12156	-2.82	0	1.67	1.01	INHBA
287	GO:0051276 [6]: chromosome organization and biogenesis	3	3	95	234	11947	-2.83	0	1.23	0.77	MORF4L1 SATB1 TWIST1
288	GO:0030001 [7]: metal ion transport	1	1	97	343	11838	-2.84	0	0.06	0.04	KCNMB4
289	GO:0042113 [7]: B-cell activation	1	1	97	26	12155	-2.85	0	1.64	0.99	INHBA
290	GO:0007498 [3]: mesoderm development	1	1	97	26	12155	-2.85	0	1.64	0.99	INHBA
291	GO:0051244 [4]: regulation of cellular physiological process	5	5	93	562	11619	-2.85	0	0.74	0.45	IGFBP3 INHBA RBM9 STK17B TGFB1
292	GO:0016064 [6]: humoral defense mechanism (sensu Vertebrata)	2	2	96	117	12064	-2.85	0	1.4	0.89	DAF SERPING1
293	GO:0009059 [5]: macromolecule biosynthesis	5	5	93	588	11593	-2.87	0	0.66	0.41	EIF2C2 GLT8D2 INHBA MRPS6 SLC35D1
294	GO:0001817 [6]: regulation of cytokine production	1	1	97	27	12154	-2.88	0	1.6	0.97	INHBA
295	GO:0012502 [7]: induction of programmed cell death	2	2	96	121	12060	-2.88	0	1.36	0.86	INHBA STK17B
296	GO:0006917 [8]: induction of apoptosis	2	2	96	121	12060	-2.88	0	1.36	0.86	INHBA STK17B
297	GO:0006259 [5]: DNA metabolism	3	3	95	535	11646	-2.89	0	0.21	0.13	CTGF MORF4L1 SATB1
298	GO:0005975 [5]: carbohydrate metabolism	4	4	94	404	11777	-2.9	0	0.89	0.55	B4GALT4 FBLN1 GLT8D2 SLC35D1
299	GO:0009582 [6]: detection of abiotic stimulus	2	2	96	123	12058	-2.9	0	1.33	0.84	KCNMB4 MITF
300	GO:0042089 [6]: cytokine biosynthesis	1	1	97	28	12153	-2.9	0	1.57	0.96	INHBA
301	GO:0042107 [5]: cytokine metabolism	1	1	97	28	12153	-2.9	0	1.57	0.96	INHBA
302	GO:0051249 [6]: regulation of lymphocyte activation	1	1	97	28	12153	-2.9	0	1.57	0.96	INHBA
303	GO:0006412 [6]: protein biosynthesis	3	3	95	528	11653	-2.9	0	0.22	0.13	EIF2C2 INHBA MRPS6
304	GO:0030203 [7]: glycosaminoglycan metabolism	1	1	97	29	12152	-2.93	0	1.54	0.96	SLC35D1
305	GO:0048511 [3]: rhythmic process	1	1	97	29	12152	-2.93	0	1.54	0.96	INHBA
306	GO:0051242 [5]: positive regulation of cellular physiological process	3	3	95	258	11923	-2.93	0	1.06	0.67	IGFBP3 INHBA STK17B
307	GO:0044255 [5]: cellular lipid metabolism	2	2	96	427	11754	-2.93	0	0.15	0.1	B4GALT4 RODH
308	GO:0007010 [6]: cytoskeleton organization and biogenesis	1	1	97	325	11856	-2.94	0	0.07	0.04	LIMK1
309	GO:0006605 [7]: protein targeting	2	2	96	129	12052	-2.95	0	1.27	0.81	AKAP12 LTBP2
310	GO:0006022 [6]: aminoglycan metabolism	1	1	97	30	12151	-2.95	0	1.51	0.94	SLC35D1
311	GO:0006767 [6]: water-soluble vitamin metabolism	1	1	97	30	12151	-2.95	0	1.51	0.94	C9orf95
312	GO:0043086 [4]: negative regulation of enzyme activity	1	1	97	31	12150	-2.97	0	1.49	0.93	LATS2
313	GO:0050865 [5]: regulation of cell activation	1	1	97	31	12150	-2.97	0	1.49	0.93	INHBA
314	GO:0001816 [5]: cytokine production	1	1	97	31	12150	-2.97	0	1.49	0.93	INHBA
315	GO:0008104 [4]: protein localization	4	4	94	488	11693	-2.98	0	0.59	0.37	AKAP12 KDELR3 LTBP2 TICAM2
316	GO:0015031 [5]: protein transport	4	4	94	473	11708	-2.98	0	0.63	0.39	AKAP12 KDELR3 LTBP2 TICAM2
317	GO:0045184 [5]: establishment of protein localization	4	4	94	475	11706	-2.98	0	0.63	0.39	AKAP12 KDELR3 LTBP2 TICAM2
318	GO:0030098 [4]: lymphocyte differentiation	1	1	97	32	12149	-3	0	1.46	0.91	INHBA
319	GO:0008643 [5]: carbohydrate transport	1	1	97	32	12149	-3	0	1.46	0.91	SLC35D1
320	GO:0000075 [7]: cell cycle checkpoint	1	1	97	33	12148	-3.03	0	1.43	0.9	CHES1
321	GO:0006405 [7]: RNA-nucleus export	1	1	97	33	12148	-3.03	0	1.43	0.9	FLJ11196
322	GO:0016192 [5]: vesicle-mediated transport	3	3	95	296	11885	-3.03	0	0.85	0.53	PSCD1 PSCD3 SEC31L1
323	GO:0015698 [7]: inorganic anion transport	2	2	96	143	12038	-3.05	0	1.13	0.72	COL5A3 COL8A2
324	GO:0050657 [6]: nucleic acid transport	1	1	97	34	12147	-3.05	0	1.41	0.89	FLJ11196
325	GO:0050658 [6]: RNA transport	1	1	97	34	12147	-3.05	0	1.41	0.89	FLJ11196
326	GO:0051236 [5]: establishment of RNA localization	1	1	97	34	12147	-3.05	0	1.41	0.89	FLJ11196
327	GO:0006403 [4]: RNA localization	1	1	97	34	12147	-3.05	0	1.41	0.89	FLJ11196
328	GO:0016070 [5]: RNA metabolism	3	3	95	448	11733	-3.06	0	0.35	0.22	FLJ11196 RBM9 RRAGC
329	GO:0006886 [6]: intracellular protein transport	3	3	95	311	11870	-3.07	0	0.78	0.47	AKAP12 LTBP2 TICAM2
330	GO:0006366 [8]: transcription from Pol II promoter	3	3	95	427	11754	-3.08	0	0.4	0.26	FOSL2 PRDM1 TWIST1
331	GO:0051093 [4]: negative regulation of development	1	1	97	36	12145	-3.08	0	1.36	0.86	INHBA
332	GO:0043119 [4]: positive regulation of physiological process	3	3	95	334	11847	-3.1	0	0.68	0.41	IGFBP3 INHBA STK17B
333	GO:0007254 [8]: JNK cascade	1	1	97	37	12144	-3.1	0	1.34	0.84	SH2D3C
334	GO:0015672 [7]: monovalent inorganic cation transport	1	1	97	290	11891	-3.1	0	0.1	0.06	KCNMB4
335	GO:0006118 [6]: electron transport	3	3	95	352	11829	-3.1	0	0.61	0.39	CYP2U1 MAOA NRP2
336	GO:0051168 [7]: nuclear export	1	1	97	38	12143	-3.12	0	1.31	0.84	FLJ11196
337	GO:0000079 [5]: regulation of cyclin dependent protein kinase activity	1	1	97	38	12143	-3.12	0	1.31	0.84	LATS2
338	GO:0007548 [3]: sex differentiation	1	1	97	38	12143	-3.12	0	1.31	0.84	INHBA
339	GO:0006396 [6]: RNA processing	2	2	96	366	11815	-3.12	0	0.23	0.13	FLJ11196 RRAGC
340	GO:0006959 [5]: humoral immune response	2	2	96	161	12020	-3.13	0	0.98	0.61	DAF SERPING1
341	GO:0000280 [7]: nuclear division	2	2	96	164	12017	-3.14	0	0.96	0.6	LATS2 SC65
342	GO:0044264 [6]: cellular polysaccharide metabolism	1	1	97	39	12142	-3.14	0	1.29	0.82	FBLN1
343	GO:0015931 [5]: nucleobase, nucleoside, nucleotide and nucleic acid transport	1	1	97	41	12140	-3.17	0	1.25	0.79	FLJ11196
344	GO:0000279 [6]: M phase	2	2	96	172	12009	-3.18	0	0.9	0.56	LATS2 SC65
345	GO:0006820 [6]: anion transport	2	2	96	172	12009	-3.18	0	0.9	0.56	COL5A3 COL8A2
346	GO:0005976 [5]: polysaccharide metabolism	1	1	97	42	12139	-3.18	0	1.23	0.78	FBLN1
347	GO:0050790 [3]: regulation of enzyme activity	2	2	96	180	12001	-3.2	0	0.85	0.53	GADD45B LATS2
348	GO:0045860 [5]: positive regulation of protein kinase activity	1	1	97	43	12138	-3.21	0	1.21	0.77	GADD45B
349	GO:0006766 [5]: vitamin metabolism	1	1	97	43	12138	-3.21	0	1.21	0.77	C9orf95
350	GO:0006576 [6]: biogenic amine metabolism	1	1	97	44	12137	-3.21	0	1.19	0.76	MAOA
351	GO:0006805 [5]: xenobiotic metabolism	1	1	97	44	12137	-3.21	0	1.19	0.76	MAOA
352	GO:0007126 [8]: meiosis	1	1	97	44	12137	-3.21	0	1.19	0.76	SC65
353	GO:0006519 [5]: amino acid and derivative metabolism	1	1	97	264	11917	-3.22	0	0.12	0.08	MAOA
354	GO:0000086 [7]: G2/M transition of mitotic cell cycle	1	1	97	45	12136	-3.23	0	1.18	0.75	LATS2
355	GO:0000278 [6]: mitotic cell cycle	2	2	96	194	11987	-3.24	0	0.76	0.47	CHES1 LATS2
356	GO:0006325 [7]: establishment and/or maintenance of chromatin architecture	2	2	96	194	11987	-3.24	0	0.76	0.47	MORF4L1 SATB1
357	GO:0006954 [5]: inflammatory response	2	2	96	194	11987	-3.24	0	0.76	0.47	TICAM2 TNFAIP6
358	GO:0042127 [5]: regulation of cell proliferation	1	1	97	259	11922	-3.24	0	0.13	0.08	RBM9
359	GO:0009308 [5]: amine metabolism	2	2	96	309	11872	-3.24	0	0.34	0.21	MAOA SLC35D1
360	GO:0009410 [7]: response to xenobiotic stimulus	1	1	97	47	12134	-3.25	0	1.14	0.72	MAOA
361	GO:0006323 [6]: DNA packaging	2	2	96	202	11979	-3.26	0	0.72	0.43	MORF4L1 SATB1
362	GO:0001525 [6]: angiogenesis	1	1	97	48	12133	-3.27	0	1.12	0.71	NRP2
363	GO:0009719 [4]: response to endogenous stimulus	2	2	96	212	11969	-3.27	0	0.67	0.41	CHES1 LATS2
364	GO:0051243 [5]: negative regulation of cellular physiological process	2	2	96	263	11918	-3.29	0	0.46	0.3	INHBA TGFB1
365	GO:0019226 [5]: transmission of nerve impulse	2	2	96	254	11927	-3.29	0	0.5	0.32	KCNMB4 MAOA
366	GO:0044262 [6]: cellular carbohydrate metabolism	2	2	96	256	11925	-3.29	0	0.49	0.32	FBLN1 SLC35D1
367	GO:0048514 [5]: blood vessel morphogenesis	1	1	97	50	12131	-3.29	0	1.09	0.69	NRP2
368	GO:0001568 [4]: blood vessel development	1	1	97	50	12131	-3.29	0	1.09	0.69	NRP2
369	GO:0006575 [6]: amino acid derivative metabolism	1	1	97	50	12131	-3.29	0	1.09	0.69	MAOA
370	GO:0007268 [6]: synaptic transmission	2	2	96	247	11934	-3.3	0	0.52	0.33	KCNMB4 MAOA
371	GO:0006790 [5]: sulfur metabolism	1	1	97	51	12130	-3.3	0	1.07	0.68	SLC35D1
372	GO:0050876 [4]: reproductive physiological process	1	1	97	54	12127	-3.34	0	1.03	0.65	INHBA
373	GO:0050776 [5]: regulation of immune response	1	1	97	56	12125	-3.36	0	1	0.62	INHBA
374	GO:0000082 [7]: G1/S transition of mitotic cell cycle	1	1	97	56	12125	-3.36	0	1	0.62	LATS2
375	GO:0007050 [7]: cell cycle arrest	1	1	97	59	12122	-3.38	0	0.96	0.6	INHBA
376	GO:0006694 [7]: steroid biosynthesis	1	1	97	61	12120	-3.4	0	0.94	0.58	RODH
377	GO:0006066 [5]: alcohol metabolism	1	1	97	219	11962	-3.4	0	0.18	0.12	MAOA
378	GO:0006457 [7]: protein folding	1	1	97	216	11965	-3.4	0	0.19	0.12	FKBP10
379	GO:0048193 [6]: Golgi vesicle transport	1	1	97	62	12119	-3.41	0	0.92	0.57	SEC31L1
380	GO:0008544 [7]: epidermis development	1	1	97	62	12119	-3.41	0	0.92	0.57	CTGF
381	GO:0051246 [5]: regulation of protein metabolism	1	1	97	67	12114	-3.45	0	0.87	0.53	INHBA
382	GO:0046649 [6]: lymphocyte activation	1	1	97	70	12111	-3.46	0	0.83	0.52	INHBA
383	GO:0007610 [2]: behavior	1	1	97	70	12111	-3.46	0	0.83	0.52	MAOA
384	GO:0006974 [5]: response to DNA damage stimulus	1	1	97	200	11981	-3.47	0	0.22	0.13	CHES1
385	GO:0008610 [6]: lipid biosynthesis	1	1	97	200	11981	-3.47	0	0.22	0.13	RODH
386	GO:0008380 [7]: RNA splicing	1	1	97	197	11984	-3.47	0	0.23	0.13	RRAGC
387	GO:0030097 [5]: hemopoiesis	1	1	97	71	12110	-3.47	0	0.82	0.51	INHBA
388	GO:0007398 [6]: ectoderm development	1	1	97	71	12110	-3.47	0	0.82	0.51	CTGF
389	GO:0009117 [6]: nucleotide metabolism	1	1	97	184	11997	-3.5	0	0.25	0.15	C9orf95
390	GO:0016042 [5]: lipid catabolism	1	1	97	82	12099	-3.52	0	0.72	0.43	RODH
391	GO:0043085 [4]: positive regulation of enzyme activity	1	1	97	85	12096	-3.53	0	0.69	0.41	GADD45B
392	GO:0045321 [5]: immune cell activation	1	1	97	86	12095	-3.54	0	0.69	0.41	INHBA
393	GO:0006968 [4]: cellular defense response	1	1	97	86	12095	-3.54	0	0.69	0.41	INHBA
394	GO:0006725 [5]: aromatic compound metabolism	1	1	97	89	12092	-3.55	0	0.66	0.41	MAOA
395	GO:0009108 [7]: coenzyme biosynthesis	1	1	97	89	12092	-3.55	0	0.66	0.41	C9orf95
396	GO:0016055 [6]: Wnt receptor signaling pathway	1	1	97	87	12094	-3.55	0	0.68	0.41	DKK3
397	GO:0001775 [4]: cell activation	1	1	97	87	12094	-3.55	0	0.68	0.41	INHBA
398	GO:0050954 [6]: sensory perception of mechanical stimulus	1	1	97	91	12090	-3.55	0	0.65	0.41	MITF
399	GO:0006916 [8]: anti-apoptosis	1	1	97	91	12090	-3.55	0	0.65	0.41	TGFB1
400	GO:0007605 [7]: perception of sound	1	1	97	91	12090	-3.55	0	0.65	0.41	MITF
401	GO:0051169 [6]: nuclear transport	1	1	97	94	12087	-3.56	0	0.63	0.39	FLJ11196
402	GO:0050982 [7]: detection of mechanical stimulus	1	1	97	92	12089	-3.56	0	0.64	0.4	MITF
403	GO:0006813 [8]: potassium ion transport	1	1	97	156	12025	-3.57	0	0.33	0.21	KCNMB4
404	GO:0016568 [8]: chromatin modification	1	1	97	99	12082	-3.57	0	0.59	0.37	MORF4L1
405	GO:0030036 [8]: actin cytoskeleton organization and biogenesis	1	1	97	100	12081	-3.58	0	0.59	0.37	LIMK1
406	GO:0006913 [6]: nucleocytoplasmic transport	1	1	97	101	12080	-3.58	0	0.58	0.37	FLJ11196
407	GO:0043066 [7]: negative regulation of apoptosis	1	1	97	102	12079	-3.58	0	0.57	0.37	TGFB1
408	GO:0006333 [8]: chromatin assembly or disassembly	1	1	97	102	12079	-3.58	0	0.57	0.37	MORF4L1
409	GO:0043069 [6]: negative regulation of programmed cell death	1	1	97	103	12078	-3.58	0	0.57	0.37	TGFB1
410	GO:0051188 [6]: cofactor biosynthesis	1	1	97	103	12078	-3.58	0	0.57	0.37	C9orf95
411	GO:0007517 [5]: muscle development	1	1	97	146	12035	-3.58	0	0.36	0.23	AEBP1
412	GO:0006417 [6]: regulation of protein biosynthesis	1	1	97	106	12075	-3.59	0	0.55	0.35	INHBA
413	GO:0051186 [5]: cofactor metabolism	1	1	97	143	12038	-3.59	0	0.38	0.24	C9orf95
414	GO:0045045 [5]: secretory pathway	1	1	97	139	12042	-3.59	0	0.39	0.26	SEC31L1
415	GO:0006936 [3]: muscle contraction	1	1	97	136	12045	-3.59	0	0.4	0.26	SSPN
416	GO:0030029 [7]: actin filament-based process	1	1	97	110	12071	-3.59	0	0.53	0.33	LIMK1
417	GO:0006643 [6]: membrane lipid metabolism	1	1	97	120	12061	-3.59	0	0.47	0.31	B4GALT4
418	GO:0000087 [7]: M phase of mitotic cell cycle	1	1	97	130	12051	-3.59	0	0.43	0.28	LATS2
419	GO:0007067 [8]: mitosis	1	1	97	128	12053	-3.59	0	0.44	0.28	LATS2
420	GO:0008202 [6]: steroid metabolism	1	1	97	128	12053	-3.59	0	0.44	0.28	RODH
421	GO:0009889 [5]: regulation of biosynthesis	1	1	97	113	12068	-3.6	0	0.51	0.33	INHBA
422	GO:0019941 [9]: modification-dependent protein catabolism	1	1	97	113	12068	-3.6	0	0.51	0.33	USP31
423	GO:0006511 [10]: ubiquitin-dependent protein catabolism	1	1	97	113	12068	-3.6	0	0.51	0.33	USP31
424	GO:0000910 [5]: cytokinesis	1	1	97	115	12066	-3.6	0	0.5	0.33	LATS2
425	GO:0006732 [6]: coenzyme metabolism	1	1	97	119	12062	-3.6	0	0.48	0.31	C9orf95
426	GO:0009165 [6]: nucleotide biosynthesis	1	1	97	132	12049	-3.6	0	0.42	0.28	C9orf95
