# Supplementary material for: Latent Factor Analysis to Discover Pathway-Associated Putative Segmental Aneuploidies in Human Cancers
Source: PLoS Comput Biol. 2010 Sep 2;6(9):e1000920. doi: 10.1371/journal.pcbi.1000920 (PMC2932681; doi:10.1371/journal.pcbi.1000920)
Supplement: Table S3 — Full gather analysis of gene ontology for each factor. (0.43 MB ZIP) [file pcbi.1000920.s008.zip › Factor_Gather_GO/factor48_GO_protein_kinase_Defense.txt]

#	Annotation	Total Genes With Ann	Your Genes (With Ann)	Your Genes (No Ann)	Genome (With Ann)	Genome (No Ann)	ln(Bayes factor)	neg ln(p value)	FE: neg ln(p value)	FE: neg ln(FDR)	Genes
1	GO:0007243 [6]: protein kinase cascade	10	10	80	242	11947	6.75	9.78	11.11	5.11	CASP1 CFLAR FYB FYN LATS2 MALT1 PLK2 SH2D3C SOCS1 STK17B
2	GO:0006952 [5]: defense response	18	18	72	820	11369	6.2	9.38	10.4	5.1	APOBEC3G BLNK CTSC FYB GBP2 HLA-C HLA-F IL6R IRF2 MALT1 NALP1 NCF2 OASL PDCD1LG1 PLA2G7 PSMB8 TNFAIP6 YY1
3	GO:0009607 [4]: response to biotic stimulus	19	19	71	939	11250	5.69	8.97	9.85	4.95	APOBEC3G BLNK CTSC FYB GBP2 HERPUD1 HLA-C HLA-F IL6R IRF2 MALT1 NALP1 NCF2 OASL PDCD1LG1 PLA2G7 PSMB8 TNFAIP6 YY1
4	GO:0006955 [4]: immune response	16	16	74	731	11458	5.09	8.53	9.28	4.67	APOBEC3G BLNK CTSC FYB GBP2 HLA-C HLA-F IL6R IRF2 NCF2 OASL PDCD1LG1 PLA2G7 PSMB8 TNFAIP6 YY1
5	GO:0043118 [4]: negative regulation of physiological process	11	11	79	408	11781	4.1	7.91	8.35	3.96	ANGPTL4 APBB2 CFLAR CTBP2 HSBP1 IRF2 MALT1 PPP1R9B PRDM1 RYBP TGFB1
6	GO:0050794 [3]: regulation of cellular process	15	15	75	777	11412	3.3	6.77	7.43	3.38	ANGPTL4 APBB2 CAMK2D CASP1 CFLAR CTBP2 HRIHFB2122 MALT1 NALP1 PLK2 PPP1R9B SMURF1 SOCS1 STK17B TGFB1
7	GO:0006465 [6]: signal peptide processing	2	2	88	3	12186	3.06	6.49	7.55	3.38	SEC11L3 SPCS3
8	GO:0000122 [9]: negative regulation of transcription from Pol II promoter	4	4	86	60	12129	2.28	5.55	6.7	2.79	HSBP1 IRF2 PRDM1 RYBP
9	GO:0009966 [4]: regulation of signal transduction	6	6	84	164	12025	2.14	5.43	6.48	2.79	CASP1 CFLAR MALT1 PLK2 SMURF1 SOCS1
10	GO:0007242 [5]: intracellular signaling cascade	16	16	74	975	11214	2.12	5.43	6.17	2.79	APBB2 BLNK CASP1 CFLAR FYB FYN JAK3 LATS2 MALT1 PLK2 RAB11A RASGEF1B RASSF5 SH2D3C SOCS1 STK17B
11	GO:0050896 [3]: response to stimulus	25	25	65	1919	10270	1.99	5.27	5.91	2.79	ANGPTL4 APOBEC3G BLNK CSNK1E CTSC EFEMP1 FYB GBP2 HERPUD1 HLA-C HLA-F IL6R IRF2 LACTB LATS2 MALT1 NALP1 NCF2 OASL PDCD1LG1 PLA2G7 PPP1R9B PSMB8 TNFAIP6 YY1
12	GO:0016049 [4]: cell growth	5	5	85	118	12071	1.82	5.1	6.18	2.79	APBB2 CAMK2D PPP1R9B SOCS1 TGFB1
13	GO:0008361 [5]: regulation of cell size	5	5	85	118	12071	1.82	5.1	6.18	2.79	APBB2 CAMK2D PPP1R9B SOCS1 TGFB1
14	GO:0006518 [5]: peptide metabolism	2	2	88	7	12182	1.81	5.1	6.29	2.79	SEC11L3 SPCS3
15	GO:0042981 [6]: regulation of apoptosis	7	7	83	243	11946	1.77	5.06	6.04	2.79	ANGPTL4 CASP1 CFLAR MALT1 NALP1 STK17B TGFB1
16	GO:0051244 [4]: regulation of cellular physiological process	11	11	79	556	11633	1.73	5	5.88	2.79	ANGPTL4 APBB2 CASP1 CFLAR CTBP2 HRIHFB2122 MALT1 NALP1 PPP1R9B STK17B TGFB1
17	GO:0043067 [5]: regulation of programmed cell death	7	7	83	245	11944	1.72	5	6	2.79	ANGPTL4 CASP1 CFLAR MALT1 NALP1 STK17B TGFB1
18	GO:0043123 [6]: positive regulation of I-kappaB kinase/NF-kappaB cascade	4	4	86	75	12114	1.53	4.78	5.93	2.79	CASP1 CFLAR MALT1 PLK2
19	GO:0051243 [5]: negative regulation of cellular physiological process	7	7	83	258	11931	1.46	4.74	5.72	2.79	ANGPTL4 APBB2 CFLAR CTBP2 MALT1 PPP1R9B TGFB1
20	GO:0043122 [5]: regulation of I-kappaB kinase/NF-kappaB cascade	4	4	86	78	12111	1.4	4.69	5.79	2.79	CASP1 CFLAR MALT1 PLK2
21	GO:0019883 [6]: antigen presentation, endogenous antigen	2	2	88	10	12179	1.22	4.51	5.7	2.79	HLA-C HLA-F
22	GO:0019885 [6]: antigen processing, endogenous antigen via MHC class I	2	2	88	10	12179	1.22	4.51	5.7	2.79	HLA-C HLA-F
23	GO:0045892 [8]: negative regulation of transcription, DNA-dependent	4	4	86	84	12105	1.15	4.47	5.54	2.77	HSBP1 IRF2 PRDM1 RYBP
24	GO:0044267 [6]: cellular protein metabolism	31	31	59	2756	9433	1.15	4.47	4.93	2.77	APBB2 CAMK2D CASP1 CBL CFLAR CSNK1E CTSC DNAJB9 FNBP1 FYB FYN HERPUD1 HRIHFB2122 JAK3 LATS2 LOX MALT1 MMP14 OASL PLK2 PRSS8 PSMB8 RKHD1 SEC11L3 SMURF1 SOCS1 SPCS3 STK17B SYVN1 TPP1 TRAPPC4
25	GO:0009967 [5]: positive regulation of signal transduction	4	4	86	86	12103	1.08	4.35	5.46	2.77	CASP1 CFLAR MALT1 PLK2
26	GO:0019538 [5]: protein metabolism	31	31	59	2777	9412	1.04	4.35	4.82	2.7	APBB2 CAMK2D CASP1 CBL CFLAR CSNK1E CTSC DNAJB9 FNBP1 FYB FYN HERPUD1 HRIHFB2122 JAK3 LATS2 LOX MALT1 MMP14 OASL PLK2 PRSS8 PSMB8 RKHD1 SEC11L3 SMURF1 SOCS1 SPCS3 STK17B SYVN1 TPP1 TRAPPC4
27	GO:0001558 [4]: regulation of cell growth	4	4	86	91	12098	0.9	4.21	5.26	2.77	APBB2 CAMK2D PPP1R9B SOCS1
28	GO:0040007 [3]: growth	5	5	85	149	12040	0.9	4.21	5.22	2.77	APBB2 CAMK2D PPP1R9B SOCS1 TGFB1
29	GO:0044260 [5]: cellular macromolecule metabolism	32	32	58	2954	9235	0.78	4.1	4.52	2.51	APBB2 CAMK2D CASP1 CBL CFLAR CSNK1E CTSC DNAJB9 FNBP1 FYB FYN HERPUD1 HRIHFB2122 JAK3 LATS2 LOX MALT1 MAT2B MMP14 OASL PLK2 PRSS8 PSMB8 RKHD1 SEC11L3 SMURF1 SOCS1 SPCS3 STK17B SYVN1 TPP1 TRAPPC4
30	GO:0000902 [4]: cellular morphogenesis	5	5	85	157	12032	0.69	4.01	5	2.77	APBB2 CAMK2D PPP1R9B SOCS1 TGFB1
31	GO:0040008 [4]: regulation of growth	4	4	86	99	12090	0.62	3.96	4.98	2.77	APBB2 CAMK2D PPP1R9B SOCS1
32	GO:0043066 [7]: negative regulation of apoptosis	4	4	86	99	12090	0.62	3.96	4.98	2.77	ANGPTL4 CFLAR MALT1 TGFB1
33	GO:0043069 [6]: negative regulation of programmed cell death	4	4	86	100	12089	0.58	3.91	4.95	2.77	ANGPTL4 CFLAR MALT1 TGFB1
34	GO:0006464 [7]: protein modification	19	19	71	1490	10699	0.54	3.87	4.41	2.48	CAMK2D CBL CSNK1E FYB FYN HERPUD1 HRIHFB2122 JAK3 LATS2 LOX OASL PLK2 RKHD1 SEC11L3 SMURF1 SOCS1 SPCS3 STK17B SYVN1
35	GO:0044257 [7]: cellular protein catabolism	10	10	80	574	11615	0.49	3.82	4.58	2.55	CASP1 CFLAR CTSC MALT1 MMP14 PRSS8 PSMB8 SEC11L3 SMURF1 TPP1
36	GO:0006508 [8]: proteolysis and peptidolysis	10	10	80	574	11615	0.49	3.82	4.58	2.55	CASP1 CFLAR CTSC MALT1 MMP14 PRSS8 PSMB8 SEC11L3 SMURF1 TPP1
37	GO:0007249 [7]: I-kappaB kinase/NF-kappaB cascade	4	4	86	105	12084	0.43	3.77	4.78	2.7	CASP1 CFLAR MALT1 PLK2
38	GO:0030047 [8]: actin modification	1	1	89	0	12189	0.41	3.77	4.92	2.77	HRIHFB2122
39	GO:0030510 [6]: regulation of BMP signaling pathway	1	1	89	0	12189	0.41	3.77	4.92	2.77	SMURF1
40	GO:0030512 [6]: negative regulation of transforming growth factor beta receptor signaling pathway	1	1	89	0	12189	0.41	3.77	4.92	2.77	SMURF1
41	GO:0030514 [7]: negative regulation of BMP signaling pathway	1	1	89	0	12189	0.41	3.77	4.92	2.77	SMURF1
42	GO:0045212 [7]: neurotransmitter receptor biosynthesis	1	1	89	0	12189	0.41	3.77	4.92	2.77	TRAPPC4
43	GO:0045213 [7]: neurotransmitter receptor metabolism	1	1	89	0	12189	0.41	3.77	4.92	2.77	TRAPPC4
44	GO:0045226 [7]: extracellular polysaccharide biosynthesis	1	1	89	0	12189	0.41	3.77	4.92	2.77	MAT2B
45	GO:0045869 [6]: negative regulation of retroviral genome replication	1	1	89	0	12189	0.41	3.77	4.92	2.77	APOBEC3G
46	GO:0046379 [7]: extracellular polysaccharide metabolism	1	1	89	0	12189	0.41	3.77	4.92	2.77	MAT2B
47	GO:0046500 [6]: S-adenosylmethionine metabolism	1	1	89	0	12189	0.41	3.77	4.92	2.77	MAT2B
48	GO:0048227 [7]: plasma membrane to endosome transport	1	1	89	0	12189	0.41	3.77	4.92	2.77	RAB11A
49	GO:0051004 [4]: regulation of lipoprotein lipase activity	1	1	89	0	12189	0.41	3.77	4.92	2.77	ANGPTL4
50	GO:0051005 [5]: negative regulation of lipoprotein lipase activity	1	1	89	0	12189	0.41	3.77	4.92	2.77	ANGPTL4
51	GO:0001560 [5]: regulation of cell growth by extracellular stimulus	1	1	89	0	12189	0.41	3.77	4.92	2.77	PPP1R9B
52	GO:0006556 [6]: S-adenosylmethionine biosynthesis	1	1	89	0	12189	0.41	3.77	4.92	2.77	MAT2B
53	GO:0007587 [5]: sugar utilization	1	1	89	0	12189	0.41	3.77	4.92	2.77	SLC5A1
54	GO:0030163 [6]: protein catabolism	10	10	80	589	11600	0.35	3.65	4.42	2.48	CASP1 CFLAR CTSC MALT1 MMP14 PRSS8 PSMB8 SEC11L3 SMURF1 TPP1
55	GO:0009991 [4]: response to extracellular stimulus	2	2	88	17	12172	0.31	3.65	4.78	2.7	ANGPTL4 PPP1R9B
56	GO:0043285 [5]: biopolymer catabolism	10	10	80	596	11593	0.28	3.6	4.34	2.48	CASP1 CFLAR CTSC MALT1 MMP14 PRSS8 PSMB8 SEC11L3 SMURF1 TPP1
57	GO:0044238 [4]: primary metabolism	56	56	34	6230	5959	0.17	3.5	3.79	2.14	ANGPTL4 APBB2 APOBEC3G ATP6V1B2 C20orf100 CAMK2D CASP1 CBL CFLAR CNOT6L CREBL2 CSNK1E CTBP2 CTSC DNAJB9 FDX1 FNBP1 FYB FYN GM2A HERPUD1 HES1 HMG2L1 HRIHFB2122 HSBP1 IFIH1 IRF2 JAK3 LATS2 LOC254531 LOX MALT1 MAT2B MGC21874 MLL MMP14 OASL OSBPL3 PLA2G7 PLK2 PPP1R9B PRDM1 PRSS8 PSMB8 RKHD1 RYBP SEC11L3 SMURF1 SOCS1 SPCS3 STK17B SYVN1 TGFB1I4 TPP1 TRAPPC4 YY1
58	GO:0019079 [4]: viral genome replication	2	2	88	19	12170	0.12	3.45	4.59	2.55	APOBEC3G CTBP2
59	GO:0043170 [4]: macromolecule metabolism	32	32	58	3114	9075	0.11	3.45	3.77	2.14	APBB2 CAMK2D CASP1 CBL CFLAR CSNK1E CTSC DNAJB9 FNBP1 FYB FYN HERPUD1 HRIHFB2122 JAK3 LATS2 LOX MALT1 MAT2B MMP14 OASL PLK2 PRSS8 PSMB8 RKHD1 SEC11L3 SMURF1 SOCS1 SPCS3 STK17B SYVN1 TPP1 TRAPPC4
60	GO:0009968 [5]: negative regulation of signal transduction	2	2	88	20	12169	0.03	0	4.5	2.5	SMURF1 SOCS1
61	GO:0016481 [7]: negative regulation of transcription	4	4	86	120	12069	0.02	0	4.34	2.48	HSBP1 IRF2 PRDM1 RYBP
62	GO:0016485 [8]: protein processing	2	2	88	21	12168	-0.05	0	4.41	2.48	SEC11L3 SPCS3
63	GO:0030308 [5]: negative regulation of cell growth	2	2	88	22	12167	-0.13	0	4.33	2.48	APBB2 PPP1R9B
64	GO:0045792 [6]: negative regulation of cell size	2	2	88	22	12167	-0.13	0	4.33	2.48	APBB2 PPP1R9B
65	GO:0045934 [6]: negative regulation of nucleobase, nucleoside, nucleotide and nucleic acid metabolism	4	4	86	128	12061	-0.17	0	4.13	2.4	HSBP1 IRF2 PRDM1 RYBP
66	GO:0045926 [5]: negative regulation of growth	2	2	88	23	12166	-0.2	0	4.25	2.48	APBB2 PPP1R9B
67	GO:0050789 [2]: regulation of biological process	29	29	61	2838	9351	-0.25	0	3.39	1.99	ANGPTL4 APBB2 APOBEC3G C20orf100 CAMK2D CASP1 CFLAR CNOT6L CTBP2 HES1 HMG2L1 HRIHFB2122 HSBP1 IRF2 LATS2 MALT1 MGC21874 MLL NALP1 PLK2 PPP1R9B PRDM1 RYBP SMURF1 SOCS1 STK17B TGFB1 TGFB1I4 YY1
68	GO:0042787 [10]: protein ubiquitination during ubiquitin-dependent protein catabolism	1	1	89	1	12188	-0.27	0	4.23	2.48	SMURF1
69	GO:0043112 [7]: receptor metabolism	1	1	89	1	12188	-0.27	0	4.23	2.48	TRAPPC4
70	GO:0045071 [5]: negative regulation of viral genome replication	1	1	89	1	12188	-0.27	0	4.23	2.48	APOBEC3G
71	GO:0045091 [5]: regulation of retroviral genome replication	1	1	89	1	12188	-0.27	0	4.23	2.48	APOBEC3G
72	GO:0046677 [8]: response to antibiotic	1	1	89	1	12188	-0.27	0	4.23	2.48	LACTB
73	GO:0007612 [4]: learning	1	1	89	1	12188	-0.27	0	4.23	2.48	FYN
74	GO:0009267 [5]: cellular response to starvation	1	1	89	1	12188	-0.27	0	4.23	2.48	ANGPTL4
75	GO:0044265 [6]: cellular macromolecule catabolism	10	10	80	685	11504	-0.49	0	3.49	2.07	CASP1 CFLAR CTSC MALT1 MMP14 PRSS8 PSMB8 SEC11L3 SMURF1 TPP1
76	GO:0009056 [4]: catabolism	12	12	78	897	11292	-0.5	0	3.41	2.01	CASP1 CFLAR CTSC GM2A MALT1 MMP14 PLA2G7 PRSS8 PSMB8 SEC11L3 SMURF1 TPP1
77	GO:0019058 [3]: viral infectious cycle	2	2	88	28	12161	-0.54	0	3.9	2.19	APOBEC3G CTBP2
78	GO:0007179 [8]: transforming growth factor beta receptor signaling pathway	2	2	88	28	12161	-0.54	0	3.9	2.19	SMURF1 TGFB1
79	GO:0008152 [3]: metabolism	59	59	31	6906	5283	-0.61	0	2.91	1.74	ANGPTL4 APBB2 APOBEC3G ATP6V1B2 C20orf100 CAMK2D CASP1 CBL CFLAR CNOT6L CREBL2 CSNK1E CTBP2 CTSC CYBASC3 DNAJB9 FDX1 FNBP1 FYB FYN GM2A HERPUD1 HES1 HMG2L1 HRIHFB2122 HSBP1 IFIH1 IRF2 JAK3 KIAA0934 LATS2 LOC254531 LOX MALT1 MAT2B MGC21874 MLL MMP14 NCF2 OASL OSBPL3 PLA2G7 PLK2 PPP1R9B PRDM1 PRSS8 PSMB8 RKHD1 RYBP SEC11L3 SMURF1 SOCS1 SPCS3 STK17B SYVN1 TGFB1I4 TPP1 TRAPPC4 YY1
80	GO:0009057 [5]: macromolecule catabolism	10	10	80	700	11489	-0.61	0	3.36	1.98	CASP1 CFLAR CTSC MALT1 MMP14 PRSS8 PSMB8 SEC11L3 SMURF1 TPP1
81	GO:0009653 [3]: morphogenesis	14	14	76	1136	11053	-0.61	0	3.22	1.88	ANGPTL4 APBB2 BLNK CALML4 CAMK2D ENAH HES1 JAK3 PPP1R9B SMURF1 SOCS1 TGFB1 TPP1 TRAPPC4
82	GO:0006357 [8]: regulation of transcription from Pol II promoter	5	5	85	226	11963	-0.61	0	3.6	2.07	HSBP1 IRF2 PRDM1 RYBP YY1
83	GO:0044237 [4]: cellular metabolism	56	56	34	6509	5680	-0.64	0	2.85	1.73	APBB2 APOBEC3G ATP6V1B2 C20orf100 CAMK2D CASP1 CBL CFLAR CNOT6L CREBL2 CSNK1E CTBP2 CTSC CYBASC3 DNAJB9 FDX1 FNBP1 FYB FYN GM2A HERPUD1 HES1 HMG2L1 HRIHFB2122 HSBP1 IFIH1 IRF2 JAK3 LATS2 LOC254531 LOX MALT1 MAT2B MGC21874 MLL MMP14 NCF2 OASL OSBPL3 PLK2 PPP1R9B PRDM1 PRSS8 PSMB8 RKHD1 RYBP SEC11L3 SMURF1 SOCS1 SPCS3 STK17B SYVN1 TGFB1I4 TPP1 TRAPPC4 YY1
84	GO:0030333 [5]: antigen processing	2	2	88	30	12159	-0.65	0	3.78	2.14	HLA-C HLA-F
85	GO:0043086 [4]: negative regulation of enzyme activity	2	2	88	30	12159	-0.65	0	3.78	2.14	ANGPTL4 LATS2
86	GO:0050793 [3]: regulation of development	4	4	86	151	12038	-0.66	0	3.61	2.07	APBB2 CAMK2D PPP1R9B SOCS1
87	GO:0019377 [8]: glycolipid catabolism	1	1	89	2	12187	-0.67	0	3.82	2.14	GM2A
88	GO:0045090 [5]: retroviral genome replication	1	1	89	2	12187	-0.67	0	3.82	2.14	APOBEC3G
89	GO:0009892 [5]: negative regulation of metabolism	4	4	86	152	12037	-0.68	0	3.59	2.07	HSBP1 IRF2 PRDM1 RYBP
90	GO:0044248 [5]: cellular catabolism	11	11	79	824	11365	-0.72	0	3.19	1.88	CASP1 CFLAR CTSC GM2A MALT1 MMP14 PRSS8 PSMB8 SEC11L3 SMURF1 TPP1
91	GO:0006366 [8]: transcription from Pol II promoter	7	7	83	423	11766	-0.81	0	3.26	1.91	HSBP1 IRF2 MLL PRDM1 RYBP TGFB1I4 YY1
92	GO:0006916 [8]: anti-apoptosis	3	3	87	89	12100	-0.83	0	3.51	2.07	CFLAR MALT1 TGFB1
93	GO:0016310 [7]: phosphorylation	9	9	81	628	11561	-0.84	0	3.14	1.88	ATP6V1B2 CAMK2D CSNK1E FYB FYN JAK3 LATS2 PLK2 STK17B
94	GO:0007166 [5]: cell surface receptor linked signal transduction	5	5	85	1416	10773	-0.86	0	0.02	0.01	CBL IL6R PDCD1LG1 SMURF1 TGFB1
95	GO:0006468 [8]: protein amino acid phosphorylation	8	8	82	529	11660	-0.87	0	3.15	1.88	CAMK2D CSNK1E FYB FYN JAK3 LATS2 PLK2 STK17B
96	GO:0006915 [6]: apoptosis	7	7	83	433	11756	-0.91	0	3.16	1.88	ANGPTL4 CASP1 CFLAR MALT1 NALP1 STK17B TGFB1
97	GO:0012501 [5]: programmed cell death	7	7	83	435	11754	-0.91	0	3.14	1.88	ANGPTL4 CASP1 CFLAR MALT1 NALP1 STK17B TGFB1
98	GO:0051093 [4]: negative regulation of development	2	2	88	35	12154	-0.91	0	3.51	2.07	APBB2 PPP1R9B
99	GO:0007178 [7]: transmembrane receptor protein serine/threonine kinase signaling pathway	2	2	88	35	12154	-0.91	0	3.51	2.07	SMURF1 TGFB1
100	GO:0007165 [4]: signal transduction	27	27	63	2799	9390	-0.94	0	2.58	1.57	APBB2 BLNK CASP1 CBL CFLAR CREBL2 CSNK1E FYB FYN IL6R JAK3 LATS2 MALT1 PDCD1LG1 PLK2 PPP1R9B PPP2R5C RAB11A RASGEF1B RASSF5 SH2D3C SMURF1 SOCS1 STK17B TGFB1 TNFAIP6 ZYX
101	GO:0016358 [6]: dendrite morphogenesis	1	1	89	3	12186	-0.95	0	3.54	2.07	TRAPPC4
102	GO:0030044 [7]: actin filament stabilization	1	1	89	3	12186	-0.95	0	3.54	2.07	HRIHFB2122
103	GO:0030509 [9]: BMP signaling pathway	1	1	89	3	12186	-0.95	0	3.54	2.07	SMURF1
104	GO:0042594 [5]: response to starvation	1	1	89	3	12186	-0.95	0	3.54	2.07	ANGPTL4
105	GO:0045736 [6]: negative regulation of cyclin dependent protein kinase activity	1	1	89	3	12186	-0.95	0	3.54	2.07	LATS2
106	GO:0045749 [9]: negative regulation of S phase of mitotic cell cycle	1	1	89	3	12186	-0.95	0	3.54	2.07	APBB2
107	GO:0045766 [8]: positive regulation of angiogenesis	1	1	89	3	12186	-0.95	0	3.54	2.07	ANGPTL4
108	GO:0045834 [6]: positive regulation of lipid metabolism	1	1	89	3	12186	-0.95	0	3.54	2.07	ANGPTL4
109	GO:0045930 [8]: negative regulation of mitotic cell cycle	1	1	89	3	12186	-0.95	0	3.54	2.07	APBB2
110	GO:0046426 [6]: negative regulation of JAK-STAT cascade	1	1	89	3	12186	-0.95	0	3.54	2.07	SOCS1
111	GO:0051016 [8]: barbed-end actin filament capping	1	1	89	3	12186	-0.95	0	3.54	2.07	HRIHFB2122
112	GO:0007154 [3]: cell communication	32	32	58	3443	8746	-0.95	0	2.52	1.54	ANGPTL4 APBB2 BLNK C1orf38 CASP1 CBL CFLAR COL5A3 CREBL2 CSNK1E FYB FYN IL6R JAK3 LATS2 MALT1 PDCD1LG1 PDZK3 PLK2 PPP1R9B PPP2R5C RAB11A RASGEF1B RASSF5 SH2D3C SMURF1 SOCS1 STK17B TGFB1 TNFAIP6 TRAPPC4 ZYX
113	GO:0016032 [2]: viral life cycle	2	2	88	37	12152	-1	0	3.41	2.01	APOBEC3G CTBP2
114	GO:0050875 [3]: cellular physiological process	73	73	17	9022	3167	-1.02	0	2.58	1.57	ANGPTL4 APBB2 APOBEC3G ATP6V1B2 BLNK C20orf100 CAMK2D CASP1 CBL CFLAR CNOT6L COL4A5 COL5A3 CREBL2 CSNK1E CTBP2 CTSC CYBASC3 DAB2 DNAJB9 EPN2 FDX1 FNBP1 FTL FYB FYN GM2A HERPUD1 HES1 HMG2L1 HRIHFB2122 HSBP1 IFIH1 IL6R IRF2 JAK3 LATS2 LOC254531 LOX MALT1 MAT2B MGC21874 MLL MMP14 NALP1 NCF2 OASL OSBPL3 PDCD1LG1 PLK2 PPP1R9B PRDM1 PRSS8 PSMB8 RAB11A RASGEF1B RASSF5 RKHD1 RYBP SEC11L3 SLC5A1 SLC9A9 SM…
115	GO:0050874 [3]: organismal physiological process	19	19	71	1825	10364	-1.04	0	2.6	1.58	APOBEC3G BLNK CTSC EFEMP1 FYB GBP2 HLA-C HLA-F IL6R IRF2 NCF2 OASL PDCD1LG1 PLA2G7 PSMB8 SLC5A1 TNFAIP6 TRAPPC4 YY1
116	GO:0050790 [3]: regulation of enzyme activity	4	4	86	178	12011	-1.12	0	3.11	1.86	ANGPTL4 LATS2 MALT1 NALP1
117	GO:0008219 [4]: cell death	7	7	83	463	11726	-1.15	0	2.87	1.74	ANGPTL4 CASP1 CFLAR MALT1 NALP1 STK17B TGFB1
118	GO:0017015 [5]: regulation of transforming growth factor beta receptor signaling pathway	1	1	89	4	12185	-1.17	0	3.32	1.96	SMURF1
119	GO:0008333 [7]: endosome to lysosome transport	1	1	89	4	12185	-1.17	0	3.32	1.96	HMG2L1
120	GO:0016265 [3]: death	7	7	83	467	11722	-1.18	0	2.83	1.72	ANGPTL4 CASP1 CFLAR MALT1 NALP1 STK17B TGFB1
121	GO:0019882 [5]: antigen presentation	2	2	88	43	12146	-1.25	0	3.15	1.88	HLA-C HLA-F
122	GO:0008283 [4]: cell proliferation	12	12	78	1046	11143	-1.3	0	2.47	1.51	APBB2 CTBP2 DAB2 IL6R IRF2 LATS2 PDCD1LG1 PLK2 PPP1R9B RASGEF1B RASSF5 TGFB1
123	GO:0015988 [7]: energy coupled proton transport, against electrochemical gradient	1	1	89	5	12184	-1.35	0	3.14	1.88	ATP6V1B2
124	GO:0006614 [8]: SRP-dependent cotranslational protein-membrane targeting	1	1	89	5	12184	-1.35	0	3.14	1.88	SRPR
125	GO:0007041 [6]: lysosomal transport	1	1	89	5	12184	-1.35	0	3.14	1.88	HMG2L1
126	GO:0007090 [8]: regulation of S phase of mitotic cell cycle	1	1	89	5	12184	-1.35	0	3.14	1.88	APBB2
127	GO:0050877 [4]: neurophysiological process	2	2	88	806	11383	-1.37	0	0.02	0.01	EFEMP1 TRAPPC4
128	GO:0008652 [7]: amino acid biosynthesis	2	2	88	49	12140	-1.46	0	2.92	1.75	CTBP2 MAT2B
129	GO:0012502 [7]: induction of programmed cell death	3	3	87	120	12069	-1.49	0	2.79	1.69	CFLAR NALP1 STK17B
130	GO:0006917 [8]: induction of apoptosis	3	3	87	120	12069	-1.49	0	2.79	1.69	CFLAR NALP1 STK17B
131	GO:0009755 [4]: hormone-mediated signaling	1	1	89	6	12183	-1.49	0	2.99	1.8	LATS2
132	GO:0042829 [6]: defense response to pathogen	1	1	89	6	12183	-1.49	0	2.99	1.8	NALP1
133	GO:0045069 [4]: regulation of viral genome replication	1	1	89	6	12183	-1.49	0	2.99	1.8	APOBEC3G
134	GO:0046425 [5]: regulation of JAK-STAT cascade	1	1	89	6	12183	-1.49	0	2.99	1.8	SOCS1
135	GO:0007034 [6]: vacuolar transport	1	1	89	6	12183	-1.49	0	2.99	1.8	HMG2L1
136	GO:0007346 [7]: regulation of mitotic cell cycle	1	1	89	6	12183	-1.49	0	2.99	1.8	APBB2
137	GO:0009307 [7]: DNA restriction	1	1	89	6	12183	-1.49	0	2.99	1.8	IFIH1
138	GO:0009581 [5]: detection of external stimulus	1	1	89	594	11595	-1.56	0	0.01	0.01	EFEMP1
139	GO:0050791 [3]: regulation of physiological process	23	23	67	2530	9659	-1.58	0	1.82	1.16	ANGPTL4 APBB2 C20orf100 CASP1 CFLAR CNOT6L CTBP2 HES1 HMG2L1 HRIHFB2122 HSBP1 IRF2 MALT1 MGC21874 MLL NALP1 PPP1R9B PRDM1 RYBP STK17B TGFB1 TGFB1I4 YY1
140	GO:0043065 [7]: positive regulation of apoptosis	3	3	87	127	12062	-1.61	0	2.66	1.62	CFLAR NALP1 STK17B
141	GO:0030149 [8]: sphingolipid catabolism	1	1	89	7	12182	-1.61	0	2.86	1.74	GM2A
142	GO:0001666 [5]: response to hypoxia	1	1	89	7	12182	-1.61	0	2.86	1.74	ANGPTL4
143	GO:0006564 [9]: L-serine biosynthesis	1	1	89	7	12182	-1.61	0	2.86	1.74	CTBP2
144	GO:0007096 [8]: regulation of exit from mitosis	1	1	89	7	12182	-1.61	0	2.86	1.74	PPP1R9B
145	GO:0007516 [5]: hemocyte development	1	1	89	7	12182	-1.61	0	2.86	1.74	BLNK
146	GO:0043068 [6]: positive regulation of programmed cell death	3	3	87	128	12061	-1.62	0	2.64	1.62	CFLAR NALP1 STK17B
147	GO:0007582 [2]: physiological process	81	81	9	10381	1808	-1.62	0	2.08	1.27	ANGPTL4 APBB2 APOBEC3G ATP6V1B2 BLNK C20orf100 CAMK2D CASP1 CBL CFLAR CNOT6L COL4A5 COL5A3 CREBL2 CSNK1E CTBP2 CTSC CYBASC3 DAB2 DNAJB9 EFEMP1 EPN2 FDX1 FNBP1 FTL FYB FYN GBP2 GM2A HERPUD1 HES1 HLA-C HLA-F HMG2L1 HRIHFB2122 HSBP1 IFIH1 IL6R IRF2 JAK3 KIAA0934 LACTB LATS2 LOC254531 LOX MALT1 MAT2B MGC21874 MLL MMP14 NALP1 NCF2 OASL OSBPL3 PDCD1LG1 PLA2G7 PLK2 PPP1R9B PRDM1 PRSS8 PSMB8 RAB11A RASGE…
148	GO:0007275 [2]: development	17	17	73	1770	10419	-1.64	0	1.87	1.16	ANGPTL4 APBB2 BLNK CALML4 CAMK2D ENAH HES1 IL6R JAK3 PPP1R9B RYBP SMURF1 SOCS1 TGFB1 TPP1 TRAPPC4 VANGL2
149	GO:0006793 [5]: phosphorus metabolism	9	9	81	773	11416	-1.67	0	2.13	1.31	ATP6V1B2 CAMK2D CSNK1E FYB FYN JAK3 LATS2 PLK2 STK17B
150	GO:0006796 [6]: phosphate metabolism	9	9	81	773	11416	-1.67	0	2.13	1.31	ATP6V1B2 CAMK2D CSNK1E FYB FYN JAK3 LATS2 PLK2 STK17B
151	GO:0006629 [5]: lipid metabolism	7	7	83	546	11643	-1.71	0	2.2	1.34	ANGPTL4 FDX1 GM2A LOC254531 OSBPL3 PLA2G7 TPP1
152	GO:0007050 [7]: cell cycle arrest	2	2	88	58	12131	-1.72	0	2.64	1.62	APBB2 PPP1R9B
153	GO:0007600 [5]: sensory perception	1	1	89	563	11626	-1.73	0	0.01	0.01	EFEMP1
154	GO:0019216 [5]: regulation of lipid metabolism	1	1	89	8	12181	-1.73	0	2.75	1.69	ANGPTL4
155	GO:0042386 [4]: hemocyte differentiation (sensu Arthropoda)	1	1	89	8	12181	-1.73	0	2.75	1.69	BLNK
156	GO:0050792 [3]: regulation of viral life cycle	1	1	89	8	12181	-1.73	0	2.75	1.69	APOBEC3G
157	GO:0050821 [7]: protein stabilization	1	1	89	8	12181	-1.73	0	2.75	1.69	APBB2
158	GO:0000097 [7]: sulfur amino acid biosynthesis	1	1	89	8	12181	-1.73	0	2.75	1.69	MAT2B
159	GO:0009887 [4]: organogenesis	10	10	80	914	11275	-1.75	0	1.98	1.23	ANGPTL4 APBB2 BLNK CALML4 ENAH HES1 JAK3 SMURF1 TPP1 TRAPPC4
160	GO:0048513 [3]: organ development	10	10	80	914	11275	-1.75	0	1.98	1.23	ANGPTL4 APBB2 BLNK CALML4 ENAH HES1 JAK3 SMURF1 TPP1 TRAPPC4
161	GO:0007040 [7]: lysosome organization and biogenesis	1	1	89	9	12180	-1.83	0	2.65	1.62	HMG2L1
162	GO:0007250 [6]: activation of NF-kappaB-inducing kinase	1	1	89	9	12180	-1.83	0	2.65	1.62	MALT1
163	GO:0043283 [4]: biopolymer metabolism	15	15	75	1596	10593	-1.86	0	1.63	1.06	APOBEC3G CASP1 CFLAR CSNK1E CTSC IFIH1 MALT1 MAT2B MMP14 PPP1R9B PRSS8 PSMB8 SEC11L3 SMURF1 TPP1
164	GO:0009613 [5]: response to pest, pathogen or parasite	6	6	84	465	11724	-1.91	0	2.03	1.25	BLNK NALP1 NCF2 PLA2G7 TNFAIP6 YY1
165	GO:0009725 [5]: response to hormone stimulus	1	1	89	10	12179	-1.92	0	2.55	1.57	LATS2
166	GO:0030048 [8]: actin filament-based movement	1	1	89	10	12179	-1.92	0	2.55	1.57	APBB2
167	GO:0006607 [8]: NLS-bearing substrate-nucleus import	1	1	89	10	12179	-1.92	0	2.55	1.57	FYB
168	GO:0006950 [4]: response to stress	9	9	81	841	11348	-1.95	0	1.77	1.14	ANGPTL4 BLNK CSNK1E HERPUD1 NALP1 NCF2 PLA2G7 TNFAIP6 YY1
169	GO:0030003 [6]: cation homeostasis	2	2	88	68	12121	-1.97	0	2.37	1.45	FTL SLC9A9
170	GO:0006139 [5]: nucleobase, nucleoside, nucleotide and nucleic acid metabolism	19	19	71	2948	9241	-1.99	0	0.24	0.18	APBB2 APOBEC3G ATP6V1B2 C20orf100 CNOT6L CREBL2 CSNK1E HES1 HMG2L1 HSBP1 IFIH1 IRF2 MGC21874 MLL PPP1R9B PRDM1 RYBP TGFB1I4 YY1
171	GO:0006885 [9]: regulation of pH	1	1	89	11	12178	-2	0	2.47	1.51	SLC9A9
172	GO:0007033 [6]: vacuole organization and biogenesis	1	1	89	11	12178	-2	0	2.47	1.51	HMG2L1
173	GO:0009309 [6]: amine biosynthesis	2	2	88	71	12118	-2.02	0	2.3	1.39	CTBP2 MAT2B
174	GO:0043207 [5]: response to external biotic stimulus	6	6	84	496	11693	-2.07	0	1.82	1.16	BLNK NALP1 NCF2 PLA2G7 TNFAIP6 YY1
175	GO:0045047 [6]: protein-ER targeting	1	1	89	12	12177	-2.07	0	2.39	1.46	SRPR
176	GO:0045765 [7]: regulation of angiogenesis	1	1	89	12	12177	-2.07	0	2.39	1.46	ANGPTL4
177	GO:0006563 [8]: L-serine metabolism	1	1	89	12	12177	-2.07	0	2.39	1.46	CTBP2
178	GO:0006613 [7]: cotranslational protein-membrane targeting	1	1	89	12	12177	-2.07	0	2.39	1.46	SRPR
179	GO:0050801 [4]: ion homeostasis	2	2	88	74	12115	-2.09	0	2.23	1.35	FTL SLC9A9
180	GO:0006873 [5]: cell ion homeostasis	2	2	88	74	12115	-2.09	0	2.23	1.35	FTL SLC9A9
181	GO:0006351 [7]: transcription, DNA-dependent	11	11	79	1858	10331	-2.11	0	0.19	0.15	C20orf100 CNOT6L HES1 HMG2L1 HSBP1 IRF2 MLL PRDM1 RYBP TGFB1I4 YY1
182	GO:0046466 [7]: membrane lipid catabolism	1	1	89	13	12176	-2.13	0	2.32	1.41	GM2A
183	GO:0007399 [5]: neurogenesis	5	5	85	398	11791	-2.19	0	1.75	1.14	APBB2 ENAH HES1 TPP1 TRAPPC4
184	GO:0006469 [5]: negative regulation of protein kinase activity	1	1	89	14	12175	-2.2	0	2.26	1.37	LATS2
185	GO:0008064 [6]: regulation of actin polymerization and/or depolymerization	1	1	89	14	12175	-2.2	0	2.26	1.37	HRIHFB2122
186	GO:0009070 [8]: serine family amino acid biosynthesis	1	1	89	14	12175	-2.2	0	2.26	1.37	CTBP2
187	GO:0009611 [5]: response to wounding	4	4	86	282	11907	-2.2	0	1.85	1.16	BLNK NCF2 PLA2G7 TNFAIP6
188	GO:0006355 [7]: regulation of transcription, DNA-dependent	11	11	79	1802	10387	-2.21	0	0.23	0.17	C20orf100 CNOT6L HES1 HMG2L1 HSBP1 IRF2 MLL PRDM1 RYBP TGFB1I4 YY1
189	GO:0016042 [5]: lipid catabolism	2	2	88	81	12108	-2.21	0	2.09	1.28	GM2A PLA2G7
190	GO:0043085 [4]: positive regulation of enzyme activity	2	2	88	84	12105	-2.26	0	2.03	1.25	MALT1 NALP1
191	GO:0030183 [5]: B-cell differentiation	1	1	89	15	12174	-2.26	0	2.2	1.34	BLNK
192	GO:0030641 [8]: hydrogen ion homeostasis	1	1	89	15	12174	-2.26	0	2.2	1.34	SLC9A9
193	GO:0006687 [8]: glycosphingolipid metabolism	1	1	89	15	12174	-2.26	0	2.2	1.34	GM2A
194	GO:0019725 [4]: cell homeostasis	2	2	88	86	12103	-2.3	0	1.99	1.23	FTL SLC9A9
195	GO:0030832 [9]: regulation of actin filament length	1	1	89	16	12173	-2.31	0	2.14	1.31	HRIHFB2122
196	GO:0006612 [8]: protein-membrane targeting	1	1	89	16	12173	-2.31	0	2.14	1.31	SRPR
197	GO:0006801 [6]: superoxide metabolism	1	1	89	16	12173	-2.31	0	2.14	1.31	NCF2
198	GO:0007611 [3]: learning and/or memory	1	1	89	16	12173	-2.31	0	2.14	1.31	FYN
199	GO:0016567 [9]: protein ubiquitination	4	4	86	301	11888	-2.31	0	1.69	1.1	CBL RKHD1 SMURF1 SYVN1
200	GO:0045786 [7]: negative regulation of cell cycle	2	2	88	88	12101	-2.32	0	1.96	1.22	APBB2 LATS2
201	GO:0006817 [8]: phosphate transport	2	2	88	88	12101	-2.32	0	1.96	1.22	COL4A5 COL5A3
202	GO:0019222 [4]: regulation of metabolism	15	15	75	2023	10166	-2.32	0	0.62	0.46	ANGPTL4 APBB2 C20orf100 CNOT6L HES1 HMG2L1 HRIHFB2122 HSBP1 IRF2 MGC21874 MLL PRDM1 RYBP TGFB1I4 YY1
203	GO:0006811 [5]: ion transport	7	7	83	697	11492	-2.33	0	1.36	0.88	ATP6V1B2 COL4A5 COL5A3 FTL FYN SLC5A1 SLC9A9
204	GO:0006810 [4]: transport	14	14	76	1961	10228	-2.34	0	0.51	0.37	ATP6V1B2 COL4A5 COL5A3 EPN2 FTL FYB FYN HMG2L1 OSBPL3 RAB11A SLC5A1 SLC9A9 SRPR TRAPPC4
205	GO:0051179 [3]: localization	14	14	76	1971	10218	-2.34	0	0.5	0.36	ATP6V1B2 COL4A5 COL5A3 EPN2 FTL FYB FYN HMG2L1 OSBPL3 RAB11A SLC5A1 SLC9A9 SRPR TRAPPC4
206	GO:0019219 [5]: regulation of nucleobase, nucleoside, nucleotide and nucleic acid metabolism	13	13	77	1890	10299	-2.34	0	0.43	0.3	APBB2 C20orf100 CNOT6L HES1 HMG2L1 HSBP1 IRF2 MGC21874 MLL PRDM1 RYBP TGFB1I4 YY1
207	GO:0006350 [6]: transcription	14	14	76	1955	10234	-2.34	0	0.52	0.38	APBB2 C20orf100 CNOT6L CREBL2 HES1 HMG2L1 HSBP1 IRF2 MGC21874 MLL PRDM1 RYBP TGFB1I4 YY1
208	GO:0051234 [4]: establishment of localization	14	14	76	1963	10226	-2.35	0	0.51	0.37	ATP6V1B2 COL4A5 COL5A3 EPN2 FTL FYB FYN HMG2L1 OSBPL3 RAB11A SLC5A1 SLC9A9 SRPR TRAPPC4
209	GO:0045449 [6]: regulation of transcription	13	13	77	1864	10325	-2.35	0	0.46	0.33	APBB2 C20orf100 CNOT6L HES1 HMG2L1 HSBP1 IRF2 MGC21874 MLL PRDM1 RYBP TGFB1I4 YY1
210	GO:0030004 [7]: monovalent inorganic cation homeostasis	1	1	89	17	12172	-2.36	0	2.09	1.28	SLC9A9
211	GO:0009987 [2]: cellular process	79	79	11	10868	1321	-2.37	0	0.31	0.22	ANGPTL4 APBB2 APOBEC3G ATP6V1B2 BLNK C1orf38 C20orf100 CAMK2D CASP1 CBL CFLAR CNOT6L COL4A5 COL5A3 CREBL2 CSNK1E CTBP2 CTSC CYBASC3 DAB2 DNAJB9 EPN2 FDX1 FNBP1 FTL FYB FYN GM2A HERPUD1 HES1 HMG2L1 HRIHFB2122 HSBP1 IFIH1 IL6R IRF2 JAK3 LATS2 LOC254531 LOX MALT1 MAT2B MGC21874 MLL MMP14 NALP1 NCF2 OASL OSBPL3 PDCD1LG1 PDZK3 PLK2 PPP1R9B PPP2R5C PRDM1 PRSS8 PSMB8 RAB11A RASGEF1B RASSF5 RKHD1 RYBP SE…
212	GO:0000278 [6]: mitotic cell cycle	3	3	87	193	11996	-2.37	0	1.75	1.14	APBB2 LATS2 PPP1R9B
213	GO:0006954 [5]: inflammatory response	3	3	87	193	11996	-2.37	0	1.75	1.14	BLNK PLA2G7 TNFAIP6
214	GO:0009058 [4]: biosynthesis	5	5	85	984	11205	-2.37	0	0.15	0.12	ATP6V1B2 CTBP2 FNBP1 MAT2B TRAPPC4
215	GO:0006814 [8]: sodium ion transport	2	2	88	92	12097	-2.38	0	1.89	1.17	SLC5A1 SLC9A9
216	GO:0043284 [5]: biopolymer biosynthesis	1	1	89	18	12171	-2.41	0	2.04	1.25	MAT2B
217	GO:0000271 [6]: polysaccharide biosynthesis	1	1	89	18	12171	-2.41	0	2.04	1.25	MAT2B
218	GO:0006879 [8]: iron ion homeostasis	1	1	89	18	12171	-2.41	0	2.04	1.25	FTL
219	GO:0045859 [4]: regulation of protein kinase activity	2	2	88	94	12095	-2.41	0	1.86	1.16	LATS2 MALT1
220	GO:0051128 [5]: regulation of cell organization and biogenesis	1	1	89	19	12170	-2.45	0	1.99	1.23	HRIHFB2122
221	GO:0007631 [3]: feeding behavior	1	1	89	19	12170	-2.45	0	1.99	1.23	FYN
222	GO:0009605 [4]: response to external stimulus	10	10	80	1253	10936	-2.46	0	0.8	0.58	ANGPTL4 BLNK EFEMP1 LACTB NALP1 NCF2 PLA2G7 PPP1R9B TNFAIP6 YY1
223	GO:0006812 [6]: cation transport	5	5	85	465	11724	-2.48	0	1.34	0.87	ATP6V1B2 FTL FYN SLC5A1 SLC9A9
224	GO:0044249 [5]: cellular biosynthesis	5	5	85	939	11250	-2.48	0	0.18	0.14	ATP6V1B2 CTBP2 FNBP1 MAT2B TRAPPC4
225	GO:0043119 [4]: positive regulation of physiological process	4	4	86	333	11856	-2.49	0	1.45	0.93	ANGPTL4 CFLAR NALP1 STK17B
226	GO:0042592 [3]: homeostasis	2	2	88	100	12089	-2.49	0	1.76	1.14	FTL SLC9A9
227	GO:0016197 [6]: endosome transport	1	1	89	20	12169	-2.49	0	1.94	1.22	HMG2L1
228	GO:0006664 [7]: glycolipid metabolism	1	1	89	20	12169	-2.49	0	1.94	1.22	GM2A
229	GO:0006826 [9]: iron ion transport	1	1	89	20	12169	-2.49	0	1.94	1.22	FTL
230	GO:0030001 [7]: metal ion transport	4	4	86	340	11849	-2.52	0	1.41	0.9	FTL FYN SLC5A1 SLC9A9
231	GO:0015674 [7]: di-, tri-valent inorganic cation transport	2	2	88	104	12085	-2.53	0	1.7	1.11	FTL FYN
232	GO:0045087 [5]: innate immune response	1	1	89	21	12168	-2.53	0	1.9	1.18	APOBEC3G
233	GO:0006996 [5]: organelle organization and biogenesis	3	3	87	671	11518	-2.56	0	0.13	0.1	APBB2 HMG2L1 HRIHFB2122
234	GO:0046916 [8]: transition metal ion homeostasis	1	1	89	22	12167	-2.57	0	1.86	1.16	FTL
235	GO:0006888 [6]: ER to Golgi transport	1	1	89	22	12167	-2.57	0	1.86	1.16	TRAPPC4
236	GO:0016043 [4]: cell organization and biogenesis	7	7	83	818	11371	-2.57	0	0.91	0.63	APBB2 CAMK2D HMG2L1 HRIHFB2122 PPP1R9B SOCS1 TGFB1
237	GO:0046907 [5]: intracellular transport	5	5	85	500	11689	-2.58	0	1.17	0.77	FYB HMG2L1 RAB11A SRPR TRAPPC4
238	GO:0009888 [5]: histogenesis	2	2	88	108	12081	-2.58	0	1.65	1.07	JAK3 SMURF1
239	GO:0030029 [7]: actin filament-based process	2	2	88	109	12080	-2.59	0	1.63	1.06	APBB2 HRIHFB2122
240	GO:0005975 [5]: carbohydrate metabolism	1	1	89	407	11782	-2.59	0	0.05	0.04	MAT2B
241	GO:0006259 [5]: DNA metabolism	2	2	88	536	11653	-2.6	0	0.09	0.07	CSNK1E IFIH1
242	GO:0042828 [6]: response to pathogen	1	1	89	23	12166	-2.6	0	1.82	1.16	NALP1
243	GO:0043280 [5]: positive regulation of caspase activity	1	1	89	23	12166	-2.6	0	1.82	1.16	NALP1
244	GO:0043281 [4]: regulation of caspase activity	1	1	89	23	12166	-2.6	0	1.82	1.16	NALP1
245	GO:0006919 [6]: caspase activation	1	1	89	23	12166	-2.6	0	1.82	1.16	NALP1
246	GO:0007032 [6]: endosome organization and biogenesis	1	1	89	23	12166	-2.6	0	1.82	1.16	HMG2L1
247	GO:0019941 [9]: modification-dependent protein catabolism	2	2	88	112	12077	-2.62	0	1.59	1.04	PSMB8 SMURF1
248	GO:0006511 [10]: ubiquitin-dependent protein catabolism	2	2	88	112	12077	-2.62	0	1.59	1.04	PSMB8 SMURF1
249	GO:0006412 [6]: protein biosynthesis	2	2	88	529	11660	-2.64	0	0.1	0.08	FNBP1 TRAPPC4
250	GO:0044242 [6]: cellular lipid catabolism	1	1	89	24	12165	-2.64	0	1.78	1.14	GM2A
251	GO:0008154 [6]: actin polymerization and/or depolymerization	1	1	89	24	12165	-2.64	0	1.78	1.14	HRIHFB2122
252	GO:0000910 [5]: cytokinesis	2	2	88	114	12075	-2.65	0	1.57	1.02	LATS2 RASGEF1B
253	GO:0007049 [5]: cell cycle	6	6	84	707	11482	-2.66	0	0.86	0.62	APBB2 LATS2 PLK2 PPP1R9B RASSF5 TGFB1
254	GO:0007264 [6]: small GTPase mediated signal transduction	3	3	87	238	11951	-2.67	0	1.35	0.87	RAB11A RASGEF1B SH2D3C
255	GO:0042493 [7]: response to drug	1	1	89	25	12164	-2.67	0	1.75	1.14	LACTB
256	GO:0044272 [6]: sulfur compound biosynthesis	1	1	89	25	12164	-2.67	0	1.75	1.14	MAT2B
257	GO:0000096 [6]: sulfur amino acid metabolism	1	1	89	25	12164	-2.67	0	1.75	1.14	MAT2B
258	GO:0006512 [8]: ubiquitin cycle	5	5	85	542	11647	-2.68	0	0.99	0.67	CBL RKHD1 SMURF1 SOCS1 SYVN1
259	GO:0006643 [6]: membrane lipid metabolism	2	2	88	119	12070	-2.69	0	1.5	0.96	GM2A LOC254531
260	GO:0042113 [7]: B-cell activation	1	1	89	26	12163	-2.7	0	1.71	1.12	BLNK
261	GO:0007259 [7]: JAK-STAT cascade	1	1	89	26	12163	-2.7	0	1.71	1.12	SOCS1
262	GO:0007498 [3]: mesoderm development	1	1	89	26	12163	-2.7	0	1.71	1.12	JAK3
263	GO:0000074 [6]: regulation of cell cycle	4	4	86	394	11795	-2.72	0	1.1	0.73	APBB2 LATS2 PPP1R9B TGFB1
264	GO:0009628 [5]: response to abiotic stimulus	1	1	89	380	11809	-2.73	0	0.06	0.05	LACTB
265	GO:0007155 [4]: cell adhesion	5	5	85	577	11612	-2.74	0	0.86	0.62	C1orf38 COL5A3 PDZK3 TNFAIP6 ZYX
266	GO:0006304 [6]: DNA modification	1	1	89	28	12161	-2.75	0	1.65	1.07	IFIH1
267	GO:0008624 [9]: induction of apoptosis by extracellular signals	1	1	89	28	12161	-2.75	0	1.65	1.07	CFLAR
268	GO:0051242 [5]: positive regulation of cellular physiological process	3	3	87	258	11931	-2.76	0	1.21	0.79	CFLAR NALP1 STK17B
269	GO:0007067 [8]: mitosis	2	2	88	127	12062	-2.77	0	1.41	0.9	LATS2 PPP1R9B
270	GO:0008202 [6]: steroid metabolism	2	2	88	127	12062	-2.77	0	1.41	0.9	FDX1 OSBPL3
271	GO:0000087 [7]: M phase of mitotic cell cycle	2	2	88	129	12060	-2.78	0	1.39	0.9	LATS2 PPP1R9B
272	GO:0006605 [7]: protein targeting	2	2	88	129	12060	-2.78	0	1.39	0.9	FYB SRPR
273	GO:0009069 [7]: serine family amino acid metabolism	1	1	89	29	12160	-2.78	0	1.62	1.06	CTBP2
274	GO:0009059 [5]: macromolecule biosynthesis	3	3	87	590	11599	-2.78	0	0.2	0.15	FNBP1 MAT2B TRAPPC4
275	GO:0044255 [5]: cellular lipid metabolism	4	4	86	425	11764	-2.79	0	0.95	0.66	FDX1 GM2A LOC254531 OSBPL3
276	GO:0006396 [6]: RNA processing	1	1	89	367	11822	-2.79	0	0.07	0.05	PPP1R9B
277	GO:0006091 [5]: generation of precursor metabolites and energy	3	3	87	566	11623	-2.84	0	0.23	0.17	ATP6V1B2 CYBASC3 FDX1
278	GO:0045045 [5]: secretory pathway	2	2	88	138	12051	-2.85	0	1.29	0.84	SRPR TRAPPC4
279	GO:0030098 [4]: lymphocyte differentiation	1	1	89	32	12157	-2.85	0	1.53	0.99	BLNK
280	GO:0000004 [2]: biological_process unknown	1	1	89	354	11835	-2.85	0	0.07	0.06	COTL1
281	GO:0015672 [7]: monovalent inorganic cation transport	3	3	87	288	11901	-2.87	0	1.02	0.67	ATP6V1B2 SLC5A1 SLC9A9
282	GO:0015698 [7]: inorganic anion transport	2	2	88	143	12046	-2.89	0	1.25	0.81	COL4A5 COL5A3
283	GO:0016192 [5]: vesicle-mediated transport	3	3	87	296	11893	-2.89	0	0.98	0.67	EPN2 HMG2L1 TRAPPC4
284	GO:0007267 [4]: cell-cell signaling	4	4	86	534	11655	-2.9	0	0.58	0.42	TGFB1 TNFAIP6 TRAPPC4 ZYX
285	GO:0016070 [5]: RNA metabolism	2	2	88	449	11740	-2.9	0	0.16	0.13	APOBEC3G PPP1R9B
286	GO:0007088 [7]: regulation of mitosis	1	1	89	34	12155	-2.9	0	1.48	0.95	PPP1R9B
287	GO:0007409 [6]: axonogenesis	1	1	89	34	12155	-2.9	0	1.48	0.95	APBB2
288	GO:0007167 [6]: enzyme linked receptor protein signaling pathway	2	2	88	149	12040	-2.92	0	1.19	0.78	SMURF1 TGFB1
289	GO:0006730 [5]: one-carbon compound metabolism	1	1	89	35	12154	-2.92	0	1.46	0.93	MAT2B
290	GO:0006886 [6]: intracellular protein transport	3	3	87	311	11878	-2.93	0	0.9	0.63	FYB RAB11A SRPR
291	GO:0007254 [8]: JNK cascade	1	1	89	37	12152	-2.95	0	1.41	0.9	SH2D3C
292	GO:0008104 [4]: protein localization	3	3	87	489	11700	-2.97	0	0.35	0.25	FYB RAB11A SRPR
293	GO:0000041 [8]: transition metal ion transport	1	1	89	38	12151	-2.97	0	1.39	0.9	FTL
294	GO:0000079 [5]: regulation of cyclin dependent protein kinase activity	1	1	89	38	12151	-2.97	0	1.39	0.9	LATS2
295	GO:0006959 [5]: humoral immune response	2	2	88	161	12028	-2.99	0	1.09	0.73	BLNK YY1
296	GO:0045184 [5]: establishment of protein localization	3	3	87	476	11713	-2.99	0	0.37	0.27	FYB RAB11A SRPR
297	GO:0015031 [5]: protein transport	3	3	87	474	11715	-2.99	0	0.38	0.27	FYB RAB11A SRPR
298	GO:0044264 [6]: cellular polysaccharide metabolism	1	1	89	39	12150	-3	0	1.37	0.88	MAT2B
299	GO:0000280 [7]: nuclear division	2	2	88	164	12025	-3	0	1.07	0.71	LATS2 PPP1R9B
300	GO:0006082 [5]: organic acid metabolism	2	2	88	412	11777	-3	0	0.21	0.16	CTBP2 MAT2B
301	GO:0019752 [6]: carboxylic acid metabolism	2	2	88	410	11779	-3.01	0	0.21	0.16	CTBP2 MAT2B
302	GO:0006665 [7]: sphingolipid metabolism	1	1	89	41	12148	-3.03	0	1.32	0.85	GM2A
303	GO:0000279 [6]: M phase	2	2	88	172	12017	-3.03	0	1.01	0.67	LATS2 PPP1R9B
304	GO:0006820 [6]: anion transport	2	2	88	172	12017	-3.03	0	1.01	0.67	COL4A5 COL5A3
305	GO:0015985 [7]: energy coupled proton transport, down electrochemical gradient	1	1	89	42	12147	-3.05	0	1.3	0.85	ATP6V1B2
306	GO:0015986 [7]: ATP synthesis coupled proton transport	1	1	89	42	12147	-3.05	0	1.3	0.85	ATP6V1B2
307	GO:0005976 [5]: polysaccharide metabolism	1	1	89	42	12147	-3.05	0	1.3	0.85	MAT2B
308	GO:0045860 [5]: positive regulation of protein kinase activity	1	1	89	43	12146	-3.06	0	1.28	0.84	MALT1
309	GO:0006766 [5]: vitamin metabolism	1	1	89	43	12146	-3.06	0	1.28	0.84	FDX1
310	GO:0000086 [7]: G2/M transition of mitotic cell cycle	1	1	89	45	12144	-3.09	0	1.25	0.81	LATS2
311	GO:0008632 [7]: apoptotic program	1	1	89	46	12143	-3.1	0	1.23	0.79	NALP1
312	GO:0006753 [8]: nucleoside phosphate metabolism	1	1	89	47	12142	-3.12	0	1.21	0.79	ATP6V1B2
313	GO:0006754 [7]: ATP biosynthesis	1	1	89	47	12142	-3.12	0	1.21	0.79	ATP6V1B2
314	GO:0006986 [5]: response to unfolded protein	1	1	89	47	12142	-3.12	0	1.21	0.79	HERPUD1
315	GO:0030005 [7]: di-, tri-valent inorganic cation homeostasis	1	1	89	48	12141	-3.13	0	1.19	0.78	FTL
316	GO:0001525 [6]: angiogenesis	1	1	89	48	12141	-3.13	0	1.19	0.78	ANGPTL4
317	GO:0006118 [6]: electron transport	2	2	88	353	11836	-3.13	0	0.3	0.22	CYBASC3 FDX1
318	GO:0009719 [4]: response to endogenous stimulus	2	2	88	212	11977	-3.16	0	0.76	0.56	CSNK1E LATS2
319	GO:0030154 [3]: cell differentiation	2	2	88	212	11977	-3.16	0	0.76	0.56	BLNK SMURF1
320	GO:0048514 [5]: blood vessel morphogenesis	1	1	89	50	12139	-3.16	0	1.16	0.77	ANGPTL4
321	GO:0001568 [4]: blood vessel development	1	1	89	50	12139	-3.16	0	1.16	0.77	ANGPTL4
322	GO:0006575 [6]: amino acid derivative metabolism	1	1	89	50	12139	-3.16	0	1.16	0.77	MAT2B
323	GO:0046034 [6]: ATP metabolism	1	1	89	51	12138	-3.17	0	1.14	0.76	ATP6V1B2
324	GO:0006790 [5]: sulfur metabolism	1	1	89	51	12138	-3.17	0	1.14	0.76	MAT2B
325	GO:0008654 [8]: phospholipid biosynthesis	1	1	89	51	12138	-3.17	0	1.14	0.76	LOC254531
326	GO:0007010 [6]: cytoskeleton organization and biogenesis	2	2	88	324	11865	-3.18	0	0.36	0.26	APBB2 HRIHFB2122
327	GO:0006520 [6]: amino acid metabolism	2	2	88	224	11965	-3.18	0	0.7	0.53	CTBP2 MAT2B
328	GO:0009308 [5]: amine metabolism	2	2	88	309	11880	-3.19	0	0.4	0.29	CTBP2 MAT2B
329	GO:0046483 [5]: heterocycle metabolism	1	1	89	53	12136	-3.2	0	1.11	0.74	MAT2B
330	GO:0006875 [7]: metal ion homeostasis	1	1	89	53	12136	-3.2	0	1.11	0.74	FTL
331	GO:0042127 [5]: regulation of cell proliferation	2	2	88	258	11931	-3.2	0	0.56	0.4	CTBP2 PPP1R9B
332	GO:0007586 [4]: digestion	1	1	89	54	12135	-3.21	0	1.1	0.73	SLC5A1
333	GO:0006519 [5]: amino acid and derivative metabolism	2	2	88	263	11926	-3.21	0	0.54	0.39	CTBP2 MAT2B
334	GO:0000082 [7]: G1/S transition of mitotic cell cycle	1	1	89	56	12133	-3.23	0	1.07	0.71	LATS2
335	GO:0006869 [5]: lipid transport	1	1	89	58	12131	-3.24	0	1.04	0.69	OSBPL3
336	GO:0044262 [6]: cellular carbohydrate metabolism	1	1	89	257	11932	-3.25	0	0.16	0.13	MAT2B
337	GO:0019226 [5]: transmission of nerve impulse	1	1	89	255	11934	-3.26	0	0.16	0.13	TRAPPC4
338	GO:0051170 [7]: nuclear import	1	1	89	61	12128	-3.27	0	1	0.67	FYB
339	GO:0006606 [7]: protein-nucleus import	1	1	89	61	12128	-3.27	0	1	0.67	FYB
340	GO:0048193 [6]: Golgi vesicle transport	1	1	89	62	12127	-3.28	0	0.99	0.67	TRAPPC4
341	GO:0009145 [8]: purine nucleoside triphosphate biosynthesis	1	1	89	62	12127	-3.28	0	0.99	0.67	ATP6V1B2
342	GO:0009201 [8]: ribonucleoside triphosphate biosynthesis	1	1	89	62	12127	-3.28	0	0.99	0.67	ATP6V1B2
343	GO:0009206 [9]: purine ribonucleoside triphosphate biosynthesis	1	1	89	62	12127	-3.28	0	0.99	0.67	ATP6V1B2
344	GO:0007268 [6]: synaptic transmission	1	1	89	248	11941	-3.29	0	0.17	0.13	TRAPPC4
345	GO:0006752 [7]: group transfer coenzyme metabolism	1	1	89	63	12126	-3.29	0	0.98	0.67	ATP6V1B2
346	GO:0009142 [7]: nucleoside triphosphate biosynthesis	1	1	89	63	12126	-3.29	0	0.98	0.67	ATP6V1B2
347	GO:0006816 [8]: calcium ion transport	1	1	89	66	12123	-3.31	0	0.94	0.66	FYN
348	GO:0009144 [8]: purine nucleoside triphosphate metabolism	1	1	89	66	12123	-3.31	0	0.94	0.66	ATP6V1B2
349	GO:0009199 [8]: ribonucleoside triphosphate metabolism	1	1	89	66	12123	-3.31	0	0.94	0.66	ATP6V1B2
350	GO:0009205 [9]: purine ribonucleoside triphosphate metabolism	1	1	89	66	12123	-3.31	0	0.94	0.66	ATP6V1B2
351	GO:0046467 [7]: membrane lipid biosynthesis	1	1	89	65	12124	-3.31	0	0.95	0.66	LOC254531
352	GO:0006800 [5]: oxygen and reactive oxygen species metabolism	1	1	89	65	12124	-3.31	0	0.95	0.66	NCF2
353	GO:0051246 [5]: regulation of protein metabolism	1	1	89	67	12122	-3.32	0	0.93	0.65	HRIHFB2122
354	GO:0009141 [7]: nucleoside triphosphate metabolism	1	1	89	69	12120	-3.34	0	0.91	0.63	ATP6V1B2
355	GO:0046649 [6]: lymphocyte activation	1	1	89	70	12119	-3.34	0	0.9	0.63	BLNK
356	GO:0007610 [2]: behavior	1	1	89	70	12119	-3.34	0	0.9	0.63	FYN
357	GO:0042221 [6]: response to chemical substance	1	1	89	229	11960	-3.35	0	0.2	0.15	LACTB
358	GO:0015992 [6]: proton transport	1	1	89	71	12118	-3.35	0	0.89	0.63	ATP6V1B2
359	GO:0030097 [5]: hemopoiesis	1	1	89	71	12118	-3.35	0	0.89	0.63	BLNK
360	GO:0007398 [6]: ectoderm development	1	1	89	71	12118	-3.35	0	0.89	0.63	SMURF1
361	GO:0017038 [6]: protein import	1	1	89	72	12117	-3.36	0	0.88	0.63	FYB
362	GO:0006818 [5]: hydrogen transport	1	1	89	72	12117	-3.36	0	0.88	0.63	ATP6V1B2
363	GO:0016051 [6]: carbohydrate biosynthesis	1	1	89	73	12116	-3.36	0	0.87	0.62	MAT2B
364	GO:0009152 [8]: purine ribonucleotide biosynthesis	1	1	89	75	12114	-3.37	0	0.85	0.61	ATP6V1B2
365	GO:0006457 [7]: protein folding	1	1	89	216	11973	-3.38	0	0.22	0.17	DNAJB9
366	GO:0009150 [8]: purine ribonucleotide metabolism	1	1	89	78	12111	-3.39	0	0.82	0.58	ATP6V1B2
367	GO:0006164 [7]: purine nucleotide biosynthesis	1	1	89	79	12110	-3.39	0	0.81	0.58	ATP6V1B2
368	GO:0000165 [7]: MAPKKK cascade	1	1	89	80	12109	-3.4	0	0.8	0.58	SH2D3C
369	GO:0006644 [7]: phospholipid metabolism	1	1	89	80	12109	-3.4	0	0.8	0.58	LOC254531
370	GO:0006163 [7]: purine nucleotide metabolism	1	1	89	82	12107	-3.41	0	0.78	0.57	ATP6V1B2
371	GO:0009893 [5]: positive regulation of metabolism	1	1	89	81	12108	-3.41	0	0.79	0.58	ANGPTL4
372	GO:0006119 [6]: oxidative phosphorylation	1	1	89	81	12108	-3.41	0	0.79	0.58	ATP6V1B2
373	GO:0009260 [7]: ribonucleotide biosynthesis	1	1	89	81	12108	-3.41	0	0.79	0.58	ATP6V1B2
374	GO:0009259 [7]: ribonucleotide metabolism	1	1	89	85	12104	-3.42	0	0.76	0.56	ATP6V1B2
375	GO:0019735 [7]: antimicrobial humoral response (sensu Vertebrata)	1	1	89	84	12105	-3.42	0	0.76	0.56	YY1
376	GO:0019730 [6]: antimicrobial humoral response	1	1	89	86	12103	-3.43	0	0.75	0.56	YY1
377	GO:0045321 [5]: immune cell activation	1	1	89	86	12103	-3.43	0	0.75	0.56	BLNK
378	GO:0006968 [4]: cellular defense response	1	1	89	86	12103	-3.43	0	0.75	0.56	NCF2
379	GO:0006974 [5]: response to DNA damage stimulus	1	1	89	200	11989	-3.43	0	0.26	0.19	CSNK1E
380	GO:0008610 [6]: lipid biosynthesis	1	1	89	200	11989	-3.43	0	0.26	0.19	LOC254531
381	GO:0008380 [7]: RNA splicing	1	1	89	197	11992	-3.43	0	0.26	0.19	PPP1R9B
382	GO:0001775 [4]: cell activation	1	1	89	87	12102	-3.43	0	0.74	0.55	BLNK
383	GO:0006725 [5]: aromatic compound metabolism	1	1	89	89	12100	-3.44	0	0.72	0.54	MAT2B
384	GO:0009108 [7]: coenzyme biosynthesis	1	1	89	89	12100	-3.44	0	0.72	0.54	ATP6V1B2
385	GO:0051169 [6]: nuclear transport	1	1	89	94	12095	-3.46	0	0.68	0.51	FYB
386	GO:0009117 [6]: nucleotide metabolism	1	1	89	184	12005	-3.46	0	0.29	0.22	ATP6V1B2
387	GO:0006281 [6]: DNA repair	1	1	89	181	12008	-3.46	0	0.3	0.22	CSNK1E
388	GO:0050879 [4]: organismal movement	1	1	89	179	12010	-3.47	0	0.31	0.22	EFEMP1
389	GO:0050881 [5]: musculoskeletal movement	1	1	89	179	12010	-3.47	0	0.31	0.22	EFEMP1
390	GO:0050885 [6]: regulation of balance	1	1	89	179	12010	-3.47	0	0.31	0.22	EFEMP1
391	GO:0050953 [6]: sensory perception of light	1	1	89	179	12010	-3.47	0	0.31	0.22	EFEMP1
392	GO:0050957 [6]: equilibrioception	1	1	89	179	12010	-3.47	0	0.31	0.22	EFEMP1
393	GO:0007601 [7]: visual perception	1	1	89	179	12010	-3.47	0	0.31	0.22	EFEMP1
394	GO:0030036 [8]: actin cytoskeleton organization and biogenesis	1	1	89	100	12089	-3.48	0	0.64	0.47	HRIHFB2122
395	GO:0006913 [6]: nucleocytoplasmic transport	1	1	89	101	12088	-3.48	0	0.64	0.47	FYB
396	GO:0051188 [6]: cofactor biosynthesis	1	1	89	103	12086	-3.48	0	0.62	0.46	ATP6V1B2
397	GO:0016064 [6]: humoral defense mechanism (sensu Vertebrata)	1	1	89	118	12071	-3.51	0	0.54	0.39	YY1
398	GO:0007517 [5]: muscle development	1	1	89	146	12043	-3.51	0	0.41	0.3	CALML4
399	GO:0006732 [6]: coenzyme metabolism	1	1	89	119	12070	-3.51	0	0.53	0.38	ATP6V1B2
400	GO:0008285 [6]: negative regulation of cell proliferation	1	1	89	130	12059	-3.51	0	0.48	0.35	CTBP2
401	GO:0051186 [5]: cofactor metabolism	1	1	89	143	12046	-3.51	0	0.42	0.3	ATP6V1B2
402	GO:0009165 [6]: nucleotide biosynthesis	1	1	89	132	12057	-3.52	0	0.47	0.34	ATP6V1B2
403	GO:0006897 [6]: endocytosis	1	1	89	126	12063	-3.52	0	0.5	0.36	EPN2
