# Supplementary material for: Latent Factor Analysis to Discover Pathway-Associated Putative Segmental Aneuploidies in Human Cancers
Source: PLoS Comput Biol. 2010 Sep 2;6(9):e1000920. doi: 10.1371/journal.pcbi.1000920 (PMC2932681; doi:10.1371/journal.pcbi.1000920)
Supplement: Table S3 — Full gather analysis of gene ontology for each factor. (0.43 MB ZIP) [file pcbi.1000920.s008.zip › Factor_Gather_GO/factor49_GO.txt]

#	Annotation	Total Genes With Ann	Your Genes (With Ann)	Your Genes (No Ann)	Genome (With Ann)	Genome (No Ann)	ln(Bayes factor)	neg ln(p value)	FE: neg ln(p value)	FE: neg ln(FDR)	Genes
1	GO:0048488 [7]: synaptic vesicle endocytosis	1	1	17	2	12259	2.49	5.86	5.43	1.73	SYNJ1
2	GO:0006368 [9]: RNA elongation from Pol II promoter	1	1	17	6	12255	1.65	4.91	4.58	1.73	TCEB2
3	GO:0008152 [3]: metabolism	15	15	3	6950	5311	1.38	4.65	4.06	1.73	ARL6IP C16orf34 DAP13 H1FX KIAA0251 MRPS18C PPA2 SRCAP SYNJ1 TCEB2 UBE2D3 UBE2I ZNF211 ZNF304 ZNF419
4	GO:0006897 [6]: endocytosis	2	2	16	125	12136	1.34	4.6	4.23	1.73	AP1S1 SYNJ1
5	GO:0048489 [6]: synaptic vesicle transport	1	1	17	10	12251	1.2	4.51	4.13	1.73	SYNJ1
6	GO:0007154 [3]: cell communication	1	1	17	3474	8787	1.09	4.41	0	0	RAB40C
7	GO:0006354 [8]: RNA elongation	1	1	17	13	12248	0.96	4.25	3.9	1.73	TCEB2
8	GO:0044237 [4]: cellular metabolism	14	14	4	6551	5710	0.86	4.16	3.48	1.73	ARL6IP C16orf34 DAP13 H1FX KIAA0251 MRPS18C SRCAP SYNJ1 TCEB2 UBE2D3 UBE2I ZNF211 ZNF304 ZNF419
9	GO:0006355 [7]: regulation of transcription, DNA-dependent	6	6	12	1807	10454	0.63	3.96	3.24	1.73	C16orf34 SRCAP TCEB2 ZNF211 ZNF304 ZNF419
10	GO:0007585 [4]: respiratory gaseous exchange	1	1	17	19	12242	0.61	3.91	3.54	1.73	DAP13
11	GO:0006325 [7]: establishment and/or maintenance of chromatin architecture	2	2	16	194	12067	0.56	3.91	3.42	1.73	H1FX SRCAP
12	GO:0006461 [7]: protein complex assembly	2	2	16	194	12067	0.56	3.91	3.42	1.73	H1FX TCEB2
13	GO:0006351 [7]: transcription, DNA-dependent	6	6	12	1863	10398	0.5	3.82	3.11	1.73	C16orf34 SRCAP TCEB2 ZNF211 ZNF304 ZNF419
14	GO:0006323 [6]: DNA packaging	2	2	16	202	12059	0.5	3.82	3.34	1.73	H1FX SRCAP
15	GO:0045449 [6]: regulation of transcription	6	6	12	1871	10390	0.49	3.82	3.09	1.73	C16orf34 SRCAP TCEB2 ZNF211 ZNF304 ZNF419
16	GO:0019219 [5]: regulation of nucleobase, nucleoside, nucleotide and nucleic acid metabolism	6	6	12	1897	10364	0.43	3.77	3.04	1.73	C16orf34 SRCAP TCEB2 ZNF211 ZNF304 ZNF419
17	GO:0007507 [5]: heart development	1	1	17	23	12238	0.43	3.77	3.36	1.73	PDLIM5
18	GO:0006898 [7]: receptor mediated endocytosis	1	1	17	24	12237	0.39	3.7	3.32	1.73	AP1S1
19	GO:0006512 [8]: ubiquitin cycle	3	3	15	544	11717	0.37	3.7	3.13	1.73	TCEB2 UBE2D3 UBE2I
20	GO:0006350 [6]: transcription	6	6	12	1963	10298	0.31	3.65	2.89	1.63	C16orf34 SRCAP TCEB2 ZNF211 ZNF304 ZNF419
21	GO:0007001 [7]: chromosome organization and biogenesis (sensu Eukaryota)	2	2	16	229	12032	0.27	3.6	3.12	1.73	H1FX SRCAP
22	GO:0051276 [6]: chromosome organization and biogenesis	2	2	16	235	12026	0.23	3.55	3.07	1.73	H1FX SRCAP
23	GO:0019222 [4]: regulation of metabolism	6	6	12	2032	10229	0.18	3.5	2.75	1.54	C16orf34 SRCAP TCEB2 ZNF211 ZNF304 ZNF419
24	GO:0007165 [4]: signal transduction	1	1	17	2825	9436	0.08	3.4	0.01	0	RAB40C
25	GO:0016192 [5]: vesicle-mediated transport	2	2	16	297	11964	-0.15	0	2.66	1.49	AP1S1 SYNJ1
26	GO:0006139 [5]: nucleobase, nucleoside, nucleotide and nucleic acid metabolism	7	7	11	2960	9301	-0.33	0	2.12	1.07	C16orf34 H1FX SRCAP TCEB2 ZNF211 ZNF304 ZNF419
27	GO:0044238 [4]: primary metabolism	12	12	6	6274	5987	-0.43	0	1.96	1.06	ARL6IP C16orf34 H1FX KIAA0251 MRPS18C SRCAP TCEB2 UBE2D3 UBE2I ZNF211 ZNF304 ZNF419
28	GO:0050875 [3]: cellular physiological process	16	16	2	9079	3182	-0.47	0	2.14	1.07	AP1S1 ARL6IP C16orf34 DAP13 H1FX KIAA0251 MRPS18C RAB40C SRCAP SYNJ1 TCEB2 UBE2D3 UBE2I ZNF211 ZNF304 ZNF419
29	GO:0006334 [8]: nucleosome assembly	1	1	17	65	12196	-0.52	0	2.38	1.25	H1FX
30	GO:0050791 [3]: regulation of physiological process	6	6	12	2547	9714	-0.56	0	1.88	1.06	C16orf34 SRCAP TCEB2 ZNF211 ZNF304 ZNF419
31	GO:0006366 [8]: transcription from Pol II promoter	2	2	16	428	11833	-0.7	0	2.04	1.06	SRCAP TCEB2
32	GO:0044267 [6]: cellular protein metabolism	6	6	12	2781	9480	-0.79	0	1.57	0.9	ARL6IP H1FX MRPS18C TCEB2 UBE2D3 UBE2I
33	GO:0019538 [5]: protein metabolism	6	6	12	2802	9459	-0.81	0	1.55	0.9	ARL6IP H1FX MRPS18C TCEB2 UBE2D3 UBE2I
34	GO:0015031 [5]: protein transport	2	2	16	475	11786	-0.85	0	1.88	1.06	AP1S1 RAB40C
35	GO:0045184 [5]: establishment of protein localization	2	2	16	477	11784	-0.86	0	1.87	1.06	AP1S1 RAB40C
36	GO:0050789 [2]: regulation of biological process	6	6	12	2861	9400	-0.86	0	1.48	0.88	C16orf34 SRCAP TCEB2 ZNF211 ZNF304 ZNF419
37	GO:0016568 [8]: chromatin modification	1	1	17	99	12162	-0.89	0	1.99	1.06	SRCAP
38	GO:0008104 [4]: protein localization	2	2	16	490	11771	-0.89	0	1.83	1.05	AP1S1 RAB40C
39	GO:0006333 [8]: chromatin assembly or disassembly	1	1	17	102	12159	-0.91	0	1.96	1.06	H1FX
40	GO:0044260 [5]: cellular macromolecule metabolism	6	6	12	2980	9281	-0.94	0	1.35	0.81	ARL6IP H1FX MRPS18C TCEB2 UBE2D3 UBE2I
41	GO:0006412 [6]: protein biosynthesis	2	2	16	529	11732	-0.99	0	1.71	0.97	ARL6IP MRPS18C
42	GO:0006259 [5]: DNA metabolism	2	2	16	536	11725	-1	0	1.69	0.97	H1FX SRCAP
43	GO:0043170 [4]: macromolecule metabolism	6	6	12	3140	9121	-1.04	0	1.19	0.74	ARL6IP H1FX MRPS18C TCEB2 UBE2D3 UBE2I
44	GO:0009059 [5]: macromolecule biosynthesis	2	2	16	591	11670	-1.12	0	1.54	0.9	ARL6IP MRPS18C
45	GO:0050874 [3]: organismal physiological process	1	1	17	1843	10418	-1.17	0	0.05	0.03	DAP13
46	GO:0007582 [2]: physiological process	17	17	1	10445	1816	-1.2	0	1.47	0.88	AP1S1 ARL6IP C16orf34 DAP13 H1FX KIAA0251 MRPS18C PPA2 RAB40C SRCAP SYNJ1 TCEB2 UBE2D3 UBE2I ZNF211 ZNF304 ZNF419
47	GO:0007275 [2]: development	1	1	17	1786	10475	-1.24	0	0.06	0.03	PDLIM5
48	GO:0006996 [5]: organelle organization and biogenesis	2	2	16	672	11589	-1.27	0	1.35	0.81	H1FX SRCAP
49	GO:0006464 [7]: protein modification	3	3	15	1506	10755	-1.39	0	0.96	0.6	TCEB2 UBE2D3 UBE2I
50	GO:0016043 [4]: cell organization and biogenesis	2	2	16	823	11438	-1.47	0	1.07	0.66	H1FX SRCAP
51	GO:0006520 [6]: amino acid metabolism	1	1	17	225	12036	-1.53	0	1.26	0.74	KIAA0251
52	GO:0051179 [3]: localization	3	3	15	1982	10279	-1.54	0	0.55	0.38	AP1S1 RAB40C SYNJ1
53	GO:0006810 [4]: transport	3	3	15	1972	10289	-1.54	0	0.56	0.38	AP1S1 RAB40C SYNJ1
54	GO:0051234 [4]: establishment of localization	3	3	15	1974	10287	-1.54	0	0.56	0.38	AP1S1 RAB40C SYNJ1
55	GO:0006357 [8]: regulation of transcription from Pol II promoter	1	1	17	230	12031	-1.54	0	1.24	0.74	SRCAP
56	GO:0044249 [5]: cellular biosynthesis	2	2	16	942	11319	-1.56	0	0.9	0.58	ARL6IP MRPS18C
57	GO:0007264 [6]: small GTPase mediated signal transduction	1	1	17	240	12021	-1.57	0	1.2	0.74	RAB40C
58	GO:0009058 [4]: biosynthesis	2	2	16	987	11274	-1.6	0	0.84	0.54	ARL6IP MRPS18C
59	GO:0006519 [5]: amino acid and derivative metabolism	1	1	17	264	11997	-1.63	0	1.12	0.69	KIAA0251
60	GO:0043283 [4]: biopolymer metabolism	2	2	16	1609	10652	-1.67	0	0.35	0.24	H1FX SRCAP
61	GO:0009987 [2]: cellular process	16	16	2	10931	1330	-1.7	0	0.37	0.24	AP1S1 ARL6IP C16orf34 DAP13 H1FX KIAA0251 MRPS18C RAB40C SRCAP SYNJ1 TCEB2 UBE2D3 UBE2I ZNF211 ZNF304 ZNF419
62	GO:0009308 [5]: amine metabolism	1	1	17	310	11951	-1.72	0	0.99	0.61	KIAA0251
63	GO:0006886 [6]: intracellular protein transport	1	1	17	313	11948	-1.73	0	0.99	0.61	AP1S1
64	GO:0006118 [6]: electron transport	1	1	17	354	11907	-1.79	0	0.89	0.58	DAP13
65	GO:0009653 [3]: morphogenesis	1	1	17	1149	11112	-1.8	0	0.19	0.13	PDLIM5
66	GO:0006082 [5]: organic acid metabolism	1	1	17	413	11848	-1.86	0	0.77	0.51	KIAA0251
67	GO:0019752 [6]: carboxylic acid metabolism	1	1	17	411	11850	-1.86	0	0.78	0.51	KIAA0251
68	GO:0007242 [5]: intracellular signaling cascade	1	1	17	990	11271	-1.89	0	0.25	0.18	RAB40C
69	GO:0009887 [4]: organogenesis	1	1	17	923	11338	-1.91	0	0.28	0.2	PDLIM5
70	GO:0048513 [3]: organ development	1	1	17	923	11338	-1.91	0	0.28	0.2	PDLIM5
71	GO:0046907 [5]: intracellular transport	1	1	17	504	11757	-1.93	0	0.63	0.39	AP1S1
72	GO:0006091 [5]: generation of precursor metabolites and energy	1	1	17	568	11693	-1.95	0	0.55	0.38	DAP13
73	GO:0006793 [5]: phosphorus metabolism	1	1	17	781	11480	-1.97	0	0.36	0.24	SYNJ1
74	GO:0006796 [6]: phosphate metabolism	1	1	17	781	11480	-1.97	0	0.36	0.24	SYNJ1
