# Supplementary material for: Latent Factor Analysis to Discover Pathway-Associated Putative Segmental Aneuploidies in Human Cancers
Source: PLoS Comput Biol. 2010 Sep 2;6(9):e1000920. doi: 10.1371/journal.pcbi.1000920 (PMC2932681; doi:10.1371/journal.pcbi.1000920)
Supplement: Table S3 — Full gather analysis of gene ontology for each factor. (0.43 MB ZIP) [file pcbi.1000920.s008.zip › Factor_Gather_GO/factor5_GO.txt]

#	Annotation	Total Genes With Ann	Your Genes (With Ann)	Your Genes (No Ann)	Genome (With Ann)	Genome (No Ann)	ln(Bayes factor)	neg ln(p value)	FE: neg ln(p value)	FE: neg ln(FDR)	Genes
1	GO:0005977 [8]: glycogen metabolism	2	2	21	24	12232	3.68	7.18	6.85	2.92	GAA PPP1CC
2	GO:0006073 [7]: glucan metabolism	2	2	21	25	12231	3.61	7.14	6.77	2.92	GAA PPP1CC
3	GO:0043170 [4]: macromolecule metabolism	13	13	10	3133	9123	3.55	7.11	6.46	2.92	AD023 C17orf27 DTX4 E2-230K GAA NEU1 PPM1D PPP1CC SFRS1 ST6GALNAC2 TLK2 TRAF4 USP32
4	GO:0044238 [4]: primary metabolism	19	19	4	6267	5989	3.33	6.77	6.29	2.92	ACADSB AD023 Bit1 C17orf27 DTX4 E2-230K GAA NEU1 PPM1D PPP1CC RAD51C SFRS1 SPOP ST6GALNAC2 SUPT6H TLK2 TRAF4 USP32 ZNF161
5	GO:0006112 [7]: energy reserve metabolism	2	2	21	31	12225	3.22	6.73	6.37	2.92	GAA PPP1CC
6	GO:0044264 [6]: cellular polysaccharide metabolism	2	2	21	38	12218	2.83	6.21	5.99	2.91	GAA PPP1CC
7	GO:0006512 [8]: ubiquitin cycle	5	5	18	542	11714	2.78	6.21	5.82	2.91	C17orf27 DTX4 E2-230K TRAF4 USP32
8	GO:0044260 [5]: cellular macromolecule metabolism	12	12	11	2974	9282	2.75	6.16	5.62	2.91	AD023 C17orf27 DTX4 E2-230K GAA PPM1D PPP1CC SFRS1 ST6GALNAC2 TLK2 TRAF4 USP32
9	GO:0005976 [5]: polysaccharide metabolism	2	2	21	41	12215	2.7	6.07	5.85	2.91	GAA PPP1CC
10	GO:0006464 [7]: protein modification	8	8	15	1501	10755	2.47	5.86	5.39	2.81	C17orf27 DTX4 E2-230K PPM1D ST6GALNAC2 TLK2 TRAF4 USP32
11	GO:0001672 [6]: regulation of chromatin assembly or disassembly	1	1	22	1	12255	2.42	5.8	5.59	2.91	TLK2
12	GO:0008152 [3]: metabolism	19	19	4	6946	5310	1.86	5.17	4.76	2.42	ACADSB AD023 Bit1 C17orf27 DTX4 E2-230K GAA NEU1 PPM1D PPP1CC RAD51C SFRS1 SPOP ST6GALNAC2 SUPT6H TLK2 TRAF4 USP32 ZNF161
13	GO:0001504 [6]: neurotransmitter uptake	1	1	22	3	12253	1.72	5	4.9	2.48	SLC6A8
14	GO:0005980 [9]: glycogen catabolism	1	1	22	3	12253	1.72	5	4.9	2.48	GAA
15	GO:0009251 [8]: glucan catabolism	1	1	22	4	12252	1.5	4.78	4.67	2.4	GAA
16	GO:0044237 [4]: cellular metabolism	18	18	5	6547	5709	1.5	4.74	4.35	2.25	ACADSB AD023 Bit1 C17orf27 DTX4 E2-230K GAA PPM1D PPP1CC RAD51C SFRS1 SPOP ST6GALNAC2 SUPT6H TLK2 TRAF4 USP32 ZNF161
17	GO:0044247 [7]: cellular polysaccharide catabolism	1	1	22	6	12250	1.17	4.47	4.34	2.25	GAA
18	GO:0000272 [6]: polysaccharide catabolism	1	1	22	6	12250	1.17	4.47	4.34	2.25	GAA
19	GO:0044267 [6]: cellular protein metabolism	10	10	13	2777	9479	1.05	4.35	3.84	1.9	AD023 C17orf27 DTX4 E2-230K PPM1D SFRS1 ST6GALNAC2 TLK2 TRAF4 USP32
20	GO:0006376 [9]: mRNA splice site selection	1	1	22	7	12249	1.04	4.35	4.21	2.17	SFRS1
21	GO:0019538 [5]: protein metabolism	10	10	13	2798	9458	1.01	4.31	3.79	1.9	AD023 C17orf27 DTX4 E2-230K PPM1D SFRS1 ST6GALNAC2 TLK2 TRAF4 USP32
22	GO:0016567 [9]: protein ubiquitination	3	3	20	302	11954	0.94	4.25	3.98	2	C17orf27 DTX4 TRAF4
23	GO:0043283 [4]: biopolymer metabolism	7	7	16	1604	10652	0.88	4.21	3.73	1.9	GAA PPP1CC RAD51C SFRS1 SPOP TLK2 USP32
24	GO:0008285 [6]: negative regulation of cell proliferation	2	2	21	129	12127	0.6	3.91	3.7	1.9	PPM1D TOB1
25	GO:0015980 [6]: energy derivation by oxidation of organic compounds	2	2	21	136	12120	0.5	3.82	3.6	1.84	GAA PPP1CC
26	GO:0000245 [8]: spliceosome assembly	1	1	22	16	12240	0.29	3.6	3.46	1.74	SFRS1
27	GO:0005975 [5]: carbohydrate metabolism	3	3	20	405	11851	0.24	3.55	3.23	1.58	GAA NEU1 PPP1CC
28	GO:0051128 [5]: regulation of cell organization and biogenesis	1	1	22	19	12237	0.14	3.45	3.3	1.61	TLK2
29	GO:0006974 [5]: response to DNA damage stimulus	2	2	21	199	12057	-0.14	0	2.92	1.34	RAD51C TLK2
30	GO:0051052 [6]: regulation of DNA metabolism	1	1	22	26	12230	-0.15	0	3.01	1.39	TLK2
31	GO:0009719 [4]: response to endogenous stimulus	2	2	21	212	12044	-0.24	0	2.81	1.26	RAD51C TLK2
32	GO:0006397 [7]: mRNA processing	2	2	21	235	12021	-0.41	0	2.63	1.2	SFRS1 SPOP
33	GO:0009314 [6]: response to radiation	1	1	22	36	12220	-0.44	0	2.7	1.2	PPM1D
34	GO:0051244 [4]: regulation of cellular physiological process	3	3	20	564	11692	-0.49	0	2.44	1.18	PPM1D TLK2 TOB1
35	GO:0006091 [5]: generation of precursor metabolites and energy	3	3	20	566	11690	-0.49	0	2.43	1.18	ACADSB GAA PPP1CC
36	GO:0016032 [2]: viral life cycle	1	1	22	38	12218	-0.49	0	2.65	1.2	NDP52
37	GO:0001505 [7]: regulation of neurotransmitter levels	1	1	22	39	12217	-0.52	0	2.63	1.2	SLC6A8
38	GO:0016071 [6]: mRNA metabolism	2	2	21	254	12002	-0.52	0	2.5	1.18	SFRS1 SPOP
39	GO:0044262 [6]: cellular carbohydrate metabolism	2	2	21	256	12000	-0.54	0	2.48	1.18	GAA PPP1CC
40	GO:0042127 [5]: regulation of cell proliferation	2	2	21	258	11998	-0.55	0	2.47	1.18	PPM1D TOB1
41	GO:0006836 [5]: neurotransmitter transport	1	1	22	41	12215	-0.56	0	2.58	1.18	SLC6A8
42	GO:0051243 [5]: negative regulation of cellular physiological process	2	2	21	263	11993	-0.58	0	2.44	1.18	PPM1D TOB1
43	GO:0050875 [3]: cellular physiological process	20	20	3	9075	3181	-0.6	0	2.15	0.93	ACADSB AD023 Bit1 C17orf27 DTX4 E2-230K GAA PPM1D PPP1CC RAD51C SFRS1 SLC6A8 SPOP ST6GALNAC2 SUPT6H TLK2 TOB1 TRAF4 USP32 ZNF161
44	GO:0051179 [3]: localization	1	1	22	1984	10272	-0.61	0	0.02	0.02	SLC6A8
45	GO:0006810 [4]: transport	1	1	22	1974	10282	-0.63	0	0.02	0.02	SLC6A8
46	GO:0051234 [4]: establishment of localization	1	1	22	1976	10280	-0.63	0	0.02	0.02	SLC6A8
47	GO:0008283 [4]: cell proliferation	4	4	19	1054	11202	-0.75	0	2.03	0.86	PPM1D PPP1CC TLK2 TOB1
48	GO:0006351 [7]: transcription, DNA-dependent	1	1	22	1868	10388	-0.79	0	0.02	0.02	ZNF161
49	GO:0006355 [7]: regulation of transcription, DNA-dependent	1	1	22	1812	10444	-0.89	0	0.03	0.02	ZNF161
50	GO:0007154 [3]: cell communication	4	4	19	3471	8785	-0.9	0	0.08	0.03	GPRC5C SLC6A8 SUPT6H TLK2
51	GO:0007275 [2]: development	1	1	22	1786	10470	-0.93	0	0.03	0.02	TRAF4
52	GO:0006310 [6]: DNA recombination	1	1	22	67	12189	-1	0	2.12	0.92	RAD51C
53	GO:0007165 [4]: signal transduction	3	3	20	2823	9433	-1.02	0	0.08	0.03	GPRC5C SUPT6H TLK2
54	GO:0006396 [6]: RNA processing	2	2	21	366	11890	-1.06	0	1.9	0.8	SFRS1 SPOP
55	GO:0050794 [3]: regulation of cellular process	3	3	20	789	11467	-1.1	0	1.7	0.74	PPM1D TLK2 TOB1
56	GO:0016052 [6]: carbohydrate catabolism	1	1	22	86	12170	-1.21	0	1.89	0.8	GAA
57	GO:0044275 [7]: cellular carbohydrate catabolism	1	1	22	86	12170	-1.21	0	1.89	0.8	GAA
58	GO:0006968 [4]: cellular defense response	1	1	22	86	12170	-1.21	0	1.89	0.8	ZNF161
59	GO:0006950 [4]: response to stress	3	3	20	847	11409	-1.22	0	1.56	0.74	RAD51C TLK2 ZNF161
60	GO:0006139 [5]: nucleobase, nucleoside, nucleotide and nucleic acid metabolism	7	7	16	2960	9296	-1.22	0	1.17	0.59	Bit1 RAD51C SFRS1 SPOP SUPT6H TLK2 ZNF161
61	GO:0043118 [4]: negative regulation of physiological process	2	2	21	417	11839	-1.22	0	1.69	0.74	PPM1D TOB1
62	GO:0006814 [8]: sodium ion transport	1	1	22	93	12163	-1.27	0	1.82	0.75	SLC6A8
63	GO:0006915 [6]: apoptosis	2	2	21	438	11818	-1.29	0	1.62	0.74	Bit1 TRAF4
64	GO:0012501 [5]: programmed cell death	2	2	21	440	11816	-1.29	0	1.61	0.74	Bit1 TRAF4
65	GO:0016070 [5]: RNA metabolism	2	2	21	449	11807	-1.31	0	1.58	0.74	SFRS1 SPOP
66	GO:0016568 [8]: chromatin modification	1	1	22	99	12157	-1.32	0	1.76	0.74	TLK2
67	GO:0006333 [8]: chromatin assembly or disassembly	1	1	22	102	12154	-1.35	0	1.74	0.74	TLK2
68	GO:0008219 [4]: cell death	2	2	21	468	11788	-1.37	0	1.52	0.74	Bit1 TRAF4
69	GO:0016265 [3]: death	2	2	21	472	11784	-1.38	0	1.5	0.74	Bit1 TRAF4
70	GO:0006350 [6]: transcription	2	2	21	1967	10289	-1.38	0	0.1	0.04	Bit1 ZNF161
71	GO:0006486 [8]: protein amino acid glycosylation	1	1	22	109	12147	-1.4	0	1.68	0.74	ST6GALNAC2
72	GO:0019941 [9]: modification-dependent protein catabolism	1	1	22	113	12143	-1.43	0	1.64	0.74	USP32
73	GO:0006511 [10]: ubiquitin-dependent protein catabolism	1	1	22	113	12143	-1.43	0	1.64	0.74	USP32
74	GO:0000910 [5]: cytokinesis	1	1	22	115	12141	-1.44	0	1.63	0.74	PPP1CC
75	GO:0009101 [7]: glycoprotein biosynthesis	1	1	22	115	12141	-1.44	0	1.63	0.74	ST6GALNAC2
76	GO:0007166 [5]: cell surface receptor linked signal transduction	1	1	22	1420	10836	-1.46	0	0.06	0.02	GPRC5C
77	GO:0045449 [6]: regulation of transcription	2	2	21	1875	10381	-1.47	0	0.12	0.05	Bit1 ZNF161
78	GO:0006470 [8]: protein amino acid dephosphorylation	1	1	22	123	12133	-1.49	0	1.57	0.74	PPM1D
79	GO:0050874 [3]: organismal physiological process	2	2	21	1842	10414	-1.5	0	0.13	0.05	SLC6A8 ZNF161
80	GO:0006412 [6]: protein biosynthesis	2	2	21	529	11727	-1.51	0	1.34	0.63	AD023 ST6GALNAC2
81	GO:0006259 [5]: DNA metabolism	2	2	21	536	11720	-1.52	0	1.32	0.63	RAD51C TLK2
82	GO:0007582 [2]: physiological process	21	21	2	10441	1815	-1.53	0	1.15	0.59	ACADSB AD023 Bit1 C17orf27 DTX4 E2-230K GAA NEU1 PPM1D PPP1CC RAD51C SFRS1 SLC6A8 SPOP ST6GALNAC2 SUPT6H TLK2 TOB1 TRAF4 USP32 ZNF161
83	GO:0016311 [7]: dephosphorylation	1	1	22	129	12127	-1.53	0	1.53	0.74	PPM1D
84	GO:0050789 [2]: regulation of biological process	5	5	18	2862	9394	-1.54	0	0.43	0.22	Bit1 PPM1D TLK2 TOB1 ZNF161
85	GO:0009100 [7]: glycoprotein metabolism	1	1	22	132	12124	-1.56	0	1.51	0.74	ST6GALNAC2
86	GO:0050791 [3]: regulation of physiological process	5	5	18	2548	9708	-1.56	0	0.62	0.31	Bit1 PPM1D TLK2 TOB1 ZNF161
87	GO:0006936 [3]: muscle contraction	1	1	22	136	12120	-1.57	0	1.48	0.73	SLC6A8
88	GO:0006631 [6]: fatty acid metabolism	1	1	22	142	12114	-1.6	0	1.44	0.71	ACADSB
89	GO:0009059 [5]: macromolecule biosynthesis	2	2	21	591	11665	-1.61	0	1.18	0.59	AD023 ST6GALNAC2
90	GO:0050896 [3]: response to stimulus	4	4	19	1940	10316	-1.62	0	0.68	0.31	PPM1D RAD51C TLK2 ZNF161
91	GO:0043285 [5]: biopolymer catabolism	2	2	21	604	11652	-1.63	0	1.16	0.59	GAA USP32
92	GO:0019222 [4]: regulation of metabolism	3	3	20	2035	10221	-1.64	0	0.27	0.15	Bit1 TLK2 ZNF161
93	GO:0019219 [5]: regulation of nucleobase, nucleoside, nucleotide and nucleic acid metabolism	3	3	20	1900	10356	-1.7	0	0.34	0.18	Bit1 TLK2 ZNF161
94	GO:0000375 [8]: RNA splicing, via transesterification reactions	1	1	22	169	12087	-1.73	0	1.29	0.63	SFRS1
95	GO:0000377 [9]: RNA splicing, via transesterification reactions with bulged adenosine as nucleophile	1	1	22	169	12087	-1.73	0	1.29	0.63	SFRS1
96	GO:0000398 [8]: nuclear mRNA splicing, via spliceosome	1	1	22	169	12087	-1.73	0	1.29	0.63	SFRS1
97	GO:0044265 [6]: cellular macromolecule catabolism	2	2	21	693	11563	-1.75	0	0.98	0.48	GAA USP32
98	GO:0009057 [5]: macromolecule catabolism	2	2	21	708	11548	-1.76	0	0.95	0.48	GAA USP32
99	GO:0007049 [5]: cell cycle	2	2	21	711	11545	-1.76	0	0.94	0.48	PPM1D TLK2
100	GO:0006281 [6]: DNA repair	1	1	22	181	12075	-1.78	0	1.23	0.59	RAD51C
101	GO:0006325 [7]: establishment and/or maintenance of chromatin architecture	1	1	22	195	12061	-1.82	0	1.17	0.59	TLK2
102	GO:0006461 [7]: protein complex assembly	1	1	22	195	12061	-1.82	0	1.17	0.59	SFRS1
103	GO:0006793 [5]: phosphorus metabolism	2	2	21	780	11476	-1.82	0	0.83	0.41	PPM1D TLK2
104	GO:0006796 [6]: phosphate metabolism	2	2	21	780	11476	-1.82	0	0.83	0.41	PPM1D TLK2
105	GO:0008380 [7]: RNA splicing	1	1	22	197	12059	-1.83	0	1.16	0.59	SFRS1
106	GO:0006323 [6]: DNA packaging	1	1	22	203	12053	-1.84	0	1.14	0.59	TLK2
107	GO:0044248 [5]: cellular catabolism	2	2	21	833	11423	-1.85	0	0.75	0.35	GAA USP32
108	GO:0009987 [2]: cellular process	21	21	2	10926	1330	-1.86	0	0.62	0.31	ACADSB AD023 Bit1 C17orf27 DTX4 E2-230K GAA GPRC5C PPM1D PPP1CC RAD51C SFRS1 SLC6A8 SPOP ST6GALNAC2 SUPT6H TLK2 TOB1 TRAF4 USP32 ZNF161
109	GO:0009605 [4]: response to external stimulus	2	2	21	1261	10995	-1.88	0	0.36	0.18	PPM1D ZNF161
110	GO:0009056 [4]: catabolism	2	2	21	907	11349	-1.9	0	0.66	0.31	GAA USP32
111	GO:0044249 [5]: cellular biosynthesis	2	2	21	942	11314	-1.9	0	0.62	0.31	AD023 ST6GALNAC2
112	GO:0007242 [5]: intracellular signaling cascade	2	2	21	989	11267	-1.91	0	0.57	0.31	SUPT6H TLK2
113	GO:0009058 [4]: biosynthesis	2	2	21	987	11269	-1.92	0	0.57	0.31	AD023 ST6GALNAC2
114	GO:0006357 [8]: regulation of transcription from Pol II promoter	1	1	22	230	12026	-1.93	0	1.04	0.51	ZNF161
115	GO:0007001 [7]: chromosome organization and biogenesis (sensu Eukaryota)	1	1	22	230	12026	-1.93	0	1.04	0.51	TLK2
116	GO:0051276 [6]: chromosome organization and biogenesis	1	1	22	236	12020	-1.94	0	1.02	0.5	TLK2
117	GO:0007186 [6]: G-protein coupled receptor protein signaling pathway	1	1	22	993	11263	-1.94	0	0.15	0.07	GPRC5C
118	GO:0007268 [6]: synaptic transmission	1	1	22	248	12008	-1.96	0	0.98	0.48	SLC6A8
119	GO:0009607 [4]: response to biotic stimulus	1	1	22	957	11299	-1.98	0	0.17	0.07	ZNF161
120	GO:0019226 [5]: transmission of nerve impulse	1	1	22	255	12001	-1.98	0	0.96	0.48	SLC6A8
121	GO:0009611 [5]: response to wounding	1	1	22	285	11971	-2.04	0	0.87	0.42	ZNF161
122	GO:0015672 [7]: monovalent inorganic cation transport	1	1	22	290	11966	-2.04	0	0.86	0.42	SLC6A8
123	GO:0006952 [5]: defense response	1	1	22	837	11419	-2.08	0	0.22	0.12	ZNF161
124	GO:0016043 [4]: cell organization and biogenesis	1	1	22	824	11432	-2.08	0	0.23	0.12	TLK2
125	GO:0050877 [4]: neurophysiological process	1	1	22	807	11449	-2.1	0	0.23	0.12	SLC6A8
126	GO:0030001 [7]: metal ion transport	1	1	22	343	11913	-2.12	0	0.73	0.34	SLC6A8
127	GO:0006118 [6]: electron transport	1	1	22	354	11902	-2.12	0	0.71	0.32	ACADSB
128	GO:0006955 [4]: immune response	1	1	22	746	11510	-2.14	0	0.27	0.15	ZNF161
129	GO:0009628 [5]: response to abiotic stimulus	1	1	22	380	11876	-2.15	0	0.66	0.31	PPM1D
130	GO:0006811 [5]: ion transport	1	1	22	703	11553	-2.15	0	0.3	0.16	SLC6A8
131	GO:0000074 [6]: regulation of cell cycle	1	1	22	397	11859	-2.17	0	0.63	0.31	PPM1D
132	GO:0006082 [5]: organic acid metabolism	1	1	22	413	11843	-2.17	0	0.61	0.31	ACADSB
133	GO:0006996 [5]: organelle organization and biogenesis	1	1	22	673	11583	-2.17	0	0.32	0.17	TLK2
134	GO:0019752 [6]: carboxylic acid metabolism	1	1	22	411	11845	-2.17	0	0.61	0.31	ACADSB
135	GO:0006366 [8]: transcription from Pol II promoter	1	1	22	429	11827	-2.17	0	0.58	0.31	ZNF161
136	GO:0044255 [5]: cellular lipid metabolism	1	1	22	428	11828	-2.18	0	0.58	0.31	ACADSB
137	GO:0016310 [7]: phosphorylation	1	1	22	636	11620	-2.18	0	0.35	0.18	TLK2
138	GO:0006812 [6]: cation transport	1	1	22	469	11787	-2.19	0	0.52	0.27	SLC6A8
139	GO:0030163 [6]: protein catabolism	1	1	22	598	11658	-2.19	0	0.38	0.2	USP32
140	GO:0009613 [5]: response to pest, pathogen or parasite	1	1	22	470	11786	-2.2	0	0.52	0.27	ZNF161
141	GO:0043207 [5]: response to external biotic stimulus	1	1	22	501	11755	-2.2	0	0.48	0.24	ZNF161
142	GO:0044257 [7]: cellular protein catabolism	1	1	22	583	11673	-2.2	0	0.39	0.21	USP32
143	GO:0006508 [8]: proteolysis and peptidolysis	1	1	22	583	11673	-2.2	0	0.39	0.21	USP32
144	GO:0006629 [5]: lipid metabolism	1	1	22	552	11704	-2.2	0	0.42	0.22	ACADSB
145	GO:0006468 [8]: protein amino acid phosphorylation	1	1	22	536	11720	-2.2	0	0.44	0.22	TLK2
146	GO:0007267 [4]: cell-cell signaling	1	1	22	537	11719	-2.2	0	0.44	0.22	SLC6A8
