# Supplementary material for: Latent Factor Analysis to Discover Pathway-Associated Putative Segmental Aneuploidies in Human Cancers
Source: PLoS Comput Biol. 2010 Sep 2;6(9):e1000920. doi: 10.1371/journal.pcbi.1000920 (PMC2932681; doi:10.1371/journal.pcbi.1000920)
Supplement: Table S3 — Full gather analysis of gene ontology for each factor. (0.43 MB ZIP) [file pcbi.1000920.s008.zip › Factor_Gather_GO/factor51_GO.txt]

#	Annotation	Total Genes With Ann	Your Genes (With Ann)	Your Genes (No Ann)	Genome (With Ann)	Genome (No Ann)	ln(Bayes factor)	neg ln(p value)	FE: neg ln(p value)	FE: neg ln(FDR)	Genes
1	GO:0031057 [7]: negative regulation of histone modification	1	1	16	0	12262	3.7	7.18	6.58	3.09	SET
2	GO:0035067 [7]: negative regulation of histone acetylation	1	1	16	0	12262	3.7	7.18	6.58	3.09	SET
3	GO:0048227 [7]: plasma membrane to endosome transport	1	1	16	0	12262	3.7	7.18	6.58	3.09	RAB11A
4	GO:0051129 [6]: negative regulation of cell organization and biogenesis	1	1	16	0	12262	3.7	7.18	6.58	3.09	SET
5	GO:0031056 [6]: regulation of histone modification	1	1	16	1	12261	3.01	6.49	5.89	2.96	SET
6	GO:0035065 [6]: regulation of histone acetylation	1	1	16	1	12261	3.01	6.49	5.89	2.96	SET
7	GO:0007612 [4]: learning	1	1	16	1	12261	3.01	6.49	5.89	2.96	FYN
8	GO:0016071 [6]: mRNA metabolism	3	3	14	253	12009	2.5	5.92	5.32	2.67	ADARB1 AUH SFRS4
9	GO:0006337 [7]: nucleosome disassembly	1	1	16	3	12259	2.31	5.63	5.2	2.67	SET
10	GO:0009083 [8]: branched chain family amino acid catabolism	1	1	16	3	12259	2.31	5.63	5.2	2.67	AUH
11	GO:0016573 [9]: histone acetylation	1	1	16	4	12258	2.09	5.38	4.98	2.67	SET
12	GO:0043241 [6]: protein complex disassembly	1	1	16	4	12258	2.09	5.38	4.98	2.67	SET
13	GO:0051053 [7]: negative regulation of DNA metabolism	1	1	16	4	12258	2.09	5.38	4.98	2.67	SET
14	GO:0006473 [8]: protein amino acid acetylation	1	1	16	8	12254	1.51	4.78	4.39	2.22	SET
15	GO:0045934 [6]: negative regulation of nucleobase, nucleoside, nucleotide and nucleic acid metabolism	2	2	15	130	12132	1.43	4.69	4.27	2.22	SET SIN3A
16	GO:0043283 [4]: biopolymer metabolism	6	6	11	1605	10657	1.43	4.69	4.06	2.07	ADARB1 AUH C9orf3 CTSL2 SET SFRS4
17	GO:0006402 [7]: mRNA catabolism	1	1	16	9	12253	1.4	4.69	4.29	2.22	AUH
18	GO:0009081 [7]: branched chain family amino acid metabolism	1	1	16	9	12253	1.4	4.69	4.29	2.22	AUH
19	GO:0009892 [5]: negative regulation of metabolism	2	2	15	154	12108	1.12	4.41	3.95	2.06	SET SIN3A
20	GO:0016070 [5]: RNA metabolism	3	3	14	448	11814	1.03	4.31	3.78	2.06	ADARB1 AUH SFRS4
21	GO:0016569 [9]: covalent chromatin modification	1	1	16	16	12246	0.87	4.21	3.76	2.06	SET
22	GO:0016570 [10]: histone modification	1	1	16	16	12246	0.87	4.21	3.76	2.06	SET
23	GO:0007163 [5]: establishment and/or maintenance of cell polarity	1	1	16	16	12246	0.87	4.21	3.76	2.06	MAP7
24	GO:0007611 [3]: learning and/or memory	1	1	16	16	12246	0.87	4.21	3.76	2.06	FYN
25	GO:0006626 [8]: protein-mitochondrial targeting	1	1	16	18	12244	0.77	4.06	3.65	2.02	TOMM20
26	GO:0046907 [5]: intracellular transport	3	3	14	502	11760	0.76	4.06	3.49	1.94	RAB11A SET TOMM20
27	GO:0051128 [5]: regulation of cell organization and biogenesis	1	1	16	19	12243	0.72	4.01	3.6	2.02	SET
28	GO:0007631 [3]: feeding behavior	1	1	16	19	12243	0.72	4.01	3.6	2.02	FYN
29	GO:0006401 [6]: RNA catabolism	1	1	16	23	12239	0.54	3.87	3.42	1.91	AUH
30	GO:0051248 [6]: negative regulation of protein metabolism	1	1	16	25	12237	0.46	3.82	3.34	1.87	SET
31	GO:0050875 [3]: cellular physiological process	16	16	1	9079	3183	0.44	3.77	3.17	1.79	ADARB1 AUH C9orf3 CSNK2A1 CSPG4 CTSL2 FYN MAFK MAP7 RAB11A RABGAP1 SET SFRS4 SIN3A STRBP TOMM20
32	GO:0051052 [6]: regulation of DNA metabolism	1	1	16	26	12236	0.43	3.77	3.3	1.86	SET
33	GO:0006397 [7]: mRNA processing	2	2	15	235	12027	0.39	3.7	3.18	1.79	ADARB1 SFRS4
34	GO:0044265 [6]: cellular macromolecule catabolism	3	3	14	692	11570	0.01	0	2.69	1.43	AUH C9orf3 CTSL2
35	GO:0044238 [4]: primary metabolism	12	12	5	6274	5988	0	0	2.45	1.34	ADARB1 AUH C9orf3 CSNK2A1 CTSL2 DPM3 FYN MAFK SET SFRS4 SIN3A STRBP
36	GO:0009057 [5]: macromolecule catabolism	3	3	14	707	11555	-0.03	0	2.64	1.43	AUH C9orf3 CTSL2
37	GO:0006139 [5]: nucleobase, nucleoside, nucleotide and nucleic acid metabolism	7	7	10	2960	9302	-0.06	0	2.39	1.34	ADARB1 AUH MAFK SET SFRS4 SIN3A STRBP
38	GO:0000226 [8]: microtubule cytoskeleton organization and biogenesis	1	1	16	44	12218	-0.06	0	2.8	1.46	MAP7
39	GO:0006886 [6]: intracellular protein transport	2	2	15	312	11950	-0.08	0	2.68	1.43	RAB11A TOMM20
40	GO:0007582 [2]: physiological process	17	17	0	10445	1817	-0.16	0	2.72	1.43	ADARB1 AUH C9orf3 CSNK2A1 CSPG4 CTSL2 DPM3 FYN MAFK MAP7 RAB11A RABGAP1 SET SFRS4 SIN3A STRBP TOMM20
41	GO:0009063 [7]: amino acid catabolism	1	1	16	52	12210	-0.21	0	2.65	1.43	AUH
42	GO:0009310 [6]: amine catabolism	1	1	16	55	12207	-0.26	0	2.59	1.41	AUH
43	GO:0043170 [4]: macromolecule metabolism	7	7	10	3139	9123	-0.27	0	2.13	1.19	AUH C9orf3 CSNK2A1 CTSL2 DPM3 FYN SET
44	GO:0006396 [6]: RNA processing	2	2	15	366	11896	-0.33	0	2.4	1.34	ADARB1 SFRS4
45	GO:0044248 [5]: cellular catabolism	3	3	14	832	11430	-0.36	0	2.26	1.25	AUH C9orf3 CTSL2
46	GO:0006334 [8]: nucleosome assembly	1	1	16	65	12197	-0.41	0	2.43	1.34	SET
47	GO:0006816 [8]: calcium ion transport	1	1	16	66	12196	-0.43	0	2.42	1.34	FYN
48	GO:0051246 [5]: regulation of protein metabolism	1	1	16	67	12195	-0.44	0	2.41	1.34	SET
49	GO:0007610 [2]: behavior	1	1	16	70	12192	-0.48	0	2.37	1.34	FYN
50	GO:0043118 [4]: negative regulation of physiological process	2	2	15	417	11845	-0.52	0	2.18	1.2	SET SIN3A
51	GO:0009056 [4]: catabolism	3	3	14	906	11356	-0.53	0	2.07	1.16	AUH C9orf3 CTSL2
52	GO:0008152 [3]: metabolism	12	12	5	6953	5309	-0.63	0	1.7	1.02	ADARB1 AUH C9orf3 CSNK2A1 CTSL2 DPM3 FYN MAFK SET SFRS4 SIN3A STRBP
53	GO:0045892 [8]: negative regulation of transcription, DNA-dependent	1	1	16	87	12175	-0.67	0	2.16	1.2	SIN3A
54	GO:0015031 [5]: protein transport	2	2	15	475	11787	-0.71	0	1.97	1.16	RAB11A TOMM20
55	GO:0045184 [5]: establishment of protein localization	2	2	15	477	11785	-0.72	0	1.96	1.16	RAB11A TOMM20
56	GO:0008104 [4]: protein localization	2	2	15	490	11772	-0.75	0	1.92	1.14	RAB11A TOMM20
57	GO:0016568 [8]: chromatin modification	1	1	16	99	12163	-0.78	0	2.04	1.16	SET
58	GO:0006913 [6]: nucleocytoplasmic transport	1	1	16	101	12161	-0.8	0	2.02	1.16	SET
59	GO:0006333 [8]: chromatin assembly or disassembly	1	1	16	102	12160	-0.81	0	2.01	1.16	SET
60	GO:0007417 [6]: central nervous system development	1	1	16	104	12158	-0.82	0	2	1.16	ADARB1
61	GO:0015674 [7]: di-, tri-valent inorganic cation transport	1	1	16	105	12157	-0.83	0	1.99	1.16	FYN
62	GO:0044237 [4]: cellular metabolism	11	11	6	6554	5708	-0.84	0	1.4	0.94	ADARB1 AUH C9orf3 CSNK2A1 CTSL2 FYN MAFK SET SFRS4 SIN3A STRBP
63	GO:0006468 [8]: protein amino acid phosphorylation	2	2	15	535	11727	-0.87	0	1.78	1.05	CSNK2A1 FYN
64	GO:0007165 [4]: signal transduction	2	2	15	2824	9438	-0.95	0	0.07	0.07	FYN RAB11A
65	GO:0007154 [3]: cell communication	3	3	14	3472	8790	-0.97	0	0.11	0.1	CSPG4 FYN RAB11A
66	GO:0016481 [7]: negative regulation of transcription	1	1	16	123	12139	-0.97	0	1.84	1.08	SIN3A
67	GO:0044257 [7]: cellular protein catabolism	2	2	15	582	11680	-0.99	0	1.65	0.99	C9orf3 CTSL2
68	GO:0006508 [8]: proteolysis and peptidolysis	2	2	15	582	11680	-0.99	0	1.65	0.99	C9orf3 CTSL2
69	GO:0030163 [6]: protein catabolism	2	2	15	597	11665	-1.01	0	1.61	0.98	C9orf3 CTSL2
70	GO:0006605 [7]: protein targeting	1	1	16	130	12132	-1.01	0	1.79	1.05	TOMM20
71	GO:0019219 [5]: regulation of nucleobase, nucleoside, nucleotide and nucleic acid metabolism	4	4	13	1899	10363	-1.02	0	1.33	0.9	MAFK SET SIN3A STRBP
72	GO:0043285 [5]: biopolymer catabolism	2	2	15	604	11658	-1.03	0	1.59	0.98	C9orf3 CTSL2
73	GO:0006810 [4]: transport	4	4	13	1971	10291	-1.08	0	1.25	0.89	FYN RAB11A SET TOMM20
74	GO:0051179 [3]: localization	4	4	13	1981	10281	-1.08	0	1.24	0.89	FYN RAB11A SET TOMM20
75	GO:0051234 [4]: establishment of localization	4	4	13	1973	10289	-1.08	0	1.24	0.89	FYN RAB11A SET TOMM20
76	GO:0016310 [7]: phosphorylation	2	2	15	635	11627	-1.09	0	1.52	0.96	CSNK2A1 FYN
77	GO:0006260 [6]: DNA replication	1	1	16	143	12119	-1.09	0	1.7	1.02	SET
78	GO:0007017 [7]: microtubule-based process	1	1	16	143	12119	-1.09	0	1.7	1.02	MAP7
79	GO:0044267 [6]: cellular protein metabolism	5	5	12	2782	9480	-1.12	0	1.08	0.81	C9orf3 CSNK2A1 CTSL2 FYN SET
80	GO:0019222 [4]: regulation of metabolism	4	4	13	2034	10228	-1.12	0	1.18	0.88	MAFK SET SIN3A STRBP
81	GO:0019538 [5]: protein metabolism	5	5	12	2803	9459	-1.13	0	1.06	0.8	C9orf3 CSNK2A1 CTSL2 FYN SET
82	GO:0006996 [5]: organelle organization and biogenesis	2	2	15	672	11590	-1.16	0	1.43	0.94	MAP7 SET
83	GO:0000902 [4]: cellular morphogenesis	1	1	16	161	12101	-1.18	0	1.6	0.98	MAP7
84	GO:0044260 [5]: cellular macromolecule metabolism	5	5	12	2981	9281	-1.2	0	0.92	0.7	C9orf3 CSNK2A1 CTSL2 FYN SET
85	GO:0007049 [5]: cell cycle	2	2	15	711	11551	-1.21	0	1.35	0.91	RABGAP1 SET
86	GO:0000375 [8]: RNA splicing, via transesterification reactions	1	1	16	169	12093	-1.23	0	1.56	0.98	SFRS4
87	GO:0000377 [9]: RNA splicing, via transesterification reactions with bulged adenosine as nucleophile	1	1	16	169	12093	-1.23	0	1.56	0.98	SFRS4
88	GO:0000398 [8]: nuclear mRNA splicing, via spliceosome	1	1	16	169	12093	-1.23	0	1.56	0.98	SFRS4
89	GO:0006928 [4]: cell motility	1	1	16	181	12081	-1.27	0	1.49	0.95	CSPG4
90	GO:0000067 [6]: DNA replication and chromosome cycle	1	1	16	184	12078	-1.28	0	1.48	0.95	SET
91	GO:0006464 [7]: protein modification	3	3	14	1506	10756	-1.28	0	1.05	0.8	CSNK2A1 FYN SET
92	GO:0006793 [5]: phosphorus metabolism	2	2	15	780	11482	-1.3	0	1.22	0.89	CSNK2A1 FYN
93	GO:0006796 [6]: phosphate metabolism	2	2	15	780	11482	-1.3	0	1.22	0.89	CSNK2A1 FYN
94	GO:0006325 [7]: establishment and/or maintenance of chromatin architecture	1	1	16	195	12067	-1.33	0	1.43	0.94	SET
95	GO:0006461 [7]: protein complex assembly	1	1	16	195	12067	-1.33	0	1.43	0.94	SET
96	GO:0008380 [7]: RNA splicing	1	1	16	197	12065	-1.34	0	1.42	0.94	SFRS4
97	GO:0006323 [6]: DNA packaging	1	1	16	203	12059	-1.35	0	1.39	0.94	SET
98	GO:0050791 [3]: regulation of physiological process	4	4	13	2549	9713	-1.36	0	0.73	0.61	MAFK SET SIN3A STRBP
99	GO:0016043 [4]: cell organization and biogenesis	2	2	15	823	11439	-1.37	0	1.15	0.87	MAP7 SET
100	GO:0050789 [2]: regulation of biological process	4	4	13	2863	9399	-1.39	0	0.53	0.48	MAFK SET SIN3A STRBP
101	GO:0006520 [6]: amino acid metabolism	1	1	16	225	12037	-1.43	0	1.31	0.89	AUH
102	GO:0006355 [7]: regulation of transcription, DNA-dependent	3	3	14	1810	10452	-1.44	0	0.76	0.62	MAFK SIN3A STRBP
103	GO:0006351 [7]: transcription, DNA-dependent	3	3	14	1866	10396	-1.45	0	0.71	0.61	MAFK SIN3A STRBP
104	GO:0045449 [6]: regulation of transcription	3	3	14	1874	10388	-1.45	0	0.71	0.61	MAFK SIN3A STRBP
105	GO:0007001 [7]: chromosome organization and biogenesis (sensu Eukaryota)	1	1	16	230	12032	-1.46	0	1.29	0.89	SET
106	GO:0051276 [6]: chromosome organization and biogenesis	1	1	16	236	12026	-1.47	0	1.27	0.89	SET
107	GO:0007264 [6]: small GTPase mediated signal transduction	1	1	16	240	12022	-1.47	0	1.25	0.89	RAB11A
108	GO:0006350 [6]: transcription	3	3	14	1966	10296	-1.48	0	0.64	0.55	MAFK SIN3A STRBP
109	GO:0007243 [6]: protein kinase cascade	1	1	16	251	12011	-1.51	0	1.21	0.89	FYN
110	GO:0007242 [5]: intracellular signaling cascade	2	2	15	989	11273	-1.51	0	0.91	0.7	FYN RAB11A
111	GO:0051243 [5]: negative regulation of cellular physiological process	1	1	16	264	11998	-1.54	0	1.17	0.88	SET
112	GO:0006519 [5]: amino acid and derivative metabolism	1	1	16	264	11998	-1.54	0	1.17	0.88	AUH
113	GO:0008283 [4]: cell proliferation	2	2	15	1056	11206	-1.55	0	0.83	0.67	RABGAP1 SET
114	GO:0007275 [2]: development	2	2	15	1785	10477	-1.59	0	0.31	0.29	ADARB1 MAP7
115	GO:0009653 [3]: morphogenesis	2	2	15	1148	11114	-1.59	0	0.73	0.61	ADARB1 MAP7
116	GO:0009308 [5]: amine metabolism	1	1	16	310	11952	-1.64	0	1.04	0.8	AUH
117	GO:0007010 [6]: cytoskeleton organization and biogenesis	1	1	16	325	11937	-1.67	0	1	0.77	MAP7
118	GO:0009987 [2]: cellular process	16	16	1	10931	1331	-1.67	0	0.83	0.67	ADARB1 AUH C9orf3 CSNK2A1 CSPG4 CTSL2 FYN MAFK MAP7 RAB11A RABGAP1 SET SFRS4 SIN3A STRBP TOMM20
119	GO:0030001 [7]: metal ion transport	1	1	16	343	11919	-1.7	0	0.96	0.74	FYN
120	GO:0007399 [5]: neurogenesis	1	1	16	402	11860	-1.78	0	0.84	0.67	ADARB1
121	GO:0005975 [5]: carbohydrate metabolism	1	1	16	407	11855	-1.78	0	0.83	0.67	DPM3
122	GO:0019752 [6]: carboxylic acid metabolism	1	1	16	411	11851	-1.78	0	0.82	0.67	AUH
123	GO:0006082 [5]: organic acid metabolism	1	1	16	413	11849	-1.79	0	0.82	0.67	AUH
124	GO:0006812 [6]: cation transport	1	1	16	469	11793	-1.84	0	0.72	0.61	FYN
125	GO:0006259 [5]: DNA metabolism	1	1	16	537	11725	-1.88	0	0.63	0.55	SET
126	GO:0009887 [4]: organogenesis	1	1	16	923	11339	-1.88	0	0.31	0.29	ADARB1
127	GO:0048513 [3]: organ development	1	1	16	923	11339	-1.88	0	0.31	0.29	ADARB1
128	GO:0051244 [4]: regulation of cellular physiological process	1	1	16	566	11696	-1.89	0	0.59	0.52	SET
129	GO:0007155 [4]: cell adhesion	1	1	16	581	11681	-1.9	0	0.58	0.51	CSPG4
130	GO:0050794 [3]: regulation of cellular process	1	1	16	791	11471	-1.91	0	0.39	0.35	SET
131	GO:0006811 [5]: ion transport	1	1	16	703	11559	-1.92	0	0.46	0.41	FYN
