# Supplementary material for: Latent Factor Analysis to Discover Pathway-Associated Putative Segmental Aneuploidies in Human Cancers
Source: PLoS Comput Biol. 2010 Sep 2;6(9):e1000920. doi: 10.1371/journal.pcbi.1000920 (PMC2932681; doi:10.1371/journal.pcbi.1000920)
Supplement: Table S3 — Full gather analysis of gene ontology for each factor. (0.43 MB ZIP) [file pcbi.1000920.s008.zip › Factor_Gather_GO/factor52_GO.txt]

#	Annotation	Total Genes With Ann	Your Genes (With Ann)	Your Genes (No Ann)	Genome (With Ann)	Genome (No Ann)	ln(Bayes factor)	neg ln(p value)	FE: neg ln(p value)	FE: neg ln(FDR)	Genes
1	GO:0045978 [7]: negative regulation of nucleoside metabolism	1	1	28	0	12250	2.65	6.04	6.05	2.58	ATPIF1
2	GO:0048227 [7]: plasma membrane to endosome transport	1	1	28	0	12250	2.65	6.04	6.05	2.58	RAB11A
3	GO:0009118 [6]: regulation of nucleoside metabolism	1	1	28	0	12250	2.65	6.04	6.05	2.58	ATPIF1
4	GO:0007588 [4]: excretion	2	2	27	39	12211	2.11	5.38	5.48	2.58	NEDD4L SLC22A18
5	GO:0042350 [7]: GDP-L-fucose biosynthesis	1	1	28	1	12249	1.96	5.22	5.36	2.58	TSTA3
6	GO:0042351 [8]: 'de novo' GDP-L-fucose biosynthesis	1	1	28	1	12249	1.96	5.22	5.36	2.58	TSTA3
7	GO:0042353 [9]: fucose biosynthesis	1	1	28	1	12249	1.96	5.22	5.36	2.58	TSTA3
8	GO:0046368 [7]: GDP-L-fucose metabolism	1	1	28	1	12249	1.96	5.22	5.36	2.58	TSTA3
9	GO:0006005 [10]: L-fucose biosynthesis	1	1	28	1	12249	1.96	5.22	5.36	2.58	TSTA3
10	GO:0006883 [8]: sodium ion homeostasis	1	1	28	1	12249	1.96	5.22	5.36	2.58	NEDD4L
11	GO:0016109 [7]: tetraterpenoid biosynthesis	1	1	28	2	12248	1.55	4.83	4.95	2.58	IDI1
12	GO:0016114 [6]: terpenoid biosynthesis	1	1	28	2	12248	1.55	4.83	4.95	2.58	IDI1
13	GO:0016117 [8]: carotenoid biosynthesis	1	1	28	2	12248	1.55	4.83	4.95	2.58	IDI1
14	GO:0030104 [4]: water homeostasis	1	1	28	2	12248	1.55	4.83	4.95	2.58	NEDD4L
15	GO:0046246 [6]: terpene biosynthesis	1	1	28	2	12248	1.55	4.83	4.95	2.58	IDI1
16	GO:0007207 [8]: muscarinic acetylcholine receptor, phospholipase C activating pathway	1	1	28	2	12248	1.55	4.83	4.95	2.58	GNA15
17	GO:0009226 [6]: nucleotide-sugar biosynthesis	1	1	28	2	12248	1.55	4.83	4.95	2.58	TSTA3
18	GO:0009241 [8]: polyisoprenoid biosynthesis	1	1	28	2	12248	1.55	4.83	4.95	2.58	IDI1
19	GO:0009303 [8]: rRNA transcription	1	1	28	2	12248	1.55	4.83	4.95	2.58	GTF3A
20	GO:0016108 [6]: tetraterpenoid metabolism	1	1	28	3	12247	1.27	4.57	4.67	2.4	IDI1
21	GO:0016116 [7]: carotenoid metabolism	1	1	28	3	12247	1.27	4.57	4.67	2.4	IDI1
22	GO:0016096 [7]: polyisoprenoid metabolism	1	1	28	4	12246	1.04	4.35	4.44	2.35	IDI1
23	GO:0042214 [5]: terpene metabolism	1	1	28	4	12246	1.04	4.35	4.44	2.35	IDI1
24	GO:0045807 [7]: positive regulation of endocytosis	1	1	28	4	12246	1.04	4.35	4.44	2.35	NEDD4L
25	GO:0006721 [5]: terpenoid metabolism	1	1	28	4	12246	1.04	4.35	4.44	2.35	IDI1
26	GO:0015904 [6]: tetracycline transport	1	1	28	5	12245	0.87	4.16	4.26	2.21	SLC22A18
27	GO:0043123 [6]: positive regulation of I-kappaB kinase/NF-kappaB cascade	2	2	27	77	12173	0.87	4.16	4.21	2.19	NDFIP2 RFP2
28	GO:0043122 [5]: regulation of I-kappaB kinase/NF-kappaB cascade	2	2	27	80	12170	0.8	4.1	4.14	2.16	NDFIP2 RFP2
29	GO:0006397 [7]: mRNA processing	3	3	26	234	12016	0.75	4.06	4.02	2.13	FMR1 PAPOLG PSPC1
30	GO:0009967 [5]: positive regulation of signal transduction	2	2	27	88	12162	0.64	3.96	3.96	2.13	NDFIP2 RFP2
31	GO:0010038 [8]: response to metal ion	1	1	28	7	12243	0.59	3.91	3.98	2.13	NEDD4L
32	GO:0042176 [6]: regulation of protein catabolism	1	1	28	7	12243	0.59	3.91	3.98	2.13	NEDD4L
33	GO:0016071 [6]: mRNA metabolism	3	3	26	253	11997	0.57	3.91	3.82	2.13	FMR1 PAPOLG PSPC1
34	GO:0006814 [8]: sodium ion transport	2	2	27	92	12158	0.56	3.87	3.88	2.13	NEDD4L SLC13A4
35	GO:0015893 [5]: drug transport	1	1	28	8	12242	0.47	3.82	3.86	2.13	SLC22A18
36	GO:0006810 [4]: transport	9	9	20	1966	10284	0.44	3.77	3.39	1.99	CLIC3 FMR1 ITPR1 KDELR3 NEDD4L RAB11A SLC13A4 SLC22A18 SLC25A29
37	GO:0051234 [4]: establishment of localization	9	9	20	1968	10282	0.43	3.77	3.39	1.99	CLIC3 FMR1 ITPR1 KDELR3 NEDD4L RAB11A SLC13A4 SLC22A18 SLC25A29
38	GO:0051179 [3]: localization	9	9	20	1976	10274	0.41	3.77	3.37	1.99	CLIC3 FMR1 ITPR1 KDELR3 NEDD4L RAB11A SLC13A4 SLC22A18 SLC25A29
39	GO:0010035 [7]: response to inorganic substance	1	1	28	9	12241	0.37	3.7	3.76	2.13	NEDD4L
40	GO:0030100 [6]: regulation of endocytosis	1	1	28	9	12241	0.37	3.7	3.76	2.13	NEDD4L
41	GO:0042354 [9]: L-fucose metabolism	1	1	28	9	12241	0.37	3.7	3.76	2.13	TSTA3
42	GO:0007159 [7]: leukocyte cell adhesion	1	1	28	9	12241	0.37	3.7	3.76	2.13	TSTA3
43	GO:0008299 [7]: isoprenoid biosynthesis	1	1	28	9	12241	0.37	3.7	3.76	2.13	IDI1
44	GO:0007249 [7]: I-kappaB kinase/NF-kappaB cascade	2	2	27	107	12143	0.29	3.6	3.61	2.06	NDFIP2 RFP2
45	GO:0051050 [6]: positive regulation of transport	1	1	28	10	12240	0.27	3.6	3.66	2.09	NEDD4L
46	GO:0008272 [8]: sulfate transport	1	1	28	10	12240	0.27	3.6	3.66	2.09	SLC13A4
47	GO:0006004 [8]: fucose metabolism	1	1	28	12	12238	0.11	3.45	3.5	2.06	TSTA3
48	GO:0006471 [8]: protein amino acid ADP-ribosylation	1	1	28	12	12238	0.11	3.45	3.5	2.06	GNA15
49	GO:0006720 [6]: isoprenoid metabolism	1	1	28	12	12238	0.11	3.45	3.5	2.06	IDI1
50	GO:0007202 [8]: phospholipase C activation	1	1	28	12	12238	0.11	3.45	3.5	2.06	GNA15
51	GO:0009225 [6]: nucleotide-sugar metabolism	1	1	28	12	12238	0.11	3.45	3.5	2.06	TSTA3
52	GO:0009894 [5]: regulation of catabolism	1	1	28	14	12236	-0.03	0	3.36	1.99	NEDD4L
53	GO:0030001 [7]: metal ion transport	3	3	26	341	11909	-0.13	0	3.07	1.81	ITPR1 NEDD4L SLC13A4
54	GO:0007157 [6]: heterophilic cell adhesion	1	1	28	16	12234	-0.15	0	3.23	1.89	TSTA3
55	GO:0015698 [7]: inorganic anion transport	2	2	27	143	12107	-0.21	0	3.09	1.81	CLIC3 SLC13A4
56	GO:0030004 [7]: monovalent inorganic cation homeostasis	1	1	28	17	12233	-0.21	0	3.18	1.85	NEDD4L
57	GO:0006383 [8]: transcription from Pol III promoter	1	1	28	18	12232	-0.26	0	3.12	1.82	GTF3A
58	GO:0006396 [6]: RNA processing	3	3	26	365	11885	-0.28	0	2.9	1.72	FMR1 PAPOLG PSPC1
59	GO:0019319 [8]: hexose biosynthesis	1	1	28	20	12230	-0.35	0	3.03	1.81	TSTA3
60	GO:0046165 [6]: alcohol biosynthesis	1	1	28	20	12230	-0.35	0	3.03	1.81	TSTA3
61	GO:0046364 [7]: monosaccharide biosynthesis	1	1	28	20	12230	-0.35	0	3.03	1.81	TSTA3
62	GO:0006695 [8]: cholesterol biosynthesis	1	1	28	21	12229	-0.4	0	2.98	1.78	IDI1
63	GO:0007275 [2]: development	1	1	28	1786	10464	-0.44	0	0.01	0.01	RFP2
64	GO:0009966 [4]: regulation of signal transduction	2	2	27	168	12082	-0.47	0	2.8	1.67	NDFIP2 RFP2
65	GO:0006820 [6]: anion transport	2	2	27	172	12078	-0.5	0	2.76	1.67	CLIC3 SLC13A4
66	GO:0016126 [7]: sterol biosynthesis	1	1	28	25	12225	-0.55	0	2.82	1.67	IDI1
67	GO:0042493 [7]: response to drug	1	1	28	25	12225	-0.55	0	2.82	1.67	SLC22A18
68	GO:0006811 [5]: ion transport	4	4	25	700	11550	-0.56	0	2.51	1.54	CLIC3 ITPR1 NEDD4L SLC13A4
69	GO:0050875 [3]: cellular physiological process	25	25	4	9070	3180	-0.57	0	2.35	1.48	ATPIF1 CLIC3 ELF1 FBXL12 FMR1 GNA15 GTF3A H2AFJ IDI1 ITPR1 KDELR3 LASS6 MTCP1 NEDD4L PAPOLG PDCD1LG1 PSPC1 RAB11A RFP2 SAP18 SLC13A4 SLC22A18 SLC25A29 TSTA3 UBL3
70	GO:0006406 [8]: mRNA-nucleus export	1	1	28	26	12224	-0.59	0	2.78	1.67	FMR1
71	GO:0009116 [6]: nucleoside metabolism	1	1	28	26	12224	-0.59	0	2.78	1.67	ATPIF1
72	GO:0051028 [7]: mRNA transport	1	1	28	27	12223	-0.62	0	2.75	1.67	FMR1
73	GO:0019748 [4]: secondary metabolism	1	1	28	29	12221	-0.69	0	2.68	1.62	IDI1
74	GO:0016070 [5]: RNA metabolism	3	3	26	448	11802	-0.71	0	2.42	1.5	FMR1 PAPOLG PSPC1
75	GO:0008610 [6]: lipid biosynthesis	2	2	27	199	12051	-0.74	0	2.51	1.54	IDI1 LASS6
76	GO:0006139 [5]: nucleobase, nucleoside, nucleotide and nucleic acid metabolism	10	10	19	2957	9293	-0.75	0	1.96	1.21	ATPIF1 ELF1 FMR1 GTF3A H2AFJ LASS6 PAPOLG PSPC1 SAP18 TSTA3
77	GO:0006812 [6]: cation transport	3	3	26	467	11783	-0.8	0	2.32	1.47	ITPR1 NEDD4L SLC13A4
78	GO:0006405 [7]: RNA-nucleus export	1	1	28	33	12217	-0.8	0	2.56	1.54	FMR1
79	GO:0050657 [6]: nucleic acid transport	1	1	28	34	12216	-0.83	0	2.53	1.54	FMR1
80	GO:0050658 [6]: RNA transport	1	1	28	34	12216	-0.83	0	2.53	1.54	FMR1
81	GO:0051236 [5]: establishment of RNA localization	1	1	28	34	12216	-0.83	0	2.53	1.54	FMR1
82	GO:0006403 [4]: RNA localization	1	1	28	34	12216	-0.83	0	2.53	1.54	FMR1
83	GO:0006464 [7]: protein modification	6	6	23	1503	10747	-0.87	0	1.98	1.21	FBXL12 GNA15 NEDD4L RFP2 TSTA3 UBL3
84	GO:0006066 [5]: alcohol metabolism	2	2	27	218	12032	-0.88	0	2.36	1.48	IDI1 TSTA3
85	GO:0051049 [5]: regulation of transport	1	1	28	37	12213	-0.9	0	2.45	1.5	NEDD4L
86	GO:0051168 [7]: nuclear export	1	1	28	38	12212	-0.92	0	2.43	1.5	FMR1
87	GO:0007204 [8]: cytosolic calcium ion concentration elevation	1	1	28	38	12212	-0.92	0	2.43	1.5	GNA15
88	GO:0042221 [6]: response to chemical substance	2	2	27	228	12022	-0.94	0	2.28	1.44	NEDD4L SLC22A18
89	GO:0015931 [5]: nucleobase, nucleoside, nucleotide and nucleic acid transport	1	1	28	41	12209	-0.99	0	2.36	1.48	FMR1
90	GO:0006821 [8]: chloride transport	1	1	28	41	12209	-0.99	0	2.36	1.48	CLIC3
91	GO:0007243 [6]: protein kinase cascade	2	2	27	250	12000	-1.08	0	2.13	1.29	NDFIP2 RFP2
92	GO:0006512 [8]: ubiquitin cycle	3	3	26	544	11706	-1.08	0	1.99	1.21	FBXL12 NEDD4L RFP2
93	GO:0006875 [7]: metal ion homeostasis	1	1	28	53	12197	-1.22	0	2.12	1.29	NEDD4L
94	GO:0008203 [7]: cholesterol metabolism	1	1	28	55	12195	-1.25	0	2.09	1.27	IDI1
95	GO:0007582 [2]: physiological process	27	27	2	10435	1815	-1.26	0	1.74	1.09	ATPIF1 CBARA1 CLIC3 ELF1 FBXL12 FMR1 GNA15 GTF3A H2AFJ HDHD3 IDI1 ITPR1 KDELR3 LASS6 MTCP1 NEDD4L PAPOLG PDCD1LG1 PSPC1 RAB11A RFP2 SAP18 SLC13A4 SLC22A18 SLC25A29 TSTA3 UBL3
96	GO:0015672 [7]: monovalent inorganic cation transport	2	2	27	289	11961	-1.27	0	1.9	1.18	NEDD4L SLC13A4
97	GO:0007242 [5]: intracellular signaling cascade	4	4	25	987	11263	-1.31	0	1.6	0.99	GNA15 NDFIP2 RAB11A RFP2
98	GO:0016125 [6]: sterol metabolism	1	1	28	60	12190	-1.32	0	2.01	1.21	IDI1
99	GO:0016567 [9]: protein ubiquitination	2	2	27	303	11947	-1.34	0	1.82	1.13	NEDD4L RFP2
100	GO:0006694 [7]: steroid biosynthesis	1	1	28	61	12189	-1.34	0	1.99	1.21	IDI1
101	GO:0044238 [4]: primary metabolism	16	16	13	6270	5980	-1.4	0	0.9	0.6	ATPIF1 ELF1 FBXL12 FMR1 GNA15 GTF3A H2AFJ IDI1 LASS6 NEDD4L PAPOLG PSPC1 RFP2 SAP18 TSTA3 UBL3
102	GO:0006334 [8]: nucleosome assembly	1	1	28	65	12185	-1.4	0	1.93	1.18	H2AFJ
103	GO:0006816 [8]: calcium ion transport	1	1	28	66	12184	-1.4	0	1.92	1.18	ITPR1
104	GO:0051246 [5]: regulation of protein metabolism	1	1	28	67	12183	-1.42	0	1.9	1.18	NEDD4L
105	GO:0030003 [6]: cation homeostasis	1	1	28	69	12181	-1.45	0	1.88	1.17	NEDD4L
106	GO:0050789 [2]: regulation of biological process	8	8	21	2859	9391	-1.45	0	1.02	0.65	ATPIF1 ELF1 GTF3A LASS6 NDFIP2 NEDD4L RFP2 SAP18
107	GO:0044237 [4]: cellular metabolism	16	16	13	6549	5701	-1.47	0	0.69	0.48	ATPIF1 ELF1 FBXL12 FMR1 GNA15 GTF3A H2AFJ IDI1 LASS6 NEDD4L PAPOLG PSPC1 RFP2 SAP18 TSTA3 UBL3
108	GO:0008152 [3]: metabolism	17	17	12	6948	5302	-1.47	0	0.7	0.48	ATPIF1 ELF1 FBXL12 FMR1 GNA15 GTF3A H2AFJ HDHD3 IDI1 LASS6 NEDD4L PAPOLG PSPC1 RFP2 SAP18 TSTA3 UBL3
109	GO:0016051 [6]: carbohydrate biosynthesis	1	1	28	73	12177	-1.49	0	1.83	1.13	TSTA3
110	GO:0007154 [3]: cell communication	9	9	20	3466	8784	-1.5	0	0.82	0.55	CLIC3 FARP1 GNA15 ITPR1 NDFIP2 PDCD1LG1 RAB11A RFP2 TSTA3
111	GO:0050801 [4]: ion homeostasis	1	1	28	75	12175	-1.51	0	1.8	1.13	NEDD4L
112	GO:0006873 [5]: cell ion homeostasis	1	1	28	75	12175	-1.51	0	1.8	1.13	NEDD4L
113	GO:0019222 [4]: regulation of metabolism	6	6	23	2032	10218	-1.53	0	1.06	0.68	ATPIF1 ELF1 GTF3A LASS6 NEDD4L SAP18
114	GO:0043283 [4]: biopolymer metabolism	5	5	24	1606	10644	-1.55	0	1.11	0.7	FMR1 H2AFJ NEDD4L PAPOLG PSPC1
115	GO:0007200 [7]: G-protein signaling, coupled to IP3 second messenger (phospholipase C activating)	1	1	28	80	12170	-1.56	0	1.74	1.09	GNA15
116	GO:0048015 [7]: phosphoinositide-mediated signaling	1	1	28	81	12169	-1.57	0	1.73	1.09	GNA15
117	GO:0009628 [5]: response to abiotic stimulus	2	2	27	379	11871	-1.61	0	1.48	0.93	NEDD4L SLC22A18
118	GO:0043170 [4]: macromolecule metabolism	7	7	22	3139	9111	-1.61	0	0.44	0.31	FBXL12 GNA15 H2AFJ NEDD4L RFP2 TSTA3 UBL3
119	GO:0019538 [5]: protein metabolism	7	7	22	2801	9449	-1.62	0	0.68	0.48	FBXL12 GNA15 H2AFJ NEDD4L RFP2 TSTA3 UBL3
120	GO:0044267 [6]: cellular protein metabolism	7	7	22	2780	9470	-1.62	0	0.7	0.48	FBXL12 GNA15 H2AFJ NEDD4L RFP2 TSTA3 UBL3
121	GO:0007165 [4]: signal transduction	7	7	22	2819	9431	-1.62	0	0.66	0.48	CLIC3 GNA15 ITPR1 NDFIP2 PDCD1LG1 RAB11A RFP2
122	GO:0019725 [4]: cell homeostasis	1	1	28	87	12163	-1.63	0	1.67	1.04	NEDD4L
123	GO:0044260 [5]: cellular macromolecule metabolism	7	7	22	2979	9271	-1.63	0	0.54	0.38	FBXL12 GNA15 H2AFJ NEDD4L RFP2 TSTA3 UBL3
124	GO:0045786 [7]: negative regulation of cell cycle	1	1	28	89	12161	-1.64	0	1.65	1.03	RFP2
125	GO:0009653 [3]: morphogenesis	1	1	28	1149	11101	-1.64	0	0.06	0.05	RFP2
126	GO:0050794 [3]: regulation of cellular process	3	3	26	789	11461	-1.65	0	1.25	0.79	NDFIP2 NEDD4L RFP2
127	GO:0000074 [6]: regulation of cell cycle	2	2	27	396	11854	-1.66	0	1.42	0.9	MTCP1 RFP2
128	GO:0050791 [3]: regulation of physiological process	6	6	23	2547	9703	-1.69	0	0.55	0.38	ATPIF1 ELF1 GTF3A LASS6 NEDD4L SAP18
129	GO:0050874 [3]: organismal physiological process	3	3	26	1841	10409	-1.69	0	0.18	0.14	NEDD4L PDCD1LG1 SLC22A18
130	GO:0051169 [6]: nuclear transport	1	1	28	94	12156	-1.69	0	1.6	0.99	FMR1
131	GO:0019219 [5]: regulation of nucleobase, nucleoside, nucleotide and nucleic acid metabolism	5	5	24	1898	10352	-1.72	0	0.74	0.5	ATPIF1 ELF1 GTF3A LASS6 SAP18
132	GO:0050896 [3]: response to stimulus	5	5	24	1939	10311	-1.73	0	0.7	0.48	CBARA1 NEDD4L PDCD1LG1 SLC13A4 SLC22A18
133	GO:0050878 [4]: regulation of body fluids	1	1	28	100	12150	-1.74	0	1.55	0.96	NEDD4L
134	GO:0044255 [5]: cellular lipid metabolism	2	2	27	427	11823	-1.74	0	1.31	0.84	IDI1 LASS6
135	GO:0006350 [6]: transcription	5	5	24	1964	10286	-1.74	0	0.68	0.48	ELF1 GTF3A LASS6 PAPOLG SAP18
136	GO:0042592 [3]: homeostasis	1	1	28	101	12149	-1.75	0	1.54	0.96	NEDD4L
137	GO:0006913 [6]: nucleocytoplasmic transport	1	1	28	101	12149	-1.75	0	1.54	0.96	FMR1
138	GO:0006333 [8]: chromatin assembly or disassembly	1	1	28	102	12148	-1.75	0	1.53	0.96	H2AFJ
139	GO:0015674 [7]: di-, tri-valent inorganic cation transport	1	1	28	105	12145	-1.77	0	1.5	0.94	ITPR1
140	GO:0007166 [5]: cell surface receptor linked signal transduction	2	2	27	1419	10831	-1.78	0	0.15	0.12	GNA15 PDCD1LG1
141	GO:0006486 [8]: protein amino acid glycosylation	1	1	28	109	12141	-1.8	0	1.47	0.93	TSTA3
142	GO:0045449 [6]: regulation of transcription	4	4	25	1873	10377	-1.81	0	0.4	0.3	ELF1 GTF3A LASS6 SAP18
143	GO:0006351 [7]: transcription, DNA-dependent	4	4	25	1865	10385	-1.82	0	0.41	0.3	ELF1 GTF3A LASS6 SAP18
144	GO:0006355 [7]: regulation of transcription, DNA-dependent	4	4	25	1809	10441	-1.83	0	0.45	0.31	ELF1 GTF3A LASS6 SAP18
145	GO:0019318 [7]: hexose metabolism	1	1	28	114	12136	-1.83	0	1.43	0.9	TSTA3
146	GO:0009607 [4]: response to biotic stimulus	3	3	26	955	11295	-1.84	0	0.92	0.61	CBARA1 PDCD1LG1 SLC13A4
147	GO:0015031 [5]: protein transport	2	2	27	475	11775	-1.84	0	1.17	0.72	KDELR3 RAB11A
148	GO:0009101 [7]: glycoprotein biosynthesis	1	1	28	115	12135	-1.84	0	1.42	0.9	TSTA3
149	GO:0045184 [5]: establishment of protein localization	2	2	27	477	11773	-1.84	0	1.16	0.72	KDELR3 RAB11A
150	GO:0005996 [6]: monosaccharide metabolism	1	1	28	118	12132	-1.86	0	1.4	0.89	TSTA3
151	GO:0008104 [4]: protein localization	2	2	27	490	11760	-1.86	0	1.12	0.7	KDELR3 RAB11A
152	GO:0009987 [2]: cellular process	27	27	2	10920	1330	-1.87	0	0.98	0.64	ATPIF1 CLIC3 ELF1 FARP1 FBXL12 FMR1 GNA15 GTF3A H2AFJ IDI1 ITPR1 KDELR3 LASS6 MTCP1 NDFIP2 NEDD4L PAPOLG PDCD1LG1 PSPC1 RAB11A RFP2 SAP18 SLC13A4 SLC22A18 SLC25A29 TSTA3 UBL3
153	GO:0007186 [6]: G-protein coupled receptor protein signaling pathway	1	1	28	993	11257	-1.88	0	0.09	0.08	GNA15
154	GO:0046907 [5]: intracellular transport	2	2	27	503	11747	-1.89	0	1.09	0.7	FMR1 RAB11A
155	GO:0008283 [4]: cell proliferation	3	3	26	1055	11195	-1.91	0	0.77	0.52	MTCP1 PDCD1LG1 RFP2
156	GO:0006897 [6]: endocytosis	1	1	28	126	12124	-1.91	0	1.34	0.84	NEDD4L
157	GO:0008202 [6]: steroid metabolism	1	1	28	128	12122	-1.92	0	1.33	0.84	IDI1
158	GO:0045934 [6]: negative regulation of nucleobase, nucleoside, nucleotide and nucleic acid metabolism	1	1	28	131	12119	-1.93	0	1.31	0.84	ATPIF1
159	GO:0009100 [7]: glycoprotein metabolism	1	1	28	132	12118	-1.94	0	1.31	0.84	TSTA3
160	GO:0006629 [5]: lipid metabolism	2	2	27	551	11699	-1.96	0	0.97	0.64	IDI1 LASS6
161	GO:0009605 [4]: response to external stimulus	3	3	26	1260	10990	-1.96	0	0.54	0.38	NEDD4L SLC13A4 SLC22A18
162	GO:0007155 [4]: cell adhesion	2	2	27	580	11670	-2	0	0.91	0.6	FARP1 TSTA3
163	GO:0009056 [4]: catabolism	1	1	28	908	11342	-2.01	0	0.11	0.1	NEDD4L
164	GO:0009892 [5]: negative regulation of metabolism	1	1	28	155	12095	-2.04	0	1.17	0.72	ATPIF1
165	GO:0006950 [4]: response to stress	1	1	28	849	11401	-2.09	0	0.13	0.11	SLC13A4
166	GO:0000375 [8]: RNA splicing, via transesterification reactions	1	1	28	169	12081	-2.1	0	1.1	0.7	PSPC1
167	GO:0000377 [9]: RNA splicing, via transesterification reactions with bulged adenosine as nucleophile	1	1	28	169	12081	-2.1	0	1.1	0.7	PSPC1
168	GO:0000398 [8]: nuclear mRNA splicing, via spliceosome	1	1	28	169	12081	-2.1	0	1.1	0.7	PSPC1
169	GO:0007049 [5]: cell cycle	2	2	27	711	11539	-2.1	0	0.68	0.48	MTCP1 RFP2
170	GO:0009058 [4]: biosynthesis	2	2	27	987	11263	-2.11	0	0.37	0.27	IDI1 TSTA3
171	GO:0044249 [5]: cellular biosynthesis	2	2	27	942	11308	-2.11	0	0.41	0.3	IDI1 TSTA3
172	GO:0016043 [4]: cell organization and biogenesis	1	1	28	824	11426	-2.12	0	0.14	0.12	H2AFJ
173	GO:0019932 [6]: second-messenger-mediated signaling	1	1	28	178	12072	-2.13	0	1.06	0.68	GNA15
174	GO:0006952 [5]: defense response	2	2	27	836	11414	-2.13	0	0.51	0.36	CBARA1 PDCD1LG1
175	GO:0016337 [5]: cell-cell adhesion	1	1	28	180	12070	-2.14	0	1.05	0.68	TSTA3
176	GO:0006325 [7]: establishment and/or maintenance of chromatin architecture	1	1	28	195	12055	-2.18	0	0.99	0.64	H2AFJ
177	GO:0006461 [7]: protein complex assembly	1	1	28	195	12055	-2.18	0	0.99	0.64	H2AFJ
178	GO:0008380 [7]: RNA splicing	1	1	28	197	12053	-2.18	0	0.98	0.64	PSPC1
179	GO:0006323 [6]: DNA packaging	1	1	28	203	12047	-2.2	0	0.95	0.63	H2AFJ
180	GO:0006955 [4]: immune response	1	1	28	746	11504	-2.21	0	0.18	0.14	PDCD1LG1
181	GO:0009057 [5]: macromolecule catabolism	1	1	28	709	11541	-2.25	0	0.2	0.15	NEDD4L
182	GO:0006357 [8]: regulation of transcription from Pol II promoter	1	1	28	230	12020	-2.27	0	0.86	0.57	SAP18
183	GO:0007001 [7]: chromosome organization and biogenesis (sensu Eukaryota)	1	1	28	230	12020	-2.27	0	0.86	0.57	H2AFJ
184	GO:0051276 [6]: chromosome organization and biogenesis	1	1	28	236	12014	-2.28	0	0.84	0.56	H2AFJ
185	GO:0007264 [6]: small GTPase mediated signal transduction	1	1	28	240	12010	-2.28	0	0.83	0.55	RAB11A
186	GO:0006996 [5]: organelle organization and biogenesis	1	1	28	673	11577	-2.28	0	0.22	0.17	H2AFJ
187	GO:0044262 [6]: cellular carbohydrate metabolism	1	1	28	257	11993	-2.31	0	0.78	0.52	TSTA3
188	GO:0051242 [5]: positive regulation of cellular physiological process	1	1	28	260	11990	-2.32	0	0.77	0.52	NEDD4L
189	GO:0043285 [5]: biopolymer catabolism	1	1	28	605	11645	-2.34	0	0.26	0.21	NEDD4L
190	GO:0030163 [6]: protein catabolism	1	1	28	598	11652	-2.34	0	0.27	0.21	NEDD4L
191	GO:0009059 [5]: macromolecule biosynthesis	1	1	28	592	11658	-2.35	0	0.27	0.21	TSTA3
192	GO:0016192 [5]: vesicle-mediated transport	1	1	28	298	11952	-2.36	0	0.67	0.48	NEDD4L
193	GO:0006091 [5]: generation of precursor metabolites and energy	1	1	28	568	11682	-2.36	0	0.29	0.22	ATPIF1
194	GO:0051244 [4]: regulation of cellular physiological process	1	1	28	566	11684	-2.37	0	0.29	0.22	NEDD4L
195	GO:0006886 [6]: intracellular protein transport	1	1	28	313	11937	-2.38	0	0.64	0.45	RAB11A
196	GO:0006259 [5]: DNA metabolism	1	1	28	537	11713	-2.38	0	0.32	0.24	H2AFJ
197	GO:0043119 [4]: positive regulation of physiological process	1	1	28	336	11914	-2.39	0	0.59	0.41	NEDD4L
198	GO:0006412 [6]: protein biosynthesis	1	1	28	530	11720	-2.39	0	0.32	0.24	TSTA3
199	GO:0043207 [5]: response to external biotic stimulus	1	1	28	501	11749	-2.4	0	0.35	0.26	SLC13A4
200	GO:0009613 [5]: response to pest, pathogen or parasite	1	1	28	470	11780	-2.41	0	0.39	0.28	SLC13A4
201	GO:0006366 [8]: transcription from Pol II promoter	1	1	28	429	11821	-2.41	0	0.44	0.31	SAP18
202	GO:0005975 [5]: carbohydrate metabolism	1	1	28	407	11843	-2.41	0	0.47	0.32	TSTA3
203	GO:0043118 [4]: negative regulation of physiological process	1	1	28	418	11832	-2.42	0	0.45	0.31	ATPIF1
