# Supplementary material for: Latent Factor Analysis to Discover Pathway-Associated Putative Segmental Aneuploidies in Human Cancers
Source: PLoS Comput Biol. 2010 Sep 2;6(9):e1000920. doi: 10.1371/journal.pcbi.1000920 (PMC2932681; doi:10.1371/journal.pcbi.1000920)
Supplement: Table S3 — Full gather analysis of gene ontology for each factor. (0.43 MB ZIP) [file pcbi.1000920.s008.zip › Factor_Gather_GO/factor53_GO.txt]

#	Annotation	Total Genes With Ann	Your Genes (With Ann)	Your Genes (No Ann)	Genome (With Ann)	Genome (No Ann)	ln(Bayes factor)	neg ln(p value)	FE: neg ln(p value)	FE: neg ln(FDR)	Genes
1	GO:0050874 [3]: organismal physiological process	1	1	64	1843	10371	3.98	7.77	0	0	DXYS155E
2	GO:0008632 [7]: apoptotic program	3	3	62	44	12170	2.12	5.38	6.24	1.88	BCL2L13 BID CYCS
3	GO:0019941 [9]: modification-dependent protein catabolism	4	4	61	110	12104	1.71	5	5.78	1.88	PSMA3 USP2 USP31 USP32
4	GO:0006511 [10]: ubiquitin-dependent protein catabolism	4	4	61	110	12104	1.71	5	5.78	1.88	PSMA3 USP2 USP31 USP32
5	GO:0008380 [7]: RNA splicing	5	5	60	193	12021	1.52	4.78	5.54	1.88	COVA1 CPEB2 PLRG1 RBM17 RRAGC
6	GO:0050875 [3]: cellular physiological process	57	57	8	9038	3176	1.39	4.69	5.13	1.88	ALDH1L2 BCDO2 BCL2L13 BID CANX CBX5 CCBE1 CDC37L1 CNOT6L COVA1 CPEB2 CUL1 CYCS CYP2S1 CYP4V2 DIAPH3 DXYS155E ENSA FBXO33 FLJ32370 FUT11 GRPEL2 HNRPLL HRMT1L1 KIF13A KLF3 LATS2 LOC63929 NUTF2 PCYT1B PDPK1 PFKFB4 PHF12 PLRG1 PROSC PSMA3 RBM17 RKHD2 RRAGC SDCBP2 SHMT1 SIN3A SLC13A4 SLC2A9 SLC35E1 SSR1 STRBP SUI1 TLP19 TRIM56 TUBE1 USP2 USP31 USP32 WDSAM1 ZFYVE1 eIF2A
7	GO:0016119 [8]: carotene metabolism	1	1	64	0	12214	1.06	4.35	5.24	1.88	BCDO2
8	GO:0006522 [8]: alanine metabolism	1	1	64	0	12214	1.06	4.35	5.24	1.88	PROSC
9	GO:0006565 [9]: L-serine catabolism	1	1	64	0	12214	1.06	4.35	5.24	1.88	SHMT1
10	GO:0007624 [4]: ultradian rhythm	1	1	64	0	12214	1.06	4.35	5.24	1.88	COVA1
11	GO:0009078 [7]: pyruvate family amino acid metabolism	1	1	64	0	12214	1.06	4.35	5.24	1.88	PROSC
12	GO:0006512 [8]: ubiquitin cycle	8	8	57	539	11675	0.97	4.25	4.83	1.87	CUL1 FBXO33 RKHD2 TRIM56 USP2 USP31 USP32 WDSAM1
13	GO:0006397 [7]: mRNA processing	5	5	60	232	11982	0.81	4.1	4.79	1.87	COVA1 CPEB2 HNRPLL PLRG1 RBM17
14	GO:0043280 [5]: positive regulation of caspase activity	2	2	63	22	12192	0.8	4.1	4.95	1.88	BCL2L13 CYCS
15	GO:0043281 [4]: regulation of caspase activity	2	2	63	22	12192	0.8	4.1	4.95	1.88	BCL2L13 CYCS
16	GO:0006919 [6]: caspase activation	2	2	63	22	12192	0.8	4.1	4.95	1.88	BCL2L13 CYCS
17	GO:0016071 [6]: mRNA metabolism	5	5	60	251	11963	0.52	3.87	4.48	1.84	COVA1 CPEB2 HNRPLL PLRG1 RBM17
18	GO:0006396 [6]: RNA processing	6	6	59	362	11852	0.44	3.77	4.34	1.84	COVA1 CPEB2 HNRPLL PLRG1 RBM17 RRAGC
19	GO:0000375 [8]: RNA splicing, via transesterification reactions	4	4	61	166	12048	0.38	3.7	4.38	1.84	COVA1 CPEB2 PLRG1 RBM17
20	GO:0000377 [9]: RNA splicing, via transesterification reactions with bulged adenosine as nucleophile	4	4	61	166	12048	0.38	3.7	4.38	1.84	COVA1 CPEB2 PLRG1 RBM17
21	GO:0000398 [8]: nuclear mRNA splicing, via spliceosome	4	4	61	166	12048	0.38	3.7	4.38	1.84	COVA1 CPEB2 PLRG1 RBM17
22	GO:0042574 [7]: retinal metabolism	1	1	64	1	12213	0.37	3.7	4.55	1.84	BCDO2
23	GO:0043288 [6]: apocarotenoid metabolism	1	1	64	1	12213	0.37	3.7	4.55	1.84	BCDO2
24	GO:0046677 [8]: response to antibiotic	1	1	64	1	12213	0.37	3.7	4.55	1.84	LACTB
25	GO:0007166 [5]: cell surface receptor linked signal transduction	2	2	63	1419	10795	0.25	3.55	0	0	PDPK1 WDSAM1
26	GO:0044237 [4]: cellular metabolism	43	43	22	6522	5692	0.24	3.55	3.66	1.63	ALDH1L2 BCDO2 CANX CBX5 CNOT6L COVA1 CPEB2 CUL1 CYCS CYP2S1 CYP4V2 DXYS155E FBXO33 FLJ32370 FUT11 GRPEL2 HNRPLL HRMT1L1 KLF3 LATS2 LOC63929 PCYT1B PDPK1 PFKFB4 PHF12 PLRG1 PROSC PSMA3 RBM17 RKHD2 RRAGC SHMT1 SIN3A STRBP SUI1 TLP19 TRIM56 TUBE1 USP2 USP31 USP32 WDSAM1 eIF2A
27	GO:0007154 [3]: cell communication	11	11	54	3464	8750	0.16	3.5	0.01	0	DXYS155E ENSA HRMT1L1 LATS2 PDPK1 RALGPS1 RRAGC SDCBP2 SH2D3C SSPN WDSAM1
28	GO:0006730 [5]: one-carbon compound metabolism	2	2	63	34	12180	0.04	0	4.17	1.81	ALDH1L2 SHMT1
29	GO:0042573 [6]: retinoic acid metabolism	1	1	64	2	12212	-0.03	0	4.15	1.81	BCDO2
30	GO:0046470 [9]: phosphatidylcholine metabolism	1	1	64	2	12212	-0.03	0	4.15	1.81	PCYT1B
31	GO:0006656 [10]: phosphatidylcholine biosynthesis	1	1	64	2	12212	-0.03	0	4.15	1.81	PCYT1B
32	GO:0008152 [3]: metabolism	44	44	21	6921	5293	-0.28	0	3.07	1.47	ALDH1L2 BCDO2 CANX CBX5 CNOT6L COVA1 CPEB2 CUL1 CYCS CYP2S1 CYP4V2 DXYS155E FBXO33 FLJ20481 FLJ32370 FUT11 GRPEL2 HNRPLL HRMT1L1 KLF3 LATS2 LOC63929 PCYT1B PDPK1 PFKFB4 PHF12 PLRG1 PROSC PSMA3 RBM17 RKHD2 RRAGC SHMT1 SIN3A STRBP SUI1 TLP19 TRIM56 TUBE1 USP2 USP31 USP32 WDSAM1 eIF2A
33	GO:0007275 [2]: development	4	4	61	1783	10431	-0.3	0	0.01	0	COVA1 KLF3 RRAGC SDCBP2
34	GO:0016108 [6]: tetraterpenoid metabolism	1	1	64	3	12211	-0.31	0	3.86	1.66	BCDO2
35	GO:0016116 [7]: carotenoid metabolism	1	1	64	3	12211	-0.31	0	3.86	1.66	BCDO2
36	GO:0045736 [6]: negative regulation of cyclin dependent protein kinase activity	1	1	64	3	12211	-0.31	0	3.86	1.66	LATS2
37	GO:0006003 [9]: fructose 2,6-bisphosphate metabolism	1	1	64	3	12211	-0.31	0	3.86	1.66	PFKFB4
38	GO:0016070 [5]: RNA metabolism	6	6	59	445	11769	-0.37	0	3.45	1.63	COVA1 CPEB2 HNRPLL PLRG1 RBM17 RRAGC
39	GO:0012502 [7]: induction of programmed cell death	3	3	62	120	12094	-0.43	0	3.6	1.63	BCL2L13 BID CUL1
40	GO:0006917 [8]: induction of apoptosis	3	3	62	120	12094	-0.43	0	3.6	1.63	BCL2L13 BID CUL1
41	GO:0007186 [6]: G-protein coupled receptor protein signaling pathway	1	1	64	993	11221	-0.43	0	0	0	WDSAM1
42	GO:0007165 [4]: signal transduction	9	9	56	2817	9397	-0.5	0	0.02	0	DXYS155E HRMT1L1 LATS2 PDPK1 RALGPS1 RRAGC SDCBP2 SH2D3C WDSAM1
43	GO:0016096 [7]: polyisoprenoid metabolism	1	1	64	4	12210	-0.54	0	3.64	1.63	BCDO2
44	GO:0042214 [5]: terpene metabolism	1	1	64	4	12210	-0.54	0	3.64	1.63	BCDO2
45	GO:0006721 [5]: terpenoid metabolism	1	1	64	4	12210	-0.54	0	3.64	1.63	BCDO2
46	GO:0008635 [7]: caspase activation via cytochrome c	1	1	64	4	12210	-0.54	0	3.64	1.63	CYCS
47	GO:0043065 [7]: positive regulation of apoptosis	3	3	62	127	12087	-0.56	0	3.46	1.63	BCL2L13 BID CUL1
48	GO:0043068 [6]: positive regulation of programmed cell death	3	3	62	128	12086	-0.57	0	3.44	1.63	BCL2L13 BID CUL1
49	GO:0008654 [8]: phospholipid biosynthesis	2	2	63	50	12164	-0.62	0	3.48	1.63	FLJ32370 PCYT1B
50	GO:0006118 [6]: electron transport	5	5	60	350	11864	-0.63	0	3.23	1.55	COVA1 CYCS CYP2S1 CYP4V2 TLP19
51	GO:0042255 [7]: ribosome assembly	1	1	64	5	12209	-0.71	0	3.46	1.63	eIF2A
52	GO:0006309 [7]: DNA fragmentation during apoptosis	1	1	64	5	12209	-0.71	0	3.46	1.63	CYCS
53	GO:0007098 [8]: centrosome cycle	1	1	64	5	12209	-0.71	0	3.46	1.63	TUBE1
54	GO:0008637 [8]: apoptotic mitochondrial changes	1	1	64	5	12209	-0.71	0	3.46	1.63	BID
55	GO:0009887 [4]: organogenesis	1	1	64	923	11291	-0.76	0	0.01	0	SDCBP2
56	GO:0048513 [3]: organ development	1	1	64	923	11291	-0.76	0	0.01	0	SDCBP2
57	GO:0000082 [7]: G1/S transition of mitotic cell cycle	2	2	63	55	12159	-0.78	0	3.31	1.61	CUL1 LATS2
58	GO:0009755 [4]: hormone-mediated signaling	1	1	64	6	12208	-0.86	0	3.31	1.61	LATS2
59	GO:0000072 [7]: M phase specific microtubule process	1	1	64	6	12208	-0.86	0	3.31	1.61	TUBE1
60	GO:0006479 [9]: protein amino acid methylation	1	1	64	6	12208	-0.86	0	3.31	1.61	HRMT1L1
61	GO:0008213 [8]: protein amino acid alkylation	1	1	64	6	12208	-0.86	0	3.31	1.61	HRMT1L1
62	GO:0044238 [4]: primary metabolism	39	39	26	6247	5967	-0.87	0	2.34	1.25	BCDO2 CANX CBX5 CNOT6L COVA1 CPEB2 CUL1 CYCS DXYS155E FBXO33 FLJ32370 FUT11 GRPEL2 HNRPLL HRMT1L1 KLF3 LATS2 LOC63929 PCYT1B PDPK1 PFKFB4 PHF12 PLRG1 PROSC PSMA3 RBM17 RKHD2 RRAGC SHMT1 SIN3A STRBP SUI1 TRIM56 TUBE1 USP2 USP31 USP32 WDSAM1 eIF2A
63	GO:0051242 [5]: positive regulation of cellular physiological process	4	4	61	257	11957	-0.89	0	3.01	1.47	BCL2L13 BID CUL1 SSR1
64	GO:0043283 [4]: biopolymer metabolism	13	13	52	1598	10616	-0.89	0	2.56	1.37	CBX5 COVA1 CPEB2 CYCS HNRPLL LOC63929 PLRG1 PSMA3 RBM17 RRAGC USP2 USP31 USP32
65	GO:0007582 [2]: physiological process	60	60	5	10402	1812	-0.95	0	2.71	1.38	ALDH1L2 BCDO2 BCL2L13 BID CANX CBX5 CCBE1 CDC37L1 CNOT6L COVA1 CPEB2 CUL1 CYCS CYP2S1 CYP4V2 DIAPH3 DXYS155E ENSA FBXO33 FLJ20481 FLJ32370 FUT11 GRPEL2 HNRPLL HRMT1L1 KIF13A KLF3 LACTB LATS2 LOC63929 NUTF2 PCYT1B PDPK1 PFKFB4 PHF12 PLRG1 PROSC PSMA3 RBM17 RKHD2 RRAGC SDCBP2 SHMT1 SIN3A SLC13A4 SLC2A9 SLC35E1 SSPN SSR1 STRBP SUI1 TLP19 TRIM56 TUBE1 USP2 USP31 USP32 WDSAM1 ZFYVE1 eIF2A
66	GO:0016043 [4]: cell organization and biogenesis	8	8	57	817	11397	-0.96	0	2.68	1.38	CBX5 COVA1 DIAPH3 KIF13A PDPK1 RRAGC TUBE1 eIF2A
67	GO:0006921 [8]: disassembly of cell structures during apoptosis	1	1	64	7	12207	-0.98	0	3.18	1.53	CYCS
68	GO:0009071 [8]: serine family amino acid catabolism	1	1	64	7	12207	-0.98	0	3.18	1.53	SHMT1
69	GO:0046467 [7]: membrane lipid biosynthesis	2	2	63	64	12150	-1.03	0	3.04	1.47	FLJ32370 PCYT1B
70	GO:0006464 [7]: protein modification	12	12	53	1497	10717	-1.09	0	2.34	1.25	CUL1 FBXO33 FUT11 HRMT1L1 LATS2 PDPK1 RKHD2 TRIM56 USP2 USP31 USP32 WDSAM1
71	GO:0030262 [8]: apoptotic nuclear changes	1	1	64	8	12206	-1.1	0	3.06	1.47	CYCS
72	GO:0008625 [10]: induction of apoptosis via death domain receptors	1	1	64	8	12206	-1.1	0	3.06	1.47	BID
73	GO:0006952 [5]: defense response	1	1	64	837	11377	-1.15	0	0.01	0	DXYS155E
74	GO:0050896 [3]: response to stimulus	6	6	59	1938	10276	-1.18	0	0.04	0	DXYS155E ENSA LACTB LATS2 SLC13A4 SUI1
75	GO:0045333 [7]: cellular respiration	1	1	64	9	12205	-1.2	0	2.96	1.47	CYCS
76	GO:0006308 [6]: DNA catabolism	1	1	64	9	12205	-1.2	0	2.96	1.47	CYCS
77	GO:0006775 [6]: fat-soluble vitamin metabolism	1	1	64	9	12205	-1.2	0	2.96	1.47	BCDO2
78	GO:0006776 [7]: vitamin A metabolism	1	1	64	9	12205	-1.2	0	2.96	1.47	BCDO2
79	GO:0044267 [6]: cellular protein metabolism	19	19	46	2768	9446	-1.22	0	2.01	1.1	CANX CUL1 FBXO33 FUT11 GRPEL2 HRMT1L1 LATS2 LOC63929 PDPK1 PSMA3 RKHD2 SUI1 TRIM56 TUBE1 USP2 USP31 USP32 WDSAM1 eIF2A
80	GO:0044260 [5]: cellular macromolecule metabolism	20	20	45	2966	9248	-1.25	0	1.95	1.1	CANX CUL1 FBXO33 FUT11 GRPEL2 HRMT1L1 LATS2 LOC63929 PDPK1 PFKFB4 PSMA3 RKHD2 SUI1 TRIM56 TUBE1 USP2 USP31 USP32 WDSAM1 eIF2A
81	GO:0019538 [5]: protein metabolism	19	19	46	2789	9425	-1.25	0	1.96	1.1	CANX CUL1 FBXO33 FUT11 GRPEL2 HRMT1L1 LATS2 LOC63929 PDPK1 PSMA3 RKHD2 SUI1 TRIM56 TUBE1 USP2 USP31 USP32 WDSAM1 eIF2A
82	GO:0006915 [6]: apoptosis	5	5	60	435	11779	-1.28	0	2.49	1.33	BCL2L13 BID CUL1 CYCS RRAGC
83	GO:0012501 [5]: programmed cell death	5	5	60	437	11777	-1.28	0	2.47	1.33	BCL2L13 BID CUL1 CYCS RRAGC
84	GO:0019219 [5]: regulation of nucleobase, nucleoside, nucleotide and nucleic acid metabolism	6	6	59	1897	10317	-1.29	0	0.05	0	CNOT6L DXYS155E KLF3 PHF12 SIN3A STRBP
85	GO:0009725 [5]: response to hormone stimulus	1	1	64	10	12204	-1.29	0	2.87	1.41	LATS2
86	GO:0008272 [8]: sulfate transport	1	1	64	10	12204	-1.29	0	2.87	1.41	SLC13A4
87	GO:0050790 [3]: regulation of enzyme activity	3	3	62	179	12035	-1.31	0	2.63	1.38	BCL2L13 CYCS LATS2
88	GO:0009605 [4]: response to external stimulus	3	3	62	1260	10954	-1.31	0	0.03	0	ENSA LACTB SLC13A4
89	GO:0045449 [6]: regulation of transcription	6	6	59	1871	10343	-1.35	0	0.06	0	CNOT6L DXYS155E KLF3 PHF12 SIN3A STRBP
90	GO:0006644 [7]: phospholipid metabolism	2	2	63	79	12135	-1.36	0	2.68	1.38	FLJ32370 PCYT1B
91	GO:0006351 [7]: transcription, DNA-dependent	6	6	59	1863	10351	-1.37	0	0.06	0	CNOT6L DXYS155E KLF3 PHF12 SIN3A STRBP
92	GO:0045047 [6]: protein-ER targeting	1	1	64	12	12202	-1.44	0	2.71	1.38	SSR1
93	GO:0006000 [8]: fructose metabolism	1	1	64	12	12202	-1.44	0	2.71	1.38	PFKFB4
94	GO:0006544 [8]: glycine metabolism	1	1	64	12	12202	-1.44	0	2.71	1.38	SHMT1
95	GO:0006563 [8]: L-serine metabolism	1	1	64	12	12202	-1.44	0	2.71	1.38	SHMT1
96	GO:0006613 [7]: cotranslational protein-membrane targeting	1	1	64	12	12202	-1.44	0	2.71	1.38	SSR1
97	GO:0006720 [6]: isoprenoid metabolism	1	1	64	12	12202	-1.44	0	2.71	1.38	BCDO2
98	GO:0008286 [8]: insulin receptor signaling pathway	1	1	64	12	12202	-1.44	0	2.71	1.38	PDPK1
99	GO:0008219 [4]: cell death	5	5	60	465	11749	-1.45	0	2.28	1.21	BCL2L13 BID CUL1 CYCS RRAGC
100	GO:0030705 [6]: cytoskeleton-dependent intracellular transport	2	2	63	84	12130	-1.45	0	2.58	1.37	KIF13A TUBE1
101	GO:0043085 [4]: positive regulation of enzyme activity	2	2	63	84	12130	-1.45	0	2.58	1.37	BCL2L13 CYCS
102	GO:0007018 [7]: microtubule-based movement	2	2	63	84	12130	-1.45	0	2.58	1.37	KIF13A TUBE1
103	GO:0007010 [6]: cytoskeleton organization and biogenesis	4	4	61	322	11892	-1.46	0	2.37	1.25	DIAPH3 KIF13A PDPK1 TUBE1
104	GO:0016265 [3]: death	5	5	60	469	11745	-1.47	0	2.25	1.21	BCL2L13 BID CUL1 CYCS RRAGC
105	GO:0045892 [8]: negative regulation of transcription, DNA-dependent	2	2	63	86	12128	-1.49	0	2.54	1.36	KLF3 SIN3A
106	GO:0043170 [4]: macromolecule metabolism	20	20	45	3126	9088	-1.51	0	1.58	0.9	CANX CUL1 FBXO33 FUT11 GRPEL2 HRMT1L1 LATS2 LOC63929 PDPK1 PFKFB4 PSMA3 RKHD2 SUI1 TRIM56 TUBE1 USP2 USP31 USP32 WDSAM1 eIF2A
107	GO:0006355 [7]: regulation of transcription, DNA-dependent	6	6	59	1807	10407	-1.51	0	0.07	0	CNOT6L DXYS155E KLF3 PHF12 SIN3A STRBP
108	GO:0015749 [6]: monosaccharide transport	1	1	64	13	12201	-1.52	0	2.64	1.38	SLC2A9
109	GO:0015758 [8]: glucose transport	1	1	64	13	12201	-1.52	0	2.64	1.38	SLC2A9
110	GO:0007584 [5]: response to nutrients	1	1	64	13	12201	-1.52	0	2.64	1.38	ENSA
111	GO:0008645 [7]: hexose transport	1	1	64	13	12201	-1.52	0	2.64	1.38	SLC2A9
112	GO:0043119 [4]: positive regulation of physiological process	4	4	61	333	11881	-1.53	0	2.27	1.21	BCL2L13 BID CUL1 SSR1
113	GO:0006955 [4]: immune response	1	1	64	746	11468	-1.54	0	0.02	0	DXYS155E
114	GO:0006469 [5]: negative regulation of protein kinase activity	1	1	64	14	12200	-1.58	0	2.57	1.37	LATS2
115	GO:0009607 [4]: response to biotic stimulus	2	2	63	956	11258	-1.6	0	0.03	0	DXYS155E SLC13A4
116	GO:0006350 [6]: transcription	7	7	58	1962	10252	-1.6	0	0.09	0	CNOT6L DXYS155E KLF3 PHF12 RRAGC SIN3A STRBP
117	GO:0046907 [5]: intracellular transport	5	5	60	500	11714	-1.63	0	2.05	1.1	KIF13A NUTF2 SDCBP2 SSR1 TUBE1
118	GO:0044248 [5]: cellular catabolism	7	7	58	828	11386	-1.64	0	1.89	1.09	CYCS LOC63929 PSMA3 SHMT1 USP2 USP31 USP32
119	GO:0008629 [9]: induction of apoptosis by intracellular signals	1	1	64	15	12199	-1.64	0	2.51	1.34	CUL1
120	GO:0009653 [3]: morphogenesis	3	3	62	1147	11067	-1.66	0	0.05	0	COVA1 RRAGC SDCBP2
121	GO:0006996 [5]: organelle organization and biogenesis	6	6	59	668	11546	-1.67	0	1.93	1.1	CBX5 DIAPH3 KIF13A PDPK1 TUBE1 eIF2A
122	GO:0006612 [8]: protein-membrane targeting	1	1	64	16	12198	-1.7	0	2.45	1.31	SSR1
123	GO:0030036 [8]: actin cytoskeleton organization and biogenesis	2	2	63	99	12115	-1.71	0	2.3	1.22	DIAPH3 PDPK1
124	GO:0006417 [6]: regulation of protein biosynthesis	2	2	63	105	12109	-1.78	0	2.21	1.19	SUI1 eIF2A
125	GO:0009991 [4]: response to extracellular stimulus	1	1	64	18	12196	-1.8	0	2.34	1.25	ENSA
126	GO:0019222 [4]: regulation of metabolism	8	8	57	2030	10184	-1.82	0	0.14	0.03	CNOT6L DXYS155E KLF3 PHF12 SIN3A STRBP SUI1 eIF2A
127	GO:0030029 [7]: actin filament-based process	2	2	63	109	12105	-1.84	0	2.15	1.15	DIAPH3 PDPK1
128	GO:0007264 [6]: small GTPase mediated signal transduction	3	3	62	238	11976	-1.85	0	2	1.1	RALGPS1 RRAGC SH2D3C
129	GO:0009056 [4]: catabolism	7	7	58	902	11312	-1.87	0	1.59	0.9	CYCS LOC63929 PSMA3 SHMT1 USP2 USP31 USP32
130	GO:0009889 [5]: regulation of biosynthesis	2	2	63	112	12102	-1.88	0	2.1	1.11	SUI1 eIF2A
131	GO:0046474 [9]: glycerophospholipid biosynthesis	1	1	64	20	12194	-1.89	0	2.25	1.21	PCYT1B
132	GO:0006091 [5]: generation of precursor metabolites and energy	5	5	60	564	11650	-1.9	0	1.7	0.96	COVA1 CYCS CYP2S1 CYP4V2 TLP19
133	GO:0000910 [5]: cytokinesis	2	2	63	114	12100	-1.91	0	2.07	1.1	CDC37L1 LATS2
134	GO:0042981 [6]: regulation of apoptosis	3	3	62	247	11967	-1.91	0	1.92	1.1	BCL2L13 BID CUL1
135	GO:0043067 [5]: regulation of programmed cell death	3	3	62	249	11965	-1.93	0	1.91	1.1	BCL2L13 BID CUL1
136	GO:0046785 [8]: microtubule polymerization	1	1	64	21	12193	-1.93	0	2.2	1.19	TUBE1
137	GO:0009306 [4]: protein secretion	1	1	64	21	12193	-1.93	0	2.2	1.19	CANX
138	GO:0006139 [5]: nucleobase, nucleoside, nucleotide and nucleic acid metabolism	14	14	51	2953	9261	-1.94	0	0.31	0.15	CBX5 CNOT6L COVA1 CPEB2 CYCS DXYS155E HNRPLL KLF3 PHF12 PLRG1 RBM17 RRAGC SIN3A STRBP
139	GO:0006643 [6]: membrane lipid metabolism	2	2	63	119	12095	-1.96	0	2.01	1.1	FLJ32370 PCYT1B
140	GO:0044257 [7]: cellular protein catabolism	5	5	60	579	11635	-1.96	0	1.63	0.93	LOC63929 PSMA3 USP2 USP31 USP32
141	GO:0006508 [8]: proteolysis and peptidolysis	5	5	60	579	11635	-1.96	0	1.63	0.93	LOC63929 PSMA3 USP2 USP31 USP32
142	GO:0006950 [4]: response to stress	2	2	63	848	11366	-1.97	0	0.06	0	SLC13A4 SUI1
143	GO:0016049 [4]: cell growth	2	2	63	121	12093	-1.99	0	1.98	1.1	COVA1 RRAGC
144	GO:0008361 [5]: regulation of cell size	2	2	63	121	12093	-1.99	0	1.98	1.1	COVA1 RRAGC
145	GO:0016481 [7]: negative regulation of transcription	2	2	63	122	12092	-1.99	0	1.97	1.1	KLF3 SIN3A
146	GO:0030163 [6]: protein catabolism	5	5	60	594	11620	-2.01	0	1.56	0.9	LOC63929 PSMA3 USP2 USP31 USP32
147	GO:0050791 [3]: regulation of physiological process	12	12	53	2541	9673	-2.01	0	0.32	0.16	BCL2L13 BID CNOT6L CUL1 DXYS155E KLF3 PHF12 SIN3A SSR1 STRBP SUI1 eIF2A
148	GO:0043285 [5]: biopolymer catabolism	5	5	60	601	11613	-2.03	0	1.53	0.89	LOC63929 PSMA3 USP2 USP31 USP32
149	GO:0050789 [2]: regulation of biological process	15	15	50	2852	9362	-2.03	0	0.56	0.33	BCL2L13 BID CNOT6L COVA1 CUL1 CYCS DXYS155E KLF3 LATS2 PHF12 SIN3A SSR1 STRBP SUI1 eIF2A
150	GO:0006605 [7]: protein targeting	2	2	63	129	12085	-2.06	0	1.88	1.09	NUTF2 SSR1
151	GO:0042493 [7]: response to drug	1	1	64	25	12189	-2.08	0	2.05	1.1	LACTB
152	GO:0045934 [6]: negative regulation of nucleobase, nucleoside, nucleotide and nucleic acid metabolism	2	2	63	130	12084	-2.08	0	1.87	1.08	KLF3 SIN3A
153	GO:0042113 [7]: B-cell activation	1	1	64	26	12188	-2.11	0	2.01	1.1	DXYS155E
154	GO:0009987 [2]: cellular process	60	60	5	10887	1327	-2.12	0	1.28	0.72	ALDH1L2 BCDO2 BCL2L13 BID CANX CBX5 CCBE1 CDC37L1 CNOT6L COVA1 CPEB2 CUL1 CYCS CYP2S1 CYP4V2 DIAPH3 DXYS155E ENSA FBXO33 FLJ32370 FUT11 GRPEL2 HNRPLL HRMT1L1 KIF13A KLF3 LATS2 LOC63929 NUTF2 PCYT1B PDPK1 PFKFB4 PHF12 PLRG1 PROSC PSMA3 RALGPS1 RBM17 RKHD2 RRAGC SDCBP2 SH2D3C SHMT1 SIN3A SLC13A4 SLC2A9 SLC35E1 SSPN SSR1 STRBP SUI1 TLP19 TRIM56 TUBE1 USP2 USP31 USP32 WDSAM1 ZFYVE1 eIF2A
155	GO:0006650 [8]: glycerophospholipid metabolism	1	1	64	27	12187	-2.13	0	1.98	1.1	PCYT1B
156	GO:0006810 [4]: transport	11	11	54	1964	10250	-2.14	0	0.74	0.42	CCBE1 ENSA KIF13A NUTF2 SDCBP2 SLC13A4 SLC2A9 SLC35E1 SSR1 TUBE1 ZFYVE1
157	GO:0051179 [3]: localization	11	11	54	1974	10240	-2.14	0	0.72	0.41	CCBE1 ENSA KIF13A NUTF2 SDCBP2 SLC13A4 SLC2A9 SLC35E1 SSR1 TUBE1 ZFYVE1
158	GO:0051234 [4]: establishment of localization	11	11	54	1966	10248	-2.14	0	0.73	0.42	CCBE1 ENSA KIF13A NUTF2 SDCBP2 SLC13A4 SLC2A9 SLC35E1 SSR1 TUBE1 ZFYVE1
159	GO:0008624 [9]: induction of apoptosis by extracellular signals	1	1	64	28	12186	-2.16	0	1.95	1.1	BID
160	GO:0006793 [5]: phosphorus metabolism	2	2	63	780	11434	-2.17	0	0.08	0	LATS2 PDPK1
161	GO:0006796 [6]: phosphate metabolism	2	2	63	780	11434	-2.17	0	0.08	0	LATS2 PDPK1
162	GO:0007017 [7]: microtubule-based process	2	2	63	142	12072	-2.19	0	1.73	0.97	KIF13A TUBE1
163	GO:0019748 [4]: secondary metabolism	1	1	64	29	12185	-2.19	0	1.91	1.1	BCDO2
164	GO:0048511 [3]: rhythmic process	1	1	64	29	12185	-2.19	0	1.91	1.1	COVA1
165	GO:0006446 [8]: regulation of translational initiation	1	1	64	29	12185	-2.19	0	1.91	1.1	SUI1
166	GO:0009069 [7]: serine family amino acid metabolism	1	1	64	29	12185	-2.19	0	1.91	1.1	SHMT1
167	GO:0007155 [4]: cell adhesion	1	1	64	581	11633	-2.2	0	0.04	0	SSPN
168	GO:0015698 [7]: inorganic anion transport	2	2	63	143	12071	-2.21	0	1.72	0.97	CCBE1 SLC13A4
169	GO:0044249 [5]: cellular biosynthesis	3	3	62	941	11273	-2.22	0	0.12	0.01	FUT11 SUI1 eIF2A
170	GO:0016567 [9]: protein ubiquitination	3	3	62	302	11912	-2.23	0	1.52	0.89	RKHD2 TRIM56 WDSAM1
171	GO:0043086 [4]: negative regulation of enzyme activity	1	1	64	31	12183	-2.24	0	1.86	1.08	LATS2
172	GO:0008643 [5]: carbohydrate transport	1	1	64	32	12182	-2.27	0	1.83	1.06	SLC2A9
173	GO:0044265 [6]: cellular macromolecule catabolism	5	5	60	690	11524	-2.27	0	1.18	0.67	LOC63929 PSMA3 USP2 USP31 USP32
174	GO:0040007 [3]: growth	2	2	63	152	12062	-2.28	0	1.63	0.93	COVA1 RRAGC
175	GO:0009892 [5]: negative regulation of metabolism	2	2	63	154	12060	-2.29	0	1.61	0.92	KLF3 SIN3A
176	GO:0009057 [5]: macromolecule catabolism	5	5	60	705	11509	-2.3	0	1.13	0.64	LOC63929 PSMA3 USP2 USP31 USP32
177	GO:0000902 [4]: cellular morphogenesis	2	2	63	160	12054	-2.33	0	1.55	0.9	COVA1 RRAGC
178	GO:0007254 [8]: JNK cascade	1	1	64	37	12177	-2.38	0	1.7	0.96	SH2D3C
179	GO:0006811 [5]: ion transport	2	2	63	702	11512	-2.39	0	0.11	0.01	CCBE1 SLC13A4
180	GO:0051258 [7]: protein polymerization	1	1	64	38	12176	-2.4	0	1.68	0.95	TUBE1
181	GO:0000079 [5]: regulation of cyclin dependent protein kinase activity	1	1	64	38	12176	-2.4	0	1.68	0.95	LATS2
182	GO:0050794 [3]: regulation of cellular process	5	5	60	787	11427	-2.41	0	0.89	0.51	BCL2L13 BID COVA1 CUL1 SSR1
183	GO:0000279 [6]: M phase	2	2	63	172	12042	-2.42	0	1.45	0.84	LATS2 TUBE1
184	GO:0006820 [6]: anion transport	2	2	63	172	12042	-2.42	0	1.45	0.84	CCBE1 SLC13A4
185	GO:0000004 [2]: biological_process unknown	3	3	62	352	11862	-2.42	0	1.24	0.71	C22orf23 LRRFIP2 MRPS24
186	GO:0051244 [4]: regulation of cellular physiological process	4	4	61	563	11651	-2.43	0	1.04	0.58	BCL2L13 BID CUL1 SSR1
187	GO:0008283 [4]: cell proliferation	5	5	60	1053	11161	-2.45	0	0.4	0.22	CDC37L1 CUL1 LATS2 SSR1 TUBE1
188	GO:0007242 [5]: intracellular signaling cascade	5	5	60	986	11228	-2.48	0	0.49	0.28	LATS2 RALGPS1 RRAGC SDCBP2 SH2D3C
189	GO:0043207 [5]: response to external biotic stimulus	1	1	64	501	11713	-2.49	0	0.07	0	SLC13A4
190	GO:0009058 [4]: biosynthesis	5	5	60	984	11230	-2.49	0	0.5	0.28	ALDH1L2 FUT11 PCYT1B SUI1 eIF2A
191	GO:0006766 [5]: vitamin metabolism	1	1	64	43	12171	-2.51	0	1.57	0.9	BCDO2
192	GO:0000226 [8]: microtubule cytoskeleton organization and biogenesis	1	1	64	44	12170	-2.52	0	1.55	0.9	TUBE1
193	GO:0000086 [7]: G2/M transition of mitotic cell cycle	1	1	64	45	12169	-2.54	0	1.53	0.89	LATS2
194	GO:0000278 [6]: mitotic cell cycle	2	2	63	194	12020	-2.54	0	1.28	0.72	CUL1 LATS2
195	GO:0000074 [6]: regulation of cell cycle	3	3	62	395	11819	-2.54	0	1.04	0.58	CDC37L1 CUL1 LATS2
196	GO:0042445 [5]: hormone metabolism	1	1	64	46	12168	-2.55	0	1.51	0.88	BCDO2
197	GO:0016310 [7]: phosphorylation	2	2	63	635	11579	-2.55	0	0.15	0.03	LATS2 PDPK1
198	GO:0008610 [6]: lipid biosynthesis	2	2	63	199	12015	-2.56	0	1.24	0.71	FLJ32370 PCYT1B
199	GO:0007049 [5]: cell cycle	4	4	61	709	11505	-2.58	0	0.64	0.38	CDC37L1 CUL1 LATS2 TUBE1
200	GO:0043118 [4]: negative regulation of physiological process	3	3	62	416	11798	-2.58	0	0.96	0.53	CUL1 KLF3 SIN3A
201	GO:0006812 [6]: cation transport	1	1	64	469	11745	-2.59	0	0.08	0	SLC13A4
202	GO:0009613 [5]: response to pest, pathogen or parasite	1	1	64	470	11744	-2.6	0	0.08	0	SLC13A4
203	GO:0044255 [5]: cellular lipid metabolism	3	3	62	426	11788	-2.61	0	0.92	0.52	BCDO2 FLJ32370 PCYT1B
204	GO:0006457 [7]: protein folding	2	2	63	215	11999	-2.63	0	1.14	0.64	CANX GRPEL2
205	GO:0009063 [7]: amino acid catabolism	1	1	64	52	12162	-2.64	0	1.4	0.8	SHMT1
206	GO:0006413 [8]: translational initiation	1	1	64	53	12161	-2.66	0	1.39	0.79	SUI1
207	GO:0042254 [6]: ribosome biogenesis and assembly	1	1	64	54	12160	-2.67	0	1.37	0.78	eIF2A
208	GO:0045184 [5]: establishment of protein localization	3	3	62	476	11738	-2.67	0	0.76	0.43	KIF13A NUTF2 SSR1
209	GO:0006520 [6]: amino acid metabolism	2	2	63	224	11990	-2.67	0	1.09	0.61	PROSC SHMT1
210	GO:0015031 [5]: protein transport	3	3	62	474	11740	-2.68	0	0.76	0.43	KIF13A NUTF2 SSR1
211	GO:0042221 [6]: response to chemical substance	2	2	63	228	11986	-2.68	0	1.07	0.59	ENSA LACTB
212	GO:0009310 [6]: amine catabolism	1	1	64	55	12159	-2.68	0	1.36	0.77	SHMT1
213	GO:0008104 [4]: protein localization	3	3	62	489	11725	-2.68	0	0.72	0.41	KIF13A NUTF2 SSR1
214	GO:0009059 [5]: macromolecule biosynthesis	3	3	62	590	11624	-2.71	0	0.49	0.28	FUT11 SUI1 eIF2A
215	GO:0006629 [5]: lipid metabolism	3	3	62	550	11664	-2.71	0	0.57	0.33	BCDO2 FLJ32370 PCYT1B
216	GO:0006412 [6]: protein biosynthesis	3	3	62	528	11686	-2.72	0	0.62	0.37	FUT11 SUI1 eIF2A
217	GO:0006366 [8]: transcription from Pol II promoter	1	1	64	429	11785	-2.72	0	0.1	0.01	KLF3
218	GO:0007050 [7]: cell cycle arrest	1	1	64	59	12155	-2.73	0	1.3	0.72	CUL1
219	GO:0046903 [3]: secretion	1	1	64	60	12154	-2.74	0	1.28	0.72	CANX
220	GO:0006468 [8]: protein amino acid phosphorylation	2	2	63	535	11679	-2.74	0	0.24	0.11	LATS2 PDPK1
221	GO:0006259 [5]: DNA metabolism	2	2	63	536	11678	-2.75	0	0.24	0.11	CBX5 CYCS
222	GO:0051170 [7]: nuclear import	1	1	64	61	12153	-2.75	0	1.27	0.72	NUTF2
223	GO:0006606 [7]: protein-nucleus import	1	1	64	61	12153	-2.75	0	1.27	0.72	NUTF2
224	GO:0007243 [6]: protein kinase cascade	2	2	63	250	11964	-2.75	0	0.95	0.52	LATS2 SH2D3C
225	GO:0042127 [5]: regulation of cell proliferation	2	2	63	258	11956	-2.77	0	0.91	0.52	CUL1 SSR1
226	GO:0000122 [9]: negative regulation of transcription from Pol II promoter	1	1	64	63	12151	-2.77	0	1.24	0.71	KLF3
227	GO:0006519 [5]: amino acid and derivative metabolism	2	2	63	263	11951	-2.78	0	0.89	0.51	PROSC SHMT1
228	GO:0005975 [5]: carbohydrate metabolism	1	1	64	407	11807	-2.79	0	0.12	0.01	PFKFB4
229	GO:0007399 [5]: neurogenesis	1	1	64	402	11812	-2.81	0	0.12	0.01	SDCBP2
230	GO:0006445 [7]: regulation of translation	1	1	64	67	12147	-2.82	0	1.19	0.68	SUI1
231	GO:0007028 [5]: cytoplasm organization and biogenesis	1	1	64	67	12147	-2.82	0	1.19	0.68	eIF2A
232	GO:0046649 [6]: lymphocyte activation	1	1	64	70	12144	-2.84	0	1.16	0.65	DXYS155E
233	GO:0017038 [6]: protein import	1	1	64	72	12142	-2.86	0	1.13	0.64	NUTF2
234	GO:0009308 [5]: amine metabolism	2	2	63	309	11905	-2.86	0	0.71	0.41	PROSC SHMT1
235	GO:0006886 [6]: intracellular protein transport	2	2	63	312	11902	-2.86	0	0.7	0.4	NUTF2 SSR1
236	GO:0006082 [5]: organic acid metabolism	2	2	63	412	11802	-2.89	0	0.43	0.24	PROSC SHMT1
237	GO:0019752 [6]: carboxylic acid metabolism	2	2	63	410	11804	-2.89	0	0.44	0.24	PROSC SHMT1
238	GO:0009628 [5]: response to abiotic stimulus	2	2	63	379	11835	-2.9	0	0.5	0.28	ENSA LACTB
239	GO:0000165 [7]: MAPKKK cascade	1	1	64	80	12134	-2.91	0	1.05	0.58	SH2D3C
240	GO:0045321 [5]: immune cell activation	1	1	64	86	12128	-2.95	0	0.99	0.54	DXYS155E
241	GO:0001775 [4]: cell activation	1	1	64	87	12127	-2.97	0	0.98	0.54	DXYS155E
242	GO:0030001 [7]: metal ion transport	1	1	64	343	11871	-2.97	0	0.17	0.05	SLC13A4
243	GO:0045786 [7]: negative regulation of cell cycle	1	1	64	89	12125	-2.97	0	0.97	0.53	LATS2
244	GO:0006817 [8]: phosphate transport	1	1	64	89	12125	-2.97	0	0.97	0.53	CCBE1
245	GO:0006814 [8]: sodium ion transport	1	1	64	93	12121	-3	0	0.93	0.52	SLC13A4
246	GO:0051169 [6]: nuclear transport	1	1	64	94	12120	-3	0	0.92	0.52	NUTF2
247	GO:0001558 [4]: regulation of cell growth	1	1	64	94	12120	-3	0	0.92	0.52	COVA1
248	GO:0045859 [4]: regulation of protein kinase activity	1	1	64	95	12119	-3.01	0	0.92	0.52	LATS2
249	GO:0006913 [6]: nucleocytoplasmic transport	1	1	64	101	12113	-3.04	0	0.87	0.5	NUTF2
250	GO:0040008 [4]: regulation of growth	1	1	64	102	12112	-3.05	0	0.86	0.5	COVA1
251	GO:0006333 [8]: chromatin assembly or disassembly	1	1	64	102	12112	-3.05	0	0.86	0.5	CBX5
252	GO:0007169 [7]: transmembrane receptor protein tyrosine kinase signaling pathway	1	1	64	102	12112	-3.05	0	0.86	0.5	PDPK1
253	GO:0016192 [5]: vesicle-mediated transport	1	1	64	298	11916	-3.06	0	0.22	0.09	ZFYVE1
254	GO:0006486 [8]: protein amino acid glycosylation	1	1	64	109	12105	-3.07	0	0.81	0.46	FUT11
255	GO:0015672 [7]: monovalent inorganic cation transport	1	1	64	290	11924	-3.08	0	0.24	0.1	SLC13A4
256	GO:0019318 [7]: hexose metabolism	1	1	64	114	12100	-3.09	0	0.78	0.43	PFKFB4
257	GO:0009101 [7]: glycoprotein biosynthesis	1	1	64	115	12099	-3.09	0	0.77	0.43	FUT11
258	GO:0005996 [6]: monosaccharide metabolism	1	1	64	118	12096	-3.1	0	0.76	0.43	PFKFB4
259	GO:0008284 [6]: positive regulation of cell proliferation	1	1	64	118	12096	-3.1	0	0.76	0.43	SSR1
260	GO:0051243 [5]: negative regulation of cellular physiological process	1	1	64	264	11950	-3.12	0	0.28	0.13	CUL1
261	GO:0007067 [8]: mitosis	1	1	64	128	12086	-3.13	0	0.7	0.4	LATS2
262	GO:0044262 [6]: cellular carbohydrate metabolism	1	1	64	257	11957	-3.14	0	0.29	0.14	PFKFB4
263	GO:0000087 [7]: M phase of mitotic cell cycle	1	1	64	130	12084	-3.14	0	0.69	0.4	LATS2
264	GO:0008285 [6]: negative regulation of cell proliferation	1	1	64	130	12084	-3.14	0	0.69	0.4	CUL1
265	GO:0006936 [3]: muscle contraction	1	1	64	136	12078	-3.14	0	0.66	0.38	SSPN
266	GO:0009100 [7]: glycoprotein metabolism	1	1	64	132	12082	-3.15	0	0.68	0.4	FUT11
267	GO:0015980 [6]: energy derivation by oxidation of organic compounds	1	1	64	137	12077	-3.15	0	0.65	0.38	CYCS
268	GO:0045045 [5]: secretory pathway	1	1	64	139	12075	-3.16	0	0.64	0.38	SSR1
269	GO:0051276 [6]: chromosome organization and biogenesis	1	1	64	236	11978	-3.17	0	0.33	0.17	CBX5
270	GO:0050793 [3]: regulation of development	1	1	64	154	12060	-3.17	0	0.57	0.33	COVA1
271	GO:0006357 [8]: regulation of transcription from Pol II promoter	1	1	64	230	11984	-3.17	0	0.34	0.18	KLF3
272	GO:0007001 [7]: chromosome organization and biogenesis (sensu Eukaryota)	1	1	64	230	11984	-3.17	0	0.34	0.18	CBX5
273	GO:0007167 [6]: enzyme linked receptor protein signaling pathway	1	1	64	150	12064	-3.18	0	0.59	0.34	PDPK1
274	GO:0009719 [4]: response to endogenous stimulus	1	1	64	213	12001	-3.18	0	0.38	0.2	LATS2
275	GO:0043037 [7]: translation	1	1	64	162	12052	-3.18	0	0.54	0.31	SUI1
276	GO:0000280 [7]: nuclear division	1	1	64	165	12049	-3.19	0	0.53	0.3	LATS2
277	GO:0006066 [5]: alcohol metabolism	1	1	64	219	11995	-3.19	0	0.37	0.19	PFKFB4
278	GO:0006323 [6]: DNA packaging	1	1	64	203	12011	-3.19	0	0.41	0.22	CBX5
279	GO:0006325 [7]: establishment and/or maintenance of chromatin architecture	1	1	64	195	12019	-3.2	0	0.43	0.24	CBX5
280	GO:0006461 [7]: protein complex assembly	1	1	64	195	12019	-3.2	0	0.43	0.24	eIF2A
