# Supplementary material for: Latent Factor Analysis to Discover Pathway-Associated Putative Segmental Aneuploidies in Human Cancers
Source: PLoS Comput Biol. 2010 Sep 2;6(9):e1000920. doi: 10.1371/journal.pcbi.1000920 (PMC2932681; doi:10.1371/journal.pcbi.1000920)
Supplement: Table S3 — Full gather analysis of gene ontology for each factor. (0.43 MB ZIP) [file pcbi.1000920.s008.zip › Factor_Gather_GO/factor54_GO.txt]

#	Annotation	Total Genes With Ann	Your Genes (With Ann)	Your Genes (No Ann)	Genome (With Ann)	Genome (No Ann)	ln(Bayes factor)	neg ln(p value)	FE: neg ln(p value)	FE: neg ln(FDR)	Genes
1	GO:0050874 [3]: organismal physiological process	3	3	101	1841	10334	5.41	8.77	0	0	DAP13 MBP TICAM2
2	GO:0007004 [9]: telomerase-dependent telomere maintenance	3	3	101	15	12160	3.11	6.62	7.73	2.47	TEP1 TINF2 TNKS1BP1
3	GO:0000723 [8]: telomere maintenance	3	3	101	16	12159	2.95	6.37	7.57	2.47	TEP1 TINF2 TNKS1BP1
4	GO:0007186 [6]: G-protein coupled receptor protein signaling pathway	1	1	103	993	11182	1.95	5.22	0	0	XPR1
5	GO:0006886 [6]: intracellular protein transport	8	8	96	306	11869	0.92	4.21	5.27	1.92	ARF6 ARL10C DUSP16 GRP58 NUTF2 RAB11A TICAM2 TOM1L2
6	GO:0050794 [3]: regulation of cellular process	14	14	90	778	11397	0.85	4.16	4.99	1.92	BAG4 BCL2L11 COVA1 CUL1 DKK3 FOXO3A GPR89 MDM4 MORF4L1 NDFIP2 NUDT3 SMNDC1 TICAM2 TLK2
7	GO:0050877 [4]: neurophysiological process	1	1	103	807	11368	0.46	3.82	0	0	MBP
8	GO:0046907 [5]: intracellular transport	10	10	94	495	11680	0.34	3.65	4.57	1.78	ARF6 ARL10C DUSP16 GRP58 KIF13A NUDT3 NUTF2 RAB11A TICAM2 TOM1L2
9	GO:0007275 [2]: development	7	7	97	1780	10395	0.34	3.65	0	0	CASP14 COVA1 DKK3 MBP MEF2D MORF4L1 MOV10
10	GO:0051169 [6]: nuclear transport	4	4	100	91	12084	0.27	3.6	4.76	1.92	DUSP16 GRP58 NUDT3 NUTF2
11	GO:0015956 [9]: bis(5'-nucleosidyl) oligophosphate metabolism	1	1	103	0	12175	0.13	3.45	4.77	1.92	NUDT3
12	GO:0015958 [9]: bis(5'-nucleosidyl) oligophosphate catabolism	1	1	103	0	12175	0.13	3.45	4.77	1.92	NUDT3
13	GO:0015959 [10]: diadenosine polyphosphate metabolism	1	1	103	0	12175	0.13	3.45	4.77	1.92	NUDT3
14	GO:0015961 [10]: diadenosine polyphosphate catabolism	1	1	103	0	12175	0.13	3.45	4.77	1.92	NUDT3
15	GO:0042454 [7]: ribonucleoside catabolism	1	1	103	0	12175	0.13	3.45	4.77	1.92	NUDT3
16	GO:0045023 [8]: G0 to G1 transition	1	1	103	0	12175	0.13	3.45	4.77	1.92	MDM4
17	GO:0045204 [9]: MAPK nucleus export	1	1	103	0	12175	0.13	3.45	4.77	1.92	DUSP16
18	GO:0045208 [9]: MAPK phosphatase nucleus export	1	1	103	0	12175	0.13	3.45	4.77	1.92	DUSP16
19	GO:0045209 [10]: leptomycin B-sensitive MAPK phosphatase nucleus export	1	1	103	0	12175	0.13	3.45	4.77	1.92	DUSP16
20	GO:0046130 [8]: purine ribonucleoside catabolism	1	1	103	0	12175	0.13	3.45	4.77	1.92	NUDT3
21	GO:0048227 [7]: plasma membrane to endosome transport	1	1	103	0	12175	0.13	3.45	4.77	1.92	RAB11A
22	GO:0000320 [7]: re-entry into mitotic cell cycle	1	1	103	0	12175	0.13	3.45	4.77	1.92	MDM4
23	GO:0006152 [7]: purine nucleoside catabolism	1	1	103	0	12175	0.13	3.45	4.77	1.92	NUDT3
24	GO:0007624 [4]: ultradian rhythm	1	1	103	0	12175	0.13	3.45	4.77	1.92	COVA1
25	GO:0006913 [6]: nucleocytoplasmic transport	4	4	100	98	12077	0.04	0	4.51	1.78	DUSP16 GRP58 NUDT3 NUTF2
26	GO:0006512 [8]: ubiquitin cycle	10	10	94	537	11638	-0.13	0	4.05	1.53	CBL CUL1 FBXO33 FLJ31951 HERC4 MDM4 RNF38 SYVN1 UBE2H UHRF2
27	GO:0015031 [5]: protein transport	9	9	95	468	11707	-0.27	0	3.93	1.51	ARF6 ARL10C DUSP16 GRP58 KIF13A NUTF2 RAB11A TICAM2 TOM1L2
28	GO:0045184 [5]: establishment of protein localization	9	9	95	470	11705	-0.3	0	3.9	1.51	ARF6 ARL10C DUSP16 GRP58 KIF13A NUTF2 RAB11A TICAM2 TOM1L2
29	GO:0008104 [4]: protein localization	9	9	95	483	11692	-0.43	0	3.75	1.4	ARF6 ARL10C DUSP16 GRP58 KIF13A NUTF2 RAB11A TICAM2 TOM1L2
30	GO:0006289 [7]: nucleotide-excision repair	2	2	102	21	12154	-0.46	0	4.13	1.53	DDB2 RAD23B
31	GO:0012502 [7]: induction of programmed cell death	4	4	100	119	12056	-0.55	0	3.89	1.51	BCL2L11 CUL1 FOXO3A SMNDC1
32	GO:0006917 [8]: induction of apoptosis	4	4	100	119	12056	-0.55	0	3.89	1.51	BCL2L11 CUL1 FOXO3A SMNDC1
33	GO:0001672 [6]: regulation of chromatin assembly or disassembly	1	1	103	1	12174	-0.56	0	4.08	1.53	TLK2
34	GO:0006621 [6]: protein-ER retention	1	1	103	1	12174	-0.56	0	4.08	1.53	GRP58
35	GO:0009164 [6]: nucleoside catabolism	1	1	103	1	12174	-0.56	0	4.08	1.53	NUDT3
36	GO:0043065 [7]: positive regulation of apoptosis	4	4	100	126	12049	-0.72	0	3.71	1.4	BCL2L11 CUL1 FOXO3A SMNDC1
37	GO:0043068 [6]: positive regulation of programmed cell death	4	4	100	127	12048	-0.73	0	3.68	1.4	BCL2L11 CUL1 FOXO3A SMNDC1
38	GO:0007166 [5]: cell surface receptor linked signal transduction	6	6	98	1415	10760	-0.78	0	0.01	0	CBL CSNK1G1 DKK3 OSMR PDPK1 XPR1
39	GO:0006464 [7]: protein modification	19	19	85	1490	10685	-0.81	0	3.02	1.19	CBL CSNK1G1 CUL1 DUSP16 FBXO33 FLJ31951 HERC4 KIAA1238 LATS2 MDM4 PDPK1 RAD23B RNF38 ST6GALNAC2 SYVN1 TLK2 UBE2H UBQLN1 UHRF2
40	GO:0006396 [6]: RNA processing	7	7	97	361	11814	-0.91	0	3.31	1.19	COVA1 CPEB2 EXOSC1 MRPL44 PAPOLA PCF11 SMNDC1
41	GO:0043123 [6]: positive regulation of I-kappaB kinase/NF-kappaB cascade	3	3	101	76	12099	-0.95	0	3.53	1.27	GPR89 NDFIP2 TICAM2
42	GO:0006810 [4]: transport	23	23	81	1952	10223	-0.99	0	2.73	1.19	ARF6 ARL10C ATP6V1C1 DUSP16 ENSA GRP58 HIAT1 KCTD11 KIAA2010 KIF13A LRP10 MSCP MTCH2 NUDT3 NUTF2 PSCD3 RAB11A SLC13A4 SLC25A29 SLC38A2 SLC6A15 TICAM2 TOM1L2
43	GO:0051234 [4]: establishment of localization	23	23	81	1954	10221	-1	0	2.72	1.19	ARF6 ARL10C ATP6V1C1 DUSP16 ENSA GRP58 HIAT1 KCTD11 KIAA2010 KIF13A LRP10 MSCP MTCH2 NUDT3 NUTF2 PSCD3 RAB11A SLC13A4 SLC25A29 SLC38A2 SLC6A15 TICAM2 TOM1L2
44	GO:0050875 [3]: cellular physiological process	84	84	20	9011	3164	-1.03	0	2.66	1.19	ARF6 ARL10C ATP6V1C1 BAG4 BCL2L11 C10orf46 CASP14 CBL CDC26 CNOT7 COVA1 CPEB2 CRSP7 CSNK1G1 CUL1 CYBRD1 DAP13 DDB2 DIAPH3 DUSP16 EIF2C2 EIF2S3 ENSA EXOSC1 FBXO33 FLJ31951 FOXO3A GRP58 HERC4 HIAT1 KCTD11 KIAA1238 KIAA2010 KIF13A LATS2 LRP10 MAFK MBD1 MDM4 MED28 MED31 MEF2D MMP28 MORF4L1 MRPL44 MSCP MTCH2 MTF1 MTO1 NCOA7 NUDT3 NUTF2 OSMR PAPOLA PCF11 PDPK1 PSCD3 PSMA3 RAB11A RAD23B RASSF5 RNF38 RPS…
45	GO:0051179 [3]: localization	23	23	81	1962	10213	-1.03	0	2.69	1.19	ARF6 ARL10C ATP6V1C1 DUSP16 ENSA GRP58 HIAT1 KCTD11 KIAA2010 KIF13A LRP10 MSCP MTCH2 NUDT3 NUTF2 PSCD3 RAB11A SLC13A4 SLC25A29 SLC38A2 SLC6A15 TICAM2 TOM1L2
46	GO:0043122 [5]: regulation of I-kappaB kinase/NF-kappaB cascade	3	3	101	79	12096	-1.04	0	3.43	1.25	GPR89 NDFIP2 TICAM2
47	GO:0009887 [4]: organogenesis	3	3	101	921	11254	-1.09	0	0.01	0	CASP14 MBP MEF2D
48	GO:0048513 [3]: organ development	3	3	101	921	11254	-1.09	0	0.01	0	CASP14 MBP MEF2D
49	GO:0016567 [9]: protein ubiquitination	6	6	98	299	11876	-1.14	0	3.1	1.19	CBL FLJ31951 MDM4 RNF38 SYVN1 UHRF2
50	GO:0006996 [5]: organelle organization and biogenesis	10	10	94	664	11511	-1.21	0	2.83	1.19	DIAPH3 EXOSC1 KIAA1238 KIF13A MORF4L1 PDPK1 TEP1 TINF2 TLK2 TNKS1BP1
51	GO:0006955 [4]: immune response	2	2	102	745	11430	-1.22	0	0.01	0	MBP TICAM2
52	GO:0007155 [4]: cell adhesion	1	1	103	581	11594	-1.23	0	0.01	0	SCARB2
53	GO:0007001 [7]: chromosome organization and biogenesis (sensu Eukaryota)	5	5	99	226	11949	-1.23	0	3.07	1.19	MORF4L1 TEP1 TINF2 TLK2 TNKS1BP1
54	GO:0042177 [7]: negative regulation of protein catabolism	1	1	103	3	12172	-1.24	0	3.4	1.25	MDM4
55	GO:0045736 [6]: negative regulation of cyclin dependent protein kinase activity	1	1	103	3	12172	-1.24	0	3.4	1.25	LATS2
56	GO:0046831 [7]: regulation of RNA-nucleus export	1	1	103	3	12172	-1.24	0	3.4	1.25	NUDT3
57	GO:0009967 [5]: positive regulation of signal transduction	3	3	101	87	12088	-1.26	0	3.2	1.19	GPR89 NDFIP2 TICAM2
58	GO:0051276 [6]: chromosome organization and biogenesis	5	5	99	232	11943	-1.3	0	2.98	1.19	MORF4L1 TEP1 TINF2 TLK2 TNKS1BP1
59	GO:0006397 [7]: mRNA processing	5	5	99	232	11943	-1.3	0	2.98	1.19	COVA1 CPEB2 PAPOLA PCF11 SMNDC1
60	GO:0007242 [5]: intracellular signaling cascade	13	13	91	978	11197	-1.31	0	2.59	1.19	AKAP13 ARF6 ARL10C DUSP16 GPR89 LATS2 NDFIP2 NUDT3 RAB11A RALA RASSF5 TICAM2 TLK2
61	GO:0050789 [2]: regulation of biological process	30	30	74	2837	9338	-1.35	0	2.17	1.15	BAG4 BCL2L11 CNOT7 COVA1 CRSP7 CUL1 DDEF1 DKK3 FOXO3A GPR89 LATS2 MAFK MBD1 MDM4 MED28 MED31 MEF2D MORF4L1 MTF1 NDFIP2 NUDT3 SIN3A SMNDC1 SP1 TICAM2 TLK2 UHRF2 ZFP91 ZNF297B ZNF317
62	GO:0051168 [7]: nuclear export	2	2	102	37	12138	-1.39	0	3.15	1.19	DUSP16 NUDT3
63	GO:0009895 [6]: negative regulation of catabolism	1	1	103	4	12171	-1.45	0	3.18	1.19	MDM4
64	GO:0009966 [4]: regulation of signal transduction	4	4	100	166	12009	-1.47	0	2.88	1.19	DKK3 GPR89 NDFIP2 TICAM2
65	GO:0042981 [6]: regulation of apoptosis	5	5	99	245	11930	-1.47	0	2.8	1.19	BAG4 BCL2L11 CUL1 FOXO3A SMNDC1
66	GO:0043067 [5]: regulation of programmed cell death	5	5	99	247	11928	-1.5	0	2.77	1.19	BAG4 BCL2L11 CUL1 FOXO3A SMNDC1
67	GO:0007243 [6]: protein kinase cascade	5	5	99	247	11928	-1.5	0	2.77	1.19	DUSP16 GPR89 LATS2 NDFIP2 TICAM2
68	GO:0009605 [4]: response to external stimulus	6	6	98	1257	10918	-1.5	0	0.04	0	ENSA HIAT1 MTF1 RALA SLC13A4 TICAM2
69	GO:0016043 [4]: cell organization and biogenesis	11	11	93	814	11361	-1.51	0	2.42	1.16	COVA1 DIAPH3 EXOSC1 KIAA1238 KIF13A MORF4L1 PDPK1 TEP1 TINF2 TLK2 TNKS1BP1
70	GO:0016071 [6]: mRNA metabolism	5	5	99	251	11924	-1.54	0	2.71	1.19	COVA1 CPEB2 PAPOLA PCF11 SMNDC1
71	GO:0015985 [7]: energy coupled proton transport, down electrochemical gradient	2	2	102	41	12134	-1.55	0	2.97	1.19	ATP6V1C1 KIAA2010
72	GO:0015986 [7]: ATP synthesis coupled proton transport	2	2	102	41	12134	-1.55	0	2.97	1.19	ATP6V1C1 KIAA2010
73	GO:0006952 [5]: defense response	3	3	101	835	11340	-1.56	0	0.02	0	CRSP7 MBP TICAM2
74	GO:0006915 [6]: apoptosis	7	7	97	433	11742	-1.59	0	2.53	1.18	BAG4 BCL2L11 CASP14 CUL1 FOXO3A MDM4 SMNDC1
75	GO:0012501 [5]: programmed cell death	7	7	97	435	11740	-1.59	0	2.51	1.18	BAG4 BCL2L11 CASP14 CUL1 FOXO3A MDM4 SMNDC1
76	GO:0006139 [5]: nucleobase, nucleoside, nucleotide and nucleic acid metabolism	30	30	74	2937	9238	-1.6	0	1.85	1.01	ATP6V1C1 CNOT7 COVA1 CPEB2 CRSP7 DDB2 EXOSC1 FOXO3A KIAA2010 MAFK MBD1 MDM4 MED28 MED31 MEF2D MORF4L1 MRPL44 MTF1 NUDT3 PAPOLA PCF11 RAD23B SIN3A SMNDC1 SP1 TLK2 UHRF2 ZFP91 ZNF297B ZNF317
77	GO:0015904 [6]: tetracycline transport	1	1	103	5	12170	-1.63	0	3	1.19	HIAT1
78	GO:0006379 [8]: mRNA cleavage	1	1	103	5	12170	-1.63	0	3	1.19	PCF11
79	GO:0006611 [8]: protein-nucleus export	1	1	103	5	12170	-1.63	0	3	1.19	DUSP16
80	GO:0000004 [2]: biological_process unknown	6	6	98	349	11826	-1.65	0	2.52	1.18	C22orf23 C9orf5 LRPPRC MRPS22 MRPS24 PLEKHA3
81	GO:0009607 [4]: response to biotic stimulus	4	4	100	954	11221	-1.65	0	0.03	0	CRSP7 MBP SLC13A4 TICAM2
82	GO:0016070 [5]: RNA metabolism	7	7	97	444	11731	-1.66	0	2.43	1.16	COVA1 CPEB2 EXOSC1 MRPL44 PAPOLA PCF11 SMNDC1
83	GO:0007249 [7]: I-kappaB kinase/NF-kappaB cascade	3	3	101	106	12069	-1.68	0	2.73	1.19	GPR89 NDFIP2 TICAM2
84	GO:0006753 [8]: nucleoside phosphate metabolism	2	2	102	46	12129	-1.74	0	2.78	1.19	ATP6V1C1 KIAA2010
85	GO:0006754 [7]: ATP biosynthesis	2	2	102	46	12129	-1.74	0	2.78	1.19	ATP6V1C1 KIAA2010
86	GO:0019538 [5]: protein metabolism	28	28	76	2780	9395	-1.75	0	1.66	0.91	BAG4 CASP14 CBL CSNK1G1 CUL1 DUSP16 EGLN1 EIF2C2 EIF2S3 FBXO33 FLJ31951 HERC4 KIAA1238 LATS2 MDM4 MMP28 PDPK1 PSMA3 RAD23B RNF38 RPS7 SMNDC1 ST6GALNAC2 SYVN1 TLK2 UBE2H UBQLN1 UHRF2
87	GO:0050896 [3]: response to stimulus	12	12	92	1932	10243	-1.76	0	0.09	0.03	CRSP7 DDB2 ENSA HIAT1 LATS2 MBP MTF1 RAD23B RALA SLC13A4 TICAM2 TLK2
88	GO:0009755 [4]: hormone-mediated signaling	1	1	103	6	12169	-1.77	0	2.85	1.19	LATS2
89	GO:0030178 [6]: negative regulation of Wnt receptor signaling pathway	1	1	103	6	12169	-1.77	0	2.85	1.19	DKK3
90	GO:0006378 [8]: mRNA polyadenylylation	1	1	103	6	12169	-1.77	0	2.85	1.19	PAPOLA
91	GO:0007046 [7]: ribosome biogenesis	2	2	102	47	12128	-1.77	0	2.74	1.19	EXOSC1 KIAA1238
92	GO:0051244 [4]: regulation of cellular physiological process	8	8	96	559	11616	-1.78	0	2.23	1.15	BAG4 BCL2L11 CUL1 FOXO3A MDM4 NUDT3 SMNDC1 TLK2
93	GO:0008219 [4]: cell death	7	7	97	463	11712	-1.79	0	2.27	1.15	BAG4 BCL2L11 CASP14 CUL1 FOXO3A MDM4 SMNDC1
94	GO:0016265 [3]: death	7	7	97	467	11708	-1.82	0	2.23	1.15	BAG4 BCL2L11 CASP14 CUL1 FOXO3A MDM4 SMNDC1
95	GO:0046034 [6]: ATP metabolism	2	2	102	50	12125	-1.87	0	2.64	1.19	ATP6V1C1 KIAA2010
96	GO:0010038 [8]: response to metal ion	1	1	103	7	12168	-1.89	0	2.72	1.19	MTF1
97	GO:0042176 [6]: regulation of protein catabolism	1	1	103	7	12168	-1.89	0	2.72	1.19	MDM4
98	GO:0042278 [7]: purine nucleoside metabolism	1	1	103	7	12168	-1.89	0	2.72	1.19	NUDT3
99	GO:0046128 [8]: purine ribonucleoside metabolism	1	1	103	7	12168	-1.89	0	2.72	1.19	NUDT3
100	GO:0044267 [6]: cellular protein metabolism	27	27	77	2760	9415	-1.92	0	1.41	0.78	BAG4 CASP14 CBL CSNK1G1 CUL1 DUSP16 EIF2C2 EIF2S3 FBXO33 FLJ31951 HERC4 KIAA1238 LATS2 MDM4 MMP28 PDPK1 PSMA3 RAD23B RNF38 RPS7 SMNDC1 ST6GALNAC2 SYVN1 TLK2 UBE2H UBQLN1 UHRF2
101	GO:0009653 [3]: morphogenesis	6	6	98	1144	11031	-1.93	0	0.07	0.02	CASP14 COVA1 DKK3 MBP MEF2D MORF4L1
102	GO:0016481 [7]: negative regulation of transcription	3	3	101	121	12054	-1.95	0	2.43	1.16	CNOT7 MDM4 SIN3A
103	GO:0007154 [3]: cell communication	26	26	78	3449	8726	-1.95	0	0.22	0.11	AKAP13 ARF6 ARL10C CBL CNOT7 CSNK1G1 DKK3 DUSP16 ENSA GPR89 GRP58 LATS2 MBP NDFIP2 NUDT3 OSMR PDPK1 RAB11A RALA RASAL2 RASSF5 SCARB2 TICAM2 TLK2 UNC5CL XPR1
104	GO:0042254 [6]: ribosome biogenesis and assembly	2	2	102	53	12122	-1.96	0	2.54	1.18	EXOSC1 KIAA1238
105	GO:0015893 [5]: drug transport	1	1	103	8	12167	-2	0	2.61	1.19	HIAT1
106	GO:0042551 [5]: nerve maturation	1	1	103	8	12167	-2	0	2.61	1.19	MBP
107	GO:0048469 [4]: cell maturation	1	1	103	8	12167	-2	0	2.61	1.19	MBP
108	GO:0050821 [7]: protein stabilization	1	1	103	8	12167	-2	0	2.61	1.19	MDM4
109	GO:0008366 [6]: nerve ensheathment	1	1	103	8	12167	-2	0	2.61	1.19	MBP
110	GO:0000082 [7]: G1/S transition of mitotic cell cycle	2	2	102	55	12120	-2.01	0	2.48	1.16	CUL1 LATS2
111	GO:0009719 [4]: response to endogenous stimulus	4	4	100	210	11965	-2.02	0	2.22	1.15	DDB2 LATS2 RAD23B TLK2
112	GO:0006605 [7]: protein targeting	3	3	101	128	12047	-2.05	0	2.3	1.15	DUSP16 GRP58 NUTF2
113	GO:0045934 [6]: negative regulation of nucleobase, nucleoside, nucleotide and nucleic acid metabolism	3	3	101	129	12046	-2.06	0	2.29	1.15	CNOT7 MDM4 SIN3A
114	GO:0044237 [4]: cellular metabolism	57	57	47	6508	5667	-2.07	0	0.84	0.46	ATP6V1C1 BAG4 CASP14 CBL CNOT7 COVA1 CPEB2 CRSP7 CSNK1G1 CUL1 CYBRD1 DAP13 DDB2 DUSP16 EIF2C2 EIF2S3 EXOSC1 FBXO33 FLJ31951 FOXO3A GRP58 HERC4 KIAA1238 KIAA2010 LATS2 MAFK MBD1 MDM4 MED28 MED31 MEF2D MMP28 MORF4L1 MRPL44 MTF1 MTO1 NCOA7 NUDT3 PAPOLA PCF11 PDPK1 PSMA3 RAD23B RNF38 RPS7 SIN3A SMNDC1 SP1 ST6GALNAC2 SYVN1 TLK2 UBE2H UBQLN1 UHRF2 ZFP91 ZNF297B ZNF317
115	GO:0043170 [4]: macromolecule metabolism	29	29	75	3117	9058	-2.07	0	1.1	0.6	BAG4 CASP14 CBL CNOT7 CSNK1G1 CUL1 DUSP16 EGLN1 EIF2C2 EIF2S3 FBXO33 FLJ31951 HERC4 KIAA1238 LATS2 MDM4 MMP28 PDPK1 PSMA3 RAD23B RNF38 RPS7 SMNDC1 ST6GALNAC2 SYVN1 TLK2 UBE2H UBQLN1 UHRF2
116	GO:0010035 [7]: response to inorganic substance	1	1	103	9	12166	-2.1	0	2.51	1.18	MTF1
117	GO:0009119 [7]: ribonucleoside metabolism	1	1	103	9	12166	-2.1	0	2.51	1.18	NUDT3
118	GO:0044238 [4]: primary metabolism	53	53	51	6233	5942	-2.1	0	0.58	0.32	ATP6V1C1 BAG4 CASP14 CBL CNOT7 COVA1 CPEB2 CRSP7 CSNK1G1 CUL1 DDB2 DUSP16 EGLN1 EIF2C2 EIF2S3 EXOSC1 FBXO33 FLJ31951 FOXO3A HERC4 KIAA1238 KIAA2010 LATS2 MAFK MBD1 MDM4 MED28 MED31 MEF2D MMP28 MORF4L1 MRPL44 MTF1 NUDT3 PAPOLA PCF11 PDPK1 PSMA3 RAD23B RNF38 RPS7 SIN3A SMNDC1 SP1 ST6GALNAC2 SYVN1 TLK2 UBE2H UBQLN1 UHRF2 ZFP91 ZNF297B ZNF317
119	GO:0008152 [3]: metabolism	59	59	45	6906	5269	-2.11	0	0.62	0.33	ATP6V1C1 BAG4 CASP14 CBL CNOT7 COVA1 CPEB2 CRSP7 CSNK1G1 CUL1 CYBRD1 DAP13 DDB2 DUSP16 EGLN1 EIF2C2 EIF2S3 EXOSC1 FBXO33 FLJ20481 FLJ31951 FOXO3A GRP58 HERC4 KIAA1238 KIAA2010 LATS2 MAFK MBD1 MDM4 MED28 MED31 MEF2D MMP28 MORF4L1 MRPL44 MTF1 MTO1 NCOA7 NUDT3 PAPOLA PCF11 PDPK1 PSMA3 RAD23B RNF38 RPS7 SIN3A SMNDC1 SP1 ST6GALNAC2 SYVN1 TLK2 UBE2H UBQLN1 UHRF2 ZFP91 ZNF297B ZNF317
120	GO:0051170 [7]: nuclear import	2	2	102	60	12115	-2.14	0	2.33	1.15	GRP58 NUTF2
121	GO:0006606 [7]: protein-nucleus import	2	2	102	60	12115	-2.14	0	2.33	1.15	GRP58 NUTF2
122	GO:0044260 [5]: cellular macromolecule metabolism	27	27	77	2959	9216	-2.16	0	0.96	0.49	BAG4 CASP14 CBL CSNK1G1 CUL1 DUSP16 EIF2C2 EIF2S3 FBXO33 FLJ31951 HERC4 KIAA1238 LATS2 MDM4 MMP28 PDPK1 PSMA3 RAD23B RNF38 RPS7 SMNDC1 ST6GALNAC2 SYVN1 TLK2 UBE2H UBQLN1 UHRF2
123	GO:0009145 [8]: purine nucleoside triphosphate biosynthesis	2	2	102	61	12114	-2.16	0	2.31	1.15	ATP6V1C1 KIAA2010
124	GO:0009201 [8]: ribonucleoside triphosphate biosynthesis	2	2	102	61	12114	-2.16	0	2.31	1.15	ATP6V1C1 KIAA2010
125	GO:0009206 [9]: purine ribonucleoside triphosphate biosynthesis	2	2	102	61	12114	-2.16	0	2.31	1.15	ATP6V1C1 KIAA2010
126	GO:0042221 [6]: response to chemical substance	4	4	100	226	11949	-2.18	0	2.03	1.09	ENSA HIAT1 MTF1 RALA
127	GO:0009725 [5]: response to hormone stimulus	1	1	103	10	12165	-2.19	0	2.42	1.16	LATS2
128	GO:0048468 [3]: cell development	1	1	103	10	12165	-2.19	0	2.42	1.16	MBP
129	GO:0008272 [8]: sulfate transport	1	1	103	10	12165	-2.19	0	2.42	1.16	SLC13A4
130	GO:0006752 [7]: group transfer coenzyme metabolism	2	2	102	62	12113	-2.19	0	2.28	1.15	ATP6V1C1 KIAA2010
131	GO:0009142 [7]: nucleoside triphosphate biosynthesis	2	2	102	62	12113	-2.19	0	2.28	1.15	ATP6V1C1 KIAA2010
132	GO:0050791 [3]: regulation of physiological process	23	23	81	2530	9645	-2.23	0	0.9	0.48	BAG4 BCL2L11 CNOT7 CRSP7 CUL1 FOXO3A MAFK MBD1 MDM4 MED28 MED31 MEF2D MORF4L1 MTF1 NUDT3 SIN3A SMNDC1 SP1 TLK2 UHRF2 ZFP91 ZNF297B ZNF317
133	GO:0019219 [5]: regulation of nucleobase, nucleoside, nucleotide and nucleic acid metabolism	18	18	86	1885	10290	-2.25	0	1.07	0.57	CNOT7 CRSP7 FOXO3A MAFK MBD1 MDM4 MED28 MED31 MEF2D MORF4L1 MTF1 SIN3A SP1 TLK2 UHRF2 ZFP91 ZNF297B ZNF317
134	GO:0009144 [8]: purine nucleoside triphosphate metabolism	2	2	102	65	12110	-2.25	0	2.2	1.15	ATP6V1C1 KIAA2010
135	GO:0009199 [8]: ribonucleoside triphosphate metabolism	2	2	102	65	12110	-2.25	0	2.2	1.15	ATP6V1C1 KIAA2010
136	GO:0009205 [9]: purine ribonucleoside triphosphate metabolism	2	2	102	65	12110	-2.25	0	2.2	1.15	ATP6V1C1 KIAA2010
137	GO:0044265 [6]: cellular macromolecule catabolism	3	3	101	692	11483	-2.26	0	0.06	0.02	CASP14 MMP28 PSMA3
138	GO:0007165 [4]: signal transduction	23	23	81	2803	9372	-2.26	0	0.47	0.25	AKAP13 ARF6 ARL10C CBL CNOT7 CSNK1G1 DKK3 DUSP16 GPR89 GRP58 LATS2 NDFIP2 NUDT3 OSMR PDPK1 RAB11A RALA RASAL2 RASSF5 TICAM2 TLK2 UNC5CL XPR1
139	GO:0030111 [5]: regulation of Wnt receptor signaling pathway	1	1	103	11	12164	-2.27	0	2.33	1.15	DKK3
140	GO:0045185 [5]: maintenance of protein localization	1	1	103	11	12164	-2.27	0	2.33	1.15	GRP58
141	GO:0007028 [5]: cytoplasm organization and biogenesis	2	2	102	66	12109	-2.27	0	2.18	1.15	EXOSC1 KIAA1238
142	GO:0007264 [6]: small GTPase mediated signal transduction	4	4	100	237	11938	-2.28	0	1.91	1.03	ARF6 ARL10C RAB11A RALA
143	GO:0006355 [7]: regulation of transcription, DNA-dependent	17	17	87	1796	10379	-2.3	0	1.01	0.53	CNOT7 CRSP7 FOXO3A MAFK MBD1 MDM4 MED28 MED31 MEF2D MORF4L1 MTF1 SIN3A SP1 UHRF2 ZFP91 ZNF297B ZNF317
144	GO:0006350 [6]: transcription	18	18	86	1951	10224	-2.32	0	0.91	0.48	CNOT7 CRSP7 FOXO3A MAFK MBD1 MDM4 MED28 MED31 MEF2D MORF4L1 MTF1 PAPOLA SIN3A SP1 UHRF2 ZFP91 ZNF297B ZNF317
145	GO:0009141 [7]: nucleoside triphosphate metabolism	2	2	102	68	12107	-2.32	0	2.13	1.13	ATP6V1C1 KIAA2010
146	GO:0006091 [5]: generation of precursor metabolites and energy	7	7	97	562	11613	-2.32	0	1.57	0.86	ATP6V1C1 COVA1 CYBRD1 DAP13 GRP58 KIAA2010 MTO1
147	GO:0000188 [8]: inactivation of MAPK	1	1	103	12	12163	-2.34	0	2.26	1.15	DUSP16
148	GO:0008286 [8]: insulin receptor signaling pathway	1	1	103	12	12163	-2.34	0	2.26	1.15	PDPK1
149	GO:0006351 [7]: transcription, DNA-dependent	17	17	87	1852	10323	-2.34	0	0.88	0.47	CNOT7 CRSP7 FOXO3A MAFK MBD1 MDM4 MED28 MED31 MEF2D MORF4L1 MTF1 SIN3A SP1 UHRF2 ZFP91 ZNF297B ZNF317
150	GO:0045449 [6]: regulation of transcription	17	17	87	1860	10315	-2.36	0	0.86	0.47	CNOT7 CRSP7 FOXO3A MAFK MBD1 MDM4 MED28 MED31 MEF2D MORF4L1 MTF1 SIN3A SP1 UHRF2 ZFP91 ZNF297B ZNF317
151	GO:0015992 [6]: proton transport	2	2	102	70	12105	-2.36	0	2.09	1.11	ATP6V1C1 KIAA2010
152	GO:0019222 [4]: regulation of metabolism	18	18	86	2020	10155	-2.36	0	0.77	0.42	CNOT7 CRSP7 FOXO3A MAFK MBD1 MDM4 MED28 MED31 MEF2D MORF4L1 MTF1 SIN3A SP1 TLK2 UHRF2 ZFP91 ZNF297B ZNF317
153	GO:0006118 [6]: electron transport	5	5	99	350	11825	-2.36	0	1.7	0.94	COVA1 CYBRD1 DAP13 GRP58 MTO1
154	GO:0017038 [6]: protein import	2	2	102	71	12104	-2.37	0	2.06	1.11	GRP58 NUTF2
155	GO:0006818 [5]: hydrogen transport	2	2	102	71	12104	-2.37	0	2.06	1.11	ATP6V1C1 KIAA2010
156	GO:0009892 [5]: negative regulation of metabolism	3	3	101	153	12022	-2.37	0	1.92	1.03	CNOT7 MDM4 SIN3A
157	GO:0043283 [4]: biopolymer metabolism	15	15	89	1596	10579	-2.38	0	0.94	0.49	CASP14 COVA1 CPEB2 DDB2 EXOSC1 MDM4 MMP28 MORF4L1 MRPL44 PAPOLA PCF11 PSMA3 RAD23B SMNDC1 TLK2
158	GO:0005975 [5]: carbohydrate metabolism	1	1	103	407	11768	-2.4	0	0.03	0	CNOT7
159	GO:0007267 [4]: cell-cell signaling	2	2	102	536	11639	-2.4	0	0.06	0.01	MBP NUDT3
160	GO:0051235 [4]: maintenance of localization	1	1	103	13	12162	-2.41	0	2.19	1.15	GRP58
161	GO:0007584 [5]: response to nutrients	1	1	103	13	12162	-2.41	0	2.19	1.15	ENSA
162	GO:0007582 [2]: physiological process	88	88	16	10374	1801	-2.41	0	0.46	0.25	ARF6 ARL10C ATP6V1C1 BAG4 BCL2L11 C10orf46 CASP14 CBL CDC26 CNOT7 COVA1 CPEB2 CRSP7 CSNK1G1 CUL1 CYBRD1 DAP13 DDB2 DIAPH3 DUSP16 EGLN1 EIF2C2 EIF2S3 ENSA EXOSC1 FBXO33 FLJ20481 FLJ31951 FOXO3A GRP58 HERC4 HIAT1 KCTD11 KIAA1238 KIAA2010 KIF13A LATS2 LRP10 MAFK MBD1 MBP MDM4 MED28 MED31 MEF2D MMP28 MORF4L1 MRPL44 MSCP MTCH2 MTF1 MTO1 NCOA7 NUDT3 NUTF2 OSMR PAPOLA PCF11 PDPK1 PSCD3 PSMA3 RAB11A RAD2…
163	GO:0009152 [8]: purine ribonucleotide biosynthesis	2	2	102	74	12101	-2.43	0	2	1.07	ATP6V1C1 KIAA2010
164	GO:0007399 [5]: neurogenesis	1	1	103	402	11773	-2.43	0	0.03	0	MBP
165	GO:0051242 [5]: positive regulation of cellular physiological process	4	4	100	257	11918	-2.43	0	1.71	0.95	BCL2L11 CUL1 FOXO3A SMNDC1
166	GO:0009058 [4]: biosynthesis	6	6	98	983	11192	-2.45	0	0.16	0.07	ATP6V1C1 EIF2C2 EIF2S3 KIAA2010 RPS7 ST6GALNAC2
167	GO:0009894 [5]: regulation of catabolism	1	1	103	14	12161	-2.47	0	2.12	1.13	MDM4
168	GO:0006469 [5]: negative regulation of protein kinase activity	1	1	103	14	12161	-2.47	0	2.12	1.13	LATS2
169	GO:0009150 [8]: purine ribonucleotide metabolism	2	2	102	77	12098	-2.48	0	1.94	1.03	ATP6V1C1 KIAA2010
170	GO:0006164 [7]: purine nucleotide biosynthesis	2	2	102	78	12097	-2.5	0	1.92	1.03	ATP6V1C1 KIAA2010
171	GO:0000375 [8]: RNA splicing, via transesterification reactions	3	3	101	167	12008	-2.52	0	1.75	0.97	COVA1 CPEB2 SMNDC1
172	GO:0000377 [9]: RNA splicing, via transesterification reactions with bulged adenosine as nucleophile	3	3	101	167	12008	-2.52	0	1.75	0.97	COVA1 CPEB2 SMNDC1
173	GO:0000398 [8]: nuclear mRNA splicing, via spliceosome	3	3	101	167	12008	-2.52	0	1.75	0.97	COVA1 CPEB2 SMNDC1
174	GO:0016998 [6]: cell wall catabolism	1	1	103	15	12160	-2.52	0	2.06	1.11	NCOA7
175	GO:0019722 [7]: calcium-mediated signaling	1	1	103	15	12160	-2.52	0	2.06	1.11	NUDT3
176	GO:0008629 [9]: induction of apoptosis by intracellular signals	1	1	103	15	12160	-2.52	0	2.06	1.11	CUL1
177	GO:0006950 [4]: response to stress	5	5	99	845	11330	-2.53	0	0.16	0.07	DDB2 RAD23B SLC13A4 TICAM2 TLK2
178	GO:0006119 [6]: oxidative phosphorylation	2	2	102	80	12095	-2.53	0	1.88	1.01	ATP6V1C1 KIAA2010
179	GO:0009260 [7]: ribonucleotide biosynthesis	2	2	102	80	12095	-2.53	0	1.88	1.01	ATP6V1C1 KIAA2010
180	GO:0009987 [2]: cellular process	94	94	10	10853	1322	-2.54	0	0.87	0.47	AKAP13 ARF6 ARL10C ATP6V1C1 BAG4 BCL2L11 C10orf46 CASP14 CBL CDC26 CNOT7 COVA1 CPEB2 CRSP7 CSNK1G1 CUL1 CYBRD1 DAP13 DDB2 DIAPH3 DKK3 DUSP16 EIF2C2 EIF2S3 ENSA EXOSC1 FBXO33 FLJ31951 FOXO3A GPR89 GRP58 HERC4 HIAT1 KCTD11 KIAA1238 KIAA2010 KIF13A LATS2 LRP10 MAFK MBD1 MBP MDM4 MED28 MED31 MEF2D MMP28 MORF4L1 MRPL44 MSCP MTCH2 MTF1 MTO1 NCOA7 NDFIP2 NUDT3 NUTF2 OSMR PAPOLA PCF11 PDPK1 PSCD3 PSMA3 R…
181	GO:0006163 [7]: purine nucleotide metabolism	2	2	102	81	12094	-2.55	0	1.86	1.01	ATP6V1C1 KIAA2010
182	GO:0044249 [5]: cellular biosynthesis	6	6	98	938	11237	-2.56	0	0.2	0.09	ATP6V1C1 EIF2C2 EIF2S3 KIAA2010 RPS7 ST6GALNAC2
183	GO:0044248 [5]: cellular catabolism	5	5	99	830	11345	-2.57	0	0.17	0.08	CASP14 MMP28 NCOA7 NUDT3 PSMA3
184	GO:0000245 [8]: spliceosome assembly	1	1	103	16	12159	-2.58	0	2	1.07	SMNDC1
185	GO:0043207 [5]: response to external biotic stimulus	2	2	102	500	11675	-2.58	0	0.07	0.02	SLC13A4 TICAM2
186	GO:0009259 [7]: ribonucleotide metabolism	2	2	102	84	12091	-2.59	0	1.8	0.97	ATP6V1C1 KIAA2010
187	GO:0015672 [7]: monovalent inorganic cation transport	4	4	100	287	11888	-2.62	0	1.46	0.79	ATP6V1C1 KCTD11 KIAA2010 SLC13A4
188	GO:0046822 [6]: regulation of nucleocytoplasmic transport	1	1	103	17	12158	-2.63	0	1.95	1.04	NUDT3
189	GO:0016055 [6]: Wnt receptor signaling pathway	2	2	102	86	12089	-2.63	0	1.77	0.97	CSNK1G1 DKK3
190	GO:0045892 [8]: negative regulation of transcription, DNA-dependent	2	2	102	86	12089	-2.63	0	1.77	0.97	MDM4 SIN3A
191	GO:0009057 [5]: macromolecule catabolism	4	4	100	706	11469	-2.63	0	0.15	0.07	CASP14 MDM4 MMP28 PSMA3
192	GO:0009056 [4]: catabolism	6	6	98	903	11272	-2.64	0	0.23	0.12	CASP14 MDM4 MMP28 NCOA7 NUDT3 PSMA3
193	GO:0006811 [5]: ion transport	4	4	100	700	11475	-2.64	0	0.16	0.07	ATP6V1C1 KCTD11 KIAA2010 SLC13A4
194	GO:0009108 [7]: coenzyme biosynthesis	2	2	102	88	12087	-2.65	0	1.73	0.96	ATP6V1C1 KIAA2010
195	GO:0043118 [4]: negative regulation of physiological process	5	5	99	414	11761	-2.66	0	1.27	0.71	BAG4 CNOT7 CUL1 MDM4 SIN3A
196	GO:0009991 [4]: response to extracellular stimulus	1	1	103	18	12157	-2.67	0	1.9	1.02	ENSA
197	GO:0008283 [4]: cell proliferation	9	9	95	1049	11126	-2.67	0	0.61	0.33	C10orf46 CDC26 CUL1 LATS2 MDM4 OSMR RASSF5 TEP1 TLK2
198	GO:0006366 [8]: transcription from Pol II promoter	5	5	99	425	11750	-2.69	0	1.2	0.66	CRSP7 FOXO3A MDM4 MEF2D MTF1
199	GO:0044257 [7]: cellular protein catabolism	3	3	101	581	11594	-2.7	0	0.13	0.06	CASP14 MMP28 PSMA3
200	GO:0006508 [8]: proteolysis and peptidolysis	3	3	101	581	11594	-2.7	0	0.13	0.06	CASP14 MMP28 PSMA3
201	GO:0007049 [5]: cell cycle	7	7	97	706	11469	-2.7	0	0.92	0.48	C10orf46 CUL1 LATS2 MDM4 RASSF5 TEP1 TLK2
202	GO:0051128 [5]: regulation of cell organization and biogenesis	1	1	103	19	12156	-2.72	0	1.85	1.01	TLK2
203	GO:0007585 [4]: respiratory gaseous exchange	1	1	103	19	12156	-2.72	0	1.85	1.01	DAP13
204	GO:0009613 [5]: response to pest, pathogen or parasite	2	2	102	469	11706	-2.72	0	0.09	0.03	SLC13A4 TICAM2
205	GO:0001558 [4]: regulation of cell growth	2	2	102	93	12082	-2.72	0	1.65	0.9	COVA1 MORF4L1
206	GO:0008380 [7]: RNA splicing	3	3	101	195	11980	-2.74	0	1.45	0.79	COVA1 CPEB2 SMNDC1
207	GO:0006974 [5]: response to DNA damage stimulus	3	3	101	198	11977	-2.76	0	1.42	0.78	DDB2 RAD23B TLK2
208	GO:0006793 [5]: phosphorus metabolism	7	7	97	775	11400	-2.77	0	0.7	0.38	ATP6V1C1 CSNK1G1 DUSP16 KIAA2010 LATS2 PDPK1 TLK2
209	GO:0006796 [6]: phosphate metabolism	7	7	97	775	11400	-2.77	0	0.7	0.38	ATP6V1C1 CSNK1G1 DUSP16 KIAA2010 LATS2 PDPK1 TLK2
210	GO:0016568 [8]: chromatin modification	2	2	102	98	12077	-2.78	0	1.57	0.86	MORF4L1 TLK2
211	GO:0009968 [5]: negative regulation of signal transduction	1	1	103	21	12154	-2.8	0	1.77	0.97	DKK3
212	GO:0006891 [6]: intra-Golgi transport	1	1	103	21	12154	-2.8	0	1.77	0.97	TOM1L2
213	GO:0030036 [8]: actin cytoskeleton organization and biogenesis	2	2	102	99	12076	-2.8	0	1.56	0.85	DIAPH3 PDPK1
214	GO:0040008 [4]: regulation of growth	2	2	102	101	12074	-2.82	0	1.53	0.84	COVA1 MORF4L1
215	GO:0006333 [8]: chromatin assembly or disassembly	2	2	102	101	12074	-2.82	0	1.53	0.84	MORF4L1 TLK2
216	GO:0016310 [7]: phosphorylation	6	6	98	631	11544	-2.82	0	0.79	0.42	ATP6V1C1 CSNK1G1 KIAA2010 LATS2 PDPK1 TLK2
217	GO:0043119 [4]: positive regulation of physiological process	4	4	100	333	11842	-2.83	0	1.14	0.62	BCL2L11 CUL1 FOXO3A SMNDC1
218	GO:0051188 [6]: cofactor biosynthesis	2	2	102	102	12073	-2.83	0	1.51	0.84	ATP6V1C1 KIAA2010
219	GO:0043285 [5]: biopolymer catabolism	4	4	100	602	11573	-2.89	0	0.27	0.14	CASP14 MDM4 MMP28 PSMA3
220	GO:0030029 [7]: actin filament-based process	2	2	102	109	12066	-2.9	0	1.42	0.78	DIAPH3 PDPK1
221	GO:0030163 [6]: protein catabolism	4	4	100	595	11580	-2.9	0	0.28	0.14	CASP14 MDM4 MMP28 PSMA3
222	GO:0009059 [5]: macromolecule biosynthesis	4	4	100	589	11586	-2.92	0	0.29	0.15	EIF2C2 EIF2S3 RPS7 ST6GALNAC2
223	GO:0042493 [7]: response to drug	1	1	103	25	12150	-2.92	0	1.62	0.88	HIAT1
224	GO:0051248 [6]: negative regulation of protein metabolism	1	1	103	25	12150	-2.92	0	1.62	0.88	MDM4
225	GO:0006357 [8]: regulation of transcription from Pol II promoter	3	3	101	228	11947	-2.93	0	1.17	0.65	CRSP7 MDM4 MTF1
226	GO:0000910 [5]: cytokinesis	2	2	102	114	12061	-2.94	0	1.36	0.76	CDC26 LATS2
227	GO:0009628 [5]: response to abiotic stimulus	4	4	100	377	11798	-2.95	0	0.91	0.48	ENSA HIAT1 MTF1 RALA
228	GO:0051052 [6]: regulation of DNA metabolism	1	1	103	26	12149	-2.95	0	1.58	0.86	TLK2
229	GO:0009116 [6]: nucleoside metabolism	1	1	103	26	12149	-2.95	0	1.58	0.86	NUDT3
230	GO:0006732 [6]: coenzyme metabolism	2	2	102	118	12057	-2.98	0	1.31	0.72	ATP6V1C1 KIAA2010
231	GO:0006468 [8]: protein amino acid phosphorylation	4	4	100	533	11642	-3	0	0.4	0.23	CSNK1G1 LATS2 PDPK1 TLK2
232	GO:0006259 [5]: DNA metabolism	4	4	100	534	11641	-3	0	0.39	0.23	DDB2 MORF4L1 RAD23B TLK2
233	GO:0016049 [4]: cell growth	2	2	102	121	12054	-3	0	1.27	0.71	COVA1 MORF4L1
234	GO:0008361 [5]: regulation of cell size	2	2	102	121	12054	-3	0	1.27	0.71	COVA1 MORF4L1
235	GO:0043087 [4]: regulation of GTPase activity	1	1	103	28	12147	-3.01	0	1.52	0.84	DDEF1
236	GO:0006412 [6]: protein biosynthesis	4	4	100	527	11648	-3.01	0	0.41	0.23	EIF2C2 EIF2S3 RPS7 ST6GALNAC2
237	GO:0048511 [3]: rhythmic process	1	1	103	29	12146	-3.03	0	1.49	0.82	COVA1
238	GO:0006812 [6]: cation transport	4	4	100	466	11709	-3.04	0	0.57	0.31	ATP6V1C1 KCTD11 KIAA2010 SLC13A4
239	GO:0051243 [5]: negative regulation of cellular physiological process	3	3	101	262	11913	-3.05	0	0.94	0.49	BAG4 CUL1 MDM4
240	GO:0008285 [6]: negative regulation of cell proliferation	2	2	102	129	12046	-3.06	0	1.19	0.66	CUL1 MDM4
241	GO:0043086 [4]: negative regulation of enzyme activity	1	1	103	31	12144	-3.08	0	1.43	0.78	LATS2
242	GO:0009165 [6]: nucleotide biosynthesis	2	2	102	131	12044	-3.08	0	1.17	0.65	ATP6V1C1 KIAA2010
243	GO:0006367 [9]: transcription initiation from Pol II promoter	1	1	103	32	12143	-3.1	0	1.41	0.78	CRSP7
244	GO:0009611 [5]: response to wounding	1	1	103	285	11890	-3.1	0	0.09	0.03	TICAM2
245	GO:0016192 [5]: vesicle-mediated transport	3	3	101	296	11879	-3.12	0	0.76	0.42	LRP10 PSCD3 TOM1L2
246	GO:0006405 [7]: RNA-nucleus export	1	1	103	33	12142	-3.13	0	1.38	0.76	NUDT3
247	GO:0051186 [5]: cofactor metabolism	2	2	102	142	12033	-3.14	0	1.06	0.57	ATP6V1C1 KIAA2010
248	GO:0050657 [6]: nucleic acid transport	1	1	103	34	12141	-3.14	0	1.36	0.76	NUDT3
249	GO:0050658 [6]: RNA transport	1	1	103	34	12141	-3.14	0	1.36	0.76	NUDT3
250	GO:0051236 [5]: establishment of RNA localization	1	1	103	34	12141	-3.14	0	1.36	0.76	NUDT3
251	GO:0006364 [7]: rRNA processing	1	1	103	34	12141	-3.14	0	1.36	0.76	EXOSC1
252	GO:0006403 [4]: RNA localization	1	1	103	34	12141	-3.14	0	1.36	0.76	NUDT3
253	GO:0000074 [6]: regulation of cell cycle	3	3	101	395	11780	-3.15	0	0.42	0.23	CUL1 LATS2 MDM4
254	GO:0015698 [7]: inorganic anion transport	2	2	102	143	12032	-3.16	0	1.05	0.57	KIAA2010 SLC13A4
255	GO:0007010 [6]: cytoskeleton organization and biogenesis	3	3	101	323	11852	-3.16	0	0.65	0.35	DIAPH3 KIF13A PDPK1
256	GO:0030001 [7]: metal ion transport	2	2	102	342	11833	-3.19	0	0.23	0.12	KCTD11 SLC13A4
257	GO:0050793 [3]: regulation of development	2	2	102	153	12022	-3.2	0	0.97	0.5	COVA1 MORF4L1
258	GO:0040007 [3]: growth	2	2	102	152	12023	-3.2	0	0.98	0.5	COVA1 MORF4L1
259	GO:0051049 [5]: regulation of transport	1	1	103	37	12138	-3.2	0	1.29	0.71	NUDT3
260	GO:0016072 [6]: rRNA metabolism	1	1	103	38	12137	-3.21	0	1.26	0.71	EXOSC1
261	GO:0000079 [5]: regulation of cyclin dependent protein kinase activity	1	1	103	38	12137	-3.21	0	1.26	0.71	LATS2
262	GO:0000902 [4]: cellular morphogenesis	2	2	102	160	12015	-3.22	0	0.92	0.48	COVA1 MORF4L1
263	GO:0019226 [5]: transmission of nerve impulse	1	1	103	255	11920	-3.25	0	0.12	0.05	MBP
264	GO:0015931 [5]: nucleobase, nucleoside, nucleotide and nucleic acid transport	1	1	103	41	12134	-3.26	0	1.2	0.66	NUDT3
265	GO:0006836 [5]: neurotransmitter transport	1	1	103	41	12134	-3.26	0	1.2	0.66	SLC6A15
266	GO:0006820 [6]: anion transport	2	2	102	172	12003	-3.27	0	0.83	0.45	KIAA2010 SLC13A4
267	GO:0007268 [6]: synaptic transmission	1	1	103	248	11927	-3.28	0	0.13	0.06	MBP
268	GO:0050790 [3]: regulation of enzyme activity	2	2	102	180	11995	-3.29	0	0.78	0.42	DDEF1 LATS2
269	GO:0006281 [6]: DNA repair	2	2	102	180	11995	-3.29	0	0.78	0.42	DDB2 RAD23B
270	GO:0009117 [6]: nucleotide metabolism	2	2	102	183	11992	-3.29	0	0.76	0.42	ATP6V1C1 KIAA2010
271	GO:0000086 [7]: G2/M transition of mitotic cell cycle	1	1	103	45	12130	-3.32	0	1.13	0.62	LATS2
272	GO:0000278 [6]: mitotic cell cycle	2	2	102	194	11981	-3.32	0	0.7	0.38	CUL1 LATS2
273	GO:0006325 [7]: establishment and/or maintenance of chromatin architecture	2	2	102	194	11981	-3.32	0	0.7	0.38	MORF4L1 TLK2
274	GO:0006461 [7]: protein complex assembly	2	2	102	194	11981	-3.32	0	0.7	0.38	MDM4 SMNDC1
275	GO:0006323 [6]: DNA packaging	2	2	102	202	11973	-3.33	0	0.66	0.35	MORF4L1 TLK2
276	GO:0042127 [5]: regulation of cell proliferation	2	2	102	258	11917	-3.34	0	0.43	0.23	CUL1 MDM4
277	GO:0006352 [8]: transcription initiation	1	1	103	49	12126	-3.37	0	1.06	0.57	CRSP7
278	GO:0006457 [7]: protein folding	1	1	103	216	11959	-3.41	0	0.17	0.08	BAG4
279	GO:0030154 [3]: cell differentiation	1	1	103	213	11962	-3.43	0	0.17	0.08	MBP
280	GO:0006865 [6]: amino acid transport	1	1	103	56	12119	-3.45	0	0.95	0.49	SLC38A2
281	GO:0007050 [7]: cell cycle arrest	1	1	103	59	12116	-3.47	0	0.92	0.48	CUL1
282	GO:0048193 [6]: Golgi vesicle transport	1	1	103	62	12113	-3.5	0	0.88	0.47	TOM1L2
283	GO:0008544 [7]: epidermis development	1	1	103	62	12113	-3.5	0	0.88	0.47	CASP14
284	GO:0006954 [5]: inflammatory response	1	1	103	195	11980	-3.5	0	0.21	0.1	TICAM2
285	GO:0015837 [5]: amine transport	1	1	103	63	12112	-3.5	0	0.87	0.47	SLC38A2
286	GO:0000122 [9]: negative regulation of transcription from Pol II promoter	1	1	103	63	12112	-3.5	0	0.87	0.47	MDM4
287	GO:0000067 [6]: DNA replication and chromosome cycle	1	1	103	184	11991	-3.53	0	0.23	0.12	TEP1
288	GO:0051246 [5]: regulation of protein metabolism	1	1	103	67	12108	-3.53	0	0.82	0.44	MDM4
289	GO:0019932 [6]: second-messenger-mediated signaling	1	1	103	178	11997	-3.55	0	0.24	0.12	NUDT3
290	GO:0007398 [6]: ectoderm development	1	1	103	71	12104	-3.55	0	0.78	0.42	CASP14
291	GO:0015849 [5]: organic acid transport	1	1	103	72	12103	-3.56	0	0.77	0.42	SLC38A2
292	GO:0046942 [6]: carboxylic acid transport	1	1	103	72	12103	-3.56	0	0.77	0.42	SLC38A2
293	GO:0000279 [6]: M phase	1	1	103	173	12002	-3.57	0	0.26	0.13	LATS2
294	GO:0000280 [7]: nuclear division	1	1	103	165	12010	-3.58	0	0.28	0.14	LATS2
295	GO:0000165 [7]: MAPKKK cascade	1	1	103	80	12095	-3.59	0	0.7	0.38	DUSP16
296	GO:0030705 [6]: cytoskeleton-dependent intracellular transport	1	1	103	85	12090	-3.6	0	0.65	0.35	KIF13A
297	GO:0007018 [7]: microtubule-based movement	1	1	103	85	12090	-3.6	0	0.65	0.35	KIF13A
298	GO:0006813 [8]: potassium ion transport	1	1	103	156	12019	-3.61	0	0.3	0.16	KCTD11
299	GO:0045786 [7]: negative regulation of cell cycle	1	1	103	89	12086	-3.62	0	0.62	0.34	LATS2
300	GO:0006817 [8]: phosphate transport	1	1	103	89	12086	-3.62	0	0.62	0.34	KIAA2010
301	GO:0007517 [5]: muscle development	1	1	103	146	12029	-3.62	0	0.33	0.18	MEF2D
302	GO:0007167 [6]: enzyme linked receptor protein signaling pathway	1	1	103	150	12025	-3.63	0	0.32	0.17	PDPK1
303	GO:0006814 [8]: sodium ion transport	1	1	103	93	12082	-3.63	0	0.59	0.32	SLC13A4
304	GO:0006916 [8]: anti-apoptosis	1	1	103	91	12084	-3.63	0	0.61	0.33	BAG4
305	GO:0007017 [7]: microtubule-based process	1	1	103	143	12032	-3.64	0	0.34	0.19	KIF13A
306	GO:0019935 [7]: cyclic-nucleotide-mediated signaling	1	1	103	98	12077	-3.64	0	0.56	0.31	NUDT3
307	GO:0045859 [4]: regulation of protein kinase activity	1	1	103	95	12080	-3.64	0	0.58	0.32	LATS2
308	GO:0045045 [5]: secretory pathway	1	1	103	139	12036	-3.64	0	0.36	0.2	TOM1L2
309	GO:0007417 [6]: central nervous system development	1	1	103	104	12071	-3.65	0	0.52	0.29	MBP
310	GO:0009100 [7]: glycoprotein metabolism	1	1	103	132	12043	-3.65	0	0.39	0.22	ST6GALNAC2
311	GO:0006470 [8]: protein amino acid dephosphorylation	1	1	103	123	12052	-3.65	0	0.43	0.23	DUSP16
312	GO:0000087 [7]: M phase of mitotic cell cycle	1	1	103	130	12045	-3.65	0	0.39	0.23	LATS2
313	GO:0016311 [7]: dephosphorylation	1	1	103	129	12046	-3.65	0	0.4	0.23	DUSP16
314	GO:0007067 [8]: mitosis	1	1	103	128	12047	-3.65	0	0.4	0.23	LATS2
315	GO:0043066 [7]: negative regulation of apoptosis	1	1	103	102	12073	-3.65	0	0.54	0.29	BAG4
316	GO:0007169 [7]: transmembrane receptor protein tyrosine kinase signaling pathway	1	1	103	102	12073	-3.65	0	0.54	0.29	PDPK1
317	GO:0009101 [7]: glycoprotein biosynthesis	1	1	103	115	12060	-3.65	0	0.46	0.25	ST6GALNAC2
318	GO:0043069 [6]: negative regulation of programmed cell death	1	1	103	103	12072	-3.65	0	0.53	0.29	BAG4
319	GO:0042330 [5]: taxis	1	1	103	116	12059	-3.65	0	0.46	0.25	RALA
320	GO:0006935 [6]: chemotaxis	1	1	103	116	12059	-3.65	0	0.46	0.25	RALA
321	GO:0009888 [5]: histogenesis	1	1	103	109	12066	-3.66	0	0.5	0.26	CASP14
322	GO:0006486 [8]: protein amino acid glycosylation	1	1	103	109	12066	-3.66	0	0.5	0.26	ST6GALNAC2
323	GO:0006897 [6]: endocytosis	1	1	103	126	12049	-3.66	0	0.41	0.23	LRP10
324	GO:0019941 [9]: modification-dependent protein catabolism	1	1	103	113	12062	-3.66	0	0.47	0.25	PSMA3
325	GO:0006511 [10]: ubiquitin-dependent protein catabolism	1	1	103	113	12062	-3.66	0	0.47	0.25	PSMA3
