# Supplementary material for: Latent Factor Analysis to Discover Pathway-Associated Putative Segmental Aneuploidies in Human Cancers
Source: PLoS Comput Biol. 2010 Sep 2;6(9):e1000920. doi: 10.1371/journal.pcbi.1000920 (PMC2932681; doi:10.1371/journal.pcbi.1000920)
Supplement: Table S3 — Full gather analysis of gene ontology for each factor. (0.43 MB ZIP) [file pcbi.1000920.s008.zip › Factor_Gather_GO/factor55_GO.txt]

#	Annotation	Total Genes With Ann	Your Genes (With Ann)	Your Genes (No Ann)	Genome (With Ann)	Genome (No Ann)	ln(Bayes factor)	neg ln(p value)	FE: neg ln(p value)	FE: neg ln(FDR)	Genes
1	GO:0016481 [7]: negative regulation of transcription	4	4	42	120	12113	2.99	6.43	6.76	2.93	EED HSBP1 MDM4 PIAS4
2	GO:0045934 [6]: negative regulation of nucleobase, nucleoside, nucleotide and nucleic acid metabolism	4	4	42	128	12105	2.77	6.16	6.52	2.93	EED HSBP1 MDM4 PIAS4
3	GO:0006357 [8]: regulation of transcription from Pol II promoter	5	5	41	226	12007	2.69	6.07	6.41	2.93	EAP30 HSBP1 MDM4 SAP18 YY1
4	GO:0006397 [7]: mRNA processing	5	5	41	232	12001	2.59	5.96	6.29	2.93	CPSF5 HNRPDL PAPOLG PCF11 RBM7
5	GO:0006396 [6]: RNA processing	6	6	40	362	11871	2.38	5.73	6.05	2.93	CPSF5 HNRPDL PAPOLG PCF11 RBM3 RBM7
6	GO:0007004 [9]: telomerase-dependent telomere maintenance	2	2	44	16	12217	2.37	5.73	6.2	2.93	TNKS TNKS1BP1
7	GO:0000723 [8]: telomere maintenance	2	2	44	17	12216	2.26	5.55	6.09	2.93	TNKS TNKS1BP1
8	GO:0016071 [6]: mRNA metabolism	5	5	41	251	11982	2.26	5.55	5.96	2.93	CPSF5 HNRPDL PAPOLG PCF11 RBM7
9	GO:0009892 [5]: negative regulation of metabolism	4	4	42	152	12081	2.17	5.47	5.91	2.93	EED HSBP1 MDM4 PIAS4
10	GO:0045023 [8]: G0 to G1 transition	1	1	45	0	12233	1.74	5	5.59	2.93	MDM4
11	GO:0046335 [7]: ethanolamine biosynthesis	1	1	45	0	12233	1.74	5	5.59	2.93	ETNK1
12	GO:0046337 [6]: phosphatidylethanolamine metabolism	1	1	45	0	12233	1.74	5	5.59	2.93	ETNK1
13	GO:0000320 [7]: re-entry into mitotic cell cycle	1	1	45	0	12233	1.74	5	5.59	2.93	MDM4
14	GO:0006580 [6]: ethanolamine metabolism	1	1	45	0	12233	1.74	5	5.59	2.93	ETNK1
15	GO:0006646 [7]: phosphatidylethanolamine biosynthesis	1	1	45	0	12233	1.74	5	5.59	2.93	ETNK1
16	GO:0016070 [5]: RNA metabolism	6	6	40	445	11788	1.44	4.69	5.05	2.46	CPSF5 HNRPDL PAPOLG PCF11 RBM3 RBM7
17	GO:0046677 [8]: response to antibiotic	1	1	45	1	12232	1.05	4.35	4.9	2.36	LACTB
18	GO:0042177 [7]: negative regulation of protein catabolism	1	1	45	3	12230	0.36	3.7	4.21	1.84	MDM4
19	GO:0042439 [7]: ethanolamine and derivative metabolism	1	1	45	3	12230	0.36	3.7	4.21	1.84	ETNK1
20	GO:0006003 [9]: fructose 2,6-bisphosphate metabolism	1	1	45	3	12230	0.36	3.7	4.21	1.84	PFKFB3
21	GO:0006366 [8]: transcription from Pol II promoter	5	5	41	425	11808	0.25	3.6	3.83	1.57	EAP30 HSBP1 MDM4 SAP18 YY1
22	GO:0050874 [3]: organismal physiological process	2	2	44	1842	10391	0.17	3.5	0.01	0.01	OPN1SW YY1
23	GO:0009895 [6]: negative regulation of catabolism	1	1	45	4	12229	0.14	3.45	3.98	1.66	MDM4
24	GO:0006379 [8]: mRNA cleavage	1	1	45	5	12228	-0.03	0	3.8	1.57	PCF11
25	GO:0000122 [9]: negative regulation of transcription from Pol II promoter	2	2	44	62	12171	-0.04	0	3.73	1.55	HSBP1 MDM4
26	GO:0015031 [5]: protein transport	5	5	41	472	11761	-0.1	0	3.44	1.5	AP2B1 KPNB1 NUP50 RAB22A SARA1
27	GO:0045184 [5]: establishment of protein localization	5	5	41	474	11759	-0.12	0	3.42	1.5	AP2B1 KPNB1 NUP50 RAB22A SARA1
28	GO:0006445 [7]: regulation of translation	2	2	44	66	12167	-0.15	0	3.62	1.55	EEF1A1 SUI1
29	GO:0006479 [9]: protein amino acid methylation	1	1	45	6	12227	-0.18	0	3.65	1.55	HRMT1L1
30	GO:0008213 [8]: protein amino acid alkylation	1	1	45	6	12227	-0.18	0	3.65	1.55	HRMT1L1
31	GO:0008283 [4]: cell proliferation	8	8	38	1050	11183	-0.18	0	3.2	1.39	CYLD GAB1 IRS2 MDM4 MXD1 NBL1 PIK3CB RBM7
32	GO:0008104 [4]: protein localization	5	5	41	487	11746	-0.21	0	3.32	1.46	AP2B1 KPNB1 NUP50 RAB22A SARA1
33	GO:0042176 [6]: regulation of protein catabolism	1	1	45	7	12226	-0.31	0	3.52	1.5	MDM4
34	GO:0050821 [7]: protein stabilization	1	1	45	8	12225	-0.42	0	3.4	1.5	MDM4
35	GO:0000060 [8]: protein-nucleus import, translocation	1	1	45	8	12225	-0.42	0	3.4	1.5	KPNB1
36	GO:0006139 [5]: nucleobase, nucleoside, nucleotide and nucleic acid metabolism	16	16	30	2951	9282	-0.44	0	2.67	1.24	CNOT6L CPSF5 EAP30 EED HNRPDL HSBP1 MDM4 MXD1 PAPOLG PCF11 PIAS4 RBM3 RBM7 SAP18 WWTR1 YY1
37	GO:0050875 [3]: cellular physiological process	39	39	7	9056	3177	-0.48	0	2.78	1.26	AP2B1 CNOT6L CPSF5 CSNK2A1 CYLD EAP30 EED EEF1A1 ETNK1 GAB1 HNRPDL HRMT1L1 HSBP1 HSPA4 IRS2 KPNB1 LRP10 MDM4 MXD1 NBL1 NUP50 PAPOLG PCF11 PFKFB3 PIAS4 PIK3CB RAB22A RBM3 RBM7 SAP18 SARA1 SLC25A29 SUI1 TNKS TNKS1BP1 WWTR1 YME1L1 YY1 ZNF313
38	GO:0019222 [4]: regulation of metabolism	12	12	34	2026	10207	-0.51	0	2.69	1.24	CNOT6L EAP30 EED EEF1A1 HSBP1 MDM4 MXD1 PIAS4 SAP18 SUI1 WWTR1 YY1
39	GO:0045892 [8]: negative regulation of transcription, DNA-dependent	2	2	44	86	12147	-0.59	0	3.15	1.37	HSBP1 MDM4
40	GO:0006607 [8]: NLS-bearing substrate-nucleus import	1	1	45	10	12223	-0.62	0	3.21	1.39	KPNB1
41	GO:0045786 [7]: negative regulation of cell cycle	2	2	44	88	12145	-0.62	0	3.11	1.35	CYLD NBL1
42	GO:0006066 [5]: alcohol metabolism	3	3	43	217	12016	-0.63	0	3.02	1.34	ETNK1 IRS2 PFKFB3
43	GO:0000074 [6]: regulation of cell cycle	4	4	42	394	11839	-0.74	0	2.8	1.26	CYLD MDM4 NBL1 PIK3CB
44	GO:0006000 [8]: fructose metabolism	1	1	45	12	12221	-0.78	0	3.04	1.34	PFKFB3
45	GO:0008286 [8]: insulin receptor signaling pathway	1	1	45	12	12221	-0.78	0	3.04	1.34	GAB1
46	GO:0007264 [6]: small GTPase mediated signal transduction	3	3	43	238	11995	-0.83	0	2.79	1.26	RAB22A RAB27A SARA1
47	GO:0044238 [4]: primary metabolism	28	28	18	6258	5975	-0.86	0	2.11	0.99	AP2B1 CNOT6L CPSF5 CSNK2A1 CYLD EAP30 EED EEF1A1 ETNK1 HNRPDL HRMT1L1 HSBP1 HSPA4 IRS2 MDM4 MXD1 PAPOLG PCF11 PFKFB3 PIAS4 RBM3 RBM7 SAP18 SUI1 WWTR1 YME1L1 YY1 ZNF313
48	GO:0043118 [4]: negative regulation of physiological process	4	4	42	415	11818	-0.87	0	2.65	1.24	EED HSBP1 MDM4 PIAS4
49	GO:0006417 [6]: regulation of protein biosynthesis	2	2	44	105	12128	-0.91	0	2.8	1.26	EEF1A1 SUI1
50	GO:0006350 [6]: transcription	11	11	35	1958	10275	-0.91	0	2.23	1.08	CNOT6L EAP30 EED HSBP1 MDM4 MXD1 PAPOLG PIAS4 SAP18 WWTR1 YY1
51	GO:0009894 [5]: regulation of catabolism	1	1	45	14	12219	-0.92	0	2.9	1.28	MDM4
52	GO:0007173 [8]: epidermal growth factor receptor signaling pathway	1	1	45	14	12219	-0.92	0	2.9	1.28	GAB1
53	GO:0007154 [3]: cell communication	9	9	37	3466	8767	-0.99	0	0.07	0.04	GAB1 HRMT1L1 IRS2 ITGB5 OPN1SW PIK3CB RAB22A RAB27A SARA1
54	GO:0009889 [5]: regulation of biosynthesis	2	2	44	112	12121	-1.02	0	2.69	1.24	EEF1A1 SUI1
55	GO:0019318 [7]: hexose metabolism	2	2	44	113	12120	-1.03	0	2.67	1.24	IRS2 PFKFB3
56	GO:0000059 [8]: protein-nucleus import, docking	1	1	45	16	12217	-1.04	0	2.78	1.26	KPNB1
57	GO:0050791 [3]: regulation of physiological process	13	13	33	2540	9693	-1.08	0	1.94	0.93	CNOT6L EAP30 EED EEF1A1 HSBP1 IRS2 MDM4 MXD1 PIAS4 SAP18 SUI1 WWTR1 YY1
58	GO:0005996 [6]: monosaccharide metabolism	2	2	44	117	12116	-1.08	0	2.62	1.24	IRS2 PFKFB3
59	GO:0050789 [2]: regulation of biological process	14	14	32	2853	9380	-1.17	0	1.79	0.9	CNOT6L EAP30 EED EEF1A1 HSBP1 IRS2 MDM4 MXD1 PIAS4 PIK3CB SAP18 SUI1 WWTR1 YY1
60	GO:0043283 [4]: biopolymer metabolism	9	9	37	1602	10631	-1.18	0	1.96	0.94	CPSF5 CYLD HNRPDL MDM4 PAPOLG PCF11 RBM3 RBM7 YME1L1
61	GO:0007602 [8]: phototransduction	1	1	45	19	12214	-1.19	0	2.63	1.24	OPN1SW
62	GO:0006897 [6]: endocytosis	2	2	44	125	12108	-1.19	0	2.5	1.2	LRP10 RAB22A
63	GO:0044237 [4]: cellular metabolism	28	28	18	6537	5696	-1.22	0	1.63	0.81	AP2B1 CNOT6L CPSF5 CSNK2A1 CYLD EAP30 EED EEF1A1 ETNK1 HNRPDL HRMT1L1 HSBP1 HSPA4 IRS2 MDM4 MXD1 PAPOLG PCF11 PFKFB3 PIAS4 RBM3 RBM7 SAP18 SUI1 WWTR1 YME1L1 YY1 ZNF313
64	GO:0045449 [6]: regulation of transcription	10	10	36	1867	10366	-1.22	0	1.86	0.91	CNOT6L EAP30 EED HSBP1 MDM4 MXD1 PIAS4 SAP18 WWTR1 YY1
65	GO:0009583 [7]: detection of light	1	1	45	20	12213	-1.23	0	2.58	1.24	OPN1SW
66	GO:0006414 [8]: translational elongation	1	1	45	20	12213	-1.23	0	2.58	1.24	EEF1A1
67	GO:0019219 [5]: regulation of nucleobase, nucleoside, nucleotide and nucleic acid metabolism	10	10	36	1893	10340	-1.26	0	1.8	0.9	CNOT6L EAP30 EED HSBP1 MDM4 MXD1 PIAS4 SAP18 WWTR1 YY1
68	GO:0016192 [5]: vesicle-mediated transport	3	3	43	296	11937	-1.26	0	2.29	1.12	LRP10 RAB22A SARA1
69	GO:0042401 [7]: biogenic amine biosynthesis	1	1	45	21	12212	-1.28	0	2.53	1.21	ETNK1
70	GO:0007049 [5]: cell cycle	5	5	41	708	11525	-1.29	0	2.07	0.98	CYLD MDM4 NBL1 PIK3CB RBM7
71	GO:0006888 [6]: ER to Golgi transport	1	1	45	22	12211	-1.31	0	2.49	1.2	SARA1
72	GO:0007032 [6]: endosome organization and biogenesis	1	1	45	23	12210	-1.36	0	2.45	1.2	RAB22A
73	GO:0009416 [7]: response to light	1	1	45	23	12210	-1.36	0	2.45	1.2	OPN1SW
74	GO:0006886 [6]: intracellular protein transport	3	3	43	311	11922	-1.36	0	2.18	1.05	AP2B1 KPNB1 SARA1
75	GO:0042398 [6]: amino acid derivative biosynthesis	1	1	45	24	12209	-1.39	0	2.41	1.17	ETNK1
76	GO:0042493 [7]: response to drug	1	1	45	25	12208	-1.43	0	2.37	1.17	LACTB
77	GO:0051248 [6]: negative regulation of protein metabolism	1	1	45	25	12208	-1.43	0	2.37	1.17	MDM4
78	GO:0000187 [6]: activation of MAPK	1	1	45	26	12207	-1.46	0	2.34	1.15	PIK3CB
79	GO:0006512 [8]: ubiquitin cycle	4	4	42	543	11690	-1.49	0	1.91	0.92	CYLD MDM4 PIAS4 ZNF313
80	GO:0006355 [7]: regulation of transcription, DNA-dependent	9	9	37	1804	10429	-1.54	0	1.47	0.74	CNOT6L EAP30 HSBP1 MDM4 MXD1 PIAS4 SAP18 WWTR1 YY1
81	GO:0006446 [8]: regulation of translational initiation	1	1	45	29	12204	-1.56	0	2.24	1.08	SUI1
82	GO:0043037 [7]: translation	2	2	44	161	12072	-1.56	0	2.09	0.98	EEF1A1 SUI1
83	GO:0008152 [3]: metabolism	28	28	18	6937	5296	-1.56	0	1.08	0.53	AP2B1 CNOT6L CPSF5 CSNK2A1 CYLD EAP30 EED EEF1A1 ETNK1 HNRPDL HRMT1L1 HSBP1 HSPA4 IRS2 MDM4 MXD1 PAPOLG PCF11 PFKFB3 PIAS4 RBM3 RBM7 SAP18 SUI1 WWTR1 YME1L1 YY1 ZNF313
84	GO:0006351 [7]: transcription, DNA-dependent	9	9	37	1860	10373	-1.61	0	1.35	0.68	CNOT6L EAP30 HSBP1 MDM4 MXD1 PIAS4 SAP18 WWTR1 YY1
85	GO:0044260 [5]: cellular macromolecule metabolism	13	13	33	2973	9260	-1.61	0	1.15	0.58	AP2B1 CSNK2A1 CYLD EEF1A1 HRMT1L1 HSPA4 IRS2 MDM4 PFKFB3 PIAS4 SUI1 YME1L1 ZNF313
86	GO:0000375 [8]: RNA splicing, via transesterification reactions	2	2	44	168	12065	-1.62	0	2.02	0.98	HNRPDL RBM7
87	GO:0000377 [9]: RNA splicing, via transesterification reactions with bulged adenosine as nucleophile	2	2	44	168	12065	-1.62	0	2.02	0.98	HNRPDL RBM7
88	GO:0000398 [8]: nuclear mRNA splicing, via spliceosome	2	2	44	168	12065	-1.62	0	2.02	0.98	HNRPDL RBM7
89	GO:0009628 [5]: response to abiotic stimulus	3	3	43	378	11855	-1.7	0	1.77	0.9	LACTB OPN1SW PIK3CB
90	GO:0043170 [4]: macromolecule metabolism	13	13	33	3133	9100	-1.72	0	0.93	0.5	AP2B1 CSNK2A1 CYLD EEF1A1 HRMT1L1 HSPA4 IRS2 MDM4 PFKFB3 PIAS4 SUI1 YME1L1 ZNF313
91	GO:0009314 [6]: response to radiation	1	1	45	36	12197	-1.74	0	2.04	0.98	OPN1SW
92	GO:0007165 [4]: signal transduction	9	9	37	2817	9416	-1.77	0	0.27	0.14	GAB1 HRMT1L1 IRS2 ITGB5 OPN1SW PIK3CB RAB22A RAB27A SARA1
93	GO:0006461 [7]: protein complex assembly	2	2	44	194	12039	-1.8	0	1.79	0.9	AP2B1 MDM4
94	GO:0006952 [5]: defense response	1	1	45	837	11396	-1.81	0	0.04	0.03	YY1
95	GO:0008380 [7]: RNA splicing	2	2	44	196	12037	-1.82	0	1.77	0.9	HNRPDL RBM7
96	GO:0044267 [6]: cellular protein metabolism	11	11	35	2776	9457	-1.84	0	0.74	0.41	AP2B1 CSNK2A1 CYLD EEF1A1 HRMT1L1 HSPA4 MDM4 PIAS4 SUI1 YME1L1 ZNF313
97	GO:0019538 [5]: protein metabolism	11	11	35	2797	9436	-1.85	0	0.71	0.41	AP2B1 CSNK2A1 CYLD EEF1A1 HRMT1L1 HSPA4 MDM4 PIAS4 SUI1 YME1L1 ZNF313
98	GO:0007582 [2]: physiological process	41	41	5	10421	1812	-1.86	0	1.18	0.6	AP2B1 CNOT6L CPSF5 CSNK2A1 CYLD EAP30 EED EEF1A1 ETNK1 GAB1 HNRPDL HRMT1L1 HSBP1 HSPA4 IRS2 KPNB1 LACTB LRP10 MDM4 MXD1 NBL1 NUP50 OPN1SW PAPOLG PCF11 PFKFB3 PIAS4 PIK3CB RAB22A RBM3 RBM7 SAP18 SARA1 SLC25A29 SUI1 TNKS TNKS1BP1 WWTR1 YME1L1 YY1 ZNF313
99	GO:0045860 [5]: positive regulation of protein kinase activity	1	1	45	43	12190	-1.88	0	1.88	0.91	PIK3CB
100	GO:0050877 [4]: neurophysiological process	1	1	45	807	11426	-1.89	0	0.04	0.03	OPN1SW
101	GO:0007275 [2]: development	5	5	41	1782	10451	-1.89	0	0.2	0.1	ITGB5 MXD1 PIAS4 VANGL2 ZNF313
102	GO:0006576 [6]: biogenic amine metabolism	1	1	45	44	12189	-1.91	0	1.86	0.91	ETNK1
103	GO:0007126 [8]: meiosis	1	1	45	44	12189	-1.91	0	1.86	0.91	RBM7
104	GO:0007229 [6]: integrin-mediated signaling pathway	1	1	45	46	12187	-1.94	0	1.82	0.9	ITGB5
105	GO:0050896 [3]: response to stimulus	6	6	40	1938	10295	-1.95	0	0.28	0.14	HSPA4 LACTB OPN1SW PIK3CB SUI1 YY1
106	GO:0006986 [5]: response to unfolded protein	1	1	45	47	12186	-1.96	0	1.8	0.9	HSPA4
107	GO:0006793 [5]: phosphorus metabolism	1	1	45	781	11452	-1.96	0	0.05	0.04	CSNK2A1
108	GO:0006796 [6]: phosphate metabolism	1	1	45	781	11452	-1.96	0	0.05	0.04	CSNK2A1
109	GO:0042221 [6]: response to chemical substance	2	2	44	228	12005	-2	0	1.55	0.77	LACTB PIK3CB
110	GO:0051179 [3]: localization	7	7	39	1978	10255	-2.01	0	0.46	0.26	AP2B1 KPNB1 LRP10 NUP50 RAB22A SARA1 SLC25A29
111	GO:0007001 [7]: chromosome organization and biogenesis (sensu Eukaryota)	2	2	44	229	12004	-2.01	0	1.54	0.77	TNKS TNKS1BP1
112	GO:0006575 [6]: amino acid derivative metabolism	1	1	45	50	12183	-2.01	0	1.75	0.89	ETNK1
113	GO:0006810 [4]: transport	7	7	39	1968	10265	-2.01	0	0.47	0.26	AP2B1 KPNB1 LRP10 NUP50 RAB22A SARA1 SLC25A29
114	GO:0051234 [4]: establishment of localization	7	7	39	1970	10263	-2.02	0	0.47	0.26	AP2B1 KPNB1 LRP10 NUP50 RAB22A SARA1 SLC25A29
115	GO:0008654 [8]: phospholipid biosynthesis	1	1	45	51	12182	-2.02	0	1.73	0.88	ETNK1
116	GO:0051276 [6]: chromosome organization and biogenesis	2	2	44	235	11998	-2.04	0	1.5	0.76	TNKS TNKS1BP1
117	GO:0007186 [6]: G-protein coupled receptor protein signaling pathway	2	2	44	992	11241	-2.04	0	0.11	0.07	OPN1SW PIK3CB
118	GO:0006955 [4]: immune response	1	1	45	746	11487	-2.05	0	0.06	0.04	YY1
119	GO:0006413 [8]: translational initiation	1	1	45	53	12180	-2.06	0	1.69	0.86	SUI1
120	GO:0007166 [5]: cell surface receptor linked signal transduction	4	4	42	1417	10816	-2.06	0	0.23	0.1	GAB1 ITGB5 OPN1SW PIK3CB
121	GO:0006464 [7]: protein modification	6	6	40	1503	10730	-2.07	0	0.68	0.41	CSNK2A1 CYLD HRMT1L1 MDM4 PIAS4 ZNF313
122	GO:0046907 [5]: intracellular transport	3	3	43	502	11731	-2.09	0	1.23	0.61	AP2B1 KPNB1 SARA1
123	GO:0009607 [4]: response to biotic stimulus	2	2	44	956	11277	-2.11	0	0.12	0.07	HSPA4 YY1
124	GO:0044262 [6]: cellular carbohydrate metabolism	2	2	44	256	11977	-2.13	0	1.38	0.69	IRS2 PFKFB3
125	GO:0042127 [5]: regulation of cell proliferation	2	2	44	258	11975	-2.14	0	1.37	0.68	IRS2 MDM4
126	GO:0009987 [2]: cellular process	42	42	4	10905	1328	-2.14	0	0.84	0.44	AP2B1 CNOT6L CPSF5 CSNK2A1 CYLD EAP30 EED EEF1A1 ETNK1 GAB1 HNRPDL HRMT1L1 HSBP1 HSPA4 IRS2 ITGB5 KPNB1 LRP10 MDM4 MXD1 NBL1 NUP50 OPN1SW PAPOLG PCF11 PFKFB3 PIAS4 PIK3CB RAB22A RAB27A RBM3 RBM7 SAP18 SARA1 SLC25A29 SUI1 TNKS TNKS1BP1 WWTR1 YME1L1 YY1 ZNF313
127	GO:0051170 [7]: nuclear import	1	1	45	61	12172	-2.17	0	1.57	0.77	KPNB1
128	GO:0006606 [7]: protein-nucleus import	1	1	45	61	12172	-2.17	0	1.57	0.77	KPNB1
129	GO:0048193 [6]: Golgi vesicle transport	1	1	45	62	12171	-2.17	0	1.56	0.77	SARA1
130	GO:0009605 [4]: response to external stimulus	4	4	42	1259	10974	-2.19	0	0.34	0.19	LACTB OPN1SW PIK3CB YY1
131	GO:0046467 [7]: membrane lipid biosynthesis	1	1	45	65	12168	-2.21	0	1.51	0.76	ETNK1
132	GO:0007160 [5]: cell-matrix adhesion	1	1	45	66	12167	-2.22	0	1.5	0.76	ITGB5
133	GO:0051246 [5]: regulation of protein metabolism	1	1	45	67	12166	-2.23	0	1.49	0.76	MDM4
134	GO:0007242 [5]: intracellular signaling cascade	4	4	42	987	11246	-2.25	0	0.66	0.39	PIK3CB RAB22A RAB27A SARA1
135	GO:0030163 [6]: protein catabolism	3	3	43	596	11637	-2.26	0	0.94	0.5	CYLD MDM4 YME1L1
136	GO:0043285 [5]: biopolymer catabolism	3	3	43	603	11630	-2.27	0	0.92	0.5	CYLD MDM4 YME1L1
137	GO:0017038 [6]: protein import	1	1	45	72	12161	-2.28	0	1.43	0.72	KPNB1
138	GO:0009309 [6]: amine biosynthesis	1	1	45	72	12161	-2.28	0	1.43	0.72	ETNK1
139	GO:0016567 [9]: protein ubiquitination	2	2	44	303	11930	-2.29	0	1.15	0.58	MDM4 ZNF313
140	GO:0044248 [5]: cellular catabolism	2	2	44	833	11400	-2.31	0	0.19	0.1	CYLD YME1L1
141	GO:0009058 [4]: biosynthesis	3	3	43	986	11247	-2.31	0	0.32	0.17	EEF1A1 ETNK1 SUI1
142	GO:0016310 [7]: phosphorylation	1	1	45	636	11597	-2.32	0	0.09	0.06	CSNK2A1
143	GO:0044249 [5]: cellular biosynthesis	3	3	43	941	11292	-2.34	0	0.36	0.2	EEF1A1 ETNK1 SUI1
144	GO:0006996 [5]: organelle organization and biogenesis	3	3	43	671	11562	-2.34	0	0.76	0.41	RAB22A TNKS TNKS1BP1
145	GO:0000165 [7]: MAPKKK cascade	1	1	45	80	12153	-2.35	0	1.34	0.68	PIK3CB
146	GO:0006644 [7]: phospholipid metabolism	1	1	45	80	12153	-2.35	0	1.34	0.68	ETNK1
147	GO:0009057 [5]: macromolecule catabolism	3	3	43	707	11526	-2.36	0	0.69	0.41	CYLD MDM4 YME1L1
148	GO:0009056 [4]: catabolism	3	3	43	906	11327	-2.36	0	0.4	0.22	CYLD MDM4 YME1L1
149	GO:0006006 [8]: glucose metabolism	1	1	45	82	12151	-2.37	0	1.32	0.67	IRS2
150	GO:0050794 [3]: regulation of cellular process	2	2	44	790	11443	-2.37	0	0.22	0.1	IRS2 MDM4
151	GO:0006950 [4]: response to stress	3	3	43	847	11386	-2.38	0	0.47	0.26	HSPA4 SUI1 YY1
152	GO:0016043 [4]: cell organization and biogenesis	3	3	43	822	11411	-2.39	0	0.5	0.26	RAB22A TNKS TNKS1BP1
153	GO:0019735 [7]: antimicrobial humoral response (sensu Vertebrata)	1	1	45	84	12149	-2.39	0	1.29	0.66	YY1
154	GO:0043085 [4]: positive regulation of enzyme activity	1	1	45	85	12148	-2.4	0	1.28	0.66	PIK3CB
155	GO:0000004 [2]: biological_process unknown	2	2	44	353	11880	-2.41	0	0.95	0.5	LRPPRC MRPS22
156	GO:0019730 [6]: antimicrobial humoral response	1	1	45	86	12147	-2.41	0	1.28	0.65	YY1
157	GO:0009581 [5]: detection of external stimulus	1	1	45	594	11639	-2.41	0	0.11	0.07	OPN1SW
158	GO:0007155 [4]: cell adhesion	1	1	45	581	11652	-2.44	0	0.11	0.07	ITGB5
159	GO:0051169 [6]: nuclear transport	1	1	45	94	12139	-2.47	0	1.2	0.6	KPNB1
160	GO:0007600 [5]: sensory perception	1	1	45	563	11670	-2.47	0	0.12	0.07	OPN1SW
161	GO:0045859 [4]: regulation of protein kinase activity	1	1	45	95	12138	-2.48	0	1.19	0.6	PIK3CB
162	GO:0044265 [6]: cellular macromolecule catabolism	2	2	44	693	11540	-2.49	0	0.3	0.16	CYLD YME1L1
163	GO:0005975 [5]: carbohydrate metabolism	2	2	44	406	11827	-2.49	0	0.79	0.41	IRS2 PFKFB3
164	GO:0006629 [5]: lipid metabolism	1	1	45	552	11681	-2.5	0	0.13	0.07	ETNK1
165	GO:0006913 [6]: nucleocytoplasmic transport	1	1	45	101	12132	-2.51	0	1.14	0.58	KPNB1
166	GO:0007169 [7]: transmembrane receptor protein tyrosine kinase signaling pathway	1	1	45	102	12131	-2.52	0	1.13	0.58	GAB1
167	GO:0006468 [8]: protein amino acid phosphorylation	1	1	45	536	11697	-2.53	0	0.14	0.07	CSNK2A1
168	GO:0009059 [5]: macromolecule biosynthesis	2	2	44	591	11642	-2.55	0	0.42	0.24	EEF1A1 SUI1
169	GO:0044257 [7]: cellular protein catabolism	2	2	44	582	11651	-2.55	0	0.43	0.25	CYLD YME1L1
170	GO:0006508 [8]: proteolysis and peptidolysis	2	2	44	582	11651	-2.55	0	0.43	0.25	CYLD YME1L1
171	GO:0051244 [4]: regulation of cellular physiological process	2	2	44	565	11668	-2.56	0	0.46	0.26	IRS2 MDM4
172	GO:0006412 [6]: protein biosynthesis	2	2	44	529	11704	-2.57	0	0.51	0.26	EEF1A1 SUI1
173	GO:0019941 [9]: modification-dependent protein catabolism	1	1	45	113	12120	-2.58	0	1.05	0.52	CYLD
174	GO:0006511 [10]: ubiquitin-dependent protein catabolism	1	1	45	113	12120	-2.58	0	1.05	0.52	CYLD
175	GO:0042330 [5]: taxis	1	1	45	116	12117	-2.6	0	1.03	0.52	PIK3CB
176	GO:0006935 [6]: chemotaxis	1	1	45	116	12117	-2.6	0	1.03	0.52	PIK3CB
177	GO:0043207 [5]: response to external biotic stimulus	1	1	45	501	11732	-2.6	0	0.16	0.09	YY1
178	GO:0016064 [6]: humoral defense mechanism (sensu Vertebrata)	1	1	45	118	12115	-2.61	0	1.02	0.52	YY1
179	GO:0008284 [6]: positive regulation of cell proliferation	1	1	45	118	12115	-2.61	0	1.02	0.52	IRS2
180	GO:0006643 [6]: membrane lipid metabolism	1	1	45	120	12113	-2.62	0	1	0.52	ETNK1
181	GO:0048232 [6]: male gamete generation	1	1	45	121	12112	-2.62	0	1	0.52	ZNF313
182	GO:0007283 [7]: spermatogenesis	1	1	45	121	12112	-2.62	0	1	0.52	ZNF313
183	GO:0009582 [6]: detection of abiotic stimulus	1	1	45	124	12109	-2.62	0	0.98	0.51	OPN1SW
184	GO:0016265 [3]: death	1	1	45	473	11760	-2.64	0	0.18	0.1	MDM4
185	GO:0008219 [4]: cell death	1	1	45	469	11764	-2.65	0	0.18	0.1	MDM4
186	GO:0009613 [5]: response to pest, pathogen or parasite	1	1	45	470	11763	-2.65	0	0.18	0.1	YY1
187	GO:0006605 [7]: protein targeting	1	1	45	130	12103	-2.66	0	0.94	0.5	KPNB1
188	GO:0008285 [6]: negative regulation of cell proliferation	1	1	45	130	12103	-2.66	0	0.94	0.5	MDM4
189	GO:0045045 [5]: secretory pathway	1	1	45	139	12094	-2.69	0	0.89	0.47	SARA1
190	GO:0012501 [5]: programmed cell death	1	1	45	441	11792	-2.7	0	0.2	0.1	MDM4
191	GO:0006915 [6]: apoptosis	1	1	45	439	11794	-2.71	0	0.21	0.1	MDM4
192	GO:0007276 [5]: gametogenesis	1	1	45	147	12086	-2.72	0	0.85	0.44	ZNF313
193	GO:0044255 [5]: cellular lipid metabolism	1	1	45	428	11805	-2.72	0	0.22	0.1	ETNK1
194	GO:0007167 [6]: enzyme linked receptor protein signaling pathway	1	1	45	150	12083	-2.73	0	0.83	0.44	GAB1
195	GO:0006959 [5]: humoral immune response	1	1	45	162	12071	-2.76	0	0.78	0.41	YY1
196	GO:0000280 [7]: nuclear division	1	1	45	165	12068	-2.76	0	0.76	0.41	RBM7
197	GO:0000279 [6]: M phase	1	1	45	173	12060	-2.78	0	0.73	0.41	RBM7
198	GO:0050790 [3]: regulation of enzyme activity	1	1	45	181	12052	-2.79	0	0.7	0.41	PIK3CB
199	GO:0050879 [4]: organismal movement	1	1	45	179	12054	-2.79	0	0.71	0.41	OPN1SW
200	GO:0050881 [5]: musculoskeletal movement	1	1	45	179	12054	-2.79	0	0.71	0.41	OPN1SW
201	GO:0050885 [6]: regulation of balance	1	1	45	179	12054	-2.79	0	0.71	0.41	OPN1SW
202	GO:0050953 [6]: sensory perception of light	1	1	45	179	12054	-2.79	0	0.71	0.41	OPN1SW
203	GO:0050957 [6]: equilibrioception	1	1	45	179	12054	-2.79	0	0.71	0.41	OPN1SW
204	GO:0007601 [7]: visual perception	1	1	45	179	12054	-2.79	0	0.71	0.41	OPN1SW
205	GO:0000003 [3]: reproduction	1	1	45	184	12049	-2.8	0	0.69	0.41	ZNF313
206	GO:0019953 [4]: sexual reproduction	1	1	45	183	12050	-2.8	0	0.69	0.41	ZNF313
207	GO:0008610 [6]: lipid biosynthesis	1	1	45	200	12033	-2.83	0	0.63	0.36	ETNK1
208	GO:0043119 [4]: positive regulation of physiological process	1	1	45	336	11897	-2.83	0	0.32	0.17	IRS2
209	GO:0006457 [7]: protein folding	1	1	45	216	12017	-2.83	0	0.58	0.32	HSPA4
210	GO:0009308 [5]: amine metabolism	1	1	45	310	11923	-2.84	0	0.37	0.2	ETNK1
211	GO:0051243 [5]: negative regulation of cellular physiological process	1	1	45	264	11969	-2.86	0	0.46	0.26	MDM4
212	GO:0006519 [5]: amino acid and derivative metabolism	1	1	45	264	11969	-2.86	0	0.46	0.26	ETNK1
213	GO:0051242 [5]: positive regulation of cellular physiological process	1	1	45	260	11973	-2.86	0	0.46	0.26	IRS2
214	GO:0007243 [6]: protein kinase cascade	1	1	45	251	11982	-2.86	0	0.49	0.26	PIK3CB
