# Supplementary material for: Latent Factor Analysis to Discover Pathway-Associated Putative Segmental Aneuploidies in Human Cancers
Source: PLoS Comput Biol. 2010 Sep 2;6(9):e1000920. doi: 10.1371/journal.pcbi.1000920 (PMC2932681; doi:10.1371/journal.pcbi.1000920)
Supplement: Table S3 — Full gather analysis of gene ontology for each factor. (0.43 MB ZIP) [file pcbi.1000920.s008.zip › Factor_Gather_GO/factor56_GO_mRNA_Processing.txt]

#	Annotation	Total Genes With Ann	Your Genes (With Ann)	Your Genes (No Ann)	Genome (With Ann)	Genome (No Ann)	ln(Bayes factor)	neg ln(p value)	FE: neg ln(p value)	FE: neg ln(FDR)	Genes
1	GO:0006397 [7]: mRNA processing	10	10	45	227	11997	12.39	11.17	16.33	10.85	CIRBP CSTF3 HNRPA1 NOL3 PCF11 PRPF3 PSPC1 RNPC2 SFRS1 TIAL1
2	GO:0016071 [6]: mRNA metabolism	10	10	45	246	11978	11.67	11.17	15.61	10.85	CIRBP CSTF3 HNRPA1 NOL3 PCF11 PRPF3 PSPC1 RNPC2 SFRS1 TIAL1
3	GO:0008380 [7]: RNA splicing	9	9	46	189	12035	11.44	11.17	15.4	10.85	CIRBP HNRPA1 NOL3 PRPF3 PSPC1 RNPC2 SFRS1 TIAL1 U2AF1L2
4	GO:0006396 [6]: RNA processing	11	11	44	357	11867	10.5	11.17	14.41	10.34	CIRBP CSTF3 HNRPA1 NOL3 PCF11 PRPF3 PSPC1 RNPC2 SFRS1 TIAL1 U2AF1L2
5	GO:0000375 [8]: RNA splicing, via transesterification reactions	8	8	47	162	12062	10.08	11.17	14.04	10.34	CIRBP HNRPA1 NOL3 PRPF3 PSPC1 RNPC2 SFRS1 TIAL1
6	GO:0000377 [9]: RNA splicing, via transesterification reactions with bulged adenosine as nucleophile	8	8	47	162	12062	10.08	11.17	14.04	10.34	CIRBP HNRPA1 NOL3 PRPF3 PSPC1 RNPC2 SFRS1 TIAL1
7	GO:0000398 [8]: nuclear mRNA splicing, via spliceosome	8	8	47	162	12062	10.08	11.17	14.04	10.34	CIRBP HNRPA1 NOL3 PRPF3 PSPC1 RNPC2 SFRS1 TIAL1
8	GO:0016070 [5]: RNA metabolism	11	11	44	440	11784	8.54	11.17	12.42	8.86	CIRBP CSTF3 HNRPA1 NOL3 PCF11 PRPF3 PSPC1 RNPC2 SFRS1 TIAL1 U2AF1L2
9	GO:0006379 [8]: mRNA cleavage	2	2	53	4	12220	4.12	7.91	8.14	4.69	CSTF3 PCF11
10	GO:0006139 [5]: nucleobase, nucleoside, nucleotide and nucleic acid metabolism	23	23	32	2944	9280	2.35	5.73	5.85	2.76	ATP6V1A CIRBP CSTF3 DXYS155E FLJ12895 HNRPA1 LRRFIP1 MAF MAFK MDM4 MGC21874 NOL3 PCF11 PRPF3 PSPC1 RCOR3 REV1L RNPC2 SFRS1 TIAL1 U2AF1L2 ZF ZNF133
11	GO:0042276 [8]: error-prone postreplication DNA repair	1	1	54	0	12224	1.39	4.65	5.41	2.76	REV1L
12	GO:0042726 [7]: riboflavin and derivative metabolism	1	1	54	0	12224	1.39	4.65	5.41	2.76	RFK
13	GO:0042727 [8]: riboflavin and derivative biosynthesis	1	1	54	0	12224	1.39	4.65	5.41	2.76	RFK
14	GO:0045020 [7]: error-prone DNA repair	1	1	54	0	12224	1.39	4.65	5.41	2.76	REV1L
15	GO:0045023 [8]: G0 to G1 transition	1	1	54	0	12224	1.39	4.65	5.41	2.76	MDM4
16	GO:0046475 [9]: glycerophospholipid catabolism	1	1	54	0	12224	1.39	4.65	5.41	2.76	PLA2G4B
17	GO:0000320 [7]: re-entry into mitotic cell cycle	1	1	54	0	12224	1.39	4.65	5.41	2.76	MDM4
18	GO:0006444 [9]: nascent polypeptide association	1	1	54	0	12224	1.39	4.65	5.41	2.76	NACA
19	GO:0006771 [8]: riboflavin metabolism	1	1	54	0	12224	1.39	4.65	5.41	2.76	RFK
20	GO:0009231 [8]: riboflavin biosynthesis	1	1	54	0	12224	1.39	4.65	5.41	2.76	RFK
21	GO:0043283 [4]: biopolymer metabolism	14	14	41	1597	10627	1.09	4.41	4.62	2.11	CIRBP CSTF3 EDD HNRPA1 MDM4 NOL3 PCF11 PRPF3 PSPC1 REV1L RNPC2 SFRS1 TIAL1 U2AF1L2
22	GO:0044237 [4]: cellular metabolism	38	38	17	6527	5697	0.93	4.25	4.32	1.89	AAK1 ATP6V1A C17orf27 CIRBP CSNK1A1 CSTF3 DAP13 DXYS155E EDD FLJ12895 GAPDS HNRPA1 LRRFIP1 MAF MAFK MARK3 MDM4 MGC21874 NACA NOL3 PCF11 PLA2G4B PPM1F PRPF3 PSPC1 RABGGTB RCOR3 REV1L RFK RNPC2 SFRS1 SUI1 TIAL1 TXNL2 U2AF1L2 ULK3 ZF ZNF133
23	GO:0019932 [6]: second-messenger-mediated signaling	4	4	51	175	12049	0.92	4.21	4.79	2.19	GABBR1 GNB2L1 LTB4R PLA2G4B
24	GO:0050875 [3]: cellular physiological process	48	48	7	9047	3177	0.72	4.01	4.27	1.89	AAK1 AKAP12 AP1S1 ATP6V1A ATXN7 C17orf27 CIRBP CSNK1A1 CSTF3 DAP13 DXYS155E EDD FLJ12895 GAPDS HNRPA1 ITSN2 LRRFIP1 LTB4R MAF MAFK MARK3 MDM4 MGC21874 MICA NACA NOL3 PCF11 PIK3CB PLA2G4B PPM1F PRPF3 PSPC1 RABGGTB RCOR3 REV1L RFK RNPC2 SFRS1 SLC23A2 SUI1 TIAL1 TNFRSF25 TPCN1 TXNL2 U2AF1L2 ULK3 ZF ZNF133
25	GO:0006280 [6]: mutagenesis	1	1	54	1	12223	0.7	4.01	4.72	2.17	REV1L
26	GO:0008152 [3]: metabolism	39	39	16	6926	5298	0.47	3.82	3.83	1.75	AAK1 ATP6V1A C17orf27 CIRBP CSNK1A1 CSTF3 DAP13 DHRS1 DXYS155E EDD FLJ12895 GAPDS HNRPA1 LRRFIP1 MAF MAFK MARK3 MDM4 MGC21874 NACA NOL3 PCF11 PLA2G4B PPM1F PRPF3 PSPC1 RABGGTB RCOR3 REV1L RFK RNPC2 SFRS1 SUI1 TIAL1 TXNL2 U2AF1L2 ULK3 ZF ZNF133
27	GO:0050896 [3]: response to stimulus	15	15	40	1929	10295	0.42	3.77	3.86	1.75	ATXN7 CIRBP DXYS155E HLA-F LTB4R MICA PIK3CB PLA2G4B PRPF3 RABGGTB REV1L SUI1 TIAL1 TNFRSF25 ZF
28	GO:0019369 [7]: arachidonic acid metabolism	1	1	54	2	12222	0.3	3.6	4.31	1.89	PLA2G4B
29	GO:0019882 [5]: antigen presentation	2	2	53	43	12181	0.1	3.4	4.06	1.82	HLA-F MICA
30	GO:0042177 [7]: negative regulation of protein catabolism	1	1	54	3	12221	0.01	0	4.03	1.82	MDM4
31	GO:0006301 [7]: postreplication repair	1	1	54	3	12221	0.01	0	4.03	1.82	REV1L
32	GO:0009409 [5]: response to cold	1	1	54	3	12221	0.01	0	4.03	1.82	CIRBP
33	GO:0009411 [7]: response to UV	1	1	54	3	12221	0.01	0	4.03	1.82	REV1L
34	GO:0044238 [4]: primary metabolism	35	35	20	6251	5973	-0.1	0	3.16	1.36	AAK1 ATP6V1A C17orf27 CIRBP CSNK1A1 CSTF3 DXYS155E EDD FLJ12895 GAPDS HNRPA1 LRRFIP1 MAF MAFK MARK3 MDM4 MGC21874 NACA NOL3 PCF11 PLA2G4B PPM1F PRPF3 PSPC1 RABGGTB RCOR3 REV1L RNPC2 SFRS1 SUI1 TIAL1 U2AF1L2 ULK3 ZF ZNF133
35	GO:0009895 [6]: negative regulation of catabolism	1	1	54	4	12220	-0.2	0	3.81	1.75	MDM4
36	GO:0006997 [5]: nuclear organization and biogenesis	1	1	54	4	12220	-0.2	0	3.81	1.75	ATXN7
37	GO:0007567 [5]: parturition	1	1	54	4	12220	-0.2	0	3.81	1.75	PLA2G4B
38	GO:0009605 [4]: response to external stimulus	10	10	45	1253	10971	-0.49	0	2.96	1.35	ATXN7 CIRBP LTB4R MICA PIK3CB PLA2G4B PRPF3 RABGGTB REV1L ZF
39	GO:0006378 [8]: mRNA polyadenylylation	1	1	54	6	12218	-0.53	0	3.48	1.44	CSTF3
40	GO:0006915 [6]: apoptosis	5	5	50	435	11789	-0.62	0	3.07	1.36	MDM4 NOL3 PPM1F TIAL1 TNFRSF25
41	GO:0012501 [5]: programmed cell death	5	5	50	437	11787	-0.62	0	3.05	1.36	MDM4 NOL3 PPM1F TIAL1 TNFRSF25
42	GO:0042176 [6]: regulation of protein catabolism	1	1	54	7	12217	-0.66	0	3.34	1.39	MDM4
43	GO:0006376 [9]: mRNA splice site selection	1	1	54	7	12217	-0.66	0	3.34	1.39	SFRS1
44	GO:0006415 [8]: translational termination	1	1	54	7	12217	-0.66	0	3.34	1.39	NACA
45	GO:0009607 [4]: response to biotic stimulus	8	8	47	950	11274	-0.71	0	2.78	1.31	DXYS155E HLA-F LTB4R MICA PLA2G4B TIAL1 TNFRSF25 ZF
46	GO:0050879 [4]: organismal movement	3	3	52	177	12047	-0.75	0	3.06	1.36	ATXN7 PRPF3 RABGGTB
47	GO:0050881 [5]: musculoskeletal movement	3	3	52	177	12047	-0.75	0	3.06	1.36	ATXN7 PRPF3 RABGGTB
48	GO:0050885 [6]: regulation of balance	3	3	52	177	12047	-0.75	0	3.06	1.36	ATXN7 PRPF3 RABGGTB
49	GO:0050953 [6]: sensory perception of light	3	3	52	177	12047	-0.75	0	3.06	1.36	ATXN7 PRPF3 RABGGTB
50	GO:0050957 [6]: equilibrioception	3	3	52	177	12047	-0.75	0	3.06	1.36	ATXN7 PRPF3 RABGGTB
51	GO:0007601 [7]: visual perception	3	3	52	177	12047	-0.75	0	3.06	1.36	ATXN7 PRPF3 RABGGTB
52	GO:0050821 [7]: protein stabilization	1	1	54	8	12216	-0.78	0	3.23	1.36	MDM4
53	GO:0009395 [8]: phospholipid catabolism	1	1	54	8	12216	-0.78	0	3.23	1.36	PLA2G4B
54	GO:0009987 [2]: cellular process	53	53	2	10894	1330	-0.79	0	2.93	1.35	AAK1 AKAP12 AP1S1 ATP6V1A ATXN7 C17orf27 CIRBP CSNK1A1 CSTF3 DAP13 DXYS155E EDD FLJ12895 FNBP4 GABBR1 GAPDS GNB2L1 HNRPA1 ITSN2 LRRFIP1 LTB4R MAF MAFK MARK3 MDM4 MGC21874 MICA NACA NOL3 PCF11 PIK3CB PLA2G4B PNN PPM1F PRPF3 PSPC1 RABGGTB RCOR3 REV1L RFK RNPC2 SFRS1 SLC23A2 SUI1 TIAL1 TNFRSF25 TPCN1 TXNL2 U2AF1L2 ULK3 WSB1 ZF ZNF133
55	GO:0008219 [4]: cell death	5	5	50	465	11759	-0.81	0	2.84	1.31	MDM4 NOL3 PPM1F TIAL1 TNFRSF25
56	GO:0016265 [3]: death	5	5	50	469	11755	-0.83	0	2.81	1.31	MDM4 NOL3 PPM1F TIAL1 TNFRSF25
57	GO:0009266 [6]: response to temperature	1	1	54	9	12215	-0.87	0	3.13	1.36	CIRBP
58	GO:0007200 [7]: G-protein signaling, coupled to IP3 second messenger (phospholipase C activating)	2	2	53	79	12145	-0.93	0	2.98	1.35	GNB2L1 LTB4R
59	GO:0007582 [2]: physiological process	51	51	4	10411	1813	-0.95	0	2.59	1.21	AAK1 AKAP12 AP1S1 ATP6V1A ATXN7 C17orf27 CIRBP CSNK1A1 CSTF3 DAP13 DHRS1 DXYS155E EDD FLJ12895 GABBR1 GAPDS HLA-F HNRPA1 ITSN2 LRRFIP1 LTB4R MAF MAFK MARK3 MDM4 MGC21874 MICA NACA NOL3 PCF11 PIK3CB PLA2G4B PPM1F PRPF3 PSPC1 RABGGTB RCOR3 REV1L RFK RNPC2 SFRS1 SLC23A2 SUI1 TIAL1 TNFRSF25 TPCN1 TXNL2 U2AF1L2 ULK3 ZF ZNF133
60	GO:0048015 [7]: phosphoinositide-mediated signaling	2	2	53	80	12144	-0.95	0	2.95	1.35	GNB2L1 LTB4R
61	GO:0006952 [5]: defense response	7	7	48	831	11393	-0.96	0	2.54	1.17	DXYS155E HLA-F LTB4R MICA PLA2G4B TIAL1 TNFRSF25
62	GO:0006950 [4]: response to stress	7	7	48	843	11381	-1.02	0	2.48	1.13	CIRBP LTB4R MICA PLA2G4B REV1L SUI1 ZF
63	GO:0050789 [2]: regulation of biological process	17	17	38	2850	9374	-1.04	0	2.1	1.04	DXYS155E FLJ12895 GABBR1 LRRFIP1 MAF MAFK MDM4 MGC21874 NOL3 PIK3CB RCOR3 RNPC2 SUI1 TIAL1 TNFRSF25 ZF ZNF133
64	GO:0019883 [6]: antigen presentation, endogenous antigen	1	1	54	11	12213	-1.05	0	2.95	1.35	HLA-F
65	GO:0019885 [6]: antigen processing, endogenous antigen via MHC class I	1	1	54	11	12213	-1.05	0	2.95	1.35	HLA-F
66	GO:0019222 [4]: regulation of metabolism	13	13	42	2025	10199	-1.05	0	2.18	1.05	DXYS155E FLJ12895 LRRFIP1 MAF MAFK MDM4 MGC21874 RCOR3 RNPC2 SUI1 TIAL1 ZF ZNF133
67	GO:0042364 [7]: water-soluble vitamin biosynthesis	1	1	54	12	12212	-1.13	0	2.87	1.31	RFK
68	GO:0045449 [6]: regulation of transcription	12	12	43	1865	10359	-1.15	0	2.08	1.04	DXYS155E FLJ12895 LRRFIP1 MAF MAFK MDM4 MGC21874 RCOR3 RNPC2 TIAL1 ZF ZNF133
69	GO:0046466 [7]: membrane lipid catabolism	1	1	54	13	12211	-1.2	0	2.8	1.31	PLA2G4B
70	GO:0007194 [5]: negative regulation of adenylate cyclase activity	1	1	54	13	12211	-1.2	0	2.8	1.31	GABBR1
71	GO:0007214 [7]: gamma-aminobutyric acid signaling pathway	1	1	54	13	12211	-1.2	0	2.8	1.31	GABBR1
72	GO:0019219 [5]: regulation of nucleobase, nucleoside, nucleotide and nucleic acid metabolism	12	12	43	1891	10333	-1.22	0	2.01	1.03	DXYS155E FLJ12895 LRRFIP1 MAF MAFK MDM4 MGC21874 RCOR3 RNPC2 TIAL1 ZF ZNF133
73	GO:0050791 [3]: regulation of physiological process	15	15	40	2538	9686	-1.25	0	1.87	0.98	DXYS155E FLJ12895 LRRFIP1 MAF MAFK MDM4 MGC21874 NOL3 RCOR3 RNPC2 SUI1 TIAL1 TNFRSF25 ZF ZNF133
74	GO:0009894 [5]: regulation of catabolism	1	1	54	14	12210	-1.26	0	2.73	1.29	MDM4
75	GO:0009110 [6]: vitamin biosynthesis	1	1	54	14	12210	-1.26	0	2.73	1.29	RFK
76	GO:0006357 [8]: regulation of transcription from Pol II promoter	3	3	52	228	11996	-1.3	0	2.47	1.13	LRRFIP1 MDM4 TIAL1
77	GO:0019722 [7]: calcium-mediated signaling	1	1	54	15	12209	-1.32	0	2.67	1.26	PLA2G4B
78	GO:0008037 [5]: cell recognition	1	1	54	15	12209	-1.32	0	2.67	1.26	MICA
79	GO:0006955 [4]: immune response	6	6	49	741	11483	-1.34	0	2.16	1.05	DXYS155E HLA-F LTB4R MICA PLA2G4B TNFRSF25
80	GO:0006350 [6]: transcription	12	12	43	1957	10267	-1.35	0	1.83	0.98	DXYS155E FLJ12895 LRRFIP1 MAF MAFK MDM4 MGC21874 RCOR3 RNPC2 TIAL1 ZF ZNF133
81	GO:0000245 [8]: spliceosome assembly	1	1	54	16	12208	-1.38	0	2.61	1.22	SFRS1
82	GO:0042981 [6]: regulation of apoptosis	3	3	52	247	11977	-1.45	0	2.29	1.05	NOL3 TIAL1 TNFRSF25
83	GO:0006793 [5]: phosphorus metabolism	6	6	49	776	11448	-1.46	0	2	1.03	AAK1 ATP6V1A CSNK1A1 MARK3 PPM1F ULK3
84	GO:0006796 [6]: phosphate metabolism	6	6	49	776	11448	-1.46	0	2	1.03	AAK1 ATP6V1A CSNK1A1 MARK3 PPM1F ULK3
85	GO:0006355 [7]: regulation of transcription, DNA-dependent	11	11	44	1802	10422	-1.46	0	1.72	0.93	DXYS155E FLJ12895 LRRFIP1 MAF MAFK MDM4 RCOR3 RNPC2 TIAL1 ZF ZNF133
86	GO:0043067 [5]: regulation of programmed cell death	3	3	52	249	11975	-1.46	0	2.27	1.05	NOL3 TIAL1 TNFRSF25
87	GO:0050874 [3]: organismal physiological process	11	11	44	1833	10391	-1.52	0	1.64	0.89	ATXN7 DAP13 DXYS155E GABBR1 HLA-F LTB4R MICA PLA2G4B PRPF3 RABGGTB TNFRSF25
88	GO:0007585 [4]: respiratory gaseous exchange	1	1	54	19	12205	-1.53	0	2.45	1.13	DAP13
89	GO:0006366 [8]: transcription from Pol II promoter	4	4	51	426	11798	-1.53	0	2.07	1.04	LRRFIP1 MAF MDM4 TIAL1
90	GO:0006351 [7]: transcription, DNA-dependent	11	11	44	1858	10366	-1.56	0	1.58	0.84	DXYS155E FLJ12895 LRRFIP1 MAF MAFK MDM4 RCOR3 RNPC2 TIAL1 ZF ZNF133
91	GO:0016043 [4]: cell organization and biogenesis	1	1	54	824	11400	-1.57	0	0.02	0.02	ATXN7
92	GO:0012502 [7]: induction of programmed cell death	2	2	53	121	12103	-1.59	0	2.25	1.05	TIAL1 TNFRSF25
93	GO:0006917 [8]: induction of apoptosis	2	2	53	121	12103	-1.59	0	2.25	1.05	TIAL1 TNFRSF25
94	GO:0016481 [7]: negative regulation of transcription	2	2	53	122	12102	-1.59	0	2.24	1.05	LRRFIP1 MDM4
95	GO:0016310 [7]: phosphorylation	5	5	50	632	11592	-1.63	0	1.86	0.98	AAK1 ATP6V1A CSNK1A1 MARK3 ULK3
96	GO:0006897 [6]: endocytosis	2	2	53	125	12099	-1.63	0	2.2	1.05	AP1S1 ITSN2
97	GO:0007154 [3]: cell communication	13	13	42	3462	8762	-1.64	0	0.2	0.15	AKAP12 CSNK1A1 DXYS155E FNBP4 GABBR1 GNB2L1 LTB4R MICA PIK3CB PLA2G4B PNN TNFRSF25 WSB1
98	GO:0043065 [7]: positive regulation of apoptosis	2	2	53	128	12096	-1.67	0	2.16	1.05	TIAL1 TNFRSF25
99	GO:0043068 [6]: positive regulation of programmed cell death	2	2	53	129	12095	-1.67	0	2.15	1.05	TIAL1 TNFRSF25
100	GO:0045934 [6]: negative regulation of nucleobase, nucleoside, nucleotide and nucleic acid metabolism	2	2	53	130	12094	-1.69	0	2.14	1.05	LRRFIP1 MDM4
101	GO:0007205 [8]: protein kinase C activation	1	1	54	23	12201	-1.7	0	2.28	1.05	GNB2L1
102	GO:0009611 [5]: response to wounding	3	3	52	283	11941	-1.7	0	1.99	1.03	LTB4R MICA PLA2G4B
103	GO:0006464 [7]: protein modification	9	9	46	1500	10724	-1.7	0	1.47	0.81	AAK1 C17orf27 CSNK1A1 EDD MARK3 MDM4 PPM1F RABGGTB ULK3
104	GO:0009613 [5]: response to pest, pathogen or parasite	4	4	51	467	11757	-1.72	0	1.84	0.98	LTB4R MICA PLA2G4B ZF
105	GO:0044242 [6]: cellular lipid catabolism	1	1	54	24	12200	-1.73	0	2.24	1.05	PLA2G4B
106	GO:0006898 [7]: receptor mediated endocytosis	1	1	54	24	12200	-1.73	0	2.24	1.05	AP1S1
107	GO:0051248 [6]: negative regulation of protein metabolism	1	1	54	25	12199	-1.77	0	2.2	1.05	MDM4
108	GO:0042113 [7]: B-cell activation	1	1	54	26	12198	-1.8	0	2.17	1.05	DXYS155E
109	GO:0000187 [6]: activation of MAPK	1	1	54	26	12198	-1.8	0	2.17	1.05	PIK3CB
110	GO:0006406 [8]: mRNA-nucleus export	1	1	54	26	12198	-1.8	0	2.17	1.05	HNRPA1
111	GO:0051028 [7]: mRNA transport	1	1	54	27	12197	-1.83	0	2.14	1.05	HNRPA1
112	GO:0006650 [8]: glycerophospholipid metabolism	1	1	54	27	12197	-1.83	0	2.14	1.05	PLA2G4B
113	GO:0043207 [5]: response to external biotic stimulus	4	4	51	498	11726	-1.85	0	1.68	0.9	LTB4R MICA PLA2G4B ZF
114	GO:0008624 [9]: induction of apoptosis by extracellular signals	1	1	54	28	12196	-1.86	0	2.1	1.04	TNFRSF25
115	GO:0007165 [4]: signal transduction	11	11	44	2815	9409	-1.86	0	0.29	0.21	AKAP12 CSNK1A1 DXYS155E FNBP4 GABBR1 GNB2L1 LTB4R PIK3CB PLA2G4B TNFRSF25 WSB1
116	GO:0045761 [4]: regulation of adenylate cyclase activity	1	1	54	29	12195	-1.89	0	2.07	1.04	GABBR1
117	GO:0006446 [8]: regulation of translational initiation	1	1	54	29	12195	-1.89	0	2.07	1.04	SUI1
118	GO:0043170 [4]: macromolecule metabolism	13	13	42	3133	9091	-1.89	0	0.38	0.28	AAK1 C17orf27 CSNK1A1 EDD GAPDS MARK3 MDM4 NACA PPM1F RABGGTB SFRS1 SUI1 ULK3
119	GO:0006767 [6]: water-soluble vitamin metabolism	1	1	54	30	12194	-1.91	0	2.04	1.03	RFK
120	GO:0007166 [5]: cell surface receptor linked signal transduction	8	8	47	1413	10811	-1.91	0	1.2	0.72	AKAP12 CSNK1A1 FNBP4 GABBR1 GNB2L1 LTB4R PIK3CB TNFRSF25
121	GO:0009892 [5]: negative regulation of metabolism	2	2	53	154	12070	-1.92	0	1.87	0.98	LRRFIP1 MDM4
122	GO:0051179 [3]: localization	7	7	48	1978	10246	-1.93	0	0.21	0.16	AKAP12 AP1S1 ATP6V1A HNRPA1 ITSN2 SLC23A2 TPCN1
123	GO:0044260 [5]: cellular macromolecule metabolism	13	13	42	2973	9251	-1.94	0	0.51	0.35	AAK1 C17orf27 CSNK1A1 EDD GAPDS MARK3 MDM4 NACA PPM1F RABGGTB SFRS1 SUI1 ULK3
124	GO:0006810 [4]: transport	7	7	48	1968	10256	-1.94	0	0.22	0.16	AKAP12 AP1S1 ATP6V1A HNRPA1 ITSN2 SLC23A2 TPCN1
125	GO:0030333 [5]: antigen processing	1	1	54	31	12193	-1.94	0	2.01	1.03	HLA-F
126	GO:0043086 [4]: negative regulation of enzyme activity	1	1	54	31	12193	-1.94	0	2.01	1.03	GABBR1
127	GO:0051234 [4]: establishment of localization	7	7	48	1970	10254	-1.95	0	0.22	0.16	AKAP12 AP1S1 ATP6V1A HNRPA1 ITSN2 SLC23A2 TPCN1
128	GO:0019538 [5]: protein metabolism	12	12	43	2796	9428	-1.96	0	0.47	0.33	AAK1 C17orf27 CSNK1A1 EDD MARK3 MDM4 NACA PPM1F RABGGTB SFRS1 SUI1 ULK3
129	GO:0006468 [8]: protein amino acid phosphorylation	4	4	51	533	11691	-1.96	0	1.52	0.82	AAK1 CSNK1A1 MARK3 ULK3
130	GO:0044267 [6]: cellular protein metabolism	12	12	43	2775	9449	-1.97	0	0.49	0.33	AAK1 C17orf27 CSNK1A1 EDD MARK3 MDM4 NACA PPM1F RABGGTB SFRS1 SUI1 ULK3
131	GO:0043037 [7]: translation	2	2	53	161	12063	-1.98	0	1.8	0.96	NACA SUI1
132	GO:0007242 [5]: intracellular signaling cascade	6	6	49	985	11239	-1.98	0	1.27	0.74	GABBR1 GNB2L1 LTB4R PIK3CB PLA2G4B WSB1
133	GO:0007186 [6]: G-protein coupled receptor protein signaling pathway	6	6	49	988	11236	-1.99	0	1.26	0.74	AKAP12 FNBP4 GABBR1 GNB2L1 LTB4R PIK3CB
134	GO:0006405 [7]: RNA-nucleus export	1	1	54	33	12191	-2	0	1.95	1.01	HNRPA1
135	GO:0050657 [6]: nucleic acid transport	1	1	54	34	12190	-2.02	0	1.93	1.01	HNRPA1
136	GO:0050658 [6]: RNA transport	1	1	54	34	12190	-2.02	0	1.93	1.01	HNRPA1
137	GO:0051236 [5]: establishment of RNA localization	1	1	54	34	12190	-2.02	0	1.93	1.01	HNRPA1
138	GO:0006403 [4]: RNA localization	1	1	54	34	12190	-2.02	0	1.93	1.01	HNRPA1
139	GO:0006091 [5]: generation of precursor metabolites and energy	4	4	51	565	11659	-2.05	0	1.39	0.78	ATP6V1A DAP13 GAPDS TXNL2
140	GO:0051244 [4]: regulation of cellular physiological process	4	4	51	563	11661	-2.05	0	1.39	0.78	MDM4 NOL3 TIAL1 TNFRSF25
141	GO:0009314 [6]: response to radiation	1	1	54	36	12188	-2.07	0	1.88	0.98	REV1L
142	GO:0009615 [6]: response to virus	1	1	54	38	12186	-2.1	0	1.83	0.98	ZF
143	GO:0051168 [7]: nuclear export	1	1	54	38	12186	-2.1	0	1.83	0.98	HNRPA1
144	GO:0050790 [3]: regulation of enzyme activity	2	2	53	180	12044	-2.11	0	1.63	0.89	GABBR1 PIK3CB
145	GO:0009628 [5]: response to abiotic stimulus	3	3	52	378	11846	-2.14	0	1.41	0.78	CIRBP PIK3CB REV1L
146	GO:0008283 [4]: cell proliferation	3	3	52	1055	11169	-2.16	0	0.15	0.12	EDD MDM4 PIK3CB
147	GO:0015931 [5]: nucleobase, nucleoside, nucleotide and nucleic acid transport	1	1	54	41	12183	-2.17	0	1.76	0.93	HNRPA1
148	GO:0015985 [7]: energy coupled proton transport, down electrochemical gradient	1	1	54	42	12182	-2.18	0	1.74	0.93	ATP6V1A
149	GO:0015986 [7]: ATP synthesis coupled proton transport	1	1	54	42	12182	-2.18	0	1.74	0.93	ATP6V1A
150	GO:0006461 [7]: protein complex assembly	2	2	53	194	12030	-2.2	0	1.52	0.82	MDM4 SFRS1
151	GO:0006954 [5]: inflammatory response	2	2	53	194	12030	-2.2	0	1.52	0.82	LTB4R PLA2G4B
152	GO:0045860 [5]: positive regulation of protein kinase activity	1	1	54	43	12181	-2.22	0	1.72	0.93	PIK3CB
153	GO:0006766 [5]: vitamin metabolism	1	1	54	43	12181	-2.22	0	1.72	0.93	RFK
154	GO:0006096 [8]: glycolysis	1	1	54	45	12179	-2.24	0	1.68	0.9	GAPDS
155	GO:0006753 [8]: nucleoside phosphate metabolism	1	1	54	47	12177	-2.28	0	1.64	0.89	ATP6V1A
156	GO:0006754 [7]: ATP biosynthesis	1	1	54	47	12177	-2.28	0	1.64	0.89	ATP6V1A
157	GO:0046034 [6]: ATP metabolism	1	1	54	51	12173	-2.34	0	1.57	0.84	ATP6V1A
158	GO:0044257 [7]: cellular protein catabolism	1	1	54	583	11641	-2.36	0	0.07	0.07	EDD
159	GO:0006508 [8]: proteolysis and peptidolysis	1	1	54	583	11641	-2.36	0	0.07	0.07	EDD
160	GO:0006413 [8]: translational initiation	1	1	54	53	12171	-2.37	0	1.53	0.82	SUI1
161	GO:0006812 [6]: cation transport	3	3	52	467	11757	-2.38	0	1.04	0.68	ATP6V1A SLC23A2 TPCN1
162	GO:0050876 [4]: reproductive physiological process	1	1	54	54	12170	-2.38	0	1.52	0.82	PLA2G4B
163	GO:0006007 [9]: glucose catabolism	1	1	54	55	12169	-2.39	0	1.5	0.82	GAPDS
164	GO:0050794 [3]: regulation of cellular process	4	4	51	788	11436	-2.4	0	0.74	0.53	MDM4 NOL3 TIAL1 TNFRSF25
165	GO:0009058 [4]: biosynthesis	4	4	51	985	11239	-2.41	0	0.42	0.3	ATP6V1A NACA RFK SUI1
166	GO:0050877 [4]: neurophysiological process	4	4	51	804	11420	-2.41	0	0.71	0.5	ATXN7 GABBR1 PRPF3 RABGGTB
167	GO:0007188 [8]: G-protein signaling, coupled to cAMP nucleotide second messenger	1	1	54	56	12168	-2.41	0	1.49	0.81	GABBR1
168	GO:0019933 [8]: cAMP-mediated signaling	1	1	54	57	12167	-2.42	0	1.47	0.81	GABBR1
169	GO:0044249 [5]: cellular biosynthesis	4	4	51	940	11284	-2.42	0	0.48	0.33	ATP6V1A NACA RFK SUI1
170	GO:0009056 [4]: catabolism	4	4	51	905	11319	-2.43	0	0.53	0.36	EDD GAPDS MDM4 PLA2G4B
171	GO:0046907 [5]: intracellular transport	3	3	52	502	11722	-2.44	0	0.93	0.6	AKAP12 AP1S1 HNRPA1
172	GO:0006629 [5]: lipid metabolism	1	1	54	552	11672	-2.44	0	0.08	0.07	PLA2G4B
173	GO:0007049 [5]: cell cycle	2	2	53	711	11513	-2.47	0	0.18	0.14	MDM4 PIK3CB
174	GO:0044248 [5]: cellular catabolism	3	3	52	832	11392	-2.47	0	0.31	0.23	EDD GAPDS PLA2G4B
175	GO:0009145 [8]: purine nucleoside triphosphate biosynthesis	1	1	54	62	12162	-2.48	0	1.4	0.78	ATP6V1A
176	GO:0009201 [8]: ribonucleoside triphosphate biosynthesis	1	1	54	62	12162	-2.48	0	1.4	0.78	ATP6V1A
177	GO:0009206 [9]: purine ribonucleoside triphosphate biosynthesis	1	1	54	62	12162	-2.48	0	1.4	0.78	ATP6V1A
178	GO:0006259 [5]: DNA metabolism	1	1	54	537	11687	-2.48	0	0.09	0.07	REV1L
179	GO:0007267 [4]: cell-cell signaling	1	1	54	537	11687	-2.48	0	0.09	0.07	GABBR1
180	GO:0051242 [5]: positive regulation of cellular physiological process	2	2	53	259	11965	-2.48	0	1.12	0.72	TIAL1 TNFRSF25
181	GO:0000122 [9]: negative regulation of transcription from Pol II promoter	1	1	54	63	12161	-2.5	0	1.39	0.78	MDM4
182	GO:0006752 [7]: group transfer coenzyme metabolism	1	1	54	63	12161	-2.5	0	1.39	0.78	ATP6V1A
183	GO:0009142 [7]: nucleoside triphosphate biosynthesis	1	1	54	63	12161	-2.5	0	1.39	0.78	ATP6V1A
184	GO:0006512 [8]: ubiquitin cycle	3	3	52	544	11680	-2.5	0	0.81	0.55	C17orf27 EDD MDM4
185	GO:0044265 [6]: cellular macromolecule catabolism	2	2	53	693	11531	-2.5	0	0.19	0.15	EDD GAPDS
186	GO:0019320 [8]: hexose catabolism	1	1	54	64	12160	-2.5	0	1.37	0.78	GAPDS
187	GO:0007600 [5]: sensory perception	3	3	52	561	11663	-2.51	0	0.76	0.53	ATXN7 PRPF3 RABGGTB
188	GO:0046164 [6]: alcohol catabolism	1	1	54	65	12159	-2.52	0	1.36	0.78	GAPDS
189	GO:0046365 [7]: monosaccharide catabolism	1	1	54	65	12159	-2.52	0	1.36	0.78	GAPDS
190	GO:0009144 [8]: purine nucleoside triphosphate metabolism	1	1	54	66	12158	-2.53	0	1.35	0.78	ATP6V1A
191	GO:0009199 [8]: ribonucleoside triphosphate metabolism	1	1	54	66	12158	-2.53	0	1.35	0.78	ATP6V1A
192	GO:0009205 [9]: purine ribonucleoside triphosphate metabolism	1	1	54	66	12158	-2.53	0	1.35	0.78	ATP6V1A
193	GO:0007155 [4]: cell adhesion	3	3	52	579	11645	-2.53	0	0.72	0.51	FNBP4 MICA PNN
194	GO:0009581 [5]: detection of external stimulus	3	3	52	592	11632	-2.54	0	0.69	0.49	ATXN7 PRPF3 RABGGTB
195	GO:0051246 [5]: regulation of protein metabolism	1	1	54	67	12157	-2.54	0	1.33	0.78	MDM4
196	GO:0006445 [7]: regulation of translation	1	1	54	67	12157	-2.54	0	1.33	0.78	SUI1
197	GO:0006811 [5]: ion transport	3	3	52	701	11523	-2.55	0	0.48	0.33	ATP6V1A SLC23A2 TPCN1
198	GO:0009057 [5]: macromolecule catabolism	3	3	52	707	11517	-2.56	0	0.47	0.33	EDD GAPDS MDM4
199	GO:0009141 [7]: nucleoside triphosphate metabolism	1	1	54	69	12155	-2.56	0	1.31	0.76	ATP6V1A
200	GO:0046649 [6]: lymphocyte activation	1	1	54	70	12154	-2.57	0	1.3	0.75	DXYS155E
201	GO:0015672 [7]: monovalent inorganic cation transport	2	2	53	289	11935	-2.57	0	0.98	0.63	ATP6V1A SLC23A2
202	GO:0015992 [6]: proton transport	1	1	54	71	12153	-2.57	0	1.28	0.75	ATP6V1A
203	GO:0006818 [5]: hydrogen transport	1	1	54	72	12152	-2.58	0	1.27	0.74	ATP6V1A
204	GO:0016192 [5]: vesicle-mediated transport	2	2	53	297	11927	-2.59	0	0.94	0.61	AP1S1 ITSN2
205	GO:0016567 [9]: protein ubiquitination	2	2	53	303	11921	-2.6	0	0.92	0.6	C17orf27 MDM4
206	GO:0009152 [8]: purine ribonucleotide biosynthesis	1	1	54	75	12149	-2.61	0	1.24	0.73	ATP6V1A
207	GO:0043285 [5]: biopolymer catabolism	2	2	53	604	11620	-2.63	0	0.27	0.21	EDD MDM4
208	GO:0006886 [6]: intracellular protein transport	2	2	53	312	11912	-2.63	0	0.89	0.6	AKAP12 AP1S1
209	GO:0030163 [6]: protein catabolism	2	2	53	597	11627	-2.63	0	0.28	0.21	EDD MDM4
210	GO:0009059 [5]: macromolecule biosynthesis	2	2	53	591	11633	-2.64	0	0.29	0.21	NACA SUI1
211	GO:0009150 [8]: purine ribonucleotide metabolism	1	1	54	78	12146	-2.64	0	1.21	0.72	ATP6V1A
212	GO:0006164 [7]: purine nucleotide biosynthesis	1	1	54	79	12145	-2.64	0	1.2	0.72	ATP6V1A
213	GO:0000165 [7]: MAPKKK cascade	1	1	54	80	12144	-2.65	0	1.19	0.72	PIK3CB
214	GO:0006644 [7]: phospholipid metabolism	1	1	54	80	12144	-2.65	0	1.19	0.72	PLA2G4B
215	GO:0043119 [4]: positive regulation of physiological process	2	2	53	335	11889	-2.66	0	0.8	0.55	TIAL1 TNFRSF25
216	GO:0006119 [6]: oxidative phosphorylation	1	1	54	81	12143	-2.67	0	1.18	0.72	ATP6V1A
217	GO:0009260 [7]: ribonucleotide biosynthesis	1	1	54	81	12143	-2.67	0	1.18	0.72	ATP6V1A
218	GO:0016042 [5]: lipid catabolism	1	1	54	82	12142	-2.67	0	1.16	0.72	PLA2G4B
219	GO:0006006 [8]: glucose metabolism	1	1	54	82	12142	-2.67	0	1.16	0.72	GAPDS
220	GO:0006163 [7]: purine nucleotide metabolism	1	1	54	82	12142	-2.67	0	1.16	0.72	ATP6V1A
221	GO:0006118 [6]: electron transport	2	2	53	353	11871	-2.69	0	0.74	0.53	DAP13 TXNL2
222	GO:0043085 [4]: positive regulation of enzyme activity	1	1	54	85	12139	-2.69	0	1.14	0.72	PIK3CB
223	GO:0009259 [7]: ribonucleotide metabolism	1	1	54	85	12139	-2.69	0	1.14	0.72	ATP6V1A
224	GO:0016052 [6]: carbohydrate catabolism	1	1	54	86	12138	-2.7	0	1.13	0.72	GAPDS
225	GO:0044275 [7]: cellular carbohydrate catabolism	1	1	54	86	12138	-2.7	0	1.13	0.72	GAPDS
226	GO:0045321 [5]: immune cell activation	1	1	54	86	12138	-2.7	0	1.13	0.72	DXYS155E
227	GO:0006968 [4]: cellular defense response	1	1	54	86	12138	-2.7	0	1.13	0.72	MICA
228	GO:0006412 [6]: protein biosynthesis	2	2	53	529	11695	-2.7	0	0.36	0.28	NACA SUI1
229	GO:0016055 [6]: Wnt receptor signaling pathway	1	1	54	87	12137	-2.71	0	1.12	0.72	CSNK1A1
230	GO:0045892 [8]: negative regulation of transcription, DNA-dependent	1	1	54	87	12137	-2.71	0	1.12	0.72	MDM4
231	GO:0001775 [4]: cell activation	1	1	54	87	12137	-2.71	0	1.12	0.72	DXYS155E
232	GO:0009108 [7]: coenzyme biosynthesis	1	1	54	89	12135	-2.72	0	1.1	0.7	ATP6V1A
233	GO:0008104 [4]: protein localization	2	2	53	490	11734	-2.72	0	0.43	0.31	AKAP12 AP1S1
234	GO:0000074 [6]: regulation of cell cycle	2	2	53	396	11828	-2.73	0	0.62	0.43	MDM4 PIK3CB
235	GO:0043118 [4]: negative regulation of physiological process	2	2	53	417	11807	-2.73	0	0.57	0.39	LRRFIP1 MDM4
236	GO:0015031 [5]: protein transport	2	2	53	475	11749	-2.73	0	0.45	0.32	AKAP12 AP1S1
237	GO:0045184 [5]: establishment of protein localization	2	2	53	477	11747	-2.73	0	0.45	0.32	AKAP12 AP1S1
238	GO:0006814 [8]: sodium ion transport	1	1	54	93	12131	-2.74	0	1.06	0.68	SLC23A2
239	GO:0006092 [7]: main pathways of carbohydrate metabolism	1	1	54	92	12132	-2.74	0	1.07	0.69	GAPDS
240	GO:0007187 [7]: G-protein signaling, coupled to cyclic nucleotide second messenger	1	1	54	92	12132	-2.74	0	1.07	0.69	GABBR1
241	GO:0051169 [6]: nuclear transport	1	1	54	94	12130	-2.75	0	1.05	0.68	HNRPA1
242	GO:0044255 [5]: cellular lipid metabolism	1	1	54	428	11796	-2.76	0	0.15	0.13	PLA2G4B
243	GO:0045859 [4]: regulation of protein kinase activity	1	1	54	95	12129	-2.76	0	1.05	0.68	PIK3CB
244	GO:0019935 [7]: cyclic-nucleotide-mediated signaling	1	1	54	98	12126	-2.78	0	1.02	0.66	GABBR1
245	GO:0006082 [5]: organic acid metabolism	1	1	54	413	11811	-2.79	0	0.16	0.13	PLA2G4B
246	GO:0006913 [6]: nucleocytoplasmic transport	1	1	54	101	12123	-2.79	0	1	0.64	HNRPA1
247	GO:0019752 [6]: carboxylic acid metabolism	1	1	54	411	11813	-2.8	0	0.17	0.13	PLA2G4B
248	GO:0005975 [5]: carbohydrate metabolism	1	1	54	407	11817	-2.8	0	0.17	0.13	GAPDS
249	GO:0051188 [6]: cofactor biosynthesis	1	1	54	103	12121	-2.81	0	0.98	0.63	ATP6V1A
250	GO:0006417 [6]: regulation of protein biosynthesis	1	1	54	106	12118	-2.81	0	0.96	0.62	SUI1
251	GO:0009889 [5]: regulation of biosynthesis	1	1	54	113	12111	-2.85	0	0.91	0.6	SUI1
252	GO:0019941 [9]: modification-dependent protein catabolism	1	1	54	113	12111	-2.85	0	0.91	0.6	EDD
253	GO:0006511 [10]: ubiquitin-dependent protein catabolism	1	1	54	113	12111	-2.85	0	0.91	0.6	EDD
254	GO:0019318 [7]: hexose metabolism	1	1	54	114	12110	-2.86	0	0.9	0.6	GAPDS
255	GO:0042330 [5]: taxis	1	1	54	116	12108	-2.87	0	0.89	0.6	PIK3CB
256	GO:0006935 [6]: chemotaxis	1	1	54	116	12108	-2.87	0	0.89	0.6	PIK3CB
257	GO:0005996 [6]: monosaccharide metabolism	1	1	54	118	12106	-2.87	0	0.88	0.59	GAPDS
258	GO:0006732 [6]: coenzyme metabolism	1	1	54	119	12105	-2.87	0	0.87	0.59	ATP6V1A
259	GO:0006643 [6]: membrane lipid metabolism	1	1	54	120	12104	-2.88	0	0.87	0.59	PLA2G4B
260	GO:0006470 [8]: protein amino acid dephosphorylation	1	1	54	123	12101	-2.88	0	0.85	0.58	PPM1F
261	GO:0016311 [7]: dephosphorylation	1	1	54	129	12095	-2.91	0	0.81	0.55	PPM1F
262	GO:0006605 [7]: protein targeting	1	1	54	130	12094	-2.92	0	0.81	0.55	AKAP12
263	GO:0008285 [6]: negative regulation of cell proliferation	1	1	54	130	12094	-2.92	0	0.81	0.55	MDM4
264	GO:0030001 [7]: metal ion transport	1	1	54	343	11881	-2.92	0	0.23	0.17	SLC23A2
265	GO:0009165 [6]: nucleotide biosynthesis	1	1	54	132	12092	-2.92	0	0.8	0.55	ATP6V1A
266	GO:0006936 [3]: muscle contraction	1	1	54	136	12088	-2.93	0	0.77	0.53	LTB4R
267	GO:0015980 [6]: energy derivation by oxidation of organic compounds	1	1	54	137	12087	-2.94	0	0.77	0.53	GAPDS
268	GO:0051186 [5]: cofactor metabolism	1	1	54	143	12081	-2.95	0	0.74	0.53	ATP6V1A
269	GO:0006631 [6]: fatty acid metabolism	1	1	54	142	12082	-2.95	0	0.74	0.53	PLA2G4B
270	GO:0006281 [6]: DNA repair	1	1	54	181	12043	-3.01	0	0.58	0.39	REV1L
271	GO:0006928 [4]: cell motility	1	1	54	181	12043	-3.01	0	0.58	0.39	LTB4R
272	GO:0009117 [6]: nucleotide metabolism	1	1	54	184	12040	-3.01	0	0.57	0.39	ATP6V1A
273	GO:0042127 [5]: regulation of cell proliferation	1	1	54	259	11965	-3.02	0	0.37	0.28	MDM4
274	GO:0044262 [6]: cellular carbohydrate metabolism	1	1	54	257	11967	-3.02	0	0.37	0.28	GAPDS
275	GO:0051243 [5]: negative regulation of cellular physiological process	1	1	54	264	11960	-3.02	0	0.36	0.27	MDM4
276	GO:0019226 [5]: transmission of nerve impulse	1	1	54	255	11969	-3.02	0	0.38	0.28	GABBR1
277	GO:0007268 [6]: synaptic transmission	1	1	54	248	11976	-3.03	0	0.39	0.28	GABBR1
278	GO:0007243 [6]: protein kinase cascade	1	1	54	251	11973	-3.03	0	0.38	0.28	PIK3CB
279	GO:0006974 [5]: response to DNA damage stimulus	1	1	54	200	12024	-3.03	0	0.52	0.35	REV1L
280	GO:0009719 [4]: response to endogenous stimulus	1	1	54	213	12011	-3.03	0	0.48	0.33	REV1L
281	GO:0042221 [6]: response to chemical substance	1	1	54	229	11995	-3.03	0	0.43	0.31	PIK3CB
282	GO:0006066 [5]: alcohol metabolism	1	1	54	219	12005	-3.04	0	0.46	0.32	GAPDS
