# Supplementary material for: Latent Factor Analysis to Discover Pathway-Associated Putative Segmental Aneuploidies in Human Cancers
Source: PLoS Comput Biol. 2010 Sep 2;6(9):e1000920. doi: 10.1371/journal.pcbi.1000920 (PMC2932681; doi:10.1371/journal.pcbi.1000920)
Supplement: Table S3 — Full gather analysis of gene ontology for each factor. (0.43 MB ZIP) [file pcbi.1000920.s008.zip › Factor_Gather_GO/factor6_GO.txt]

#	Annotation	Total Genes With Ann	Your Genes (With Ann)	Your Genes (No Ann)	Genome (With Ann)	Genome (No Ann)	ln(Bayes factor)	neg ln(p value)	FE: neg ln(p value)	FE: neg ln(FDR)	Genes
1	GO:0006397 [7]: mRNA processing	8	8	109	229	11933	1.75	5.06	6.26	1.45	CPEB2 CPEB3 EIF4B HNRPA1 HNRPLL PRPF8 RBM17 RNPC2
2	GO:0006396 [6]: RNA processing	10	10	107	358	11804	1.49	4.74	5.92	1.45	CPEB2 CPEB3 EIF4B HNRPA1 HNRPLL PRPF8 RBM17 RBPMS RNPC2 RRAGC
3	GO:0008380 [7]: RNA splicing	7	7	110	191	11971	1.34	4.6	5.86	1.45	CPEB2 CPEB3 EIF4B HNRPA1 RBM17 RNPC2 RRAGC
4	GO:0016071 [6]: mRNA metabolism	8	8	109	248	11914	1.3	4.6	5.78	1.45	CPEB2 CPEB3 EIF4B HNRPA1 HNRPLL PRPF8 RBM17 RNPC2
5	GO:0015849 [5]: organic acid transport	4	4	113	69	12093	0.64	3.96	5.27	1.45	ATP8B1 SLC16A1 SLC7A5 SLC7A8
6	GO:0046942 [6]: carboxylic acid transport	4	4	113	69	12093	0.64	3.96	5.27	1.45	ATP8B1 SLC16A1 SLC7A5 SLC7A8
7	GO:0000375 [8]: RNA splicing, via transesterification reactions	6	6	111	164	11998	0.64	3.96	5.17	1.45	CPEB2 CPEB3 EIF4B HNRPA1 RBM17 RNPC2
8	GO:0000377 [9]: RNA splicing, via transesterification reactions with bulged adenosine as nucleophile	6	6	111	164	11998	0.64	3.96	5.17	1.45	CPEB2 CPEB3 EIF4B HNRPA1 RBM17 RNPC2
9	GO:0000398 [8]: nuclear mRNA splicing, via spliceosome	6	6	111	164	11998	0.64	3.96	5.17	1.45	CPEB2 CPEB3 EIF4B HNRPA1 RBM17 RNPC2
10	GO:0015718 [7]: monocarboxylic acid transport	2	2	115	9	12153	0.64	3.96	5.36	1.45	ATP8B1 SLC16A1
11	GO:0045449 [6]: regulation of transcription	9	9	108	1868	10294	0.34	3.65	0	0	DSIPI HOXB2 JAZF1 JMJD2B LMO4 NFIB NR2F2 RNPC2 WWTR1
12	GO:0006351 [7]: transcription, DNA-dependent	9	9	108	1860	10302	0.3	3.6	0	0	DSIPI HOXB2 JAZF1 JMJD2B LMO4 NFIB NR2F2 RNPC2 WWTR1
13	GO:0016070 [5]: RNA metabolism	10	10	107	441	11721	0.19	3.5	4.52	1.43	CPEB2 CPEB3 EIF4B HNRPA1 HNRPLL PRPF8 RBM17 RBPMS RNPC2 RRAGC
14	GO:0000226 [8]: microtubule cytoskeleton organization and biogenesis	3	3	114	42	12120	0.06	3.4	4.72	1.45	MAP2 MID1 TUBE1
15	GO:0006355 [7]: regulation of transcription, DNA-dependent	9	9	108	1804	10358	-0.02	0	0.01	0	DSIPI HOXB2 JAZF1 JMJD2B LMO4 NFIB NR2F2 RNPC2 WWTR1
16	GO:0015728 [8]: mevalonate transport	1	1	116	0	12162	-0.1	0	4.65	1.45	SLC16A1
17	GO:0045204 [9]: MAPK nucleus export	1	1	116	0	12162	-0.1	0	4.65	1.45	DUSP16
18	GO:0045208 [9]: MAPK phosphatase nucleus export	1	1	116	0	12162	-0.1	0	4.65	1.45	DUSP16
19	GO:0045209 [10]: leptomycin B-sensitive MAPK phosphatase nucleus export	1	1	116	0	12162	-0.1	0	4.65	1.45	DUSP16
20	GO:0045978 [7]: negative regulation of nucleoside metabolism	1	1	116	0	12162	-0.1	0	4.65	1.45	ATPIF1
21	GO:0009118 [6]: regulation of nucleoside metabolism	1	1	116	0	12162	-0.1	0	4.65	1.45	ATPIF1
22	GO:0008629 [9]: induction of apoptosis by intracellular signals	2	2	115	14	12148	-0.11	0	4.62	1.45	CUL1 CUL4A
23	GO:0006814 [8]: sodium ion transport	4	4	113	90	12072	-0.19	0	4.39	1.38	SCNN1A SLC13A4 SLC6A8 SLC9A6
24	GO:0019219 [5]: regulation of nucleobase, nucleoside, nucleotide and nucleic acid metabolism	10	10	107	1893	10269	-0.2	0	0.01	0	ATPIF1 DSIPI HOXB2 JAZF1 JMJD2B LMO4 NFIB NR2F2 RNPC2 WWTR1
25	GO:0007163 [5]: establishment and/or maintenance of cell polarity	2	2	115	15	12147	-0.22	0	4.5	1.43	CAP2 PARD6B
26	GO:0008283 [4]: cell proliferation	17	17	100	1041	11121	-0.29	0	3.79	1.14	BCAR3 CCNG2 CDCA7 CDKN2C CSRP2 CTBP2 CUL1 CUL4A KRT16 NFIB PARD6B POLD4 PRKCA RAD52 RFC4 SSR1 TUBE1
27	GO:0006350 [6]: transcription	11	11	106	1958	10204	-0.48	0	0.01	0	CREBL2 DSIPI HOXB2 JAZF1 JMJD2B LMO4 NFIB NR2F2 RNPC2 RRAGC WWTR1
28	GO:0006520 [6]: amino acid metabolism	6	6	111	220	11942	-0.57	0	3.86	1.17	CTBP2 GLUD1 GLUL HMGCL SLC7A5 SLC7A8
29	GO:0006915 [6]: apoptosis	9	9	108	431	11731	-0.59	0	3.7	1.12	BCL2L1 CUL1 CUL4A GADD45B MALT1 PPM1F PRKCA RIPK2 RRAGC
30	GO:0012501 [5]: programmed cell death	9	9	108	433	11729	-0.6	0	3.68	1.12	BCL2L1 CUL1 CUL4A GADD45B MALT1 PPM1F PRKCA RIPK2 RRAGC
31	GO:0007050 [7]: cell cycle arrest	3	3	114	57	12105	-0.68	0	3.94	1.21	CDKN2C CUL1 CUL4A
32	GO:0019222 [4]: regulation of metabolism	12	12	105	2026	10136	-0.72	0	0.02	0	ATPIF1 DSIPI EIF4B HOXB2 JAZF1 JMJD2B LMO4 NFIB NR2F2 RNPC2 SERPINA3 WWTR1
33	GO:0046476 [9]: glycosylceramide biosynthesis	1	1	116	1	12161	-0.79	0	3.97	1.21	UGCG
34	GO:0046513 [10]: ceramide biosynthesis	1	1	116	1	12161	-0.79	0	3.97	1.21	UGCG
35	GO:0006104 [7]: succinyl-CoA metabolism	1	1	116	1	12161	-0.79	0	3.97	1.21	OXCT1
36	GO:0006678 [9]: glucosylceramide metabolism	1	1	116	1	12161	-0.79	0	3.97	1.21	UGCG
37	GO:0006679 [10]: glucosylceramide biosynthesis	1	1	116	1	12161	-0.79	0	3.97	1.21	UGCG
38	GO:0007518 [6]: myoblast cell fate determination	1	1	116	1	12161	-0.79	0	3.97	1.21	IFRD1
39	GO:0007049 [5]: cell cycle	12	12	105	701	11461	-0.89	0	3.25	1.08	BCAR3 CCNG2 CDKN2C CUL1 CUL4A NFIB PARD6B POLD4 PRKCA RAD52 RFC4 TUBE1
40	GO:0008219 [4]: cell death	9	9	108	461	11701	-0.9	0	3.34	1.08	BCL2L1 CUL1 CUL4A GADD45B MALT1 PPM1F PRKCA RIPK2 RRAGC
41	GO:0016265 [3]: death	9	9	108	465	11697	-0.94	0	3.29	1.08	BCL2L1 CUL1 CUL4A GADD45B MALT1 PPM1F PRKCA RIPK2 RRAGC
42	GO:0042981 [6]: regulation of apoptosis	6	6	111	244	11918	-0.96	0	3.43	1.08	BCL2L1 CUL1 CUL4A MALT1 PRKCA RIPK2
43	GO:0007186 [6]: G-protein coupled receptor protein signaling pathway	4	4	113	990	11172	-0.96	0	0.01	0	CAP2 CELSR1 CELSR2 GPCR5A
44	GO:0043067 [5]: regulation of programmed cell death	6	6	111	246	11916	-0.99	0	3.4	1.08	BCL2L1 CUL1 CUL4A MALT1 PRKCA RIPK2
45	GO:0051244 [4]: regulation of cellular physiological process	10	10	107	557	11605	-1.06	0	3.12	1.08	BCL2L1 CDKN2C CTBP2 CUL1 CUL4A MALT1 PARD6B PRKCA RIPK2 SSR1
46	GO:0006091 [5]: generation of precursor metabolites and energy	10	10	107	559	11603	-1.07	0	3.1	1.08	ACADSB ATPIF1 COX7C CYP4B1 FDX1 HMGCL LMO4 NQO1 OXCT1 WFS1
47	GO:0050875 [3]: cellular physiological process	94	94	23	9001	3161	-1.1	0	2.65	0.93	ACADSB ADCY9 ATP8B1 ATPIF1 BCAR3 BCL2L1 BF CA12 CA13 CAP2 CBL CCNG2 CDCA7 CDKN2C COASY COL4A5 COX7C CPEB2 CPEB3 CREBL2 CRYAB CSRP2 CTBP2 CTSL2 CUL1 CUL4A CYP4B1 DSIPI DUSP16 EIF4B ERBB3 FDX1 FLJ31951 FNBP1 GADD45B GLUD1 GLUL HMGCL HNRPA1 HNRPLL HOXB2 HRMT1L1 HSD17B8 JAZF1 JMJD2B KCTD3 KRT16 LMO4 LOX MALT1 MAP2 MID1 NFIB NME7 NQO1 NR2F2 NUP50 OXCT1 PARD6B POLD4 PPM1F PRKCA PRPF8 PRSS12 RAD52 RAP1B…
48	GO:0019752 [6]: carboxylic acid metabolism	8	8	109	404	11758	-1.12	0	3.14	1.08	ACADSB CTBP2 GLUD1 GLUL HMGCL SLC7A5 SLC7A8 TEBP
49	GO:0006082 [5]: organic acid metabolism	8	8	109	406	11756	-1.14	0	3.12	1.08	ACADSB CTBP2 GLUD1 GLUL HMGCL SLC7A5 SLC7A8 TEBP
50	GO:0051243 [5]: negative regulation of cellular physiological process	6	6	111	259	11903	-1.17	0	3.19	1.08	BCL2L1 CDKN2C CTBP2 CUL1 CUL4A MALT1
51	GO:0006519 [5]: amino acid and derivative metabolism	6	6	111	259	11903	-1.17	0	3.19	1.08	CTBP2 GLUD1 GLUL HMGCL SLC7A5 SLC7A8
52	GO:0009650 [7]: UV protection	1	1	116	2	12160	-1.19	0	3.56	1.12	SCARA3
53	GO:0015721 [8]: bile acid transport	1	1	116	2	12160	-1.19	0	3.56	1.12	ATP8B1
54	GO:0046520 [9]: sphingoid biosynthesis	1	1	116	2	12160	-1.19	0	3.56	1.12	UGCG
55	GO:0006677 [8]: glycosylceramide metabolism	1	1	116	2	12160	-1.19	0	3.56	1.12	UGCG
56	GO:0009399 [5]: nitrogen fixation	1	1	116	2	12160	-1.19	0	3.56	1.12	GLUL
57	GO:0008285 [6]: negative regulation of cell proliferation	4	4	113	127	12035	-1.19	0	3.31	1.08	CDKN2C CTBP2 CUL1 CUL4A
58	GO:0007166 [5]: cell surface receptor linked signal transduction	8	8	109	1413	10749	-1.35	0	0.03	0.01	CAP2 CBL CELSR1 CELSR2 ERBB3 GPCR5A ITGB5 PRKCA
59	GO:0045884 [9]: regulation of survival gene product activity	1	1	116	3	12159	-1.47	0	3.28	1.08	BCL2L1
60	GO:0000185 [6]: activation of MAPKKK	1	1	116	3	12159	-1.47	0	3.28	1.08	GADD45B
61	GO:0001504 [6]: neurotransmitter uptake	1	1	116	3	12159	-1.47	0	3.28	1.08	SLC6A8
62	GO:0006538 [9]: glutamate catabolism	1	1	116	3	12159	-1.47	0	3.28	1.08	GLUD1
63	GO:0008634 [10]: negative regulation of survival gene product activity	1	1	116	3	12159	-1.47	0	3.28	1.08	BCL2L1
64	GO:0050874 [3]: organismal physiological process	12	12	105	1832	10330	-1.49	0	0.05	0.02	ATP8B1 BF CRYAB GBP2 GLUL HOXB2 NQO1 RIPK2 SCNN1A SERPINA3 SLC6A8 WFS1
65	GO:0043085 [4]: positive regulation of enzyme activity	3	3	114	83	12079	-1.53	0	3.02	1.06	CAP2 GADD45B MALT1
66	GO:0006730 [5]: one-carbon compound metabolism	2	2	115	34	12128	-1.57	0	3.08	1.08	CA12 CA13
67	GO:0008152 [3]: metabolism	72	72	45	6893	5269	-1.62	0	1.78	0.88	ACADSB ADCY9 ATP8B1 ATPIF1 BF CA12 CA13 CBL COASY COX7C CPEB2 CPEB3 CREBL2 CRYAB CTBP2 CTSL2 CUL1 CUL4A CYP4B1 DSIPI DUSP16 EGLN1 EIF4B ERBB3 FDX1 FLJ31951 FNBP1 GLUD1 GLUL HMGCL HNRPA1 HNRPLL HOXB2 HRMT1L1 HSD17B8 JAZF1 JMJD2B LMO4 LOX MALT1 MID1 NFIB NME7 NQO1 NR2F2 OXCT1 POLD4 PPM1F PRKCA PRNP PRPF8 PRSS12 RAD52 RBM17 RBPMS RFC4 RIPK2 RNPC2 RPS23 RRAGC SCARA3 SERPINA3 SLC7A5 SLC7A8 ST14 TEBP T…
68	GO:0044237 [4]: cellular metabolism	68	68	49	6497	5665	-1.65	0	1.72	0.85	ACADSB ADCY9 ATPIF1 BF CA12 CA13 CBL COASY COX7C CPEB2 CPEB3 CREBL2 CRYAB CTBP2 CTSL2 CUL1 CUL4A CYP4B1 DSIPI DUSP16 EIF4B ERBB3 FDX1 FLJ31951 FNBP1 GLUD1 GLUL HMGCL HNRPA1 HNRPLL HOXB2 HRMT1L1 HSD17B8 JAZF1 JMJD2B LMO4 LOX MALT1 MID1 NFIB NME7 NQO1 NR2F2 OXCT1 POLD4 PPM1F PRKCA PRPF8 PRSS12 RAD52 RBM17 RBPMS RFC4 RIPK2 RNPC2 RPS23 RRAGC SCARA3 SLC7A5 SLC7A8 ST14 TEBP TUBE1 UBE2B UBE2Q UGCG WFS1 …
69	GO:0043283 [4]: biopolymer metabolism	20	20	97	1591	10571	-1.68	0	2.05	0.92	BF CPEB2 CPEB3 CTSL2 EIF4B HNRPA1 HNRPLL MALT1 NFIB POLD4 PRPF8 PRSS12 RAD52 RBM17 RBPMS RFC4 RNPC2 RRAGC ST14 UBE2B
70	GO:0015937 [8]: coenzyme A biosynthesis	1	1	116	4	12158	-1.68	0	3.06	1.08	COASY
71	GO:0006271 [8]: DNA strand elongation	1	1	116	4	12158	-1.68	0	3.06	1.08	RFC4
72	GO:0006312 [7]: mitotic recombination	1	1	116	4	12158	-1.68	0	3.06	1.08	RAD52
73	GO:0006703 [7]: estrogen biosynthesis	1	1	116	4	12158	-1.68	0	3.06	1.08	HSD17B8
74	GO:0051168 [7]: nuclear export	2	2	115	37	12125	-1.7	0	2.94	1.06	DUSP16 HNRPA1
75	GO:0009064 [7]: glutamine family amino acid metabolism	2	2	115	37	12125	-1.7	0	2.94	1.06	GLUD1 GLUL
76	GO:0009308 [5]: amine metabolism	6	6	111	305	11857	-1.71	0	2.57	0.93	CTBP2 GLUD1 GLUL HMGCL SLC7A5 SLC7A8
77	GO:0001505 [7]: regulation of neurotransmitter levels	2	2	115	38	12124	-1.75	0	2.89	1.06	GLUL SLC6A8
78	GO:0006807 [4]: nitrogen compound metabolism	2	2	115	38	12124	-1.75	0	2.89	1.06	GLUL NQO1
79	GO:0000902 [4]: cellular morphogenesis	4	4	113	158	12004	-1.75	0	2.67	0.94	CAP2 CSRP2 PARD6B RRAGC
80	GO:0045859 [4]: regulation of protein kinase activity	3	3	114	93	12069	-1.78	0	2.75	0.98	GADD45B MALT1 PKIB
81	GO:0009581 [5]: detection of external stimulus	2	2	115	593	11569	-1.81	0	0.02	0	CRYAB WFS1
82	GO:0007264 [6]: small GTPase mediated signal transduction	5	5	112	236	11926	-1.82	0	2.52	0.93	BCAR3 RAP1B RRAGC SOS1 VAV3
83	GO:0015936 [8]: coenzyme A metabolism	1	1	116	5	12157	-1.86	0	2.89	1.06	COASY
84	GO:0006611 [8]: protein-nucleus export	1	1	116	5	12157	-1.86	0	2.89	1.06	DUSP16
85	GO:0006829 [9]: zinc ion transport	1	1	116	5	12157	-1.86	0	2.89	1.06	SLC30A1
86	GO:0007098 [8]: centrosome cycle	1	1	116	5	12157	-1.86	0	2.89	1.06	TUBE1
87	GO:0008637 [8]: apoptotic mitochondrial changes	1	1	116	5	12157	-1.86	0	2.89	1.06	BCL2L1
88	GO:0007010 [6]: cytoskeleton organization and biogenesis	6	6	111	320	11842	-1.86	0	2.39	0.93	CAP2 MAP2 MID1 PARD6B TMOD1 TUBE1
89	GO:0050896 [3]: response to stimulus	14	14	103	1930	10232	-1.88	0	0.1	0.06	BCAR3 BF CRYAB GADD45B GBP2 MALT1 NQO1 RAD52 RIPK2 SCARA3 SERPINA3 SLC13A4 UBE2B WFS1
90	GO:0045860 [5]: positive regulation of protein kinase activity	2	2	115	42	12120	-1.9	0	2.72	0.98	GADD45B MALT1
91	GO:0043118 [4]: negative regulation of physiological process	7	7	110	412	11750	-1.92	0	2.25	0.93	ATPIF1 BCL2L1 CDKN2C CTBP2 CUL1 CUL4A MALT1
92	GO:0006820 [6]: anion transport	4	4	113	170	11992	-1.93	0	2.47	0.93	COL4A5 SCARA3 SLC13A4 SLC16A1
93	GO:0007242 [5]: intracellular signaling cascade	13	13	104	978	11184	-1.95	0	1.91	0.91	ADCY9 BCAR3 CAP2 DUSP16 GADD45B MALT1 PRKCA RAP1B RIPK2 RRAGC SOS1 STAC VAV3
94	GO:0006811 [5]: ion transport	10	10	107	694	11468	-1.97	0	2.01	0.92	ATP8B1 COL4A5 KCTD3 SCARA3 SCNN1A SLC13A4 SLC16A1 SLC30A1 SLC6A8 SLC9A6
95	GO:0044238 [4]: primary metabolism	63	63	54	6223	5939	-1.99	0	1.16	0.57	ACADSB ADCY9 ATP8B1 ATPIF1 BF CBL CPEB2 CPEB3 CREBL2 CRYAB CTBP2 CTSL2 CUL1 CUL4A DSIPI DUSP16 EGLN1 EIF4B ERBB3 FDX1 FLJ31951 FNBP1 GLUD1 GLUL HMGCL HNRPA1 HNRPLL HOXB2 HRMT1L1 HSD17B8 JAZF1 JMJD2B LMO4 LOX MALT1 MID1 NFIB NME7 NR2F2 OXCT1 POLD4 PPM1F PRKCA PRPF8 PRSS12 RAD52 RBM17 RBPMS RFC4 RIPK2 RNPC2 RPS23 RRAGC SERPINA3 SLC7A5 SLC7A8 ST14 TEBP TUBE1 UBE2B UBE2Q UGCG WWTR1
96	GO:0000072 [7]: M phase specific microtubule process	1	1	116	6	12156	-1.99	0	2.74	0.98	TUBE1
97	GO:0006479 [9]: protein amino acid methylation	1	1	116	6	12156	-1.99	0	2.74	0.98	HRMT1L1
98	GO:0007026 [9]: microtubule stabilization	1	1	116	6	12156	-1.99	0	2.74	0.98	MAP2
99	GO:0008213 [8]: protein amino acid alkylation	1	1	116	6	12156	-1.99	0	2.74	0.98	HRMT1L1
100	GO:0007600 [5]: sensory perception	2	2	115	562	11600	-2	0	0.03	0	CRYAB WFS1
101	GO:0030001 [7]: metal ion transport	6	6	111	338	11824	-2.02	0	2.2	0.93	KCTD3 SCNN1A SLC13A4 SLC30A1 SLC6A8 SLC9A6
102	GO:0042127 [5]: regulation of cell proliferation	5	5	112	255	11907	-2.02	0	2.28	0.93	CDKN2C CTBP2 CUL1 CUL4A SSR1
103	GO:0006366 [8]: transcription from Pol II promoter	1	1	116	429	11733	-2.03	0	0.02	0	NR2F2
104	GO:0016337 [5]: cell-cell adhesion	4	4	113	177	11985	-2.03	0	2.36	0.93	CELSR1 CELSR2 EVA1 ICAM1
105	GO:0050790 [3]: regulation of enzyme activity	4	4	113	178	11984	-2.04	0	2.34	0.93	CAP2 GADD45B MALT1 PKIB
106	GO:0006118 [6]: electron transport	6	6	111	349	11813	-2.11	0	2.09	0.92	ACADSB COX7C CYP4B1 FDX1 LMO4 NQO1
107	GO:0009987 [2]: cellular process	108	108	9	10839	1323	-2.11	0	1.77	0.87	ACADSB ADCY9 ATP8B1 ATPIF1 BCAR3 BCL2L1 BF BMP2 CA12 CA13 CAP2 CBL CCNG2 CDCA7 CDKN2C CELSR1 CELSR2 COASY COL4A5 COX7C CPEB2 CPEB3 CREBL2 CRYAB CSRP2 CTBP2 CTSL2 CUL1 CUL4A CYP4B1 DSIPI DUSP16 EIF4B ERBB3 EVA1 FDX1 FLJ31951 FNBP1 GADD45B GLUD1 GLUL GPCR5A HMGCL HNRPA1 HNRPLL HOXB2 HRMT1L1 HSD17B8 ICAM1 IFRD1 ITGB5 ITPKB JAZF1 JMJD2B KCTD3 KRT16 LMO4 LOX MALT1 MAP2 MID1 NFIB NME7 NQO1 NR2F2 NUP50 …
108	GO:0006536 [8]: glutamate metabolism	1	1	116	7	12155	-2.12	0	2.61	0.93	GLUD1
109	GO:0006564 [9]: L-serine biosynthesis	1	1	116	7	12155	-2.12	0	2.61	0.93	CTBP2
110	GO:0008210 [6]: estrogen metabolism	1	1	116	7	12155	-2.12	0	2.61	0.93	HSD17B8
111	GO:0008652 [7]: amino acid biosynthesis	2	2	115	49	12113	-2.14	0	2.47	0.93	CTBP2 GLUL
112	GO:0000910 [5]: cytokinesis	3	3	114	113	12049	-2.16	0	2.31	0.93	CCNG2 CDCA7 PARD6B
113	GO:0005975 [5]: carbohydrate metabolism	1	1	116	407	11755	-2.18	0	0.02	0	OXCT1
114	GO:0006629 [5]: lipid metabolism	8	8	109	545	11617	-2.19	0	1.85	0.9	ACADSB ATP8B1 FDX1 HSD17B8 NR2F2 SERPINA3 TEBP UGCG
115	GO:0006139 [5]: nucleobase, nucleoside, nucleotide and nucleic acid metabolism	26	26	91	2941	9221	-2.21	0	0.33	0.21	ADCY9 ATPIF1 CPEB2 CPEB3 CREBL2 DSIPI EIF4B HNRPA1 HNRPLL HOXB2 JAZF1 JMJD2B LMO4 NFIB NME7 NR2F2 POLD4 PRPF8 RAD52 RBM17 RBPMS RFC4 RNPC2 RRAGC UBE2B WWTR1
116	GO:0050789 [2]: regulation of biological process	25	25	92	2842	9320	-2.22	0	0.32	0.2	ATPIF1 BCL2L1 CAP2 CDKN2C CTBP2 CUL1 CUL4A DSIPI EIF4B GADD45B HOXB2 JAZF1 JMJD2B LMO4 MALT1 NFIB NR2F2 PARD6B PKIB PRKCA RIPK2 RNPC2 SERPINA3 SSR1 WWTR1
117	GO:0019216 [5]: regulation of lipid metabolism	1	1	116	8	12154	-2.23	0	2.49	0.93	SERPINA3
118	GO:0046457 [9]: prostanoid biosynthesis	1	1	116	8	12154	-2.23	0	2.49	0.93	TEBP
119	GO:0001516 [10]: prostaglandin biosynthesis	1	1	116	8	12154	-2.23	0	2.49	0.93	TEBP
120	GO:0006542 [9]: glutamine biosynthesis	1	1	116	8	12154	-2.23	0	2.49	0.93	GLUL
121	GO:0007043 [7]: intercellular junction assembly	1	1	116	8	12154	-2.23	0	2.49	0.93	PARD6B
122	GO:0007271 [8]: synaptic transmission, cholinergic	1	1	116	8	12154	-2.23	0	2.49	0.93	NQO1
123	GO:0007154 [3]: cell communication	32	32	85	3443	8719	-2.24	0	0.47	0.28	ADCY9 BCAR3 BMP2 CAP2 CBL CELSR1 CELSR2 CREBL2 DUSP16 ERBB3 EVA1 GADD45B GLUL GPCR5A HRMT1L1 ICAM1 ITGB5 ITPKB MALT1 NQO1 NR2F2 PDE7A PRKCA RAP1B RIPK2 RRAGC SLC6A8 SOS1 SRD5A1 STAC TEBP VAV3
124	GO:0006812 [6]: cation transport	7	7	110	463	11699	-2.25	0	1.82	0.89	ATP8B1 KCTD3 SCNN1A SLC13A4 SLC30A1 SLC6A8 SLC9A6
125	GO:0050791 [3]: regulation of physiological process	22	22	95	2531	9631	-2.26	0	0.31	0.19	ATPIF1 BCL2L1 CDKN2C CTBP2 CUL1 CUL4A DSIPI EIF4B HOXB2 JAZF1 JMJD2B LMO4 MALT1 NFIB NR2F2 PARD6B PRKCA RIPK2 RNPC2 SERPINA3 SSR1 WWTR1
126	GO:0007165 [4]: signal transduction	25	25	92	2801	9361	-2.26	0	0.36	0.22	ADCY9 BCAR3 CAP2 CBL CELSR1 CELSR2 CREBL2 DUSP16 ERBB3 GADD45B GPCR5A HRMT1L1 ITGB5 ITPKB MALT1 NR2F2 PDE7A PRKCA RAP1B RIPK2 RRAGC SOS1 STAC TEBP VAV3
127	GO:0012502 [7]: induction of programmed cell death	3	3	114	120	12042	-2.27	0	2.18	0.93	CUL1 CUL4A PRKCA
128	GO:0006917 [8]: induction of apoptosis	3	3	114	120	12042	-2.27	0	2.18	0.93	CUL1 CUL4A PRKCA
129	GO:0043170 [4]: macromolecule metabolism	29	29	88	3117	9045	-2.27	0	0.48	0.29	ADCY9 BF CBL CRYAB CTSL2 CUL1 CUL4A DUSP16 EGLN1 EIF4B ERBB3 FLJ31951 FNBP1 HRMT1L1 LOX MALT1 MID1 OXCT1 PPM1F PRKCA PRSS12 RIPK2 RPS23 SLC7A8 ST14 TEBP TUBE1 UBE2B UBE2Q
130	GO:0016310 [7]: phosphorylation	3	3	114	634	11528	-2.28	0	0.06	0.02	ERBB3 PRKCA RIPK2
131	GO:0019538 [5]: protein metabolism	28	28	89	2780	9382	-2.28	0	0.85	0.44	ADCY9 BF CBL CRYAB CTSL2 CUL1 CUL4A DUSP16 EGLN1 EIF4B ERBB3 FLJ31951 FNBP1 HRMT1L1 LOX MALT1 MID1 PPM1F PRKCA PRSS12 RIPK2 RPS23 SLC7A8 ST14 TEBP TUBE1 UBE2B UBE2Q
132	GO:0006955 [4]: immune response	4	4	113	743	11419	-2.29	0	0.07	0.04	BF GBP2 RIPK2 SERPINA3
133	GO:0015672 [7]: monovalent inorganic cation transport	5	5	112	286	11876	-2.3	0	1.93	0.91	KCTD3 SCNN1A SLC13A4 SLC6A8 SLC9A6
134	GO:0000082 [7]: G1/S transition of mitotic cell cycle	2	2	115	55	12107	-2.3	0	2.28	0.93	CUL1 CUL4A
135	GO:0006865 [6]: amino acid transport	2	2	115	55	12107	-2.3	0	2.28	0.93	SLC7A5 SLC7A8
136	GO:0044260 [5]: cellular macromolecule metabolism	28	28	89	2958	9204	-2.3	0	0.55	0.32	ADCY9 BF CBL CRYAB CTSL2 CUL1 CUL4A DUSP16 EIF4B ERBB3 FLJ31951 FNBP1 HRMT1L1 LOX MALT1 MID1 OXCT1 PPM1F PRKCA PRSS12 RIPK2 RPS23 SLC7A8 ST14 TEBP TUBE1 UBE2B UBE2Q
137	GO:0009605 [4]: response to external stimulus	9	9	108	1254	10908	-2.31	0	0.15	0.08	BCAR3 BF CRYAB NQO1 RIPK2 SCARA3 SERPINA3 SLC13A4 WFS1
138	GO:0006688 [9]: glycosphingolipid biosynthesis	1	1	116	9	12153	-2.32	0	2.39	0.93	UGCG
139	GO:0007250 [6]: activation of NF-kappaB-inducing kinase	1	1	116	9	12153	-2.32	0	2.39	0.93	MALT1
140	GO:0044267 [6]: cellular protein metabolism	27	27	90	2760	9402	-2.33	0	0.7	0.39	ADCY9 BF CBL CRYAB CTSL2 CUL1 CUL4A DUSP16 EIF4B ERBB3 FLJ31951 FNBP1 HRMT1L1 LOX MALT1 MID1 PPM1F PRKCA PRSS12 RIPK2 RPS23 SLC7A8 ST14 TEBP TUBE1 UBE2B UBE2Q
141	GO:0050794 [3]: regulation of cellular process	10	10	107	782	11380	-2.34	0	1.5	0.74	BCL2L1 CDKN2C CTBP2 CUL1 CUL4A MALT1 PARD6B PRKCA RIPK2 SSR1
142	GO:0007156 [6]: homophilic cell adhesion	3	3	114	125	12037	-2.34	0	2.1	0.92	CELSR1 CELSR2 EVA1
143	GO:0006952 [5]: defense response	5	5	112	833	11329	-2.36	0	0.1	0.05	BF GBP2 MALT1 RIPK2 SERPINA3
144	GO:0007582 [2]: physiological process	98	98	19	10364	1798	-2.37	0	0.32	0.21	ACADSB ADCY9 ATP8B1 ATPIF1 BCAR3 BCL2L1 BF CA12 CA13 CAP2 CBL CCNG2 CDCA7 CDKN2C COASY COL4A5 COX7C CPEB2 CPEB3 CREBL2 CRYAB CSRP2 CTBP2 CTSL2 CUL1 CUL4A CYP4B1 DSIPI DUSP16 EGLN1 EIF4B ERBB3 FDX1 FLJ31951 FNBP1 GADD45B GBP2 GLUD1 GLUL HMGCL HNRPA1 HNRPLL HOXB2 HRMT1L1 HSD17B8 JAZF1 JMJD2B KCTD3 KRT16 LMO4 LOX MALT1 MAP2 MID1 NFIB NME7 NQO1 NR2F2 NUP50 OXCT1 PARD6B POLD4 PPM1F PRKCA PRNP PRPF8 PR…
145	GO:0043065 [7]: positive regulation of apoptosis	3	3	114	127	12035	-2.37	0	2.06	0.92	CUL1 CUL4A PRKCA
146	GO:0043068 [6]: positive regulation of programmed cell death	3	3	114	128	12034	-2.38	0	2.04	0.92	CUL1 CUL4A PRKCA
147	GO:0006810 [4]: transport	20	20	97	1955	10207	-2.39	0	0.87	0.44	ATP8B1 COL4A5 DUSP16 HNRPA1 KCTD3 NUP50 RAP1B RRAGD SCARA3 SCNN1A SLC13A4 SLC16A1 SLC30A1 SLC6A8 SLC7A5 SLC7A8 SLC9A6 SSR1 SYTL2 TUBE1
148	GO:0051234 [4]: establishment of localization	20	20	97	1957	10205	-2.4	0	0.86	0.44	ATP8B1 COL4A5 DUSP16 HNRPA1 KCTD3 NUP50 RAP1B RRAGD SCARA3 SCNN1A SLC13A4 SLC16A1 SLC30A1 SLC6A8 SLC7A5 SLC7A8 SLC9A6 SSR1 SYTL2 TUBE1
149	GO:0000074 [6]: regulation of cell cycle	6	6	111	392	11770	-2.4	0	1.72	0.85	BCAR3 CCNG2 CDKN2C CUL1 CUL4A PRKCA
150	GO:0051179 [3]: localization	20	20	97	1965	10197	-2.4	0	0.84	0.43	ATP8B1 COL4A5 DUSP16 HNRPA1 KCTD3 NUP50 RAP1B RRAGD SCARA3 SCNN1A SLC13A4 SLC16A1 SLC30A1 SLC6A8 SLC7A5 SLC7A8 SLC9A6 SSR1 SYTL2 TUBE1
151	GO:0007270 [7]: nerve-nerve synaptic transmission	1	1	116	10	12152	-2.41	0	2.3	0.93	NQO1
152	GO:0008272 [8]: sulfate transport	1	1	116	10	12152	-2.41	0	2.3	0.93	SLC13A4
153	GO:0008544 [7]: epidermis development	2	2	115	61	12101	-2.44	0	2.11	0.92	KRT16 UGCG
154	GO:0009056 [4]: catabolism	6	6	111	903	11259	-2.47	0	0.14	0.07	BF CTSL2 GLUD1 MALT1 PRSS12 ST14
155	GO:0050877 [4]: neurophysiological process	5	5	112	803	11359	-2.47	0	0.12	0.06	CRYAB GLUL NQO1 SLC6A8 WFS1
156	GO:0015837 [5]: amine transport	2	2	115	62	12100	-2.47	0	2.09	0.92	SLC7A5 SLC7A8
157	GO:0009636 [7]: response to toxin	1	1	116	11	12151	-2.49	0	2.22	0.93	NQO1
158	GO:0045216 [6]: intercellular junction assembly and/or maintenance	1	1	116	11	12151	-2.49	0	2.22	0.93	PARD6B
159	GO:0001709 [5]: cell fate determination	1	1	116	11	12151	-2.49	0	2.22	0.93	IFRD1
160	GO:0006885 [9]: regulation of pH	1	1	116	11	12151	-2.49	0	2.22	0.93	SLC9A6
161	GO:0006957 [7]: complement activation, alternative pathway	1	1	116	11	12151	-2.49	0	2.22	0.93	BF
162	GO:0009059 [5]: macromolecule biosynthesis	3	3	114	590	11572	-2.49	0	0.08	0.04	EIF4B FNBP1 RPS23
163	GO:0007275 [2]: development	17	17	100	1770	10392	-2.51	0	0.61	0.35	BMP2 CAP2 CELSR1 CELSR2 CSRP2 EVA1 GADD45B HOXB2 IFRD1 ITGB5 KRT16 MID1 PARD6B RRAGC SRD5A1 UGCG WFS1
164	GO:0006260 [6]: DNA replication	3	3	114	141	12021	-2.55	0	1.84	0.9	NFIB POLD4 RFC4
165	GO:0007017 [7]: microtubule-based process	3	3	114	141	12021	-2.55	0	1.84	0.9	MAP2 MID1 TUBE1
166	GO:0009058 [4]: biosynthesis	11	11	106	978	11184	-2.55	0	1.07	0.53	ADCY9 COASY CTBP2 EIF4B FNBP1 GLUL HSD17B8 NME7 NQO1 RPS23 TEBP
167	GO:0006793 [5]: phosphorus metabolism	5	5	112	777	11385	-2.56	0	0.13	0.07	DUSP16 ERBB3 PPM1F PRKCA RIPK2
168	GO:0006796 [6]: phosphate metabolism	5	5	112	777	11385	-2.56	0	0.13	0.07	DUSP16 ERBB3 PPM1F PRKCA RIPK2
169	GO:0030334 [6]: regulation of cell migration	1	1	116	12	12150	-2.56	0	2.14	0.93	PARD6B
170	GO:0045047 [6]: protein-ER targeting	1	1	116	12	12150	-2.56	0	2.14	0.93	SSR1
171	GO:0045165 [4]: cell fate commitment	1	1	116	12	12150	-2.56	0	2.14	0.93	IFRD1
172	GO:0046036 [10]: CTP metabolism	1	1	116	12	12150	-2.56	0	2.14	0.93	NME7
173	GO:0046051 [10]: UTP metabolism	1	1	116	12	12150	-2.56	0	2.14	0.93	NME7
174	GO:0046209 [5]: nitric oxide metabolism	1	1	116	12	12150	-2.56	0	2.14	0.93	NQO1
175	GO:0051270 [5]: regulation of cell motility	1	1	116	12	12150	-2.56	0	2.14	0.93	PARD6B
176	GO:0000188 [8]: inactivation of MAPK	1	1	116	12	12150	-2.56	0	2.14	0.93	DUSP16
177	GO:0006228 [10]: UTP biosynthesis	1	1	116	12	12150	-2.56	0	2.14	0.93	NME7
178	GO:0006241 [10]: CTP biosynthesis	1	1	116	12	12150	-2.56	0	2.14	0.93	NME7
179	GO:0006563 [8]: L-serine metabolism	1	1	116	12	12150	-2.56	0	2.14	0.93	CTBP2
180	GO:0006613 [7]: cotranslational protein-membrane targeting	1	1	116	12	12150	-2.56	0	2.14	0.93	SSR1
181	GO:0006809 [5]: nitric oxide biosynthesis	1	1	116	12	12150	-2.56	0	2.14	0.93	NQO1
182	GO:0007530 [3]: sex determination	1	1	116	12	12150	-2.56	0	2.14	0.93	SRD5A1
183	GO:0009208 [9]: pyrimidine ribonucleoside triphosphate metabolism	1	1	116	12	12150	-2.56	0	2.14	0.93	NME7
184	GO:0009209 [9]: pyrimidine ribonucleoside triphosphate biosynthesis	1	1	116	12	12150	-2.56	0	2.14	0.93	NME7
185	GO:0009247 [8]: glycolipid biosynthesis	1	1	116	12	12150	-2.56	0	2.14	0.93	UGCG
186	GO:0015698 [7]: inorganic anion transport	3	3	114	142	12020	-2.56	0	1.83	0.89	COL4A5 SCARA3 SLC13A4
187	GO:0006464 [7]: protein modification	14	14	103	1495	10667	-2.58	0	0.54	0.32	CBL CUL1 CUL4A DUSP16 ERBB3 FLJ31951 HRMT1L1 LOX MID1 PPM1F PRKCA RIPK2 UBE2B UBE2Q
188	GO:0009653 [3]: morphogenesis	12	12	105	1138	11024	-2.59	0	0.88	0.44	BMP2 CAP2 CELSR1 CSRP2 EVA1 IFRD1 KRT16 MID1 PARD6B RRAGC UGCG WFS1
189	GO:0009607 [4]: response to biotic stimulus	7	7	110	951	11211	-2.59	0	0.2	0.12	BF GBP2 MALT1 RIPK2 SCARA3 SERPINA3 SLC13A4
190	GO:0006512 [8]: ubiquitin cycle	7	7	110	540	11622	-2.6	0	1.32	0.65	CBL CUL1 CUL4A FLJ31951 MID1 UBE2B UBE2Q
191	GO:0015711 [7]: organic anion transport	1	1	116	13	12149	-2.63	0	2.08	0.92	SLC16A1
192	GO:0009065 [8]: glutamine family amino acid catabolism	1	1	116	13	12149	-2.63	0	2.08	0.92	GLUD1
193	GO:0007398 [6]: ectoderm development	2	2	115	70	12092	-2.63	0	1.9	0.91	KRT16 UGCG
194	GO:0009309 [6]: amine biosynthesis	2	2	115	71	12091	-2.64	0	1.87	0.9	CTBP2 GLUL
195	GO:0040007 [3]: growth	3	3	114	151	12011	-2.66	0	1.71	0.85	BMP2 CSRP2 RRAGC
196	GO:0044249 [5]: cellular biosynthesis	10	10	107	934	11228	-2.67	0	0.89	0.44	ADCY9 COASY CTBP2 EIF4B FNBP1 GLUL HSD17B8 NME7 RPS23 TEBP
197	GO:0044248 [5]: cellular catabolism	6	6	111	829	11333	-2.68	0	0.2	0.12	BF CTSL2 GLUD1 MALT1 PRSS12 ST14
198	GO:0030148 [8]: sphingolipid biosynthesis	1	1	116	14	12148	-2.69	0	2.01	0.92	UGCG
199	GO:0046039 [10]: GTP metabolism	1	1	116	14	12148	-2.69	0	2.01	0.92	NME7
200	GO:0006171 [8]: cAMP biosynthesis	1	1	116	14	12148	-2.69	0	2.01	0.92	ADCY9
201	GO:0006183 [10]: GTP biosynthesis	1	1	116	14	12148	-2.69	0	2.01	0.92	NME7
202	GO:0006302 [7]: double-strand break repair	1	1	116	14	12148	-2.69	0	2.01	0.92	RAD52
203	GO:0006469 [5]: negative regulation of protein kinase activity	1	1	116	14	12148	-2.69	0	2.01	0.92	PKIB
204	GO:0009070 [8]: serine family amino acid biosynthesis	1	1	116	14	12148	-2.69	0	2.01	0.92	CTBP2
205	GO:0016043 [4]: cell organization and biogenesis	9	9	108	816	11346	-2.7	0	0.95	0.47	CAP2 CSRP2 MAP2 MID1 PARD6B RRAGC TEBP TMOD1 TUBE1
206	GO:0007243 [6]: protein kinase cascade	4	4	113	248	11914	-2.7	0	1.52	0.74	DUSP16 GADD45B MALT1 RIPK2
207	GO:0007218 [7]: neuropeptide signaling pathway	2	2	115	75	12087	-2.72	0	1.79	0.88	CELSR1 CELSR2
208	GO:0006468 [8]: protein amino acid phosphorylation	3	3	114	534	11628	-2.74	0	0.11	0.06	ERBB3 PRKCA RIPK2
209	GO:0030641 [8]: hydrogen ion homeostasis	1	1	116	15	12147	-2.74	0	1.95	0.91	SLC9A6
210	GO:0045762 [5]: positive regulation of adenylate cyclase activity	1	1	116	15	12147	-2.74	0	1.95	0.91	CAP2
211	GO:0006672 [9]: ceramide metabolism	1	1	116	15	12147	-2.74	0	1.95	0.91	UGCG
212	GO:0006687 [8]: glycosphingolipid metabolism	1	1	116	15	12147	-2.74	0	1.95	0.91	UGCG
213	GO:0007190 [6]: adenylate cyclase activation	1	1	116	15	12147	-2.74	0	1.95	0.91	CAP2
214	GO:0009147 [8]: pyrimidine nucleoside triphosphate metabolism	1	1	116	15	12147	-2.74	0	1.95	0.91	NME7
215	GO:0009220 [8]: pyrimidine ribonucleotide biosynthesis	1	1	116	15	12147	-2.74	0	1.95	0.91	NME7
216	GO:0043123 [6]: positive regulation of I-kappaB kinase/NF-kappaB cascade	2	2	115	77	12085	-2.75	0	1.75	0.86	MALT1 RIPK2
217	GO:0051242 [5]: positive regulation of cellular physiological process	4	4	113	257	11905	-2.75	0	1.44	0.7	CUL1 CUL4A PRKCA SSR1
218	GO:0006412 [6]: protein biosynthesis	3	3	114	528	11634	-2.77	0	0.12	0.06	EIF4B FNBP1 RPS23
219	GO:0009057 [5]: macromolecule catabolism	5	5	112	705	11457	-2.78	0	0.21	0.12	BF CTSL2 MALT1 PRSS12 ST14
220	GO:0000165 [7]: MAPKKK cascade	2	2	115	79	12083	-2.78	0	1.71	0.85	DUSP16 GADD45B
221	GO:0046058 [8]: cAMP metabolism	1	1	116	16	12146	-2.79	0	1.9	0.91	ADCY9
222	GO:0006612 [8]: protein-membrane targeting	1	1	116	16	12146	-2.79	0	1.9	0.91	SSR1
223	GO:0006692 [8]: prostanoid metabolism	1	1	116	16	12146	-2.79	0	1.9	0.91	TEBP
224	GO:0006693 [9]: prostaglandin metabolism	1	1	116	16	12146	-2.79	0	1.9	0.91	TEBP
225	GO:0009084 [8]: glutamine family amino acid biosynthesis	1	1	116	16	12146	-2.79	0	1.9	0.91	GLUL
226	GO:0009218 [8]: pyrimidine ribonucleotide metabolism	1	1	116	16	12146	-2.79	0	1.9	0.91	NME7
227	GO:0009887 [4]: organogenesis	8	8	109	916	11246	-2.79	0	0.41	0.26	BMP2 CELSR1 CSRP2 IFRD1 KRT16 PARD6B UGCG WFS1
228	GO:0048513 [3]: organ development	8	8	109	916	11246	-2.79	0	0.41	0.26	BMP2 CELSR1 CSRP2 IFRD1 KRT16 PARD6B UGCG WFS1
229	GO:0043122 [5]: regulation of I-kappaB kinase/NF-kappaB cascade	2	2	115	80	12082	-2.8	0	1.69	0.85	MALT1 RIPK2
230	GO:0044265 [6]: cellular macromolecule catabolism	5	5	112	690	11472	-2.82	0	0.22	0.14	BF CTSL2 MALT1 PRSS12 ST14
231	GO:0046907 [5]: intracellular transport	6	6	111	499	11663	-2.82	0	1.05	0.53	DUSP16 HNRPA1 RAP1B SSR1 SYTL2 TUBE1
232	GO:0006950 [4]: response to stress	8	8	109	842	11320	-2.83	0	0.57	0.33	BF GADD45B RAD52 RIPK2 SCARA3 SERPINA3 SLC13A4 UBE2B
233	GO:0000279 [6]: M phase	3	3	114	171	11991	-2.83	0	1.47	0.72	CCNG2 RAD52 TUBE1
234	GO:0030004 [7]: monovalent inorganic cation homeostasis	1	1	116	17	12145	-2.84	0	1.84	0.9	SLC9A6
235	GO:0046519 [8]: sphingoid metabolism	1	1	116	17	12145	-2.84	0	1.84	0.9	UGCG
236	GO:0006996 [5]: organelle organization and biogenesis	7	7	110	667	11495	-2.87	0	0.77	0.4	CAP2 MAP2 MID1 PARD6B TEBP TMOD1 TUBE1
237	GO:0000723 [8]: telomere maintenance	1	1	116	18	12144	-2.88	0	1.79	0.88	TEBP
238	GO:0006541 [8]: glutamine metabolism	1	1	116	18	12144	-2.88	0	1.79	0.88	GLUL
239	GO:0007131 [7]: meiotic recombination	1	1	116	18	12144	-2.88	0	1.79	0.88	RAD52
240	GO:0009967 [5]: positive regulation of signal transduction	2	2	115	88	12074	-2.91	0	1.55	0.76	MALT1 RIPK2
241	GO:0006817 [8]: phosphate transport	2	2	115	88	12074	-2.91	0	1.55	0.76	COL4A5 SCARA3
242	GO:0000067 [6]: DNA replication and chromosome cycle	3	3	114	182	11980	-2.92	0	1.35	0.66	NFIB POLD4 RFC4
243	GO:0007189 [9]: G-protein signaling, adenylate cyclase activating pathway	1	1	116	19	12143	-2.93	0	1.75	0.86	CAP2
244	GO:0006916 [8]: anti-apoptosis	2	2	115	90	12072	-2.94	0	1.52	0.74	BCL2L1 MALT1
245	GO:0016192 [5]: vesicle-mediated transport	1	1	116	298	11864	-2.94	0	0.06	0.02	SYTL2
246	GO:0044255 [5]: cellular lipid metabolism	5	5	112	424	11738	-2.94	0	0.95	0.47	ACADSB FDX1 HSD17B8 TEBP UGCG
247	GO:0019079 [4]: viral genome replication	1	1	116	20	12142	-2.97	0	1.7	0.85	CTBP2
248	GO:0006100 [8]: tricarboxylic acid cycle intermediate metabolism	1	1	116	20	12142	-2.97	0	1.7	0.85	OXCT1
249	GO:0006664 [7]: glycolipid metabolism	1	1	116	20	12142	-2.97	0	1.7	0.85	UGCG
250	GO:0051169 [6]: nuclear transport	2	2	115	93	12069	-2.97	0	1.47	0.72	DUSP16 HNRPA1
251	GO:0000278 [6]: mitotic cell cycle	3	3	114	193	11969	-2.99	0	1.25	0.63	CCNG2 CUL1 CUL4A
252	GO:0043285 [5]: biopolymer catabolism	5	5	112	601	11561	-2.99	0	0.37	0.23	BF CTSL2 MALT1 PRSS12 ST14
253	GO:0030163 [6]: protein catabolism	5	5	112	594	11568	-3	0	0.38	0.23	BF CTSL2 MALT1 PRSS12 ST14
254	GO:0006886 [6]: intracellular protein transport	4	4	113	310	11852	-3	0	1.05	0.53	DUSP16 RAP1B SSR1 SYTL2
255	GO:0046456 [8]: icosanoid biosynthesis	1	1	116	21	12141	-3	0	1.66	0.84	TEBP
256	GO:0046785 [8]: microtubule polymerization	1	1	116	21	12141	-3	0	1.66	0.84	TUBE1
257	GO:0006221 [7]: pyrimidine nucleotide biosynthesis	1	1	116	21	12141	-3	0	1.66	0.84	NME7
258	GO:0007127 [9]: meiosis I	1	1	116	21	12141	-3	0	1.66	0.84	RAD52
259	GO:0007128 [10]: meiotic prophase I	1	1	116	21	12141	-3	0	1.66	0.84	RAD52
260	GO:0044257 [7]: cellular protein catabolism	5	5	112	579	11583	-3.02	0	0.42	0.26	BF CTSL2 MALT1 PRSS12 ST14
261	GO:0006508 [8]: proteolysis and peptidolysis	5	5	112	579	11583	-3.02	0	0.42	0.26	BF CTSL2 MALT1 PRSS12 ST14
262	GO:0008610 [6]: lipid biosynthesis	3	3	114	198	11964	-3.02	0	1.2	0.59	HSD17B8 TEBP UGCG
263	GO:0007155 [4]: cell adhesion	5	5	112	577	11585	-3.02	0	0.42	0.26	CELSR1 CELSR2 EVA1 ICAM1 ITGB5
264	GO:0015031 [5]: protein transport	5	5	112	472	11690	-3.02	0	0.74	0.4	DUSP16 NUP50 RAP1B SSR1 SYTL2
265	GO:0045184 [5]: establishment of protein localization	5	5	112	474	11688	-3.03	0	0.73	0.4	DUSP16 NUP50 RAP1B SSR1 SYTL2
266	GO:0006953 [5]: acute-phase response	1	1	116	22	12140	-3.04	0	1.62	0.81	SERPINA3
267	GO:0008104 [4]: protein localization	5	5	112	487	11675	-3.04	0	0.68	0.38	DUSP16 NUP50 RAP1B SSR1 SYTL2
268	GO:0006259 [5]: DNA metabolism	5	5	112	533	11629	-3.04	0	0.53	0.32	NFIB POLD4 RAD52 RFC4 UBE2B
269	GO:0007267 [4]: cell-cell signaling	5	5	112	533	11629	-3.04	0	0.53	0.32	BMP2 GLUL NQO1 SLC6A8 SRD5A1
270	GO:0006913 [6]: nucleocytoplasmic transport	2	2	115	100	12062	-3.05	0	1.37	0.67	DUSP16 HNRPA1
271	GO:0043119 [4]: positive regulation of physiological process	4	4	113	333	11829	-3.06	0	0.91	0.46	CUL1 CUL4A PRKCA SSR1
272	GO:0043066 [7]: negative regulation of apoptosis	2	2	115	101	12061	-3.06	0	1.36	0.66	BCL2L1 MALT1
273	GO:0043069 [6]: negative regulation of programmed cell death	2	2	115	102	12060	-3.07	0	1.34	0.66	BCL2L1 MALT1
274	GO:0007389 [3]: pattern specification	1	1	116	23	12139	-3.07	0	1.58	0.78	MID1
275	GO:0043207 [5]: response to external biotic stimulus	4	4	113	498	11664	-3.08	0	0.34	0.21	BF RIPK2 SERPINA3 SLC13A4
276	GO:0030154 [3]: cell differentiation	3	3	114	211	11951	-3.08	0	1.1	0.55	CSRP2 GADD45B IFRD1
277	GO:0006457 [7]: protein folding	3	3	114	214	11948	-3.09	0	1.07	0.53	ADCY9 CRYAB TEBP
278	GO:0000004 [2]: biological_process unknown	4	4	113	351	11811	-3.09	0	0.82	0.42	C10orf116 C16orf5 CTDSP2 GREB1
279	GO:0009190 [7]: cyclic nucleotide biosynthesis	1	1	116	24	12138	-3.1	0	1.55	0.75	ADCY9
280	GO:0007249 [7]: I-kappaB kinase/NF-kappaB cascade	2	2	115	107	12055	-3.12	0	1.28	0.63	MALT1 RIPK2
281	GO:0009613 [5]: response to pest, pathogen or parasite	4	4	113	467	11695	-3.12	0	0.41	0.26	BF RIPK2 SERPINA3 SLC13A4
282	GO:0009888 [5]: histogenesis	2	2	115	108	12054	-3.13	0	1.27	0.63	KRT16 UGCG
283	GO:0042446 [6]: hormone biosynthesis	1	1	116	25	12137	-3.13	0	1.51	0.74	HSD17B8
284	GO:0042493 [7]: response to drug	1	1	116	25	12137	-3.13	0	1.51	0.74	BCAR3
285	GO:0009628 [5]: response to abiotic stimulus	4	4	113	377	11785	-3.13	0	0.71	0.39	BCAR3 NQO1 SCARA3 WFS1
286	GO:0006406 [8]: mRNA-nucleus export	1	1	116	26	12136	-3.16	0	1.48	0.72	HNRPA1
287	GO:0009116 [6]: nucleoside metabolism	1	1	116	26	12136	-3.16	0	1.48	0.72	ATPIF1
288	GO:0007399 [5]: neurogenesis	3	3	114	400	11762	-3.18	0	0.3	0.19	CELSR1 PARD6B WFS1
289	GO:0051028 [7]: mRNA transport	1	1	116	27	12135	-3.19	0	1.45	0.71	HNRPA1
290	GO:0007265 [7]: Ras protein signal transduction	1	1	116	27	12135	-3.19	0	1.45	0.71	SOS1
291	GO:0044262 [6]: cellular carbohydrate metabolism	1	1	116	257	11905	-3.2	0	0.09	0.05	OXCT1
292	GO:0007268 [6]: synaptic transmission	3	3	114	246	11916	-3.2	0	0.86	0.44	GLUL NQO1 SLC6A8
293	GO:0008624 [9]: induction of apoptosis by extracellular signals	1	1	116	28	12134	-3.2	0	1.42	0.69	PRKCA
294	GO:0006732 [6]: coenzyme metabolism	2	2	115	118	12044	-3.21	0	1.15	0.57	COASY OXCT1
295	GO:0019226 [5]: transmission of nerve impulse	3	3	114	253	11909	-3.21	0	0.82	0.42	GLUL NQO1 SLC6A8
296	GO:0016049 [4]: cell growth	2	2	115	121	12041	-3.23	0	1.12	0.55	CSRP2 RRAGC
297	GO:0008361 [5]: regulation of cell size	2	2	115	121	12041	-3.23	0	1.12	0.55	CSRP2 RRAGC
298	GO:0006470 [8]: protein amino acid dephosphorylation	2	2	115	122	12040	-3.23	0	1.1	0.55	DUSP16 PPM1F
299	GO:0019058 [3]: viral infectious cycle	1	1	116	29	12133	-3.23	0	1.39	0.68	CTBP2
300	GO:0045761 [4]: regulation of adenylate cyclase activity	1	1	116	29	12133	-3.23	0	1.39	0.68	CAP2
301	GO:0006220 [7]: pyrimidine nucleotide metabolism	1	1	116	29	12133	-3.23	0	1.39	0.68	NME7
302	GO:0006446 [8]: regulation of translational initiation	1	1	116	29	12133	-3.23	0	1.39	0.68	EIF4B
303	GO:0009069 [7]: serine family amino acid metabolism	1	1	116	29	12133	-3.23	0	1.39	0.68	CTBP2
304	GO:0016311 [7]: dephosphorylation	2	2	115	128	12034	-3.27	0	1.04	0.53	DUSP16 PPM1F
305	GO:0008202 [6]: steroid metabolism	2	2	115	127	12035	-3.27	0	1.05	0.53	FDX1 HSD17B8
306	GO:0043086 [4]: negative regulation of enzyme activity	1	1	116	31	12131	-3.27	0	1.33	0.65	PKIB
307	GO:0006605 [7]: protein targeting	2	2	115	129	12033	-3.27	0	1.03	0.52	DUSP16 SSR1
308	GO:0016567 [9]: protein ubiquitination	3	3	114	302	11860	-3.28	0	0.58	0.33	CBL FLJ31951 MID1
309	GO:0009165 [6]: nucleotide biosynthesis	2	2	115	131	12031	-3.29	0	1.01	0.52	ADCY9 NME7
310	GO:0006936 [3]: muscle contraction	2	2	115	135	12027	-3.3	0	0.98	0.49	CRYAB SLC6A8
311	GO:0051276 [6]: chromosome organization and biogenesis	1	1	116	236	11926	-3.31	0	0.11	0.06	TEBP
312	GO:0000075 [7]: cell cycle checkpoint	1	1	116	33	12129	-3.32	0	1.28	0.63	CCNG2
313	GO:0006405 [7]: RNA-nucleus export	1	1	116	33	12129	-3.32	0	1.28	0.63	HNRPA1
314	GO:0009187 [7]: cyclic nucleotide metabolism	1	1	116	33	12129	-3.32	0	1.28	0.63	ADCY9
315	GO:0050657 [6]: nucleic acid transport	1	1	116	34	12128	-3.34	0	1.26	0.63	HNRPA1
316	GO:0050658 [6]: RNA transport	1	1	116	34	12128	-3.34	0	1.26	0.63	HNRPA1
317	GO:0051236 [5]: establishment of RNA localization	1	1	116	34	12128	-3.34	0	1.26	0.63	HNRPA1
318	GO:0006403 [4]: RNA localization	1	1	116	34	12128	-3.34	0	1.26	0.63	HNRPA1
319	GO:0006690 [7]: icosanoid metabolism	1	1	116	34	12128	-3.34	0	1.26	0.63	TEBP
320	GO:0007409 [6]: axonogenesis	1	1	116	34	12128	-3.34	0	1.26	0.63	PARD6B
321	GO:0051186 [5]: cofactor metabolism	2	2	115	142	12020	-3.34	0	0.92	0.46	COASY OXCT1
322	GO:0006631 [6]: fatty acid metabolism	2	2	115	141	12021	-3.34	0	0.93	0.46	ACADSB TEBP
323	GO:0007517 [5]: muscle development	2	2	115	145	12017	-3.35	0	0.89	0.45	CSRP2 IFRD1
324	GO:0006357 [8]: regulation of transcription from Pol II promoter	1	1	116	230	11932	-3.35	0	0.11	0.06	NR2F2
325	GO:0007001 [7]: chromosome organization and biogenesis (sensu Eukaryota)	1	1	116	230	11932	-3.35	0	0.11	0.06	TEBP
326	GO:0009611 [5]: response to wounding	2	2	115	284	11878	-3.35	0	0.27	0.17	RIPK2 SERPINA3
327	GO:0009314 [6]: response to radiation	1	1	116	36	12126	-3.38	0	1.21	0.59	SCARA3
328	GO:0016032 [2]: viral life cycle	1	1	116	38	12124	-3.41	0	1.16	0.57	CTBP2
329	GO:0051258 [7]: protein polymerization	1	1	116	38	12124	-3.41	0	1.16	0.57	TUBE1
330	GO:0000041 [8]: transition metal ion transport	1	1	116	38	12124	-3.41	0	1.16	0.57	SLC30A1
331	GO:0006956 [6]: complement activation	1	1	116	38	12124	-3.41	0	1.16	0.57	BF
332	GO:0007548 [3]: sex differentiation	1	1	116	38	12124	-3.41	0	1.16	0.57	SRD5A1
333	GO:0000280 [7]: nuclear division	2	2	115	164	11998	-3.41	0	0.75	0.4	CCNG2 RAD52
334	GO:0009966 [4]: regulation of signal transduction	2	2	115	168	11994	-3.43	0	0.73	0.4	MALT1 RIPK2
335	GO:0007588 [4]: excretion	1	1	116	40	12122	-3.44	0	1.12	0.55	SCNN1A
336	GO:0050879 [4]: organismal movement	2	2	115	178	11984	-3.44	0	0.67	0.38	CRYAB WFS1
337	GO:0050881 [5]: musculoskeletal movement	2	2	115	178	11984	-3.44	0	0.67	0.38	CRYAB WFS1
338	GO:0050885 [6]: regulation of balance	2	2	115	178	11984	-3.44	0	0.67	0.38	CRYAB WFS1
339	GO:0050953 [6]: sensory perception of light	2	2	115	178	11984	-3.44	0	0.67	0.38	CRYAB WFS1
340	GO:0050957 [6]: equilibrioception	2	2	115	178	11984	-3.44	0	0.67	0.38	CRYAB WFS1
341	GO:0007601 [7]: visual perception	2	2	115	178	11984	-3.44	0	0.67	0.38	CRYAB WFS1
342	GO:0006281 [6]: DNA repair	2	2	115	180	11982	-3.45	0	0.65	0.38	RAD52 UBE2B
343	GO:0009117 [6]: nucleotide metabolism	2	2	115	183	11979	-3.45	0	0.64	0.36	ADCY9 NME7
344	GO:0042221 [6]: response to chemical substance	2	2	115	228	11934	-3.46	0	0.43	0.26	BCAR3 NQO1
345	GO:0015931 [5]: nucleobase, nucleoside, nucleotide and nucleic acid transport	1	1	116	41	12121	-3.46	0	1.1	0.55	HNRPA1
346	GO:0006665 [7]: sphingolipid metabolism	1	1	116	41	12121	-3.46	0	1.1	0.55	UGCG
347	GO:0006836 [5]: neurotransmitter transport	1	1	116	41	12121	-3.46	0	1.1	0.55	SLC6A8
348	GO:0009719 [4]: response to endogenous stimulus	2	2	115	212	11950	-3.46	0	0.5	0.3	RAD52 UBE2B
349	GO:0006954 [5]: inflammatory response	2	2	115	194	11968	-3.46	0	0.58	0.33	RIPK2 SERPINA3
350	GO:0006974 [5]: response to DNA damage stimulus	2	2	115	199	11963	-3.47	0	0.56	0.32	RAD52 UBE2B
351	GO:0006766 [5]: vitamin metabolism	1	1	116	43	12119	-3.49	0	1.07	0.53	FDX1
352	GO:0006805 [5]: xenobiotic metabolism	1	1	116	44	12118	-3.5	0	1.05	0.53	NQO1
353	GO:0007126 [8]: meiosis	1	1	116	44	12118	-3.5	0	1.05	0.53	RAD52
354	GO:0006461 [7]: protein complex assembly	1	1	116	195	11967	-3.51	0	0.16	0.09	SLC7A8
355	GO:0042445 [5]: hormone metabolism	1	1	116	46	12116	-3.52	0	1.01	0.52	HSD17B8
356	GO:0006979 [5]: response to oxidative stress	1	1	116	46	12116	-3.52	0	1.01	0.52	SCARA3
357	GO:0007229 [6]: integrin-mediated signaling pathway	1	1	116	46	12116	-3.52	0	1.01	0.52	ITGB5
358	GO:0008632 [7]: apoptotic program	1	1	116	46	12116	-3.52	0	1.01	0.52	BCL2L1
359	GO:0009410 [7]: response to xenobiotic stimulus	1	1	116	47	12115	-3.54	0	1	0.51	NQO1
360	GO:0006928 [4]: cell motility	1	1	116	181	11981	-3.58	0	0.19	0.11	PARD6B
361	GO:0006633 [7]: fatty acid biosynthesis	1	1	116	52	12110	-3.58	0	0.92	0.46	TEBP
362	GO:0009063 [7]: amino acid catabolism	1	1	116	52	12110	-3.58	0	0.92	0.46	GLUD1
363	GO:0019932 [6]: second-messenger-mediated signaling	1	1	116	178	11984	-3.59	0	0.2	0.12	CAP2
364	GO:0006413 [8]: translational initiation	1	1	116	53	12109	-3.59	0	0.91	0.45	EIF4B
365	GO:0007586 [4]: digestion	1	1	116	54	12108	-3.6	0	0.89	0.45	ATP8B1
366	GO:0009310 [6]: amine catabolism	1	1	116	55	12107	-3.61	0	0.88	0.44	GLUD1
367	GO:0007188 [8]: G-protein signaling, coupled to cAMP nucleotide second messenger	1	1	116	56	12106	-3.62	0	0.86	0.44	CAP2
368	GO:0019933 [8]: cAMP-mediated signaling	1	1	116	57	12105	-3.62	0	0.85	0.44	CAP2
369	GO:0016477 [5]: cell migration	1	1	116	59	12103	-3.64	0	0.83	0.42	PARD6B
370	GO:0016053 [6]: organic acid biosynthesis	1	1	116	61	12101	-3.65	0	0.8	0.41	TEBP
371	GO:0046394 [7]: carboxylic acid biosynthesis	1	1	116	61	12101	-3.65	0	0.8	0.41	TEBP
372	GO:0006694 [7]: steroid biosynthesis	1	1	116	61	12101	-3.65	0	0.8	0.41	HSD17B8
373	GO:0043037 [7]: translation	1	1	116	162	12000	-3.66	0	0.23	0.14	EIF4B
374	GO:0006959 [5]: humoral immune response	1	1	116	162	12000	-3.66	0	0.23	0.14	BF
375	GO:0009145 [8]: purine nucleoside triphosphate biosynthesis	1	1	116	62	12100	-3.66	0	0.79	0.41	NME7
376	GO:0009201 [8]: ribonucleoside triphosphate biosynthesis	1	1	116	62	12100	-3.66	0	0.79	0.41	NME7
377	GO:0009206 [9]: purine ribonucleoside triphosphate biosynthesis	1	1	116	62	12100	-3.66	0	0.79	0.41	NME7
378	GO:0006752 [7]: group transfer coenzyme metabolism	1	1	116	63	12099	-3.67	0	0.78	0.41	COASY
379	GO:0009142 [7]: nucleoside triphosphate biosynthesis	1	1	116	63	12099	-3.67	0	0.78	0.41	NME7
380	GO:0006813 [8]: potassium ion transport	1	1	116	156	12006	-3.68	0	0.25	0.15	KCTD3
381	GO:0009892 [5]: negative regulation of metabolism	1	1	116	155	12007	-3.68	0	0.25	0.15	ATPIF1
382	GO:0007160 [5]: cell-matrix adhesion	1	1	116	66	12096	-3.68	0	0.75	0.4	ITGB5
383	GO:0009144 [8]: purine nucleoside triphosphate metabolism	1	1	116	66	12096	-3.68	0	0.75	0.4	NME7
384	GO:0009199 [8]: ribonucleoside triphosphate metabolism	1	1	116	66	12096	-3.68	0	0.75	0.4	NME7
385	GO:0009205 [9]: purine ribonucleoside triphosphate metabolism	1	1	116	66	12096	-3.68	0	0.75	0.4	NME7
386	GO:0046467 [7]: membrane lipid biosynthesis	1	1	116	65	12097	-3.68	0	0.76	0.4	UGCG
387	GO:0006800 [5]: oxygen and reactive oxygen species metabolism	1	1	116	65	12097	-3.68	0	0.76	0.4	SCARA3
388	GO:0006310 [6]: DNA recombination	1	1	116	67	12095	-3.69	0	0.74	0.4	RAD52
389	GO:0006445 [7]: regulation of translation	1	1	116	67	12095	-3.69	0	0.74	0.4	EIF4B
390	GO:0007028 [5]: cytoplasm organization and biogenesis	1	1	116	67	12095	-3.69	0	0.74	0.4	PARD6B
391	GO:0007167 [6]: enzyme linked receptor protein signaling pathway	1	1	116	150	12012	-3.7	0	0.27	0.17	ERBB3
392	GO:0030003 [6]: cation homeostasis	1	1	116	69	12093	-3.7	0	0.71	0.4	SLC9A6
393	GO:0009141 [7]: nucleoside triphosphate metabolism	1	1	116	69	12093	-3.7	0	0.71	0.4	NME7
394	GO:0006261 [7]: DNA-dependent DNA replication	1	1	116	74	12088	-3.72	0	0.67	0.38	RFC4
395	GO:0050801 [4]: ion homeostasis	1	1	116	75	12087	-3.72	0	0.66	0.38	SLC9A6
396	GO:0006873 [5]: cell ion homeostasis	1	1	116	75	12087	-3.72	0	0.66	0.38	SLC9A6
397	GO:0009152 [8]: purine ribonucleotide biosynthesis	1	1	116	75	12087	-3.72	0	0.66	0.38	NME7
398	GO:0045045 [5]: secretory pathway	1	1	116	139	12023	-3.72	0	0.3	0.19	SSR1
399	GO:0015980 [6]: energy derivation by oxidation of organic compounds	1	1	116	137	12025	-3.73	0	0.31	0.19	OXCT1
400	GO:0006164 [7]: purine nucleotide biosynthesis	1	1	116	79	12083	-3.74	0	0.62	0.36	NME7
401	GO:0045934 [6]: negative regulation of nucleobase, nucleoside, nucleotide and nucleic acid metabolism	1	1	116	131	12031	-3.74	0	0.33	0.21	ATPIF1
402	GO:0009150 [8]: purine ribonucleotide metabolism	1	1	116	78	12084	-3.74	0	0.63	0.36	NME7
403	GO:0006163 [7]: purine nucleotide metabolism	1	1	116	82	12080	-3.74	0	0.6	0.34	NME7
404	GO:0000087 [7]: M phase of mitotic cell cycle	1	1	116	130	12032	-3.74	0	0.33	0.21	CCNG2
405	GO:0007067 [8]: mitosis	1	1	116	128	12034	-3.74	0	0.34	0.21	CCNG2
406	GO:0009260 [7]: ribonucleotide biosynthesis	1	1	116	81	12081	-3.74	0	0.61	0.35	NME7
407	GO:0030705 [6]: cytoskeleton-dependent intracellular transport	1	1	116	85	12077	-3.74	0	0.58	0.33	TUBE1
408	GO:0007018 [7]: microtubule-based movement	1	1	116	85	12077	-3.74	0	0.58	0.33	TUBE1
409	GO:0009259 [7]: ribonucleotide metabolism	1	1	116	85	12077	-3.74	0	0.58	0.33	NME7
410	GO:0009582 [6]: detection of abiotic stimulus	1	1	116	124	12038	-3.75	0	0.36	0.22	WFS1
411	GO:0001501 [5]: skeletal development	1	1	116	120	12042	-3.76	0	0.37	0.23	BMP2
412	GO:0006643 [6]: membrane lipid metabolism	1	1	116	120	12042	-3.76	0	0.37	0.23	UGCG
413	GO:0009108 [7]: coenzyme biosynthesis	1	1	116	89	12073	-3.76	0	0.55	0.32	COASY
414	GO:0019725 [4]: cell homeostasis	1	1	116	87	12075	-3.76	0	0.56	0.32	SLC9A6
415	GO:0008284 [6]: positive regulation of cell proliferation	1	1	116	118	12044	-3.77	0	0.38	0.23	SSR1
416	GO:0050954 [6]: sensory perception of mechanical stimulus	1	1	116	91	12071	-3.77	0	0.53	0.32	WFS1
417	GO:0007605 [7]: perception of sound	1	1	116	91	12071	-3.77	0	0.53	0.32	WFS1
418	GO:0015674 [7]: di-, tri-valent inorganic cation transport	1	1	116	105	12057	-3.77	0	0.45	0.27	SLC30A1
419	GO:0008015 [4]: circulation	1	1	116	105	12057	-3.77	0	0.45	0.27	HOXB2
420	GO:0042592 [3]: homeostasis	1	1	116	101	12061	-3.77	0	0.47	0.28	SLC9A6
421	GO:0006417 [6]: regulation of protein biosynthesis	1	1	116	106	12056	-3.77	0	0.44	0.27	EIF4B
422	GO:0050982 [7]: detection of mechanical stimulus	1	1	116	92	12070	-3.77	0	0.53	0.32	WFS1
423	GO:0006092 [7]: main pathways of carbohydrate metabolism	1	1	116	92	12070	-3.77	0	0.53	0.32	OXCT1
424	GO:0007187 [7]: G-protein signaling, coupled to cyclic nucleotide second messenger	1	1	116	92	12070	-3.77	0	0.53	0.32	CAP2
425	GO:0019935 [7]: cyclic-nucleotide-mediated signaling	1	1	116	98	12064	-3.77	0	0.49	0.29	CAP2
426	GO:0009889 [5]: regulation of biosynthesis	1	1	116	113	12049	-3.77	0	0.41	0.25	EIF4B
427	GO:0007169 [7]: transmembrane receptor protein tyrosine kinase signaling pathway	1	1	116	102	12060	-3.77	0	0.46	0.28	ERBB3
428	GO:0051188 [6]: cofactor biosynthesis	1	1	116	103	12059	-3.77	0	0.46	0.27	COASY
