# Supplementary material for: Latent Factor Analysis to Discover Pathway-Associated Putative Segmental Aneuploidies in Human Cancers
Source: PLoS Comput Biol. 2010 Sep 2;6(9):e1000920. doi: 10.1371/journal.pcbi.1000920 (PMC2932681; doi:10.1371/journal.pcbi.1000920)
Supplement: Table S3 — Full gather analysis of gene ontology for each factor. (0.43 MB ZIP) [file pcbi.1000920.s008.zip › Factor_Gather_GO/factor7_GO.txt]

#	Annotation	Total Genes With Ann	Your Genes (With Ann)	Your Genes (No Ann)	Genome (With Ann)	Genome (No Ann)	ln(Bayes factor)	neg ln(p value)	FE: neg ln(p value)	FE: neg ln(FDR)	Genes
1	GO:0045859 [4]: regulation of protein kinase activity	3	3	31	93	12152	2.58	5.96	6.06	1.39	GADD45B PAK2 PIK3CB
2	GO:0050875 [3]: cellular physiological process	32	32	2	9063	3182	2.44	5.8	5.81	1.39	ATP2C1 ATP6V1A B4GALT4 BTG3 COX17 CYLD FHL1 FLJ38663 FOXJ2 FXR1 GADD45B GSK3B H1FX KIAA0669 KPNA1 MCFP MFSD1 NCK1 PAK2 PDIR PFDN1 PIK3CB PSMB9 RAB7 RABL3 RFC4 SERP1 SLC13A4 ST6GALNAC2 STAG1 ZNF9 eIF2A
3	GO:0030838 [7]: positive regulation of actin filament polymerization	1	1	33	1	12244	1.65	4.95	5.2	1.39	NCK1
4	GO:0045860 [5]: positive regulation of protein kinase activity	2	2	32	42	12203	1.51	4.78	5.03	1.39	GADD45B PIK3CB
5	GO:0007049 [5]: cell cycle	6	6	28	707	11538	1.1	4.41	4.38	1.39	BTG3 CYLD PFDN1 PIK3CB RFC4 STAG1
6	GO:0000185 [6]: activation of MAPKKK	1	1	33	3	12242	0.96	4.25	4.51	1.39	GADD45B
7	GO:0050790 [3]: regulation of enzyme activity	3	3	31	179	12066	0.86	4.16	4.29	1.39	GADD45B PAK2 PIK3CB
8	GO:0006271 [8]: DNA strand elongation	1	1	33	4	12241	0.74	4.06	4.29	1.39	RFC4
9	GO:0015992 [6]: proton transport	2	2	32	70	12175	0.6	3.91	4.08	1.39	ATP2C1 ATP6V1A
10	GO:0006818 [5]: hydrogen transport	2	2	32	71	12174	0.57	3.91	4.06	1.39	ATP2C1 ATP6V1A
11	GO:0042255 [7]: ribosome assembly	1	1	33	5	12240	0.56	3.87	4.1	1.39	eIF2A
12	GO:0008283 [4]: cell proliferation	7	7	27	1051	11194	0.55	3.87	3.74	1.39	BTG3 CYLD NCK1 PFDN1 PIK3CB RFC4 STAG1
13	GO:0044267 [6]: cellular protein metabolism	13	13	21	2774	9471	0.49	3.82	3.51	1.39	COX17 CYLD FLJ38663 GSK3B H1FX NCK1 PAK2 PDIR PFDN1 PSMB9 SERP1 ST6GALNAC2 eIF2A
14	GO:0019538 [5]: protein metabolism	13	13	21	2795	9450	0.44	3.77	3.45	1.39	COX17 CYLD FLJ38663 GSK3B H1FX NCK1 PAK2 PDIR PFDN1 PSMB9 SERP1 ST6GALNAC2 eIF2A
15	GO:0006457 [7]: protein folding	3	3	31	214	12031	0.43	3.77	3.83	1.39	COX17 PDIR PFDN1
16	GO:0007009 [6]: plasma membrane organization and biogenesis	1	1	33	6	12239	0.42	3.77	3.95	1.39	SERP1
17	GO:0007172 [8]: signal complex formation	1	1	33	6	12239	0.42	3.77	3.95	1.39	NCK1
18	GO:0007568 [3]: aging	1	1	33	6	12239	0.42	3.77	3.95	1.39	GPR175
19	GO:0043170 [4]: macromolecule metabolism	14	14	20	3132	9113	0.39	3.7	3.38	1.39	B4GALT4 COX17 CYLD FLJ38663 GSK3B H1FX NCK1 PAK2 PDIR PFDN1 PSMB9 SERP1 ST6GALNAC2 eIF2A
20	GO:0000165 [7]: MAPKKK cascade	2	2	32	79	12166	0.39	3.7	3.86	1.39	GADD45B PIK3CB
21	GO:0000018 [7]: regulation of DNA recombination	1	1	33	7	12238	0.28	3.6	3.82	1.39	KPNA1
22	GO:0006415 [8]: translational termination	1	1	33	7	12238	0.28	3.6	3.82	1.39	FLJ38663
23	GO:0043085 [4]: positive regulation of enzyme activity	2	2	32	84	12161	0.28	3.6	3.75	1.39	GADD45B PIK3CB
24	GO:0030833 [7]: regulation of actin filament polymerization	1	1	33	8	12237	0.17	3.5	3.7	1.39	NCK1
25	GO:0042102 [8]: positive regulation of T-cell proliferation	1	1	33	8	12237	0.17	3.5	3.7	1.39	NCK1
26	GO:0007582 [2]: physiological process	33	33	1	10429	1816	0.12	3.45	3.52	1.39	ATP2C1 ATP6V1A B4GALT4 BTG3 COX17 CYLD FHL1 FLJ38663 FOXJ2 FXR1 GADD45B GPR175 GSK3B H1FX KIAA0669 KPNA1 MCFP MFSD1 NCK1 PAK2 PDIR PFDN1 PIK3CB PSMB9 RAB7 RABL3 RFC4 SERP1 SLC13A4 ST6GALNAC2 STAG1 ZNF9 eIF2A
27	GO:0006825 [9]: copper ion transport	1	1	33	9	12236	0.06	3.4	3.6	1.39	COX17
28	GO:0007243 [6]: protein kinase cascade	3	3	31	249	11996	0.05	3.4	3.44	1.39	ATP2C1 GADD45B PIK3CB
29	GO:0044260 [5]: cellular macromolecule metabolism	13	13	21	2973	9272	0.04	0	3	1.35	COX17 CYLD FLJ38663 GSK3B H1FX NCK1 PAK2 PDIR PFDN1 PSMB9 SERP1 ST6GALNAC2 eIF2A
30	GO:0050671 [7]: positive regulation of lymphocyte proliferation	1	1	33	10	12235	-0.03	0	3.5	1.39	NCK1
31	GO:0006607 [8]: NLS-bearing substrate-nucleus import	1	1	33	10	12235	-0.03	0	3.5	1.39	KPNA1
32	GO:0008272 [8]: sulfate transport	1	1	33	10	12235	-0.03	0	3.5	1.39	SLC13A4
33	GO:0006812 [6]: cation transport	4	4	30	466	11779	-0.06	0	3.23	1.39	ATP2C1 ATP6V1A COX17 SLC13A4
34	GO:0015674 [7]: di-, tri-valent inorganic cation transport	2	2	32	104	12141	-0.09	0	3.36	1.39	ATP2C1 COX17
35	GO:0006486 [8]: protein amino acid glycosylation	2	2	32	108	12137	-0.15	0	3.3	1.39	SERP1 ST6GALNAC2
36	GO:0042129 [7]: regulation of T-cell proliferation	1	1	33	12	12233	-0.19	0	3.34	1.39	NCK1
37	GO:0007242 [5]: intracellular signaling cascade	6	6	28	985	11260	-0.2	0	2.95	1.35	ATP2C1 GADD45B NCK1 PIK3CB RAB7 RABL3
38	GO:0019941 [9]: modification-dependent protein catabolism	2	2	32	112	12133	-0.22	0	3.23	1.39	CYLD PSMB9
39	GO:0006511 [10]: ubiquitin-dependent protein catabolism	2	2	32	112	12133	-0.22	0	3.23	1.39	CYLD PSMB9
40	GO:0009101 [7]: glycoprotein biosynthesis	2	2	32	114	12131	-0.24	0	3.2	1.39	SERP1 ST6GALNAC2
41	GO:0042098 [6]: T-cell proliferation	1	1	33	13	12232	-0.27	0	3.27	1.39	NCK1
42	GO:0050870 [8]: positive regulation of T-cell activation	1	1	33	13	12232	-0.27	0	3.27	1.39	NCK1
43	GO:0015672 [7]: monovalent inorganic cation transport	3	3	31	288	11957	-0.27	0	3.08	1.39	ATP2C1 ATP6V1A SLC13A4
44	GO:0006469 [5]: negative regulation of protein kinase activity	1	1	33	14	12231	-0.33	0	3.2	1.39	PAK2
45	GO:0008064 [6]: regulation of actin polymerization and/or depolymerization	1	1	33	14	12231	-0.33	0	3.2	1.39	NCK1
46	GO:0044238 [4]: primary metabolism	22	22	12	6264	5981	-0.33	0	2.54	1.25	ATP6V1A B4GALT4 COX17 CYLD FLJ38663 FOXJ2 GPR175 GSK3B H1FX KIAA0669 KPNA1 NCK1 PAK2 PDIR PFDN1 PSMB9 RABL3 RFC4 SERP1 ST6GALNAC2 ZNF9 eIF2A
47	GO:0050789 [2]: regulation of biological process	12	12	22	2855	9390	-0.36	0	2.55	1.25	ATP2C1 BTG3 FOXJ2 GADD45B KIAA0669 KPNA1 NCK1 PAK2 PIK3CB RABL3 ZNF9 eIF2A
48	GO:0030041 [7]: actin filament polymerization	1	1	33	15	12230	-0.39	0	3.14	1.39	NCK1
49	GO:0050670 [6]: regulation of lymphocyte proliferation	1	1	33	15	12230	-0.39	0	3.14	1.39	NCK1
50	GO:0051251 [7]: positive regulation of lymphocyte activation	1	1	33	15	12230	-0.39	0	3.14	1.39	NCK1
51	GO:0006412 [6]: protein biosynthesis	4	4	30	527	11718	-0.4	0	2.85	1.33	FLJ38663 SERP1 ST6GALNAC2 eIF2A
52	GO:0030832 [9]: regulation of actin filament length	1	1	33	16	12229	-0.45	0	3.08	1.39	NCK1
53	GO:0050867 [6]: positive regulation of cell activation	1	1	33	16	12229	-0.45	0	3.08	1.39	NCK1
54	GO:0009100 [7]: glycoprotein metabolism	2	2	32	131	12114	-0.48	0	2.95	1.35	SERP1 ST6GALNAC2
55	GO:0000160 [5]: two-component signal transduction system (phosphorelay)	1	1	33	17	12228	-0.5	0	3.02	1.35	RABL3
56	GO:0016043 [4]: cell organization and biogenesis	5	5	29	820	11425	-0.56	0	2.59	1.25	FHL1 H1FX NCK1 SERP1 eIF2A
57	GO:0006091 [5]: generation of precursor metabolites and energy	4	4	30	565	11680	-0.58	0	2.65	1.27	ATP6V1A COX17 GSK3B PDIR
58	GO:0051128 [5]: regulation of cell organization and biogenesis	1	1	33	19	12226	-0.61	0	2.92	1.35	NCK1
59	GO:0007059 [7]: chromosome segregation	1	1	33	19	12226	-0.61	0	2.92	1.35	STAG1
60	GO:0030001 [7]: metal ion transport	3	3	31	341	11904	-0.64	0	2.68	1.27	ATP2C1 COX17 SLC13A4
61	GO:0050863 [7]: regulation of T-cell activation	1	1	33	20	12225	-0.65	0	2.87	1.33	NCK1
62	GO:0009059 [5]: macromolecule biosynthesis	4	4	30	589	11656	-0.68	0	2.53	1.25	FLJ38663 SERP1 ST6GALNAC2 eIF2A
63	GO:0016044 [5]: membrane organization and biogenesis	1	1	33	21	12224	-0.7	0	2.83	1.33	SERP1
64	GO:0046651 [5]: lymphocyte proliferation	1	1	33	21	12224	-0.7	0	2.83	1.33	NCK1
65	GO:0008152 [3]: metabolism	23	23	11	6942	5303	-0.77	0	2.02	1.01	ATP2C1 ATP6V1A B4GALT4 COX17 CYLD FLJ38663 FOXJ2 GPR175 GSK3B H1FX KIAA0669 KPNA1 NCK1 PAK2 PDIR PFDN1 PSMB9 RABL3 RFC4 SERP1 ST6GALNAC2 ZNF9 eIF2A
66	GO:0008154 [6]: actin polymerization and/or depolymerization	1	1	33	24	12221	-0.82	0	2.7	1.27	NCK1
67	GO:0005977 [8]: glycogen metabolism	1	1	33	25	12220	-0.85	0	2.66	1.27	GSK3B
68	GO:0006874 [8]: calcium ion homeostasis	1	1	33	25	12220	-0.85	0	2.66	1.27	ATP2C1
69	GO:0050874 [3]: organismal physiological process	2	2	32	1842	10403	-0.88	0	0.03	0.03	NCK1 PSMB9
70	GO:0051052 [6]: regulation of DNA metabolism	1	1	33	26	12219	-0.89	0	2.63	1.27	KPNA1
71	GO:0051247 [6]: positive regulation of protein metabolism	1	1	33	26	12219	-0.89	0	2.63	1.27	NCK1
72	GO:0000187 [6]: activation of MAPK	1	1	33	26	12219	-0.89	0	2.63	1.27	PIK3CB
73	GO:0006073 [7]: glucan metabolism	1	1	33	26	12219	-0.89	0	2.63	1.27	GSK3B
74	GO:0000074 [6]: regulation of cell cycle	3	3	31	395	11850	-0.94	0	2.34	1.16	BTG3 CYLD PIK3CB
75	GO:0044249 [5]: cellular biosynthesis	5	5	29	939	11306	-0.94	0	2.15	1.07	ATP6V1A FLJ38663 SERP1 ST6GALNAC2 eIF2A
76	GO:0051249 [6]: regulation of lymphocyte activation	1	1	33	28	12217	-0.95	0	2.56	1.25	NCK1
77	GO:0000067 [6]: DNA replication and chromosome cycle	2	2	32	183	12062	-1	0	2.38	1.16	RFC4 STAG1
78	GO:0043086 [4]: negative regulation of enzyme activity	1	1	33	31	12214	-1.04	0	2.46	1.21	PAK2
79	GO:0050865 [5]: regulation of cell activation	1	1	33	31	12214	-1.04	0	2.46	1.21	NCK1
80	GO:0009058 [4]: biosynthesis	5	5	29	984	11261	-1.06	0	2.01	1.01	ATP6V1A FLJ38663 SERP1 ST6GALNAC2 eIF2A
81	GO:0006112 [7]: energy reserve metabolism	1	1	33	32	12213	-1.06	0	2.44	1.19	GSK3B
82	GO:0006811 [5]: ion transport	4	4	30	700	11545	-1.08	0	2.06	1.03	ATP2C1 ATP6V1A COX17 SLC13A4
83	GO:0006461 [7]: protein complex assembly	2	2	32	194	12051	-1.08	0	2.28	1.13	H1FX eIF2A
84	GO:0006810 [4]: transport	8	8	26	1967	10278	-1.09	0	1.78	0.99	ATP2C1 ATP6V1A COX17 KPNA1 MCFP MFSD1 RAB7 SLC13A4
85	GO:0051234 [4]: establishment of localization	8	8	26	1969	10276	-1.09	0	1.77	0.99	ATP2C1 ATP6V1A COX17 KPNA1 MCFP MFSD1 RAB7 SLC13A4
86	GO:0051179 [3]: localization	8	8	26	1977	10268	-1.1	0	1.76	0.99	ATP2C1 ATP6V1A COX17 KPNA1 MCFP MFSD1 RAB7 SLC13A4
87	GO:0044237 [4]: cellular metabolism	21	21	13	6544	5701	-1.11	0	1.55	0.96	ATP6V1A B4GALT4 COX17 CYLD FLJ38663 FOXJ2 GSK3B H1FX KIAA0669 KPNA1 NCK1 PAK2 PDIR PFDN1 PSMB9 RABL3 RFC4 SERP1 ST6GALNAC2 ZNF9 eIF2A
88	GO:0050778 [6]: positive regulation of immune response	1	1	33	34	12211	-1.12	0	2.38	1.16	NCK1
89	GO:0042110 [7]: T-cell activation	1	1	33	35	12210	-1.15	0	2.35	1.16	NCK1
90	GO:0051240 [5]: positive regulation of organismal physiological process	1	1	33	35	12210	-1.15	0	2.35	1.16	NCK1
91	GO:0030154 [3]: cell differentiation	2	2	32	212	12033	-1.21	0	2.14	1.06	FHL1 GADD45B
92	GO:0051258 [7]: protein polymerization	1	1	33	38	12207	-1.21	0	2.28	1.13	NCK1
93	GO:0000041 [8]: transition metal ion transport	1	1	33	38	12207	-1.21	0	2.28	1.13	COX17
94	GO:0044264 [6]: cellular polysaccharide metabolism	1	1	33	39	12206	-1.25	0	2.25	1.12	GSK3B
95	GO:0016265 [3]: death	3	3	31	471	11774	-1.26	0	1.95	0.99	FXR1 GADD45B GPR175
96	GO:0015985 [7]: energy coupled proton transport, down electrochemical gradient	1	1	33	42	12203	-1.3	0	2.18	1.09	ATP6V1A
97	GO:0015986 [7]: ATP synthesis coupled proton transport	1	1	33	42	12203	-1.3	0	2.18	1.09	ATP6V1A
98	GO:0005976 [5]: polysaccharide metabolism	1	1	33	42	12203	-1.3	0	2.18	1.09	GSK3B
99	GO:0007264 [6]: small GTPase mediated signal transduction	2	2	32	239	12006	-1.38	0	1.94	0.99	RAB7 RABL3
100	GO:0006753 [8]: nucleoside phosphate metabolism	1	1	33	47	12198	-1.41	0	2.08	1.03	ATP6V1A
101	GO:0006754 [7]: ATP biosynthesis	1	1	33	47	12198	-1.41	0	2.08	1.03	ATP6V1A
102	GO:0030005 [7]: di-, tri-valent inorganic cation homeostasis	1	1	33	48	12197	-1.42	0	2.06	1.03	ATP2C1
103	GO:0006950 [4]: response to stress	4	4	30	846	11399	-1.46	0	1.58	0.96	GADD45B PDIR SERP1 SLC13A4
104	GO:0046034 [6]: ATP metabolism	1	1	33	51	12194	-1.47	0	2.01	1.01	ATP6V1A
105	GO:0006259 [5]: DNA metabolism	3	3	31	535	11710	-1.48	0	1.69	0.97	H1FX KPNA1 RFC4
106	GO:0042127 [5]: regulation of cell proliferation	2	2	32	258	11987	-1.48	0	1.82	0.99	BTG3 NCK1
107	GO:0050896 [3]: response to stimulus	7	7	27	1937	10308	-1.5	0	1.25	0.85	GADD45B NCK1 PDIR PIK3CB PSMB9 SERP1 SLC13A4
108	GO:0006875 [7]: metal ion homeostasis	1	1	33	53	12192	-1.51	0	1.97	0.99	ATP2C1
109	GO:0007154 [3]: cell communication	8	8	26	3467	8778	-1.51	0	0.24	0.22	ATP2C1 GADD45B GSK3B NCK1 PAK2 PIK3CB RAB7 RABL3
110	GO:0042254 [6]: ribosome biogenesis and assembly	1	1	33	54	12191	-1.52	0	1.95	0.99	eIF2A
111	GO:0043283 [4]: biopolymer metabolism	6	6	28	1605	10640	-1.54	0	1.26	0.85	CYLD GSK3B H1FX KPNA1 PSMB9 RFC4
112	GO:0050776 [5]: regulation of immune response	1	1	33	56	12189	-1.55	0	1.92	0.99	NCK1
113	GO:0019222 [4]: regulation of metabolism	7	7	27	2031	10214	-1.58	0	1.11	0.78	FOXJ2 KIAA0669 KPNA1 NCK1 RABL3 ZNF9 eIF2A
114	GO:0051170 [7]: nuclear import	1	1	33	61	12184	-1.62	0	1.84	0.99	KPNA1
115	GO:0006606 [7]: protein-nucleus import	1	1	33	61	12184	-1.62	0	1.84	0.99	KPNA1
116	GO:0008544 [7]: epidermis development	1	1	33	62	12183	-1.63	0	1.83	0.99	ATP2C1
117	GO:0009145 [8]: purine nucleoside triphosphate biosynthesis	1	1	33	62	12183	-1.63	0	1.83	0.99	ATP6V1A
118	GO:0009201 [8]: ribonucleoside triphosphate biosynthesis	1	1	33	62	12183	-1.63	0	1.83	0.99	ATP6V1A
119	GO:0009206 [9]: purine ribonucleoside triphosphate biosynthesis	1	1	33	62	12183	-1.63	0	1.83	0.99	ATP6V1A
120	GO:0050791 [3]: regulation of physiological process	8	8	26	2545	9700	-1.64	0	0.89	0.67	BTG3 FOXJ2 KIAA0669 KPNA1 NCK1 RABL3 ZNF9 eIF2A
121	GO:0006752 [7]: group transfer coenzyme metabolism	1	1	33	63	12182	-1.65	0	1.81	0.99	ATP6V1A
122	GO:0009142 [7]: nucleoside triphosphate biosynthesis	1	1	33	63	12182	-1.65	0	1.81	0.99	ATP6V1A
123	GO:0006334 [8]: nucleosome assembly	1	1	33	65	12180	-1.68	0	1.79	0.99	H1FX
124	GO:0006816 [8]: calcium ion transport	1	1	33	66	12179	-1.68	0	1.77	0.99	ATP2C1
125	GO:0009144 [8]: purine nucleoside triphosphate metabolism	1	1	33	66	12179	-1.68	0	1.77	0.99	ATP6V1A
126	GO:0009199 [8]: ribonucleoside triphosphate metabolism	1	1	33	66	12179	-1.68	0	1.77	0.99	ATP6V1A
127	GO:0009205 [9]: purine ribonucleoside triphosphate metabolism	1	1	33	66	12179	-1.68	0	1.77	0.99	ATP6V1A
128	GO:0051246 [5]: regulation of protein metabolism	1	1	33	67	12178	-1.7	0	1.76	0.99	NCK1
129	GO:0006310 [6]: DNA recombination	1	1	33	67	12178	-1.7	0	1.76	0.99	KPNA1
130	GO:0007028 [5]: cytoplasm organization and biogenesis	1	1	33	67	12178	-1.7	0	1.76	0.99	eIF2A
131	GO:0006139 [5]: nucleobase, nucleoside, nucleotide and nucleic acid metabolism	8	8	26	2959	9286	-1.71	0	0.51	0.4	ATP6V1A FOXJ2 H1FX KIAA0669 KPNA1 RABL3 RFC4 ZNF9
132	GO:0007165 [4]: signal transduction	8	8	26	2818	9427	-1.72	0	0.62	0.49	ATP2C1 GADD45B GSK3B NCK1 PAK2 PIK3CB RAB7 RABL3
133	GO:0006886 [6]: intracellular protein transport	2	2	32	312	11933	-1.72	0	1.53	0.96	KPNA1 RAB7
134	GO:0016310 [7]: phosphorylation	3	3	31	634	11611	-1.72	0	1.36	0.88	ATP6V1A GSK3B PAK2
135	GO:0030003 [6]: cation homeostasis	1	1	33	69	12176	-1.72	0	1.73	0.98	ATP2C1
136	GO:0009141 [7]: nucleoside triphosphate metabolism	1	1	33	69	12176	-1.72	0	1.73	0.98	ATP6V1A
137	GO:0046649 [6]: lymphocyte activation	1	1	33	70	12175	-1.73	0	1.72	0.98	NCK1
138	GO:0006350 [6]: transcription	4	4	30	1965	10280	-1.73	0	0.2	0.19	FOXJ2 KIAA0669 RABL3 ZNF9
139	GO:0007398 [6]: ectoderm development	1	1	33	71	12174	-1.75	0	1.71	0.97	ATP2C1
140	GO:0017038 [6]: protein import	1	1	33	72	12173	-1.76	0	1.69	0.97	KPNA1
141	GO:0009987 [2]: cellular process	32	32	2	10915	1330	-1.77	0	1.31	0.85	ATP2C1 ATP6V1A B4GALT4 BTG3 COX17 CYLD FHL1 FLJ38663 FOXJ2 FXR1 GADD45B GSK3B H1FX KIAA0669 KPNA1 MCFP MFSD1 NCK1 PAK2 PDIR PFDN1 PIK3CB PSMB9 RAB7 RABL3 RFC4 SERP1 SLC13A4 ST6GALNAC2 STAG1 ZNF9 eIF2A
142	GO:0007186 [6]: G-protein coupled receptor protein signaling pathway	1	1	33	993	11252	-1.77	0	0.06	0.05	PIK3CB
143	GO:0006261 [7]: DNA-dependent DNA replication	1	1	33	74	12171	-1.77	0	1.67	0.97	RFC4
144	GO:0006996 [5]: organelle organization and biogenesis	3	3	31	671	11574	-1.79	0	1.25	0.85	H1FX NCK1 eIF2A
145	GO:0050801 [4]: ion homeostasis	1	1	33	75	12170	-1.79	0	1.66	0.97	ATP2C1
146	GO:0006873 [5]: cell ion homeostasis	1	1	33	75	12170	-1.79	0	1.66	0.97	ATP2C1
147	GO:0009152 [8]: purine ribonucleotide biosynthesis	1	1	33	75	12170	-1.79	0	1.66	0.97	ATP6V1A
148	GO:0006464 [7]: protein modification	5	5	29	1504	10741	-1.8	0	0.9	0.67	CYLD GSK3B PAK2 SERP1 ST6GALNAC2
149	GO:0045449 [6]: regulation of transcription	4	4	30	1873	10372	-1.8	0	0.24	0.22	FOXJ2 KIAA0669 RABL3 ZNF9
150	GO:0006351 [7]: transcription, DNA-dependent	4	4	30	1865	10380	-1.8	0	0.25	0.22	FOXJ2 KIAA0669 RABL3 ZNF9
151	GO:0043123 [6]: positive regulation of I-kappaB kinase/NF-kappaB cascade	1	1	33	78	12167	-1.82	0	1.62	0.96	ATP2C1
152	GO:0009150 [8]: purine ribonucleotide metabolism	1	1	33	78	12167	-1.82	0	1.62	0.96	ATP6V1A
153	GO:0006164 [7]: purine nucleotide biosynthesis	1	1	33	79	12166	-1.82	0	1.61	0.96	ATP6V1A
154	GO:0009893 [5]: positive regulation of metabolism	1	1	33	81	12164	-1.85	0	1.59	0.96	NCK1
155	GO:0043122 [5]: regulation of I-kappaB kinase/NF-kappaB cascade	1	1	33	81	12164	-1.85	0	1.59	0.96	ATP2C1
156	GO:0006119 [6]: oxidative phosphorylation	1	1	33	81	12164	-1.85	0	1.59	0.96	ATP6V1A
157	GO:0009260 [7]: ribonucleotide biosynthesis	1	1	33	81	12164	-1.85	0	1.59	0.96	ATP6V1A
158	GO:0006163 [7]: purine nucleotide metabolism	1	1	33	82	12163	-1.85	0	1.58	0.96	ATP6V1A
159	GO:0009605 [4]: response to external stimulus	2	2	32	1261	10984	-1.85	0	0.13	0.12	PIK3CB SLC13A4
160	GO:0006355 [7]: regulation of transcription, DNA-dependent	4	4	30	1809	10436	-1.85	0	0.27	0.23	FOXJ2 KIAA0669 RABL3 ZNF9
161	GO:0007275 [2]: development	4	4	30	1783	10462	-1.87	0	0.29	0.24	ATP2C1 FHL1 GADD45B GPR175
162	GO:0009259 [7]: ribonucleotide metabolism	1	1	33	85	12160	-1.88	0	1.55	0.96	ATP6V1A
163	GO:0019219 [5]: regulation of nucleobase, nucleoside, nucleotide and nucleic acid metabolism	5	5	29	1898	10347	-1.88	0	0.47	0.38	FOXJ2 KIAA0669 KPNA1 RABL3 ZNF9
164	GO:0045321 [5]: immune cell activation	1	1	33	86	12159	-1.89	0	1.54	0.96	NCK1
165	GO:0016055 [6]: Wnt receptor signaling pathway	1	1	33	87	12158	-1.9	0	1.53	0.96	GSK3B
166	GO:0019725 [4]: cell homeostasis	1	1	33	87	12158	-1.9	0	1.53	0.96	ATP2C1
167	GO:0001775 [4]: cell activation	1	1	33	87	12158	-1.9	0	1.53	0.96	NCK1
168	GO:0009967 [5]: positive regulation of signal transduction	1	1	33	89	12156	-1.92	0	1.51	0.96	ATP2C1
169	GO:0045786 [7]: negative regulation of cell cycle	1	1	33	89	12156	-1.92	0	1.51	0.96	CYLD
170	GO:0009108 [7]: coenzyme biosynthesis	1	1	33	89	12156	-1.92	0	1.51	0.96	ATP6V1A
171	GO:0006793 [5]: phosphorus metabolism	3	3	31	779	11466	-1.94	0	1	0.72	ATP6V1A GSK3B PAK2
172	GO:0006796 [6]: phosphate metabolism	3	3	31	779	11466	-1.94	0	1	0.72	ATP6V1A GSK3B PAK2
173	GO:0006814 [8]: sodium ion transport	1	1	33	93	12152	-1.95	0	1.47	0.93	SLC13A4
174	GO:0051169 [6]: nuclear transport	1	1	33	94	12151	-1.96	0	1.46	0.93	KPNA1
175	GO:0051239 [4]: regulation of organismal physiological process	1	1	33	94	12151	-1.96	0	1.46	0.93	NCK1
176	GO:0050794 [3]: regulation of cellular process	3	3	31	789	11456	-1.96	0	0.98	0.72	ATP2C1 BTG3 NCK1
177	GO:0007166 [5]: cell surface receptor linked signal transduction	3	3	31	1418	10827	-1.96	0	0.26	0.23	GSK3B NCK1 PIK3CB
178	GO:0005975 [5]: carbohydrate metabolism	2	2	32	406	11839	-1.98	0	1.16	0.81	B4GALT4 GSK3B
179	GO:0009653 [3]: morphogenesis	2	2	32	1148	11097	-1.99	0	0.17	0.16	ATP2C1 FHL1
180	GO:0030036 [8]: actin cytoskeleton organization and biogenesis	1	1	33	100	12145	-2	0	1.41	0.89	NCK1
181	GO:0042592 [3]: homeostasis	1	1	33	101	12144	-2.01	0	1.4	0.89	ATP2C1
182	GO:0006913 [6]: nucleocytoplasmic transport	1	1	33	101	12144	-2.01	0	1.4	0.89	KPNA1
183	GO:0006333 [8]: chromatin assembly or disassembly	1	1	33	102	12143	-2.02	0	1.39	0.89	H1FX
184	GO:0007169 [7]: transmembrane receptor protein tyrosine kinase signaling pathway	1	1	33	102	12143	-2.02	0	1.39	0.89	NCK1
185	GO:0051188 [6]: cofactor biosynthesis	1	1	33	103	12142	-2.03	0	1.38	0.89	ATP6V1A
186	GO:0006417 [6]: regulation of protein biosynthesis	1	1	33	106	12139	-2.04	0	1.36	0.88	eIF2A
187	GO:0007249 [7]: I-kappaB kinase/NF-kappaB cascade	1	1	33	108	12137	-2.05	0	1.34	0.87	ATP2C1
188	GO:0006915 [6]: apoptosis	2	2	32	438	11807	-2.06	0	1.06	0.75	FXR1 GADD45B
189	GO:0012501 [5]: programmed cell death	2	2	32	440	11805	-2.06	0	1.06	0.75	FXR1 GADD45B
190	GO:0009888 [5]: histogenesis	1	1	33	109	12136	-2.06	0	1.33	0.87	ATP2C1
191	GO:0009607 [4]: response to biotic stimulus	3	3	31	955	11290	-2.07	0	0.69	0.54	NCK1 PSMB9 SLC13A4
192	GO:0030029 [7]: actin filament-based process	1	1	33	110	12135	-2.07	0	1.32	0.86	NCK1
193	GO:0009889 [5]: regulation of biosynthesis	1	1	33	113	12132	-2.09	0	1.3	0.85	eIF2A
194	GO:0008219 [4]: cell death	2	2	32	468	11777	-2.1	0	0.98	0.72	FXR1 GADD45B
195	GO:0042330 [5]: taxis	1	1	33	116	12129	-2.11	0	1.28	0.85	PIK3CB
196	GO:0006935 [6]: chemotaxis	1	1	33	116	12129	-2.11	0	1.28	0.85	PIK3CB
197	GO:0015031 [5]: protein transport	2	2	32	475	11770	-2.12	0	0.96	0.72	KPNA1 RAB7
198	GO:0045184 [5]: establishment of protein localization	2	2	32	477	11768	-2.12	0	0.95	0.72	KPNA1 RAB7
199	GO:0008284 [6]: positive regulation of cell proliferation	1	1	33	118	12127	-2.12	0	1.27	0.85	NCK1
200	GO:0006732 [6]: coenzyme metabolism	1	1	33	119	12126	-2.13	0	1.26	0.85	ATP6V1A
201	GO:0006643 [6]: membrane lipid metabolism	1	1	33	120	12125	-2.13	0	1.25	0.85	B4GALT4
202	GO:0008104 [4]: protein localization	2	2	32	490	11755	-2.13	0	0.92	0.69	KPNA1 RAB7
203	GO:0016049 [4]: cell growth	1	1	33	122	12123	-2.14	0	1.24	0.85	FHL1
204	GO:0008361 [5]: regulation of cell size	1	1	33	122	12123	-2.14	0	1.24	0.85	FHL1
205	GO:0046907 [5]: intracellular transport	2	2	32	503	11742	-2.15	0	0.89	0.67	KPNA1 RAB7
206	GO:0006897 [6]: endocytosis	1	1	33	126	12119	-2.17	0	1.21	0.83	RAB7
207	GO:0007067 [8]: mitosis	1	1	33	128	12117	-2.18	0	1.2	0.82	STAG1
208	GO:0000087 [7]: M phase of mitotic cell cycle	1	1	33	130	12115	-2.18	0	1.18	0.82	STAG1
209	GO:0006605 [7]: protein targeting	1	1	33	130	12115	-2.18	0	1.18	0.82	KPNA1
210	GO:0008285 [6]: negative regulation of cell proliferation	1	1	33	130	12115	-2.18	0	1.18	0.82	BTG3
211	GO:0006468 [8]: protein amino acid phosphorylation	2	2	32	535	11710	-2.19	0	0.82	0.62	GSK3B PAK2
212	GO:0009887 [4]: organogenesis	2	2	32	922	11323	-2.2	0	0.31	0.25	ATP2C1 FHL1
213	GO:0048513 [3]: organ development	2	2	32	922	11323	-2.2	0	0.31	0.25	ATP2C1 FHL1
214	GO:0009165 [6]: nucleotide biosynthesis	1	1	33	132	12113	-2.2	0	1.17	0.82	ATP6V1A
215	GO:0006629 [5]: lipid metabolism	2	2	32	551	11694	-2.2	0	0.78	0.59	B4GALT4 GPR175
216	GO:0009056 [4]: catabolism	2	2	32	907	11338	-2.21	0	0.32	0.25	CYLD PSMB9
217	GO:0015980 [6]: energy derivation by oxidation of organic compounds	1	1	33	137	12108	-2.22	0	1.14	0.8	GSK3B
218	GO:0051244 [4]: regulation of cellular physiological process	2	2	32	565	11680	-2.22	0	0.76	0.57	BTG3 NCK1
219	GO:0044257 [7]: cellular protein catabolism	2	2	32	582	11663	-2.23	0	0.72	0.56	CYLD PSMB9
220	GO:0006508 [8]: proteolysis and peptidolysis	2	2	32	582	11663	-2.23	0	0.72	0.56	CYLD PSMB9
221	GO:0030163 [6]: protein catabolism	2	2	32	597	11648	-2.24	0	0.69	0.54	CYLD PSMB9
222	GO:0051186 [5]: cofactor metabolism	1	1	33	143	12102	-2.24	0	1.11	0.78	ATP6V1A
223	GO:0006260 [6]: DNA replication	1	1	33	143	12102	-2.24	0	1.11	0.78	RFC4
224	GO:0043285 [5]: biopolymer catabolism	2	2	32	604	11641	-2.24	0	0.68	0.53	CYLD PSMB9
225	GO:0044248 [5]: cellular catabolism	2	2	32	833	11412	-2.25	0	0.38	0.3	CYLD PSMB9
226	GO:0015698 [7]: inorganic anion transport	1	1	33	144	12101	-2.25	0	1.1	0.78	SLC13A4
227	GO:0007517 [5]: muscle development	1	1	33	146	12099	-2.25	0	1.09	0.77	FHL1
228	GO:0006952 [5]: defense response	2	2	32	836	11409	-2.25	0	0.38	0.3	NCK1 PSMB9
229	GO:0007167 [6]: enzyme linked receptor protein signaling pathway	1	1	33	150	12095	-2.27	0	1.07	0.75	NCK1
230	GO:0009057 [5]: macromolecule catabolism	2	2	32	708	11537	-2.27	0	0.52	0.4	CYLD PSMB9
231	GO:0006955 [4]: immune response	2	2	32	745	11500	-2.27	0	0.48	0.38	NCK1 PSMB9
232	GO:0044265 [6]: cellular macromolecule catabolism	2	2	32	693	11552	-2.28	0	0.54	0.42	CYLD PSMB9
233	GO:0040007 [3]: growth	1	1	33	153	12092	-2.28	0	1.05	0.75	FHL1
234	GO:0000902 [4]: cellular morphogenesis	1	1	33	161	12084	-2.31	0	1.01	0.72	FHL1
235	GO:0043037 [7]: translation	1	1	33	162	12083	-2.32	0	1.01	0.72	FLJ38663
236	GO:0000280 [7]: nuclear division	1	1	33	165	12080	-2.32	0	0.99	0.72	STAG1
237	GO:0009966 [4]: regulation of signal transduction	1	1	33	169	12076	-2.34	0	0.97	0.72	ATP2C1
238	GO:0000279 [6]: M phase	1	1	33	173	12072	-2.35	0	0.95	0.72	STAG1
239	GO:0006820 [6]: anion transport	1	1	33	173	12072	-2.35	0	0.95	0.72	SLC13A4
240	GO:0009117 [6]: nucleotide metabolism	1	1	33	184	12061	-2.37	0	0.91	0.68	ATP6V1A
241	GO:0000278 [6]: mitotic cell cycle	1	1	33	195	12050	-2.41	0	0.86	0.66	STAG1
242	GO:0006325 [7]: establishment and/or maintenance of chromatin architecture	1	1	33	195	12050	-2.41	0	0.86	0.66	H1FX
243	GO:0006323 [6]: DNA packaging	1	1	33	203	12042	-2.42	0	0.83	0.63	H1FX
244	GO:0006512 [8]: ubiquitin cycle	1	1	33	546	11699	-2.46	0	0.24	0.22	CYLD
245	GO:0042221 [6]: response to chemical substance	1	1	33	229	12016	-2.47	0	0.75	0.57	PIK3CB
246	GO:0007001 [7]: chromosome organization and biogenesis (sensu Eukaryota)	1	1	33	230	12015	-2.48	0	0.74	0.57	H1FX
247	GO:0051276 [6]: chromosome organization and biogenesis	1	1	33	236	12009	-2.49	0	0.72	0.56	H1FX
248	GO:0043207 [5]: response to external biotic stimulus	1	1	33	501	11744	-2.5	0	0.28	0.23	SLC13A4
249	GO:0044262 [6]: cellular carbohydrate metabolism	1	1	33	257	11988	-2.51	0	0.66	0.52	GSK3B
250	GO:0051242 [5]: positive regulation of cellular physiological process	1	1	33	260	11985	-2.51	0	0.66	0.52	NCK1
251	GO:0051243 [5]: negative regulation of cellular physiological process	1	1	33	264	11981	-2.52	0	0.65	0.51	BTG3
252	GO:0009613 [5]: response to pest, pathogen or parasite	1	1	33	470	11775	-2.53	0	0.31	0.25	SLC13A4
253	GO:0016192 [5]: vesicle-mediated transport	1	1	33	298	11947	-2.55	0	0.57	0.44	RAB7
254	GO:0043118 [4]: negative regulation of physiological process	1	1	33	418	11827	-2.55	0	0.37	0.29	BTG3
255	GO:0044255 [5]: cellular lipid metabolism	1	1	33	428	11817	-2.55	0	0.35	0.29	B4GALT4
256	GO:0043119 [4]: positive regulation of physiological process	1	1	33	336	11909	-2.56	0	0.49	0.39	NCK1
257	GO:0000004 [2]: biological_process unknown	1	1	33	354	11891	-2.56	0	0.46	0.37	MRPS22
258	GO:0006118 [6]: electron transport	1	1	33	354	11891	-2.56	0	0.46	0.37	PDIR
259	GO:0009628 [5]: response to abiotic stimulus	1	1	33	380	11865	-2.56	0	0.42	0.33	PIK3CB
260	GO:0007010 [6]: cytoskeleton organization and biogenesis	1	1	33	325	11920	-2.56	0	0.51	0.4	NCK1
