# Supplementary material for: Latent Factor Analysis to Discover Pathway-Associated Putative Segmental Aneuploidies in Human Cancers
Source: PLoS Comput Biol. 2010 Sep 2;6(9):e1000920. doi: 10.1371/journal.pcbi.1000920 (PMC2932681; doi:10.1371/journal.pcbi.1000920)
Supplement: Table S3 — Full gather analysis of gene ontology for each factor. (0.43 MB ZIP) [file pcbi.1000920.s008.zip › Factor_Gather_GO/factor8_GO.txt]

#	Annotation	Total Genes With Ann	Your Genes (With Ann)	Your Genes (No Ann)	Genome (With Ann)	Genome (No Ann)	ln(Bayes factor)	neg ln(p value)	FE: neg ln(p value)	FE: neg ln(FDR)	Genes
1	GO:0006955 [4]: immune response	21	21	31	726	11501	24.09	11.17	27.97	22.28	APOBEC3G BF CCL2 GBP2 GTPBP1 HLA-C HLA-E HLA-F HLA-G IFI16 IFI30 IL15 MICB PSMB8 PSMB9 SERPING1 SOD2 TAP1 TAP2 TICAM2 TNFRSF25
2	GO:0006952 [5]: defense response	21	21	31	817	11410	21.89	11.17	25.76	20.79	APOBEC3G BF CCL2 GBP2 GTPBP1 HLA-C HLA-E HLA-F HLA-G IFI16 IFI30 IL15 MICB PSMB8 PSMB9 SERPING1 SOD2 TAP1 TAP2 TICAM2 TNFRSF25
3	GO:0009607 [4]: response to biotic stimulus	22	22	30	936	11291	21.53	11.17	25.38	20.79	APOBEC3G BF CCL2 GBP2 GTPBP1 HLA-C HLA-E HLA-F HLA-G IFI16 IFI30 IL15 MICB PSMB8 PSMB9 SERPING1 SOD2 STAT1 TAP1 TAP2 TICAM2 TNFRSF25
4	GO:0019883 [6]: antigen presentation, endogenous antigen	5	5	47	7	12220	16.91	11.17	20.87	16.79	HLA-C HLA-E HLA-F HLA-G TAP2
5	GO:0019885 [6]: antigen processing, endogenous antigen via MHC class I	5	5	47	7	12220	16.91	11.17	20.87	16.79	HLA-C HLA-E HLA-F HLA-G TAP2
6	GO:0019882 [5]: antigen presentation	6	6	46	39	12188	13.35	11.17	17.3	13.4	HLA-C HLA-E HLA-F HLA-G MICB TAP2
7	GO:0030333 [5]: antigen processing	5	5	47	27	12200	11.45	11.17	15.39	11.65	HLA-C HLA-E HLA-F HLA-G TAP2
8	GO:0050874 [3]: organismal physiological process	23	23	29	1821	10406	10.93	11.17	14.66	11.06	APOBEC3G BF CCL2 GBP2 GCH1 GTPBP1 HLA-C HLA-E HLA-F HLA-G IFI16 IFI30 IL15 MICB PLSCR1 PSMB8 PSMB9 SERPING1 SOD2 TAP1 TAP2 TICAM2 TNFRSF25
9	GO:0050896 [3]: response to stimulus	22	22	30	1922	10305	8.57	11.17	12.27	8.78	APOBEC3G BF CCL2 GBP2 GTPBP1 HLA-C HLA-E HLA-F HLA-G IFI16 IFI30 IL15 MICB PSMB8 PSMB9 SERPING1 SOD2 STAT1 TAP1 TAP2 TICAM2 TNFRSF25
10	GO:0007243 [6]: protein kinase cascade	7	7	45	245	11982	5.51	8.77	9.36	5.98	CASP1 CCL2 FYN SOCS1 STAT1 TICAM2 TRIM38
11	GO:0009613 [5]: response to pest, pathogen or parasite	9	9	43	462	11765	5.08	8.53	8.87	5.58	BF CCL2 HLA-G IFI16 MICB SERPING1 SOD2 STAT1 TICAM2
12	GO:0043207 [5]: response to external biotic stimulus	9	9	43	493	11734	4.62	8.28	8.39	5.27	BF CCL2 HLA-G IFI16 MICB SERPING1 SOD2 STAT1 TICAM2
13	GO:0007259 [7]: JAK-STAT cascade	3	3	49	24	12203	4.6	8.28	8.54	5.34	CCL2 SOCS1 STAT1
14	GO:0015833 [5]: peptide transport	2	2	50	8	12219	3.21	6.73	7.16	4.12	TAP1 TAP2
15	GO:0007249 [7]: I-kappaB kinase/NF-kappaB cascade	4	4	48	105	12122	2.89	6.29	6.77	3.79	CASP1 STAT1 TICAM2 TRIM38
16	GO:0019079 [4]: viral genome replication	2	2	50	19	12208	1.71	5	5.65	3.11	APOBEC3G CCL2
17	GO:0050794 [3]: regulation of cellular process	9	9	43	783	11444	1.56	4.83	5.2	2.95	CASP1 CCL2 IGFBP7 IL15 SOCS1 TICAM2 TNFAIP3 TNFRSF25 TRIM38
18	GO:0043123 [6]: positive regulation of I-kappaB kinase/NF-kappaB cascade	3	3	49	76	12151	1.51	4.78	5.4	3.08	CASP1 TICAM2 TRIM38
19	GO:0019860 [8]: uracil metabolism	1	1	51	0	12227	1.5	4.78	5.46	3.11	DPYD
20	GO:0045869 [6]: negative regulation of retroviral genome replication	1	1	51	0	12227	1.5	4.78	5.46	3.11	APOBEC3G
21	GO:0046104 [9]: thymidine metabolism	1	1	51	0	12227	1.5	4.78	5.46	3.11	DPYD
22	GO:0046113 [6]: nucleobase catabolism	1	1	51	0	12227	1.5	4.78	5.46	3.11	DPYD
23	GO:0046121 [7]: deoxyribonucleoside catabolism	1	1	51	0	12227	1.5	4.78	5.46	3.11	DPYD
24	GO:0046127 [8]: pyrimidine deoxyribonucleoside catabolism	1	1	51	0	12227	1.5	4.78	5.46	3.11	DPYD
25	GO:0046135 [7]: pyrimidine nucleoside catabolism	1	1	51	0	12227	1.5	4.78	5.46	3.11	DPYD
26	GO:0000303 [8]: response to superoxide	1	1	51	0	12227	1.5	4.78	5.46	3.11	SOD2
27	GO:0001315 [7]: age-dependent response to reactive oxygen species	1	1	51	0	12227	1.5	4.78	5.46	3.11	SOD2
28	GO:0006208 [7]: pyrimidine base catabolism	1	1	51	0	12227	1.5	4.78	5.46	3.11	DPYD
29	GO:0006212 [8]: uracil catabolism	1	1	51	0	12227	1.5	4.78	5.46	3.11	DPYD
30	GO:0006214 [9]: thymidine catabolism	1	1	51	0	12227	1.5	4.78	5.46	3.11	DPYD
31	GO:0044267 [6]: cellular protein metabolism	20	20	32	2767	9460	1.47	4.74	4.89	2.95	BF C17orf27 CASP1 CCL2 CYLD EIF2C2 EPHB2 FYN GTPBP1 HERC5 INSR LYN PSMB8 PSMB9 SOCS1 STAT1 TAP2 TNFAIP3 TRIM38 TRIM56
32	GO:0043122 [5]: regulation of I-kappaB kinase/NF-kappaB cascade	3	3	49	79	12148	1.41	4.69	5.3	3.01	CASP1 TICAM2 TRIM38
33	GO:0019538 [5]: protein metabolism	20	20	32	2788	9439	1.4	4.69	4.8	2.95	BF C17orf27 CASP1 CCL2 CYLD EIF2C2 EPHB2 FYN GTPBP1 HERC5 INSR LYN PSMB8 PSMB9 SOCS1 STAT1 TAP2 TNFAIP3 TRIM38 TRIM56
34	GO:0009966 [4]: regulation of signal transduction	4	4	48	166	12061	1.33	4.6	5.16	2.95	CASP1 SOCS1 TICAM2 TRIM38
35	GO:0007242 [5]: intracellular signaling cascade	10	10	42	981	11246	1.26	4.57	4.85	2.95	CASP1 CCL2 FYN LYN RAB27A RASSF5 SOCS1 STAT1 TICAM2 TRIM38
36	GO:0006968 [4]: cellular defense response	3	3	49	84	12143	1.25	4.57	5.13	2.95	HLA-G MICB SOD2
37	GO:0006464 [7]: protein modification	13	13	39	1496	10731	1.24	4.57	4.74	2.95	C17orf27 CCL2 CYLD EPHB2 FYN HERC5 INSR LYN SOCS1 STAT1 TNFAIP3 TRIM38 TRIM56
38	GO:0009611 [5]: response to wounding	5	5	47	281	11946	1.19	4.51	4.96	2.95	CCL2 HLA-G MICB SOD2 TICAM2
39	GO:0006512 [8]: ubiquitin cycle	7	7	45	540	11687	1.16	4.47	4.85	2.95	C17orf27 CYLD HERC5 SOCS1 TNFAIP3 TRIM38 TRIM56
40	GO:0009967 [5]: positive regulation of signal transduction	3	3	49	87	12140	1.16	4.47	5.04	2.95	CASP1 TICAM2 TRIM38
41	GO:0006950 [4]: response to stress	9	9	43	841	11386	1.14	4.47	4.74	2.95	BF CCL2 HLA-G IFI16 MICB SERPING1 SOD2 STAT1 TICAM2
42	GO:0019058 [3]: viral infectious cycle	2	2	50	28	12199	1.02	4.31	4.95	2.95	APOBEC3G CCL2
43	GO:0009649 [5]: entrainment of circadian clock	1	1	51	1	12226	0.81	4.1	4.77	2.95	ARNTL2
44	GO:0045071 [5]: negative regulation of viral genome replication	1	1	51	1	12226	0.81	4.1	4.77	2.95	APOBEC3G
45	GO:0045091 [5]: regulation of retroviral genome replication	1	1	51	1	12226	0.81	4.1	4.77	2.95	APOBEC3G
46	GO:0046967 [6]: cytosol to ER transport	1	1	51	1	12226	0.81	4.1	4.77	2.95	TAP2
47	GO:0000305 [7]: response to oxygen radicals	1	1	51	1	12226	0.81	4.1	4.77	2.95	SOD2
48	GO:0007612 [4]: learning	1	1	51	1	12226	0.81	4.1	4.77	2.95	FYN
49	GO:0009164 [6]: nucleoside catabolism	1	1	51	1	12226	0.81	4.1	4.77	2.95	DPYD
50	GO:0044260 [5]: cellular macromolecule metabolism	20	20	32	2966	9261	0.77	4.1	4.12	2.56	BF C17orf27 CASP1 CCL2 CYLD EIF2C2 EPHB2 FYN GTPBP1 HERC5 INSR LYN PSMB8 PSMB9 SOCS1 STAT1 TAP2 TNFAIP3 TRIM38 TRIM56
51	GO:0008219 [4]: cell death	6	6	46	464	11763	0.59	3.91	4.27	2.64	CASP1 CCL2 OPTN STAT1 TNFAIP3 TNFRSF25
52	GO:0016265 [3]: death	6	6	46	468	11759	0.55	3.87	4.23	2.62	CASP1 CCL2 OPTN STAT1 TNFAIP3 TNFRSF25
53	GO:0019941 [9]: modification-dependent protein catabolism	3	3	49	111	12116	0.54	3.87	4.39	2.73	CYLD PSMB8 PSMB9
54	GO:0006511 [10]: ubiquitin-dependent protein catabolism	3	3	49	111	12116	0.54	3.87	4.39	2.73	CYLD PSMB8 PSMB9
55	GO:0016032 [2]: viral life cycle	2	2	50	37	12190	0.53	3.87	4.44	2.73	APOBEC3G CCL2
56	GO:0006956 [6]: complement activation	2	2	50	37	12190	0.53	3.87	4.44	2.73	BF SERPING1
57	GO:0045090 [5]: retroviral genome replication	1	1	51	2	12225	0.41	3.77	4.37	2.73	APOBEC3G
58	GO:0048002 [6]: antigen presentation, peptide antigen	1	1	51	2	12225	0.41	3.77	4.37	2.73	TAP2
59	GO:0048004 [7]: antigen presentation, endogenous peptide antigen	1	1	51	2	12225	0.41	3.77	4.37	2.73	TAP2
60	GO:0007262 [8]: STAT protein nuclear translocation	1	1	51	2	12225	0.41	3.77	4.37	2.73	STAT1
61	GO:0043170 [4]: macromolecule metabolism	20	20	32	3126	9101	0.28	3.6	3.57	2.23	BF C17orf27 CASP1 CCL2 CYLD EIF2C2 EPHB2 FYN GTPBP1 HERC5 INSR LYN PSMB8 PSMB9 SOCS1 STAT1 TAP2 TNFAIP3 TRIM38 TRIM56
62	GO:0017121 [7]: phospholipid scrambling	1	1	51	3	12224	0.12	3.45	4.08	2.56	PLSCR1
63	GO:0046125 [8]: pyrimidine deoxyribonucleoside metabolism	1	1	51	3	12224	0.12	3.45	4.08	2.56	DPYD
64	GO:0046426 [6]: negative regulation of JAK-STAT cascade	1	1	51	3	12224	0.12	3.45	4.08	2.56	SOCS1
65	GO:0009120 [7]: deoxyribonucleoside metabolism	1	1	51	3	12224	0.12	3.45	4.08	2.56	DPYD
66	GO:0042981 [6]: regulation of apoptosis	4	4	48	246	11981	0.09	3.4	3.86	2.4	CASP1 CCL2 TNFAIP3 TNFRSF25
67	GO:0043067 [5]: regulation of programmed cell death	4	4	48	248	11979	0.07	3.4	3.83	2.39	CASP1 CCL2 TNFAIP3 TNFRSF25
68	GO:0006468 [8]: protein amino acid phosphorylation	6	6	46	531	11696	0.05	3.4	3.68	2.28	CCL2 EPHB2 FYN INSR LYN STAT1
69	GO:0046146 [7]: tetrahydrobiopterin metabolism	1	1	51	4	12223	-0.1	0	3.86	2.4	GCH1
70	GO:0000302 [6]: response to reactive oxygen species	1	1	51	4	12223	-0.1	0	3.86	2.4	SOD2
71	GO:0006207 [8]: 'de novo' pyrimidine base biosynthesis	1	1	51	4	12223	-0.1	0	3.86	2.4	DPYD
72	GO:0006729 [8]: tetrahydrobiopterin biosynthesis	1	1	51	4	12223	-0.1	0	3.86	2.4	GCH1
73	GO:0051244 [4]: regulation of cellular physiological process	6	6	46	561	11666	-0.17	0	3.45	2.17	CASP1 CCL2 IGFBP7 IL15 TNFAIP3 TNFRSF25
74	GO:0019856 [7]: pyrimidine base biosynthesis	1	1	51	5	12222	-0.28	0	3.68	2.28	DPYD
75	GO:0006857 [6]: oligopeptide transport	1	1	51	5	12222	-0.28	0	3.68	2.28	TAP1
76	GO:0006959 [5]: humoral immune response	3	3	49	160	12067	-0.35	0	3.45	2.17	BF CCL2 SERPING1
77	GO:0006915 [6]: apoptosis	5	5	47	435	11792	-0.38	0	3.28	2.07	CASP1 CCL2 STAT1 TNFAIP3 TNFRSF25
78	GO:0012501 [5]: programmed cell death	5	5	47	437	11790	-0.39	0	3.26	2.06	CASP1 CCL2 STAT1 TNFAIP3 TNFRSF25
79	GO:0045069 [4]: regulation of viral genome replication	1	1	51	6	12221	-0.42	0	3.53	2.23	APOBEC3G
80	GO:0046425 [5]: regulation of JAK-STAT cascade	1	1	51	6	12221	-0.42	0	3.53	2.23	SOCS1
81	GO:0006206 [7]: pyrimidine base metabolism	1	1	51	6	12221	-0.42	0	3.53	2.23	DPYD
82	GO:0006213 [7]: pyrimidine nucleoside metabolism	1	1	51	6	12221	-0.42	0	3.53	2.23	DPYD
83	GO:0007009 [6]: plasma membrane organization and biogenesis	1	1	51	6	12221	-0.42	0	3.53	2.23	PLSCR1
84	GO:0009307 [7]: DNA restriction	1	1	51	6	12221	-0.42	0	3.53	2.23	IFIH1
85	GO:0007154 [3]: cell communication	20	20	32	3455	8772	-0.54	0	2.62	1.77	ARNTL2 CASP1 CCL2 CTNND1 EPHB2 FYN GCH1 GTPBP1 IL15 INSR LYN MICB OPTN RAB27A RASSF5 SOCS1 STAT1 TICAM2 TNFRSF25 TRIM38
86	GO:0007165 [4]: signal transduction	17	17	35	2809	9418	-0.56	0	2.64	1.77	ARNTL2 CASP1 CCL2 EPHB2 FYN GTPBP1 IL15 INSR LYN OPTN RAB27A RASSF5 SOCS1 STAT1 TICAM2 TNFRSF25 TRIM38
87	GO:0006886 [6]: intracellular protein transport	4	4	48	310	11917	-0.57	0	3.13	1.99	STAT1 TAP2 TICAM2 TOMM20
88	GO:0016310 [7]: phosphorylation	6	6	46	631	11596	-0.59	0	2.97	1.9	CCL2 EPHB2 FYN INSR LYN STAT1
89	GO:0009596 [6]: detection of pest, pathogen or parasite	1	1	51	8	12219	-0.67	0	3.28	2.07	HLA-G
90	GO:0050792 [3]: regulation of viral life cycle	1	1	51	8	12219	-0.67	0	3.28	2.07	APOBEC3G
91	GO:0000060 [8]: protein-nucleus import, translocation	1	1	51	8	12219	-0.67	0	3.28	2.07	STAT1
92	GO:0006559 [8]: L-phenylalanine catabolism	1	1	51	8	12219	-0.67	0	3.28	2.07	GCH1
93	GO:0007260 [8]: tyrosine phosphorylation of STAT protein	1	1	51	8	12219	-0.67	0	3.28	2.07	STAT1
94	GO:0044248 [5]: cellular catabolism	7	7	45	828	11399	-0.69	0	2.8	1.82	BF CASP1 CYLD DPYD GCH1 PSMB8 PSMB9
95	GO:0042558 [6]: pteridine and derivative metabolism	1	1	51	9	12218	-0.77	0	3.18	2.03	GCH1
96	GO:0042559 [7]: pteridine and derivative biosynthesis	1	1	51	9	12218	-0.77	0	3.18	2.03	GCH1
97	GO:0046112 [6]: nucleobase biosynthesis	1	1	51	9	12218	-0.77	0	3.18	2.03	DPYD
98	GO:0006558 [7]: L-phenylalanine metabolism	1	1	51	9	12218	-0.77	0	3.18	2.03	GCH1
99	GO:0008283 [4]: cell proliferation	8	8	44	1050	11177	-0.83	0	2.59	1.75	CYLD HERC5 IFI16 IGFBP7 IL15 RASSF5 STAT1 TEP1
100	GO:0009605 [4]: response to external stimulus	9	9	43	1254	10973	-0.86	0	2.51	1.71	BF CCL2 HLA-G IFI16 MICB SERPING1 SOD2 STAT1 TICAM2
101	GO:0009074 [7]: aromatic amino acid family catabolism	1	1	51	10	12217	-0.86	0	3.09	1.95	GCH1
102	GO:0007596 [4]: blood coagulation	2	2	50	83	12144	-0.86	0	2.99	1.91	PLSCR1 SERPING1
103	GO:0050817 [3]: coagulation	2	2	50	87	12140	-0.94	0	2.91	1.88	PLSCR1 SERPING1
104	GO:0019438 [6]: aromatic compound biosynthesis	1	1	51	11	12216	-0.95	0	3	1.91	GCH1
105	GO:0030224 [5]: monocyte differentiation	1	1	51	11	12216	-0.95	0	3	1.91	IFI16
106	GO:0006957 [7]: complement activation, alternative pathway	1	1	51	11	12216	-0.95	0	3	1.91	BF
107	GO:0009112 [6]: nucleobase metabolism	1	1	51	11	12216	-0.95	0	3	1.91	DPYD
108	GO:0006725 [5]: aromatic compound metabolism	2	2	50	88	12139	-0.95	0	2.89	1.87	DPYD GCH1
109	GO:0007599 [5]: hemostasis	2	2	50	89	12138	-0.98	0	2.87	1.86	PLSCR1 SERPING1
110	GO:0006916 [8]: anti-apoptosis	2	2	50	90	12137	-0.99	0	2.85	1.85	CCL2 TNFAIP3
111	GO:0009056 [4]: catabolism	7	7	45	902	11325	-0.99	0	2.44	1.65	BF CASP1 CYLD DPYD GCH1 PSMB8 PSMB9
112	GO:0018108 [9]: peptidyl-tyrosine phosphorylation	1	1	51	12	12215	-1.02	0	2.92	1.88	STAT1
113	GO:0046209 [5]: nitric oxide metabolism	1	1	51	12	12215	-1.02	0	2.92	1.88	GCH1
114	GO:0006809 [5]: nitric oxide biosynthesis	1	1	51	12	12215	-1.02	0	2.92	1.88	GCH1
115	GO:0001558 [4]: regulation of cell growth	2	2	50	93	12134	-1.04	0	2.79	1.82	IGFBP7 SOCS1
116	GO:0009987 [2]: cellular process	43	43	9	10904	1323	-1.06	0	0.05	0.04	APOBEC3G ARNTL2 BF C17orf27 CASP1 CCL2 CTNND1 CYLD DPYD EIF2C2 EPHB2 FYN GCH1 GTPBP1 HERC5 HLA-G IFI16 IFIH1 IGFBP7 IL15 INSR LYN MICB OPTN PLSCR1 PSMB8 PSMB9 RAB27A RASSF5 SOCS1 SOD2 SP100 STAT1 TAP1 TAP2 TEP1 TICAM2 TNFAIP3 TNFRSF25 TOMM20 TRIM38 TRIM56 U2AF1L2
117	GO:0050789 [2]: regulation of biological process	16	16	36	2851	9376	-1.09	0	2	1.4	APOBEC3G ARNTL2 CASP1 CCL2 HERC5 IFI16 IGFBP7 IL15 SOCS1 SOD2 SP100 STAT1 TICAM2 TNFAIP3 TNFRSF25 TRIM38
118	GO:0007186 [6]: G-protein coupled receptor protein signaling pathway	1	1	51	993	11234	-1.09	0	0.01	0.01	CCL2
119	GO:0050878 [4]: regulation of body fluids	2	2	50	99	12128	-1.14	0	2.69	1.77	PLSCR1 SERPING1
120	GO:0009618 [7]: response to pathogenic bacteria	1	1	51	14	12213	-1.15	0	2.79	1.82	CCL2
121	GO:0018212 [9]: peptidyl-tyrosine modification	1	1	51	14	12213	-1.15	0	2.79	1.82	STAT1
122	GO:0040008 [4]: regulation of growth	2	2	50	101	12126	-1.18	0	2.65	1.77	IGFBP7 SOCS1
123	GO:0043066 [7]: negative regulation of apoptosis	2	2	50	101	12126	-1.18	0	2.65	1.77	CCL2 TNFAIP3
124	GO:0007169 [7]: transmembrane receptor protein tyrosine kinase signaling pathway	2	2	50	101	12126	-1.18	0	2.65	1.77	EPHB2 INSR
125	GO:0043069 [6]: negative regulation of programmed cell death	2	2	50	102	12125	-1.19	0	2.64	1.77	CCL2 TNFAIP3
126	GO:0009595 [5]: detection of biotic stimulus	1	1	51	15	12212	-1.22	0	2.72	1.78	HLA-G
127	GO:0007623 [4]: circadian rhythm	1	1	51	15	12212	-1.22	0	2.72	1.78	ARNTL2
128	GO:0008037 [5]: cell recognition	1	1	51	15	12212	-1.22	0	2.72	1.78	MICB
129	GO:0044257 [7]: cellular protein catabolism	5	5	47	579	11648	-1.22	0	2.3	1.61	BF CASP1 CYLD PSMB8 PSMB9
130	GO:0006508 [8]: proteolysis and peptidolysis	5	5	47	579	11648	-1.22	0	2.3	1.61	BF CASP1 CYLD PSMB8 PSMB9
131	GO:0006793 [5]: phosphorus metabolism	6	6	46	776	11451	-1.24	0	2.2	1.55	CCL2 EPHB2 FYN INSR LYN STAT1
132	GO:0006796 [6]: phosphate metabolism	6	6	46	776	11451	-1.24	0	2.2	1.55	CCL2 EPHB2 FYN INSR LYN STAT1
133	GO:0030168 [5]: platelet activation	1	1	51	16	12211	-1.27	0	2.66	1.77	PLSCR1
134	GO:0006801 [6]: superoxide metabolism	1	1	51	16	12211	-1.27	0	2.66	1.77	SOD2
135	GO:0007611 [3]: learning and/or memory	1	1	51	16	12211	-1.27	0	2.66	1.77	FYN
136	GO:0030163 [6]: protein catabolism	5	5	47	594	11633	-1.28	0	2.22	1.57	BF CASP1 CYLD PSMB8 PSMB9
137	GO:0043285 [5]: biopolymer catabolism	5	5	47	601	11626	-1.31	0	2.19	1.55	BF CASP1 CYLD PSMB8 PSMB9
138	GO:0030099 [4]: myeloid blood cell differentiation	1	1	51	17	12210	-1.33	0	2.61	1.77	IFI16
139	GO:0007004 [9]: telomerase-dependent telomere maintenance	1	1	51	17	12210	-1.33	0	2.61	1.77	TEP1
140	GO:0042133 [5]: neurotransmitter metabolism	1	1	51	18	12209	-1.37	0	2.56	1.75	GCH1
141	GO:0000723 [8]: telomere maintenance	1	1	51	18	12209	-1.37	0	2.56	1.75	TEP1
142	GO:0006626 [8]: protein-mitochondrial targeting	1	1	51	18	12209	-1.37	0	2.56	1.75	TOMM20
143	GO:0051243 [5]: negative regulation of cellular physiological process	3	3	49	262	11965	-1.39	0	2.29	1.6	CCL2 IGFBP7 TNFAIP3
144	GO:0007631 [3]: feeding behavior	1	1	51	19	12208	-1.43	0	2.51	1.71	FYN
145	GO:0016049 [4]: cell growth	2	2	50	121	12106	-1.45	0	2.35	1.62	IGFBP7 SOCS1
146	GO:0008361 [5]: regulation of cell size	2	2	50	121	12106	-1.45	0	2.35	1.62	IGFBP7 SOCS1
147	GO:0009968 [5]: negative regulation of signal transduction	1	1	51	21	12206	-1.51	0	2.42	1.65	SOCS1
148	GO:0016044 [5]: membrane organization and biogenesis	1	1	51	21	12206	-1.51	0	2.42	1.65	PLSCR1
149	GO:0045087 [5]: innate immune response	1	1	51	21	12206	-1.51	0	2.42	1.65	APOBEC3G
150	GO:0006605 [7]: protein targeting	2	2	50	129	12098	-1.54	0	2.24	1.57	STAT1 TOMM20
151	GO:0016066 [5]: cellular defense response (sensu Vertebrata)	1	1	51	22	12205	-1.55	0	2.37	1.62	SOD2
152	GO:0009072 [6]: aromatic amino acid family metabolism	1	1	51	22	12205	-1.55	0	2.37	1.62	GCH1
153	GO:0044238 [4]: primary metabolism	29	29	23	6257	5970	-1.55	0	1.2	0.84	APOBEC3G ARNTL2 BF C17orf27 CASP1 CCL2 CYLD DPYD EIF2C2 EPHB2 FYN GCH1 GTPBP1 HERC5 IFI16 IFIH1 INSR LYN PSMB8 PSMB9 SOCS1 SOD2 SP100 STAT1 TAP2 TNFAIP3 TRIM38 TRIM56 U2AF1L2
154	GO:0006351 [7]: transcription, DNA-dependent	5	5	47	1864	10363	-1.56	0	0.09	0.07	ARNTL2 IFI16 SOD2 SP100 STAT1
155	GO:0015031 [5]: protein transport	4	4	48	473	11754	-1.58	0	1.95	1.38	STAT1 TAP2 TICAM2 TOMM20
156	GO:0045184 [5]: establishment of protein localization	4	4	48	475	11752	-1.59	0	1.94	1.37	STAT1 TAP2 TICAM2 TOMM20
157	GO:0042828 [6]: response to pathogen	1	1	51	23	12204	-1.59	0	2.33	1.62	CCL2
158	GO:0043280 [5]: positive regulation of caspase activity	1	1	51	23	12204	-1.59	0	2.33	1.62	STAT1
159	GO:0043281 [4]: regulation of caspase activity	1	1	51	23	12204	-1.59	0	2.33	1.62	STAT1
160	GO:0006919 [6]: caspase activation	1	1	51	23	12204	-1.59	0	2.33	1.62	STAT1
161	GO:0050875 [3]: cellular physiological process	41	41	11	9054	3173	-1.64	0	1.31	0.93	APOBEC3G ARNTL2 BF C17orf27 CASP1 CCL2 CYLD DPYD EIF2C2 EPHB2 FYN GCH1 GTPBP1 HERC5 HLA-G IFI16 IFIH1 IGFBP7 IL15 INSR LYN MICB OPTN PLSCR1 PSMB8 PSMB9 RASSF5 SOCS1 SOD2 SP100 STAT1 TAP1 TAP2 TEP1 TICAM2 TNFAIP3 TNFRSF25 TOMM20 TRIM38 TRIM56 U2AF1L2
162	GO:0006139 [5]: nucleobase, nucleoside, nucleotide and nucleic acid metabolism	10	10	42	2957	9270	-1.64	0	0.17	0.12	APOBEC3G ARNTL2 DPYD IFI16 IFIH1 SOD2 SP100 STAT1 TNFAIP3 U2AF1L2
163	GO:0044265 [6]: cellular macromolecule catabolism	5	5	47	690	11537	-1.64	0	1.77	1.26	BF CASP1 CYLD PSMB8 PSMB9
164	GO:0008104 [4]: protein localization	4	4	48	488	11739	-1.64	0	1.87	1.33	STAT1 TAP2 TICAM2 TOMM20
165	GO:0016567 [9]: protein ubiquitination	3	3	49	302	11925	-1.65	0	1.98	1.4	C17orf27 TRIM38 TRIM56
166	GO:0019439 [6]: aromatic compound catabolism	1	1	51	25	12202	-1.66	0	2.26	1.58	GCH1
167	GO:0006874 [8]: calcium ion homeostasis	1	1	51	25	12202	-1.66	0	2.26	1.58	CCL2
168	GO:0007582 [2]: physiological process	47	47	5	10415	1812	-1.66	0	1.62	1.15	APOBEC3G ARNTL2 BF C17orf27 CASP1 CCL2 CYLD DPYD EIF2C2 EPHB2 FYN GBP2 GCH1 GTPBP1 HERC5 HLA-C HLA-E HLA-F HLA-G IFI16 IFI30 IFIH1 IGFBP7 IL15 INSR LYN MICB OPTN PLSCR1 PSMB8 PSMB9 RASSF5 SERPING1 SOCS1 SOD2 SP100 STAT1 TAP1 TAP2 TEP1 TICAM2 TNFAIP3 TNFRSF25 TOMM20 TRIM38 TRIM56 U2AF1L2
169	GO:0006355 [7]: regulation of transcription, DNA-dependent	5	5	47	1808	10419	-1.66	0	0.11	0.08	ARNTL2 IFI16 SOD2 SP100 STAT1
170	GO:0019222 [4]: regulation of metabolism	6	6	46	2032	10195	-1.67	0	0.12	0.09	ARNTL2 IFI16 SOD2 SP100 STAT1 TNFAIP3
171	GO:0046907 [5]: intracellular transport	4	4	48	501	11726	-1.69	0	1.8	1.28	STAT1 TAP2 TICAM2 TOMM20
172	GO:0009057 [5]: macromolecule catabolism	5	5	47	705	11522	-1.69	0	1.71	1.22	BF CASP1 CYLD PSMB8 PSMB9
173	GO:0009116 [6]: nucleoside metabolism	1	1	51	26	12201	-1.69	0	2.22	1.57	DPYD
174	GO:0007049 [5]: cell cycle	5	5	47	708	11519	-1.7	0	1.7	1.22	CYLD HERC5 RASSF5 STAT1 TEP1
175	GO:0044237 [4]: cellular metabolism	29	29	23	6536	5691	-1.72	0	0.86	0.61	APOBEC3G ARNTL2 BF C17orf27 CASP1 CCL2 CYLD DPYD EIF2C2 EPHB2 FYN GCH1 GTPBP1 HERC5 IFI16 IFIH1 INSR LYN PSMB8 PSMB9 SOCS1 SOD2 SP100 STAT1 TAP2 TNFAIP3 TRIM38 TRIM56 U2AF1L2
176	GO:0050877 [4]: neurophysiological process	1	1	51	807	11420	-1.73	0	0.03	0.03	GCH1
177	GO:0007167 [6]: enzyme linked receptor protein signaling pathway	2	2	50	149	12078	-1.74	0	2.01	1.41	EPHB2 INSR
178	GO:0051179 [3]: localization	6	6	46	1979	10248	-1.75	0	0.14	0.11	FYN STAT1 TAP1 TAP2 TICAM2 TOMM20
179	GO:0006304 [6]: DNA modification	1	1	51	28	12199	-1.76	0	2.15	1.53	IFIH1
180	GO:0008624 [9]: induction of apoptosis by extracellular signals	1	1	51	28	12199	-1.76	0	2.15	1.53	TNFRSF25
181	GO:0008152 [3]: metabolism	29	29	23	6936	5291	-1.76	0	0.49	0.35	APOBEC3G ARNTL2 BF C17orf27 CASP1 CCL2 CYLD DPYD EIF2C2 EPHB2 FYN GCH1 GTPBP1 HERC5 IFI16 IFIH1 INSR LYN PSMB8 PSMB9 SOCS1 SOD2 SP100 STAT1 TAP2 TNFAIP3 TRIM38 TRIM56 U2AF1L2
182	GO:0051234 [4]: establishment of localization	6	6	46	1971	10256	-1.77	0	0.15	0.11	FYN STAT1 TAP1 TAP2 TICAM2 TOMM20
183	GO:0006810 [4]: transport	6	6	46	1969	10258	-1.77	0	0.15	0.11	FYN STAT1 TAP1 TAP2 TICAM2 TOMM20
184	GO:0040007 [3]: growth	2	2	50	152	12075	-1.77	0	1.98	1.4	IGFBP7 SOCS1
185	GO:0050793 [3]: regulation of development	2	2	50	153	12074	-1.78	0	1.97	1.39	IGFBP7 SOCS1
186	GO:0006350 [6]: transcription	6	6	46	1963	10264	-1.78	0	0.15	0.11	ARNTL2 IFI16 SOD2 SP100 STAT1 TNFAIP3
187	GO:0048511 [3]: rhythmic process	1	1	51	29	12198	-1.78	0	2.12	1.51	ARNTL2
188	GO:0006958 [7]: complement activation, classical pathway	1	1	51	29	12198	-1.78	0	2.12	1.51	SERPING1
189	GO:0018193 [8]: peptidyl-amino acid modification	1	1	51	30	12197	-1.81	0	2.09	1.49	STAT1
190	GO:0000902 [4]: cellular morphogenesis	2	2	50	160	12067	-1.84	0	1.9	1.34	IGFBP7 SOCS1
191	GO:0019219 [5]: regulation of nucleobase, nucleoside, nucleotide and nucleic acid metabolism	6	6	46	1897	10330	-1.86	0	0.18	0.12	ARNTL2 IFI16 SOD2 SP100 STAT1 TNFAIP3
192	GO:0045449 [6]: regulation of transcription	6	6	46	1871	10356	-1.9	0	0.19	0.12	ARNTL2 IFI16 SOD2 SP100 STAT1 TNFAIP3
193	GO:0007166 [5]: cell surface receptor linked signal transduction	4	4	48	1417	10810	-1.95	0	0.14	0.11	CCL2 EPHB2 INSR TNFRSF25
194	GO:0050791 [3]: regulation of physiological process	11	11	41	2542	9685	-1.96	0	0.64	0.44	ARNTL2 CASP1 CCL2 IFI16 IGFBP7 IL15 SOD2 SP100 STAT1 TNFAIP3 TNFRSF25
195	GO:0043283 [4]: biopolymer metabolism	8	8	44	1603	10624	-1.97	0	0.99	0.69	APOBEC3G BF CASP1 CYLD IFIH1 PSMB8 PSMB9 U2AF1L2
196	GO:0050790 [3]: regulation of enzyme activity	2	2	50	180	12047	-1.98	0	1.72	1.22	HERC5 STAT1
197	GO:0009615 [6]: response to virus	1	1	51	38	12189	-2.01	0	1.88	1.33	IFI16
198	GO:0000079 [5]: regulation of cyclin dependent protein kinase activity	1	1	51	38	12189	-2.01	0	1.88	1.33	HERC5
199	GO:0001505 [7]: regulation of neurotransmitter levels	1	1	51	39	12188	-2.03	0	1.86	1.33	GCH1
200	GO:0006807 [4]: nitrogen compound metabolism	1	1	51	39	12188	-2.03	0	1.86	1.33	GCH1
201	GO:0006811 [5]: ion transport	1	1	51	703	11524	-2.05	0	0.05	0.04	FYN
202	GO:0009653 [3]: morphogenesis	6	6	46	1144	11083	-2.06	0	1.02	0.71	CALML4 CCL2 EPHB2 IFI16 IGFBP7 SOCS1
203	GO:0007275 [2]: development	8	8	44	1779	10448	-2.07	0	0.71	0.51	CALML4 CCL2 EPHB2 IFI16 IGFBP7 INSR MOV10 SOCS1
204	GO:0000074 [6]: regulation of cell cycle	3	3	49	395	11832	-2.07	0	1.44	1.01	CYLD HERC5 STAT1
205	GO:0006954 [5]: inflammatory response	2	2	50	194	12033	-2.08	0	1.6	1.14	CCL2 TICAM2
206	GO:0043118 [4]: negative regulation of physiological process	3	3	49	416	11811	-2.13	0	1.34	0.94	CCL2 IGFBP7 TNFAIP3
207	GO:0006996 [5]: organelle organization and biogenesis	1	1	51	673	11554	-2.14	0	0.05	0.04	TEP1
208	GO:0000086 [7]: G2/M transition of mitotic cell cycle	1	1	51	45	12182	-2.14	0	1.73	1.22	HERC5
209	GO:0006979 [5]: response to oxidative stress	1	1	51	46	12181	-2.16	0	1.71	1.22	SOD2
210	GO:0008632 [7]: apoptotic program	1	1	51	46	12181	-2.16	0	1.71	1.22	STAT1
211	GO:0030005 [7]: di-, tri-valent inorganic cation homeostasis	1	1	51	48	12179	-2.2	0	1.67	1.19	CCL2
212	GO:0009063 [7]: amino acid catabolism	1	1	51	52	12175	-2.25	0	1.6	1.14	GCH1
213	GO:0046483 [5]: heterocycle metabolism	1	1	51	53	12174	-2.28	0	1.58	1.13	DPYD
214	GO:0006875 [7]: metal ion homeostasis	1	1	51	53	12174	-2.28	0	1.58	1.13	CCL2
215	GO:0009310 [6]: amine catabolism	1	1	51	55	12172	-2.3	0	1.55	1.11	GCH1
216	GO:0000082 [7]: G1/S transition of mitotic cell cycle	1	1	51	56	12171	-2.32	0	1.54	1.1	HERC5
217	GO:0016043 [4]: cell organization and biogenesis	4	4	48	821	11406	-2.34	0	0.76	0.55	IGFBP7 PLSCR1 SOCS1 TEP1
218	GO:0009581 [5]: detection of external stimulus	1	1	51	594	11633	-2.36	0	0.08	0.06	HLA-G
219	GO:0009058 [4]: biosynthesis	4	4	48	985	11242	-2.37	0	0.49	0.35	DPYD EIF2C2 GCH1 GTPBP1
220	GO:0009887 [4]: organogenesis	4	4	48	920	11307	-2.37	0	0.59	0.41	CALML4 CCL2 EPHB2 IFI16
221	GO:0048513 [3]: organ development	4	4	48	920	11307	-2.37	0	0.59	0.41	CALML4 CCL2 EPHB2 IFI16
222	GO:0051170 [7]: nuclear import	1	1	51	61	12166	-2.38	0	1.46	1.03	STAT1
223	GO:0006606 [7]: protein-nucleus import	1	1	51	61	12166	-2.38	0	1.46	1.03	STAT1
224	GO:0042127 [5]: regulation of cell proliferation	2	2	50	258	11969	-2.38	0	1.2	0.84	IGFBP7 IL15
225	GO:0044249 [5]: cellular biosynthesis	4	4	48	940	11287	-2.38	0	0.55	0.4	DPYD EIF2C2 GCH1 GTPBP1
226	GO:0051242 [5]: positive regulation of cellular physiological process	2	2	50	259	11968	-2.39	0	1.19	0.84	IL15 TNFRSF25
227	GO:0007267 [4]: cell-cell signaling	3	3	49	535	11692	-2.39	0	0.92	0.65	CCL2 GCH1 IL15
228	GO:0006800 [5]: oxygen and reactive oxygen species metabolism	1	1	51	65	12162	-2.42	0	1.41	0.99	SOD2
229	GO:0006091 [5]: generation of precursor metabolites and energy	3	3	49	566	11661	-2.43	0	0.83	0.6	DPYD GTPBP1 INSR
230	GO:0006816 [8]: calcium ion transport	1	1	51	66	12161	-2.43	0	1.39	0.98	FYN
231	GO:0007155 [4]: cell adhesion	3	3	49	579	11648	-2.45	0	0.8	0.58	CCL2 CTNND1 MICB
232	GO:0030003 [6]: cation homeostasis	1	1	51	69	12158	-2.47	0	1.36	0.95	CCL2
233	GO:0007610 [2]: behavior	1	1	51	70	12157	-2.47	0	1.34	0.94	FYN
234	GO:0009617 [6]: response to bacteria	1	1	51	71	12156	-2.49	0	1.33	0.94	CCL2
235	GO:0030097 [5]: hemopoiesis	1	1	51	71	12156	-2.49	0	1.33	0.94	IFI16
236	GO:0017038 [6]: protein import	1	1	51	72	12155	-2.49	0	1.32	0.94	STAT1
237	GO:0006259 [5]: DNA metabolism	1	1	51	537	11690	-2.51	0	0.1	0.08	IFIH1
238	GO:0050801 [4]: ion homeostasis	1	1	51	75	12152	-2.52	0	1.29	0.92	CCL2
239	GO:0006873 [5]: cell ion homeostasis	1	1	51	75	12152	-2.52	0	1.29	0.92	CCL2
240	GO:0043119 [4]: positive regulation of physiological process	2	2	50	335	11892	-2.58	0	0.87	0.61	IL15 TNFRSF25
241	GO:0043085 [4]: positive regulation of enzyme activity	1	1	51	85	12142	-2.6	0	1.18	0.83	STAT1
242	GO:0006118 [6]: electron transport	2	2	50	353	11874	-2.6	0	0.81	0.58	DPYD GTPBP1
243	GO:0009059 [5]: macromolecule biosynthesis	2	2	50	591	11636	-2.62	0	0.32	0.22	EIF2C2 GTPBP1
244	GO:0019725 [4]: cell homeostasis	1	1	51	87	12140	-2.62	0	1.16	0.82	CCL2
245	GO:0045786 [7]: negative regulation of cell cycle	1	1	51	89	12138	-2.63	0	1.14	0.8	CYLD
246	GO:0007187 [7]: G-protein signaling, coupled to cyclic nucleotide second messenger	1	1	51	92	12135	-2.66	0	1.12	0.78	CCL2
247	GO:0006812 [6]: cation transport	1	1	51	469	11758	-2.66	0	0.14	0.11	FYN
248	GO:0051169 [6]: nuclear transport	1	1	51	94	12133	-2.66	0	1.1	0.77	STAT1
249	GO:0006366 [8]: transcription from Pol II promoter	2	2	50	428	11799	-2.67	0	0.6	0.42	SOD2 STAT1
250	GO:0006412 [6]: protein biosynthesis	2	2	50	529	11698	-2.67	0	0.41	0.3	EIF2C2 GTPBP1
251	GO:0045859 [4]: regulation of protein kinase activity	1	1	51	95	12132	-2.67	0	1.09	0.77	HERC5
252	GO:0016070 [5]: RNA metabolism	2	2	50	449	11778	-2.68	0	0.55	0.4	APOBEC3G U2AF1L2
253	GO:0019935 [7]: cyclic-nucleotide-mediated signaling	1	1	51	98	12129	-2.69	0	1.07	0.75	CCL2
254	GO:0042592 [3]: homeostasis	1	1	51	101	12126	-2.71	0	1.04	0.73	CCL2
255	GO:0006913 [6]: nucleocytoplasmic transport	1	1	51	101	12126	-2.71	0	1.04	0.73	STAT1
256	GO:0015674 [7]: di-, tri-valent inorganic cation transport	1	1	51	105	12122	-2.73	0	1.01	0.71	FYN
257	GO:0008015 [4]: circulation	1	1	51	105	12122	-2.73	0	1.01	0.71	SERPING1
258	GO:0042330 [5]: taxis	1	1	51	116	12111	-2.78	0	0.93	0.65	CCL2
259	GO:0006935 [6]: chemotaxis	1	1	51	116	12111	-2.78	0	0.93	0.65	CCL2
260	GO:0006082 [5]: organic acid metabolism	1	1	51	413	11814	-2.78	0	0.18	0.12	GCH1
261	GO:0019752 [6]: carboxylic acid metabolism	1	1	51	411	11816	-2.79	0	0.19	0.12	GCH1
262	GO:0016064 [6]: humoral defense mechanism (sensu Vertebrata)	1	1	51	118	12109	-2.79	0	0.92	0.65	SERPING1
263	GO:0008284 [6]: positive regulation of cell proliferation	1	1	51	118	12109	-2.79	0	0.92	0.65	IL15
264	GO:0005975 [5]: carbohydrate metabolism	1	1	51	407	11820	-2.79	0	0.19	0.12	INSR
265	GO:0007399 [5]: neurogenesis	1	1	51	402	11825	-2.8	0	0.19	0.12	EPHB2
266	GO:0012502 [7]: induction of programmed cell death	1	1	51	122	12105	-2.8	0	0.9	0.63	TNFRSF25
267	GO:0006917 [8]: induction of apoptosis	1	1	51	122	12105	-2.8	0	0.9	0.63	TNFRSF25
268	GO:0016481 [7]: negative regulation of transcription	1	1	51	123	12104	-2.8	0	0.89	0.63	TNFAIP3
269	GO:0043065 [7]: positive regulation of apoptosis	1	1	51	129	12098	-2.83	0	0.85	0.61	TNFRSF25
270	GO:0045934 [6]: negative regulation of nucleobase, nucleoside, nucleotide and nucleic acid metabolism	1	1	51	131	12096	-2.84	0	0.84	0.61	TNFAIP3
271	GO:0043068 [6]: positive regulation of programmed cell death	1	1	51	130	12097	-2.84	0	0.85	0.61	TNFRSF25
272	GO:0008285 [6]: negative regulation of cell proliferation	1	1	51	130	12097	-2.84	0	0.85	0.61	IGFBP7
273	GO:0009628 [5]: response to abiotic stimulus	1	1	51	380	11847	-2.84	0	0.22	0.13	CCL2
274	GO:0006396 [6]: RNA processing	1	1	51	367	11860	-2.86	0	0.23	0.14	U2AF1L2
275	GO:0000004 [2]: biological_process unknown	1	1	51	354	11873	-2.88	0	0.24	0.16	TXNIP
276	GO:0007517 [5]: muscle development	1	1	51	146	12081	-2.88	0	0.76	0.55	CALML4
277	GO:0030001 [7]: metal ion transport	1	1	51	343	11884	-2.9	0	0.26	0.17	FYN
278	GO:0009892 [5]: negative regulation of metabolism	1	1	51	155	12072	-2.91	0	0.72	0.51	TNFAIP3
279	GO:0009308 [5]: amine metabolism	1	1	51	310	11917	-2.93	0	0.3	0.21	GCH1
280	GO:0019932 [6]: second-messenger-mediated signaling	1	1	51	178	12049	-2.94	0	0.63	0.43	CCL2
281	GO:0000067 [6]: DNA replication and chromosome cycle	1	1	51	184	12043	-2.95	0	0.6	0.42	TEP1
282	GO:0016337 [5]: cell-cell adhesion	1	1	51	180	12047	-2.95	0	0.62	0.43	CTNND1
283	GO:0000278 [6]: mitotic cell cycle	1	1	51	195	12032	-2.97	0	0.57	0.4	HERC5
284	GO:0006461 [7]: protein complex assembly	1	1	51	195	12032	-2.97	0	0.57	0.4	TAP2
285	GO:0008380 [7]: RNA splicing	1	1	51	197	12030	-2.97	0	0.56	0.4	U2AF1L2
286	GO:0006519 [5]: amino acid and derivative metabolism	1	1	51	264	11963	-2.97	0	0.39	0.28	GCH1
287	GO:0019226 [5]: transmission of nerve impulse	1	1	51	255	11972	-2.97	0	0.41	0.3	GCH1
288	GO:0030154 [3]: cell differentiation	1	1	51	213	12014	-2.97	0	0.51	0.36	IFI16
289	GO:0051276 [6]: chromosome organization and biogenesis	1	1	51	236	11991	-2.98	0	0.45	0.33	TEP1
290	GO:0007264 [6]: small GTPase mediated signal transduction	1	1	51	240	11987	-2.98	0	0.44	0.32	RAB27A
291	GO:0042221 [6]: response to chemical substance	1	1	51	229	11998	-2.98	0	0.47	0.34	CCL2
292	GO:0007268 [6]: synaptic transmission	1	1	51	248	11979	-2.98	0	0.42	0.31	GCH1
293	GO:0006357 [8]: regulation of transcription from Pol II promoter	1	1	51	230	11997	-2.98	0	0.46	0.34	SOD2
294	GO:0007001 [7]: chromosome organization and biogenesis (sensu Eukaryota)	1	1	51	230	11997	-2.98	0	0.46	0.34	TEP1
295	GO:0006520 [6]: amino acid metabolism	1	1	51	225	12002	-2.98	0	0.48	0.34	GCH1
