# Supplementary material for: Latent Factor Analysis to Discover Pathway-Associated Putative Segmental Aneuploidies in Human Cancers
Source: PLoS Comput Biol. 2010 Sep 2;6(9):e1000920. doi: 10.1371/journal.pcbi.1000920 (PMC2932681; doi:10.1371/journal.pcbi.1000920)
Supplement: Table S3 — Full gather analysis of gene ontology for each factor. (0.43 MB ZIP) [file pcbi.1000920.s008.zip › Factor_Gather_GO/factor9_GO.txt]

#	Annotation	Total Genes With Ann	Your Genes (With Ann)	Your Genes (No Ann)	Genome (With Ann)	Genome (No Ann)	ln(Bayes factor)	neg ln(p value)	FE: neg ln(p value)	FE: neg ln(FDR)	Genes
1	GO:0006607 [8]: NLS-bearing substrate-nucleus import	3	3	100	8	12168	4.7	8.4	9.31	3.39	CBLB KPNA1 KPNB1
2	GO:0008544 [7]: epidermis development	5	5	98	58	12118	4.07	7.91	8.62	3.39	ALDH3A2 ATP2C1 ELF3 KRT16 LAMA3
3	GO:0007398 [6]: ectoderm development	5	5	98	67	12109	3.45	6.93	7.99	3.17	ALDH3A2 ATP2C1 ELF3 KRT16 LAMA3
4	GO:0050794 [3]: regulation of cellular process	16	16	87	776	11400	2.82	6.21	7.04	2.51	ATP2C1 BAG1 BCL2L1 BIK BRD8 C6orf4 CD320 CFLAR CHPT1 LAMA3 MAP3K5 NPM1 PARD6B SSR1 STK17B TNFSF10
5	GO:0009888 [5]: histogenesis	5	5	98	105	12071	1.59	4.83	6.08	2.1	ALDH3A2 ATP2C1 ELF3 KRT16 LAMA3
6	GO:0050789 [2]: regulation of biological process	36	36	67	2831	9345	1.42	4.69	5.3	2.1	ATP2C1 BAG1 BCL2L1 BIK BRD8 C6orf4 CAP2 CD320 CFLAR CHPT1 ELF3 HMG2L1 JMJD2B KIAA0669 KLF9 KPNA1 LAMA3 MAFK MAP3K5 MED28 MITF NFAT5 NPM1 PARD6B PHF21A PLAU PQBP1 PRDM10 SERPINA3 SSR1 STK17B TBX3 TGFB1I4 TLE1 TNFSF10 ZNF165
7	GO:0012502 [7]: induction of programmed cell death	5	5	98	118	12058	1.13	4.41	5.59	2.1	BIK CFLAR MAP3K5 STK17B TNFSF10
8	GO:0006917 [8]: induction of apoptosis	5	5	98	118	12058	1.13	4.41	5.59	2.1	BIK CFLAR MAP3K5 STK17B TNFSF10
9	GO:0043123 [6]: positive regulation of I-kappaB kinase/NF-kappaB cascade	4	4	99	75	12101	0.93	4.25	5.44	2.1	ATP2C1 C6orf4 CFLAR TNFSF10
10	GO:0042981 [6]: regulation of apoptosis	7	7	96	243	11933	0.92	4.21	5.29	2.1	BAG1 BCL2L1 BIK CFLAR MAP3K5 STK17B TNFSF10
11	GO:0043065 [7]: positive regulation of apoptosis	5	5	98	125	12051	0.9	4.21	5.36	2.1	BIK CFLAR MAP3K5 STK17B TNFSF10
12	GO:0043067 [5]: regulation of programmed cell death	7	7	96	245	11931	0.88	4.21	5.25	2.1	BAG1 BCL2L1 BIK CFLAR MAP3K5 STK17B TNFSF10
13	GO:0043068 [6]: positive regulation of programmed cell death	5	5	98	126	12050	0.87	4.16	5.33	2.1	BIK CFLAR MAP3K5 STK17B TNFSF10
14	GO:0043122 [5]: regulation of I-kappaB kinase/NF-kappaB cascade	4	4	99	78	12098	0.81	4.1	5.31	2.1	ATP2C1 C6orf4 CFLAR TNFSF10
15	GO:0007242 [5]: intracellular signaling cascade	16	16	87	975	11201	0.73	4.06	4.81	2.08	ATP2C1 C6orf4 CAP2 CFLAR CORO2A DDAH1 GRB7 MAP3K5 PRKCH RAB11A RAB7 RAB9A RALA RASA4 STK17B TNFSF10
16	GO:0030334 [6]: regulation of cell migration	2	2	101	11	12165	0.67	4.01	5.28	2.1	LAMA3 PARD6B
17	GO:0051270 [5]: regulation of cell motility	2	2	101	11	12165	0.67	4.01	5.28	2.1	LAMA3 PARD6B
18	GO:0051244 [4]: regulation of cellular physiological process	11	11	92	556	11620	0.64	3.96	4.85	2.08	BAG1 BCL2L1 BIK CFLAR LAMA3 MAP3K5 NPM1 PARD6B SSR1 STK17B TNFSF10
19	GO:0050874 [3]: organismal physiological process	7	7	96	1837	10339	0.57	3.91	0	0	MITF NFAT5 PLAU SERPINA3 SLC5A1 TNFSF10 ULBP2
20	GO:0007165 [4]: signal transduction	34	34	69	2792	9384	0.53	3.87	4.35	1.83	ATP2C1 BAG1 BRD8 C6orf4 CAP2 CBLB CELSR2 CFLAR CLIC3 CORO2A DDAH1 GPR109B GPR157 GPRC5C GRB7 GSK3B IL13RA1 LAMA3 MAP3K5 NFAT5 PCTK3 PLAU PRKCH RAB11A RAB7 RAB9A RALA RASA4 SEMA6A STK17B TLE1 TNFSF10 TXNRD1 ZYX
21	GO:0009967 [5]: positive regulation of signal transduction	4	4	99	86	12090	0.5	3.82	4.98	2.08	ATP2C1 C6orf4 CFLAR TNFSF10
22	GO:0050877 [4]: neurophysiological process	1	1	102	807	11369	0.41	3.77	0	0	MITF
23	GO:0050791 [3]: regulation of physiological process	31	31	72	2522	9654	0.31	3.65	4.13	1.81	BAG1 BCL2L1 BIK BRD8 CFLAR ELF3 HMG2L1 JMJD2B KIAA0669 KLF9 KPNA1 LAMA3 MAFK MAP3K5 MED28 MITF NFAT5 NPM1 PARD6B PHF21A PLAU PQBP1 PRDM10 SERPINA3 SSR1 STK17B TBX3 TGFB1I4 TLE1 TNFSF10 ZNF165
24	GO:0030318 [5]: melanocyte differentiation	1	1	102	0	12176	0.15	3.45	4.78	2.08	MITF
25	GO:0048227 [7]: plasma membrane to endosome transport	1	1	102	0	12176	0.15	3.45	4.78	2.08	RAB11A
26	GO:0050931 [4]: pigment cell differentiation	1	1	102	0	12176	0.15	3.45	4.78	2.08	MITF
27	GO:0006106 [7]: fumarate metabolism	1	1	102	0	12176	0.15	3.45	4.78	2.08	FH
28	GO:0006657 [11]: CDP-choline pathway	1	1	102	0	12176	0.15	3.45	4.78	2.08	CHPT1
29	GO:0007587 [5]: sugar utilization	1	1	102	0	12176	0.15	3.45	4.78	2.08	SLC5A1
30	GO:0007163 [5]: establishment and/or maintenance of cell polarity	2	2	101	15	12161	0.14	3.45	4.74	2.08	CAP2 PARD6B
31	GO:0007154 [3]: cell communication	39	39	64	3436	8740	0.09	3.4	3.81	1.74	ATP2C1 BAG1 BRD8 C6orf4 CAP2 CBLB CELSR2 CFLAR CLIC3 COL27A1 CORO2A CSPG4 DDAH1 EFNA3 ENSA GPR109B GPR157 GPRC5C GRB7 GSK3B IL13RA1 LAMA3 MAP3K5 NFAT5 PCTK3 PDZK3 PLAU PRKCH RAB11A RAB7 RAB9A RALA RASA4 SEMA6A STK17B TLE1 TNFSF10 TXNRD1 ZYX
32	GO:0006913 [6]: nucleocytoplasmic transport	4	4	99	98	12078	0.08	3.4	4.55	1.92	CBLB KPNA1 KPNB1 NPM1
33	GO:0040008 [4]: regulation of growth	4	4	99	99	12077	0.05	0	4.51	1.92	BRD8 CD320 CHPT1 LAMA3
34	GO:0000902 [4]: cellular morphogenesis	5	5	98	157	12019	0.04	0	4.45	1.9	BRD8 CAP2 CD320 CHPT1 PARD6B
35	GO:0044249 [5]: cellular biosynthesis	2	2	101	942	11234	0.03	0	0	0	AARS CORO2A
36	GO:0007249 [7]: I-kappaB kinase/NF-kappaB cascade	4	4	99	105	12071	-0.13	0	4.32	1.83	ATP2C1 C6orf4 CFLAR TNFSF10
37	GO:0008219 [4]: cell death	9	9	94	461	11715	-0.13	0	4.07	1.81	BAG1 BCL2L1 BIK CFLAR MAP3K5 NPM1 SEMA6A STK17B TNFSF10
38	GO:0016265 [3]: death	9	9	94	465	11711	-0.17	0	4.02	1.79	BAG1 BCL2L1 BIK CFLAR MAP3K5 NPM1 SEMA6A STK17B TNFSF10
39	GO:0006886 [6]: intracellular protein transport	7	7	96	307	11869	-0.18	0	4.11	1.81	CBLB KPNA1 KPNB1 NPM1 RAB11A RAB7 SSR1
40	GO:0016477 [5]: cell migration	3	3	100	57	12119	-0.24	0	4.28	1.82	LAMA3 PARD6B SEMA6A
41	GO:0051170 [7]: nuclear import	3	3	100	59	12117	-0.33	0	4.19	1.81	CBLB KPNA1 KPNB1
42	GO:0006606 [7]: protein-nucleus import	3	3	100	59	12117	-0.33	0	4.19	1.81	CBLB KPNA1 KPNB1
43	GO:0007243 [6]: protein kinase cascade	6	6	97	246	11930	-0.37	0	3.95	1.76	ATP2C1 C6orf4 CFLAR MAP3K5 STK17B TNFSF10
44	GO:0006928 [4]: cell motility	5	5	98	177	11999	-0.38	0	3.99	1.78	CSPG4 LAMA3 PARD6B SEMA6A TM4SF8
45	GO:0046907 [5]: intracellular transport	9	9	94	496	11680	-0.5	0	3.66	1.72	CBLB HMG2L1 KPNA1 KPNB1 NPM1 RAB11A RAB7 SEC31L1 SSR1
46	GO:0051242 [5]: positive regulation of cellular physiological process	6	6	97	255	11921	-0.51	0	3.8	1.74	BIK CFLAR MAP3K5 SSR1 STK17B TNFSF10
47	GO:0046469 [8]: platelet activating factor metabolism	1	1	102	1	12175	-0.53	0	4.09	1.81	CHPT1
48	GO:0006663 [9]: platelet activating factor biosynthesis	1	1	102	1	12175	-0.53	0	4.09	1.81	CHPT1
49	GO:0006605 [7]: protein targeting	4	4	99	127	12049	-0.7	0	3.72	1.74	CBLB KPNA1 KPNB1 SSR1
50	GO:0006915 [6]: apoptosis	8	8	95	432	11744	-0.73	0	3.46	1.6	BAG1 BCL2L1 BIK CFLAR MAP3K5 SEMA6A STK17B TNFSF10
51	GO:0017038 [6]: protein import	3	3	100	70	12106	-0.73	0	3.76	1.74	CBLB KPNA1 KPNB1
52	GO:0012501 [5]: programmed cell death	8	8	95	434	11742	-0.74	0	3.44	1.6	BAG1 BCL2L1 BIK CFLAR MAP3K5 SEMA6A STK17B TNFSF10
53	GO:0009058 [4]: biosynthesis	3	3	100	986	11190	-0.75	0	0.01	0	AARS CORO2A PIGA
54	GO:0008624 [9]: induction of apoptosis by extracellular signals	2	2	101	27	12149	-0.85	0	3.71	1.74	CFLAR MAP3K5
55	GO:0015980 [6]: energy derivation by oxidation of organic compounds	4	4	99	134	12042	-0.85	0	3.55	1.64	ENO2 FH GSK3B PGK1
56	GO:0046470 [9]: phosphatidylcholine metabolism	1	1	102	2	12174	-0.94	0	3.69	1.74	CHPT1
57	GO:0051092 [9]: activation of NF-kappaB transcription factor	1	1	102	2	12174	-0.94	0	3.69	1.74	NPM1
58	GO:0006419 [9]: alanyl-tRNA aminoacylation	1	1	102	2	12174	-0.94	0	3.69	1.74	AARS
59	GO:0006656 [10]: phosphatidylcholine biosynthesis	1	1	102	2	12174	-0.94	0	3.69	1.74	CHPT1
60	GO:0006686 [9]: sphingomyelin biosynthesis	1	1	102	2	12174	-0.94	0	3.69	1.74	TMEM23
61	GO:0007569 [4]: cell aging	1	1	102	2	12174	-0.94	0	3.69	1.74	NPM1
62	GO:0050896 [3]: response to stimulus	10	10	93	1934	10242	-0.96	0	0.03	0	ENSA GSR MAP3K5 MITF NPM1 PLAU RALA SERPINA3 TNFSF10 ULBP2
63	GO:0006091 [5]: generation of precursor metabolites and energy	9	9	94	560	11616	-1.07	0	3.01	1.48	ENO2 FH GSK3B GSR KMO PGK1 POR SQRDL TXNRD1
64	GO:0015031 [5]: protein transport	8	8	95	469	11707	-1.07	0	3.06	1.48	CBLB KPNA1 KPNB1 NPM1 RAB11A RAB7 RAB9A SSR1
65	GO:0045184 [5]: establishment of protein localization	8	8	95	471	11705	-1.09	0	3.04	1.48	CBLB KPNA1 KPNB1 NPM1 RAB11A RAB7 RAB9A SSR1
66	GO:0040007 [3]: growth	4	4	99	150	12026	-1.16	0	3.21	1.48	BRD8 CD320 CHPT1 LAMA3
67	GO:0009581 [5]: detection of external stimulus	1	1	102	594	11582	-1.17	0	0.01	0	MITF
68	GO:0009059 [5]: macromolecule biosynthesis	1	1	102	592	11584	-1.17	0	0.01	0	AARS
69	GO:0050793 [3]: regulation of development	4	4	99	151	12025	-1.18	0	3.19	1.48	BRD8 CD320 CHPT1 LAMA3
70	GO:0007409 [6]: axonogenesis	2	2	101	33	12143	-1.18	0	3.36	1.57	PARD6B SEMA6A
71	GO:0008104 [4]: protein localization	8	8	95	484	11692	-1.2	0	2.91	1.48	CBLB KPNA1 KPNB1 NPM1 RAB11A RAB7 RAB9A SSR1
72	GO:0045884 [9]: regulation of survival gene product activity	1	1	102	3	12173	-1.22	0	3.41	1.6	BCL2L1
73	GO:0051090 [7]: regulation of transcription factor activity	1	1	102	3	12173	-1.22	0	3.41	1.6	NPM1
74	GO:0051091 [8]: positive regulation of transcription factor activity	1	1	102	3	12173	-1.22	0	3.41	1.6	NPM1
75	GO:0008634 [10]: negative regulation of survival gene product activity	1	1	102	3	12173	-1.22	0	3.41	1.6	BCL2L1
76	GO:0006916 [8]: anti-apoptosis	3	3	100	89	12087	-1.28	0	3.17	1.48	BAG1 BCL2L1 CFLAR
77	GO:0006092 [7]: main pathways of carbohydrate metabolism	3	3	100	90	12086	-1.3	0	3.14	1.48	ENO2 FH PGK1
78	GO:0007010 [6]: cytoskeleton organization and biogenesis	6	6	97	320	11856	-1.33	0	2.88	1.48	CAP2 MAP2 NPM1 PARD6B SEMA6A SGCB
79	GO:0051169 [6]: nuclear transport	3	3	100	92	12084	-1.35	0	3.09	1.48	CBLB KPNA1 KPNB1
80	GO:0001558 [4]: regulation of cell growth	3	3	100	92	12084	-1.35	0	3.09	1.48	BRD8 CD320 CHPT1
81	GO:0009064 [7]: glutamine family amino acid metabolism	2	2	101	37	12139	-1.36	0	3.16	1.48	CORO2A DDAH1
82	GO:0007600 [5]: sensory perception	1	1	102	563	11613	-1.38	0	0.01	0	MITF
83	GO:0006807 [4]: nitrogen compound metabolism	2	2	101	38	12138	-1.41	0	3.12	1.48	CORO2A DDAH1
84	GO:0009966 [4]: regulation of signal transduction	4	4	99	166	12010	-1.43	0	2.91	1.48	ATP2C1 C6orf4 CFLAR TNFSF10
85	GO:0045995 [4]: regulation of embryonic development	1	1	102	4	12172	-1.44	0	3.19	1.48	LAMA3
86	GO:0007263 [6]: nitric oxide mediated signal transduction	1	1	102	4	12172	-1.44	0	3.19	1.48	DDAH1
87	GO:0008333 [7]: endosome to lysosome transport	1	1	102	4	12172	-1.44	0	3.19	1.48	HMG2L1
88	GO:0043119 [4]: positive regulation of physiological process	6	6	97	331	11845	-1.44	0	2.75	1.41	BIK CFLAR MAP3K5 SSR1 STK17B TNFSF10
89	GO:0009653 [3]: morphogenesis	14	14	89	1136	11040	-1.49	0	2.31	1.16	ALDH3A2 ATP2C1 BRD8 CAP2 CD320 CHPT1 ELF3 KRT16 LAMA3 PARD6B SEMA6A SGCB TBX3 TLE1
90	GO:0043066 [7]: negative regulation of apoptosis	3	3	100	100	12076	-1.53	0	2.89	1.48	BAG1 BCL2L1 CFLAR
91	GO:0009605 [4]: response to external stimulus	6	6	97	1257	10919	-1.54	0	0.04	0.01	ENSA GSR MITF PLAU RALA SERPINA3
92	GO:0043069 [6]: negative regulation of programmed cell death	3	3	100	101	12075	-1.55	0	2.87	1.48	BAG1 BCL2L1 CFLAR
93	GO:0006952 [5]: defense response	3	3	100	835	11341	-1.59	0	0.03	0	SERPINA3 TNFSF10 ULBP2
94	GO:0000226 [8]: microtubule cytoskeleton organization and biogenesis	2	2	101	43	12133	-1.61	0	2.91	1.48	MAP2 NPM1
95	GO:0042255 [7]: ribosome assembly	1	1	102	5	12171	-1.61	0	3.01	1.48	NPM1
96	GO:0006527 [6]: arginine catabolism	1	1	102	5	12171	-1.61	0	3.01	1.48	DDAH1
97	GO:0007041 [6]: lysosomal transport	1	1	102	5	12171	-1.61	0	3.01	1.48	HMG2L1
98	GO:0007098 [8]: centrosome cycle	1	1	102	5	12171	-1.61	0	3.01	1.48	NPM1
99	GO:0008637 [8]: apoptotic mitochondrial changes	1	1	102	5	12171	-1.61	0	3.01	1.48	BCL2L1
100	GO:0006412 [6]: protein biosynthesis	1	1	102	530	11646	-1.62	0	0.01	0	AARS
101	GO:0006096 [8]: glycolysis	2	2	101	44	12132	-1.64	0	2.87	1.48	ENO2 PGK1
102	GO:0008632 [7]: apoptotic program	2	2	101	45	12131	-1.67	0	2.83	1.46	BCL2L1 BIK
103	GO:0009607 [4]: response to biotic stimulus	4	4	99	954	11222	-1.68	0	0.04	0.01	GSR SERPINA3 TNFSF10 ULBP2
104	GO:0008152 [3]: metabolism	63	63	40	6902	5274	-1.7	0	1.57	0.84	AARS ACAS2 ALDH3A2 ATP2C1 B4GALT3 B4GALT5 BAG1 BRD8 CBLB CFLAR CHPT1 CORO2A CPEB2 CRK7 DDAH1 EDD ELF3 ENO2 FA2H FBXO2 FH GSK3B GSR HMG2L1 JMJD2B KIAA0669 KLF9 KMO KPNA1 MAFK MAP3K5 MED28 MITF NFAT5 NPEPPS NPM1 PAPOLA PCTK3 PDHX PGK1 PHF21A PIGA PLAU POR PPM2C PQBP1 PRDM10 PRKCH PRSS8 RIOK3 RKHD1 SERPINA3 SLC7A5 SQRDL STK17B TBX3 TGFB1I4 TLE1 TMEM23 TXNRD1 UFD1L ZNF165 ZNF313
105	GO:0050875 [3]: cellular physiological process	81	81	22	9014	3162	-1.7	0	1.76	0.95	AARS ACAS2 ATP2C1 BAG1 BCL2L1 BIK BRD8 CAP2 CBLB CD320 CFLAR CHPT1 CLIC3 COL13A1 COL27A1 CORO2A CPEB2 CRK7 CSPG4 DDAH1 EDD ELF3 ENO2 ENSA FBXO2 FH GSK3B GSR HMG2L1 JMJD2B KIAA0669 KLF9 KMO KPNA1 KPNB1 KRT16 LAMA3 MAFK MAP2 MAP3K5 MED28 MITF NFAT5 NPEPPS NPM1 PAPOLA PARD6B PCTK3 PGK1 PHF21A PLAU POR PPM2C PQBP1 PRDM10 PRKCH PRSS8 RAB11A RAB7 RAB9A RIOK3 RKHD1 SEC31L1 SEMA6A SGCB SLC5A1 SLC7A5 SQRD…
106	GO:0000072 [7]: M phase specific microtubule process	1	1	102	6	12170	-1.75	0	2.86	1.48	NPM1
107	GO:0006378 [8]: mRNA polyadenylylation	1	1	102	6	12170	-1.75	0	2.86	1.48	PAPOLA
108	GO:0006684 [8]: sphingomyelin metabolism	1	1	102	6	12170	-1.75	0	2.86	1.48	TMEM23
109	GO:0007026 [9]: microtubule stabilization	1	1	102	6	12170	-1.75	0	2.86	1.48	MAP2
110	GO:0007034 [6]: vacuolar transport	1	1	102	6	12170	-1.75	0	2.86	1.48	HMG2L1
111	GO:0007568 [3]: aging	1	1	102	6	12170	-1.75	0	2.86	1.48	NPM1
112	GO:0008654 [8]: phospholipid biosynthesis	2	2	101	50	12126	-1.84	0	2.65	1.35	CHPT1 TMEM23
113	GO:0044265 [6]: cellular macromolecule catabolism	9	9	94	686	11490	-1.87	0	2.05	1.04	CFLAR EDD ENO2 FBXO2 NPEPPS PGK1 PLAU PRSS8 UFD1L
114	GO:0030216 [4]: keratinocyte differentiation	1	1	102	7	12169	-1.87	0	2.73	1.41	LAMA3
115	GO:0044270 [5]: nitrogen compound catabolism	1	1	102	7	12169	-1.87	0	2.73	1.41	DDAH1
116	GO:0000018 [7]: regulation of DNA recombination	1	1	102	7	12169	-1.87	0	2.73	1.41	KPNA1
117	GO:0007257 [7]: activation of JUNK	1	1	102	7	12169	-1.87	0	2.73	1.41	MAP3K5
118	GO:0016049 [4]: cell growth	3	3	100	120	12056	-1.9	0	2.47	1.25	BRD8 CD320 CHPT1
119	GO:0008361 [5]: regulation of cell size	3	3	100	120	12056	-1.9	0	2.47	1.25	BRD8 CD320 CHPT1
120	GO:0009057 [5]: macromolecule catabolism	9	9	94	701	11475	-1.94	0	1.96	1	CFLAR EDD ENO2 FBXO2 NPEPPS PGK1 PLAU PRSS8 UFD1L
121	GO:0006007 [9]: glucose catabolism	2	2	101	54	12122	-1.95	0	2.52	1.28	ENO2 PGK1
122	GO:0016043 [4]: cell organization and biogenesis	10	10	93	815	11361	-1.96	0	1.88	0.97	BRD8 CAP2 CD320 CHPT1 HMG2L1 MAP2 NPM1 PARD6B SEMA6A SGCB
123	GO:0019216 [5]: regulation of lipid metabolism	1	1	102	8	12168	-1.98	0	2.62	1.35	SERPINA3
124	GO:0000060 [8]: protein-nucleus import, translocation	1	1	102	8	12168	-1.98	0	2.62	1.35	KPNB1
125	GO:0006542 [9]: glutamine biosynthesis	1	1	102	8	12168	-1.98	0	2.62	1.35	CORO2A
126	GO:0007043 [7]: intercellular junction assembly	1	1	102	8	12168	-1.98	0	2.62	1.35	PARD6B
127	GO:0044248 [5]: cellular catabolism	10	10	93	825	11351	-1.99	0	1.82	0.96	CFLAR DDAH1 EDD ENO2 FBXO2 NPEPPS PGK1 PLAU PRSS8 UFD1L
128	GO:0005975 [5]: carbohydrate metabolism	6	6	97	402	11774	-2.01	0	2.06	1.04	B4GALT3 B4GALT5 ENO2 FH GSK3B PGK1
129	GO:0019219 [5]: regulation of nucleobase, nucleoside, nucleotide and nucleic acid metabolism	19	19	84	1884	10292	-2.02	0	1.43	0.76	BRD8 ELF3 HMG2L1 JMJD2B KIAA0669 KLF9 KPNA1 MAFK MED28 MITF NFAT5 NPM1 PHF21A PQBP1 PRDM10 TBX3 TGFB1I4 TLE1 ZNF165
130	GO:0007275 [2]: development	18	18	85	1769	10407	-2.03	0	1.45	0.76	ALDH3A2 ATP2C1 BRD8 CAP2 CD320 CELSR2 CHPT1 ELF3 KRT16 LAMA3 MITF NPM1 PARD6B SEMA6A SGCB TBX3 TLE1 ZNF313
131	GO:0006955 [4]: immune response	3	3	100	744	11432	-2.04	0	0.05	0.01	SERPINA3 TNFSF10 ULBP2
132	GO:0019222 [4]: regulation of metabolism	20	20	83	2018	10158	-2.04	0	1.36	0.74	BRD8 ELF3 HMG2L1 JMJD2B KIAA0669 KLF9 KPNA1 MAFK MED28 MITF NFAT5 NPM1 PHF21A PQBP1 PRDM10 SERPINA3 TBX3 TGFB1I4 TLE1 ZNF165
133	GO:0006139 [5]: nucleobase, nucleoside, nucleotide and nucleic acid metabolism	22	22	81	2945	9231	-2.06	0	0.25	0.15	AARS BRD8 CPEB2 ELF3 HMG2L1 JMJD2B KIAA0669 KLF9 KPNA1 MAFK MED28 MITF NFAT5 NPM1 PAPOLA PHF21A PQBP1 PRDM10 TBX3 TGFB1I4 TLE1 ZNF165
134	GO:0044238 [4]: primary metabolism	54	54	49	6232	5944	-2.06	0	0.82	0.46	AARS ACAS2 ALDH3A2 B4GALT3 B4GALT5 BAG1 BRD8 CBLB CFLAR CHPT1 CORO2A CPEB2 CRK7 DDAH1 EDD ELF3 ENO2 FBXO2 FH GSK3B HMG2L1 JMJD2B KIAA0669 KLF9 KPNA1 MAFK MAP3K5 MED28 MITF NFAT5 NPEPPS NPM1 PAPOLA PCTK3 PGK1 PHF21A PLAU PPM2C PQBP1 PRDM10 PRKCH PRSS8 RIOK3 RKHD1 SERPINA3 SLC7A5 STK17B TBX3 TGFB1I4 TLE1 TMEM23 UFD1L ZNF165 ZNF313
135	GO:0007186 [6]: G-protein coupled receptor protein signaling pathway	5	5	98	989	11187	-2.07	0	0.08	0.03	CAP2 CELSR2 GPR109B GPR157 GPRC5C
136	GO:0006749 [6]: glutathione metabolism	1	1	102	9	12167	-2.08	0	2.52	1.28	GSR
137	GO:0007040 [7]: lysosome organization and biogenesis	1	1	102	9	12167	-2.08	0	2.52	1.28	HMG2L1
138	GO:0044237 [4]: cellular metabolism	55	55	48	6510	5666	-2.1	0	0.61	0.35	AARS ACAS2 BAG1 BRD8 CBLB CFLAR CHPT1 CORO2A CPEB2 CRK7 DDAH1 EDD ELF3 ENO2 FBXO2 FH GSK3B GSR HMG2L1 JMJD2B KIAA0669 KLF9 KMO KPNA1 MAFK MAP3K5 MED28 MITF NFAT5 NPEPPS NPM1 PAPOLA PCTK3 PGK1 PHF21A PLAU POR PPM2C PQBP1 PRDM10 PRKCH PRSS8 RIOK3 RKHD1 SLC7A5 SQRDL STK17B TBX3 TGFB1I4 TLE1 TMEM23 TXNRD1 UFD1L ZNF165 ZNF313
139	GO:0006520 [6]: amino acid metabolism	4	4	99	222	11954	-2.12	0	2.1	1.06	AARS CORO2A DDAH1 SLC7A5
140	GO:0006350 [6]: transcription	19	19	84	1950	10226	-2.14	0	1.24	0.68	BRD8 ELF3 HMG2L1 JMJD2B KIAA0669 KLF9 MAFK MED28 MITF NFAT5 NPM1 PAPOLA PHF21A PQBP1 PRDM10 TBX3 TGFB1I4 TLE1 ZNF165
141	GO:0006366 [8]: transcription from Pol II promoter	6	6	97	424	11752	-2.14	0	1.88	0.97	BRD8 ELF3 KLF9 NFAT5 TBX3 TGFB1I4
142	GO:0006468 [8]: protein amino acid phosphorylation	7	7	96	530	11646	-2.14	0	1.81	0.96	CRK7 GSK3B MAP3K5 PCTK3 PRKCH RIOK3 STK17B
143	GO:0006950 [4]: response to stress	4	4	99	846	11330	-2.15	0	0.07	0.03	GSR MAP3K5 NPM1 SERPINA3
144	GO:0030101 [7]: natural killer cell activation	1	1	102	10	12166	-2.17	0	2.42	1.23	ULBP2
145	GO:0030193 [5]: regulation of blood coagulation	1	1	102	10	12166	-2.17	0	2.42	1.23	PLAU
146	GO:0030195 [6]: negative regulation of blood coagulation	1	1	102	10	12166	-2.17	0	2.42	1.23	PLAU
147	GO:0045449 [6]: regulation of transcription	18	18	85	1859	10317	-2.18	0	1.18	0.66	BRD8 ELF3 HMG2L1 JMJD2B KIAA0669 KLF9 MAFK MED28 MITF NFAT5 NPM1 PHF21A PQBP1 PRDM10 TBX3 TGFB1I4 TLE1 ZNF165
148	GO:0019320 [8]: hexose catabolism	2	2	101	63	12113	-2.18	0	2.27	1.15	ENO2 PGK1
149	GO:0006464 [7]: protein modification	15	15	88	1494	10682	-2.2	0	1.27	0.7	BAG1 CBLB CRK7 EDD FBXO2 GSK3B MAP3K5 PCTK3 PHF21A PPM2C PRKCH RIOK3 RKHD1 STK17B ZNF313
150	GO:0043170 [4]: macromolecule metabolism	27	27	76	3119	9057	-2.21	0	0.73	0.41	AARS B4GALT3 B4GALT5 BAG1 CBLB CFLAR CRK7 EDD ENO2 FBXO2 FH GSK3B MAP3K5 NPEPPS NPM1 PCTK3 PGK1 PHF21A PLAU PPM2C PRKCH PRSS8 RIOK3 RKHD1 STK17B UFD1L ZNF313
151	GO:0046164 [6]: alcohol catabolism	2	2	101	64	12112	-2.21	0	2.25	1.15	ENO2 PGK1
152	GO:0046365 [7]: monosaccharide catabolism	2	2	101	64	12112	-2.21	0	2.25	1.15	ENO2 PGK1
153	GO:0046467 [7]: membrane lipid biosynthesis	2	2	101	64	12112	-2.21	0	2.25	1.15	CHPT1 TMEM23
154	GO:0015698 [7]: inorganic anion transport	3	3	100	142	12034	-2.21	0	2.1	1.06	CLIC3 COL13A1 COL27A1
155	GO:0019538 [5]: protein metabolism	22	22	81	2786	9390	-2.22	0	0.39	0.24	AARS BAG1 CBLB CFLAR CRK7 EDD FBXO2 GSK3B MAP3K5 NPEPPS NPM1 PCTK3 PHF21A PLAU PPM2C PRKCH PRSS8 RIOK3 RKHD1 STK17B UFD1L ZNF313
156	GO:0044267 [6]: cellular protein metabolism	22	22	81	2765	9411	-2.24	0	0.41	0.25	AARS BAG1 CBLB CFLAR CRK7 EDD FBXO2 GSK3B MAP3K5 NPEPPS NPM1 PCTK3 PHF21A PLAU PPM2C PRKCH PRSS8 RIOK3 RKHD1 STK17B UFD1L ZNF313
157	GO:0044260 [5]: cellular macromolecule metabolism	25	25	78	2961	9215	-2.24	0	0.61	0.35	AARS BAG1 CBLB CFLAR CRK7 EDD ENO2 FBXO2 FH GSK3B MAP3K5 NPEPPS NPM1 PCTK3 PGK1 PHF21A PLAU PPM2C PRKCH PRSS8 RIOK3 RKHD1 STK17B UFD1L ZNF313
158	GO:0009056 [4]: catabolism	10	10	93	899	11277	-2.24	0	1.47	0.77	CFLAR DDAH1 EDD ENO2 FBXO2 NPEPPS PGK1 PLAU PRSS8 UFD1L
159	GO:0045216 [6]: intercellular junction assembly and/or maintenance	1	1	102	11	12165	-2.25	0	2.34	1.18	PARD6B
160	GO:0006525 [5]: arginine metabolism	1	1	102	11	12165	-2.25	0	2.34	1.18	DDAH1
161	GO:0007033 [6]: vacuole organization and biogenesis	1	1	102	11	12165	-2.25	0	2.34	1.18	HMG2L1
162	GO:0007422 [6]: peripheral nervous system development	1	1	102	11	12165	-2.25	0	2.34	1.18	ALDH3A2
163	GO:0007264 [6]: small GTPase mediated signal transduction	4	4	99	237	11939	-2.25	0	1.94	0.99	RAB11A RAB7 RAB9A RALA
164	GO:0007028 [5]: cytoplasm organization and biogenesis	2	2	101	66	12110	-2.25	0	2.2	1.13	NPM1 PARD6B
165	GO:0006996 [5]: organelle organization and biogenesis	8	8	95	666	11510	-2.25	0	1.59	0.85	BRD8 CAP2 HMG2L1 MAP2 NPM1 PARD6B SEMA6A SGCB
166	GO:0006355 [7]: regulation of transcription, DNA-dependent	17	17	86	1796	10380	-2.27	0	1.05	0.58	BRD8 ELF3 HMG2L1 JMJD2B KIAA0669 KLF9 MAFK MED28 MITF NFAT5 PHF21A PQBP1 PRDM10 TBX3 TGFB1I4 TLE1 ZNF165
167	GO:0007166 [5]: cell surface receptor linked signal transduction	14	14	89	1407	10769	-2.27	0	1.2	0.66	BAG1 BRD8 CAP2 CBLB CELSR2 GPR109B GPR157 GPRC5C GRB7 GSK3B IL13RA1 LAMA3 SEMA6A TLE1
168	GO:0009887 [4]: organogenesis	10	10	93	914	11262	-2.28	0	1.4	0.75	ALDH3A2 ATP2C1 ELF3 KRT16 LAMA3 PARD6B SEMA6A SGCB TBX3 TLE1
169	GO:0048513 [3]: organ development	10	10	93	914	11262	-2.28	0	1.4	0.75	ALDH3A2 ATP2C1 ELF3 KRT16 LAMA3 PARD6B SEMA6A SGCB TBX3 TLE1
170	GO:0006810 [4]: transport	18	18	85	1957	10219	-2.3	0	0.94	0.53	ATP2C1 CBLB CLIC3 COL13A1 COL27A1 ENSA HMG2L1 KPNA1 KPNB1 NPM1 PRDM10 RAB11A RAB7 RAB9A SEC31L1 SLC5A1 SLC7A5 SSR1
171	GO:0051234 [4]: establishment of localization	18	18	85	1959	10217	-2.3	0	0.94	0.53	ATP2C1 CBLB CLIC3 COL13A1 COL27A1 ENSA HMG2L1 KPNA1 KPNB1 NPM1 PRDM10 RAB11A RAB7 RAB9A SEC31L1 SLC5A1 SLC7A5 SSR1
172	GO:0051179 [3]: localization	18	18	85	1967	10209	-2.3	0	0.92	0.52	ATP2C1 CBLB CLIC3 COL13A1 COL27A1 ENSA HMG2L1 KPNA1 KPNB1 NPM1 PRDM10 RAB11A RAB7 RAB9A SEC31L1 SLC5A1 SLC7A5 SSR1
173	GO:0006351 [7]: transcription, DNA-dependent	17	17	86	1852	10324	-2.32	0	0.92	0.52	BRD8 ELF3 HMG2L1 JMJD2B KIAA0669 KLF9 MAFK MED28 MITF NFAT5 PHF21A PQBP1 PRDM10 TBX3 TGFB1I4 TLE1 ZNF165
174	GO:0045047 [6]: protein-ER targeting	1	1	102	12	12164	-2.32	0	2.27	1.15	SSR1
175	GO:0000051 [4]: urea cycle intermediate metabolism	1	1	102	12	12164	-2.32	0	2.27	1.15	DDAH1
176	GO:0006613 [7]: cotranslational protein-membrane targeting	1	1	102	12	12164	-2.32	0	2.27	1.15	SSR1
177	GO:0006118 [6]: electron transport	5	5	98	350	11826	-2.33	0	1.73	0.94	GSR KMO POR SQRDL TXNRD1
178	GO:0044257 [7]: cellular protein catabolism	7	7	96	577	11599	-2.35	0	1.52	0.81	CFLAR EDD FBXO2 NPEPPS PLAU PRSS8 UFD1L
179	GO:0006508 [8]: proteolysis and peptidolysis	7	7	96	577	11599	-2.35	0	1.52	0.81	CFLAR EDD FBXO2 NPEPPS PLAU PRSS8 UFD1L
180	GO:0044262 [6]: cellular carbohydrate metabolism	4	4	99	254	11922	-2.38	0	1.76	0.95	ENO2 FH GSK3B PGK1
181	GO:0007584 [5]: response to nutrients	1	1	102	13	12163	-2.39	0	2.2	1.13	ENSA
182	GO:0009065 [8]: glutamine family amino acid catabolism	1	1	102	13	12163	-2.39	0	2.2	1.13	DDAH1
183	GO:0030163 [6]: protein catabolism	7	7	96	592	11584	-2.4	0	1.44	0.76	CFLAR EDD FBXO2 NPEPPS PLAU PRSS8 UFD1L
184	GO:0007582 [2]: physiological process	89	89	14	10373	1803	-2.41	0	0.84	0.47	AARS ACAS2 ALDH3A2 ATP2C1 B4GALT3 B4GALT5 BAG1 BCL2L1 BIK BRD8 CAP2 CBLB CD320 CFLAR CHPT1 CLIC3 COL13A1 COL27A1 CORO2A CPEB2 CRK7 CSPG4 DDAH1 EDD ELF3 ENO2 ENSA FA2H FBXO2 FH GSK3B GSR HMG2L1 JMJD2B KIAA0669 KLF9 KMO KPNA1 KPNB1 KRT16 LAMA3 MAFK MAP2 MAP3K5 MED28 MITF NFAT5 NPEPPS NPM1 PAPOLA PARD6B PCTK3 PDHX PGK1 PHF21A PIGA PLAU POR PPM2C PQBP1 PRDM10 PRKCH PRSS8 RAB11A RAB7 RAB9A RALA RIOK3 …
185	GO:0006259 [5]: DNA metabolism	2	2	101	536	11640	-2.42	0	0.06	0.02	BRD8 KPNA1
186	GO:0043285 [5]: biopolymer catabolism	7	7	96	599	11577	-2.43	0	1.4	0.75	CFLAR EDD FBXO2 NPEPPS PLAU PRSS8 UFD1L
187	GO:0051243 [5]: negative regulation of cellular physiological process	4	4	99	261	11915	-2.44	0	1.7	0.93	BAG1 BCL2L1 CFLAR NPM1
188	GO:0006519 [5]: amino acid and derivative metabolism	4	4	99	261	11915	-2.44	0	1.7	0.93	AARS CORO2A DDAH1 SLC7A5
189	GO:0030148 [8]: sphingolipid biosynthesis	1	1	102	14	12162	-2.45	0	2.13	1.08	TMEM23
190	GO:0007173 [8]: epidermal growth factor receptor signaling pathway	1	1	102	14	12162	-2.45	0	2.13	1.08	GRB7
191	GO:0000074 [6]: regulation of cell cycle	1	1	102	397	11779	-2.48	0	0.03	0.01	FH
192	GO:0043283 [4]: biopolymer metabolism	13	13	90	1598	10578	-2.49	0	0.5	0.3	AARS BRD8 CFLAR CPEB2 EDD FBXO2 GSK3B KPNA1 NPEPPS PAPOLA PLAU PRSS8 UFD1L
193	GO:0006644 [7]: phospholipid metabolism	2	2	101	79	12097	-2.5	0	1.91	0.99	CHPT1 TMEM23
194	GO:0045762 [5]: positive regulation of adenylate cyclase activity	1	1	102	15	12161	-2.5	0	2.07	1.05	CAP2
195	GO:0007190 [6]: adenylate cyclase activation	1	1	102	15	12161	-2.5	0	2.07	1.05	CAP2
196	GO:0006006 [8]: glucose metabolism	2	2	101	81	12095	-2.52	0	1.87	0.97	ENO2 PGK1
197	GO:0006820 [6]: anion transport	3	3	100	171	12005	-2.52	0	1.72	0.93	CLIC3 COL13A1 COL27A1
198	GO:0016310 [7]: phosphorylation	7	7	96	630	11546	-2.53	0	1.25	0.69	CRK7 GSK3B MAP3K5 PCTK3 PRKCH RIOK3 STK17B
199	GO:0009987 [2]: cellular process	93	93	10	10854	1322	-2.54	0	0.84	0.47	AARS ACAS2 ATP2C1 BAG1 BCL2L1 BIK BRD8 C6orf4 CAP2 CBLB CD320 CELSR2 CFLAR CHPT1 CLIC3 COL13A1 COL27A1 CORO2A CPEB2 CRK7 CSPG4 DDAH1 EDD EFNA3 ELF3 ENO2 ENSA FBXO2 FH GPR109B GPR157 GPRC5C GRB7 GSK3B GSR HMG2L1 IL13RA1 JMJD2B KIAA0669 KLF9 KMO KPNA1 KPNB1 KRT16 LAMA3 MAFK MAP2 MAP3K5 MED28 MITF NFAT5 NPEPPS NPM1 PAPOLA PARD6B PCTK3 PDZK3 PGK1 PHF21A PLAU POR PPM2C PQBP1 PRDM10 PRKCH PRSS8 RAB11A …
200	GO:0006793 [5]: phosphorus metabolism	8	8	95	774	11402	-2.55	0	1.1	0.6	CRK7 GSK3B MAP3K5 PCTK3 PPM2C PRKCH RIOK3 STK17B
201	GO:0006796 [6]: phosphate metabolism	8	8	95	774	11402	-2.55	0	1.1	0.6	CRK7 GSK3B MAP3K5 PCTK3 PPM2C PRKCH RIOK3 STK17B
202	GO:0050818 [4]: regulation of coagulation	1	1	102	16	12160	-2.56	0	2.01	1.04	PLAU
203	GO:0050819 [5]: negative regulation of coagulation	1	1	102	16	12160	-2.56	0	2.01	1.04	PLAU
204	GO:0000059 [8]: protein-nucleus import, docking	1	1	102	16	12160	-2.56	0	2.01	1.04	KPNB1
205	GO:0006612 [8]: protein-membrane targeting	1	1	102	16	12160	-2.56	0	2.01	1.04	SSR1
206	GO:0009084 [8]: glutamine family amino acid biosynthesis	1	1	102	16	12160	-2.56	0	2.01	1.04	CORO2A
207	GO:0043085 [4]: positive regulation of enzyme activity	2	2	101	84	12092	-2.57	0	1.82	0.96	CAP2 MAP3K5
208	GO:0016052 [6]: carbohydrate catabolism	2	2	101	85	12091	-2.58	0	1.8	0.96	ENO2 PGK1
209	GO:0044275 [7]: cellular carbohydrate catabolism	2	2	101	85	12091	-2.58	0	1.8	0.96	ENO2 PGK1
210	GO:0043207 [5]: response to external biotic stimulus	2	2	101	500	11676	-2.59	0	0.08	0.03	GSR SERPINA3
211	GO:0016055 [6]: Wnt receptor signaling pathway	2	2	101	86	12090	-2.6	0	1.78	0.95	GSK3B TLE1
212	GO:0007222 [7]: frizzled signaling pathway	1	1	102	17	12159	-2.61	0	1.96	1	TLE1
213	GO:0019752 [6]: carboxylic acid metabolism	5	5	98	407	11769	-2.61	0	1.33	0.73	AARS CORO2A DDAH1 FH SLC7A5
214	GO:0006082 [5]: organic acid metabolism	5	5	98	409	11767	-2.62	0	1.32	0.72	AARS CORO2A DDAH1 FH SLC7A5
215	GO:0006817 [8]: phosphate transport	2	2	101	88	12088	-2.63	0	1.75	0.94	COL13A1 COL27A1
216	GO:0007049 [5]: cell cycle	4	4	99	709	11467	-2.63	0	0.16	0.09	FH NPM1 PARD6B RIOK3
217	GO:0006512 [8]: ubiquitin cycle	6	6	97	541	11635	-2.63	0	1.17	0.66	CBLB EDD FBXO2 PHF21A RKHD1 ZNF313
218	GO:0043118 [4]: negative regulation of physiological process	5	5	98	414	11762	-2.64	0	1.29	0.71	BAG1 BCL2L1 CFLAR NPM1 PLAU
219	GO:0009991 [4]: response to extracellular stimulus	1	1	102	18	12158	-2.65	0	1.91	0.99	ENSA
220	GO:0006541 [8]: glutamine metabolism	1	1	102	18	12158	-2.65	0	1.91	0.99	CORO2A
221	GO:0007411 [6]: axon guidance	1	1	102	18	12158	-2.65	0	1.91	0.99	SEMA6A
222	GO:0008283 [4]: cell proliferation	8	8	95	1050	11126	-2.67	0	0.4	0.25	EDD FH KRT16 NPM1 PARD6B RIOK3 SSR1 TM4SF8
223	GO:0016567 [9]: protein ubiquitination	4	4	99	301	11875	-2.67	0	1.37	0.74	CBLB PHF21A RKHD1 ZNF313
224	GO:0007059 [7]: chromosome segregation	1	1	102	19	12157	-2.7	0	1.86	0.97	RIOK3
225	GO:0007189 [9]: G-protein signaling, adenylate cyclase activating pathway	1	1	102	19	12157	-2.7	0	1.86	0.97	CAP2
226	GO:0009308 [5]: amine metabolism	4	4	99	307	11869	-2.7	0	1.33	0.73	AARS CORO2A DDAH1 SLC7A5
227	GO:0007155 [4]: cell adhesion	6	6	97	576	11600	-2.72	0	1.01	0.56	CELSR2 COL27A1 CSPG4 LAMA3 PDZK3 ZYX
228	GO:0009613 [5]: response to pest, pathogen or parasite	2	2	101	469	11707	-2.73	0	0.09	0.04	GSR SERPINA3
229	GO:0006812 [6]: cation transport	2	2	101	468	11708	-2.73	0	0.1	0.04	ATP2C1 SLC5A1
230	GO:0016197 [6]: endosome transport	1	1	102	20	12156	-2.74	0	1.82	0.96	HMG2L1
231	GO:0046474 [9]: glycerophospholipid biosynthesis	1	1	102	20	12156	-2.74	0	1.82	0.96	CHPT1
232	GO:0006100 [8]: tricarboxylic acid cycle intermediate metabolism	1	1	102	20	12156	-2.74	0	1.82	0.96	FH
233	GO:0008610 [6]: lipid biosynthesis	3	3	100	198	11978	-2.74	0	1.44	0.76	ACAS2 CHPT1 TMEM23
234	GO:0006099 [8]: tricarboxylic acid cycle	1	1	102	21	12155	-2.78	0	1.78	0.95	FH
235	GO:0006888 [6]: ER to Golgi transport	1	1	102	22	12154	-2.81	0	1.74	0.94	SEC31L1
236	GO:0006953 [5]: acute-phase response	1	1	102	22	12154	-2.81	0	1.74	0.94	SERPINA3
237	GO:0007032 [6]: endosome organization and biogenesis	1	1	102	23	12153	-2.84	0	1.7	0.93	HMG2L1
238	GO:0006811 [5]: ion transport	5	5	98	699	11477	-2.84	0	0.34	0.21	ATP2C1 CLIC3 COL13A1 COL27A1 SLC5A1
239	GO:0007267 [4]: cell-cell signaling	3	3	100	535	11641	-2.86	0	0.18	0.11	EFNA3 TNFSF10 ZYX
240	GO:0042221 [6]: response to chemical substance	3	3	100	227	11949	-2.9	0	1.19	0.66	ENSA PLAU RALA
241	GO:0005977 [8]: glycogen metabolism	1	1	102	25	12151	-2.9	0	1.63	0.87	GSK3B
242	GO:0006874 [8]: calcium ion homeostasis	1	1	102	25	12151	-2.9	0	1.63	0.87	ATP2C1
243	GO:0006357 [8]: regulation of transcription from Pol II promoter	3	3	100	228	11948	-2.91	0	1.18	0.66	BRD8 KLF9 TBX3
244	GO:0019941 [9]: modification-dependent protein catabolism	2	2	101	112	12064	-2.91	0	1.39	0.75	EDD UFD1L
245	GO:0006511 [10]: ubiquitin-dependent protein catabolism	2	2	101	112	12064	-2.91	0	1.39	0.75	EDD UFD1L
246	GO:0006629 [5]: lipid metabolism	5	5	98	548	11628	-2.91	0	0.7	0.39	ACAS2 ALDH3A2 CHPT1 SERPINA3 TMEM23
247	GO:0019318 [7]: hexose metabolism	2	2	101	113	12063	-2.92	0	1.38	0.74	ENO2 PGK1
248	GO:0009628 [5]: response to abiotic stimulus	4	4	99	377	11799	-2.93	0	0.92	0.52	ENSA MITF PLAU RALA
249	GO:0042330 [5]: taxis	2	2	101	115	12061	-2.93	0	1.36	0.74	PLAU RALA
250	GO:0006935 [6]: chemotaxis	2	2	101	115	12061	-2.93	0	1.36	0.74	PLAU RALA
251	GO:0051052 [6]: regulation of DNA metabolism	1	1	102	26	12150	-2.93	0	1.59	0.85	KPNA1
252	GO:0000187 [6]: activation of MAPK	1	1	102	26	12150	-2.93	0	1.59	0.85	MAP3K5
253	GO:0006073 [7]: glucan metabolism	1	1	102	26	12150	-2.93	0	1.59	0.85	GSK3B
254	GO:0005996 [6]: monosaccharide metabolism	2	2	101	117	12059	-2.95	0	1.33	0.73	ENO2 PGK1
255	GO:0006650 [8]: glycerophospholipid metabolism	1	1	102	27	12149	-2.96	0	1.56	0.84	CHPT1
256	GO:0006643 [6]: membrane lipid metabolism	2	2	101	119	12057	-2.97	0	1.31	0.72	CHPT1 TMEM23
257	GO:0045761 [4]: regulation of adenylate cyclase activity	1	1	102	29	12147	-3.02	0	1.5	0.79	CAP2
258	GO:0030155 [4]: regulation of cell adhesion	1	1	102	30	12146	-3.03	0	1.47	0.77	LAMA3
259	GO:0016070 [5]: RNA metabolism	3	3	100	448	11728	-3.06	0	0.31	0.19	AARS CPEB2 PAPOLA
260	GO:0006112 [7]: energy reserve metabolism	1	1	102	32	12144	-3.08	0	1.41	0.75	GSK3B
261	GO:0044255 [5]: cellular lipid metabolism	3	3	100	426	11750	-3.1	0	0.35	0.21	ACAS2 CHPT1 TMEM23
262	GO:0045045 [5]: secretory pathway	2	2	101	138	12038	-3.1	0	1.11	0.61	SEC31L1 SSR1
263	GO:0009611 [5]: response to wounding	1	1	102	285	11891	-3.11	0	0.09	0.04	SERPINA3
264	GO:0016192 [5]: vesicle-mediated transport	3	3	100	296	11880	-3.11	0	0.78	0.45	HMG2L1 RAB7 SEC31L1
265	GO:0007017 [7]: microtubule-based process	2	2	101	142	12034	-3.12	0	1.08	0.59	MAP2 NPM1
266	GO:0007399 [5]: neurogenesis	3	3	100	400	11776	-3.14	0	0.41	0.25	ALDH3A2 PARD6B SEMA6A
267	GO:0006396 [6]: RNA processing	3	3	100	365	11811	-3.15	0	0.51	0.3	AARS CPEB2 PAPOLA
268	GO:0000004 [2]: biological_process unknown	3	3	100	352	11824	-3.16	0	0.55	0.32	AKR1B10 GREB1 IMPACT
269	GO:0007254 [8]: JNK cascade	1	1	102	37	12139	-3.18	0	1.29	0.71	MAP3K5
270	GO:0030001 [7]: metal ion transport	2	2	101	342	11834	-3.19	0	0.24	0.15	ATP2C1 SLC5A1
271	GO:0008033 [7]: tRNA processing	1	1	102	38	12138	-3.2	0	1.27	0.7	AARS
272	GO:0044264 [6]: cellular polysaccharide metabolism	1	1	102	39	12137	-3.22	0	1.25	0.69	GSK3B
273	GO:0007588 [4]: excretion	1	1	102	40	12136	-3.23	0	1.23	0.67	NFAT5
274	GO:0006665 [7]: sphingolipid metabolism	1	1	102	41	12135	-3.25	0	1.21	0.66	TMEM23
275	GO:0006821 [8]: chloride transport	1	1	102	41	12135	-3.25	0	1.21	0.66	CLIC3
276	GO:0005976 [5]: polysaccharide metabolism	1	1	102	42	12134	-3.26	0	1.19	0.66	GSK3B
277	GO:0050790 [3]: regulation of enzyme activity	2	2	101	180	11996	-3.28	0	0.79	0.45	CAP2 MAP3K5
278	GO:0045860 [5]: positive regulation of protein kinase activity	1	1	102	43	12133	-3.28	0	1.17	0.66	MAP3K5
279	GO:0015672 [7]: monovalent inorganic cation transport	2	2	101	289	11887	-3.3	0	0.35	0.21	ATP2C1 SLC5A1
280	GO:0019882 [5]: antigen presentation	1	1	102	44	12132	-3.3	0	1.15	0.64	ULBP2
281	GO:0042127 [5]: regulation of cell proliferation	2	2	101	258	11918	-3.33	0	0.44	0.26	NPM1 SSR1
282	GO:0030154 [3]: cell differentiation	2	2	101	212	11964	-3.33	0	0.62	0.35	LAMA3 MITF
283	GO:0051276 [6]: chromosome organization and biogenesis	1	1	102	236	11940	-3.33	0	0.14	0.08	BRD8
284	GO:0016071 [6]: mRNA metabolism	2	2	101	254	11922	-3.34	0	0.45	0.26	CPEB2 PAPOLA
285	GO:0006066 [5]: alcohol metabolism	2	2	101	218	11958	-3.34	0	0.59	0.35	ENO2 PGK1
286	GO:0030005 [7]: di-, tri-valent inorganic cation homeostasis	1	1	102	48	12128	-3.34	0	1.08	0.59	ATP2C1
287	GO:0006397 [7]: mRNA processing	2	2	101	235	11941	-3.35	0	0.52	0.31	CPEB2 PAPOLA
288	GO:0043038 [7]: amino acid activation	1	1	102	49	12127	-3.36	0	1.07	0.59	AARS
289	GO:0043039 [8]: tRNA aminoacylation	1	1	102	49	12127	-3.36	0	1.07	0.59	AARS
290	GO:0006418 [8]: tRNA aminoacylation for protein translation	1	1	102	49	12127	-3.36	0	1.07	0.59	AARS
291	GO:0007001 [7]: chromosome organization and biogenesis (sensu Eukaryota)	1	1	102	230	11946	-3.36	0	0.15	0.09	BRD8
292	GO:0008652 [7]: amino acid biosynthesis	1	1	102	50	12126	-3.37	0	1.05	0.58	CORO2A
293	GO:0006790 [5]: sulfur metabolism	1	1	102	51	12125	-3.38	0	1.03	0.57	GSR
294	GO:0009063 [7]: amino acid catabolism	1	1	102	52	12124	-3.39	0	1.02	0.56	DDAH1
295	GO:0006875 [7]: metal ion homeostasis	1	1	102	53	12123	-3.4	0	1	0.56	ATP2C1
296	GO:0042254 [6]: ribosome biogenesis and assembly	1	1	102	54	12122	-3.41	0	0.99	0.55	NPM1
297	GO:0006400 [7]: tRNA modification	1	1	102	54	12122	-3.41	0	0.99	0.55	AARS
298	GO:0007586 [4]: digestion	1	1	102	54	12122	-3.41	0	0.99	0.55	SLC5A1
299	GO:0006457 [7]: protein folding	1	1	102	216	11960	-3.42	0	0.17	0.11	BAG1
300	GO:0009310 [6]: amine catabolism	1	1	102	55	12121	-3.42	0	0.98	0.54	DDAH1
301	GO:0006865 [6]: amino acid transport	1	1	102	56	12120	-3.43	0	0.96	0.54	SLC7A5
302	GO:0007188 [8]: G-protein signaling, coupled to cAMP nucleotide second messenger	1	1	102	56	12120	-3.43	0	0.96	0.54	CAP2
303	GO:0019933 [8]: cAMP-mediated signaling	1	1	102	57	12119	-3.44	0	0.95	0.53	CAP2
304	GO:0009790 [3]: embryonic development	1	1	102	58	12118	-3.45	0	0.94	0.53	LAMA3
305	GO:0006323 [6]: DNA packaging	1	1	102	203	11973	-3.46	0	0.19	0.12	BRD8
306	GO:0048193 [6]: Golgi vesicle transport	1	1	102	62	12114	-3.48	0	0.89	0.49	SEC31L1
307	GO:0008380 [7]: RNA splicing	1	1	102	197	11979	-3.49	0	0.21	0.13	CPEB2
308	GO:0009451 [6]: RNA modification	1	1	102	64	12112	-3.49	0	0.86	0.48	AARS
309	GO:0015837 [5]: amine transport	1	1	102	63	12113	-3.49	0	0.87	0.49	SLC7A5
310	GO:0006325 [7]: establishment and/or maintenance of chromatin architecture	1	1	102	195	11981	-3.49	0	0.21	0.13	BRD8
311	GO:0006461 [7]: protein complex assembly	1	1	102	195	11981	-3.49	0	0.21	0.13	NPM1
312	GO:0006954 [5]: inflammatory response	1	1	102	195	11981	-3.49	0	0.21	0.13	SERPINA3
313	GO:0006816 [8]: calcium ion transport	1	1	102	66	12110	-3.51	0	0.84	0.47	ATP2C1
314	GO:0006310 [6]: DNA recombination	1	1	102	67	12109	-3.51	0	0.83	0.46	KPNA1
315	GO:0000003 [3]: reproduction	1	1	102	184	11992	-3.52	0	0.23	0.15	ZNF313
316	GO:0000067 [6]: DNA replication and chromosome cycle	1	1	102	184	11992	-3.52	0	0.23	0.15	RIOK3
317	GO:0030003 [6]: cation homeostasis	1	1	102	69	12107	-3.53	0	0.81	0.45	ATP2C1
318	GO:0019953 [4]: sexual reproduction	1	1	102	183	11993	-3.53	0	0.24	0.15	ZNF313
319	GO:0046649 [6]: lymphocyte activation	1	1	102	70	12106	-3.53	0	0.8	0.45	ULBP2
320	GO:0015849 [5]: organic acid transport	1	1	102	72	12104	-3.54	0	0.78	0.45	SLC7A5
321	GO:0046942 [6]: carboxylic acid transport	1	1	102	72	12104	-3.54	0	0.78	0.45	SLC7A5
322	GO:0006818 [5]: hydrogen transport	1	1	102	72	12104	-3.54	0	0.78	0.45	ATP2C1
323	GO:0009309 [6]: amine biosynthesis	1	1	102	72	12104	-3.54	0	0.78	0.45	CORO2A
324	GO:0015992 [6]: proton transport	1	1	102	71	12105	-3.54	0	0.79	0.45	ATP2C1
325	GO:0019932 [6]: second-messenger-mediated signaling	1	1	102	178	11998	-3.54	0	0.25	0.15	CAP2
326	GO:0016337 [5]: cell-cell adhesion	1	1	102	180	11996	-3.55	0	0.24	0.15	CELSR2
327	GO:0050801 [4]: ion homeostasis	1	1	102	75	12101	-3.56	0	0.75	0.42	ATP2C1
328	GO:0006873 [5]: cell ion homeostasis	1	1	102	75	12101	-3.56	0	0.75	0.42	ATP2C1
329	GO:0000279 [6]: M phase	1	1	102	173	12003	-3.56	0	0.26	0.15	NPM1
330	GO:0007218 [7]: neuropeptide signaling pathway	1	1	102	76	12100	-3.57	0	0.74	0.42	CELSR2
331	GO:0000375 [8]: RNA splicing, via transesterification reactions	1	1	102	169	12007	-3.57	0	0.27	0.16	CPEB2
332	GO:0000377 [9]: RNA splicing, via transesterification reactions with bulged adenosine as nucleophile	1	1	102	169	12007	-3.57	0	0.27	0.16	CPEB2
333	GO:0000398 [8]: nuclear mRNA splicing, via spliceosome	1	1	102	169	12007	-3.57	0	0.27	0.16	CPEB2
334	GO:0000165 [7]: MAPKKK cascade	1	1	102	80	12096	-3.58	0	0.7	0.39	MAP3K5
335	GO:0043037 [7]: translation	1	1	102	162	12014	-3.59	0	0.29	0.17	AARS
336	GO:0045321 [5]: immune cell activation	1	1	102	86	12090	-3.6	0	0.65	0.35	ULBP2
337	GO:0007596 [4]: blood coagulation	1	1	102	84	12092	-3.6	0	0.67	0.36	PLAU
338	GO:0045786 [7]: negative regulation of cell cycle	1	1	102	89	12087	-3.61	0	0.63	0.35	FH
339	GO:0006725 [5]: aromatic compound metabolism	1	1	102	89	12087	-3.61	0	0.63	0.35	KMO
340	GO:0019725 [4]: cell homeostasis	1	1	102	87	12089	-3.61	0	0.64	0.35	ATP2C1
341	GO:0001775 [4]: cell activation	1	1	102	87	12089	-3.61	0	0.64	0.35	ULBP2
342	GO:0006399 [6]: tRNA metabolism	1	1	102	87	12089	-3.61	0	0.64	0.35	AARS
343	GO:0007599 [5]: hemostasis	1	1	102	90	12086	-3.61	0	0.62	0.35	PLAU
344	GO:0050817 [3]: coagulation	1	1	102	88	12088	-3.61	0	0.64	0.35	PLAU
345	GO:0050954 [6]: sensory perception of mechanical stimulus	1	1	102	91	12085	-3.61	0	0.62	0.35	MITF
346	GO:0007605 [7]: perception of sound	1	1	102	91	12085	-3.61	0	0.62	0.35	MITF
347	GO:0007167 [6]: enzyme linked receptor protein signaling pathway	1	1	102	150	12026	-3.62	0	0.33	0.2	GRB7
348	GO:0006814 [8]: sodium ion transport	1	1	102	93	12083	-3.62	0	0.6	0.35	SLC5A1
349	GO:0007276 [5]: gametogenesis	1	1	102	147	12029	-3.62	0	0.34	0.21	ZNF313
350	GO:0007517 [5]: muscle development	1	1	102	146	12030	-3.62	0	0.34	0.21	SGCB
351	GO:0051186 [5]: cofactor metabolism	1	1	102	143	12033	-3.62	0	0.35	0.21	GSR
352	GO:0050982 [7]: detection of mechanical stimulus	1	1	102	92	12084	-3.62	0	0.61	0.35	MITF
353	GO:0007187 [7]: G-protein signaling, coupled to cyclic nucleotide second messenger	1	1	102	92	12084	-3.62	0	0.61	0.35	CAP2
354	GO:0019935 [7]: cyclic-nucleotide-mediated signaling	1	1	102	98	12078	-3.62	0	0.57	0.33	CAP2
355	GO:0045859 [4]: regulation of protein kinase activity	1	1	102	95	12081	-3.62	0	0.59	0.35	MAP3K5
356	GO:0016568 [8]: chromatin modification	1	1	102	99	12077	-3.63	0	0.56	0.33	BRD8
357	GO:0007417 [6]: central nervous system development	1	1	102	104	12072	-3.64	0	0.53	0.31	ALDH3A2
358	GO:0050878 [4]: regulation of body fluids	1	1	102	100	12076	-3.64	0	0.55	0.32	PLAU
359	GO:0015674 [7]: di-, tri-valent inorganic cation transport	1	1	102	105	12071	-3.64	0	0.52	0.31	ATP2C1
360	GO:0042592 [3]: homeostasis	1	1	102	101	12075	-3.64	0	0.55	0.32	ATP2C1
361	GO:0006470 [8]: protein amino acid dephosphorylation	1	1	102	123	12053	-3.64	0	0.43	0.26	PPM2C
362	GO:0009582 [6]: detection of abiotic stimulus	1	1	102	124	12052	-3.64	0	0.43	0.25	MITF
363	GO:0008285 [6]: negative regulation of cell proliferation	1	1	102	130	12046	-3.64	0	0.4	0.25	NPM1
364	GO:0016311 [7]: dephosphorylation	1	1	102	129	12047	-3.64	0	0.4	0.25	PPM2C
365	GO:0007169 [7]: transmembrane receptor protein tyrosine kinase signaling pathway	1	1	102	102	12074	-3.64	0	0.54	0.32	GRB7
366	GO:0000910 [5]: cytokinesis	1	1	102	115	12061	-3.64	0	0.47	0.27	PARD6B
367	GO:0008284 [6]: positive regulation of cell proliferation	1	1	102	118	12058	-3.64	0	0.45	0.26	SSR1
368	GO:0006732 [6]: coenzyme metabolism	1	1	102	119	12057	-3.64	0	0.45	0.26	GSR
369	GO:0001501 [5]: skeletal development	1	1	102	120	12056	-3.65	0	0.44	0.26	TBX3
370	GO:0048232 [6]: male gamete generation	1	1	102	121	12055	-3.65	0	0.44	0.26	ZNF313
371	GO:0007283 [7]: spermatogenesis	1	1	102	121	12055	-3.65	0	0.44	0.26	ZNF313
372	GO:0006897 [6]: endocytosis	1	1	102	126	12050	-3.65	0	0.42	0.25	RAB7
373	GO:0007156 [6]: homophilic cell adhesion	1	1	102	127	12049	-3.65	0	0.41	0.25	CELSR2
