# Supplementary material for: Latent Factor Analysis to Discover Pathway-Associated Putative Segmental Aneuploidies in Human Cancers
Source: PLoS Comput Biol. 2010 Sep 2;6(9):e1000920. doi: 10.1371/journal.pcbi.1000920 (PMC2932681; doi:10.1371/journal.pcbi.1000920)
Supplement: Text S1 — Statistical supplement - matlab code and parameter files for duplicating results. (10.99 MB ZIP) [file pcbi.1000920.s009.zip]

Archive with 20 entries (20 files):
- bfrmOutput/H.txt
- bfrmOutput/iw.txt
- bfrmOutput/mA.txt
- bfrmOutput/mAlpha.txt
- bfrmOutput/mF.txt
- bfrmOutput/mPib.txt
- bfrmOutput/mPostPib.txt
- bfrmOutput/mPsi.txt
- bfrmOutput/mTau.txt
- bfrmOutput/parameters.txt
- bfrmOutput/probeids.txt
- bfrmOutput/sampleids.txt
- bfrmOutput/varin.txt
- localEnrichmentRatio/ler.m
- localEnrichmentRatio/loadProbeLoc.m
- localEnrichmentRatio/mPostPib.txt
- localEnrichmentRatio/readWordlist.m
- localEnrichmentRatio/runme.m
- localEnrichmentRatio/scanfile.m
- localEnrichmentRatio/u133ProbeInfo.txt
