# Supplementary material for: Latent Factor Analysis to Discover Pathway-Associated Putative Segmental Aneuploidies in Human Cancers
Source: PLoS Comput Biol. 2010 Sep 2;6(9):e1000920. doi: 10.1371/journal.pcbi.1000920 (PMC2932681; doi:10.1371/journal.pcbi.1000920)
Supplement: Text S1 — Statistical supplement - matlab code and parameter files for duplicating results. (10.99 MB ZIP) [file pcbi.1000920.s009.zip › bfrmOutput/H.txt]

1.0000000e+000	7.2672011e-002	-6.7570313e-002	5.7106589e-002	4.6825339e-002
1.0000000e+000	3.2783703e-002	9.3797279e-003	2.0435251e-002	-1.2092293e-001
1.0000000e+000	3.1875306e-002	3.7250164e-003	-1.8922175e-002	-7.1448123e-002
1.0000000e+000	-1.1768583e-001	2.2114649e-002	-3.6720739e-002	-3.4143922e-002
1.0000000e+000	6.4052791e-002	5.1613659e-002	-8.2711679e-002	1.8609493e-003
1.0000000e+000	5.0916730e-002	-6.3789287e-002	1.5220117e-002	-5.7287299e-002
1.0000000e+000	-4.8810581e-002	-6.0532928e-002	3.0792157e-002	-6.3523693e-002
1.0000000e+000	7.5822923e-002	7.4418085e-002	-2.8348770e-002	4.1494380e-002
1.0000000e+000	8.2080090e-002	-2.7630497e-002	6.9308742e-002	-1.4189585e-001
1.0000000e+000	3.3599394e-002	1.5027242e-002	9.6595248e-002	-1.1212500e-001
1.0000000e+000	6.8825399e-002	2.6785430e-003	6.6938058e-002	1.0993744e-002
1.0000000e+000	-7.8416804e-003	-6.5634284e-002	6.3643425e-002	-6.8480427e-002
1.0000000e+000	5.6864721e-002	-3.9777044e-002	4.7757504e-002	-3.0074619e-002
1.0000000e+000	-1.0393573e-002	-1.9684521e-002	1.6460464e-002	9.5177905e-003
1.0000000e+000	6.4633877e-002	1.1432331e-002	7.3047454e-002	-2.3108398e-002
1.0000000e+000	5.0821284e-002	-6.0984369e-002	3.1988809e-002	-2.4012430e-002
1.0000000e+000	-3.7259774e-003	2.5395503e-002	5.2470918e-002	-2.7589847e-002
1.0000000e+000	-1.2495531e-002	9.6624631e-002	-9.0358761e-003	-3.8859106e-002
1.0000000e+000	-7.1088002e-002	-6.0377331e-003	6.4680740e-002	7.1767578e-002
1.0000000e+000	-4.6127047e-002	-1.8617786e-002	4.4675264e-002	3.0182336e-002
1.0000000e+000	4.2835059e-002	6.7527535e-002	-2.8481712e-002	-5.6825008e-002
1.0000000e+000	-5.1967922e-002	2.2015177e-002	7.0639033e-003	2.8116537e-002
1.0000000e+000	-1.5982622e-001	4.4107415e-002	6.9522501e-002	1.3746379e-001
1.0000000e+000	8.5744949e-002	1.4995457e-003	3.7046664e-002	-6.4302251e-003
1.0000000e+000	-2.9073371e-002	1.0623333e-001	9.7616587e-004	5.1959048e-002
1.0000000e+000	9.8630656e-003	-7.7862943e-002	-4.8734276e-002	1.2266520e-002
1.0000000e+000	4.6331792e-002	8.1296207e-003	1.6529827e-001	1.4423215e-002
1.0000000e+000	-6.3743570e-002	-3.7210033e-002	-7.6347504e-002	-4.2186580e-002
1.0000000e+000	8.2375533e-003	-6.2394911e-002	-3.1198212e-002	-1.9141387e-002
1.0000000e+000	-6.9310416e-002	-3.3391040e-002	-7.8929745e-003	-1.0947588e-001
1.0000000e+000	4.4634682e-002	-1.9796346e-002	6.2463458e-002	1.3720740e-002
1.0000000e+000	4.1672670e-002	4.3490085e-002	-1.3793122e-002	8.3790330e-003
1.0000000e+000	5.6676325e-002	7.2408424e-002	-6.5242705e-002	1.9303001e-002
1.0000000e+000	4.0542978e-002	5.3409278e-002	-5.9445707e-002	1.8916813e-002
1.0000000e+000	-1.0776714e-003	-7.2973251e-002	-5.9043110e-002	7.4939359e-003
1.0000000e+000	3.3227497e-002	-4.2214899e-002	3.3068497e-002	2.4854374e-002
1.0000000e+000	5.4575713e-002	2.6775822e-003	4.1920254e-002	3.1204812e-002
1.0000000e+000	-4.6851775e-002	-8.6979501e-002	-2.7898993e-002	-7.9640000e-003
1.0000000e+000	-6.9181301e-002	-8.6070426e-002	6.9221403e-003	-3.9240316e-002
1.0000000e+000	3.0593979e-003	-2.8078579e-002	-4.8957499e-002	1.3469505e-002
1.0000000e+000	3.4986671e-002	2.2453573e-002	3.9740843e-002	-8.4812107e-002
1.0000000e+000	-6.9022843e-002	4.2539862e-002	4.3675374e-002	-1.6185673e-001
1.0000000e+000	4.4602832e-002	-7.2969456e-002	-5.5189828e-003	4.3409693e-002
1.0000000e+000	5.3673069e-002	-1.0132120e-001	-1.6969472e-002	5.8774576e-002
1.0000000e+000	7.9899855e-002	-2.6672077e-002	-2.5495039e-002	3.7234132e-002
1.0000000e+000	2.2922776e-002	4.7855336e-002	-6.6288184e-002	-3.8727944e-002
1.0000000e+000	-1.2639530e-001	3.9579044e-002	7.1324696e-002	3.8267213e-002
1.0000000e+000	3.9866813e-002	1.9980738e-002	8.0102972e-002	5.0153828e-002
1.0000000e+000	3.0899123e-002	-1.5533967e-001	-5.8216767e-002	1.0837535e-001
1.0000000e+000	7.3116894e-002	-2.4007741e-002	-7.6050671e-003	2.2276707e-002
1.0000000e+000	1.9220375e-002	-2.4152333e-002	1.6338871e-002	1.2791220e-002
1.0000000e+000	4.6090987e-002	1.5855383e-001	-2.4324527e-003	4.9241476e-002
1.0000000e+000	3.4360820e-002	4.2811587e-002	3.2982762e-004	2.9021275e-002
1.0000000e+000	2.8612246e-002	9.5853423e-002	-2.2320211e-002	-8.4239202e-002
1.0000000e+000	7.4988152e-002	2.6450562e-004	6.0071581e-002	-1.1996031e-003
1.0000000e+000	1.0607719e-001	4.7690254e-002	1.4463472e-002	7.0337290e-002
1.0000000e+000	-1.4831502e-001	-3.1646774e-002	-8.7106354e-003	1.2414866e-001
1.0000000e+000	-1.2903904e-001	1.0473376e-002	6.4051552e-002	9.8931658e-003
1.0000000e+000	1.3347369e-002	1.4757312e-002	-6.6476191e-003	-7.9908551e-002
1.0000000e+000	3.7073716e-002	1.1901342e-001	-6.4913253e-002	6.0851824e-003
1.0000000e+000	5.6521243e-002	-5.1398960e-002	-2.9405708e-002	1.4287689e-002
1.0000000e+000	1.0795832e-002	-7.5008367e-002	1.3661694e-003	1.9175799e-002
1.0000000e+000	1.0040613e-001	1.5582762e-002	7.2614320e-002	3.1540543e-002
1.0000000e+000	4.5125899e-002	-7.7852769e-002	-3.5561031e-002	-4.9769972e-003
1.0000000e+000	6.9195113e-002	-2.9457341e-002	2.3366659e-002	2.9181316e-002
1.0000000e+000	-6.0230643e-002	-2.4256745e-002	5.8733586e-002	-7.6436959e-002
1.0000000e+000	8.5772224e-002	7.9533237e-003	8.5540188e-002	-4.0545564e-002
1.0000000e+000	3.9529626e-002	-8.7641054e-002	-4.3250956e-003	-3.2104583e-002
1.0000000e+000	-1.8117554e-002	-4.0372725e-002	3.9863659e-002	1.1484031e-002
1.0000000e+000	2.4852654e-002	2.9155186e-002	1.0433359e-001	-2.6263329e-002
1.0000000e+000	-1.3664293e-002	9.2374403e-002	-1.0683459e-001	-8.6359391e-003
1.0000000e+000	-4.7140677e-002	2.1928314e-002	5.2160607e-004	-5.2286023e-002
1.0000000e+000	-4.5109745e-002	1.1763246e-002	5.0896074e-002	1.5800215e-002
1.0000000e+000	-7.0914505e-002	5.9976787e-002	4.4715635e-002	1.0049486e-001
1.0000000e+000	2.9961677e-002	6.3666715e-002	-5.3311410e-002	-1.0682822e-001
1.0000000e+000	-5.1045209e-003	1.1741341e-001	3.0937057e-002	-1.0911016e-001
1.0000000e+000	-2.1119865e-002	8.3129523e-002	-9.8240447e-002	3.3641495e-002
1.0000000e+000	3.2187056e-002	1.1270344e-001	-1.4779323e-001	2.6211746e-002
1.0000000e+000	4.7205081e-002	-5.8198988e-002	7.7097151e-003	-3.8512606e-002
1.0000000e+000	7.1959203e-002	5.7451690e-002	-2.4084601e-002	3.3663465e-002
1.0000000e+000	8.7006860e-002	-2.6090590e-002	1.3321602e-001	1.0897724e-001
1.0000000e+000	3.2371332e-002	6.4826698e-002	-1.1179314e-001	1.1775720e-001
1.0000000e+000	-2.2538055e-002	9.4267446e-002	3.9291136e-002	-1.2854906e-001
1.0000000e+000	-4.5705202e-003	-4.9076574e-002	-1.0258285e-002	-2.0906676e-002
1.0000000e+000	4.3128360e-002	-4.6799260e-002	6.7295769e-003	-1.6136991e-002
1.0000000e+000	-4.6695354e-002	4.4712073e-002	8.1859430e-002	-4.9432354e-002
1.0000000e+000	-1.2736844e-001	3.0928137e-002	5.8401317e-002	8.2450539e-002
1.0000000e+000	6.4718214e-002	9.9214206e-002	-9.4570812e-002	5.6286354e-002
1.0000000e+000	-6.9282514e-002	-7.5984837e-002	-1.7182460e-001	2.8001384e-002
1.0000000e+000	-5.5557002e-002	2.8645241e-002	-1.1373678e-001	1.1436357e-001
1.0000000e+000	1.9859354e-002	2.5219589e-002	4.9181905e-002	-3.1820837e-002
1.0000000e+000	1.1227538e-001	1.0226794e-002	8.9637371e-002	1.0433165e-001
1.0000000e+000	-2.8267644e-002	-5.7501420e-002	-3.0096013e-002	2.1351354e-002
1.0000000e+000	1.9292328e-002	2.3625484e-003	-2.4154613e-002	2.4698557e-003
1.0000000e+000	6.7599464e-002	-6.0467060e-003	8.1191537e-002	-7.5146878e-003
1.0000000e+000	4.9557465e-002	1.2999471e-001	-4.3796323e-002	2.4117332e-002
1.0000000e+000	6.5756530e-002	-4.1731161e-002	1.4623649e-002	6.6421137e-003
1.0000000e+000	2.6647655e-002	-2.6313328e-002	1.1261014e-001	-2.3003733e-002
1.0000000e+000	-7.0043613e-002	-4.0899227e-002	-6.4222894e-004	-3.6280081e-002
1.0000000e+000	4.8596102e-002	2.9788391e-002	6.5207568e-002	2.7708544e-002
1.0000000e+000	1.3285994e-002	3.7924286e-002	8.9798822e-003	-5.6048709e-002
1.0000000e+000	-1.3765629e-002	2.2688317e-002	3.7362774e-002	3.3533503e-002
1.0000000e+000	7.2532982e-002	7.2433370e-002	-6.1842637e-002	6.2555116e-003
1.0000000e+000	-5.4337445e-002	6.4352933e-002	-6.5499234e-002	4.2939953e-002
1.0000000e+000	-1.8837018e-002	-1.6706049e-002	3.7042443e-002	4.4194128e-002
1.0000000e+000	5.6109439e-002	8.4149576e-002	-1.0694848e-002	7.3550827e-002
1.0000000e+000	-1.8458134e-002	-8.2858155e-002	5.2601856e-003	-2.4242486e-003
1.0000000e+000	6.7637446e-002	-5.9425304e-003	6.7373868e-002	2.0011868e-002
1.0000000e+000	1.2739376e-002	2.7261896e-002	4.6233081e-003	-2.6751951e-002
1.0000000e+000	-6.1351302e-002	1.8086226e-002	7.7203769e-002	9.9903338e-003
1.0000000e+000	-9.4372671e-002	4.1658025e-002	4.7967332e-002	3.4075192e-002
1.0000000e+000	2.4862082e-002	-6.0406712e-002	6.8859782e-002	7.2917209e-002
1.0000000e+000	1.9795460e-002	-1.7726476e-004	-2.4861537e-002	2.0621204e-003
1.0000000e+000	9.2464194e-002	1.6744027e-001	-5.6069126e-002	4.7000701e-002
1.0000000e+000	9.7970116e-003	-1.6451358e-001	-1.0196996e-001	1.8158145e-002
1.0000000e+000	2.9841613e-002	-3.6649941e-002	5.8581819e-002	8.9210637e-002
1.0000000e+000	-2.2691819e-002	-2.9555739e-002	7.5140963e-002	4.5261698e-002
1.0000000e+000	5.8640492e-002	4.2261364e-002	1.0932290e-001	5.5277383e-004
1.0000000e+000	4.6369019e-002	3.3383363e-002	5.6811777e-002	3.6202020e-002
1.0000000e+000	9.6685402e-002	1.3304495e-001	6.3454804e-002	4.8612873e-002
1.0000000e+000	5.3064035e-002	-9.2900600e-002	-4.6668654e-003	9.8535126e-002
1.0000000e+000	4.2663216e-002	4.5353076e-002	4.5540708e-002	-2.7469929e-002
1.0000000e+000	-2.6782228e-002	3.3889659e-002	-1.9333066e-001	-2.2006273e-002
1.0000000e+000	-4.7060465e-002	-6.2408541e-002	1.1061955e-002	-1.1760465e-002
1.0000000e+000	6.9227323e-002	1.0344291e-001	8.5827574e-002	-3.9296432e-002
1.0000000e+000	5.5098919e-003	-2.7588775e-002	4.8754632e-003	-1.8273197e-002
1.0000000e+000	3.9381078e-002	-1.2127393e-001	-5.0327599e-002	4.7343649e-002
1.0000000e+000	6.3413259e-004	-2.2787676e-002	-8.4325644e-002	-4.8181718e-002
1.0000000e+000	3.2336417e-002	1.3520888e-001	-8.0373591e-002	6.0099855e-002
1.0000000e+000	1.4890808e-002	4.0527505e-002	-3.2925116e-002	-1.6366705e-001
1.0000000e+000	3.9592161e-002	4.0771181e-002	-3.2764601e-002	-5.3145192e-002
1.0000000e+000	4.8106846e-002	-5.3568861e-003	3.3446624e-002	2.3291475e-002
1.0000000e+000	5.7428000e-002	1.5837425e-002	8.8174854e-002	-2.1386751e-002
1.0000000e+000	-3.0459129e-002	-3.0462702e-002	-1.6733611e-001	-4.5920029e-002
1.0000000e+000	4.0434957e-002	-8.9087053e-002	1.2023359e-002	5.0466980e-002
1.0000000e+000	-3.0181365e-003	2.4012012e-002	4.6214407e-002	5.1320123e-003
1.0000000e+000	1.4235541e-002	3.7587038e-004	8.1152690e-002	6.2456468e-002
1.0000000e+000	3.2088037e-002	5.8229333e-002	-3.1763695e-002	-7.0285995e-002
1.0000000e+000	-2.5844811e-002	-5.7262681e-002	-1.6752664e-002	-2.7214713e-002
1.0000000e+000	3.7467963e-002	1.0581415e-001	4.1247369e-002	5.4870310e-002
1.0000000e+000	-1.4038553e-002	-2.1955567e-003	-2.7199665e-002	7.6588280e-005
1.0000000e+000	4.9361824e-002	8.4685974e-003	-1.2975474e-002	-6.2705615e-002
1.0000000e+000	5.1078633e-002	-7.5704642e-002	1.8559054e-002	2.2204879e-002
1.0000000e+000	-2.8301887e-002	-1.1900350e-001	-1.9349858e-002	3.7032842e-002
1.0000000e+000	4.1441353e-002	-3.1284078e-002	3.4683621e-002	3.8143613e-002
1.0000000e+000	6.0203723e-002	5.2047344e-002	1.0228430e-001	-5.6590484e-002
1.0000000e+000	4.8718915e-002	4.3640555e-002	-1.4212160e-002	6.6068178e-002
1.0000000e+000	-7.4407670e-003	-6.0009852e-002	2.5680701e-003	5.5480415e-002
1.0000000e+000	-5.1139171e-002	-8.1718964e-002	-7.9431237e-003	1.1956782e-001
1.0000000e+000	5.7974199e-002	3.8249332e-002	-8.6959491e-002	4.8679996e-002
1.0000000e+000	-1.9052159e-002	-2.3573951e-002	2.5821124e-002	6.5561931e-002
1.0000000e+000	4.5957193e-002	-7.6776986e-002	1.7620404e-002	-5.2975437e-002
1.0000000e+000	-8.3717933e-002	-4.8104369e-002	3.2368452e-002	2.7296595e-002
1.0000000e+000	3.5185102e-002	-6.4791021e-002	4.9299980e-002	-1.0843264e-001
1.0000000e+000	4.3541299e-002	-7.6519298e-002	2.6904680e-002	3.1515673e-002
1.0000000e+000	5.8078728e-002	-1.4523179e-002	-5.1823872e-002	-9.4018954e-002
1.0000000e+000	-2.9078603e-002	1.7767283e-001	-1.0879507e-001	-9.1740196e-003
1.0000000e+000	-5.3894159e-003	9.2659997e-002	9.5844209e-002	-1.2958756e-001
1.0000000e+000	-3.9382817e-002	1.0457517e-001	-6.7905608e-002	8.1985365e-002
1.0000000e+000	6.7461284e-003	2.2688313e-002	-9.6099618e-004	-1.9267188e-002
1.0000000e+000	-4.3599278e-002	1.9149886e-002	-6.6868346e-002	-7.4079307e-002
1.0000000e+000	-2.8612711e-002	-5.4632891e-003	3.5829245e-002	2.4101216e-003
1.0000000e+000	-5.1315456e-002	-1.2003564e-001	-4.7385056e-002	2.6174314e-002
1.0000000e+000	-4.1535205e-002	-6.8220245e-002	8.8368455e-003	-6.4365414e-002
1.0000000e+000	-4.0551930e-002	-8.6245646e-002	-8.1511418e-003	5.6378946e-002
1.0000000e+000	3.6739588e-002	-1.1108385e-002	-6.0039724e-002	9.1877470e-002
1.0000000e+000	-1.8147073e-002	3.7833668e-002	5.9419017e-002	-4.3924153e-002
1.0000000e+000	9.0995296e-003	1.1705000e-001	1.9070045e-002	6.6300469e-002
1.0000000e+000	-2.3952304e-002	-8.0324478e-002	-3.4495611e-002	-8.2055135e-003
1.0000000e+000	-1.4885220e-001	4.4298787e-002	1.0805982e-002	3.7372688e-002
1.0000000e+000	-2.1696537e-001	1.1757068e-001	1.3760885e-001	4.2122826e-002
1.0000000e+000	-1.3192682e-003	7.2469514e-002	-3.9405730e-002	4.1316790e-002
1.0000000e+000	-6.1773242e-002	-2.9080870e-002	1.5599921e-002	3.5912181e-002
1.0000000e+000	-1.4220752e-001	-5.6138286e-003	-2.2723807e-002	-5.2138855e-002
1.0000000e+000	-1.8704110e-006	-9.5129853e-002	-4.7018549e-002	3.6422607e-003
1.0000000e+000	-3.5842841e-002	-1.1822179e-001	-1.3549320e-003	4.2929152e-002
1.0000000e+000	4.1787352e-002	1.2952480e-002	1.5045783e-002	9.7235676e-003
1.0000000e+000	-2.9633163e-003	-1.1045970e-001	-4.1534094e-002	-4.4599646e-002
1.0000000e+000	-2.0904148e-002	-2.1250266e-002	-1.3847993e-001	-4.7798792e-002
1.0000000e+000	-4.8062320e-002	-3.1550376e-002	-1.0149653e-001	-5.5831758e-002
1.0000000e+000	-1.5340222e-002	-4.3512042e-002	-1.5384084e-002	-6.9208947e-002
1.0000000e+000	-1.1056320e-001	4.4151490e-002	9.2076016e-002	1.6613409e-001
1.0000000e+000	-1.5351755e-001	-3.4900058e-002	-2.3371762e-002	-2.8446335e-002
1.0000000e+000	-1.8582351e-002	-9.7476754e-003	1.3477067e-002	-1.2849670e-001
1.0000000e+000	-9.0863091e-002	-5.5651273e-002	-1.7586255e-002	-8.3004586e-002
1.0000000e+000	3.0352720e-002	-8.1672151e-003	-1.8750253e-002	-4.9449256e-002
1.0000000e+000	-7.1928575e-002	-5.8301263e-003	8.7691075e-002	1.6121547e-002
1.0000000e+000	3.5819440e-002	-5.7147435e-002	-2.0444837e-002	-6.0561023e-002
1.0000000e+000	-3.2221044e-002	1.2710776e-002	5.8198091e-002	2.2950897e-003
1.0000000e+000	-1.2610244e-001	6.4322651e-002	7.2376718e-003	-7.8286440e-002
1.0000000e+000	-1.4336727e-001	6.8911229e-002	4.0206785e-002	1.8894936e-002
1.0000000e+000	2.5628556e-002	9.2079709e-002	-9.4534499e-002	-3.6974852e-002
1.0000000e+000	4.7497825e-002	-1.6943789e-002	-1.8193855e-002	-1.3514845e-003
1.0000000e+000	2.8328734e-003	-5.5255572e-002	4.4138023e-002	5.9152566e-002
1.0000000e+000	2.9339356e-002	-3.8148243e-002	6.9000043e-002	1.2199258e-001
1.0000000e+000	-1.2552019e-001	-7.3697117e-002	-1.3528041e-001	6.8425122e-002
1.0000000e+000	-6.5725510e-002	8.5547500e-003	7.1612034e-002	-1.8612078e-002
1.0000000e+000	4.3494198e-002	-1.8409859e-002	-1.0613303e-001	-2.9186792e-002
1.0000000e+000	-5.5716361e-002	-1.4015743e-002	3.5481302e-002	2.0412498e-002
1.0000000e+000	5.8499059e-002	-2.1619614e-002	1.1029638e-002	9.2723531e-002
1.0000000e+000	3.4199501e-002	-6.8332168e-002	-4.8913095e-003	1.8412013e-002
1.0000000e+000	1.4828444e-002	1.3929399e-002	-6.5035691e-003	7.2570853e-002
1.0000000e+000	1.4050310e-002	-4.8275590e-002	-6.3183833e-002	-6.1764463e-002
1.0000000e+000	9.3420658e-003	-3.5534932e-002	-3.4778710e-002	-4.0080006e-003
1.0000000e+000	-7.5664529e-002	-2.4161586e-002	-9.2684505e-002	-1.0868473e-001
1.0000000e+000	8.3611276e-003	-2.4309437e-002	-6.4004454e-003	-2.6015443e-002
1.0000000e+000	-3.9475338e-002	-6.2592376e-003	-1.7595223e-002	-8.4522316e-002
1.0000000e+000	-3.2124527e-002	-5.2377278e-003	7.7569322e-002	-2.5370517e-002
1.0000000e+000	1.7953887e-002	4.5472549e-002	-3.6242706e-002	6.0031501e-002
1.0000000e+000	5.9791818e-002	-1.8496985e-002	3.1261786e-002	-2.6622062e-002
1.0000000e+000	-6.7988474e-002	1.1297682e-001	-9.2255693e-002	1.2603329e-001
1.0000000e+000	6.0811556e-002	9.2201013e-002	2.3812978e-002	7.2349297e-002
1.0000000e+000	4.2385353e-002	4.6906949e-003	-2.6673888e-002	1.1987903e-002
1.0000000e+000	7.8816759e-002	-4.7023989e-002	2.4883299e-002	5.0566783e-003
1.0000000e+000	1.3218727e-002	-1.0786066e-002	-3.8418133e-002	1.7593053e-002
1.0000000e+000	-1.4474647e-003	5.9021192e-002	-6.7537107e-003	-1.5934002e-001
1.0000000e+000	-1.6570342e-002	-7.1908160e-002	4.3422701e-002	-2.6705441e-002
1.0000000e+000	4.3824690e-002	-1.0300331e-001	-4.1658596e-002	1.0232541e-002
1.0000000e+000	-2.3320125e-003	-3.1569029e-003	-2.4496322e-003	-7.9717628e-002
1.0000000e+000	-2.7754966e-002	4.6145579e-002	-2.6374471e-002	-1.5107658e-001
1.0000000e+000	-5.9667843e-002	-1.5389162e-001	-7.8727996e-002	-3.3895243e-003
1.0000000e+000	5.7132664e-002	-2.2037392e-002	1.3179933e-002	-1.6940346e-003
1.0000000e+000	-2.3868423e-002	6.1591582e-002	-5.0414843e-002	-6.3151797e-002
1.0000000e+000	3.6537242e-002	-6.4108518e-002	-2.6690848e-002	2.8482298e-002
1.0000000e+000	3.6206251e-002	3.0780994e-002	-5.1539843e-003	5.9507100e-002
1.0000000e+000	-3.0954574e-002	6.7988019e-003	6.3885584e-002	8.5505072e-002
1.0000000e+000	6.6152636e-002	8.2246503e-002	3.9568375e-002	-8.5444552e-002
1.0000000e+000	1.4203247e-002	-2.3768524e-002	1.1925708e-002	-8.7319836e-002
1.0000000e+000	6.3778420e-002	2.9151448e-002	6.9021131e-002	-2.6526810e-002
1.0000000e+000	-1.8467023e-002	-1.5727955e-002	7.3284670e-002	1.6384305e-002
1.0000000e+000	9.7995197e-003	8.1221960e-002	-1.2958402e-001	2.9413195e-002
1.0000000e+000	5.6032632e-002	-2.3646284e-002	-7.7163705e-002	6.0971710e-002
1.0000000e+000	8.1539232e-003	-5.9317566e-004	-5.1804661e-002	-1.8096804e-003
1.0000000e+000	2.7304361e-002	-8.8627575e-002	-4.9285634e-002	-5.0051173e-002
1.0000000e+000	6.1032075e-002	-4.9582941e-002	-1.5517877e-003	-2.8190332e-002
1.0000000e+000	4.1952189e-002	-3.2627717e-002	-4.1590799e-002	3.6435545e-002
1.0000000e+000	-7.6822660e-003	-2.7716748e-003	-7.7923418e-002	4.1619421e-002
1.0000000e+000	1.8252572e-002	4.5204477e-002	-1.9521098e-001	-9.8642555e-002
1.0000000e+000	5.1358766e-002	-5.7984072e-002	4.2205332e-002	4.4160716e-002
1.0000000e+000	-5.7162278e-002	-8.7373366e-002	5.5434386e-002	-1.5209972e-001
1.0000000e+000	7.9720418e-002	5.9211920e-003	5.6729950e-002	4.0219252e-002
1.0000000e+000	-2.4347626e-001	1.0546120e-002	6.1537736e-002	-1.1744799e-001
1.0000000e+000	-2.1524629e-001	5.5954272e-002	1.7958765e-001	-1.5240076e-001
1.0000000e+000	-4.1548813e-002	6.2131648e-002	-1.0070335e-001	8.1338492e-002
1.0000000e+000	-5.8406458e-002	1.4435858e-001	6.6581389e-002	5.6646502e-002
1.0000000e+000	-3.8913809e-002	-1.0890947e-001	-3.3749473e-002	-1.2243170e-002
1.0000000e+000	-5.1028953e-002	7.4613577e-002	-8.8088748e-002	-4.5199570e-002
1.0000000e+000	-2.5367322e-001	2.2697761e-002	-7.5726910e-002	1.6634240e-001
1.0000000e+000	-1.5456275e-001	-4.5234301e-003	8.7539433e-002	1.6769353e-001
1.0000000e+000	5.1339842e-003	-1.0022152e-001	-1.3087980e-002	9.9149370e-003
1.0000000e+000	-2.3655066e-002	2.9866898e-002	-1.5144212e-001	-5.0345952e-002
