# Supplementary material for: Latent Factor Analysis to Discover Pathway-Associated Putative Segmental Aneuploidies in Human Cancers
Source: PLoS Comput Biol. 2010 Sep 2;6(9):e1000920. doi: 10.1371/journal.pcbi.1000920 (PMC2932681; doi:10.1371/journal.pcbi.1000920)
Supplement: Text S1 — Statistical supplement - matlab code and parameter files for duplicating results. (10.99 MB ZIP) [file pcbi.1000920.s009.zip › bfrmOutput/mA.txt]

10.8666	-0.330135	1.40308	-0.417321	0.230928	0.403898	0	0	0	0	0	0	0	0	0	0	0	0	0	0	0	0	0	0	0	0	0	0	0	0	0	0	0	0	0	0	0	0	0	0	0	0	0	0	0	0	0	0	0	0
8.68143	0.121367	-0.820685	-0.216232	0.601845	0.121404	0.472075	0	0	0	0	0	0	0	0	0	0	0	0	0	0	0	0	0	0	0	0	0	0	0	0	0	0	0	0	0	0	0	0	0	0	0	0	0	0	0	0	0	0	0
7.88931	0.241135	-0.268652	-0.460492	0.821037	0.0487393	0.394009	0.176296	0	0	0	0	0	0	0	0	0	0	0	0	0	0	0	0	0	0	0	0	0	0	0	0	0	0	0	0	0	0	0	0	0	0	0	0	0	0	0	0	0	0
7.18555	0.980036	0.463573	-1.83629	0.991324	-0.0253913	-0.10966	0.0205347	0.674899	0	0	0	0	0	0	0	0	0	0	0	0	0	0	0	0	0	0	0	0	0	0	0	0	0	0	0	0	0	0	0	0	0	0	0	0	0	0	0	0	0
7.75009	-0.972892	-1.4275	1.19025	-1.18898	-0.123477	-0.0108059	0.0392389	-0.012626	0.297322	0	0	0	0	0	0	0	0	0	0	0	0	0	0	0	0	0	0	0	0	0	0	0	0	0	0	0	0	0	0	0	0	0	0	0	0	0	0	0	0
10.0334	0.139313	0.083275	0.0286678	-1.78504	0.153829	-0.0439515	-0.123844	0.0118799	-0.0663813	1.03015	0	0	0	0	0	0	0	0	0	0	0	0	0	0	0	0	0	0	0	0	0	0	0	0	0	0	0	0	0	0	0	0	0	0	0	0	0	0	0
8.16555	-0.309076	-1.45585	-0.309706	0	-0.0827048	0.00208071	0.306549	-0.0154436	-0.0290331	-0.157723	0.23893	0	0	0	0	0	0	0	0	0	0	0	0	0	0	0	0	0	0	0	0	0	0	0	0	0	0	0	0	0	0	0	0	0	0	0	0	0	0
8.71337	0.738256	1.57415	0.0941937	0	-0.0655127	0.0264706	0.0955976	-0.0352474	0.0148322	-0.0341283	0.0936035	0.845734	0	0	0	0	0	0	0	0	0	0	0	0	0	0	0	0	0	0	0	0	0	0	0	0	0	0	0	0	0	0	0	0	0	0	0	0	0
6.76121	1.03623	1.21159	1.05523	0	-0.032721	0.000695738	0.0634213	0.00139159	0.0737567	-0.0618974	0.0159226	0.0926844	0.743754	0	0	0	0	0	0	0	0	0	0	0	0	0	0	0	0	0	0	0	0	0	0	0	0	0	0	0	0	0	0	0	0	0	0	0	0
7.68408	0.306118	-0.571523	0.172691	0.371722	0.0251426	0.0278972	-0.0379523	0.0075513	-0.00105357	-0.0930535	-0.0288871	-0.0249209	-0.0361717	0.172371	0	0	0	0	0	0	0	0	0	0	0	0	0	0	0	0	0	0	0	0	0	0	0	0	0	0	0	0	0	0	0	0	0	0	0
9.18672	-0.562931	0.283517	0.00733288	0.0739938	0.144647	0.00413731	-0.122415	-0.00717437	0.0332068	0.0881001	0.0337586	0.00751417	-0.0443696	-0.121525	0.223483	0	0	0	0	0	0	0	0	0	0	0	0	0	0	0	0	0	0	0	0	0	0	0	0	0	0	0	0	0	0	0	0	0	0
8.12089	0.193061	-0.852555	1.43253	0	0.124368	0.0735072	-0.176922	0.0914532	0.0105494	-0.470441	0.0226267	-0.0972562	-0.159469	0.0470541	-0.0553757	0.473166	0	0	0	0	0	0	0	0	0	0	0	0	0	0	0	0	0	0	0	0	0	0	0	0	0	0	0	0	0	0	0	0	0
8.92706	0.100161	0.281322	0.472106	0.506924	0.0745123	0.00698798	-0.0138039	-0.0158377	0.086325	0.0380399	-0.000132046	-0.00546307	-0.0453729	-0.0886568	0.0334352	-0.0101407	0.473072	0	0	0	0	0	0	0	0	0	0	0	0	0	0	0	0	0	0	0	0	0	0	0	0	0	0	0	0	0	0	0	0
7.12371	-0.0985852	-0.213374	0.253753	0.108441	0.00369832	-0.0185514	-0.00612887	0.000481845	0.010872	0.0155774	-0.00230656	-0.0138272	-0.00897633	0.226095	0.0026828	-0.018055	0.0122719	0.0274542	0	0	0	0	0	0	0	0	0	0	0	0	0	0	0	0	0	0	0	0	0	0	0	0	0	0	0	0	0	0	0
8.76624	0.259884	-0.345569	-0.00662389	0	-0.132477	-0.0278889	-0.0200958	0.035196	0.0390752	0.0255898	-0.0591801	0.227919	0.0934947	-0.0439737	0.0987141	0.0479771	0.0179272	-0.0337971	0.351486	0	0	0	0	0	0	0	0	0	0	0	0	0	0	0	0	0	0	0	0	0	0	0	0	0	0	0	0	0	0
7.69256	0.12173	1.69863	-1.16597	0	0.0329999	0.135864	0.0359478	0.0153746	0.0212006	-0.109024	-0.0208549	0.29198	0.0628526	0.0116776	0.00297583	0.0905639	0.00507882	0.0421231	0.0541763	0.153981	0	0	0	0	0	0	0	0	0	0	0	0	0	0	0	0	0	0	0	0	0	0	0	0	0	0	0	0	0
8.18733	0.143965	-0.699629	0.670043	0	-0.155894	0.127591	-0.015131	0.128499	0.12212	-0.000237181	-0.11768	-0.118821	0.274759	-0.0289969	-0.0399893	0.118772	-0.0867004	-0.122502	-0.146523	-0.187224	0.245025	0	0	0	0	0	0	0	0	0	0	0	0	0	0	0	0	0	0	0	0	0	0	0	0	0	0	0	0
8.69071	1.08647	1.12387	0.234979	0.471947	-0.0125453	-0.0150048	-0.0486777	0.123986	-0.0409887	-0.000180166	-0.0380873	0.0541877	-0.00241338	0.032586	-0.0198734	0.065838	0.0243444	0.0190964	0.0666022	0.0364235	0.0127859	0.439936	0	0	0	0	0	0	0	0	0	0	0	0	0	0	0	0	0	0	0	0	0	0	0	0	0	0	0
7.60217	-0.164521	-0.296859	0.0236412	0.0232643	-0.0298141	-0.0263545	-0.0131699	0.00765182	-0.00142348	0.00521779	-0.0045026	0.00844686	0.0181623	0.105946	0.00387534	-0.00563671	-0.00473531	0.0225696	0.00414467	-0.00100807	0.0197583	-0.0209606	0.065133	0	0	0	0	0	0	0	0	0	0	0	0	0	0	0	0	0	0	0	0	0	0	0	0	0	0
8.87438	0.117594	-0.039507	0.221562	0	0.0181089	0.110719	0.0107002	0.00655159	0.0331976	-0.00296847	0.000719331	-0.0180691	0.000250829	-0.00584175	-0.0436355	0.000388417	-0.00107456	-0.0108024	-0.0107552	0.0737841	-0.00591	-0.00645245	-0.0140778	0.592294	0	0	0	0	0	0	0	0	0	0	0	0	0	0	0	0	0	0	0	0	0	0	0	0	0
9.14435	0.955249	0.0522906	0.310249	0	-0.0984741	0.132839	-0.0866755	0.0735616	-0.0307748	-0.0074093	-0.0230142	-0.0088695	0.0113695	0.0420309	-0.00650238	0.0357147	-0.0442835	-0.0636981	0.00508742	0.0117807	-0.0263414	0.0351205	0.0359856	0	0.360186	0	0	0	0	0	0	0	0	0	0	0	0	0	0	0	0	0	0	0	0	0	0	0	0
8.6915	0.673585	-1.11415	-0.627927	-0.282116	0.187143	-0.0203251	-0.141719	-0.0273136	-0.0436058	-0.0129751	0.00541831	0.0891747	0.00512097	-0.0361432	0.0486284	0.107183	0.0366017	-0.0384383	0.16148	-0.0381991	0.0581231	-0.105888	-0.0659827	0.0246382	0.050445	0.0784266	0	0	0	0	0	0	0	0	0	0	0	0	0	0	0	0	0	0	0	0	0	0	0
9.18642	-0.259647	-0.780526	-0.464733	0	-0.0527034	-0.081651	0.00951049	0.0116936	0.0158831	-0.0941921	0.0125799	0.0268163	0.00691384	-0.0675549	0.101199	-0.0821084	0	-0.054148	0.0241783	-0.0252529	0.0148108	0.00785471	-0.0138339	-0.00759119	-0.00320973	-0.00120645	0.23943	0	0	0	0	0	0	0	0	0	0	0	0	0	0	0	0	0	0	0	0	0	0
7.68763	0.0730094	0.00297738	-0.0865062	0	-0.0157644	0.12308	-0.049781	0.0136229	0.0372285	0.0365572	-0.0623102	0.003778	0.00813457	0.0341363	0.000369948	-0.00190058	0.00372753	0.00836226	0.125423	-0.0217341	0.00883112	0.0293304	0.0779407	-0.0151283	-0.0155216	-0.00352347	-0.00112558	0.438754	0	0	0	0	0	0	0	0	0	0	0	0	0	0	0	0	0	0	0	0	0
8.73656	-0.170627	0.442124	-0.950666	0	0.115969	0.303567	0.204671	0.011424	0.0265915	0.0470335	-0.0623347	0.0470948	0.109438	-0.0374019	-0.0479871	-0.0304042	-0.00646509	0.0241981	-0.0233082	-0.0988697	0.0519188	0.0199794	-0.0245279	0.0170887	0.0361925	-0.0892549	0.00445653	0.00227252	0.430508	0	0	0	0	0	0	0	0	0	0	0	0	0	0	0	0	0	0	0	0
8.83974	0.26616	-0.589707	-0.0274198	-0.0228495	-0.0281754	-0.0538324	-0.0710049	-0.0159731	0.00236538	-0.0664082	0.0395567	-0.00344715	-0.0342951	-0.0741997	0.0438646	-0.00741546	0.0393481	-0.0152048	-0.0155585	0.0187695	-6.2941e-005	-0.00958617	-0.0379028	0.02621	-0.0210569	0.0964178	0.0221849	-0.025745	0.012351	0.293742	0	0	0	0	0	0	0	0	0	0	0	0	0	0	0	0	0	0	0
7.12571	-0.908642	-0.0176792	-0.29516	-0.290026	-0.037489	-0.124976	-0.0522489	-0.0234226	-0.0326884	-0.0148258	0.0664862	-0.0844335	-0.0319899	0.0280654	0.154433	0.000220603	-0.0303489	-0.0325002	-0.00186187	0.0180425	0.00337992	-0.0401558	-0.0446123	-0.00429212	0.0106156	0.0213532	0.0442848	-0.0241054	0.062865	0.0189995	0.222935	0	0	0	0	0	0	0	0	0	0	0	0	0	0	0	0	0	0
8.36956	0.60792	-0.474448	0.673843	-0.230535	0.0449187	-0.00985561	-0.0159426	-0.015692	0.0215683	0.128846	0.00553079	-0.0262508	-0.0444352	-0.0543618	-0.0288145	-0.00449457	0.0267455	-0.0588097	-0.0422887	0.0220326	-0.00392156	0.0730556	-0.0011062	-0.0347101	0.0484623	0.0341467	-0.0475147	-0.0230902	0.0025522	0.0406511	0.0557457	0.128682	0	0	0	0	0	0	0	0	0	0	0	0	0	0	0	0	0
9.16664	0.43396	-0.485258	-0.0905086	0	0.0793683	0.0659022	0.250902	0.00675542	0.0599354	-0.0261009	0.0328748	0.0710208	0.0571218	-0.0473461	0.000774764	0.00897372	0.0257992	0.00324801	-0.0461739	-0.044955	-0.0341575	0.0457572	0.0189318	-0.0312288	-0.0168387	0.059868	0.0115692	-0.0207267	-0.0630848	-0.00992298	-0.0161836	0.0288476	0.255402	0	0	0	0	0	0	0	0	0	0	0	0	0	0	0	0
8.38828	-0.0175992	-1.21393	0.00749365	0	0.0670226	-0.0028067	-0.117227	-0.0190582	0.00777306	0.112124	0.00828511	-0.0847603	-0.0498872	-0.0649942	-0.0415587	0.0236427	-0.0110764	-0.0117413	0.0902134	-0.0610949	-0.0244814	-0.107637	0.0468084	-0.0235168	-0.0538169	0.00308739	-0.000540679	-0.00204669	0.0946437	0.0121528	-0.0282724	-0.00854569	-0.0617693	0.443625	0	0	0	0	0	0	0	0	0	0	0	0	0	0	0
7.91265	-0.66085	-0.0120144	0	0	0.118736	0.00766769	0.00523962	-0.0197971	-0.0729998	0.220069	0.065347	-0.166631	-0.108045	-0.0909915	0.118331	0.0890498	0.0324478	-0.0462861	0.0835316	0.0886951	-0.0747342	0.00135878	-0.0457642	0.0218891	0.0204136	0.0552736	0.0504752	-0.00314665	0.00780814	-0.00321922	0.0711995	-0.00634316	-0.0184723	0.0721374	0.225928	0	0	0	0	0	0	0	0	0	0	0	0	0	0
8.61174	0.255798	0.702156	0.250546	0	0.00464245	0.113183	-0.10378	0.0385534	-0.0381836	0.0320488	-0.0573693	0.0517226	0.0121599	-0.0886541	0.0969185	-0.0717759	0.00460942	0.0193018	0.0457004	0.00858552	-0.010453	-0.167924	-0.0362268	0.0132565	-0.0784	-0.0282013	-0.025998	0.0693004	-0.100393	-0.0174775	-0.0238767	0.0382409	-0.0567699	-0.0421846	-0.0248272	0.57999	0	0	0	0	0	0	0	0	0	0	0	0	0
6.64767	0.0514492	-0.103681	-0.0856624	0	-0.00466949	0.00763748	-0.017275	0.00638661	-0.00657632	-0.0236174	-0.0121333	0.00541788	-0.0176026	0.011692	-0.006943	0.0263564	0.00255152	-0.0112019	0.16188	0.0126203	-0.0216666	0.0053631	-0.00350226	0.00917713	-0.134377	0.000447436	0.0140815	0.0110785	0.0159328	0.0107596	0.00368297	-0.0310129	0.00231979	0.00288775	-0.000390393	0.0245137	0.530763	0	0	0	0	0	0	0	0	0	0	0	0
7.87882	0.116623	-1.11485	-0.162342	0	-0.0396247	-0.0969874	-0.102374	0.0409706	0.0184365	-0.00888507	0.023038	-0.0287193	0.00393256	-0.0267821	-0.0751813	0.078419	0	-0.0275921	0.0639721	0.030247	-0.00529552	-0.0283768	-0.0134699	-0.00423736	0.0258933	0.045334	0.017046	0.0398335	0.0477845	0.00819447	0.0168223	0.0469256	-0.00533317	0.0407682	0.00991137	0.146987	0.0115707	0.0465655	0	0	0	0	0	0	0	0	0	0	0
9.20696	0.161677	0.167083	0.338499	-0.343704	0.240989	0.053879	0.133051	0.00644628	0.00802441	0.0774799	-0.0136483	-0.0449233	0.0202111	-0.072488	0.0196676	0.013088	0.00954947	-0.0392739	-0.0846411	-0.0520213	-0.0218041	0.00980119	-0.0562527	-0.00997504	0.0141785	0.0626555	-0.0842523	0.0199096	0.0302807	-0.00922966	0.0275227	0.0350854	0.0522762	-0.0254098	0.0102969	-0.00694642	0	0.0563417	0.302278	0	0	0	0	0	0	0	0	0	0
7.89668	-0.895567	0.289146	0	0	-0.145927	-0.00231206	-0.32159	-0.0061535	-0.0343502	0.0490063	-0.019974	-0.0459352	-0.136358	0.0293816	-0.0157899	0.00770177	0.00197879	0.0251804	-0.182341	-0.138305	-0.0203594	-0.0087047	-0.0487767	0.0541875	0.0408921	-0.0932856	0.035265	-0.0350118	-0.0123432	0.0253219	-0.0242579	0.118455	-0.0509188	-0.00362169	0.0142708	-0.00342009	-0.0197117	-0.0882945	-0.0353788	0.226221	0	0	0	0	0	0	0	0	0
9.21691	-1.23973	0.819762	0	0	0.0762124	0.135518	-0.0633048	0.0028149	0.0156768	0.0886886	0.0245935	-0.0480954	-0.0246432	0.092071	0.0846562	-0.0122126	-0.0446235	-0.00198273	-0.056181	0.047189	0.0423779	0.0255796	0.0329574	-0.030884	-0.0692152	0.00652319	-0.0330743	-0.0125342	0.0751226	0.0368905	0.175935	-0.00153023	-0.0273927	-0.0115238	0.0171583	-0.00551904	0.00413952	0.0693516	0.0201257	0.0462977	0.480376	0	0	0	0	0	0	0	0
6.9108	-0.366547	0.908102	-0.661071	-0.174496	0.0867332	0.052739	0.164901	-0.0507428	-0.00408573	0.0408923	0.0409291	-0.0761243	0.00468351	0.0140506	-0.0115457	0.0385034	0.0085214	-0.0368934	0.0252882	0.0167979	0.0760987	0.0342177	0.0131611	0.00280221	0.0489195	0.0317045	0.0344858	-0.0413342	0.0427046	0.0149163	0.0363872	0.0129967	-0.0218555	0.0207082	0.0239195	0.0945804	0.00945	0.0550003	0.00765546	0.000739665	0.0166742	0.217944	0	0	0	0	0	0	0
7.59023	-0.427104	-1.21308	-0.477691	-0.731638	0.227376	0.134185	0.261063	0.0223722	0.0651537	-0.0526654	-0.0326493	-0.0847803	-0.120895	0.0391508	0.0514241	0.0143904	-0.0181274	0.0021339	-0.0421284	0.0515675	0.0017803	-0.0475579	0.0461044	-0.0110205	0.0434928	0.112723	0.0299547	-0.0394209	-0.0147961	0.0862751	-0.0505797	-0.0428991	0.0490804	0.0245733	-0.0134286	-0.00338541	-0.00413904	-0.0965412	0.0476465	-0.0356976	-0.0253314	0.0351071	0.11992	0	0	0	0	0	0
9.69526	0.613741	-2.10684	0.134247	0.707158	0.103283	-0.0310476	-0.201711	-0.0334614	0.0133785	0.525497	0.0417121	-0.114288	-0.283376	-0.0387749	0.0868638	0.0568742	0.00592296	-0.0191023	0.0449319	0.0513289	-0.0244957	-0.094596	-0.0295316	0.0393503	-0.0650212	-0.0281995	0.00614742	-0.0446651	0.0320947	0.025215	0.00525865	0.0422085	-0.0159555	0.00145779	-0.109826	0.070552	-0.0446949	-0.0207862	-0.073675	0.0487649	0.178509	-0.0759599	0.108014	0.234446	0	0	0	0	0
6.25353	-0.114587	0.0343146	0.0555497	-0.365636	-0.00294014	0.0841649	0.0303094	0.00414172	-0.0155336	-0.0110565	0.0128216	0.0163477	-0.00691399	-0.0320973	0.000464865	0.0078843	0.0146481	0.01962	-0.0301698	0.00415148	0.00470879	0.0449467	0.0192167	-0.0135194	0.0167158	-0.0107567	0.00202744	-0.00941639	0.0105234	0.00355765	0.00835818	0.0149403	0.00787866	0.00165129	0.00449502	-0.00167847	-0.0162742	0.00621009	-0.00129479	-0.0189711	0.00414404	0.000471288	0.00333889	-0.00787762	0.172079	0	0	0	0
10.3951	0.384371	1.11138	-0.346068	0.320669	0.252958	0.0242903	0.11428	0.0174981	-0.0604856	-0.099854	-0.0617103	0.0319359	0.037763	-0.019886	0.0169154	0.00803315	0.00533952	0.0217464	0.0410165	0.0534044	0.0214189	0.0107541	0.0463268	0.0178048	-0.0424463	0.0697436	0.0106666	0.00342906	0.0601457	0.0132833	0.0359066	0.0687501	0.055373	-0.0197816	0.0747785	0.0330027	0	-0.0685933	-0.0251986	-0.0312188	-0.0157924	0.00668353	-0.0237959	0.0013703	-0.11772	0.141177	0	0	0
7.53081	-0.274393	0.0769366	-0.393482	0	-0.039424	-0.0884324	0.0796704	0.0182401	-0.0139956	-0.0736351	0.0221567	0.00881058	0.0166885	0.0367748	-0.00601526	-0.028344	-0.0098797	0.0211323	-0.0103796	0.0177071	-0.0421647	0.0240286	-0.0358826	0.0162056	-0.00169312	-0.0371263	-0.00667768	-0.00405751	0.0495145	-0.00279822	-0.0182441	0.045865	-0.0206587	-0.0291899	-0.028739	0.0521369	-0.0242038	-0.00988941	0.0332718	0.00732453	0.463025	-0.0141999	0.00208362	0.000832591	0.00654458	0.0108867	0.0288151	0	0
6.92741	0.789394	-0.000453571	-0.277149	0	-0.133907	0.144349	0.312674	8.34763e-005	0.0352119	-0.126414	0.105207	-0.0482781	0.06563	0.0744474	0.0324051	-0.0423232	0.00334729	-0.024491	-0.123373	-0.0436994	-0.0414713	0.0150648	0.0530038	-0.034697	0.00851125	-0.0475723	0.0180655	-0.0222098	0.15922	0.0245036	0.0254779	0.000200257	0.083872	-0.0125666	-0.0286829	-0.0180733	-0.0303913	-0.0942479	0.00749731	0.0118351	-0.0165585	0.0468258	-0.0239557	0.0826722	-0.0679842	0.0528564	-0.0342939	0.178079	0
8.53197	0.31152	-0.616993	0.182906	0.397963	-0.147349	-0.0463531	-0.0506216	-0.0316792	-0.0277999	-0.0264701	-0.025259	-0.00948933	0.00532635	0.0217205	0.0119501	0.270448	0.025427	0.0294801	0.0296427	0.1825	0.0926796	-0.102126	0.0344286	0	-0.00220846	-0.0641969	0.0238839	-0.000496723	0.0163561	-0.0193241	-0.0369604	0.0155952	-0.0255912	0.233224	0.0405325	-0.0640293	0.00379869	0.071285	-0.00351935	-0.0199692	-0.0220574	0.125477	0.00707151	0.0120066	-0.0693657	0.0216173	0.034249	-0.0485585	0.200583
10.0739	0.0584528	-0.283708	-0.439125	-0.308753	0.0108932	0.0639664	0.0471792	-0.0152619	-0.0100319	0.00856973	-0.0725398	0.00219134	-0.00358671	0.00576175	-0.00772019	-0.0164184	0.0073197	0.0123104	-0.00127085	0.00386005	0.0119747	-0.000101303	0.0130206	0.015515	-0.0102687	-0.02247	0.00451468	-0.00740655	0.041011	-0.0167326	0.0037455	0.00946078	-0.0104182	-0.00794652	0.00161473	-0.0170841	0	-0.00971867	0.0155803	-0.13115	-0.0135603	0.0146727	-0.00476206	-0.00100993	-0.0362263	-0.00544579	-0.000714971	-0.00729833	0.00464464
6.57804	-0.0170461	0.160278	-0.217419	0	-0.0458055	-0.08995	-0.0786023	-0.0457633	-0.0099566	0.119889	0.0428729	0.00126797	0.070365	0.0360597	0.0470547	0.126979	-0.0264468	0.0212911	-0.080626	0.0303765	0.0302034	0.0207824	0.0156258	-0.0249902	-0.0753988	-0.0369268	-0.0135871	-0.00199809	-0.0778739	0.0335415	0.000392421	-0.0512748	-0.00247393	0.0450201	0.00913368	-0.0603886	0.0546043	-0.0376985	0.0268642	-0.00144876	0.0206123	-0.0483722	0.00329175	0.0758015	-0.153674	-0.0146803	0.00482894	0.0497593	-0.0486215
6.98278	-0.0498325	2.25748	-2.637	0.146493	-0.0360343	-0.0406883	0.0404244	-0.0418955	-0.0354747	0.0857102	-0.00980265	0.195944	0.0455839	-0.00491919	0.00489397	-0.133748	-0.00797345	-0.0313209	0.114627	0.145804	0.0197938	0.0116004	0.0077939	-0.00825718	-0.0349531	-0.043377	0.0483274	-0.00588753	-0.0285601	-0.0289874	-0.00161879	-0.00568312	-0.0206229	-0.00164109	0.0141798	0.0287843	0.0046723	-0.0713599	-0.0311803	0.0210865	0.0029192	0.0188356	-0.0277611	-0.0022064	-0.072727	-0.0339311	0.0545196	-0.0347194	0.0161711
7.86192	-0.428791	1.03487	-0.830854	-0.360167	0.105344	0.100255	0.154015	-0.0557675	0.0372498	0.0323356	0.0382329	0.0251734	0.038827	-0.0627289	-0.0128033	-0.0355332	0.0176026	0.0461042	-0.104968	0.0666076	0.0411948	0.0363828	0.0292636	-0.0330069	-0.0804301	0.0187323	0.00430205	-0.00363338	0.072435	-0.0240257	-0.05841	0.0103657	-0.0235065	-0.0192586	-0.0269753	0.0765407	-0.0240218	-0.0420372	0.00687005	0.0218033	-0.00733839	-0.001838	0.0299998	0.0245967	-0.0821723	0.0517445	0.0250089	-0.015865	-0.0406468
10.888	-0.27448	0.0545866	-0.143372	0	0.0857599	0.0108338	-0.0153167	0.000471953	0.0182727	-0.108027	0.00111395	0.00674798	-0.0305792	0.0356617	-0.0251135	0.0195502	0.00582823	0.0412901	0.0229617	0.0293519	-0.0288905	0.0383199	-0.0331533	-0.00606459	-0.0328286	0.013929	-0.0346608	0.033745	0.0887945	-0.0114657	-0.00738932	0.0220857	-0.00446255	-0.00696171	-0.0257606	0.0377629	0.0238537	-0.0259975	0.00795518	-0.0310132	0.00911148	0.0078458	-0.0213633	0.0633246	-0.0683852	0.0035325	-0.0196435	0.0317718	-0.0137267
7.12867	-0.402662	0.626752	0	0	0.0721052	0.624845	-0.142542	-0.0387623	0.0194539	-0.241562	0.0407461	0.0344894	-0.0821268	0.00981374	-0.0447997	-0.0366475	0.0219878	-0.0719671	-0.0201518	0.014427	0.0203722	0.0136013	0.0281063	-0.0385905	0.0181548	-0.118971	-0.0340549	-0.0247707	-0.0306955	-0.063766	-0.0690946	-0.0254245	-0.0796385	0.0136599	0.0447555	-0.0118119	0.00297448	-0.0185343	-0.0100392	0.0664472	-0.00809196	-0.0504429	0.0672658	0.07396	-0.120624	0.00799618	0.0147898	0.0339929	0.0122495
6.70869	0.173954	1.74986	-0.897919	0	-0.0561008	0.153753	-0.039454	0.0381531	0.112754	0.0857413	-0.0455208	0.0714934	0.113492	-0.0179158	0.0933316	-0.141166	-0.0504452	-0.0335084	-0.185064	0.0340589	0.0708309	0.0306724	0.0268357	-0.0281655	0.0141756	-0.117248	0.0241919	0.0211372	-0.0588066	0.0190493	-0.0843191	-0.0576637	-0.134471	-0.0130314	0.0320768	0.0420749	-0.00374173	-0.0707813	-0.0865223	0.101635	0.0208752	-0.0371717	0.0168058	0.187304	-0.0984512	0.115638	0.091446	-0.0839146	0.00135465
6.24438	0.537473	-0.0257974	0.325005	-0.0787375	0.0345785	0.0145891	0.0163133	0.00118006	-0.0153746	-0.0239208	0.0138023	0.0114514	0.0113911	0.025638	0.0231351	0.00258791	0	0.00586469	-0.0130918	0.00221944	-0.00731376	-0.00443391	0.00574896	0.0146237	0.00772148	-0.0035893	0.0127143	0.00781392	0.00457173	-0.00231272	-0.00476237	-0.0231864	0.00231749	-0.00942008	-0.00500316	-0.00133858	0.00721543	0.00418682	-0.00140489	-0.0225985	-0.0101223	-0.00435601	0.014346	0.00384326	-0.0322112	-0.00812768	-0.0017382	-0.0154184	0.0100492
6.89851	0.13316	0.334829	-0.0818119	0.14328	-0.00344205	0.012699	0.00742172	-0.00866306	0.0047148	0.00406248	0.00683159	0.0146061	0.00785359	0.00988665	0.00914086	-0.0114085	0	0.00779807	-0.00758984	-0.000112383	0.00913998	-0.00896281	0.0250197	-0.00581093	-0.00145335	0.00297927	-0.000657511	0.00280941	0.0113344	6.75139e-005	-0.0146132	-0.0028913	-0.00110363	0.00401493	0.00606646	-0.00837791	-0.00214248	-0.012441	0.00196712	-0.00991776	0.00932912	-0.00818346	0.00997722	-0.00468209	0.119663	0.010969	0.027997	0.0187153	-0.00586018
8.30191	-0.124689	0.318863	0.114344	0	0.00621314	0.0272073	0.145397	0.0453611	0.00164044	-0.0350086	-0.00170073	0.0133065	0.0486524	0.0704281	0.0675612	-0.040144	-0.0168923	0.019637	0.0641288	0.0152294	-0.00129519	0.0120041	-0.00429212	-0.00756251	-0.00403861	0.00823809	-0.00117501	-0.000543206	-0.0607456	0.237191	-0.0204542	-0.0053713	0.00754156	0.00939138	-0.00197202	0.0834933	-0.0031619	-0.0446799	-0.0143534	-0.0466801	0.0077797	-0.0032787	0.00087241	0.0711009	0.0421103	0.0251264	0.00665997	0.0125775	0.0101218
9.19409	0.197879	-0.00436444	-0.0729093	0	0.044175	0.00251641	-0.080507	0.00627063	0.0181975	-0.0205219	0.00986815	0.00465485	-0.0275344	0.0207891	0.0105656	-0.0125768	-0.00201858	0.0120698	0.022701	0.0146325	-0.00271412	-0.0246898	0.0846168	-0.0217606	0.0188844	-0.00666831	-0.0237731	0.000948539	0.0284158	-0.00861759	-0.023088	0.0113527	-0.0173159	-0.00791833	-0.0135562	0.000673721	0.00759601	-0.0242132	0.0329584	-0.020543	0.0126413	0.0159029	0.0265564	0.0308079	-0.00998275	-0.0314062	-0.00464306	0.00703519	-0.00859002
8.13379	0.454994	0.986225	-0.82764	-0.613126	-0.0431287	0.0822357	0.05199	-0.078509	0.00866883	-0.196288	0.0693904	-0.0532988	-0.108219	0.0403438	-0.0773441	0.170342	0.0248779	0.0346726	-0.033614	-0.116569	0.0568229	0.0635569	0.0441785	0.0402741	0.0599286	-0.0363661	0.0480372	-0.0373976	0.0262812	0.00910567	0.0293997	0.0747756	-0.0993329	0.0101469	0.0734688	-0.0783288	-0.00175406	-0.108306	-0.00668324	-0.0350039	-0.0801002	-0.0087227	0.00876863	-0.0772993	-0.00915712	-0.04849	0.0162716	-0.0608213	-0.0742412
10.6831	0.030971	1.46917	0.250741	-0.0449918	-0.0383829	-0.0063121	-0.182928	0.0167655	-0.0381696	-0.0975163	0.0184932	0.0800632	-0.0679703	0.0417932	-0.036683	0.082041	0.0375852	-0.0440793	-0.0237559	-0.016724	0.0148276	0.0836727	-0.00247922	-0.0342961	0.0660016	0.0932487	-0.00732371	-0.0109391	-0.0126804	-0.000246384	-0.0181549	0.0387536	0.0250894	-0.00632635	0.020202	-0.0600927	0.0497938	-0.00764633	0.0715818	-0.0601889	-0.0378162	0.0423759	0.0624205	0.0567773	-0.0187357	0.013983	-0.0808476	-0.00244281	-0.0233293
9.69631	0.818699	-0.172889	0.426565	0	0.192017	-0.0305143	-0.0117945	-0.00301309	0.010543	-0.131321	-0.0226982	-0.000111248	0.0140884	-0.0638701	-0.0532198	0.0192895	-0.00147853	-0.0313627	-0.00800845	-0.0719864	-0.0223064	0.014687	0.0252574	0.0187971	-0.0312355	0.0722711	-0.0203508	-0.0103233	0.000677221	0.0140713	0.0474129	0.0360857	0.00587766	0.00377418	0.0264227	-0.0195155	0.00226404	-0.0908409	0.00270919	0.0473532	-0.0444778	0.0530441	-0.0317583	-0.0414169	-0.018253	0.0717611	-0.0108416	0.00965256	-0.0771673
11.5836	0.594685	0.116729	-0.15301	0.571895	0.0912205	0.0159561	0.0785913	-0.000995163	0.0236773	0.00181067	-0.0192262	0.0174564	-0.0441131	0.0405733	0.000992678	0.0251232	0	-0.0479519	0.0392971	0.0138654	-0.0106881	-0.0118398	0.0302736	0.0185139	-0.0297037	-0.112875	-0.0164246	0.0317703	0.0263098	-0.00282954	-0.00175613	0.0183502	0.013406	0.00368835	-0.0182298	0.0197195	-0.0176792	0.0620195	0.0303141	-0.0030035	-0.0364411	-0.0242329	0.139403	0.0315864	-0.042406	0.0390777	-0.0630585	0.00874433	-0.0489334
8.00816	0.252507	0.413581	-0.171138	-0.168983	0.00435957	0.0335005	0.156012	0.0416737	0.000347702	-0.0117713	0.00474981	0.0239319	-0.000863589	0.0606585	0.122294	0.0056549	0	0.0421109	-0.00189351	-0.026047	-0.0386213	0.00558933	0.0219871	0.0107673	0.000279529	0.0282224	-0.0196614	0.0159234	0.00388538	0.00708013	0.0277986	-0.0288426	0.02375	0.00925098	0.0141756	0.0331418	0.0102965	-0.0635209	-0.0277956	0.0232889	-0.0153139	0.017945	-0.028677	-0.00948503	-0.0160116	0.00964984	0.0323137	0.0161043	0.0293294
11.8177	-0.464576	0.281986	0.487746	0	-0.0240511	0.0204914	0.186816	-0.0116876	-0.0272966	-0.0616824	-0.0555025	-0.0325357	0.0210763	-0.109126	-0.117548	0.0395212	-0.0108906	-0.0385838	0.00201534	0.0291695	0.0120404	-0.0717069	0.0424636	-0.0387701	-0.0213431	-0.0527128	0.0134706	0.00738589	0.0244606	-0.00205771	-0.00449178	-0.0638644	0.00103572	-0.0202264	-0.0371054	-0.011345	0.0101149	-0.0298181	-0.0176418	-0.0956547	0.0270922	0.0338703	-0.0139783	-0.100642	0.0165615	-0.0196503	-0.0141297	-0.0614801	0.000714257
9.66724	0.684471	0.147105	0.184391	0.42698	0.0479185	0.0332273	0.124715	-0.0397325	0.0779005	0.163771	-0.0116906	-0.0157143	-0.0299877	-0.0310665	-0.0711693	-0.0359917	-0.00770086	-0.0661364	-0.022786	-0.0327554	-0.0942404	0.0100526	0.0366537	0.0424851	0.00414553	-0.02008	-0.0180857	-0.0639143	-0.0163005	0.0124978	0.0265571	0.0062944	0.0467275	-0.00802285	-0.0457389	-0.0376761	-0.0201699	0.0419916	-0.0021392	0.00730623	-0.00584837	0.0072931	0.0435577	0.0959369	-0.00660249	0.0423135	-0.00191376	0.0392744	0.0320592
10.3594	-0.198626	0.935883	0.612327	0.929589	-0.0475107	0.00279801	-0.0934075	0.0209175	0.00702668	0.103839	0.0209981	-0.0277784	-0.0190165	-0.0397518	0.017845	0.255014	-0.0468178	0.0417027	-0.0279997	-0.0951742	0.0401377	-0.0357912	0.0241759	-0.0182737	0.036246	0.0198577	0.110076	-0.0216695	-0.00605514	0.0668754	0.026891	0.0359067	0.0680796	0.0573493	0.0130701	0.0380992	-0.00973454	0.0429218	-0.0799821	0.01962	-0.0232947	-0.00295402	-0.015159	-0.0615286	-0.0522835	-0.0299192	-0.0199694	-0.0343066	0.0359841
10.6356	0.146605	-0.103426	0.100246	0.166366	0.0172429	0.0830227	0.19173	-0.0321486	0.0555609	0.123574	0.047702	0.00764869	-0.0230004	-0.0822871	0.0223595	-0.0248974	0.0183708	0.000199762	-0.0238544	-0.00186918	-0.00114775	-0.0687462	0.0368557	0.00485745	-0.0122876	0.0318271	-0.0267608	-0.0315414	0.131124	-0.0293131	0.00672099	0.0143415	-0.00152374	-0.0169002	0.014334	-0.0100741	-0.0468884	0.0273176	0.0228553	0.00776589	-0.0265084	0.0191892	0.0251148	0.0258034	-0.011673	0.0169737	-0.0270942	0.0010497	-0.00413132
10.5193	-0.038882	0.128955	-0.291736	0.163289	0.0278498	0.124345	0.118122	-0.0141378	-0.0285933	0.0094147	-0.0238598	0.0209826	0.085927	-0.051237	-0.0473298	-0.0113234	0.0363214	-0.0100964	-0.0340775	0.0270586	0.0445973	-0.018467	-0.0551851	0.0182478	-0.0305923	0.0646137	0.0123541	-0.00219767	0.118837	-0.000961321	0.00857373	-0.0412542	-0.0138451	-0.0162767	0.00897728	-0.00229638	-0.0209524	-0.0496638	0.00281548	-0.000810983	0.0113312	-0.0123699	0.0683888	-0.0453579	0.00132972	-0.0847518	4.77293e-005	-0.0177722	0.0554564
9.12845	0.00389269	-0.109794	0.988615	0.59537	-0.0309781	-0.121061	0.111661	0.180961	0.0046584	-0.132648	-0.0237287	0.0979485	-0.136994	-0.0496527	-0.00624721	0.076751	0	-0.021876	-0.0233287	-0.0623337	0.0786664	-0.0664552	-0.0287474	0.0415659	0.12565	-0.0717546	0.106233	0.0807249	0.173243	-0.0205033	-0.10171	0.00901437	0.0368726	0.0479375	-0.0175657	-0.0709149	0.072176	0.0272282	0.241166	-0.0723347	-0.00865415	-0.0727231	-0.0710955	-0.0693691	-0.00659479	0.112588	0.0180905	0.128393	-0.0760147
10.4732	-0.0947421	-0.891067	-0.717936	-0.174171	0.0832032	-0.0875008	0.148684	-0.00929244	-0.0141735	-0.0221417	-0.00545605	0.00582749	0.00942434	-0.0751721	-0.0719426	0.0548971	0.00761783	0.00313911	-0.0781025	-0.011511	0.0287388	-0.0483716	0.00927728	0.0310299	0.0976823	-0.0546172	0.0475235	0.0449501	0.0919331	0.0277136	0.0288455	-0.0251979	-0.0589583	0.0485803	-0.0933806	-0.0303624	-0.00990084	0.107853	-0.00169051	-0.0130168	0.0309047	-0.022806	0.0271022	-0.0530397	0.0084683	-0.113219	-0.0557637	-0.0976209	0.0296639
7.35251	-0.298931	1.49083	0.0892707	0.2789	0.133755	0.183212	-0.00971343	0.0190852	-0.060352	-0.0751327	0.0147795	0.116587	-0.0424883	-0.0382057	-0.0752313	-0.0385773	0	0.00190489	0.060388	-0.0324398	-0.00433677	-0.0266731	-0.0349827	0.0357307	0.0285384	-0.10045	0.0107213	-0.0209697	0.10554	0.0274711	0.0466541	0.163597	0.0105474	-0.0154315	-0.00550298	0.00991044	0	0.0741712	-0.000561041	0.0593449	0.0185128	0.0484599	0.0572972	0.00397634	-0.00375876	-0.08963	-0.0170705	0.0628331	0.0227378
9.15505	-0.719389	0.616087	-0.797808	0	0.0635698	0.239593	0.00211381	0.107638	-0.101669	0.307554	-0.0202678	0.153557	0.000875599	-0.148158	-0.0447856	-0.0337436	0.0155703	-0.0269456	-0.0192611	0.0789031	-0.0865387	0.0375977	-0.023705	0.0758177	0.0507545	-0.0442538	-0.0308624	0.0030038	0.0484211	0.279436	0.0147971	-0.00752137	-0.134779	0.0322188	0.00649247	-0.130353	-0.00295601	-0.0562727	0.0225756	-0.0301308	0.0438886	-0.0317276	-0.132587	0.166244	0.047515	0.0198116	-0.0628207	-0.0677788	0.0235006
9.61539	-0.107602	0.32875	0.0235994	0	0.0967966	-0.0890945	-0.0621121	0.0113153	-0.0640362	-0.0731662	0.0171366	0.0996064	-0.058978	-0.0592896	-0.0415354	0.0140729	0.0103557	-0.0089266	0.0861992	0.017007	-0.00158564	-0.0389919	-0.0297642	-0.00445935	-0.0164824	-0.100408	0.0201307	-0.00199	-0.040108	0.029473	0.0271555	0.189161	0.045204	0.0119206	0.0022986	-0.0429209	0.00309366	0.0746248	-0.0453587	0.0647878	0.00979598	0.00389356	0.036612	0.0558838	0.0208002	-0.020653	0.00178092	0.0587432	0.00967465
10.1699	-0.568169	0.181681	0.341383	-0.00829414	0.0152278	0.0430444	0.0219341	0.00347583	-0.0162061	0.0263545	0.0237152	-0.0182939	-0.0676937	-0.130085	0.0460411	-0.0156719	0.0243362	0.0554455	-0.130736	0.0243089	0.0617488	-0.00199216	-0.0245017	-0.00479421	0.0153887	0.0387741	-0.0432976	0.0439808	-0.0380479	-0.0200702	0.0124364	-0.017744	0.018069	-0.0185155	-0.049034	0.0157084	0.00979964	-0.0436591	0.0592939	0.0652799	0.011448	-0.00187629	0.027641	0.0286474	4.26241e-005	-0.0348392	-0.0360799	-0.030141	-0.0116094
9.29416	0.0425481	0.198469	0.596691	0.00752547	-0.0650666	0.321683	0.0266628	0.00912445	0.00867368	-0.0220808	0.0101253	-0.000887749	-0.0261147	-0.0815707	0.00233384	0.014781	0.033589	0.0680788	-0.0973808	-0.00381358	-0.0075633	0.0462411	-0.0308919	0.026843	-0.00777928	0.0301231	-0.0014042	0.0648124	-0.0388715	0.0442844	0.0455562	-0.0214364	0.0379755	0.000669364	-0.0314173	0.0685864	-0.00289585	-0.0375695	-0.0073463	0.0293593	0.050161	-0.040709	-0.0323415	0.0148024	0.0133545	0.0463794	-0.0119451	0.00325213	0.0143436
7.69677	-0.0749854	-0.28137	0.148138	0	-0.000421572	0.011989	0.141232	0.0206883	-0.0356954	0.084972	0.00297948	0.0236867	0.0701378	-0.0114655	-0.0184019	0.018538	0.000637582	0.000261506	0.0476644	-0.0403858	0.0347456	0.0410136	-0.0118486	-0.00340352	0.000370133	0.0471316	0.146556	-0.0022568	-0.0150874	-0.036447	-0.00630427	0.11093	-0.00416193	-0.00863869	0.0123343	0.0180146	0.000964482	-0.00127267	-0.000783683	0.0488475	0.00221822	-0.0539295	-0.0196961	0.0125358	-0.00257161	0.00063596	-0.0149257	-0.0166146	-0.0440679
6.85846	-0.434569	-0.126838	-0.291606	0.0400354	-0.0279904	-0.0232931	0.0988223	-0.0030846	0.0179936	-0.00214957	0.00186048	-0.0497486	-0.00650226	-0.0236922	-0.0286256	0.000743188	0.0101111	-0.00178936	-0.03226	0.00742137	0.0560039	-0.00113305	0.0626654	-0.00770603	-0.00386446	-0.0555885	0.00584934	-0.0192366	-0.00111935	-0.00935234	0.00118361	0.0276084	0.0793066	-0.00792961	-0.0365665	-0.00208239	0.0246449	-0.0123293	0.0143945	-0.0443077	-0.0250276	0.0303449	0.0423321	-0.0447361	0.0133485	-0.0534282	0.0131103	0.0166906	-0.0173058
9.74596	-0.0718081	-0.0227196	-0.362487	0.320009	0.0531734	-0.0287414	0.018205	-0.00225286	-0.0216811	0.0255945	-0.0252806	0.028255	-0.0442151	-0.00713787	0.0519008	-0.0381945	-0.0217526	0.011752	0.0729977	-0.0462647	0.019706	-0.00923939	-0.0705098	0.00156618	0.00794471	0.0186676	-0.0188785	-0.0225285	-0.0181438	-0.0232803	-0.0341497	-0.000785378	-0.00885557	-0.00550073	0.0198168	-0.0273506	-0.0189887	-0.0354323	0.00461579	-0.0158054	0.0114658	0.0315404	0.0330064	0.038567	-0.00216828	0.0419502	0.0808051	-0.00232242	-0.0180325
10.2369	0.396756	-0.262068	-0.0354037	0	-0.0958853	0.212063	0.135285	-0.00235363	0.0201098	-0.0183191	0.0216871	-0.0272195	0.0417704	-0.0765904	0.0463781	-0.00861597	0	0.0377265	0.0320709	-0.0124036	0.050635	0.0574401	-0.108084	-0.0347632	-0.117685	-0.26229	-0.0390012	0.0498724	0.0916677	0.0449432	-0.0340192	0.0445841	0.0323785	-0.0470163	-0.0680804	0.0663697	0.0001173	0.0672471	-0.0113515	0.0929008	0.00887875	-0.0576637	0.00728919	0.0168317	-0.0234737	-0.0300264	0.0388417	0.0382679	0.0799581
10.5112	0.109284	0.309419	-0.0396855	0.177271	-0.0198604	0.03254	0.0349069	-0.024384	0.0747166	-0.0129131	-0.0259851	0.063553	-0.0520956	0.0312	0.0926598	-0.0143938	0	0.0346658	0.0577359	-0.00331472	-0.00395086	-0.0212834	-0.0765448	-0.0321545	-0.0249574	0.031584	0.0388574	0.0056695	-0.00301562	-0.0139725	0.000299611	-0.0678605	0.0284109	0.0373714	-0.0163481	0.0336756	0	-0.0472692	0.00498764	-0.0173147	-0.0455672	-0.00226112	-0.0132801	-0.0345946	-0.0216302	-0.0173552	0.00278746	-0.0125613	-0.0193719
6.80789	-0.058112	1.66066	0.900368	0	-0.103959	0.285806	0.12476	0.122248	-0.0376082	-0.04456	-0.0406298	-0.0258811	0.0446193	0.0107628	0.129658	0.0281275	0.00710092	-0.0676015	-0.0303468	-0.00445193	0.0375454	0.0468823	0.0546393	-0.016622	0.00554519	-0.0661454	0.00370913	-0.0306274	-0.115782	0.0250335	-0.00580831	0.0311973	0.0236261	0.0470255	-0.0358179	-0.0819851	0.0113395	-0.017909	-0.0923553	0.0378955	0.0902297	0.0576662	0.04423	0.158348	0.0167471	0.103639	-0.0286698	-0.0757612	-0.0214993
9.06151	-0.159974	-0.23459	0.187235	0.377989	0.0847183	0.0968293	-0.0430335	0.137709	0.00728594	-0.0413101	-0.0551579	-0.0504939	0.00269438	0.0195942	0.0259096	0.0150022	0.0097598	-0.0594709	0.00722916	0.0206323	0.0699903	0.0175172	0.0342163	-0.011435	0.0188561	-0.0714038	0.0119628	-0.0167886	0.179129	-0.0406975	-0.0358306	-0.0277251	0.0276097	-0.0240956	-0.0164073	-0.00509548	0.0734403	0.0369342	-0.0238252	0.0344298	-0.0133786	0.0798222	0.0888929	0.106262	-0.0197422	0.037366	0.0180374	-0.0363952	-0.0685079
8.68315	-0.692722	0.501684	-0.264274	0.351005	0.117252	0.169331	0.180387	0.0186068	0.00611036	-0.000709338	-0.0628905	0.0263614	0.0766971	-0.0644295	-0.0739221	-0.0207203	0	-0.0101984	0.00697121	-0.0825907	0.0604276	0.00391253	-0.0479532	-0.0309765	0.0672277	-0.0803637	0.00940777	0.0390561	0.40424	0.00470885	-0.0581361	0.0026414	0.0512365	0.0109005	0.0616762	-0.0698187	0	0.104494	-0.0451254	-0.0585192	0.0483998	-0.0567732	-0.0134642	-0.0289019	-0.0119061	0.0161138	0.0740588	0.0458557	-0.0198481
10.397	-0.660549	0.637552	-0.365043	0.182322	-0.0041877	0.0608371	0.188972	-0.00199198	0.00399907	-0.00950938	-0.0659412	0.0693854	0.0548597	-0.0647691	0.0610183	-0.016224	-0.0297453	0.0113705	0.0488128	-0.0780941	0.0476512	0.0191483	-0.0758319	-0.0208624	0.0729293	-0.0899796	0.014193	0.0148959	0.333394	-0.00768303	-0.0820673	-0.057849	0.00512022	-0.00697651	0.0592633	-0.0754207	-0.00112813	0.112994	-0.0212568	-0.0660674	0.0369974	-0.06712	-0.0237126	-0.0392946	-0.017021	0.0308053	0.0687557	0.0442368	-0.00591303
9.7558	0.644212	-1.36461	-0.650855	0	0.061403	-0.0657819	0.0499566	0.00924834	0.0262175	0.0886278	0.0489886	0.122517	-0.055524	-0.02148	0.00185268	0.0319054	-0.0127408	-0.00243878	0.0330497	0.018598	-0.0475806	0.0557981	-0.0176769	0.00409091	0.00872489	0.00605537	-0.0224549	-0.0199071	0.11037	0.0457416	0.0162286	0.00996913	-0.044021	0.0289708	0.0287268	0.00515358	0.0100219	-0.0399287	0.0223047	-0.0385093	-0.0361777	-0.0824664	0.0389294	0.0703593	0.00219144	0.0258159	-0.0181169	0.0338378	0.0599154
9.70919	-0.29732	1.27567	0	0	0.139217	0.176027	0.0623995	-0.0166789	-0.0572806	-0.024345	-0.00518171	0.0697273	0.0369668	-0.104014	-0.0259683	0.0118587	0	0.0224272	-0.0152533	0.00838619	0.0342131	-0.0515289	0.0269094	-0.00848575	-0.0490545	-0.0644515	-0.000427892	0.0373333	-0.0497915	0.0371057	0.0866942	-0.0743329	0.00960128	0.0297873	0.11764	0.00713582	-0.0332616	-0.0141658	-0.0517447	0.0567675	0.301756	-0.0817304	0.00499035	-0.148457	0.0271686	-0.0263211	0.0360594	0.0100771	0.0540979
11.0052	0.00401619	0.229493	-0.22274	0	-0.0694747	0.0416158	0.0944333	0.0113364	0.00505725	-0.0582817	-0.0479565	0.00428758	0.00344738	0.047094	-0.0350264	-0.0106593	-0.0191034	0.00723201	0.0239562	0.00890257	-0.00502753	-0.00522586	-0.0480884	0.00144312	-0.0157935	-0.0316136	0.195616	0.0526804	-0.0788755	-0.0341294	-0.0249712	0.0424684	0.0353722	0.0194816	0.0111915	0.0230425	-0.0322199	0.0475126	0.0170984	-0.000413196	-0.0169285	0.00777603	0.0180294	-0.0432099	-0.0178196	-0.000253104	-0.0119214	-0.010659	-0.0262916
11.3772	-0.873191	0.147641	0.656868	-0.364608	-0.143405	-0.0430525	-0.0350574	0.00732453	0.0306742	0.0946008	0.0474073	0.0125865	-0.113937	-0.112744	0.0524887	-0.0418682	0.00895883	0.0368423	-0.0608611	-0.0406136	0.0106428	-0.0288633	-0.0311309	0.000242587	0.012486	-0.0237647	-0.0376506	0.0106431	-0.0213582	0.00705023	0.0332881	-0.0290585	-0.00931647	0.0226854	-0.0276401	-0.0375344	-0.0212872	0.0231059	0.0456438	0.0356093	0.0848838	-0.0808747	-0.00819945	0.118765	0.0326408	-0.0351938	-0.0465876	0.0503731	0.00393082
9.26183	0.267928	-0.190871	0.46068	-0.316265	-0.101272	0.0685554	0.0461128	0.0374189	0.000517248	0.0392645	-0.00690304	-0.030579	0.104507	-0.0742567	0.0183913	0.139616	-0.0173263	-0.0722297	0.0366893	-0.0344493	-0.0373386	0.0149753	0.0555984	0.0483811	0.0362825	0.055332	0.0335765	0.00936549	-0.0609679	0.01506	0.0796054	0.180211	-0.0208546	-0.00372351	-0.0119148	0.053743	-0.0101952	-0.0215665	-0.0626782	-0.0344113	0.0128546	-0.0053139	-0.0283313	-0.0148815	-0.0264193	0.03964	-0.037185	-0.0625142	0.0743973
7.76843	-0.394119	-0.350067	0.0207363	-0.691708	0.00057544	-0.0316015	0.1273	0.0194541	-0.0256995	-0.168847	0.0046389	-0.04157	0.0584945	-0.0485231	0.134465	0.00852228	-0.023112	-0.0256943	0.0632389	0.0863018	-0.0816868	0.0265831	-0.0903128	0.00829053	0.0439135	-0.00471618	-0.0059879	-0.0534425	0.0428643	0.067872	0.0719415	-0.0328495	-0.0064968	0.000926218	0.0147999	-0.0286867	-0.0263599	0.0943041	-0.0391261	-0.0133183	0.0118393	0.0258042	0.0710616	0.0288681	0.0281546	-0.0223744	-0.0383309	0.0425683	0.0728298
11.0078	0.849136	1.82651	0.123706	-1.34809	0.0102775	-0.0953571	0.12778	0.0117939	0.0782235	-0.039035	-0.0132988	-0.000276092	0.00961157	0.0304164	-0.0426674	-0.0401828	-0.0113007	-0.0109758	-0.0104693	-0.00482	0.0231852	0.000111414	-0.0214969	-0.0279932	-0.00954997	-0.0201662	0.0141354	0.00632726	0.135358	0.0125145	-0.00555174	0.0712523	0.0115385	0.00909639	-0.00517508	-0.0379277	-0.0444741	0.011784	0.0115228	0.0122294	-0.0299337	0.148875	0.0154175	0.0607988	-0.00345646	0.0682772	0.0214224	-0.038505	0.0557151
8.66724	0.524944	-0.813041	0.0612764	-0.0219315	0.0762543	-0.0568265	0.126849	0.0369187	-0.0129558	-0.151152	0.0392264	0.00696591	-0.0561491	0.0133271	0.0119597	0.0726985	0.00396536	-0.0611347	-0.0850348	0.0920274	-0.00404188	0.0808125	-0.00782832	0.0214512	0.0903663	-0.0814308	-0.00459495	0.0150518	-0.0190618	0.000381677	-0.00957268	0.113743	-0.0426899	0.0137287	-0.000564528	-0.033243	0.0385741	0.0594002	-0.0416087	0.0351116	-0.0308095	-0.0255831	-0.0164858	0.0329449	0.00145625	0.0420748	-0.0351822	-0.0539638	0.0414877
9.77608	0.475931	0.151398	0.369607	0	0.0199491	0.212827	0.106122	-0.0319322	0.0697067	0.0574795	0.0177676	0.0189261	0.0190357	-0.0113642	-0.0325872	0.0165864	0	-0.0362566	-0.0113984	0.00191837	0.0458452	0.0267629	0.0327886	-0.016967	-0.0160157	0.0302385	0.00174011	-0.00140602	0.0692248	0.0224361	-0.0135592	-0.00546037	0.0174199	0.0190017	0.00528595	0.000902087	0.0176039	-0.0439733	-0.00961837	0.0556081	-0.0262189	-0.0245541	0.025435	0.00577313	0.00990773	-0.0100534	0.0224185	-0.00272448	0.0191222
9.59586	-0.257442	0.145468	-0.133791	0	-0.00219727	0.00518785	0.0931621	-0.0222775	0.0591532	0.0487244	0.00974111	-0.000307058	-0.00695454	-0.0323162	0.06532	0.00331724	-0.0201511	-0.0325725	-0.0327877	-0.0104038	0.0444313	0.0151201	0.000510956	-0.022396	0.0138944	0.0028785	0.00217911	-0.0374981	0.00571066	0.0119818	-0.0112048	-0.0226989	-0.0202143	-0.00136608	0.0174733	-0.0242815	0.016667	-0.0216874	-0.0115225	0.0552062	0.00656222	-0.015523	0.0263142	0.00831591	0.0109041	-0.00971153	0.0310175	-0.00680551	-0.00922783
9.98669	-0.162547	0.122176	-0.453788	0	-0.0416763	0.0194574	0.167304	-0.0319372	-0.0720844	0.212467	0.0633576	-0.0286025	0.0597269	-0.0710473	0.0905063	-0.0249512	0	0.00508217	0.0531299	0.0840652	0.015208	0.00359346	-0.0609085	0.0740035	-0.0219521	-0.00714073	-0.0138265	-0.0038889	0.00583347	0.0372487	0.0347681	0.0245833	0.0151606	-0.0490212	0.0606817	0.113787	0.00493959	0.0223549	-0.0145197	0.0329399	-0.0167275	-0.0401122	-0.0131455	-0.0102533	0.0782798	-0.0506018	0.046117	-0.0381941	-0.036123
9.64999	0.0773647	-0.772608	-0.189947	0	-0.0114943	0.0883985	0.0693548	0.0136491	0.0189731	-0.100492	0.0362975	0.0445058	-0.0128519	-0.0316779	-0.0214936	-0.0192228	0	-0.0205179	0.0253332	-0.0124356	0.0176107	0.0101215	-0.0518794	0.0171657	0.0131797	-0.00211554	-0.0102968	-0.0404326	0.111578	-0.0261795	-0.00591259	-0.0323767	0.168191	0.00960874	0.0422223	-0.0739909	-0.0107969	-0.0484309	-0.0433166	0.000147837	-0.0564429	0.00616789	0.00956308	-0.0177243	-0.00733462	-0.0231889	0.020565	0.00608402	0.0225061
10.4738	-0.123077	0.145212	0.095582	0	0.0900636	0.0824964	0.102466	0.0190596	-0.0227815	0.057765	0.0190501	-0.000856985	0.0575064	0.00378189	0.0672824	-0.0437896	-0.00586031	-0.0196026	-0.0731756	-0.0343961	0.0922355	0.0233302	-0.0465712	0.00454489	-0.0114196	-0.0665757	-0.0678826	0.00974378	0.0690264	-0.0177629	0.00877735	0.00128411	0.0252853	0.00462384	-0.0121316	0.00723151	-0.0152693	0.00971643	0.00645991	0.0638336	-0.00521166	-0.0165476	0.0246063	0.00207242	0.0126415	-0.054391	0.0159698	-0.08238	-0.0156064
8.3404	-0.0709062	0.672136	-0.580953	0	0.0208845	0.194581	0.0724806	-0.0249546	-0.00689925	-0.11282	0.067512	0.0970072	0.164765	0.00545074	-0.0949511	0.0524364	-0.0121131	-0.020984	-0.0495916	0.0135503	-0.041915	-0.00910808	-0.0693272	0.000933826	0.0286631	0.00510743	0.00211918	-0.0214049	0.00496168	-0.0164504	0.00977228	0.045078	0.00939676	0.00213102	-0.0252638	-0.0111884	0.0339658	0.0644611	0.0208307	0.0722979	0.0204837	-0.0719703	-0.0213339	0.0287429	-0.0111996	0.049563	-0.0586908	0.0687483	-0.0256529
10.045	-0.327156	0.503124	0.207985	-0.633183	0.0316028	-0.0235197	0.127695	0.0103199	0.082232	0.0750646	0.0158993	-0.0604778	-0.0445817	-0.055707	0.0584575	-0.0336851	-0.00802804	0.0305297	0.0157381	-0.0156192	0.0560729	-0.00869198	-0.0342395	0.0577439	-0.0204627	-0.0794765	0.00142556	0.0368405	0.0620397	-0.00733276	0.00951382	-0.0229223	0.0278094	-0.0447378	-0.0178149	-0.00954961	-0.0403261	0.0824071	-0.0324637	-0.000923791	0.0246567	0.212656	0.0235657	0.0677975	-0.0115607	-0.0824122	-0.0364257	-0.0392037	-0.0324512
10.7551	-0.464973	0.67543	0.316341	0	0.0267983	0.11774	0.190626	-0.0336807	0.00489899	-0.0317939	-0.016098	-0.0618558	-0.0120058	-0.0557493	-0.0640551	0.0519302	0.017026	-0.0506384	-0.0856172	-0.0175616	0.0613702	-0.0538176	0.00443768	-0.00582301	0.0164871	0.0330984	0.0304012	-0.0338264	0.194722	-0.000540856	-0.0489571	-0.0415614	0.0235374	-0.00815649	0.0124759	0.00793288	-0.00234361	0.0456615	0.00561685	0.0255718	0.0493693	0.0554395	0.014961	0.0185317	-0.0192152	-0.0563398	-0.00145498	-0.0212496	0.0339553
7.62578	0.696986	-0.333353	0.231101	-0.413351	0.0336215	-0.00950654	0.195575	0.0144998	0.0629475	0.00689137	0.0060578	-0.0223796	0.108944	0.0519931	0.00180297	-0.000764042	-0.0722604	0.056208	-0.0575635	-0.0107335	-0.0385919	0.0266265	-0.0186501	-0.0770432	0.104485	-0.0293945	0.0807732	-0.00593731	-0.00975526	-0.0337833	-0.108251	0.101541	0.085886	-0.0683359	-0.044347	-0.0156249	0.0729659	0.00478277	0.0291976	0.0115428	-0.0154765	-0.0660329	-0.0751649	0.013663	-0.0173722	0.114428	0.143968	-0.0960936	-0.0733422
7.06232	0.150661	0.631202	0	0.466756	0.124674	0.269846	0.143999	-0.0145517	0.044182	-0.157418	-0.0268028	0.0383574	-0.0890181	-0.00289653	0.0486914	0.0350016	-0.0284456	-0.0710562	0.0541746	-0.037985	-0.0196214	0.008585	0.0343517	-0.0158169	0.00274541	-0.200695	0.0389124	-0.0164658	0.0299522	0.00220788	-0.0564207	-0.00755198	-0.044632	0.0241765	-0.0295304	-0.0188088	-0.0175677	0.00720014	-0.00901432	0.0689704	-0.0431558	-0.130052	-0.0415624	0.00893989	0.0113036	-0.0121943	-0.00467558	-0.0149397	-0.0816699
7.41878	0.411213	0.265079	0.220714	0	0.0843596	0.190021	0.182912	0.00713389	0.0227671	-0.106326	-0.0162636	-0.00744027	-0.109415	-0.00782763	0.0567915	0.0111403	0.00503734	-0.0800361	0.121365	-0.0148741	-0.00671348	-0.02612	-0.0475895	-0.000512932	-0.0165127	-0.210118	0.0108115	0.0333606	-0.0519245	0.0274023	-0.0393691	-0.00199704	-0.0471795	0.00153332	-0.00852555	-0.0300895	0.0251912	0.00805341	0.0275293	0.0790157	0.022282	-0.0975937	-0.0350274	0.0222392	0.0254178	-0.0104823	-0.0245099	-0.0277067	-0.141138
10.4779	0.334544	-0.236155	0	-0.149742	-0.00212512	-0.109841	0.123102	-0.0170261	0.0138089	-0.110584	0.0015353	0.0065625	-0.0938648	-0.0798785	0.112597	0.0204109	0	-0.0699568	0.111532	-0.00399731	0.0386206	0.0170253	-0.00941783	-0.0243548	0.0237939	-0.182519	0.032776	-0.0194163	0.0023473	-0.0268623	-0.0455989	-0.0149812	-0.0280052	0.0119627	0.00511847	-0.00621394	0	0.00702461	-0.0322825	0.105995	-0.0518091	-0.0898183	-0.0676727	-0.0118889	0.0445092	0.0486623	-0.0070255	-0.00524253	-0.131199
9.77313	0.090866	-0.327766	-0.0164347	0	0.0746656	-0.0502459	-0.0697437	0.000224944	-0.029057	0.0808481	0.0151764	0.571806	0.00431888	0.0231615	-0.0847474	0.000445574	0	-0.0132195	0.0563467	0.00731541	0.0133453	-0.118083	-0.0393442	-0.0117546	0.0381761	-0.0369854	-0.00601728	0.0573511	0.00496977	-0.0433521	-0.00543289	0.0426637	0.0567039	0.0373719	0.0338131	0.145674	0.0320954	0.0340888	0.0508839	0.0722311	-0.0177992	0.021399	0.00832626	-0.0759745	-0.0266215	0.0297852	0.0130603	0.0112306	-0.0753797
11.8501	0.367235	-0.341913	-0.132341	-0.0137013	0.0447732	-0.0520098	-0.046661	-0.0284579	0.0103923	0.0845372	0.0136418	0.541783	0.0215557	-0.00990763	-0.0968297	0.00723062	0	-0.00324258	0.0406773	0.0313177	-0.00480211	-0.0680345	-0.00648355	-0.0180754	0.00465734	-0.0164098	-0.00639005	0.0645375	0.0400236	0.00438878	0.00517036	-0.0108178	0.0537059	-0.000153379	0.00604422	0.122292	0.00801268	0.0148885	0.0466399	0.0564028	0.14765	0.0296965	0.000944037	-0.0425046	-0.0269624	-0.00650241	0.00521775	-0.00445799	-0.0673897
9.80578	-0.469442	-0.308378	-0.381128	0	-0.0159436	0.00986062	-0.14924	0.0764848	0.0207397	-0.0696674	0.00257721	0.0857651	0.0770741	0.0106259	-0.0137503	0.0934947	0.220467	0.0271027	0.0963334	0.0718985	-0.05293	-0.013977	-0.0668285	-0.0676682	-0.0120912	0.0655821	0.035615	0.0529158	0.102496	-0.00558792	-0.021229	-0.055301	0.0663348	-0.0253798	-0.0713277	0.285642	0.102596	0.0420558	-0.00168686	0.115186	0.0555692	-0.0143761	-0.0822705	-0.0733577	-0.0863841	0.0854213	-0.00813866	-0.029353	-0.0809115
11.8174	-0.133947	-0.598206	-0.0583703	0.188881	-0.028559	0.0603537	0.0545969	-0.00783298	-0.00142696	-0.0495734	0.0577509	0.000878744	-0.0803603	0.00640741	0.0799258	0.0101443	0.0382628	-0.0146743	0.0414921	-0.00371014	-0.0152704	-0.0564168	-0.0762095	0.00960129	0.015749	0.0191676	0.00910958	-0.0294949	-0.0591982	-0.0400903	-0.000419218	0.00543132	-0.0396977	-0.012318	0.0500241	-0.0487819	0	0.0425016	0.00121531	-0.0586414	-0.0201397	-0.00317785	0.0228817	-0.0228525	0.00288002	-0.0412479	0.0140107	-0.0577568	-0.0558201
10.1384	0.487322	0.10565	0.564831	0	0.121569	-0.082881	0.0289253	0.0180395	0.021573	-0.0254375	0.0183751	-0.0183827	0.0278363	0.0458819	0.0448877	-0.00776934	-0.00647714	-0.032706	-0.0643314	0.0658285	-0.221693	-0.00514605	-0.0349321	0.0146041	-0.00657644	-0.187442	-0.00840089	0.0263011	-0.044695	0.00258109	0.0502304	0.0325892	0.0852163	0.0081253	-0.00562052	0.00892397	0.00575288	0.0616327	0.00224591	0.0101647	-0.0398176	0.0265619	0.0116166	0.022938	0.0071364	-0.0231676	-0.00714789	-0.0843929	-0.005597
8.2991	0.164975	0.940005	0.760374	0	0.0742671	0.16883	0.0676617	0.00124931	-0.0284525	0.0478665	-0.0642466	-0.0104774	-0.098517	-0.0453042	-0.0131019	-0.0164278	0.028286	-0.0343958	0.00331079	-0.0555464	-0.0157997	-0.0107164	-0.00199196	-0.00670469	-0.0498176	-0.141467	-0.0135438	0.00947892	0.0243762	0.057968	0.0436973	0.174934	0.041986	-0.017109	0.0364794	-0.0117218	-0.0155029	-0.00550743	0.0243845	0.0674004	0.0686967	0.0490831	0.0272095	0.0214422	-0.00626761	-0.0400123	-0.00980454	0.0156953	0.0318383
9.05258	0.0634982	1.40187	-0.176853	-0.501572	-0.0389819	0.0720545	0.09989	-0.0047464	0.0531613	-0.0427336	-0.0299836	-0.00594983	0.000759924	-0.015887	-0.069642	0.0705184	-0.020887	0.0112428	-0.0761053	-0.0631504	-0.0329334	0.0127054	-0.0324311	0.0254915	-0.0129926	0.0268055	0.00762018	0.0357677	0.0571951	-0.0246013	0.0389686	0.103825	0.0753905	0.0243465	0.00892385	0.00827178	0.00622081	0.010806	0.0860657	-0.0107396	0.00113977	0.046855	0.0193559	0.0990689	0.00932708	-0.00704304	0.0232028	-0.0615234	-0.0608411
9.50182	-0.928948	0.767429	-0.694575	0	0.0672937	0.0118601	0.196133	0.0359392	-0.00922841	0.110946	0.00806467	0.0685675	0.0235227	-0.0408219	0.0365258	-0.0584462	0.000218152	0.000355983	-0.0215552	-0.0475377	0.0596194	-0.0269031	-0.0531885	-0.0106753	0.0314075	0.0710831	0.0365719	-0.0613287	0.0329921	-0.0387864	-0.0280154	0.0265718	0.256561	-0.0116583	0.0740037	0.0116241	0.0309008	-0.00343467	0.00915739	0.022964	-0.0632835	0.0104264	0.0284098	-0.0533493	-0.0262701	-0.0487223	-0.0472505	-0.0602732	-0.0256072
10.5409	0.0358011	-0.609161	0.540326	-0.0413898	-0.117135	-0.0676772	-0.107432	0.000955771	0.0208134	0.02351	0.0353405	-0.05852	-0.0983804	-0.104109	0.086126	-0.0177872	0	0.0136819	-0.0248488	-0.00878542	0.026389	0.0167789	-0.073551	-0.024527	-0.0157939	-0.139713	0.00246761	0.0177518	-0.0449761	0.047829	0.0113143	0.0539527	0.00218805	-0.0191414	-0.0164885	-0.0324042	0.0277295	0.0363787	-0.0388225	0.020308	-0.0184986	0.0256154	-0.0437996	0.029179	0.0187019	0.041483	-0.00525699	-0.00255608	0.004367
8.4793	0.693777	0.149078	-0.125299	0	0.0733437	0.227238	-0.0183206	-0.0217613	-0.0556131	0.263445	0.0074755	-0.0234698	-0.032596	-0.0743574	0.0579474	0.0647295	0.0276181	0.0415171	-0.00407893	0.0368437	-0.0346185	-0.0170772	0.0402038	0.0116392	0.0559893	0.00591587	0.0306729	0.0316362	0.00196284	0.038617	0.0607096	-0.0103313	-0.0105457	0.0122827	-0.0487899	0.0180592	0	-0.0703584	0.0323629	-0.0157579	0.0342026	0.0645388	-0.000192575	-0.0311833	-0.0258291	0.114414	-0.044222	-0.0155577	-0.098184
10.6439	-0.47607	-0.339113	-0.368953	0.607791	0.133652	0.0848225	0.136367	-0.0100053	-0.0771971	0.0381826	0.113606	-0.00758254	-0.00773301	-0.0961854	0.037023	-0.0503066	0	-0.0174133	0.0532587	0.0738706	-0.0231117	-0.0537106	-0.0109271	0.0260859	-0.00803516	-0.156301	0.0420471	-0.0151614	-0.0454321	-0.0153509	0.0210895	-0.0499915	-0.0263098	-0.00711913	0.0426003	-0.0331765	-0.0243088	0.00945361	-0.0894769	-0.069345	0.0606503	-0.0203866	0.00697404	-0.015659	-0.00481149	-0.0594634	0.0344156	0.0149782	-0.0317347
9.57908	0.707438	-0.229872	-0.59473	-0.157865	0.144759	-0.0415211	0.0694027	0.00342315	-0.0183236	-0.0270703	-0.0397435	0.0112154	-0.123091	-0.0874407	0.0968667	0.0404475	-0.0453196	0.0516191	-0.0185872	-0.0460379	0.127343	0.0622701	-0.0170218	-0.0179349	-0.0507553	-0.0291858	-0.0623935	0.040442	-0.0487458	-0.035053	0.00282345	0.0467787	-0.0529594	-0.0538364	-0.0459613	0.0663963	0.0282431	0.0304871	0.0215063	0.0555085	-0.0283179	0.0565194	0.0320613	0.104033	0.0010244	0.0656753	-0.0717098	-0.0616676	-0.0396319
8.16749	0.575852	0.875148	-0.657088	0	0.242615	0.216837	0.127954	-0.026641	-0.0210471	0.0262268	-0.0642324	0.0391281	-0.114469	-0.0333396	-0.038618	0.0482962	-0.0534235	0.0225429	0.0307908	-0.082988	0.127612	0.0846295	-0.0449621	-0.027197	-0.0694262	0.0428185	-0.0265202	0.0643467	0.131202	-0.0214228	-0.00025769	0.0550072	-0.0677362	-0.0344002	-0.0341039	0.0984464	0.00866268	0.00305719	0.00800886	0.0422748	-0.0295131	0.0695798	0.0579725	0.040557	-0.00717883	0.0376261	-0.082773	-0.0721821	-0.0216369
9.95201	0.0281048	-1.19764	-0.791728	-0.972277	-0.0221831	-0.0856121	-0.0223598	0.0490232	-0.00164469	-0.0236254	-0.0704053	0.325303	0.0113587	-0.0237306	-0.031464	0.0936806	-0.0196075	-0.0176545	-0.0229698	0.0745359	0.0229828	-0.000721579	-0.0658599	-0.000906439	-0.110856	0.0520699	0.00484899	0.0692656	-0.035453	0.0382448	-0.00859027	0.0198897	-0.0242166	0.0242349	-0.03105	0.21431	0.0550209	-0.00782616	-0.00286219	-0.0495827	0.0327323	-0.100148	-0.037958	-0.0700026	-0.0271648	-0.0620654	0.0145849	-0.0123352	-0.0490285
9.87956	-0.10808	0.502471	-0.0694795	0	0.0285686	0.063101	0.167047	-0.00724903	0.0409146	-0.0275442	0.0136252	0.0320344	-0.0782824	-0.0061214	-0.0505873	0.0243962	-0.0220789	0.0071544	0.0104829	0.00864797	0.0140872	0.034152	-0.0365827	0	0.0148636	-0.00438944	0.0560512	-0.00301768	0.0243679	-0.0011171	0.0159948	0.00137931	0.233782	0.0187016	0.0136142	0.0344468	-0.0203239	-0.0332125	-0.00148607	0.0350939	-0.00950108	-0.0268927	-0.0204112	-0.0178674	-0.0317853	0.0136181	0.00261197	0.00967322	0.0171796
9.61536	-0.570943	-0.303535	0	-0.0127309	0.112072	0.139276	-0.16335	0.0398342	0.0430319	0.0545154	-0.0595481	0.225787	-0.034026	-0.0480075	-0.0530342	-0.0403446	-0.0505098	0.00146441	0.16081	0.0394478	0.0201764	-0.241647	-0.0499279	0.0407192	-0.0642009	0.043358	-0.0482342	0.103313	0.0107634	0.0668537	0.0159365	-0.0886416	-0.0767585	0.0250401	-0.0755431	0.159032	0.0570449	0.00498869	-0.0482805	0.108129	0.432369	-0.0437402	-0.00311047	-0.0393132	0.0190184	-0.0476955	-0.0233109	0.0543011	-0.0815276
10.85	0.153054	0.220862	-0.0146909	0.535459	0.0122372	-0.000655801	-0.150414	0.0345854	0.0524856	0.0357574	-0.0708243	0.184143	-0.063202	-0.018623	-0.0373362	-0.0108208	-0.0147913	-0.036359	0.177464	0.0516958	0.0419746	-0.155965	-0.0318667	0.00819106	-0.0386151	0.0537702	-0.017851	0.129503	-0.0111032	0.0596606	0.0106053	0.0245837	-0.0813879	0.00711981	-0.0745335	0.106605	0.0185211	0.00419617	-0.0643194	0.0912884	0.298922	-0.0560859	-0.0109606	-0.0518228	0.00536506	0.0225106	-0.0123407	0.0823185	-0.0704382
8.6568	0.407221	0.217484	0.709243	0.246038	0.00580389	0.0777101	0.0543114	-0.0342439	-0.0622284	-0.0226954	0.0443237	-0.0305676	-0.038318	0.0201786	0.0457156	0.0474726	0	0.0434389	-0.108442	0.0765343	-0.00143802	-0.0465023	0.0514892	0.0136699	0.0117412	0.0185353	0.0144625	0.103247	0.0607098	0.0314418	0.00771989	-0.0263696	0.00692853	0.0225971	-0.0159534	-0.0314828	0.0228047	-0.0566334	0.0302495	-0.0256969	-0.0362749	0.0435688	0.0205382	-0.00765253	-0.0525167	-0.0247596	-0.000240764	0.0513431	0.0171013
8.14673	0.599611	-0.0679527	1.25166	-0.257352	0.0565656	-0.0575633	-0.0102674	-0.0468325	-0.0463691	0.0687107	0.0378017	-0.0698092	-0.0879115	-0.00320912	0.160127	0.00232558	-0.025765	0.0746701	-0.178581	0.108504	0.0371253	-0.103279	0.016638	-0.0135015	0.00162765	-0.0143999	0.00474003	0.146273	-0.0381358	0.0750483	0.0536119	0.0252493	-0.0251733	0.0613582	-0.00759336	-0.0637928	0.0165875	-0.0679033	0.0406504	0.0243126	-0.0487263	0.0576683	0.00581479	0.0457309	-0.0544804	-0.0145208	-0.0282963	0.0262176	0.0356026
11.1706	-0.285453	0.969687	0.419402	-0.640838	0.117412	0.130945	-0.282623	0.44351	0.0233874	0.137832	0.0247579	0.00304503	-0.0929607	0.00707975	-0.0163612	0.0105149	-0.0320346	0.00117626	0.0583265	0.0267735	-0.0165407	-0.139688	0.00421375	0.0272242	-0.113265	-0.0600908	-0.040349	0.0797976	0.0496706	0.0124276	-0.0526907	-0.0450395	0.0189267	0.0263922	-0.0678118	0.203809	0.0247704	-0.0726847	-0.0579523	-0.00398235	0.0200249	-0.0123264	0.0267229	0.0845335	0.00687923	-0.0730548	0.0199466	0.0334292	-0.041124
6.67924	-0.863229	0.0223159	0.526287	0.0457105	0.104276	0.174768	-0.110672	0.247276	-0.0176662	0.0548048	0.000432514	-0.0726511	-0.0437504	-0.0275428	-0.16588	0.0171842	0.00519651	0.0231676	0.0390273	0.0186523	-0.0239102	-0.091453	4.63848e-005	9.05808e-006	-0.0546506	0.001607	-0.0102912	0.024772	-0.084334	-0.00295793	0.015992	-0.0545722	0.0269895	0.0236065	-0.01947	0.069858	0.01808	-0.0155889	-0.0350248	-0.0236402	0.0272827	-0.00983161	-0.00137401	0.0261217	0.00956326	-0.0380214	0.0124144	0.0140793	-0.0689234
8.91759	-0.233905	1.5831	-0.37416	-0.191858	-0.0507027	0.167058	-0.140294	-0.0141981	-0.0194208	0.110309	0.0583613	0.180794	0.0818049	-0.0500057	0.0572535	0.102813	0.0591253	-0.00939872	-0.149267	-0.0158945	-0.0894981	0.0387177	-0.038461	0.00925113	0.00226982	0.0712799	-0.00363295	0.0187604	-0.0983813	0.0390229	0.0190632	-0.00651607	-0.13788	0.00525552	0.0943903	0.291095	-0.0393288	0.090795	0.100284	0.0273915	-0.00908253	0.0120086	0.00465418	0.0301256	0.0256161	-0.0317657	0.0395708	-0.0857598	0.0798275
10.3823	-0.221612	0.845731	-0.602961	0.101867	-0.00602694	0.0123036	-0.173278	-0.0359291	0.0384811	0.176096	0.0383352	0.2165	0.0354624	-0.0544768	0.00576409	0.129289	0.0246929	-0.0087854	-0.174935	-0.00321555	-0.0526348	0.054743	-0.0664887	0.00771312	0.0392938	0.106008	0.0239361	-0.00263964	-0.0418922	0.0165316	-0.00143313	-0.0162505	-0.161683	-0.00438733	0.0894723	0.300639	-0.0322542	0.103025	0.111672	0.0521416	-0.0220874	-0.0181763	-0.0195133	-0.00793346	0.0160464	-0.0197371	0.0674186	-0.0668533	0.0891064
10.6193	-0.138957	0.224628	-0.404779	0	0.11123	-0.00713312	-0.0277418	-0.0125725	0.204654	0.0364471	-0.00200643	0.0817603	0.0435786	0.00592641	-0.0388076	-0.0568876	0.0108905	0.0369416	-0.0869816	0.0275561	0.00512417	-0.00846999	0.0403795	-0.0226723	-0.0344449	-0.120837	-0.0430031	0.0340447	0.0578611	0.0173343	-0.0228296	0.101078	-0.0653417	-0.0201157	-0.00284688	0.053442	-0.0408943	-0.0333044	0.0518846	0.0800044	-0.00270891	-0.0435629	-0.00447497	0.0234104	-0.0145782	0.115522	-0.0468087	-0.0578456	-0.0111541
9.18184	0.566686	-0.3179	-0.00809369	-0.00968716	0.0668713	0.151063	0.0755209	0.00366341	0.0229751	0.0410208	-0.00180613	-0.0201558	0.0336024	-0.0489218	-0.000846883	-0.0316792	0.0148856	-0.0314726	0.0850182	0.0299258	-0.0241953	0.123032	-0.0163034	-0.00812315	0.0373643	-0.00470585	0.0194373	-0.0234345	0.107638	-0.0331675	0.0120235	-0.0119172	0.00930082	0.125149	0.0577532	-0.0691722	0.0254838	0.0448047	-0.00258927	-0.0550201	-0.0337369	0.023976	0.0218378	0.120575	0.000508433	-0.0146254	0.0314908	-0.0424139	0.0772341
9.51115	0.195632	0.821944	-0.227584	0	0.121189	0.0304912	0.0978033	-0.0479266	-0.00148333	-0.108251	0.0478271	0.0267556	0.0873558	-0.0544513	-0.0662798	0.0634764	0.0248997	-0.0520677	-0.0650082	-0.0303693	0.0117719	0.0709401	0.0121825	-0.00206652	-0.045088	-0.0952984	0.050169	-0.00291998	0.066955	-0.000386557	0.0357894	0.0505026	0.0191883	0.0246138	-0.0415852	0.0602306	0.0298105	0.0136702	0.00929684	0.0880837	0.00527264	-0.0237931	0.0349485	0.0195953	0.0156372	-0.0474399	-0.0312281	-0.0230513	-0.0144715
9.60784	0.577668	-0.282263	-0.0465751	0	0.11397	0.32157	-0.00397415	0.00909248	-0.00409328	0.0320592	0.0237675	-0.0592113	-0.00283686	-0.0855673	0.0631774	-0.0150473	0.00240405	0.00735364	-0.0763678	0.0131475	-0.0256476	0.063938	0.0103999	-0.00712301	-0.0756018	-0.184521	-0.00220227	-0.023446	0.146986	0.0237245	5.82014e-005	0.0712537	0.0430064	-0.00334478	0.151985	0.0368942	-0.0512547	0.0605049	-0.0166839	0.0511739	-0.00291827	-0.0554924	-0.0137936	-0.0091819	0.00769691	0.0024543	0.0321009	-0.0111867	0.0221696
8.50168	-0.197134	0.021235	0.0473352	-0.0214173	-0.0489191	0.080408	0.078216	-0.0114269	0.0384204	-0.0429527	-0.0157143	-0.0187441	0.0273114	-0.0221164	-0.0965612	-0.0232189	-0.0180583	-0.0564866	-0.00747752	-0.0272566	0.00564479	-0.0105219	-0.0246185	0.0112584	0.0528157	-0.0336925	0.00464703	-0.00745011	0.0583483	0.0212909	-0.00991021	0.122739	-0.00758563	0.0233002	-0.0273734	-0.00494746	0.00547581	0.0135671	0.0246243	0.0491385	-0.00351335	0.0163065	0.0196775	-0.0135699	-0.0125819	-0.000901825	-0.0273801	-0.0189236	-0.0535081
8.2509	0.419944	0.00796653	0.442907	0	0.0853222	0.0431843	-0.0910775	-0.0044371	-0.0569181	0.175942	0.0537281	-0.0728272	-0.0185367	0.0867144	0.0399646	0.0160271	-0.023657	-0.0120925	-0.0547084	0.0155249	0.0339799	-0.00449781	-0.0497623	0.018937	-0.0447316	0.0628749	0.0144108	0.050242	0.0477829	0.0540896	0.000233344	0.031816	-0.0332584	0.0349822	-0.0308869	-0.00840725	0.0600077	0.0292204	-0.0179206	0.0937094	-0.0273273	0.0590786	0.0441856	-0.0863473	-0.0130393	0.047271	0.0210839	0.0535882	-0.00194902
11.4651	-0.244164	0.622225	-0.527627	-0.658232	0.0325614	0.127756	0.032178	-0.0320415	0.0330644	0.137497	-0.0180897	0.123897	-0.0386998	0.0507794	-0.065821	-0.121082	-0.021942	-0.00405216	0.047009	0.0594384	-0.0139543	-0.00965247	-0.0415905	0.00401371	0.103047	0.0524877	0.0274242	-0.0387107	0.00310298	0.0606568	0.0157703	-0.0107951	-0.0433105	0.019494	-0.0628329	0.521464	-0.0446769	0.0077643	0.0181669	-0.0242254	0.00986093	-0.000490272	0.00569596	-0.0134887	-0.00592013	-0.0679149	0.0320683	0.0135835	0.0391632
4.522	-0.681516	0.0559714	-0.273255	0	0.062296	-0.00101747	-0.0829866	0.0369033	0.00077509	-0.0669546	0.0018537	-0.00078761	0.0351135	-0.0648305	-0.0334295	-0.00701367	-0.00340258	0.0158679	-0.0341266	0.0437914	-0.00155814	0.0303697	0.0366264	0.00659487	-0.00765646	-0.0196464	-0.0127827	-0.00243734	0.0477535	0.0174712	0.0280874	-0.0525624	-0.0410852	-0.00961961	0.0136502	-0.00409503	0	0.0541025	0.0447545	0.0353745	-0.0179024	0.0150749	0.0631121	0.0135407	0.00618773	0.01856	-0.0157643	-0.0120265	-0.00745449
9.12742	0.244194	-0.103139	0.288038	0	0.0981791	-0.015582	0.0939469	0.0156621	0.037733	0.0866619	0.0272182	0.0423303	-0.0276072	-0.0780536	0.0434405	0.0111311	0	0.0172717	0.110181	-0.020609	0.0466853	0.0106674	-0.0567159	-0.0229899	-0.0335167	0.0343162	0.00824053	0.00836653	-0.092701	0.0306254	0.0028521	0.0361875	0.220016	0.0170694	0.026986	0.0135748	0.0239543	-0.0161226	-0.0470945	-0.00178393	-0.0101633	-0.0285553	-0.0101657	0.0450718	0.0260338	0.0189927	0.0277242	-0.0206839	-0.0302148
9.68528	-0.316698	0.881173	0.755747	0.108548	0.107229	0.0463832	-0.0400358	0.0217483	0.00624153	-0.114128	0.0336298	0.00570044	0.000466867	-0.118025	0.0391243	-0.0715223	0.0361572	-0.022291	-0.088411	-0.00316848	-0.188099	-0.0205474	-0.0044064	-0.023928	-0.0203194	-0.130413	-0.0226074	-0.00320699	0.0533866	0.0449775	0.0387096	0.0116413	0.0572023	0.0161333	0.0362524	0.0430408	0.0202447	0.0123989	-0.0424459	0.0290181	0.000380611	0.046068	-0.0405362	0.0502733	0.00972961	-0.017803	-0.00942673	-0.0636422	-0.00571283
9.89276	0.293287	0.947336	-0.290196	0	-0.0503913	0.053554	0.0753675	0.0237879	-0.0173793	-0.0138996	0.00900446	0.0636115	-0.0118425	0.0208926	-0.0606661	0.0200193	0	0.0138485	0.00839434	0.0270974	-0.0100177	0.0386255	-0.0540428	0.00300532	-0.0474723	0.0500226	0.159818	0.0163618	0.0732089	-0.00148618	0.00712959	0.0271362	0.00823619	0.000330346	-0.0320947	0.00617482	0.0119203	0.0641272	0.00410439	0.00294511	0.034262	-0.0110067	-0.0290034	0.0524223	0.0146009	0.0183294	-0.00444525	-0.0130118	-0.00823168
8.41098	-0.169332	1.08738	1.22403	0.0712741	-0.143472	-0.0387252	0.213984	-0.00467451	-0.0449779	-0.318649	-0.0232972	-0.0296524	0.208677	0.0363373	-0.0705328	0.0204227	0	-0.0113918	-0.0828854	-0.0246806	-0.000537219	0.173353	-0.0430601	0.0789867	0.0494781	-0.0801826	-0.0664009	0.0320186	-0.0685271	0.0163204	0.105834	0.00407342	0.204883	-0.01644	0.0887305	0.0373576	-0.0181498	-0.0981568	0.155243	0.0843844	0.044923	0.076369	-0.0387555	0.102744	-0.00916641	-0.0157752	-0.0285009	-0.0324253	-0.0674971
9.71516	-0.309237	-0.892283	0.122139	0	0.0940801	0.0707022	-0.0705721	-0.0446333	0.00850977	-0.0578624	-0.00514031	-0.0747453	-0.0713801	-0.0349328	0.0865028	0.0670006	0.0171578	0.0487285	0.0837847	0.152349	0.0251139	0.0116725	-0.0817945	0.0296974	0.0697899	-0.0691056	-0.00349433	0.026987	0.118397	0.145472	-0.0125443	-0.10521	0.072056	0.0123733	-0.0784654	-0.0419662	0.0906591	0.0356925	-0.0725398	-0.00493729	0.0455332	-0.0545042	-0.022823	0.0888657	0.0018379	0.0967493	0.00408381	0.00174007	-0.0551417
11.3142	0.109616	-0.449677	-0.322959	-0.591207	0.0750773	0.0513858	0.225035	-0.00847074	-0.0942315	-0.097775	0.0646213	0.0272026	0.0820002	-0.00517175	-0.0125175	0.0946452	0.0192372	0.0239357	-0.0437808	0.0339209	-0.0121746	0.0221714	-0.0409588	0.0378513	0.0617735	-0.0228899	-0.0725229	0.0304613	0.0569587	0.0638301	0.0341244	-0.0127896	0.0231032	-0.0142491	-0.00937073	-0.081838	0.0376452	-0.0151069	0.0149701	0.0668405	0.0253083	-0.0906464	-0.0324686	0.0610977	-0.0276893	0.120516	-0.0776891	-0.015252	-0.00123016
6.52895	-1.06824	0.486198	0	0	-0.0273035	0.456664	0.0235214	0.000682564	-0.00370904	-0.0134398	-0.0221016	0.0645276	-0.0190808	-0.113247	0.0023956	0.00463452	0.00772722	-0.018956	-0.0160194	-0.00213231	0.0299036	-0.0161577	0.139005	-0.0039713	0.0159736	-0.0698851	0.00285782	-0.0252133	-0.0883206	-0.0451878	-0.0315979	0.000692393	-0.0130756	0.0101752	-0.00432485	-0.0313667	0.0235056	-0.0495014	-0.0101992	-0.0273745	0.0167667	0.0149925	0.00718288	0.0106177	-0.00207411	-0.025698	0.00718317	-0.0336915	-0.0325844
8.67686	-0.0213314	-1.40059	-1.19824	-0.943229	0.000163175	-0.022942	0.135896	0.0309767	-0.0081717	-0.0722881	-0.0222151	0.176888	0.109857	-0.0580875	0.0794804	0.00192642	-0.0134195	0.0292096	0.0716387	0.0621217	0.0380174	0.100356	-0.0570792	0.0120146	-0.0829729	-0.010396	-0.00602369	0.0592285	0.104502	-0.0307751	-0.0662699	-0.00711798	0.00463644	-0.00435125	-0.0478301	0.068343	0.02319	0.0229167	0.035118	-0.0425313	0.00703447	-0.0610983	0.0332514	-0.0436163	0.0350916	0.0412641	0.0366174	0.00700718	-0.0848072
10.9435	0.181659	-0.670565	-0.504821	0.351027	-0.151078	-0.119733	0.020196	0.00783619	-0.04123	0.149453	-0.00137716	0.0252136	0.0759629	0.0181113	-0.0156946	-0.00984395	-0.0254326	-0.0412144	0.000722393	0.0921956	-0.127424	-0.0285478	-0.0760792	-0.0303839	-0.021918	0.00497397	0.0238779	-0.0217614	-0.00192054	0.0326423	-0.0284725	-0.0499904	0.0344313	0.0159531	-0.0700881	-0.0110851	-0.0181154	-0.0682592	0.0497701	0.0424624	-0.0123508	0.00463717	-0.00564849	-0.0337319	0.0194073	-0.0408926	0.0268454	0.0319931	0.0250654
8.84982	0.0390622	-0.109639	0.110739	0.0378429	-0.0946222	0.129635	-0.0467778	-0.031492	0.0320539	0.00268103	0.0454114	-0.0268263	0.072112	-0.11904	0.103649	-0.0245266	-0.0151832	-0.000222848	-0.0964691	-0.01212	-0.0580824	0.0141966	0.00203291	-0.0253457	-0.00355038	-0.0521042	-0.0199115	-0.022265	0.1354	0.0437704	0.00638606	-0.0225621	-0.0394475	0.0286158	0.0389131	-0.0508591	-0.00465779	0.0784092	-0.0185094	-0.00414092	0.0667476	-0.0644978	-0.034571	0.0404299	0.0227205	-0.0442065	-0.000542961	-0.0563065	0.0690296
8.71982	0.491067	0.218912	0.0116418	0	0.0135195	-0.103411	0.0286569	0.00281156	0.00592564	-0.0604084	0.0539575	0.0223604	0.00999397	-0.015196	-0.00244935	-0.0498775	-0.0154272	0.0272731	0.0249055	0.027403	0.00380496	-0.0424065	0.0784954	-0.00446743	-0.0241228	-0.0143546	-0.0247457	0.00396074	-0.127829	-0.0102254	-0.00597728	0.0139045	-8.35036e-005	0.0112493	0.0132686	-0.000396285	0.00759913	-0.0272751	-0.00163742	0.0252089	0.249375	-0.0280092	0.0122097	-0.0649942	0.0116782	-0.0453123	0.0110537	-0.0407934	-0.0207034
9.63358	0.299994	-0.162144	0.482847	0	0.123328	-0.04713	0.140257	0.00751241	0.00519342	0.0123306	-0.0235763	-0.0402717	0.0693441	-0.0819726	-0.0910567	0.0280904	0.039253	-0.068504	-0.0664754	-0.0198692	0.0312702	0.00233306	0.0133663	-0.00423098	0.0321578	-0.0661045	0.00714801	0.0325628	-0.0283975	-0.0216777	0.00596054	-0.00131075	0.0285459	-0.00395986	-0.0206365	0.0666628	0	-0.0201589	-0.0103008	0.0569228	0.0154293	0.0125089	-0.0526419	-0.0466431	0.0103632	-0.0756365	0.00029737	-0.0179353	0.0483899
5.28002	0.205261	-0.327072	0	0	-0.0113631	-0.0160377	0.047113	0.0213965	0.00316395	-0.020405	0.00651652	-0.0122457	0.0129591	0.125554	-0.0412578	0.0341739	0.0102891	0.000379094	-0.0445279	-0.0114181	-0.000144814	0.00214023	-0.0221248	0.0216865	0.0159262	0.0147584	-0.015048	-0.00660565	0.0162591	0.00559214	0.0079331	-0.0182488	0.00700811	-0.00685895	-0.0105872	-0.00651458	0.0166453	0.0244149	-0.00295103	0.0264886	0.0188726	-0.00316344	0.000788055	-0.000566793	0.00100397	0.0255047	0.00527518	0.000441753	0.0226171
8.93043	0.453301	0.45363	0	-0.0430083	0.00395513	-0.0341622	0.15149	0.0590432	0.0149167	-0.0986029	-0.00274791	0.00839747	-0.0372439	0.122548	-0.000976299	0.0606212	-0.0104529	0.00918201	-0.0775385	0.0194342	0.0133426	0.0259761	0.00115855	0.0413905	0.112792	-0.00201933	-0.0642202	0.00951632	0.0166913	-0.00934805	-0.00594186	-0.0524853	-0.00146959	-0.0190757	0.0347362	0.0128202	0.0165439	0.079492	0.0743506	0.0628929	0.00632464	-0.0123745	-0.0657414	0.0561061	0.00862868	0.0057866	0.00438531	0.0488915	0.00746438
9.02633	-0.188118	0.0680638	-0.203027	0	0.0519175	-0.00394724	0.211359	-0.0141414	0.0543064	-0.0218968	-0.023413	-0.0721139	0.152585	-0.0069764	0.0140974	-0.027865	-0.00761777	0.0307269	0.0943997	0.064457	0.048081	0.0739101	-0.0304487	-0.0735087	0.0527491	-0.00976912	0.00422251	0.00974843	0.0232523	-0.0619548	-0.0326072	-0.0359648	-0.00958473	0.0225802	-0.0243902	0.0809813	-0.0665626	0.0086871	0.0468825	-0.0128408	0.0422104	0.0450097	0.00794736	0.12454	-0.0461069	-0.00090422	-0.0214053	-0.00742407	-0.0763387
8.48609	-0.592479	0.458184	0.386173	0.304877	-0.0475369	0.0335917	-0.0910009	0.00783309	-0.0465814	0.0881471	-0.0583063	-0.0515113	0.0310551	-0.0447673	0.0184938	-0.0277875	-0.0117014	-0.0360262	-0.0109603	0.0238483	0.0114387	-0.00149568	-0.0436894	0.0494538	-0.02208	-0.0637408	-0.0148346	0.0275688	0.0261879	0.00836748	0.0422113	-0.0053265	-0.032217	-0.0253587	-0.0141542	0.20114	0.0157033	-0.0596718	0.0388022	0.0429527	-0.000875653	0.0389807	-0.0526843	-0.0552332	0.0365144	-0.0488434	0.0236348	0.00796949	-0.0267981
9.07513	-0.306715	0.449292	0.242154	0.635966	-0.0698148	0.131665	-0.0771588	-0.0242862	-0.0406616	0.0816649	-0.052209	-0.0177246	0.0617429	-0.00776084	-0.0437961	-0.0214232	-0.00383293	-0.030727	-0.0445755	0.0185407	0.0328483	0.00756255	-0.002951	0.0494615	-0.0236745	-0.0721678	-0.0136759	0.0341976	-0.03133	0.0129368	0.0229637	0.0130715	-0.0227362	-0.0166194	-0.00904719	0.143717	-0.0272707	-0.0881183	0.00684108	0.034191	0.0231582	-0.00998988	-0.0320635	-0.00361774	0.0144703	-0.0238022	0.0341939	-0.00600541	-0.00154776
8.88576	0.280648	0.0606348	0.618014	0	-0.101194	-0.0516515	-0.134336	-0.0174029	-0.0523238	0.122304	-0.0336504	-0.00390868	0.0493236	-0.0147695	0.0387686	0.0115754	0.0151302	-0.0306865	-0.0187452	0.0234493	0.0148207	0.0611265	-0.0547126	0.0678963	-0.0607958	-0.0672599	-0.0314162	0.025873	-0.0480745	0.0151481	0.0369499	-0.00722585	-0.0211811	-0.0286635	0.0344171	0.188075	0.00896729	-0.0797604	0.0237217	0.0540592	0.0113193	0.000455869	-0.0244682	0.0194803	0.0176993	-0.0327877	0.0353297	0.00286391	0.015439
9.03617	-0.977551	0.121333	-0.635609	0	0.000223102	-0.023764	0.119692	-0.0219533	0.0569245	0.0252847	-0.00255614	0.0958435	0.0969766	-0.0341719	-0.0443878	0.0285137	0	-0.0115877	-0.0261457	-0.0579254	-0.00772478	-0.0239672	-0.0271322	-0.0012506	0.0941452	-0.032971	0.0398516	-0.0451546	-0.010146	-0.0271932	-0.0155833	0.0822043	0.0907808	0.0224078	0.0514361	-0.0358562	0.0191391	0.0511834	0.000123144	0.147998	0.00156021	0.0463621	-0.055273	0.11587	-0.0123802	0.0943523	-0.0437277	0.0514991	-0.0896393
9.49094	0.106678	-0.182698	-0.295394	0	0.0214923	-0.0128331	-0.00084299	-0.0444748	0.0340884	0.0257866	0.0224144	0.00762902	0.0233369	-0.0568244	0.0452137	-0.0354662	0.0348581	-0.0075854	-0.00851657	0.00644254	-0.0147015	-0.00926931	-0.0479194	0	-0.0158505	0.0272734	-0.00685651	-0.0264968	-0.00523866	-0.0049534	0.183699	0.0314009	-0.00412926	-0.0205523	0.0291223	-0.0464829	-0.0259767	0.00287807	0.0378482	0.0137516	0.0019502	-0.0393735	-0.00228706	0.00060089	0.000828181	0.00359488	-0.0161458	0.00521518	-0.00155178
9.37521	-1.02375	-0.606176	0.895851	-0.276065	-0.0213334	-0.0686111	-0.0981736	-0.0619081	0.0409889	0.204185	-0.0358924	-0.0984096	0.208263	-0.0430732	-0.0477059	0.149951	-0.0186705	0.0100827	-0.199831	-0.0660094	0.107242	0.249318	-0.0242478	-0.053147	0.126783	0.0655716	0.0338423	-0.0772909	-0.0634256	-0.0182336	0.0673395	0.0103456	0.0216676	0.000120445	0.055865	-0.135575	0.0223925	0.0963317	0.0240323	0.0688582	-0.0675571	0.0764776	0.00173249	-0.0843202	-0.0804088	-0.0549002	0.0320807	-0.032053	0.0239643
8.07751	0.478625	-0.120416	0.194361	0	0.0523042	0.0627931	0.130026	0.0152305	0.0379441	0.0585659	-0.0258283	0.00161879	0.0477675	-0.137638	-0.000925957	0.0834874	-0.00876392	0.0380367	-0.0239121	-0.0403212	-0.0433478	0.0938745	0.0106949	0.0156786	0.0872011	0.00711488	-0.0159228	0.0479825	-0.0909459	-0.0882895	-0.0359378	-0.0171977	0.00211064	-0.0179744	-0.079097	0.0885919	-0.0402084	0.0788987	0.0413088	-0.0381745	0.336334	-0.0448249	-0.0415389	0.028867	-0.0113431	0.0673067	0.00224636	0.0314601	0.088932
4.51027	0.185723	0.207483	-0.0836875	0	-0.0180608	0.108624	-0.0522555	-0.0165755	0.012657	0.0379267	-0.0464052	0.0013138	0.00496378	0.0155772	0.028205	0.0502563	-0.0147006	-0.0303796	-0.00606715	-0.0504044	-0.05657	0.00808779	0.0326982	-0.0301157	0.000911644	-0.0276886	-0.0233215	0.00495966	-0.0491215	-0.0293019	-0.0240776	-0.00623359	0.00880825	0.030259	0.00898463	-0.0229964	0	0.0435471	-0.0114203	-0.00026896	0.0458384	-0.0192961	-0.049072	-0.0267857	0.0124558	0.0546415	0.0100008	-0.000155428	-0.0213489
9.45336	-0.318115	-0.254558	-0.158598	0	-0.0531371	-0.086798	-0.114283	0.0392792	0.0705913	-0.0118177	-0.0858565	0.0103208	0.00850405	-0.154505	0.0880209	0.079949	-0.0253784	0.0144908	0.00884128	-0.0567891	-0.0904308	0.0594122	-0.0204964	-0.0358872	-0.00756956	-0.00568756	-0.0216485	0.0362775	0.0729361	-0.0194904	-0.06711	-0.0286919	-0.023067	0.0196747	-0.00897718	0.0571994	0.0749292	0.0844558	-0.0281489	-0.00331938	0.0492436	0.0144707	-0.0935879	-0.0653405	-0.0127393	0.102702	-0.0358504	-0.00986482	0.00367863
8.10471	-0.219434	-1.45307	-0.285417	0	-0.124846	-0.0783628	-0.137015	-0.00417302	0.00922588	-0.224327	-0.0577271	0.180007	-0.0190871	-0.15693	0.100174	0.324245	0.0394886	0.0683812	0.0232337	-0.0208252	0.00715676	-0.165142	-0.027375	-0.0180728	-0.0588734	-0.0551593	-0.000303164	-0.038482	-0.00359842	-0.00602924	-0.0150312	-0.0981249	0.0691152	-0.0258574	0.0063365	0.0407089	-0.00342865	0.144401	0.02806	-0.0765674	0.00729775	-0.015897	0.0493716	0.10307	-0.0389153	0.0254642	-0.0319652	0.0896955	-0.0301718
7.95716	1.92971	-0.329687	-0.662376	-0.697188	0.153444	-0.0670732	0.241816	0.099582	0.00277617	0.202664	0.0363249	0.0844933	-0.261162	-0.0579391	-0.124305	-0.00440476	0.00283	0.0235816	0.196803	-0.200245	0.0113243	0.159385	-0.0735641	0.0234004	0.121845	0.133735	0.00517695	-0.0213276	0.0460639	-0.0696403	-0.0653569	0.0618646	0.019488	-0.000517666	0.124867	-0.118768	0.0203533	0.103111	-0.00571639	-0.0061278	-0.0150646	0.196897	-0.129812	0.230171	-0.0130509	0.178789	0.0912594	0.0116254	0.161747
8.97776	-0.983118	-0.175962	0.524858	0	0.0504967	-0.0368195	-0.0742677	0.169478	0.0424431	0.146788	0.019496	-0.128277	-0.123973	-0.157466	0.0805732	0.175877	-0.0159826	0.0798845	-0.0145014	0.0462393	0.0339042	0.194256	-0.0780662	-0.0168829	0.0606578	-0.0210587	-0.0490306	0.0601054	0.0217489	0.0458935	-0.0567516	-0.00634133	-0.0221699	-0.0512581	0.046823	0.313843	-0.0478691	0.0693766	0.011384	-0.00992561	-0.00829819	-0.0304266	-0.0194037	-0.110803	-0.0349114	-0.0364614	0.0284005	-0.0676396	-0.0493562
8.22745	-0.671848	0.600645	0.395492	0	0.087477	0.121482	0.0691604	0.183355	0.046727	0.139496	0.0157233	-0.0672628	-0.100171	-0.0673061	-0.00237795	0.13583	-0.0182817	0.0302069	0.00102695	0.0713246	0.0532979	0.127538	-0.036507	-0.00328813	0.0318256	-0.0109817	-0.0208135	0.0666099	0.152698	0.0406989	0.046819	-0.0106751	0.0186961	-0.0490435	0.0205002	0.277387	-0.0206654	0.0659457	0.00588047	0.0420691	-0.00317002	0.0272763	0.013309	-0.112889	-0.0165036	0.0527671	0.0239724	-0.0709747	-0.0423493
10.6244	-0.0145574	-0.937636	-0.245299	0.586093	0.11838	-0.0972026	0.211551	-0.0112845	0.0148982	-0.00330999	-0.0264912	0.08031	0.0769728	-0.0791471	-0.0850609	-0.0619275	0.0334527	-0.0428083	-0.0231841	0.0808883	-0.0016207	-0.00950269	-0.0514883	0.0131919	-0.00983492	0.0649427	0.0320288	-0.0231704	-0.164049	-0.0155343	0.0676848	-0.0689559	0.0539443	-0.0420421	0.0187614	-0.0166986	-0.0482644	-0.00816703	0.106462	0.0845229	-0.0285728	0.0722105	0.00465342	-0.00407484	0.00557976	-0.0317572	0.0927346	-0.0290686	-0.0233328
9.72544	0.982793	-0.53258	-0.410759	0	0.0203516	0.0673212	0.025611	0.144774	-0.00671474	-0.0697814	0.027584	0.0408296	0.0223531	0.0278468	-0.00761523	0.0238124	-0.0581681	0.00090247	0.155764	-0.000145612	0.00944454	0.0242616	-0.0283172	0.0142395	-0.00340342	-0.018358	0.0221727	0.732097	0.0620414	0.0805084	-0.0336592	0.0824845	0.0541598	-0.0150359	-0.0103476	0.0735703	-0.0205715	0.0291251	-0.0829808	-0.0346507	-0.0603583	0.00256841	0.0252666	0.0297605	-0.0100522	0.00092723	-0.0103048	-0.0757319	0.0832021
8.80116	-0.68659	1.19232	0.410864	0.0790489	0.0657333	0.130806	0.172127	0.0225656	-0.000955771	0.0204757	0.0176779	-0.0198933	-0.0477386	-0.0351384	0.101547	-0.0234067	0.0225084	0.0417657	-0.0393804	-0.0183116	-0.0395666	-0.0829436	-0.0595794	0.000937795	0.0430388	-0.0492736	-0.0396367	0.0228159	0.275236	0.0263511	-0.00756496	-0.0310433	0.0195278	0.0161154	-0.0450098	-0.00314506	-0.00383321	0.0359688	-0.0564374	0.0286558	0.0656165	-0.00928091	-3.16173e-005	0.0211416	0.00663314	-0.0133039	-0.0136749	0.0407305	0.0612773
7.28727	0.58308	-0.715495	-0.262116	0.101622	0.0212037	0.117791	-0.0508265	0.000260924	0.0176493	-0.0185647	0.0193734	0.016323	-0.0346278	0.0074412	-0.0201073	-0.00655521	-0.000693473	-0.0201129	0.0350904	0.0232054	-0.0278553	-0.0424262	0.044099	0.0188058	-0.0117714	-0.0130648	0.090622	0.0136853	0.0823888	0.00809545	-0.0232591	0.0621854	-0.0138636	0.010203	0.00339063	0.0152875	-0.00434321	-0.0191741	-0.0285962	-0.0123796	-0.0397146	-0.0217178	-0.0158031	-0.0215816	0.012426	-0.0280562	0.00209447	0.00870181	-0.00928891
11.0701	-0.7671	-0.131998	0.449673	-0.136335	0.335296	-0.0091706	-0.20901	0.0450755	-0.0426199	0.101416	-0.085406	0.244531	-0.0854597	-0.0916252	0.00481159	-0.0132438	0.0314982	-0.0495348	0.20647	0.0046183	0.0588721	-0.0829888	-0.0537991	0.0123019	-0.0133618	-0.0290965	0.0470571	0.0419209	0.0191837	0.0455388	0.0214601	0.134802	0.0947228	-0.0841797	-0.0359424	0.0657215	-0.0268485	-0.0305759	-0.0509561	0.0412433	0.0794989	0.0014825	0.0542794	0.117132	0.00213509	0.106445	-0.0466812	0.125852	-0.0127097
7.7545	-0.515114	-0.306994	0.145539	0	-0.0845084	-0.0291069	-0.112154	0.11335	0.0123221	0.221081	-0.0618981	0.142318	-0.106514	-0.0710732	-0.0582443	0.147191	-0.0966	-0.113796	0.0507977	-0.00461101	-0.141136	-0.0249423	-0.0197996	-0.0353632	-0.0627288	0.0895039	0.0134981	-0.0504758	0.0127132	-0.0194388	-0.0552986	0.236543	-0.0413129	0.0515093	-0.0713373	0.230179	0.0952964	-0.0325209	-0.112036	-0.00280856	0.172697	-0.073829	-0.070769	-0.268579	0.00551845	-0.0528797	-0.0229936	0.00273766	0.0116132
9.20612	-0.257543	0.524979	0.234364	0	0.0624326	0.137708	0.0487464	-0.0109739	0.00398714	0.0241375	-0.0415206	0.0269487	-0.0267984	-0.116321	0.0588281	-0.0363411	0.0150467	-0.0154996	-0.0936698	-0.00792029	0.0786882	-0.0180782	0.0198353	0.0165607	-0.0351815	-0.00424445	-0.00294936	-0.0261346	-0.0588875	0.00730308	0.0709059	0.0149917	-0.0230387	-0.0022058	0.0112585	-0.0358383	-0.0291671	-0.00663158	-0.00849316	0.0917322	-0.00924334	-0.00874374	0.0325621	-0.000540341	0.00148742	-0.0795945	-0.0043604	-0.0346759	-0.0387309
10.3824	0.327418	-0.556647	-0.0182881	-0.568346	0.00660136	-0.0172351	0.164399	-0.00032243	-0.0121505	0.217576	-0.0451342	0.307918	0.101045	0.110637	-0.0513298	-0.0796307	0.0214064	-0.0116802	-0.0195027	0.0957209	-0.0366642	0.18595	-0.0176157	0.0220198	-0.0764217	0.000663532	0.0257556	0.0411331	-0.0158697	-0.0602392	-0.050188	0.0808617	-0.017517	-0.0264866	-0.0487887	-0.0833318	0.00954562	-0.0154156	0.00906732	-0.0261721	-0.061454	-0.089872	-0.0294304	0.0361177	0.0158366	0.0590946	0.0181195	0.0169126	0.0472305
7.97337	-0.166719	-0.628537	0.308813	0	-0.0723896	-0.0522017	0.0648165	0.117837	0.055805	0.0147799	-0.0592389	-0.0735598	0.0488932	0.0266414	-0.0411784	0.0508822	0.00393662	0.0517867	-0.119716	0.115739	0.070697	0.027838	-0.0482143	-0.0735078	0.0529917	-0.0303479	-0.0640289	-0.0038612	0.0404261	-0.0661344	0.135988	0.0246967	-0.0153513	-0.0213998	-0.0220187	-0.0540303	0.0304094	0.144985	0.114535	0.126094	0.013313	-0.0757554	0.0224189	-0.0443826	0.0193857	0.0455274	0.00852062	0.0388998	-0.0520713
8.60734	0.125191	-0.16835	0.0163427	0	0.0645483	-0.0263582	0.0462949	-0.0137041	-0.00471372	0.0208663	0.0389163	-0.0073764	0.0516248	0.000185809	-0.0304938	-0.00166885	0.0119538	-0.00868863	-0.045612	-0.00480279	-0.00287146	0.0466153	0.00357066	0.0187517	0.00374499	-0.0126101	0.00867188	-0.0105441	0.0422658	0.0237831	-0.0347321	-0.00200847	-0.000379866	0.0116012	-0.0110587	0.0144521	-0.0157288	-0.0158733	0.0481773	0.037953	-0.0186627	-0.0188229	0.147596	-0.0214454	0.0197809	0.0243107	0.00270978	-0.0118582	0.0320868
10.2623	-0.602508	-0.23057	-0.161965	-0.715919	0.136894	-0.0781803	0.0366209	-0.00752648	-0.0568558	0.00327401	0.0136781	0.00834319	-0.0664098	-0.107868	0.166803	-0.0519949	-0.0370102	-0.000697818	0.0477263	0.0349864	-0.030621	-0.00648097	0.00695464	-0.003321	0.0284397	-0.0531705	-0.0269791	-0.0180363	0.0212465	-0.0219792	-0.0384262	0.0091185	-0.0510718	-0.018143	0.0342163	-0.00309173	-0.0210881	0.077518	0.00131966	-0.00589813	0.0068726	-0.0393308	0.014945	0.0299746	0.0280986	0.0134694	-0.0467459	0.106129	-0.0472783
9.24927	0.124607	0.115608	0.641183	0	0.201092	0.290039	0.120302	0.00810645	-0.0270533	0.0907125	-0.0163208	-0.0141994	-0.0297021	-0.0202848	0.049374	-0.050635	-0.0561716	-0.0316645	0.0976527	0.0227623	-0.0153248	-0.0593459	0.00677803	-0.0200881	-0.0297055	-0.057434	-0.0195675	0.0316085	0.124636	0.00329732	-0.0202208	0.0287689	-0.0387576	-0.00340536	0.00777904	0.0660407	-0.0272113	0.0507901	-0.0459923	0.0218785	0.0698219	-0.0456702	0.0304436	-0.0239378	0.00233095	0.061393	-0.0618942	0.113677	-0.0386591
10.2728	-0.108876	-0.589844	0.198457	0.146654	-0.00374645	0.081984	0.141258	0.049861	-0.00492207	-0.0796318	0.0410871	-0.014919	-0.0173674	-0.0122668	0.0319089	0.0117997	0.0102938	-0.0143794	0.0313578	0.0119606	-0.0182843	0.0172272	-0.0512018	0.0145115	-0.0256865	0.0223703	-0.0158624	0.0278344	-0.0218754	0.0195629	0.189433	-0.0553397	0.00456299	-0.0126751	-0.0255416	0.0550826	0.00813686	0.0175293	0.021853	0.0197337	-0.00693875	0.0194538	0.00580184	0.0231841	-0.0105998	0.0186601	-0.0378065	-0.0079062	-0.00945013
9.20804	0.399395	1.1906	0.128969	0	0.129245	0.144468	0.124969	-0.0410534	0.0958261	0.105922	0.0114777	0.0402953	-0.149568	-0.209692	-0.0955689	0.0362488	0.00847944	0.0200929	-0.0746156	-0.0195362	-0.033663	0.0333692	-0.0529253	-0.0287718	0.095938	0.0663854	-0.0833626	-0.0265739	-0.18957	0.00925823	0.0167339	-0.133706	-0.0114053	-0.0372838	0.0533288	-0.0301339	0.00518138	-0.0309992	0.00688959	0.0268408	0.0557967	-0.0586065	0.0100829	0.0434132	-0.0214241	0.126162	-0.0567628	0.0406518	0.0777256
9.35077	0.643761	0.346986	0	-0.416923	0.0263312	0.117504	0.300746	-0.0337628	0.12796	0.22179	0.0205558	-0.00391924	0.017686	-0.0849075	0.0329864	-0.0470378	0.0261275	0.0413101	-0.083029	-0.0467406	-0.0209076	0.0436555	-0.063779	0.101578	0.0238798	0.0896059	0.045466	-0.0195931	0.117458	0.086234	-0.0258279	0.0378973	0.0163471	0.0320967	-0.0151682	-0.00579235	-0.0917587	-0.0591018	0.0416981	-0.102595	-0.0468408	0.0089687	0.0850163	0.0454243	-0.0188435	0.0586678	0.0750374	-0.0191445	0.0294437
7.46125	0.475689	0.016685	-0.351639	0	-0.0762604	0.0224734	0.287471	0.0306792	0.0349703	0.351958	0.0522351	0.00422678	0.154216	0.0225822	0.0067383	-0.0589894	-0.0588772	0.0459244	-0.0834143	0.0512752	-0.0494302	-0.139856	-0.0288011	-0.0320406	-0.032216	-0.0300516	-0.0648206	0.049226	0.132222	0.017036	-0.0217834	0.0424826	0.227251	-0.02272	-0.119902	-0.0179029	0.0262545	-0.0275113	0.108413	0.0561993	-0.0161074	-0.160361	0.0636361	-0.110318	0.0238969	0.0563629	0.056677	0.153136	0.0177265
10.4514	0.150977	0.0546204	-0.182365	0.422378	0.0459506	0.00878535	-0.0527953	0.00538194	0.0429196	0.094967	-0.0022213	0.0616604	0.0105547	-0.0495227	0.0354135	0.0196183	0.0342756	-0.0684212	0.103454	-0.00688551	0.00630046	-0.0396458	-0.0604551	0.0472626	-0.0141168	0.0149974	-0.00822378	0.0163202	0.103828	0.0554652	-0.00798615	0.0741949	-0.0300892	0.0288029	0.0107424	0.00026352	0.0225583	0.0635723	0.0654836	-0.0450338	0.0184857	-0.0385509	0.161099	0.0914374	0.00577403	0.105996	-0.0678883	-0.0314638	0.0651222
7.45802	0.231931	-0.19168	-0.817145	0	-0.0227475	0.345248	0.127561	0.00683321	-0.0282022	-0.0808174	0.0666965	0.0815576	-0.0696527	0.0221629	0.0122934	-0.0431138	0.051965	0.0331558	-0.105929	0.0235973	-0.034423	0.0140207	-0.0217894	0.0258995	-0.025663	0.0689482	0.0488806	0.00578088	0.0955166	0.0500275	0.00251201	0.000986345	-0.0473232	-0.0143715	-0.00588783	-0.0668264	-0.0400496	-0.108501	0.0307514	-0.0594141	0.00115119	-0.0193093	0.0646535	-0.0153714	0.0284304	-0.0291588	-0.037991	0.0437496	0.0345621
11.0655	0.0360086	-0.62604	-0.826076	-0.350377	-0.0931376	-0.103394	-0.113429	0.0831104	0.0217986	0.0917809	-0.00638039	0.136494	0.0493268	-0.032603	0.00487681	0.0706709	-0.0176318	0.0391301	-0.0261269	0.0291341	-0.0878024	0.0803753	-0.0555976	-2.88283e-005	0.00511095	0.0872867	0.00528117	-0.000282336	-0.0371548	-0.0207717	0.0759731	0.0171796	0.00497149	0.0450149	0.00695976	0.0417722	-0.0402081	-0.0338439	0.0440639	-0.0211578	0.027343	-0.0142788	-0.0248005	-0.0433558	0.00792515	-0.0538741	0.0789005	0.0527565	0.0176097
8.31086	-0.576819	-0.241168	0.322094	0.458	-0.115952	0.00783326	-0.0379792	-0.0276346	0.0386957	0.0717568	-0.0413843	-0.0427043	-0.0591843	-0.0739328	0.11746	0.00916934	-0.0338346	0.0355451	0.00642797	-0.0688768	0.00101519	0.0343176	-0.0800576	0.0423948	0.113614	-0.0938571	0.0201491	0.0121736	-0.0215207	-0.00795948	-0.0253283	-0.0259632	0.00133167	-0.0188018	-0.0626926	0.267345	0.0138349	-0.0361821	-0.0142424	-0.0329901	0.0162979	0.0077847	-0.0161422	0.000507613	-0.0324764	-0.0472236	0.0665478	0.0277368	-0.0214483
10.0226	0.222875	0.81184	0.396738	0	0.0817392	0.00307716	0.0501259	-0.0349817	0.0226793	0.0494247	-0.0781464	0.137598	-0.0195992	0.0142458	-0.0316008	0.118244	-0.0339669	-0.0115892	-0.0104656	-0.0265813	0.0247479	0.36859	-0.0411349	-0.00129573	0.0114183	-0.00284969	-0.0124466	0.0144559	-0.0119953	-0.0702101	-0.0161956	-0.0472635	-0.0246931	0.0149934	0.0512838	0.173116	-0.0450152	-0.0115708	-0.0143433	-0.028685	0.0108671	-0.034882	-0.00788258	0.065419	-0.0128729	0.0912417	0.0247243	0.0155769	0.0914054
8.64143	-0.2238	-0.191187	0.0089396	0	-0.00918123	-0.0301855	-0.0254514	-0.00322514	-0.00274605	0.0378415	0.0528914	-0.0251852	0.010081	-0.0481578	-0.0568011	-0.0202928	-0.0172225	0.010899	-0.0100483	0.00437436	0.00374821	0.00838612	0.00501457	-0.0301686	-0.00260605	-0.0200813	0.00433375	0.0178339	-0.0683468	-0.0171327	0.00502905	-0.0082713	-0.00875776	0.000865704	-0.0170102	0.00501107	-0.00391532	0.0212506	0.00681957	0.0333298	0.0337149	0.0188809	0.100249	-0.00895846	-0.00181734	0.0360887	-0.00829106	-0.00838852	0.00675231
7.72879	-0.279796	1.10127	0.512389	0.368028	0.136108	0.142513	-0.137277	-0.0125551	-0.0270857	0.0485677	-0.0583384	-0.0454159	0.0799201	-0.122835	0.0410934	-0.0411475	-0.00701547	-0.00563224	0.0597986	0.00550271	0.00963471	-0.00590519	-0.0301355	-0.0024461	-0.024231	-0.0279146	-0.0169924	0.00886299	-0.128355	-0.0156572	-0.023536	-0.0918873	-0.0642353	0.00309749	-0.055286	-0.0317303	0.0239359	-0.00528012	0.0758233	0.128991	0.0435352	0.0216393	-0.0541086	-0.0241819	0.021136	-0.0292466	0.0261193	-0.0345119	-0.0152648
8.87545	-0.176268	0.0280933	0.378347	0	0.168664	0.0109067	-0.0750219	0.0308337	-0.0170086	0.106346	-0.018939	-0.0802458	0.0911338	0.0730126	0.0582767	-0.0582923	0.0277305	-0.0121421	0.0407984	0.0106434	0.0142188	-0.0548311	-0.0735638	-0.0460305	6.44116e-005	0.0416869	0.0252483	0.0144582	-0.0806352	-0.0531537	-0.0179656	-0.0428271	0.0450024	-0.0121388	-0.00873445	-0.0480235	0.00634843	-0.0329596	0.000595518	0.109361	-0.00955917	0.0894538	-0.0693386	-0.0851514	-0.000709658	-0.0544075	0.0405667	-0.0488319	-0.0539604
6.15571	-0.538611	-0.332683	0.0192203	0	-0.00356759	0.173636	0.023664	0.00983393	0.0152482	0.0379535	-0.0360019	-0.0454798	-0.0188186	-0.0957892	0.024771	-0.049717	-0.00948274	0.000338634	0.116618	-0.0109063	-0.00761634	-0.0475608	0.116486	-0.047303	-0.00998211	-0.01248	-0.0352082	0.536463	-0.070459	-0.0301519	0.0109208	-0.0616576	0.00856049	0.0182051	-0.0166846	0.0857194	-0.03044	-0.0106114	0.025724	-0.00985709	-0.00510957	0.0377288	-0.0196376	0.000867467	-0.000208768	0.00513421	-0.015515	0.0241512	-0.0337272
9.5331	0.092775	-0.646287	-0.192546	0.317914	0.0524605	-0.0208968	-0.0335698	-0.0122576	0.00972728	0.100032	0.0138715	0.000406304	-0.00599399	-0.0413719	0.0386003	-0.0564158	0	0.0209332	0.13957	-0.063268	-0.025729	0.0145843	0.0717627	-0.00930363	-0.0747873	0.0435629	-0.0305303	0.567583	-0.0736716	0.0217873	0.0365932	-0.0692012	-0.0222603	0.00806617	0.0333749	0.278325	-0.0611642	0.00134671	0.0390751	0.0407554	0.00858892	0.000256141	0.0287647	0.0552505	-0.00742657	-0.0787655	-0.0129207	0.0415908	0.0448673
8.77954	0.874554	0.334327	0.00500196	0	0.0460971	0.148157	0.104009	0.0375947	-0.0186523	-0.0236405	0.0335882	0.0183538	0.0644807	-0.0535067	-0.0319365	0.0241641	-0.0192494	0.0289755	-0.0331629	0.0346514	0.0136837	0.0263129	-0.0781242	-0.00402939	-0.0353121	-0.0982041	-0.0285655	0.00942747	0.0517779	0.00749243	0.0530642	0.0283285	-0.02896	-0.0117179	-0.0200414	0.0436054	0.0088621	0.074165	0.0253157	0.0648203	-0.0595813	-0.0289993	0.0161071	-0.0588492	0.03209	0.100489	0.0797706	0.0139251	0.0710508
9.57865	-0.370249	-0.359088	0.0364222	0	0.0780168	0.10918	0.0415016	0.0102383	0.0464897	-0.00931474	-0.047423	0.0601611	0.00758668	-0.062597	0.0670008	-0.0209933	-0.0181981	-0.0369617	-0.0164704	-0.00883468	-0.00209574	0.0322502	-0.0588026	0.0331284	0.0166683	-0.0510586	0.0212207	0.00223852	0.0780736	0.00955742	-0.00781319	0.0561477	-0.00806346	0.0063358	0.013744	-0.0241469	-0.0221105	0.0332269	-0.0365753	0.0861565	0.024786	-0.0238845	0.0217034	-0.057999	-0.00923976	-0.0315484	-0.0162309	-0.0512195	-0.0141457
8.92808	-0.533491	-0.006615	-0.503356	0.535173	-0.0848097	-0.0812867	0.00996935	-0.021909	0.0470042	-0.0971797	0.0735657	0.0213133	0.0644448	0.0490267	-0.0379907	0.0247195	-0.00360437	-0.0163283	0.0301476	-0.119811	0.0317138	-0.0112534	-0.117069	-0.0330538	0.047897	-0.0123601	0.0300106	-0.0641972	0.0429263	-0.00965971	-0.0493771	-0.0554314	0.0412629	0.0222645	0.030183	-0.115327	0.0209156	-0.0288119	-0.0208673	0.0937357	0.0154351	-0.00273827	-0.046141	0.106595	-0.0268247	-0.0256454	0.0132082	0.11904	-0.0619349
9.49036	0.195466	0.10231	-0.301845	-0.47101	-0.059654	0.0510018	0.0670861	0.0722432	0.0708143	-0.00547461	-0.040077	0.0335287	0.066452	-0.155457	0.0337825	-0.065681	0.0984413	-0.0211122	-0.0157441	0.000565362	0.053143	0.0516741	-0.0808953	0.00115715	0.0170222	0.0535741	0.050711	-0.0504598	-0.0720282	-0.0738524	-0.00736587	0.0131102	-0.0102344	-0.0285366	-0.0611101	-0.0820326	0.121326	0.0456651	-0.0693919	-0.0048615	0.14762	-0.0118013	-0.0488655	-0.12679	0.00863645	0.05552	0.0901465	-0.0401022	-0.0224555
8.50453	0.194372	0.205631	-0.0982056	-0.441169	0.0141256	0.0236702	0.0800893	0.0112888	-0.0171073	-0.0924554	0.0311033	0.0299523	-0.0509836	-0.0603505	0.075266	0.010433	0.00312042	-0.0258613	-0.125232	0.0103841	0.0269835	0.0236508	0.04627	-0.00532272	0.030041	-0.0338385	-0.0414575	0.0131459	0.0538651	-0.0482454	-0.010547	0.0083549	-0.0164774	-0.00785807	0.0400898	0.021137	-0.00967109	0.0353968	0.0129122	0.0654333	-0.0360458	-0.0626791	0.163539	-0.0299569	-0.00264044	-0.0576891	0.0250593	-0.0767935	-0.0116433
9.17288	0.361772	-0.145112	-0.0276044	0	0.0328724	0.0757361	0.071664	0.0107638	0.000176044	0.0562992	-0.0182363	-0.0548909	-0.0211817	-0.0339164	-0.0225685	0.0102467	0.0405559	0.0390035	-0.0571521	0.00685748	0.0494214	0.0114685	0.0237896	-0.0124001	0.00532139	0.0148183	-0.00856588	-0.00787087	0.174647	-0.0308055	-0.0208167	-0.0147231	0.00154574	-0.0335171	0.0299094	0.0745239	-0.00749223	0.0593294	0.0214892	-0.0214403	-0.011399	0.0501276	0.185686	0.0180819	0.0178329	-0.0775845	-0.00503197	-0.0278927	-0.00687779
9.04286	0.161792	-1.07017	-0.454286	0	-0.0118692	-0.0752625	0.0163677	-0.0111194	0.00894657	0.00641084	0.0121312	0.00688495	-0.0620365	-0.0924662	0.118464	-0.0065753	0.0222348	-0.0142379	-0.0183854	-0.0128158	0.0131259	0.00436357	0.0146051	0.0141014	0.00724822	-0.00118017	-0.0223592	-0.0273688	0.0503934	0.00631716	-0.035288	-0.0233988	-0.0265968	-0.00293807	0.0153061	-0.0110564	-0.00727007	-0.0489676	0.0190539	-0.0227046	0.00143316	-0.033381	0.032913	0.00358177	0.0359039	0.038686	0.131009	0.0364574	0.0278835
8.42956	-0.450106	-0.667819	-0.417302	0	0.0684835	0.124516	-0.141862	-0.0424131	0.013583	-0.00791185	0.0201197	0.0398094	0.115517	-0.0433913	0.1885	0.14238	-0.0388937	0.0640536	0.133742	-0.0113851	0.011066	-0.113248	-0.121687	-0.0373576	-0.00354638	0.0610116	0.0169582	-0.0610134	0.12459	-0.0428239	0.0399446	-0.0363687	0.054127	-0.0527163	0.0286623	0.0162352	-0.0152371	0.0097073	0.00555815	-0.0733644	0.0159356	-0.00830256	-0.0196688	-0.0326245	-0.00718546	0.106602	-0.0855252	0.0602244	-0.000876072
10.2102	-0.213841	0.221452	0	0.145249	0.0166957	0.00228747	0.115468	-0.0133061	0.027166	0.00751849	-0.0102298	0.0499811	-0.0385169	-0.0802333	0.0360216	-0.0333574	0	0.0222255	0.033319	-0.0556286	-0.126627	-0.00694358	-0.0610254	0.0648839	0.0739357	0.0292402	0.0296602	-0.0536287	-0.0619471	-0.00118388	0.0265866	0.0228177	0.0269895	0.0201341	0.0424583	-0.0609965	-0.0334981	0.0373091	-0.0440225	-0.0615243	-0.0221933	0.0822287	0.117478	0.0130037	-0.0132983	-0.00907687	0.0398782	-0.0612043	0.0512017
7.68492	0.34466	-0.192006	-0.0114367	-0.306021	0.0922217	-0.0350338	0.0760499	-0.030452	0.0124168	-0.079798	0.0387746	0.0135594	-0.0395865	-0.00828863	0.0210352	-0.0338089	0.00953957	-0.0371315	0.0515461	0.00545747	0.00870394	0.0560112	-0.00137263	0.0314289	0.0165546	-0.0822131	0.0821115	-0.0168601	-0.011752	0.000473334	0.0600934	0.0531037	0.151048	0.0036954	-0.0869479	-0.091684	-0.094096	-0.0427104	0.00339526	-0.0182002	0.0208924	0.00616819	0.0783784	0.10181	-0.0260138	0.0393495	-0.0475366	0.107652	-0.0843068
11.0726	-0.274913	0.625594	0.894367	0	0.0825072	-0.0702509	-0.0273395	0.162489	0.0443245	0.227686	0.0149201	-0.0517505	-0.04949	-0.0527817	0.0516098	0.0599375	0.0114796	-0.0705638	-0.00280796	-0.0316971	0.0632507	-0.0777531	-0.0478004	0.0549282	0.132867	0.0388885	-0.00627671	-0.0207008	-0.0672371	0.0110703	0.0111621	-0.000579249	0.0138552	0.0234647	-0.0296228	-0.0417938	0.0700212	-0.0940741	0.0297961	0.0610341	-0.0168999	-0.0166448	-0.0649093	0.192879	-0.0106052	-0.123011	0.0150657	-0.0126917	-0.0647524
7.46592	-0.848503	-0.111229	-0.36433	0	-0.0242676	0.0451109	0.181618	0.0167484	0.0298386	0.0157809	0.133836	-0.019539	-0.0296638	-0.0908435	0.077133	0.0188819	0	-0.00816193	-0.0182508	-0.0121966	0.0184035	-0.0236282	-0.0540028	0.0109396	0.0575641	0.0445567	-0.00868853	-0.00574468	0.0685345	0.0386164	0.0284369	0.0621972	-0.0178182	-0.0191411	0.0102965	-0.00280644	0.0459214	0.0037401	-0.0329189	0.0308831	-0.0126288	0.147671	0.0472689	0.0417793	-0.00381355	-0.0069994	-0.0443386	0.0435549	-0.0169106
8.73014	-0.00540396	0.649889	0.0753166	0.409634	-0.0579122	0.0197795	-0.0506773	-0.0629725	-0.0534458	0.119925	0.0159864	0.0535824	0.121095	0.00499617	0.00482231	-0.0690415	0.0166863	0.0393033	-0.140247	0.0211521	0.0544596	0.0179751	0.0558913	0.0229874	0.0145391	-0.101829	-0.0431923	-0.0572418	-0.0465208	0.0558222	-0.0642423	0.155227	-0.0368361	0.0085174	0.0449857	-0.0687498	0	-0.0270753	0.159878	0.0845238	-0.0197941	-0.0389754	0.0124278	-0.0634395	0.00677558	-0.0136216	0.00443736	-0.051788	0.0990263
8.41628	-0.544162	-0.638253	0.41875	0	0.00199004	0.272598	-0.0603486	-0.0179357	-0.0264659	0.13118	0.0208593	-0.0981623	0.132124	-0.0845554	0.0852037	-0.0685503	0.0489035	-0.051328	-0.0224793	-0.0408691	0.0621976	0.00719654	0.0146622	-0.0122457	-0.0644897	-0.0653925	-0.015241	0.0109262	-0.0261637	-0.0508666	0.0725867	-0.0367431	-0.039891	-0.0214966	-0.147223	0.026575	0.0121831	0.0543267	-0.0108989	0.0915042	0.195234	0.0550401	0.0410046	-0.0327178	0.0199277	-0.0513365	-0.0306183	-0.0633019	-0.0769703
6.51763	-0.347857	-0.40214	0.0812451	0	0.0214847	0.263652	0.0160954	-0.00825028	0.00423154	0.0182003	0.0595338	-0.0489247	0.139601	-0.0748816	0.0482497	-0.0460641	0.0340202	-0.0584554	-0.0373312	0.0118015	-0.0154986	-0.011039	0.0609892	-0.0291279	-0.0604415	-0.0586336	-0.0102532	-0.0235652	-0.00853249	0.00544813	0.043187	-0.00907961	-0.0409	-0.0179585	-0.124526	-0.0141273	-0.00469377	0.0471098	-0.0265643	0.0934852	0.118318	0.0037974	0.0500219	0.0850651	0.0210621	-0.00805198	-0.00379543	-0.047356	-0.0869717
8.27514	0.803251	0.108835	0.299937	0	0.179535	0.12244	0.0843211	0.0181777	0.101341	0.0774342	0.0457501	0.0252786	-0.077268	-0.07945	0.0549853	0.033133	0	0.0492291	-0.0691314	0.00848852	0.00342802	-0.0307615	-0.0665298	0.0279373	-0.028071	-0.137546	-0.00634945	0.0333926	0.102256	0.0551328	0.0486602	-0.0534123	0.0696874	0.0610657	-0.0467592	0.0563726	-0.042859	0.0111821	-0.00204037	0.0697685	0.0147679	-0.0616152	-0.0447175	0.122729	-0.04736	0.044025	-0.0367785	0.0300655	0.0544191
12.0095	-0.442715	1.02156	0.0226682	0	0.116286	-0.0116135	-0.000536912	0.0240953	0.0542547	0.0559151	-0.0221742	0.105882	-0.0138668	-0.0667257	-0.0596981	-0.0256188	-0.0333805	0.047441	-0.037525	-0.04247	0.0494553	0.034459	-0.0368645	0.0328151	0.0352041	-0.0471625	-0.00503324	-0.0203167	-0.0975547	0.0217664	0.0339896	0.0590757	0.0906574	0.0262727	0.0164809	0.173299	-0.0523461	-0.106184	-0.0609912	0.062372	0.040663	-0.111516	-0.0570998	0.111148	-0.0737546	0.114752	0.00327884	-0.0376951	0.11494
8.57464	0.794696	0.50058	0.408439	-0.265621	0.0299975	-0.00689964	-0.0513499	-0.0141612	-0.0151598	-0.107562	-0.0028485	0.0130015	-0.0561668	0.0285136	-0.0163098	0.0201655	-0.00495664	0.0352515	-0.0517592	0.00164564	-0.0386831	-0.0757843	0.0159815	0.00664314	0.0330658	-0.0766525	0.00658664	-0.0113147	0.0304471	0.0313024	-0.0150934	0.107357	0.0632847	0.0283793	0.0735474	-0.0523079	-0.00482628	-0.0354167	0.0370994	0.0794313	0.0351111	0.0160596	0.0101601	0.0397353	0.00941916	-0.0118397	0.00021177	0.040184	-0.0207817
6.38774	0.0874414	-0.181766	0.238474	-0.226052	-0.0565257	0.000171931	0.0369902	0.00927008	0.00796534	-0.014154	0.124211	-0.00911974	-0.0137058	0.01672	-0.0523935	0.0120093	0.0181567	-0.00596788	-0.0428224	-0.0154724	0.0221751	-0.0141561	-0.0386459	0.0103923	0.0463428	0.056584	0.00991721	0.0150067	0.0229085	0.0112252	-0.00602389	0.0570137	0.00664078	0.00213659	0.0122849	-0.0361318	0.0156296	-0.0179167	-0.0120733	-0.0125416	0.0104124	0.0230566	0.0011971	-0.0407421	0.0081322	0.0158173	-0.0474306	-0.0261675	-0.0156197
8.2448	0.0266607	0.572259	0.209556	0	0.023943	0.0617054	0.0619507	-0.0133807	0.0132697	-0.0508122	0.188651	0.0275345	0.0688513	-0.0333274	-0.00665103	0.0460598	0.00498584	-0.0173164	-0.0778538	-0.0107482	0.0167438	-0.0256134	0.0422316	0.0199645	-0.00363891	0.0782077	0.00717153	-0.0155929	-0.0526415	0.00970714	-0.00528711	-0.00236369	0.0312185	0.00984216	0.0168411	-0.0339835	-0.0171551	-0.0524156	-0.0173184	-0.0092101	-0.0226237	0.00690773	0.00284715	0.016742	-0.00693916	-0.00103746	-0.000886695	-0.00872675	-0.0175203
9.67056	-0.00464213	-0.0122387	0.165429	0.222337	0.0348499	0.00305919	-0.045677	-0.036226	-0.0339377	-0.0305634	-0.025299	0.000408619	-0.0285053	-0.00698648	0.0464546	0.00542028	0.00579063	0.0381607	-0.0238159	0.0235738	-0.00319252	-0.0497808	-0.0038436	-0.0076609	0.0321005	-0.0294439	0.00232227	-0.0172261	0.0159158	0.0284174	0.167376	-0.059547	-0.00919592	0.01313	0.042425	0.00919366	0.0182381	-0.0428303	-0.0266291	-0.00425995	-0.00556632	0.00493438	0.00759446	-0.0301227	0.00236711	0.0113967	0.0102578	-0.0193588	0.0279347
9.51032	0.138416	-0.526798	0	0.0218664	0.0827982	0.0358237	0.133136	0.0215586	0.0672277	-0.0833755	0.0418895	0.0201667	-0.0604032	-0.0221617	0.032166	0.001258	0.0165636	0.0182987	0.0788931	0.0207439	-0.00173328	-0.0596952	-0.0459664	0.00285862	0.0144707	0.0508638	-0.00553431	0.0234833	0.0582676	-0.0305404	0.00627825	0.0310809	-0.00929354	-0.0220684	-0.0340458	0.0197865	-0.0294219	-0.00194272	0.0281581	0.0635582	0.0404453	-0.0796319	-0.0440481	-0.0432928	-0.0148986	-0.0695165	-0.0112743	-0.0515222	-0.0359459
8.57595	-0.0677212	0.0409072	0.0243025	0.346507	0.0380665	0.0746473	0.155641	-0.0141895	0.0572102	-0.0245322	0.0251514	-0.0137926	0.0533719	-0.0154882	0.0164978	-0.0025318	-0.0126155	0.00945567	-0.0293586	-0.0464859	0.03189	0.0486575	0.00164813	-0.0109129	-0.0351659	-0.0066972	-0.000760414	-0.0179532	0.14282	-0.00907011	-0.00561461	-0.0373972	0.194906	-0.00143835	-0.000923474	-0.0170781	0.00132009	0.0211466	0.0312958	0.0709712	-0.0331066	-0.00341785	-0.0459372	0.0305289	0.0336071	-0.0777211	0.0161109	-0.00212747	-0.0329434
9.33507	0.875718	0.829689	0.0150294	0	0.0467364	0.104074	0.0861645	-0.0088586	0.0521621	-0.0073861	0.0223826	-0.0115721	0.0927711	0.0559899	-0.0109417	-0.0121847	-0.00270924	-0.00259899	0.0131732	-0.0221977	0.029625	-0.00352147	-0.0833225	0.000467068	-0.00395543	-0.0282266	-0.0623078	0.0223335	-0.049134	0.0765843	-0.0507606	0.0299173	-0.00372563	0.0310596	-0.0387131	-0.011909	-0.0366441	0.0839191	0.0612889	0.0194057	-0.0294187	-0.0698575	0.0794139	0.0292489	0.0214175	-0.0461848	0.027962	-0.0517749	-0.0263196
8.41652	-0.571528	-0.228098	-0.300581	0	0.0757438	0.11102	-0.0345295	0.0423967	0.0104239	-0.0127416	-0.0340132	0.00853971	-0.0264135	-0.080018	0.133419	-0.00649904	0.00521862	0.0194858	0.0646763	0.0508241	-0.0645174	-0.131728	-0.0217655	-0.0169179	0.000689594	0.00910609	-0.00727832	-0.0146844	0.25007	0.0235143	-0.00379027	-0.0352206	-0.0101351	-0.00899837	0.110134	0.019658	0.0326499	0.00559921	-0.0225288	-0.0577068	0.0242788	0.00604513	-0.0234786	-0.0369341	0.0125436	-0.0199982	0.0578615	0.0537358	0.0149669
9.40455	0.0204519	-0.515351	-0.33717	0.668557	0.0992564	0.17698	-0.0826933	-0.052933	0.0298983	0.073417	-0.0335849	-0.0086205	-0.0644687	-0.0770507	0.0959516	-0.019719	0.01549	0.0290139	-0.0696178	0.041121	-0.0105686	-0.0206396	-0.0130588	0.0920934	-0.0188288	-0.050317	-0.0127685	0.00667304	0.158013	0.0551137	0.0225704	-0.0108382	-0.0294599	0.0258105	0.0569018	0.0253934	0	-0.0512143	-0.0414796	0.0567608	0.0290227	-0.0512551	0.0648956	0.0231832	0.0123895	-0.0154752	0.0175818	0.0451083	-0.0307773
10.5151	-0.59788	-0.0799167	0.158193	0	-0.0626808	0.0308868	-0.0220737	-0.0211552	0.0155312	0.116129	0.0245697	0.00764719	-0.0162355	-0.0349948	-0.0415746	-0.110679	0	-0.0175157	-0.0902098	-0.0767037	0.0533508	0.111896	0.0454708	0.0280647	-0.0218966	-0.0180232	-0.0758068	-0.00635236	-0.0080991	0.0488248	-0.00144921	0.17359	-0.045882	0.0148842	0.0109208	-0.00339837	-0.0278228	0.055108	-0.0413944	-0.000492482	-0.0150178	-0.0269625	-0.00122137	0.0189728	0.015609	-0.0785256	0.00306717	0.091788	0.0320117
8.88855	0.121329	0.177984	0.357883	-0.156827	0.0665771	0.0283105	-0.0183403	-0.04996	-0.000864199	0.00117336	-0.0022211	-0.00869252	0.0122143	0.0293474	0.0229389	0.00146217	0.016694	-0.00752455	-0.0505086	-0.0327232	-0.0535532	-0.03692	-0.0203837	0.000825481	-0.0256051	-0.0524536	0.00683111	-0.0122072	0.0325717	-0.0199111	0.0037512	0.000225329	0.0353485	0.00765316	-0.0205582	-0.027538	0.0206074	0.01202	0.0205115	0.0424677	-0.0117451	0.0262883	0.0181887	0.0188368	0.0061242	-0.0677709	0.00556008	-0.0155827	-0.0307397
8.91732	0.303485	-1.07346	-0.400607	-0.440237	0.119909	0.113859	0.157773	-0.0179433	-0.0120587	0.0175794	-0.0124985	-0.095175	0.0148811	-0.0519425	0.114958	-0.0266603	0.0442233	0.0184255	-0.00216951	-0.0222336	-0.0667484	-0.0910414	0.0106798	-0.0158489	-0.00100364	0.0187605	0.0225939	0.0240349	-0.00144584	0.0243564	0.0447359	-0.0306725	0.0585814	0.0200713	-0.0265167	-0.0188558	-0.00722276	-0.093999	0.0675284	0.075374	-0.00590152	0.00238083	-0.070333	-0.0291091	-0.0491384	-0.0812015	0.0388133	-0.106289	-0.0135346
8.55178	-0.847271	0.277963	-0.873081	-0.42908	-0.120049	0.0393722	0.0476721	0.0690629	-0.0288477	-0.0411396	0.00379459	-0.199272	-0.153937	-0.197763	0.0868807	0.00162141	-0.0690555	0.0665413	-0.063716	0.0076124	0.125207	-0.00888243	-0.0823196	0.0220511	0.0211568	0.0827582	-0.0144363	-0.0515258	0.0946635	0.0478117	0.0641219	-0.0563505	-0.00922455	-0.0625901	0.0376099	-0.0332536	-0.017089	0.0106303	0.0868433	-0.0593056	0.00565778	0.0397338	-0.0349017	-0.0580271	-0.0277191	0.0021081	-0.0445826	0.0656056	0.0323339
9.10388	-0.355561	1.69968	1.06183	-0.679412	-0.146705	0.227786	0.0889776	0.0712678	-0.0342768	-0.0634184	0.0176544	-0.202406	-0.179244	-0.150464	0.0315262	0.00474729	0.0242258	0.0764033	0.013013	0.0256514	0.127353	0.038933	-0.0483072	0.0322472	0.0401239	0.055893	-0.0176932	-0.00377247	0.218536	0.0387432	0.0921224	-0.031095	-0.00795603	-0.091224	0.0182193	0.0320314	0.000777812	0.0110617	0.0848024	-0.0109315	0.0757583	0.0459912	-0.059813	-0.00692604	-0.0411865	0.0547118	-0.0344713	0.080242	0.0307142
9.2893	0.297428	1.58956	0.355687	1.04011	0.234795	0.0780233	0.0764001	0.0503053	-0.035544	0.0881078	-0.00342529	0.0828777	-0.124623	-0.0502135	-0.0386138	0.232879	0.0676275	0.0229504	-0.0957654	-0.0758723	-0.0633011	-0.146263	0.0634158	0.113655	-0.0968504	0.00162311	-0.0643868	0.20667	0.0413222	-0.0812259	0.0805154	-0.129953	-0.0455941	0.0803488	-0.0209596	0.330586	-0.0407189	0.135633	0.155087	0.0976821	-0.034969	0.00542936	0.120907	-0.0176343	-0.00061923	-0.105526	-0.0542421	0.0733582	-0.00197914
6.95817	0.0443735	0.0294114	1.19045	0.470714	0.192455	-0.0586451	-0.0071282	0.0935246	-0.0683165	0.119806	0.0219733	-0.0543319	-0.206129	0.0423852	0.0194205	0.195294	0.0181793	0.0735196	-0.126748	-0.094502	-0.0472583	-0.0806587	0.00896773	0.0774774	-0.0752261	0.00205215	-0.0506585	0.154489	0.00447093	-0.057781	0.0563553	-0.144571	-0.019381	0.0549453	0.0376095	0.26297	0.0247622	0.14873	0.141726	0.103442	-0.0691639	0.0285911	0.0889168	-0.0291426	-0.00497432	-0.0597929	-0.0935136	0.0888369	-0.0178096
9.19004	0.468942	0.108359	-0.0384617	0.092386	-0.00955797	-0.0521161	0.0676011	-0.00594086	-0.0260307	0.125908	-0.054161	0.0435073	0.0485126	-0.0712993	0.0824797	-0.0573384	0.0288461	-0.0158341	-0.0323634	-0.0687264	0.0360074	0.045274	-0.0282133	-0.0250067	-0.0146882	-0.0125833	0.0249525	-0.00609261	-0.0554189	0.0133035	0.0495939	-0.0447374	0.0420464	-0.0169374	0.152633	-0.0359952	-0.0295016	-0.0250486	-0.0388282	0.0336728	0.0601526	-0.031643	0.040889	-0.0831927	0.00952997	0.0334112	-0.00745401	-0.0283012	-0.0126569
8.55458	0.177869	0.499758	0.478923	0	0.0161051	-0.0266048	-0.0542262	0.0426169	-0.0407104	0.0948904	-0.0465025	-0.0374425	0.048488	-0.0891655	0.168313	-0.0799916	-0.014923	0.00649071	0.0319735	-0.0856165	-0.0133443	-0.0400581	-0.065672	-0.016244	0.0242059	-0.00989902	-0.017201	0.0227211	0.0429641	-0.00759933	0.0371287	-0.0163391	0.0468543	-0.0240679	0.203405	0.0200753	-0.0386757	0.0324221	-0.0263103	0.0147066	0.0500077	-0.028104	0.0277213	-0.125734	0.0340442	-0.0271298	0.00205599	0.0084061	-0.00974466
9.34274	0.391747	-0.329044	0.919571	0	0.0845253	-0.0434005	0.0682664	-0.00225636	-0.0144019	0.123709	-0.051266	-0.0560464	0.0440949	0.0369109	0.0752828	-0.0355172	0.01082	-0.0176901	-0.00817873	-0.0811547	0.0198546	0.0307818	-0.0467473	0.034672	0.0212559	-0.00647025	0.0416681	0.00618275	0.0836394	0.0061094	0.0170845	-0.0542497	0.075671	-0.0223299	0.148897	-0.0210516	-0.023648	-0.0412426	-0.0187649	0.0485321	0.215888	0.00634127	0.00903612	-0.082799	0.00832618	-0.0165254	-0.0124562	-0.0325885	-0.00455951
6.90325	0.209109	0.119882	0.359566	-0.0894431	0.11754	0.148543	0.17537	0.0994407	-0.0391235	0.045272	-0.039478	-0.00812102	0.0583365	0.0581364	-0.0306564	0.0113356	0.0156102	-0.0503276	-0.158792	-0.0683321	-0.114765	-0.0455873	-0.0878077	0.0561357	0.0937093	-0.0691985	-0.0116289	0.0962435	0.141285	-0.0607371	0.0318873	-0.0408196	-0.00253954	0.109507	0.0861531	-0.0887917	0.0537229	0.096557	0.0840207	0.0111748	0.00563687	0.098625	-0.0587203	0.0843919	0.0177992	0.14971	0.102827	-0.0157134	-0.0820073
8.56117	0.2295	-0.530312	0.172756	0	0.0025258	-0.024327	0.115214	0.109273	-0.0395523	-0.0515911	-0.0488451	-0.0988672	0.0203071	0.0120251	0.161175	-0.00495589	-0.00359757	-0.0315327	-0.227513	-0.0138394	-0.126258	-0.0520071	-0.0872532	0.0049921	0.135464	-0.0997965	-0.0320652	0.0783628	0.00273539	-0.0921887	0.044735	-0.0587133	-0.00418451	0.139701	0.0960611	-0.107175	0.0362868	0.131357	0.0464007	0.00741109	0.00671348	0.126337	-0.0367887	0.139548	0.0151734	0.122742	0.110899	-0.00997198	-0.119164
7.80949	0.474497	-0.0691839	-0.241504	0.824881	-0.0277293	0.211945	0.106284	-0.0139015	0.0101739	-0.0325472	-0.0346244	0.000278966	-0.0544867	-0.0582286	-0.0357756	0.0477473	-0.00221207	0.00075051	0.0413608	0.010229	0.0329296	0.0173551	-0.0587011	-0.0112183	0.0686066	-0.0167853	0.0296481	0.00836283	-0.12703	-0.0233079	-0.0432299	0.0111038	-0.00709254	-0.0111778	-0.0277181	0.0386975	0.0440648	-0.0475522	0.0312534	-0.013204	0.186431	-0.0124962	0.00069298	-0.0157735	0.0149976	-0.00544036	0.0113925	0.0427192	0.0509843
8.47426	0.2396	-0.282434	-0.559744	0	0.0202157	0.189982	0.181121	0.139627	0.00947869	0.284501	-0.0893973	0.301411	0.045383	-0.069381	-0.106237	-0.0158167	-0.0289221	0.0151756	0.0177813	0.181968	0.026353	-0.0567594	-0.0095287	0.0035573	-0.0731158	-0.0435492	-0.0123835	0.0855459	-0.0334816	-0.0440675	-0.0456257	-0.0758112	0.00994461	-0.0253629	-0.0284387	0.179153	0.00567214	-0.0100428	0.0258447	0.0247121	0.129921	-0.0582338	-0.0693017	-0.0178152	-0.0397633	0.0123212	-0.00850203	0.00680459	-0.00595966
8.57592	-0.0133102	-1.21712	-0.787795	-0.375805	-0.0637971	-0.0818813	0.132918	0.158848	-0.00292747	0.212769	-0.082725	0.284698	-0.0375659	-0.101626	0.0512024	0.0689267	0	0.0433171	-0.0222795	0.186117	0.00245581	0.021987	-0.0283998	0.0268379	-0.0814185	-0.0672512	-0.0068084	0.0810985	-0.0442397	-0.0448454	-0.0683035	-0.0393729	-0.0485102	-0.0562701	0.00058955	0.210351	-0.0239146	0.00901807	0.0561483	-0.0440896	0.105282	-0.0744848	-0.0622274	0.0720608	-0.00107428	0.015944	-0.00754261	0.014835	-0.0344866
9.50199	-1.07652	-0.191948	0.102374	0.24464	0.0791236	-0.105658	-0.0170737	0.0323916	-0.0794476	0.0978564	-0.0209148	0.0240614	0.163815	-0.158179	-0.0368569	0.025613	0.0109252	-0.0265867	0.0649136	-0.0420495	-0.0427268	0.0949906	-0.057933	0.0377754	-0.0551506	0.081035	-0.0102372	-0.0148456	0.0427893	0.0155692	0.0218321	-0.0586438	-0.0397448	-0.00109376	0.0371666	0.046395	-0.0822165	0.0738675	-0.00408107	-0.00800314	0.0552952	-0.0752177	0.07899	0.00473558	0.0440535	-0.116632	-0.020826	0.000180933	0.0662078
6.81733	-1.02861	0.113706	-0.0686292	-0.186037	0.141903	0.0211952	0.0796325	0.00956791	-0.0358731	0.0551484	0.02483	-0.0146967	0.185715	-0.122991	-0.00767594	-0.002723	-0.0110465	-0.00202342	-0.000445035	-0.0508402	-0.00514102	0.116598	-0.0219775	0.0151096	-0.0459434	0.0321744	-0.0314748	-0.0138091	0.0318166	0.0480214	0.027714	0.00743883	-0.0434207	-0.0136117	0.0239953	-0.0530262	-0.0321443	0.091925	-0.0255564	-0.0264336	0.21827	-0.055605	0.0782549	-0.0635028	0.0381859	-0.124272	-0.00574104	0.00799049	0.068914
8.87435	0.462766	0.337331	0	-0.400777	0.0878708	0.124816	0.150275	-0.0273288	0.039567	-0.0821154	-0.0117251	0.0404854	-0.0854734	-0.0829528	0.0571835	0.00206305	-0.00136924	-0.0760472	0.107506	-0.020653	0.0104976	0.0389997	0.094164	-0.0253265	-0.0118788	-0.146774	0.0542345	-0.0290208	0.0849927	-0.00646561	-0.034686	0.0127889	-0.0111107	0.0113778	0.00828802	-0.0220484	-0.00959871	-0.0104586	-0.00671953	0.106506	-0.045394	-0.0787855	-0.0487556	0.0253544	0.0342781	0.0477032	-0.0257101	-0.0299905	-0.111717
10.2868	0.266921	-0.0216937	0.0515579	0	-0.000698271	0.0227182	0.100238	-0.0226253	0.0463509	0.0290549	0.0536588	-0.10103	-0.0702665	-0.102162	0.0310364	0.00816874	0.00385182	-0.0127078	0.0409911	0.027419	-0.00174548	0.000831057	0.0180216	0	-0.0394225	0.0136297	-0.016509	0.0109012	-0.0935444	0.0129771	0.0123576	-0.0104201	0.0387017	-0.00173398	-0.0322949	-0.00321955	-0.0162918	-0.00488072	-0.0215494	0.00115507	0.247313	-0.0119167	-0.00428701	0.0362209	0.00845819	0.0283404	0.109682	-0.00656911	-0.0185455
6.13246	-0.068558	0.0628352	-0.0450055	0	-0.00527137	0.0733299	0.0107668	-0.0151367	0.0158646	0.0219324	0.0166934	-0.0364887	0.0162545	0.0549746	-0.0513246	-0.0230828	0.00904258	-0.00779077	-0.00953869	0.00406234	0.0189171	-0.0120335	0.011889	0.00867348	0.00238266	-0.00912098	7.55759e-006	0.000454344	0.0145424	0.00505495	-0.0102082	-0.00510313	0.000299881	-0.0218859	-0.000220491	-0.0228373	-0.00795074	0.0163233	-0.00382916	0.00684448	-0.00566315	-0.0173874	0.00249604	0.00691684	0.0156042	0.00459448	0.0255275	0.00942007	-0.0193614
8.68068	0.599259	0.533766	0.282777	0	-0.0318417	0.0735188	0.0153763	-0.0601161	-0.0308722	0.0440528	-0.000199744	-0.0458913	-0.0775022	-0.12145	-0.0945606	0.0889136	-0.0212574	-0.108815	-0.188263	-0.0495024	-0.0935789	0.198595	-0.0322087	0.0351915	0.012688	0.0349919	0.108495	-0.0947588	0.0298531	0.0142506	0.0441721	0.0128412	-0.0312511	-0.0157666	-0.0148102	-0.108155	0.118103	-0.0239366	0.0694418	0.000125206	-0.0594189	0.00512824	-0.0310072	-0.0132886	0.0321853	-0.192018	0.0724094	-0.0483235	0.0365141
9.28496	0.312764	-0.836552	-0.588328	0	0.0700677	-0.0506065	0.0867331	-0.0374527	0.015122	0.148224	0.00402143	0.0194475	-0.0511606	-0.0399139	-0.0814772	0.0546781	-0.0138398	0.0016552	-0.0563377	0.062549	-0.0394216	0.0604559	0.023528	0.00615561	0.082743	-0.00734776	-0.0159894	-0.0185084	0.0183049	-0.0628606	-0.024328	0.0321463	-0.00562583	-0.00262567	0.0138848	-0.0488523	-0.0386411	0.0431428	0.0587674	0.0496071	-0.0369428	-0.0530784	-0.00819691	0.117223	0.0340875	0.0458934	-0.0789654	-0.0216568	0.0346862
9.09544	0.312895	-0.280424	-0.173302	-0.472586	0.101043	-0.0326369	0.166863	-0.0166831	-0.0336589	-0.0915816	-0.0294196	-0.0203119	0.0967148	-0.0461081	-0.0416703	-0.000930027	-0.019517	-0.221747	-0.0508233	0.0458432	0.000803603	0.0949765	-0.087859	0.00986432	0.0430388	-0.0718546	0.0131313	-0.0254123	-0.0651915	-0.0337634	0.00879933	0.0181413	-0.000798109	-0.0591432	-0.0384847	-0.0199385	-0.0495924	0.0497033	0.0238977	-0.069816	0.109428	0.0258703	0.0506238	-0.0467077	0.0101928	0.0216591	0.00424359	-0.0132343	0.00139329
9.22965	-0.039456	-0.0351148	0.034136	-0.588189	0.111971	0.0147643	0.130091	0.00644782	-0.0232081	-0.0705939	0.0182004	-0.028951	0.082147	-0.049138	0.0391945	0.00512079	0.0389705	-0.234554	-0.00291101	0.0450257	-0.0137749	0.0380815	-0.0945932	0.0369414	0.0544922	-0.146642	-0.000471733	-0.0126193	0.0414468	0.0176364	0.043977	-0.0251018	0.00012947	-0.0505661	0.000645695	0.0182064	-0.037485	0.0494127	0.0227091	0.000921867	-0.0339774	0.0494251	0.0627693	-0.0539746	0.00643153	-0.061072	-0.0577277	-0.0126366	-0.0271872
9.62047	-0.287395	-1.23927	0.0388826	0	0.0185555	-0.0743058	-0.0449974	0.0258801	-0.010253	0.223521	0.0571734	-0.00664558	-0.020336	-0.0928349	0.0563155	-0.00364657	-0.025169	-0.0130863	-0.00378347	0.0324989	-0.0630354	-0.0798918	-0.10656	0.0131785	-0.065912	0.00459159	-0.0142416	0.0524275	-0.0672392	0.0209942	0.0441027	0.00803973	-0.0716376	0.00169335	-0.071006	-0.0109428	0.0257841	0.0100766	-0.0449744	0.0620353	0.0735321	-0.0680715	-0.0203513	-0.0816578	0.0148112	-0.0618662	-0.0604066	-0.0619508	-0.030373
7.55559	0.08964	0.909562	1.29865	0	-0.0277142	0.0782472	0.0620718	-0.0153889	0.0520076	0.154721	0.03872	-0.117013	0.0886827	-0.0286198	0.158246	0.139784	-0.00701638	0.0388612	-0.0631804	-0.060013	0.0360449	0.302778	-0.040181	-0.0363253	0.0933859	-0.0226428	0.00211454	-0.0022071	-0.0362341	0.0548791	-0.0439664	-0.080545	-0.0222446	0.0852421	0.0407047	-0.0546251	-0.0115167	0.0745896	-0.0166717	0.117801	-0.0111773	0.0351394	0.056896	-0.0620843	0.0174039	-0.0710249	0.0123741	0.12482	-0.0743174
8.1435	0.0290998	1.8939	1.65653	-0.533434	-0.0169352	0.15043	0.137262	-0.0558465	0.0090772	0.175687	0.0108985	-0.132012	0.120308	-0.0654712	0.0531636	0.138435	0.0153842	-0.00142649	-0.0884859	-0.0459577	0.0403242	0.282974	0.0302172	-0.0267674	0.0521399	-0.0659222	-0.00369442	-0.0404309	-0.0693294	0.0453594	0.018402	-0.0527413	-0.0166904	0.0737077	0.0105906	-0.10596	-0.0247294	0.058704	-0.00910311	0.100493	0.0512874	0.00671619	0.0561537	-0.0210519	0.0213082	0.0124967	0.0469894	0.126285	-0.0376896
6.48753	-1.03898	1.89719	0.515201	0	0.112051	0.16939	-0.0240707	-0.0326172	-0.069899	0.127737	-0.0564876	0.0261426	0.00784847	-0.0173459	-0.0536611	0.0955063	0	0.0450711	-0.015547	0.0665868	-0.0230614	-0.0748721	0.0244948	-0.0316352	0.0358975	0.0100359	-0.00231018	0.0297435	0.111002	-0.0228423	0.036493	0.00934879	-0.0508564	-0.0276974	0.0434164	0.061434	0.0265168	0.0090361	0.0121006	0.0654811	0.386917	0.0831698	-0.0294009	-0.101422	-0.00805789	-0.05528	-0.025582	0.0136533	0.00472624
8.60642	-0.504585	-0.0613959	0.0543471	-0.275083	0.0840453	0.0774741	0.075641	-0.0016042	0.0236608	-0.0977121	-0.0124552	-0.0357376	-0.0325132	-0.0460683	-0.0445094	0.0362365	-0.0109838	0.00178897	0.0330531	-0.00651671	-0.0336351	0.00139197	0.0137464	0.0161278	0.00147624	0.0133204	-0.0160356	-0.027535	0.0783461	0.0112154	0.00647485	0.116666	-0.0121935	0.00688601	0.0230893	-0.0349789	-0.0214424	0.0375697	0.00898897	0.0109831	0.0317835	-0.0162183	-0.0156494	0.0324025	0.0129137	-0.0230112	-0.0106873	-0.0120365	-0.0189102
8.55231	0.0990124	-0.432657	-1.52502	0.107422	0.0560523	0.0158289	-0.194935	0.0920884	-0.0667205	0.217388	0.03177	-0.0513179	0.173166	-0.136775	0.180858	0.0698238	-0.0664777	-0.040302	0.00273394	0.0944017	0.00302657	0.052499	-0.0426114	0.000839616	0.112272	-0.0134053	0.0243076	-0.011526	0.0788804	-0.0814956	-0.104374	0.103445	-0.0499936	0.0643406	-0.0107189	0.199433	0.0769064	-0.000227679	-0.225586	0.0148038	-0.0578178	-0.149422	0.092477	-0.146827	-0.0103861	-0.104183	0.0622435	-0.000241553	0.00565733
6.88177	0.512176	1.04203	-0.335652	0	0.137708	0.192193	-0.00347041	0.0102165	0.0579629	0.0883092	-0.0380148	-0.00982759	0.0838458	0.0190243	0.0784693	-0.0320393	-0.0383318	-0.10493	-0.0271044	0.0436905	0.0864032	-0.0427498	0.0147601	-0.0691574	-0.0308239	-0.139546	-0.0683267	-0.0417808	-0.0373265	-0.00844091	-0.0601907	-0.000439743	-0.0454838	-0.0677385	-0.0269316	-0.0485118	-0.00289371	-0.035724	0.0203854	0.109482	-0.073166	0.0279943	0.0419419	0.0570635	0.00946748	-0.00328809	-0.0813175	0.0362602	-0.00708168
9.53382	-0.151498	-0.266412	-0.108036	-0.115501	0.131301	-0.0157566	0.0723042	0.026286	0.0117899	-0.0786088	-0.0300549	0.0545213	0.0344938	-0.0439173	-0.0442976	0.0152363	-0.00982961	-0.0705524	0.0695445	0.049042	0.0434758	0.0570008	-0.0446227	-0.000599128	0.0296327	-0.0163386	-0.00290589	-0.00531287	0.108138	0.0481467	-0.0258662	-0.0612865	-0.0178521	-0.0226182	-0.0319854	0.0371034	0.0366159	-0.0534064	-0.0323248	-0.0224675	0.0350653	-0.100317	0.138423	0.0687029	-0.0257502	0.0623533	-0.0188116	0.0138444	0.034801
7.87325	0.592191	0.0781016	0.242893	0	-0.0260632	0.0451673	-0.0212787	0.0569036	-0.0190213	-0.0115308	-0.0347762	0.0225783	0.00614371	0.0595312	-0.00703832	0.0467103	-0.00545236	-0.0331158	0.0161908	-0.0080189	-0.0236108	-0.089194	0.0364257	-0.0182453	0.027613	0.0475227	0.0539643	-0.0283459	0.00424243	0.0384328	-0.00113947	-0.00968996	0.00143904	0.0254866	0.0176377	0.142166	-0.0220328	-0.0145085	-0.0210358	-0.0191289	-0.0372277	0.0118445	-0.00315978	-0.0559981	-0.00222111	-0.00139259	-0.0115085	-0.00409177	0.0384992
6.48494	0.105604	-0.476583	0.194845	-0.182364	0.0108551	0.0280751	-0.0428028	-0.00170168	-0.00329471	0.0127738	-0.0132421	-0.0249445	-0.0029895	0.0961432	-0.0378244	-0.00243281	0	-0.0155909	-0.00906347	0.00719874	-0.0136354	-0.0216735	0.0258425	0.0130464	-0.000873227	0.00974574	-0.00839206	-0.0105063	-0.0145117	0.000928047	0.0310241	-0.0512214	-0.00867855	0.00262295	0.00157427	-0.000484652	0.00546931	0.00482682	0.00511396	0.0045861	0.0139085	0.0173391	-0.0134824	0.00131059	0.0017947	-0.00478568	-0.000790698	0.00190309	-0.00883768
8.41055	1.26949	-0.435307	-0.570933	0.183404	0.0592391	-0.0759814	0.137625	-0.0273833	-0.0825728	-0.132459	0.0799857	0.0756764	0.160632	0.0376941	0.169193	-0.0395793	-0.0462477	0.0603143	-0.020896	0.0262263	-0.0323978	0.0344735	-0.00159239	-0.0143068	-0.12982	-0.193834	-0.0108126	0.399059	-0.0280589	-0.0892394	-0.0598973	0.0984058	-0.045204	0.0998754	-0.0413463	0.0032527	0.0349438	0.0582842	0.202453	-0.0961742	-0.101641	-0.106594	0.000316231	-0.130443	0.0346865	0.0280794	-0.0232668	-0.0803475	0.0583917
9.05631	0.116815	0.249433	0.16954	0	0.243364	-0.063847	0.10059	0.0110276	-0.037376	-0.176623	0.0228328	-0.0228768	0.0322453	-0.00557331	0.0011867	0.128872	-0.0238606	-0.0137286	0.00332117	-0.0542797	-0.0479256	-0.0930863	-0.0685732	-0.029968	0.0672361	-0.135892	-0.0148227	0.0461287	0.189643	0.0133063	0.0411259	0.00174131	-0.0142912	0.0387919	0.00626329	-0.00185572	0.00644216	-0.0549648	-0.040486	0.0904172	0.0294981	0.0304579	-0.0235777	-0.0678798	0.0232413	0.0183834	-0.0317898	0.0214623	0.0559432
6.69121	0.0428818	0.181984	-0.267721	-0.374363	0.0695651	0.410991	-0.0366658	-0.00804789	0.0178766	0.039672	0.0801858	-0.0414808	0.0190311	0.0871488	-0.0818449	-0.014795	0.00141627	0.0313904	-0.0215572	-0.021546	-0.00697084	0.0232091	-0.0673636	-0.0109957	0.0349499	0.0590709	0.0045042	-0.0361084	0.13367	0.00188936	-0.0179007	0.0277098	0.00598263	-0.013919	0.0588493	-0.0391558	-0.00311621	0.043483	0.0279658	-0.0182737	0.0106401	0.012427	0.0163134	0.0558313	-0.0167723	-0.0108668	0.0125305	-0.015462	-0.0297029
9.99589	-0.0855717	0.488906	-0.314865	-0.300077	0.0426505	0.0493516	0.0387574	-0.0129843	0.0394041	-0.0146005	0.104677	0.0180424	0.0246019	-0.0189199	0.0507977	-0.0151516	-0.0285256	0.0522252	-0.01018	0.0207611	-0.0349377	0.025924	-0.0453294	-0.00693151	0.0528093	0.0480484	-0.0201576	-0.0269977	0.00195457	-0.0150515	-0.0175455	-0.0368568	0.0108832	-0.0236255	0.0679414	-0.00963755	0.000949403	0.0653417	0.0426831	0.027652	0.00860985	-0.00643179	0.00949383	0.0415505	-0.0025138	0.00411065	0.0110922	-0.0198686	0.0125638
7.04942	-0.719294	0.356021	0.322076	0	-0.0206452	0.00478053	0.150251	-0.0258617	-0.0783851	-0.178908	0.022268	-0.131348	-0.0767458	0.0921999	-0.068868	0.0895828	-0.00343588	0.0746139	-0.0275563	-0.0999493	-0.008067	-0.154486	0.0790873	0.00866731	0.0916204	0.00395958	-4.38671e-005	0.0142566	0.0614808	0.00188025	-0.00567251	-0.0475991	0.144043	-0.024381	-0.0280136	-0.112694	0.0470582	0.0461094	0.00941451	0.169594	0.0120882	0.0520593	-0.187285	-0.0254101	0.0212805	0.090064	0.00598127	-0.153247	-0.0179749
7.72638	0.201761	-0.466352	-0.346779	-0.321365	0.142249	-0.0241772	-0.0119147	-0.047003	0.051865	0.276132	0.023172	-0.0657936	0.0295003	-0.0210762	0.129235	0.0065728	0	-0.0131699	0.106923	0.0922246	-0.0373768	-0.051926	-0.0629934	0.0661906	-0.068479	0.00777436	0.0545868	0.0370398	0.0722089	0.00716373	0.0407715	-0.0526314	-0.0450983	0.00314256	-0.0207462	0.00927429	0.0144618	0.0488434	0.00165671	-0.0324761	0.0123422	0.175776	0.0186791	0.00571359	0.00434696	0.0262292	0.0175143	-0.0107884	0.0229219
9.50809	-0.393525	0.134498	0.154366	-0.401501	-0.0460917	0.0625557	-0.00659573	0.0117174	0.0424256	0.0498429	-0.00692435	-0.0189657	-0.0380223	-0.085538	-0.00593167	-0.021765	0.0166625	0.0196375	-0.0473244	-0.0168773	-0.0276729	0.00574719	-0.0895523	0.00928291	-0.00710622	0.0497725	0.00177227	-0.00456114	0.0284103	0.0137465	-0.0301352	-0.00956353	-0.00962926	-0.0066789	-0.01618	-0.0145197	0.00300018	-0.0260137	-0.0219914	-0.0311335	0.0221299	-0.0218695	-0.0303889	0.00791465	0.0251771	-0.0484752	0.0254392	-0.0230751	-0.0395735
7.18895	-0.41437	-0.693068	-0.389513	0	-0.0490825	-0.189909	-0.0496665	0.00808501	-0.0253087	0.0362245	-0.0285305	0.0463745	-0.00805275	0.0916032	0.109206	-0.0167929	-0.0184294	0.00842718	0.109139	-0.00303328	-0.0331004	-0.0975828	0.054041	-0.0495738	-0.0382133	-0.015308	-0.02089	0.0299431	0.156149	-0.00776756	-0.00523921	-0.0563361	-0.017872	0.00505607	0.00903309	0.0396258	-0.0129226	-0.0153767	0.0122208	0.0424202	0.516158	0.0072806	-0.0305276	-0.0530286	0.0103743	-0.0348894	-0.0212763	-0.0578429	0.00740825
9.22101	0.251687	0.348741	0.138948	0.0439816	0.0345688	0.0231911	0.0548033	0.00327484	0.0133744	-0.0625183	0.0284569	0.0202315	-0.00445481	-0.0195579	0.0754565	0.0240814	-0.0247806	-0.000880417	0.0411787	0.0282883	-0.0183473	-0.0662001	0.00131239	-0.00341966	0.0330107	0.0595856	-0.0409201	0.00232233	-0.0109646	-0.00992371	-0.0301424	0.0100344	0.00756182	-0.0187706	0.0110128	-0.0126027	-0.000466049	-0.0389017	-0.0116801	-0.0357052	-0.00741009	-0.032977	-0.0124127	-0.0448271	-0.00343853	-0.0530146	-0.0271741	-0.0647808	0.0276692
8.74706	-0.275159	-0.569752	0	0	0.05347	-0.0923255	-0.0254548	-0.0127171	-0.0233839	-0.250826	0.0215972	0.0678484	0.0674678	-0.0333827	-0.0400356	-0.0101343	0	-0.0190816	-0.20487	0.0469185	-0.20173	0.0301934	0.0473034	-0.0170513	-0.0192304	0.0115866	-0.0167159	-0.00721713	0.0475832	0.00689102	-0.00717155	0.0745931	-0.00951506	-0.0279356	-0.0178316	-0.0347325	0.0308702	0.0231663	0.0260812	-0.000790237	0.00378595	-0.0423842	0.0127488	0.0162674	0.0199729	0.0659027	-0.0192938	-0.0820308	-0.0293204
6.67792	0.178129	-0.362966	0.242078	-0.668616	-0.000253425	-0.0812354	-0.0217259	0.178763	-0.00891088	0.0115587	-0.00905471	0.0191301	-0.00165566	0.0604878	0.000430832	-0.00958329	0	-0.0280866	0.0593236	-0.017166	-0.045648	0.00538362	0.0648481	-0.0163144	-0.0524191	-0.00487409	0.0317108	0.0390391	-0.0174166	-0.00421327	0.0382292	0.0683713	0.0501762	0.0105615	0.0241404	0.0152576	-0.0166064	-0.0149498	-0.0120695	0.0280947	-0.0303287	0.0401982	-0.0158557	0.00533865	0.0225012	-0.00391743	0.0227244	-0.0341276	0.00471421
11.4046	0.333372	0.0599051	-0.207056	0	0.138818	-0.00281159	0.0594721	0.0203419	0.0239333	0.0440375	0.0243758	0.0504414	0.00697198	-0.0751697	-0.0881658	-0.00451024	-0.0274415	-0.00172686	0.0282904	0.0108415	-0.0371978	0.0140788	-0.0267787	0.016617	-0.0293772	0.0577911	-0.0164735	0.0350505	0.162208	-0.0272897	0.0277265	-0.0711438	-0.0175182	0.0180947	0.00963232	0.0662122	-0.0281211	-0.0772011	0.0136318	0.00679429	-0.0106793	0.00832673	0.00531685	0.119553	0.0470449	0.119472	-0.0578435	0.0136432	0.016037
7.72279	0.218181	0.513365	-1.05553	-1.06948	0.0155388	0.0467369	0.0736308	-0.0383983	0.118185	-0.0344027	-0.000338208	0.115168	-0.0951196	0.097157	-0.0130705	0.136337	0.0312812	-0.0307543	0.0836311	-0.0951533	0.0256435	-0.0483163	-0.0309122	0.0169482	0.0392475	0.00396812	0.0547436	0.0543977	0.0131701	-0.0758442	-0.0471668	-0.0190042	0.0986067	0.0413314	-0.0308163	-0.132868	0.029145	0.0960734	0.120594	-0.000868867	-0.0304924	-0.00597064	-0.0654104	0.0753064	0.0318384	0.0541485	-0.0417016	0.072913	-0.069626
8.5571	-0.243706	0.0181178	-0.130345	0.34039	0.21724	-0.010276	-0.0976346	-0.0134317	-0.033602	0.130349	0.0722348	0.023031	-0.178433	0.0264417	0.00413041	0.0603375	0.0344712	-0.0149196	-0.0652372	-0.0235428	0.0950925	-0.0188751	0.000243026	-0.0137526	-0.0206135	0.0828755	-0.0192875	0.045894	0.0220353	-0.00489171	0.00124294	-0.0483796	-0.0653281	-0.00126654	0.0170646	0.0380591	0.0451566	-0.0105766	0.092957	0.0977043	0.0433617	-0.00408282	0.0438406	-0.0201878	-0.0406168	0.0909876	-0.00525853	0.0484536	-0.106369
6.72939	-0.123848	0.443121	0.211651	0.577484	0.0195297	0.244694	0.0647398	-0.0415984	-0.0126604	0.0601084	0.152543	-0.0182856	0.0887393	-0.00133286	0.0103604	0.00479949	-0.00838628	0.00835847	-0.0557142	-0.0438246	0.0125311	0.00798023	0.0322359	0.01669	-0.00254795	0.0380667	-0.0172302	-0.0120053	-0.0840384	-0.0304488	-0.0118799	0.00857271	-0.0267026	-0.0101183	0.0250418	-0.0357592	-0.00628475	0.0172015	0.0254936	0.0240992	0.0281093	-0.0063888	-0.0181305	0.0589412	-0.0108887	-0.0158428	0.023077	0.00158447	0.0476572
8.80605	0.230603	0.272601	0.498784	0.146703	0.0331384	-0.0153449	-0.0532453	0.022334	0.0479422	0.0330776	0.188621	-0.0251336	0.0805763	0.0418589	0.0532705	-0.00681671	0.0109942	0.0150251	-0.00212648	0.0139351	0.0349349	0.0342884	-0.00109343	-9.27621e-005	-0.0149171	-0.053181	-0.0375536	0.0301392	-0.0946906	-0.0131555	0.00203259	0.0780314	0.012284	-0.0542139	0.00277596	0.0322983	-0.0125121	0.0380309	0.0247148	0.0567224	-0.0190855	0.0100354	-0.0131196	0.0514534	-0.0180736	0.0237679	0.00308272	0.0210034	0.00236973
8.59839	0.0827375	0.140741	0.252628	0.339704	0.0578706	0.0566717	0.0720695	0.0218111	0.00598304	-0.150646	0.0705743	0.240831	-0.0858178	-0.0345068	-0.00276337	0.0385008	0.0146494	-0.00243499	0.0495124	0.0860794	-0.0525382	0.00492792	-0.0414455	-0.00168248	-0.0208141	0.103599	-0.0203729	0.0348121	0.0125949	0.0208412	0.0158713	0.024918	0.0387619	0.0174968	-0.0467896	0.0722256	0.0142586	0.128609	-0.0870122	0.00186887	0.0285948	-0.0617657	0.0200365	-0.00807789	-0.00187963	0.0627084	-0.0244466	0.0383982	0.0597857
8.61615	0.723048	-0.174984	-0.0383614	0	0.0820987	0.0530851	0.0749953	0.0278851	0.000886393	-0.0659612	-0.0134001	0.0291845	0.00486836	-0.0613546	0.0177166	-0.0257417	-0.0115972	-0.0520542	0.0298199	-0.0189626	-0.035266	0.0194781	-0.0316742	-0.0222864	-0.0082492	0.020137	0.0382421	0.0319507	0.0347866	0.00419883	0.0130674	0.0335493	0.0627028	-0.0334347	-0.0064771	0.0491969	0.0451512	-0.0315088	-0.0467632	0.0161606	-0.021534	0.0185896	-0.0301634	-0.0465286	-0.0195646	0.00585772	0.00235974	-0.0287445	0.0253263
7.40949	0.937837	0.595975	0.466142	-0.188914	0.115903	0.209522	0.158428	-0.0215676	0.0317528	-0.0145125	0.0487652	0.0194494	-0.0250667	-0.00883203	0.0670878	0.00421379	-0.00663778	-0.0163494	0.0776585	0.00722707	-0.0368317	-0.0693432	-0.0890326	0.0229303	-0.0120966	0.00667121	0.00164679	0.090589	0.105932	0.0211993	-0.00344826	0.000531544	0.0630758	-0.0227928	-0.00245996	0.111566	-0.0283265	0.018596	-0.0356401	-0.021318	-0.0149907	-0.136565	0.179853	0.002223	-0.0459377	0.0151783	-0.00696223	-0.0094976	0.0322736
7.3336	0.332476	-0.341449	0	0.0622519	0.0333594	-0.00172193	-0.00651772	-0.00313521	0.0068809	-0.020105	0.035925	0.050187	-0.0537126	0.0136363	0.104762	0.00151767	0	-0.0213975	0.0613733	0.0130599	-0.021662	-0.0443054	-0.00588394	0.0191266	-0.0237403	-0.0105233	-0.00307921	0.0358575	0.0498624	-0.00197812	0.00528389	-0.00566041	0.0234808	0.00390209	0.0133685	0.0501927	0.0050959	0.0365641	-0.026883	0.0502684	-0.0226986	-0.0916896	0.111897	0.00941795	-0.0168914	0.0688158	0.0111116	-0.000793912	-0.0259954
8.73303	0.306803	0.408094	0.0316441	-0.23284	-0.000386562	0.022541	0.0733196	-0.0363103	0.0374841	-0.00638385	0.0410184	0.0221049	-0.0390203	-0.0598988	0.0347326	0.0114247	0.0109763	-0.0190937	-0.0388056	-0.00477244	-0.0252788	-0.0106061	-0.0583716	0.00122371	0.00204536	0.0642696	0.0203	-0.0344307	-0.0189431	-0.0110613	0.0250061	0.0588128	-0.0238257	0.0351614	-0.00243429	0.00386411	0.029786	-0.0504112	-0.00553941	0.0528779	-0.0191862	0.0321139	0.00322944	0.024925	-0.00333016	-0.0696378	0.0202049	-0.0432908	-0.0111785
6.503	0.02659	-0.0884541	-0.173569	-0.0878173	0.0556432	0.213437	-0.00217938	0.0124749	-0.0237175	-0.114188	0.0548812	-0.00816952	-0.0933024	0.0108184	-0.0106407	0.0579407	0.0131612	0.0396014	0.0256396	0.0261146	0.00704959	0.0514863	-0.016734	0.00565238	0.107086	0.00206953	-0.0167089	-0.00520428	0.0792767	-0.00343341	-0.036627	0.014672	-0.0167911	-0.0388859	-0.00455157	-0.0154251	-0.0173405	-0.0496467	0.0310728	-0.0393001	0.0439509	-0.12456	0.00365009	-0.0148369	-0.0158643	-0.0552654	0.0237059	-0.0425923	-0.0635768
9.05174	0.0677392	0.202457	-0.0530769	0.0487438	0.0998724	-0.117697	0.171303	0.0263014	-0.0182388	-0.077808	0.0647391	0.00274858	-0.110076	-0.0475652	0.0803789	0.0783923	0	0.0428033	0.076834	0.0866088	-0.0129029	0.096644	-0.01106	0.017105	0.127948	0.0395495	-0.0390103	0.0107081	0.0635082	-0.0175272	-0.0226385	0.0198149	0.0510502	-0.0433132	-0.0371735	0.0404126	0.0209447	-0.063597	0.0432503	0.0298983	0.0120662	-0.112009	0.0707141	-0.0480276	-0.0136567	-0.102223	-0.00125985	-0.0603414	-0.0688271
5.96458	0.59067	0.0710524	-0.0928279	0	0.130971	0.0294901	0.188418	-0.0110384	0.0299796	-0.0898223	0.077591	-0.00823336	-0.0815758	-0.0810746	0.145707	0.0879886	0.0337305	0.0491423	0.0782154	0.0754138	0.0192194	0.102262	0.00422079	0.0177078	0.122075	0.0472139	-0.0349425	0.015103	0.109568	-0.0069674	0.0101829	0.031182	0.0193732	-0.0557881	-0.0430178	0.00955114	-0.00407166	-0.0903107	0.0537882	-0.0350812	0.130123	-0.0989488	0.0544412	-0.0417173	-0.00596422	-0.0921563	-0.0232168	-0.0132916	-0.0977513
6.98901	-0.217223	0.361049	0.254602	0	-0.00272367	0.00387292	-0.00919738	0.00611723	-0.0258839	-0.12139	0.0251117	-0.0214693	-0.0438583	0.0941947	-0.030508	0.0471481	-0.0255047	0.0140236	0.0234742	0.0401097	-0.0280858	0.0159954	0.00521984	4.49949e-005	0.00655154	-0.0369425	-0.00449757	-0.0236093	0.0158462	0.0080857	0.00189474	-0.00455352	-0.014909	-0.00655725	0.0150813	0.00525806	0.0107024	0.0461223	-0.00857471	-0.0241774	0.0139434	-0.021717	-0.00980109	-0.0246031	0.0131066	-0.00113238	0.0246915	-0.00373218	-0.0238737
8.0483	0.189087	-0.6961	-0.292927	0.113671	-0.00211937	-0.0439259	-0.040029	0.0199657	0.0126892	-0.0299508	-0.01832	0.0229923	-0.0233728	0.093161	-0.0522206	-0.0205279	0.0136417	-0.00262221	0.00754347	0.0115611	0.0409115	-0.00724552	-0.0609026	-0.0182596	-0.0121263	-0.00409608	-0.00167858	0.0242216	-0.0330754	-0.0146529	0.000202759	0.0409671	0.019539	0.0158445	0.00446828	0.00694727	-0.00597545	0.00234216	-0.0269457	-0.00629687	0.0116991	-0.00973839	0.0189857	-0.0026772	0.0211313	0.00716917	0.0147645	-0.0138598	-0.0229449
8.78389	-0.801142	0.124185	-0.10293	0	-0.0276171	-0.0114864	0.245378	-0.0255955	0.0335239	0.0692637	-0.0447459	0.00917183	-0.00501226	-0.0169062	-0.0409645	0.0297568	-0.0158287	0.0100711	0.0067996	-0.00541554	-0.00387647	-0.0260205	0.0110208	0.00234514	-0.0298664	0.0484754	0.24221	-0.0180047	0.0290488	-0.00245332	-0.0090209	-0.0432743	0.0129829	0.00235454	0.0166226	-0.0121825	-0.0168206	-0.00381899	-0.0289515	0.0305321	0.00178687	-0.0095246	0.0162879	-0.0121797	0.00528918	0.0120685	0.0166132	-0.00427227	0.0200763
7.06514	0.30564	-1.79445	-0.236698	-0.404657	-0.0900537	-0.103688	0.0906168	0.0491809	-0.0197732	-0.327264	-0.055609	-0.013419	0.0427886	-0.0847597	0.136371	0.04382	0	-0.00725539	-0.0917496	0.0204857	-0.0282834	-0.0410979	-0.0717808	-0.034329	0.0223974	-0.0403615	-0.0151036	0.0108238	-0.111269	-0.0851931	0.211849	-0.0773651	0.0215014	-0.0457411	0.00178643	0.0706106	0.045718	0.0422236	0.0351498	0.023556	0.0138982	0.0543169	0.0353069	-0.0541936	0.00584432	0.0948334	-0.0377205	0.00983291	0.0925652
8.3938	-0.0998976	-1.27936	0.0237427	0	-0.019353	-0.0612782	0.020579	0.0114462	-0.0223827	-0.0533659	0.0164446	-0.037818	-0.0261882	-0.056985	0.11504	0.0205217	0	-0.0402486	0.0871341	0.0468308	0.0125409	0.0172078	-0.0677253	-0.0250621	0.0241688	0.102374	-0.083025	-0.00348705	-0.0425056	0.0184839	-0.0385933	0.0171791	-0.0582048	-0.0174649	-0.0504533	-0.0283766	0.0416288	-0.0626175	0.0567768	0.0899143	0.0138285	-0.0193227	-0.0390282	0.0325954	0.01802	-0.0497385	-0.0346824	0.0163109	0.0579537
7.74725	0.251182	-0.46458	0.624431	0.226349	0.0477928	0.250062	0.073638	-0.0250634	-0.00050863	0.0366323	0.020937	-0.0608179	0.0672178	-0.024609	-0.018889	-0.0603537	0.0212107	0.00405116	0.109129	0.0232235	-0.0144391	-0.0597185	0.00143399	-0.0419153	-0.0326185	0.0492554	-0.0230429	0.0206043	0.181538	0.00861437	-0.008746	0.0549114	-0.0225498	-0.0028298	0.0325568	-0.00893851	0.00921198	-0.0938379	0.0300523	0.0348623	-0.0730715	0.0260186	0.11785	0.025996	0.00890863	-0.036751	-0.0263426	-0.0491543	0.0158319
8.5993	0.399044	-0.94185	0.649596	0.823481	0.0535907	0.13817	-0.0227579	-0.00913021	0.231389	0.0661712	0.00236673	-0.0447812	-0.00453684	-0.129559	-0.0352399	0.0558433	0	-0.00317573	-0.00669286	-0.0581029	-0.0670375	-0.00143708	-0.0306019	-0.00489083	0.0463128	0.0354032	-0.0312723	-0.0147074	0.0912018	-0.0230747	0.0125355	-0.0789098	-0.13008	0.0203415	0.0306	0.0154302	0.0791945	-0.0433998	-0.01504	0.022856	0.12476	-0.0347005	-0.0556804	-0.0176973	0.014465	0.1071	0.00619264	0.0233287	0.0095094
7.99741	0.775133	-0.386974	-0.555436	-0.0752713	0.0781386	0.0291496	0.00137162	-0.0131894	0.242032	0.0497457	0.0270138	-0.0476999	0.014556	-0.194678	0.134556	0.0484071	-0.026698	-0.012118	-0.010598	-0.045585	-0.0553496	0.0022611	-0.0249442	0.0296196	0.0591016	0.042618	-0.0199164	-0.0269774	0.0653507	-0.008606	0.00312769	-0.0824009	-0.128442	-0.0251258	0.0172511	0.0315628	0.0417518	-0.0559575	0.0267487	0.00767822	0.0767601	-0.0436718	-0.057646	0.0340615	-0.0112969	0.110106	-0.00996715	0.00583403	0.00611243
8.42911	-0.131887	1.56633	-0.695697	0	-0.0150874	0.0517804	-0.209021	0.00828432	-0.0541313	-0.113523	0.0268292	0.132544	-0.105836	-0.0493752	0.00128156	0.107895	0.0589942	-0.0711811	-0.0564225	-0.011541	-0.00822614	0.0945836	-0.104867	-0.0362856	0.107821	0.0861469	-0.0278577	0.00478372	-0.00637459	0.0124812	0.0127731	0.114973	0.0046583	0.0228982	0.0367351	-0.0734445	0.100766	-0.00312807	0.101273	-0.0989199	-0.0464304	0.0657477	0.0753734	0.0400074	-0.00398587	-0.0196222	-0.0963129	-0.020008	-0.0354899
9.55914	-0.0858408	0.142104	-0.00775838	0.216119	0.0424593	0.0466537	-0.0636264	0.00268262	0.0251818	0.103118	-0.0461894	-0.0178435	0.0256349	-0.0689043	-0.0264508	0.0560673	-0.0281287	-0.0301494	0.0805247	-0.025499	0.00532412	0.134858	-0.0400386	0.00254316	0.00786922	0.0607232	0.0178379	-0.0526647	0.0766114	-0.0395153	-0.0359558	0.0337512	-0.0395832	-0.00422708	-0.0134436	0.0510064	-0.00831008	0.04633	-0.0128937	-0.0360929	-0.00239142	-0.0626308	-0.00220375	-0.0524408	0.0185539	-0.0833966	0.109373	-0.120066	0.0160088
9.46867	0.67961	-0.321234	0.472266	0	0.141448	-0.0918177	0.0739856	0.0097844	-0.0419511	0.0547519	-0.0264863	-0.0577207	0.0925222	-0.0168099	0.0504017	-0.0383829	0	0.0109711	0.0803499	0.0770977	-0.0157794	-0.103132	0.0546201	-0.0274067	0.0411235	0.0274401	-0.00691935	0.0303706	-0.0410962	0.222539	-0.00645226	-0.00218268	-0.0159309	0.00961555	0.0184001	0.0604227	-0.00999257	-0.0365914	0.0650914	0.00763651	-0.00579991	-0.131698	-0.00320306	0.114758	0.0176924	0.0110571	0.00752751	-0.0158661	0.0168835
10.4655	-0.484433	-0.196963	0.0222663	0	-0.0493159	-0.0530106	0.0690925	-0.0186236	0.0297548	0.048611	0.0235383	-0.0364662	0.0352088	-0.0391069	0.061865	0.00813338	-0.0198233	-0.0306347	-0.0203189	-0.0130571	-0.0205587	0.0683938	-0.00560638	0.0149667	-0.00705688	0.01204	-0.0198263	-0.0433154	-0.0462256	0.0260445	-0.00939137	0.0726326	0.0061435	-0.0114912	-0.0343086	-0.0250176	-0.00544145	-0.0613209	0.0310201	0.0464344	-0.0695622	-0.0268343	0.0565041	0.041666	0.00473443	-0.0912619	-0.0106422	-0.0401858	-0.0189061
9.25112	0.13139	-0.342287	-0.312634	0	0.107915	-0.0499493	-0.1041	-0.0153571	0.0555072	0.200971	0.0561961	0.0570704	0.0276926	0.00668792	0.012918	-0.0189604	0.0244546	0.0381564	-0.082454	0.0282536	0.0980728	-0.069473	-0.0156253	-0.0257111	0.0432081	-0.0710893	-0.000389902	0.0245123	0.121957	0.00451302	-0.0533827	0.0724555	0.0359727	-0.0223656	-0.042816	-0.0212056	0	-0.00517754	0.0796176	0.0749628	-0.0231189	-0.0424894	0.0645084	0.129788	0.00907521	0.182921	-0.0112157	0.0517439	0.0606047
8.07069	-0.643474	0.61544	0.128638	0.160677	-0.107107	-0.0745886	-0.0337559	0.0113105	-0.0230516	-0.14685	-0.0647697	0.0103946	0.0380334	-0.10428	-0.0860307	0.0912258	0.000122418	0.0228193	0.0440097	-0.00636209	0.00952753	0.139859	-0.0469627	-0.0272729	-0.00694402	0.0547486	-0.0106205	-0.0241469	-0.0141466	-0.0612608	0.0712181	0.0120098	0.0264801	0.0151813	-0.0458182	0.021494	0.0202364	-0.0582035	0.0118784	-0.00802397	0.0506603	0.0919645	-0.0164616	-0.0869224	-0.0153591	-0.0633659	-0.00215831	0.0765633	0.0257909
8.37998	0.134155	1.26965	-0.603895	-0.849836	-0.0214782	-0.0726771	0.177767	-0.0205026	-0.0129876	-0.122019	-0.0584861	0.107149	0.0853288	0.0345915	-0.0649195	0.0310206	-0.126777	0.0252471	-0.153925	-0.0444943	-0.0438842	0.125493	0.0235439	-0.0332018	-0.00988834	-0.110246	0.061935	-0.117088	-0.00277557	-0.058887	-0.0490533	0.0201356	0.0234084	-0.00976006	0.025972	-0.0804308	-0.0720973	-0.110931	0.0691078	-0.0187179	0.0092465	0.0249791	-0.0934337	0.0769585	1.91277e-006	0.163654	0.0167559	0.0951466	0.00271017
8.43867	0.0604632	0.554974	0.365128	-0.20495	-0.0173691	-0.065139	0.0810744	-0.0631159	-0.191764	-0.201407	0.00900692	-0.013809	0.0354255	-0.0663313	-0.0336937	0.0840332	0.0127457	0.00604932	-0.114317	-0.143889	0.0124044	0.0519508	0.032159	0.0731167	0.0249882	-0.0276442	0.0322064	-0.0478054	0.00271064	0.0243871	0.0487702	0.0877885	0.0998441	-0.025097	-0.000307018	-0.0623778	0.0240906	0.0443831	0.118648	0.06844	0.0458857	0.0120441	-0.0333905	0.244191	-0.00423829	0.0223426	0.0659162	0.0625963	0.0366426
9.3247	-0.0853694	0.0806253	-0.0862451	0	-0.0627723	0.0115482	-0.013533	0.00930272	0.0639985	-0.0634303	0.0191915	0.0315976	-0.0786246	0.000308189	0.079918	-0.0431991	0	-0.0273552	0.0251543	0.00970116	0.00346072	0.0152219	-0.0252392	0.00866335	-0.00716123	0.000441619	-0.0312641	0.00473701	-0.0478643	0.245056	0.0273606	-0.0568016	-0.00173131	-0.0004103	0.0463972	-0.0250614	0.00735761	0.02762	-0.0323666	0.0561355	-0.0204987	0.0238316	0.0247541	-0.00758901	0.00621164	-0.0175848	-0.000366818	-0.0128316	0.0149448
9.00945	-0.674153	-0.317448	-0.151068	0	0.00739196	-0.041451	-0.0628989	0.00491323	0.0604193	0.0700327	0.0414771	0.0236356	-0.114335	-0.0575951	0.0251101	-0.0308587	0	-0.0646274	-0.0194087	-0.000253923	0.0808532	-0.0393047	-0.0851815	-0.0364169	0.0291322	0.0634674	-0.0202698	0.0137964	-0.0151016	-0.01899	-0.0039964	-0.0449602	-0.0520101	-0.0233866	0.0381227	-0.0331169	0.0215146	0.0593806	-0.0355715	0.0222678	0.0102487	0.0319065	0.177951	0.0200419	0.0201229	-0.0810859	-0.00705948	0.0166007	-0.0274878
5.88996	0.148984	-0.300683	0.116116	0.539066	-0.0226632	-0.0842488	-0.0175791	0.0330186	-0.0378099	-0.333517	0.0227447	0.0196709	0.011378	0.0319319	-0.0334631	-0.0552531	0.00356429	-0.0127898	0.0770019	0.0498633	-0.101922	0.086289	0.0749213	0.00749416	-0.077665	0.0138128	0.0360289	-0.0472441	-0.0627153	0.0717023	0.0417765	0.0369717	0.0308961	0.0559976	0.0186451	-0.0381446	-0.104115	0.00364593	-0.0445188	0.0736445	-0.0448452	0.0255694	-0.00591336	0.0259682	-0.045193	-0.0730107	0.0157311	0.00356033	0.0820795
8.57859	0.481378	-0.281901	-0.35017	-0.229682	0.050004	-0.0357873	-0.0318343	0.183405	-0.0627071	-0.0277106	0.00908326	0.105946	0.0555346	-0.0824146	-0.0498092	0.134494	0	-0.00500475	-0.0188325	-0.113907	-0.0166209	0.221076	-0.0459461	0.0442879	-0.127636	0.0164796	0.0542705	0.0435882	0.0875395	0.0382188	0.000935372	0.0812237	0.0533362	0.0354519	0.0473224	0.161024	0.0650984	-0.0147159	-0.0108216	-0.116817	-0.0199206	-0.137738	0.0360424	-0.0558492	-0.000429782	-0.0401365	-0.00144895	-0.0779396	0.0523195
8.05368	0.574947	-0.520046	-0.71733	0.621752	0.0221129	-0.0528356	-0.0778529	0.0162615	0.0926745	-0.0848129	0.0229174	0.0392669	-0.00145204	-0.0877731	0.0151611	0.00626377	-0.0253314	-0.0616017	0.00829022	-0.00418067	-0.0805409	0.0788182	-0.0661445	0.0302344	-0.038231	0.060957	0.0136232	0.035729	0.0849433	0.244823	-0.0373148	0.0381043	-0.0453537	0.0412347	0.0298031	0.0418664	0.0512697	0.0689947	0.00570395	0.0280414	-0.0127826	-0.0140918	0.0489389	0.0197226	-0.0354051	-0.043862	0.0223016	0.0313065	0.0218559
8.10317	-0.0624845	0.950747	0	0	-0.0685429	0.0166131	0.0689616	-0.0386811	0.0290499	0.0546393	-0.00149186	0.0270599	-0.027998	-0.0176448	-0.0161718	0.0825543	0	-0.0211265	0.00693603	-0.0391715	0.0252083	0.0409229	0.0282884	0.0269781	0.0106217	0.0139447	0.00159402	-0.0361089	-0.106542	-0.026745	0.0474293	0.0154709	-0.0351153	-0.00545906	0.0299545	-0.0535054	-0.018579	0.0368493	0.00621883	-0.00781246	0.0559888	0.00821908	0.0274262	-0.0161239	-0.00203878	0.0652166	0.0655796	0.0232951	0.0364903
9.15771	-0.756424	-0.102514	1.51921	0	-0.0625254	0.0171023	-0.011475	-0.0156858	-0.0760876	0.0216373	0.0673174	0.0558331	-0.133316	0.0847954	0.00515237	-0.0300132	-0.0157659	0.00397867	0.0855929	-0.101836	-0.0287367	-0.0232302	-0.0909089	0.0533406	-0.0165693	0.0278977	0.0326341	0.0606375	-0.0513329	0.0695944	0.0665612	0.123289	-0.000809337	0.0544429	-0.0279735	0.0128196	-0.0131109	-0.0124952	-0.0570354	0.0933113	0.0479987	-0.00275885	-0.00994793	-0.00562043	-0.00647524	0.0176412	0.00628275	-0.0490805	-0.0516388
9.29572	-0.860362	0.423321	-0.469386	0.581278	0.146812	0.134391	-0.109436	-0.0260397	0.0267002	0.201242	-0.00487873	0.0299325	0.0783461	-0.0387618	-0.0348857	-0.0705454	0	0.0110565	-0.0562579	0.0455426	0.103401	-0.0636131	-0.0375962	-0.0109492	0.0875338	0.073564	0.0230377	-0.0600315	0.091519	0.167865	0.0301862	0.0161183	-0.0675108	0.0228433	0.0165426	-0.00570615	-0.00326672	0.108307	0.0667845	0.0695831	-0.0966636	0.0743546	-0.0397857	-0.0309537	-0.00585257	0.0107497	-0.0697783	-0.0167232	-0.0115014
8.56609	-1.27191	0.159699	-0.348656	0	0.0830622	0.0389345	0.152898	-0.0650137	0.00714304	0.00425287	0.00564595	-0.00257225	-0.079756	-0.0873877	0.145241	-0.0742509	0	0.0427633	0.075972	-0.108987	0.0639757	0.0110911	-0.113266	0.00340738	0.0468282	-0.0218842	-0.0578584	0.00480186	-0.0280684	0.0469996	-0.0142457	-0.0606023	0.0299319	-0.00174014	-0.0172232	-0.113146	-0.0336485	-0.121203	0.010718	0.0817372	0.0505362	0.105143	-0.000944593	0.0493078	0.00509337	-0.0176049	0.0156478	0.0401566	-0.0695524
6.0532	-0.0895651	0.178208	0.271932	0	0.0482562	0.351864	-0.0438681	-0.00981864	-0.0266512	-0.0064506	-0.0228377	0.00244396	0.0256681	0.0298635	-0.0403895	0.0267308	0.0149481	0.00348686	-0.0310485	0.00361013	0.032679	-0.0211021	0.0316089	-0.0152867	-0.0123822	0.0345437	0.0212268	0.0114318	-0.0614815	0.00456505	0.00281758	0.0218811	0.0439971	-0.00984607	0.0300271	-0.0177552	0	0.0175446	-0.00107142	0.0146946	-0.0194862	-0.00909081	0.0173214	-0.0171094	0.00450835	0.0207568	0.0024326	-0.0283997	0.0518948
6.93549	-0.0563724	-0.245381	0.239276	0.876578	-0.0133382	0.100895	-0.0249225	-0.00584384	-0.00135299	-0.0637031	0.175496	0.0327262	-0.0426924	-0.00575635	0.114864	0.0152579	-0.0212721	-0.0210872	0.0262914	0.0028937	0.00659617	0.0117832	-0.0121992	0.0149079	-0.0206114	-0.0102602	0.0176492	-0.0178403	-0.00832834	-0.013564	0.0253534	-0.0134367	-0.0654766	0.0181516	0.0341067	0.0196054	0.0765495	-0.0517061	-0.011467	-0.005967	-0.0119492	0.0094371	-0.00733928	-0.0688724	-0.0288561	-0.024435	0.0207889	0.0108293	-0.00119308
9.36441	-0.202249	-0.389292	0.210191	0	0.108426	-0.00683827	0.195521	0.0238646	0.00173553	0.0501299	-0.0230013	-0.0193995	-0.0269048	-0.0601464	0.0830207	-0.0236869	0.00177057	0.0201613	-0.0345198	-0.0254725	-0.00878276	0.0135684	-0.00904941	-0.0539341	-0.00847593	0.00553296	-0.0265318	0.000500419	-0.0543994	0.0330525	0.00951253	0.0128052	0.030369	0.0104808	0.0320246	-0.0345831	0.00146013	0.039615	0.0188692	0.0121011	-0.0267821	0.0452558	0.0151615	0.050661	0.00927258	0.0237936	-0.0321873	-0.0107097	-0.0176854
9.7039	-0.106196	0.131072	0.418132	0	0.162538	0.134179	0.218652	0.0139808	-0.00638541	0.0241358	-0.0307635	-0.0229133	-0.0123228	-0.0599726	-0.0343994	-0.0181614	-0.0223046	0.0503872	-0.062323	-0.0272046	-0.00956482	-0.0069742	0.0243001	-0.0343261	-0.0288107	0.0461911	-0.0507729	0.00547112	-0.0637389	0.030488	0.0292559	-0.00267154	0.0356333	0.00659703	0.0252764	-0.0205532	-0.00811698	0.00354856	0.011331	0.0276878	-0.0274353	0.0384277	0.0407619	0.0144929	-0.0012921	-0.0175884	-0.0437779	-0.0318518	0.00949212
9.43635	0.139724	-0.737777	0.286366	0.0467838	0.0383477	0.0803164	-0.0732954	0.0342739	0.076963	0.0351154	0.0451102	-0.0372704	0.0327983	-0.0694425	0.0647703	0.0144406	0	0.0335985	-0.0455386	0.0253471	0.0105469	-0.0272447	-0.0646489	-0.00577213	0.00838368	0.043855	0.011794	0.0367007	0.0208579	0.0161665	-0.00744328	-0.0438503	0.0148528	0.0500896	-0.0162816	0.00956188	0.0300006	-0.0336898	0.00982137	0.052969	-0.0543648	0.0314333	-0.0210667	0.0282369	-0.037225	-0.0560051	-0.000632645	-0.0134188	-0.0268909
9.17466	-0.148891	2.68546	-1.96612	0.223463	-0.068481	-0.150916	0.16174	0.00249604	0.0247435	-0.0248031	0.0168245	0.76004	-0.0809409	-0.0101652	-0.0847913	0.0138136	0.0276388	-0.0127576	-0.0577585	-0.0445258	-0.0109923	-0.000466032	0.0421519	-0.00252563	0.0938534	0.00190386	0.0333923	-0.00436154	0.00665843	0.0591093	0.00428714	-0.00912393	-0.00189067	0.0343186	-0.00948834	0.000543379	-0.0293869	0.0525987	0.0437381	0.0808422	-0.00359164	-0.0507852	0.0380866	0.032438	0.0037081	-0.0762184	-0.0238591	-0.0493011	-0.0655342
8.13237	0.774994	-1.02326	1.10081	0	0.0880727	-0.040364	0.144281	0.0305828	-0.0088577	-0.0805555	-0.0104633	-0.00851847	0.00431631	-0.101129	-0.0224393	0.0472144	0.0153148	0.0915675	-0.0694154	-0.0420007	0.0550557	0.0696576	-0.00411885	-0.00833568	0.0146624	-0.0955752	0.0216276	-0.0115166	-0.100616	0.228448	0.00857405	-0.018026	0.0687939	-0.0136621	0.00669881	0.0292445	-0.0261543	-0.00370563	0.0273407	0.00437867	0.305645	-0.0483359	-0.0257156	0.0517237	-0.00895759	0.0866917	0.00397968	0.0437848	0.0914114
8.75668	-0.324228	-0.0833256	0.360156	0	0.0433581	0.0237567	0.0651539	0.0361036	0.0399742	-0.00532677	0.00802392	-0.0320996	-0.0582845	-0.0121276	0.100588	-0.0302395	0.04689	0.022689	0.00822993	-0.0346587	0.0444076	0.00723602	-0.0500105	0.00154274	-0.00709454	-0.115493	0.00743154	0.00104952	0.0929634	0.265021	-0.00613231	-0.0052029	0.0289258	-0.0389289	0.0175216	0.0702163	-0.0157283	0.00101266	0.0341704	0.0150003	0.0154453	-0.0108862	-0.0225803	0.0118465	-0.00287993	0.00803596	0.0347758	0.059943	-0.0118264
7.43411	-0.58789	-0.476725	-0.100737	0	-0.0766796	0.00965008	0.0320456	0.0300011	-0.0537239	-0.0494311	0.0174283	-0.0508212	0.0669105	-0.0818546	-0.0610982	0.00376489	0.0139212	-0.0139915	0.0376737	0.00297308	0.0444187	0.0300319	-0.0688562	0.0367295	-0.0291311	0.0780162	0.174883	0.00201578	-0.0701225	0.00779841	0.015784	0.0156383	0.018055	-0.00788624	0.00242521	0.0106727	0.00835055	0.00741173	-0.0391323	-0.0193997	0.00896276	0.051204	0.00410672	0.0421369	0.0151188	-0.00519706	-0.0199565	-0.00123437	0.0154772
9.03939	-0.303999	-0.280242	-0.115583	0.0263707	-0.0775398	-0.0339076	-0.0752725	0.0415394	0.00527533	0.0921077	0.0669434	-0.0308515	-0.0217377	-0.0786941	0.113181	0.0139736	0	-0.0369162	0.0115227	-0.0439977	-0.00713124	-0.00742238	-0.0208812	0.0238418	-0.0433381	0.0717957	-0.0161065	0.035364	-0.0470803	-0.0133823	-0.0165231	-0.0390373	0.0448189	0.0110589	6.87617e-005	0.00895942	0.0363328	0.0376008	-0.00532536	0.00298527	0.13434	0.0512093	0.171966	0.0261762	0.00623241	0.0172881	-0.0170665	0.0184646	-0.0487318
8.25189	-0.0448602	0.735251	-0.211903	0	0.107779	0.0496118	0.229003	-0.0306688	0.25062	-0.150674	0.0325857	0.0553368	0.100056	-0.000967949	0.0416986	-0.0400382	0.0211081	0.0604565	0.066529	0.0255318	-0.0800486	-0.00586287	-0.010117	-0.0177056	-0.0593983	-0.0603599	-0.00938002	0.00875806	-0.0618124	0.0443017	0.0549652	-0.0768285	-0.0129132	0.00303932	0.0250649	0.00313736	-0.0145561	0.0552172	-0.0129351	0.0561664	0.0179596	-0.125114	0.0522569	0.115037	0.0117856	0.0724033	0.0577874	-0.0381994	-0.0172259
8.10339	-0.354304	0.174103	-0.191752	-0.559598	0.0905838	-0.0147218	0.155391	-0.0267235	0.235963	-0.115284	0.0759414	0.0369213	0.0959826	-0.00998021	0.0730253	-0.0592173	-0.0232367	0.0549328	-0.036406	0.0435835	-0.0315636	0.0323771	-0.0139563	-0.0587792	-0.0528229	-0.047443	-0.0216959	-0.0131522	0.01873	-0.0135609	0.0344045	-0.0152037	0.0527786	-0.0505037	0.0243652	-0.000995975	-0.0289717	0.0749553	0.00994771	0.0166482	0.00486998	0.0665137	0.0668952	0.0999176	0.0101627	0.0327431	-0.0123804	0.0146537	-0.0264242
9.68598	-0.156163	0.769116	-0.965003	0	0.208509	-0.0239371	-0.0552391	0.0571361	-0.219644	0.421017	0.000177552	0.522473	-0.0491594	-0.0220075	-0.0966994	0.092888	0.0742048	-0.0617071	-0.0163166	0.108684	-0.0680267	0.0898969	-0.0280479	0.12753	0.0703301	0.0851614	-0.0114079	-0.0876893	0.0168027	0.182725	0.0402367	0.0783239	-0.225971	0.0258819	0.0486056	-0.0646852	-0.0174099	-0.0673657	-0.119602	0.00305209	-0.0450342	-0.158531	0.0940022	0.120863	0.0754969	-0.0680634	-0.0489737	-0.0157193	0.122435
8.34631	0.0487806	-0.349712	0.439423	0	-0.129058	-0.0257633	-0.0116678	-0.03045	0.0921403	0.142994	0.012905	-0.0976979	0.0556256	-0.0166264	-0.029995	-0.12184	0	-0.0219679	0.00744543	-0.0795623	-0.0110573	0.0601159	0.0133838	-0.00341606	0.012423	-0.0393206	-0.024767	0.0175397	0.0294574	0.0246227	-0.00219398	0.00801191	0.0057503	0.0239824	0.0449153	0.105728	-0.027117	0.0204765	-0.0257262	0.0757259	-0.0217108	0.00080553	-0.0772869	0.0606663	-0.00793229	0.00798613	0.0353796	0.064948	0.0439916
9.13189	-0.227093	-1.45274	-0.426271	-1.15521	0.0395886	-0.129534	0.135375	0.064783	-0.0625001	0.102918	-0.00274976	-0.116709	-0.0631473	-0.00834215	0.0300729	0.164766	0.0428466	-0.0470411	0.095902	-0.0884218	-0.0776044	-0.158318	-0.0619441	0.0698239	0.0634383	0.0750613	-0.0185673	-0.0471401	-0.0794707	-0.00778567	0.00126796	-0.0909596	0.0415531	0.0425527	-0.0167264	-0.0204918	0.0246283	0.127209	0.105573	-0.0455993	0.0307042	0.0968454	0.0602424	0.0832042	-0.00714429	-0.101646	-0.00339385	0.064201	-0.0199128
11.3219	-0.745668	0.85921	-0.86185	-0.230437	0.164591	-0.0212941	-0.100436	-0.000592629	-0.016081	0.335163	-0.0572906	0.0491982	-0.372199	-0.000890945	0.0158602	0.389494	0.0217532	0.117531	-0.0632938	0.19777	-0.21421	0.124751	-0.0131899	0.120269	-0.0558165	-0.0958717	0.0172572	-0.168036	0.0655713	0.0569411	-0.0478286	0.000672537	-0.0349027	0.0849363	0.0332321	0.0524035	-0.164814	0.0323908	-0.063061	0.0878609	0.0485076	-0.208243	0.0329223	0.277118	-0.0276605	0.0633886	0.126916	0.0544028	0.0997277
8.21597	0.488216	-1.03536	0.0967132	-0.612877	-0.0387139	-0.0336517	0.053055	-0.00638683	0.0612725	0.0803497	0.023108	-0.0740192	0.00540641	0.0138503	-0.0232121	-0.000364355	0.00536695	-0.0189191	-0.00811174	-0.0558887	-0.0478425	-0.0520448	-0.0921936	0.0277828	-0.0203011	0.0792377	-0.0183745	0.0166177	0.0307627	0.0716474	0.0395303	0.00973145	-0.112659	-0.0343629	-0.00439067	-0.0124737	0.00130157	0.0577997	0.067436	-0.046266	-0.00601762	0.0402203	0.0833197	-0.00637381	0.00323201	0.072859	-0.0526372	0.027958	0.022394
8.72065	0.112218	0.639743	0.225945	0.420405	0.141037	0.0915477	-0.072151	0.0337013	-0.109462	-0.0252449	-0.00746521	-0.00118051	-0.144829	0.055697	0.094638	-0.0472129	0.0221397	0.0101982	-0.12484	-0.0680434	0.111917	0.0540804	0.0348338	-0.00724374	0.0233184	0.0750098	0.0364967	-0.00684739	0.0319091	-0.00770724	0.0229741	0.104373	0.0548959	0.0295098	0.0392464	-0.0182692	0.0347662	-0.0272329	-0.0785572	-0.0217112	-0.0396182	-1.82581e-005	0.0593825	0.108485	-0.00379227	0.0138288	0.130775	-0.0818465	-0.0221594
8.01027	0.387391	0.389737	0.178925	0	-0.0121397	-0.0415868	-0.178901	0.00985209	-0.0397979	-0.0120095	-0.04564	0.0169635	0.018466	-0.091718	-0.066122	0.0111395	-0.0352928	0.0295711	-0.10204	0.0715612	-0.0390256	0.0163164	0.0226279	-0.0362333	-0.0495702	0.0323039	0.125838	0.00613414	0.0074136	-0.0178117	0.0530463	0.0283579	-0.0608238	-0.0281892	0.00562942	0.0653131	-0.0136831	0.0599431	0.0751311	0.0178202	-0.0331068	0.0433358	-0.00850749	0.138612	0.0113491	0.0641302	-0.0536457	0.0178959	-0.072718
7.7359	-0.0284941	-0.103236	-0.262714	0	0.0289718	-0.0777055	0.0722409	0.0175054	0.0146531	0.00480325	-0.00328313	0.0188696	-0.00168431	-0.0671127	-0.011987	-0.0131316	0.0325367	0.00134728	-0.004347	0.0233697	0.00105293	0.0665224	-0.000941721	-0.000333232	-0.00856529	-0.0243307	-0.0205458	0.00565471	-0.0343077	-0.026331	-0.000107958	0.0478466	-0.0110099	-0.00516735	0.0145722	-0.00527843	0.00534403	0.0182685	0.0205041	0.042713	0.0957098	-0.00681113	-0.0148265	0.0198263	0.00955585	0.062474	-0.010571	-0.00904077	0.0368567
9.08383	-0.0479838	-0.0363845	-0.145587	0	0.0471923	0.0594131	0.0908324	0.0219365	0.0130584	-0.0756814	0.0257258	0.00850746	0.0310747	-0.0728511	0.00292992	-0.0137762	-0.0302908	0.0448312	0.00085159	0.0339349	-0.0194019	-0.0228246	0.0131604	-0.0289775	-0.0047573	0.0134031	-0.0378219	0.0140161	0.079406	0.00680578	0.00904232	-0.0208779	0.0113308	0.0240306	-0.00895196	0.0340664	-0.00526248	-0.00317556	-0.0187855	0.046434	0.00863975	0.00849542	0.0422079	0.0279381	0.00487224	-0.00143146	0.0476936	7.05484e-005	-0.0474477
8.54883	-0.108735	0.0771249	0.27058	0	-0.0108837	-0.0495959	-0.00920674	0.0255683	0.0422462	0.0274712	-0.024647	-0.0624507	-0.0551102	-0.0362475	0.11611	0.0615655	0.000118513	0.018488	0.0878524	-0.0034501	-0.0686273	0.0735282	-0.0399039	0.00525704	0.0288308	0.0795477	0.000783355	-0.0260232	-0.00357724	-0.0108809	0.00270974	0.0423533	0.0120743	0.00741837	0.018859	0.0332825	-0.0133912	0.00935874	0.0496767	-0.0733413	0.014315	0.00335968	0.0975822	0.0506616	0.00439563	-0.0337742	0.0126535	-0.00206312	-0.0260904
5.86887	-0.497038	2.68486	-1.86792	1.02422	-0.0377552	0.057044	0.175067	0.0303021	0.0699563	0.107804	0.0808833	0.378139	0.00265056	-0.0163179	0.105697	0.140317	-0.0428281	0.0351709	-0.00234196	0.108871	-0.0224762	-0.0581277	-0.0445418	-0.0393146	-0.0922049	0.0692524	-0.0796495	0.0344876	-0.0484822	-0.0200996	-0.0771129	-0.0199831	-0.0991012	-0.0191862	-0.0464927	0.179966	0.00176657	-0.0229054	0.0241307	0.00977871	0.0149506	-0.0242318	-0.0292402	-0.0295543	-0.015154	0.050464	-0.022863	0.0323645	-0.0385493
8.83367	0.195484	3.5839	-2.28653	0	-0.0218467	0.0256153	0.196829	0.0679665	0.0517732	0.018063	0.0741833	0.312366	-0.0206253	-0.0123344	0.0378284	0.14083	-0.0513461	0.0111385	0.0261054	0.097058	-0.0432627	0.0714697	0.0253735	-0.0147871	-0.113506	0.0785264	-0.0717573	-0.0330977	-0.00578125	-0.0489968	-0.086247	0.0277848	-0.100875	-0.0379398	-0.0297971	0.271031	0.00283157	0.0176415	0.00449819	0.000255828	-0.01143	-0.059839	-0.0206523	-0.00745217	-0.0235095	0.0292487	-0.00720773	0.0147655	-0.0613869
7.3524	0.216387	-0.317809	-0.164224	0	-0.0706357	0.166432	-0.0807762	-0.0859084	-0.00330019	-0.0252587	-0.0557843	-0.0314227	-0.00970068	0.0688832	-0.0248421	-0.0152449	0.00380445	-0.0270379	0.024372	0.0344432	-0.049339	-0.00762877	0.00898207	0.0905733	-0.0171039	-0.00949743	-0.0188161	0.0168263	0.105595	0.00762445	0.0278917	-0.00504471	-0.0230296	-0.032038	0.0690962	0.0811146	0.0156427	-0.000781367	0.00359306	0.0702886	-0.0263445	-0.00361507	0.046555	-0.040137	0.0339645	-0.0410192	0.00567163	0.0206953	-0.0147114
9.67199	0.656055	-0.492067	0.0244161	-0.894009	-0.0114538	0.0956623	0.0242377	-0.0332059	0.104708	0.299293	0.00643593	-0.213256	-0.00883281	-0.0719205	0.00702168	-0.000919773	0.0136158	-0.0545569	0.0394501	0.0776298	0.0248394	-0.070788	-0.0305844	-0.0349	0.00058551	0.0523414	-0.020021	0.0214741	0.0615715	0.0557494	0.0602835	0.0438686	-0.0111523	-0.00270971	-0.0297032	0.0212203	0.00820451	0.00182084	-0.0209348	0.0755852	0.0465273	0.0379681	0.073492	-0.0157852	-0.0233835	-0.0324101	-0.0275664	-0.016212	-0.0020774
7.74755	0.783578	-0.232362	0.784946	0.0431018	0.0682703	-0.024367	0.0671086	-0.0136486	0.0360293	0.0106539	0.0131262	-0.0288944	-0.0338838	0.0525262	-0.0292804	0.0347901	-0.0268459	-0.0448244	0.0515927	0.0389596	-0.0186352	-0.00700602	-0.003698	-0.0401127	0.0600989	0.0909645	-0.0114936	0.00344205	-0.0450132	0.0191539	0.0157826	0.0694709	-0.0122212	-0.023519	-0.00555463	0.0266034	0	-0.033718	0.00795176	-0.0437636	0.0118426	0.00551398	0.00571151	0.0163316	-0.0189682	0.0766428	-0.0239661	0.00900993	0.0140377
8.291	-0.502378	-0.752311	-1.14349	-1.0029	-0.0162043	-0.0167247	0.0379181	0.0497281	-0.00675815	0.187466	-0.00162206	-0.12882	0.0789495	-0.0564223	0.0331548	0.112476	0.0309121	0.013354	-0.0632883	0.027441	-0.116744	0.14584	-0.107452	-0.0906493	0.0210337	0.0270547	-0.0451774	0.230841	0.125819	-0.0457633	-0.0687471	-0.0481524	0.00590473	0.0446888	0.153801	0.00766723	0.0630182	-0.0767965	-0.00125784	0.068179	0.0627411	-0.0210498	-0.0775491	0.0834629	0.0173675	-0.0791588	0.076299	-0.0301185	0.0164357
7.89885	0.655375	0.230491	-0.504199	-0.393302	0.132495	-0.0449341	0.0697131	-0.0390203	0.0504296	0.0506918	0.0271326	0.0383492	-0.0565983	0.0752391	-0.0296511	-0.00951044	0.0135603	-0.0381324	-0.0380234	-0.00137216	0.0366138	0.000434667	-0.0565234	-0.00947417	0.0171685	0.00236359	0.0563335	-0.0175143	-0.0356854	-0.0445767	-0.0319383	0.023048	-0.0267075	0.018201	0.0156647	-0.0292864	0.00309761	-0.0257189	-0.0259458	-0.0181851	-0.0362497	0.0137928	0.0478583	-0.00803869	0.0189004	0.0748171	0.0540502	-0.0221431	0.0196321
10.0828	0.332843	0.217362	0.459186	0	0.0671462	-0.015684	0.213505	0.0272284	-0.00058102	0.106306	-0.0407166	-0.0269021	-0.0341998	0.00573509	-0.0542392	0.0169433	0.00656083	0.0372974	-0.0650497	-0.0219917	0.00937778	-0.00810397	-0.0350797	-0.0345446	-0.0215233	-0.043173	0.0190877	0.01247	0.0435203	0.0316074	0.0121871	0.0689669	0.0246065	0.0063157	0.00379029	0.0420208	-0.0152186	0.0194897	0.0291306	0.065406	0.000485448	0.0782763	0.0248457	0.00906747	-0.011846	0.050301	0.0179367	0.0111058	0.000367092
8.79763	0.773784	-0.779811	-0.10013	0	0.00694042	-0.0197142	0.107018	0.077387	-0.0168237	-0.0774397	0.0125181	-0.016988	-0.0302499	0.0138884	-0.0544389	0.0342751	-0.00406619	-0.0175553	0.0318596	0.0501206	0.0836547	-0.192759	-0.0326008	0.0341905	0.00740692	0.00814734	-0.0421402	0.0756622	0.0304434	-0.0395026	-0.0621988	0.0629976	-0.0563528	0.00593305	-0.0428355	0.102398	0.0431189	0.13226	0.09277	0.0508753	-0.0812739	-0.0341825	-0.0770479	-0.0377347	0.0165547	0.0815759	-0.00946784	0.0305709	0.0344753
7.79658	-0.0661636	0.603646	-0.287525	-0.168023	-0.0703945	0.0643239	0.0164523	0.300048	-0.0291498	-0.0165804	-0.0104705	-0.0216668	-0.00348921	0.00719806	0.0018882	-0.0147766	0	-0.00457634	0.00921523	-0.0109905	0.0046123	0.0426023	0.046895	-0.0103057	0.00546781	0.00520036	-0.0147431	-0.0214307	0.00458565	0.00239853	0.0148565	0.00787597	-0.0118555	0.00017852	0.0237888	-0.0143704	-0.0152753	0.00796605	0.00395116	-0.0136989	-0.0147364	0.0235941	-0.00296895	-0.0124687	0.0171024	0.0512034	-0.0229743	0.0369026	0.0135222
4.36354	0.0607497	0.80011	-0.213848	0.0781425	0.00171292	0.0440969	0.0222965	0.136917	-0.00502933	0.00440653	0.00055404	0.0176805	0.00434447	0.053334	0.0339071	-0.0265619	0.00411027	-0.021891	-0.0118581	-0.00975501	0.0112699	-0.0014911	0.00558511	0	0.0185314	0.00353635	0.00683237	-0.000488261	-0.00341883	-0.0257437	0.028862	0.00853527	0.0176404	-0.0072325	0.00700855	-0.0266149	-0.0252272	-0.00342378	0.00847227	0.0218515	-0.00103857	0.0244968	-0.00815229	0.00659815	-0.000313556	0.0430225	-0.0226744	0.0202878	0.00597665
9.431	0.240713	-0.35345	0.377652	0.0854032	-0.0205502	-0.0302496	0.0583661	0.0285862	0.0452926	-0.0600415	-0.00254082	0.00636085	0.0836327	0.0255083	0.0522597	0.0318392	0.0108457	-0.0207631	0.0145276	-0.0557244	-0.0378291	0.0393739	-0.0974835	0.00343593	0.00615082	-0.00231848	-0.0160231	0.0216907	0.0309556	-0.0114975	-0.0274889	-0.00647749	0.0499045	-0.032268	0.00849338	0.044287	-0.000399991	0.0390804	0.0329227	-0.0235923	0.00319934	-0.0329621	0.0384567	-0.0105196	-0.0365938	0.0286717	-0.045643	0.133387	0.0206848
9.41476	-0.64723	-0.0604914	0.321086	0	-0.0242365	0.00349501	-0.0541406	-0.0220798	-0.0990989	0.224628	-0.102708	-0.0227273	0.235827	0.0230175	-0.0549583	-0.0296397	0.0270568	-0.0385881	-0.0651462	0.211923	0.031799	-0.0696104	0.0325096	0.00993937	0.0322461	-0.0501503	-0.0499794	-0.0603794	0.0582598	0.042494	0.0175747	0.132221	-0.0423668	0.0047025	0.0483824	-0.044438	0.0189038	0.12412	-0.061998	0.158753	0.0257226	-0.0227474	0.0602915	-0.0434205	-0.0047665	-0.117715	0.0414948	0.0859741	0.0522046
7.07145	0.547071	-0.303081	-0.0407263	-1.13581	0.104155	0.145462	0.0586728	-0.000241461	0.0784278	0.0305798	-0.0156492	-0.0840101	0.0750191	-0.0378218	0.0937692	-0.0217853	-0.0502236	0.0221237	-0.101953	-0.0797379	0.00397349	0.0693909	-0.0622594	-0.0116156	0.0378961	-0.0448555	0.0331397	-0.00810027	0.136416	0.0175204	-0.0820459	0.0270016	0.00248422	0.00785293	-0.0409705	0.0159806	-0.0395018	0.0227089	0.00740736	0.028724	-0.0123621	-0.00442857	0.179864	-0.0636873	0.00956945	-0.0655488	0.0140619	-0.0241141	0.012782
8.08881	0.403192	-0.402206	0.307526	-0.740137	0.100527	0.0454538	0.0251912	0.00591772	0.109207	0.145716	-0.00339857	-0.0137409	0.0692365	-0.0407658	0.0929313	-0.0134228	-0.0635677	-0.00393159	0.0332008	0.00462147	-0.0033683	0.078219	-0.0335951	-0.022114	0.0637472	0.0461722	0.0382182	-0.0149034	-0.00253509	0.00042629	-0.0245914	0.101224	0.0139575	-0.0061363	0.157168	0.0225494	-0.00841973	0.0134182	0.00134145	-0.0358873	-0.0177836	-0.0296446	-0.00421963	0.0235427	-0.0522184	0.0707244	0.0815303	0.0988444	-0.0106726
8.13479	-0.215497	-1.93624	0	0	0.284446	-0.0522874	-0.172038	0.0865681	-0.0855176	0.122698	0.0467363	-0.0889985	0.0751977	-0.100893	0.00906708	0.222586	-0.0299065	-0.0146348	0.10387	0.126183	-0.0948449	-0.0234421	-0.00206913	0.00289684	0.00663784	-0.00916735	-0.0223019	0.0346619	0.0212381	-0.0283992	-0.0298526	0.0132516	0.049336	-0.0496173	-0.0153962	0.155053	0.0382657	0.0161833	-0.0059985	-0.0505867	0.248391	-0.00731606	-0.00339968	0.0792357	0.077282	-0.123482	0.0623894	-0.0743009	0.00393325
8.99549	-0.0544368	-0.560006	0.0466437	0	0.0967793	-0.0905166	0.0785938	0.00100772	-0.009663	0.075473	0.0391705	-0.000200776	-0.0317318	-0.0264963	0.0414911	-0.0311371	-0.0282734	0.00546987	0.0191048	-0.00800281	0.000823754	-0.0577082	-0.0792938	-0.000264207	0.0435139	0.0596467	-0.0200025	0.00413603	-0.0571193	0.0179466	-0.0190167	0.00589008	-0.0277376	-0.0209815	0.0277048	-0.0124897	0	-0.0437381	0.00752577	0.0181323	-0.000416392	-0.0264998	-0.0284474	-0.046164	-0.00261758	-0.0337109	-0.0462193	-0.0473285	0.0268075
6.2937	0.417584	-1.11552	0.481821	0	0.107159	0.198449	0.129735	0.0213297	0.01057	0.0771012	0.0470522	-0.0868853	-0.0400389	0.0301132	0.0745618	-0.0144753	0.0421833	0.0219831	0.0143782	0.0487437	-0.00905307	0.0429463	-0.0213066	0.0216117	-0.0344556	-0.133793	-0.0553169	-0.00736107	-0.033973	-0.0443923	-0.0461668	-0.105031	0.0371982	0.0680564	-0.00185987	-0.00878092	0.00160269	0.0331328	-0.00429913	0.0433698	-0.0479788	-0.0302163	0.0639804	0.0478525	0.0319739	-0.06916	0.00484303	0.00527128	-0.00774531
7.39426	-0.258692	-0.513968	0.231049	0	0.113134	0.0681346	0.0579374	-0.0493471	0.0346928	-0.0566119	-0.00157393	-0.100504	-0.0526127	-0.0623297	0.0844187	0.0185413	0.0154956	-0.00991657	0.0984831	-0.0788677	-0.0716371	0.0431891	-0.0265064	-0.0160695	0.0378172	0.0146827	0.00436712	-0.0446207	-0.00269199	-0.0398711	0.0524416	-0.00620824	0.0236025	0.24141	0.0735388	-0.0386745	0.0399451	0.0748105	-0.0201072	-0.021176	-0.00200927	0.0699594	0.0134372	0.0793628	-0.0172698	-0.0124621	-0.0347806	-0.074739	0.0931426
8.0345	0.0876356	-0.158817	-0.382229	0	-0.0119288	-0.0141083	0.0669508	0.0153082	0.0386921	0.0633737	0.000803099	0.0134458	-0.015086	-0.0463085	-0.0123516	-0.00186071	0.0164188	0.0231017	0.0303775	0.00641406	-0.0176721	-0.0117639	-0.0311582	0	-0.03056	0.013526	-0.00172176	0.0133505	-0.0568431	0.0198477	0.0112688	0.0244015	0.0517766	0.0132377	0.000308472	-0.00447851	0.00938938	0.0391376	-0.0232061	0.0440433	0.00349096	-0.0111659	-0.0193982	0.000316443	0.0168406	0.00962401	0.157365	-0.0452456	-0.00912045
10.6176	0.300692	0.0609579	2.10551	-1.07685	0.0671918	-0.0553995	-0.0201004	0.057923	0.0751705	0.183658	-0.0122914	-0.213197	0.0165678	-0.000280594	0.00941076	0.0101108	-0.0301738	0.0149345	-0.0505085	-0.0834244	0.0304769	-0.105616	-0.0343254	-0.0307633	0.110123	-0.0127516	-0.0277354	0.0256108	-0.0134283	0.182106	0.099804	0.0554986	0.09438	0.0211408	-0.119878	0.0196986	0.0735673	0.107606	-0.0403023	0.0881343	0.0216167	-0.0611442	0.0995596	0.131408	-0.025276	-0.0136821	0.137046	0.211792	0.0574629
8.86782	-1.5719	1.19949	2.24053	0	0.11736	0.137008	0.115843	-0.0123049	0.0265364	0.0421904	0.0341029	-0.110833	-0.146155	-0.0774899	-0.00305422	0.0215086	0	0.0167498	-0.0440697	0.00544082	0.0295392	-0.0164265	-0.0173487	-0.00497876	0.0905152	-0.0236473	-0.0330432	-0.0294526	0.137307	0.0107042	0.0835887	0.0459719	0.0234169	0.103894	0.0604755	-0.0187732	-0.0375479	0.0174563	0.0134417	0.0205851	0.360261	0.0136648	-0.0203836	0.102091	0.00816152	-0.0394891	-0.0396351	-0.00515986	-0.0759176
7.72421	0.177012	0.828857	-0.0629916	-0.262707	0.034144	0.335205	0.121751	-0.0342426	0.083786	-0.0413349	0.0605324	0.0101486	0.075214	-0.0373329	0.0454535	-0.0264642	-0.00665057	-0.0531754	-0.0192994	-0.0911341	0.0924138	0.0733098	-0.00919665	-0.0234309	0.0533725	-0.0255064	0.0367995	0.0147951	0.0859919	0.0308625	0.0278391	0.0114431	0.0336388	0.0187997	-0.0308649	-0.0243616	0	-0.0848387	-0.00209522	0.150562	-0.0357441	0.0319419	-0.00168592	0.0211487	-0.0285008	-0.105761	-0.0665498	-0.0131083	-0.14292
9.98549	0.397706	0.644756	0	0.123073	0.0135941	-0.0706713	0.00361496	-0.00537271	-0.114601	-0.000865004	-0.00529799	0.101369	-0.00853648	0.0674799	0.0747404	0.0728069	-0.00315527	0.0784268	0.0378545	0.0579139	-0.0516724	0.0116211	0.0488857	-0.000994999	0.114104	0.0454291	0.0180941	-0.0525113	-0.0249549	0.251864	-0.0457638	0.0346583	0.0104512	0.0254107	-0.0396547	0.00378391	-0.0347491	-0.0856419	0.0377048	-0.0904457	-0.0594879	-0.0489297	0.0481023	0.0244744	-0.0273708	-0.00512039	-0.0114045	-0.00309503	0.0479837
7.45899	-0.457843	0.270549	0.151094	0	-0.0238134	0.0161149	0.0249422	-0.01013	-0.0170308	-0.0366796	0.0263187	0.00575069	0.01784	0.0173225	-0.0624265	-0.039486	0	-0.00257974	-0.0249006	-0.00745791	0.000967531	-0.010666	0.0132359	0.00352078	0.00939857	0.0162965	-0.00955789	-0.026778	-0.0187049	0.0239823	0.0299334	0.026469	0.0130839	0.0114423	0.0331701	-0.0416149	-0.00857922	0.0316539	-0.0268003	0.0141169	0.000570681	0.0149417	0.0157482	0.0018205	-0.0121538	0.030853	0.0123735	0.00230848	0.0238264
8.28678	0.547241	0.274554	0.301756	0	0.0765549	0.0399677	-0.0055764	-0.0293788	0.0698132	0.149731	0.0407902	0.0309837	0.0135969	-0.120453	0.104681	0.0376553	-0.00099626	0.0211542	-0.0407312	-0.0600853	0.00502653	0.00339115	0.0717313	0.00135317	-0.0215504	0.049656	0.0304703	0.00457528	0.0132217	-0.00706492	-0.0209131	-0.0358133	0.0561924	0.0137975	0.0259889	0.00225791	0.0460239	-0.0367935	0.0327581	-0.0271687	-0.0271279	-0.0411609	0.0206344	0.0459108	-0.0248379	0.0641683	0.121436	-0.0212809	-0.00313509
6.26185	-0.0510297	-0.000376	-0.649261	0	0.0397081	-0.0276439	0.060156	-0.0841248	-0.00261819	-0.0871643	0.0121	0.120017	0.0325207	0.028022	0.0495028	0.099751	0.0192967	-0.00898006	-0.0675199	0.281557	0.0177218	0.185676	-0.0958098	-0.0336425	-0.0662782	-0.0379558	0.0240212	-0.000552133	-0.043209	-0.0362283	-0.0130679	0.000258177	0.0245671	-0.0304805	0.0202657	0.162724	0.0221419	-0.00506618	0.00919172	0.0171467	-0.0506826	-0.0122181	-0.0162635	0.0721127	0.0187543	0.00471061	0.0284739	-0.0243653	-0.0605429
8.15966	-0.0576054	0.402478	-0.599739	0	0.0344549	-0.0316785	0.0736836	-0.0872373	0.0128608	-0.0238152	0.0173006	0.135665	0.0516269	0.0458407	-0.0478313	0.0993846	-0.000303188	0.0170675	-0.0754783	0.274447	0.0251384	0.204667	-0.0979011	-0.0121394	-0.0490633	-0.00804189	-0.00820481	-0.0018061	-0.0338093	-0.0662709	-0.015125	-0.0228177	-0.0251021	0.00337325	0.0130603	0.161747	0.0133406	-0.0543198	0.0203825	-0.0268524	0.0123292	-0.0340599	-0.000659076	0.0528312	0.0217519	-0.0151935	0.0523273	-0.0295617	-0.0535354
9.79744	-0.558256	-0.373451	0.00513937	0	0.137616	0.111995	-0.0773703	0.0302748	0.0267148	0.128373	-0.0200469	-0.0116699	-0.0178214	-0.000499342	-0.0146457	0.019897	-0.00291355	0.0253394	0.00347714	-0.0315639	0.0631348	0.0531096	-0.0382252	-0.0136233	0.0111268	-0.0104101	-0.00808491	-0.00341218	0.026521	0.0545465	-0.0230709	-0.0350703	-0.00862981	-0.0186073	-0.0231421	-0.00384186	-0.00869019	0.0266883	-0.0391575	0.103135	0.0517081	0.0723628	-0.0333352	0.0251033	-0.0145382	-0.0169712	-0.033415	-0.0528711	0.00151035
8.12308	-0.567227	-0.0885049	-0.759434	0.0708861	-0.002801	0.0115014	-0.021006	0.0731595	-0.00664064	-0.124147	0.0163527	0.0914462	-0.000619541	-0.00418529	-0.00057509	-0.0155312	0.0132981	0.0209516	-0.0060857	0.0571003	-0.0720686	0.0498142	0.0966125	0.0233056	0.0154721	-0.0120071	-0.005154	-0.0176052	0.017383	0.00889097	0.0190774	0.0250222	-0.0155995	0.0150417	0.00163816	-0.0119845	-0.0277614	0.00617296	-0.0205865	-0.000198447	0.0189948	-0.113222	-0.0250316	-0.0116979	0.0156654	0.035476	-0.00949852	0.0122587	0.042792
7.13477	-0.210343	0.0753382	-0.225115	0.203533	-0.0578377	0.0490329	-0.043872	0.118441	-0.0578659	-0.151434	0.0245502	0.221511	0.00488778	-0.0137186	-0.0136685	0.019925	0	0.0429008	0.0474323	0.0856137	-0.140887	0.0826957	0.0826177	-0.00413384	-0.00232925	0.0334057	0.000593072	-0.070524	0.16764	0.0456043	0.0716998	0.110563	-0.0543573	0.0286811	-0.00881596	-0.0149455	-0.0451574	-0.000653885	-0.0671653	-0.0124335	0.0439054	-0.16762	-0.0663001	-0.0430304	-0.0161309	0.00347778	-0.027577	-0.0327654	0.0881569
7.5975	0.232895	-0.535114	-0.971057	-0.960033	-0.125122	-0.0543765	0.0391913	0.111593	0.01784	-0.0121656	0.0462547	0.160178	-0.0106775	-0.0470791	0.0491268	0.000201465	0.019249	-0.0131665	0.109278	0.0866615	-0.0217582	0.00827608	0.0925947	-0.0122227	0.0251864	-0.0373512	0.00983535	-0.0398476	0.0971554	-0.00323227	0.0187088	0.0109752	-0.0143485	0.00381347	-0.0457512	-0.0575908	-0.0552114	-0.0208969	0.00192901	0.0328844	0.106836	-0.0271573	0.0415001	0.0353989	-0.00434024	-0.0637592	-0.0102134	0.0195188	0.00806993
9.07082	-0.433928	-1.37413	-1.05727	0	-0.156527	-0.059224	0.037793	0.140533	0.00496396	0.0221589	-0.0011773	0.213022	-0.00209601	-0.0627967	0.040098	-0.00488471	0.0409729	-0.0159353	0.131119	0.088877	-0.025587	-0.0122054	0.043411	-0.000916815	0.0123321	-0.0446489	0.0190646	-0.0435706	-0.000637393	-0.00473179	0.00474554	-0.0146668	-0.0355856	-0.00407109	-0.0644599	-0.0240181	-0.0436314	0.000733063	0.00587877	0.00435837	0.0807663	-0.00788973	0.0556584	-0.0142234	-0.0328772	-0.0620034	-0.00388346	0.0117561	0.0417767
8.6176	-0.102408	0.720935	-0.151653	-0.278757	0.144609	0.0295581	0.0491784	0.0421064	-0.0201104	-0.104475	-0.0801538	0.0396121	0.108823	-0.039486	0.00743031	0.0389222	-0.0335036	0.0710115	0.0146762	0.097985	-0.002222	0.102757	-0.054246	-0.0332807	-0.0273807	0.0468311	-0.0882805	0.014829	0.0503768	-0.00224444	0.0591322	-0.0767115	0.00998306	0.0676649	0.0756618	0.0455416	-0.00656532	-0.00636424	0.0367511	0.135749	0.0126097	0.120704	-0.102031	-0.12422	0.026617	-0.119702	0.0809361	0.0516123	0.00575688
8.52026	-0.312661	0.930105	0.0801763	0.1958	0.102539	-0.0229697	0.00828376	0.0650266	-0.0335357	-0.10159	-0.0702252	0.0113504	0.101583	-0.0939216	0.0134954	0.0419862	-0.0521046	0.0694223	-0.00804083	0.106669	0.0058649	0.0926545	-0.0456759	-0.0351332	0.0123888	-0.0103606	-0.081749	0.0281483	0.0490171	-0.0391922	0.0331936	-0.0246001	-0.0257663	0.0598368	0.0765212	0.0684902	0.0392264	0.0202639	-0.00353877	0.129388	0.050529	0.122687	-0.103513	-0.116105	0.00497195	-0.109085	0.0795791	0.0639285	-0.00864845
7.28825	-0.894301	-0.264617	-0.126178	0.729237	0.066938	0.0892976	0.0971399	-0.0376659	-0.0551988	-0.0435396	-0.0144464	0.0115036	-0.0431033	-0.0521143	-0.0438448	0.0235343	0	-0.0679356	0.00690151	-0.0636892	0.0503513	0.0443039	0.0106322	0.0251813	0.0348961	-0.182745	0.0528917	-0.0306472	-0.0186276	-0.00736417	0.0322928	0.135969	-0.0324744	-0.0191467	0.0534137	0.0142526	0.0067016	0.0466235	-0.0248267	0.0908608	-0.0844208	0.0071567	-0.0280928	-0.00599201	0.0208997	-0.0378144	-0.0283814	-0.0142474	-0.0363609
8.51967	-0.303406	0.261948	0.399858	0	0.0849727	0.061011	0.0880633	0.0304284	0.0301151	-0.0498558	0.0188251	0.0936972	0.0266035	0.0402928	0.0619307	-0.0291551	-0.0184639	-0.014796	-0.00416706	-0.0111913	0.0359911	0.00653083	-0.0776742	-0.0107509	0.0315662	-0.0420691	-0.0196506	0.0257722	0.114782	0.0128085	-0.00201354	0.000811081	0.0551764	0.0183768	0.0350514	-0.0023823	-0.0193493	0.00643977	0.0140073	0.00596967	-0.0072142	0.0481631	0.0129137	0.0722981	-0.0124192	0.0380895	-0.0147165	-0.0607917	-0.0131081
7.99441	0.642873	0.578925	-0.390962	-0.164925	0.0249862	-0.121671	0.18848	-0.0251131	0.0491433	-0.0930808	0.0483916	0.0842264	0.0848265	-0.0256621	-0.073678	0.064984	-0.0127264	0.00502905	-0.0309559	0.0147854	0.0161848	0.100224	-0.0610377	0.0339891	0.0777958	-0.138382	-0.016779	0.0297413	0.195025	-0.00413514	-0.0126412	0.0999344	-0.0457798	0.0177921	-0.0022226	0.034022	0.0239701	0.00663899	0.0111619	0.107147	0.0293316	-0.0927298	0.0355981	0.0398364	-0.0200651	0.151718	-0.0485347	-0.0441458	-0.0244747
8.41776	-0.391295	0.175023	0.799053	0	-0.10973	-0.161303	0.00871567	0.677404	-0.0462367	0.112972	-0.00866955	0.12	-0.0990799	0.043013	-0.0364566	0.15307	0.0384196	0.0584251	-0.140905	0.0543787	-0.198882	-0.120021	0.0298339	-0.0538222	-0.128943	0.0462382	-0.0601737	0.064863	-0.0730678	0.0259769	0.0500203	-0.0182928	0.00356622	0.0574548	0.0114079	-0.0337306	0.0191664	0.0108539	-0.0590192	-0.00183809	0.0374957	0.0122155	-0.0243303	0.0171403	0.00682713	-0.127256	0.0372323	-0.0930063	0.00866702
4.59703	-0.263881	-0.0648561	0.14122	0	-0.00981183	-0.018934	-0.00823406	-0.00252196	-0.0133306	-0.00751996	0.00402638	-0.00175547	0.00593028	0.015972	-0.0367503	0.0069975	0	-0.0149223	0.0116691	-0.0145879	0.00393066	0.0633567	0.0402752	-0.00872073	0.0014099	-0.0213562	0.00770351	-0.0012212	-0.0259511	0.0110815	0.00640002	-0.0153538	0.00557903	0.0282029	-0.00473438	0.00291026	-0.00259678	-0.0254658	-0.0249648	0.0226499	-0.000279047	0.010636	0.00238951	-0.0236485	-0.0199302	-0.00528907	-0.00355902	0.0243779	0.0121984
9.75432	0.574652	0.156742	0.0624824	0	0.00506979	0.0444648	-0.0969863	-0.0107313	0.0543921	0.187632	-0.0250358	-0.0367137	0.0995742	-0.0645247	0.15258	-0.00765471	-0.0234613	-0.00252196	0.156688	0.098034	-0.0271521	-0.0251911	-0.0754672	-0.0834176	0.0298726	0.0280578	-0.00228528	0.030409	0.030322	0.0536076	-0.033631	0.0409329	-0.0776921	-0.0535083	-0.0732779	0.0300787	0.04478	0.0112138	-0.0381355	0.0699061	-0.0694866	-0.00258088	0.0768036	-0.0459461	-0.00203087	-0.0198251	0.0258336	-0.0031289	0.0414399
8.41211	-0.495849	-0.595574	-0.640949	0.0943889	0.081668	-0.0947194	0.191014	0.0166967	0.0470792	-0.0776747	0.0783896	0.0565095	-0.00573369	-0.0124948	0.0515482	0.120492	0	0.00401528	0.13003	0.094529	-0.00395445	0.103165	0.0314733	0.0498683	0.0885622	-0.000921817	-0.0214084	0.0114703	-0.0472684	0.038348	0.0174448	0.0135937	-0.0273404	-0.0338179	-0.0366561	0.0236984	-0.0218629	0.00845793	0.0678998	-0.00526043	-0.012674	-0.0880383	0.101361	0.0656258	-0.00322003	-0.0628909	-0.013014	-0.00724304	-0.0144359
9.20136	-0.299034	-1.57	-0.332813	0	-0.0881334	-0.149895	-0.0844508	-0.0106871	0.0234575	0.072964	0.045984	-0.0652214	-0.078659	-0.0577684	0.0293911	-0.00159848	0.0382159	-0.0197191	-0.0403423	-0.00236821	0.0329055	-0.0395078	-0.0188989	-0.0041014	-0.0319598	0.0640518	0.0507123	-0.0112572	-0.0764183	-0.0269208	0.0242354	-0.0543404	0.0194657	0.03469	0.18965	0.0287787	-0.00937299	0.0226843	-0.0393182	0.0369572	0.0645622	-0.139911	-0.00541862	-0.0098322	-0.00593538	0.0146666	-0.00508297	-0.0291376	-0.0357083
8.06384	-0.514265	-0.131408	0.253529	0.475146	0.0384415	-0.0255174	0.160348	0.0214944	0.0179991	0.0107752	-0.045603	-0.0883991	-0.055915	-0.0217689	0.0404053	0.0168625	-0.0367932	-0.0373649	0.106297	0.0220953	-0.0360684	0.00653426	-0.0121042	-0.0225607	0.0320851	0.0356782	-0.031945	-0.070413	0.0760241	0.010906	-0.00903885	-0.00445229	-0.0436425	0.000293926	0.0348676	-0.0241715	0.0397707	0.0261213	0.0549092	0.0483624	-0.0338851	0.031242	-0.00610003	-0.0130431	-0.0282229	-0.0257276	-0.0482449	0.0205792	-0.00372597
8.89818	-1.2725	0.144524	-1.97781	0	0.168088	0.0157067	-0.252783	-0.0441684	-0.0519042	0.0677799	0.165895	0.186619	0.413297	-0.134125	0.0150445	0.0567087	-0.0336129	-0.0572066	0.0229495	0.263614	-0.0493109	-0.056116	-0.0420256	-0.0683375	-0.0042783	-0.0813844	0.0479315	0.0027719	-0.0308416	0.0399749	-0.035182	-0.0501433	-0.1888	0.121639	-0.0287972	-0.0175956	0.071816	-0.087481	-0.170105	-0.0233595	0.36395	-0.115107	-0.0887993	-0.0430075	0.0382881	-0.151347	0.0986569	-0.0384107	0.0125607
10.2884	-0.385812	-0.444676	-1.5781	0.851357	0.239845	0.0434882	-0.181378	-0.0143512	-0.0256544	0.0722652	0.157716	0.205678	0.390067	-0.0365413	-0.0193897	0.0760886	-0.0777752	-0.107476	0.0386698	0.234119	-0.0198707	-0.062417	-0.0631037	-0.0482997	-0.00550695	-0.0537404	0.0509948	0.0588741	0.100693	0.0305252	-0.0497844	-0.0278957	-0.164115	0.0893716	0.00317631	0.0672389	0.01903	-0.0831865	-0.123512	-0.0280343	-0.00695988	-0.123491	-0.0347559	-0.136478	0.0136242	-0.230813	0.0979638	0.0225755	0.000496142
7.13226	0.60028	0.535724	-0.0083031	-0.352057	-0.0300141	0.150154	0.155391	-0.0465672	0.0533659	0.0182405	0.0782054	0.0516901	-0.0411283	0.000746618	0.0567919	0.0104252	0.0301642	-0.0280822	-0.0332525	-0.00846399	-0.0416477	0.0180531	-0.082564	-0.00407837	-0.00385578	0.00457638	0.0576379	-0.00121384	0.0694575	0.0869891	-0.0861208	-0.0552915	0.230019	0.0437629	-0.0148352	-0.0560854	0.0417345	-0.0312345	-0.0600488	0.00515552	-0.037069	-0.0583671	0.0865885	0.00106258	-0.0520351	-0.0215008	0.0709955	-0.0502758	0.0150288
9.87342	0.57585	0.692571	0.587156	0	-0.0309838	0.0541507	-0.18633	0.126899	0.261407	0.26609	0.0087282	-0.0254436	0.00976521	-0.0572024	0.125709	-0.0274916	-0.0198741	-0.0405504	-0.125642	-0.017008	-0.0283861	-0.0778673	0.00242632	0.0569456	-0.0333558	-0.0892643	-0.0508981	0.0203294	-0.017636	0.103089	-0.0158645	-0.118417	0.0253829	-0.00682289	-0.0492438	-0.0266328	0.0550462	0.0657547	0.0608257	-0.0230415	0.010001	-0.0395261	-0.00454008	-0.110985	0.00879158	0.0520797	-0.0360359	0.0252911	-0.132054
8.10972	0.229039	-0.466947	-0.0168068	0	0.154207	0.174178	0.0227451	0.0245744	-0.00298693	-0.071546	-0.0213148	-0.0219708	-0.00461693	0.0550081	0.045948	-0.0164301	0.033575	-0.0602535	-0.032713	-0.0430861	-0.00691072	-0.0378065	0.00579443	0.0173794	-0.0512726	-0.174142	0.0495712	0.0119833	0.057913	0.066281	-0.0234573	-0.0154987	0.0479609	0.00682602	-0.0387803	-0.0167662	-0.00728257	0.0113768	-0.0218129	0.0673717	0.0029357	0.0442776	-0.0578223	0.109271	-0.0145587	0.0121005	0.0101078	-0.00538876	0.025857
8.53151	-0.00744499	-0.502495	0.573173	-0.0159258	0.191437	0.0668027	0.0307069	0.0668309	-0.043394	-0.104213	-0.029632	-0.0307511	-0.0370999	-0.0983308	0.0962933	-0.0642809	0.0615198	-0.0441393	-0.0250857	0.0119553	0.0392233	-0.0957651	0.0137226	0.0521705	-0.0793579	-0.314758	0.0300525	-0.00102266	0.0273607	0.111123	0.0208081	-0.0512201	0.0819831	0.0319988	-0.0774936	-0.0708362	-0.0347637	0.044447	-0.0572682	0.141167	0.0472005	0.0778354	-0.0638842	0.191015	-0.0443124	-0.0587358	-0.0326275	0.000277633	0.00203363
8.84107	-0.0732032	-0.68155	0.397252	-0.0977419	0.137339	-0.0860902	-0.108101	0.0042873	0.0651727	0.0194591	-0.0391024	-0.0315203	-0.0345901	-0.00456182	-0.0171334	-0.0229167	0.0243558	-0.00173983	0.0212842	-0.0280107	-0.024631	-0.0354359	-0.0220948	0.0116155	-0.0333253	0.0695846	0.00417089	0.00118914	0.144909	0.012097	0.000158228	0.0708723	0.021252	-0.0146489	-0.0112093	-0.00929941	0.00654778	-0.0562267	-0.0244821	0.0279964	-0.010099	0.0303662	0.0115996	-0.00695051	-0.0076735	0.0439299	0.0112971	-0.0691896	-0.0199169
8.63103	-0.233479	-1.47854	0.276979	-1.08836	0.20636	-0.0732488	0.0312227	0.032833	-0.0399713	-0.00121528	0.025398	-0.094805	0.058466	-0.0179441	-0.0259041	0.019538	-0.0245164	0.0293196	0.157365	-0.0198517	-0.0980218	0.10912	-0.065799	-0.0331988	0.0307218	0.0792368	-0.0801643	-0.0135506	-0.0853519	-0.0692225	0.0109815	-0.00152364	0.0943232	-0.000809856	0.0371052	0.0736816	-0.00558182	0.0391229	-0.0093075	0.00114546	0.0465271	0.0471291	0.00645839	0.0685641	-0.0207383	-0.0632142	0.0400883	0.0683815	0.0415055
9.41211	0.237763	1.7471	0.13195	0	0.0859961	-0.0721392	0.120319	-0.0793517	-0.0273271	0.155676	0.0499178	0.111593	0.111331	-0.0120475	0.0512148	-0.105835	-0.0373927	-0.062042	-0.0600224	-0.0998471	-0.0335718	-0.0297028	0.0282663	0.0187764	-0.0269797	-0.150866	0.0809405	-0.0454412	-0.0313924	-0.0644235	0.077145	0.0147187	-0.117703	0.0110169	0.049565	-0.143632	-0.0918659	-0.0325053	0.0194642	0.110928	-0.00358105	0.041769	0.0216543	-0.0995343	-0.0437273	-0.128628	-0.0152194	-0.118838	0.0706252
8.95081	-0.642939	0.136859	-0.988757	1.10118	-0.174023	-0.0479247	0.0441454	0.016308	-0.0520035	0.296801	0.00262939	0.404567	-0.0654252	-0.0443839	-0.0612885	0.339243	0.0821205	-0.0519133	0.0944089	-0.0962439	0.055209	-0.0916953	-0.0563389	0.0774654	0.0816057	0.0348742	0.0224867	-0.0002997	0.00831274	0.022116	0.0210437	-0.0187705	0.0243825	0.00558521	0.00825763	-0.164636	0.0635343	0.0206669	-0.0208991	0.0753048	0.103752	-0.0532582	-0.0571071	-0.116646	-0.00797221	0.0135377	0.0883169	0.0207117	0.0164324
9.5875	0.484219	1.37631	-0.0643469	0	0.000282699	0.0752878	-0.120508	-0.00214435	0.0732275	0.289487	-0.0426743	0.0547735	-0.109392	0.0627921	0.00692822	0.00365705	0	0.0185432	-0.0368259	-0.0953659	-0.021766	0.0592627	-0.00785052	-0.00764095	-0.0773777	0.0427213	0.00497087	-0.015977	-0.0357555	-0.0394462	-0.00958821	0.105199	0.0266588	-0.0115448	-0.00358717	-0.0324255	0.00103419	0.0541065	0.012972	0.0542958	-0.0387544	-0.00858377	-0.00959923	-0.0187404	-0.0359952	-0.00764519	0.0280984	-0.0669907	-0.0340702
9.42471	0.128637	0.467588	0.519359	-0.466179	0.161165	0.0329656	0.131224	-0.0135792	-0.00639943	0.0338805	0.0330478	-0.0634425	0.0668775	-0.10621	0.00241999	-0.00653147	0	-0.000744979	-0.0609093	0.00748575	0.0278123	-0.0181739	0.047229	-0.0254031	0.00705967	-0.0150684	-0.00801745	-0.00972658	0.0647893	0.0259589	0.031671	0.00291643	0.0493961	-0.0278724	0.156997	0.00659627	-0.0350405	-0.0132775	0.0604984	0.036997	-0.0296461	0.0355924	0.0291618	0.0020592	0.00511596	-0.0618139	-0.0101079	-0.00936462	-0.024793
8.61615	0.00579935	-0.105679	0.246567	0	-0.0554987	0.00586322	0.178432	-0.0154739	0.0106198	-0.0664123	0.00376216	-0.000180459	0.00919756	-0.00508592	0.0208564	-0.0318784	0.00225518	0.00750157	0.00735721	-0.0121351	0.0260794	-0.0424865	-0.0471086	0.00166908	-0.0265775	0.00270564	-0.00608521	0.00523604	0.0166392	0.010727	0.0341179	0.00124884	0.0201992	-0.0142426	-0.0227406	-0.0500971	-0.00134729	-0.0311018	-0.0309963	0.0484572	-0.00187278	0.0272708	0.0162349	-0.00867267	-0.0207451	-0.0274722	-0.00695723	-0.0127279	0.0532529
8.97969	0.614818	0.0321137	0	0	0.142357	-0.0756893	0.0594897	-0.0577461	-0.0125362	0.114966	0.038835	-0.00402757	-0.086744	0.0553968	-0.0668948	-0.0211273	-0.00992744	0.0171136	0.0217619	0.0107067	-0.0135741	-0.0249957	-0.0254337	0.0080096	0.00126458	0.0662667	-0.000357399	0.00146759	0.0802504	-0.000942605	-0.0180376	0.0116466	-0.00260834	0.0115181	0.0346111	-0.0614835	-0.00251244	0.0225864	0.00420138	0.0464096	-0.0236123	-0.0286974	-0.0543264	-0.0571918	0.0344883	-0.00287214	-0.00892554	-0.0333245	0.0713247
6.82444	-0.378121	0.119227	0.111014	0	-0.0355287	0.0693242	0.0190282	-0.0298491	0.052732	-0.0155705	0.00129462	-0.0176104	-0.0351512	0.00416452	-0.0739754	-0.0164781	0.0243608	0.0152959	-0.0105458	-0.0144813	0.0162649	-0.0262364	0.00882103	-0.0184966	0.0326836	-0.00974378	0.00670878	-0.000170636	-0.0537145	-0.00218123	0.0173066	0.0380225	0.0227247	-0.0100565	-0.016037	-0.0267329	0	-0.0133117	-0.0049194	-0.00454301	0.245843	0.0142199	-0.0270916	0.00358064	0.000781054	-0.00422986	-0.024939	0.0384178	-0.0265858
8.71746	0.400919	-0.946923	0.159082	0	-0.0329069	-0.101593	-0.0818861	-0.00761835	0.078955	-0.0123597	0.0251916	-0.00972915	-0.0256571	0.0228924	-0.0336888	-0.0231128	0	0.0186162	-0.0104538	-0.0216738	0.000309441	-0.0349866	0.0147467	-0.00758693	0.00455575	0.0289926	-0.00802565	0.0139861	0.0136502	-0.0168386	-0.00098703	0.0400337	0.0338753	0.0348019	-0.0146473	-0.00521334	0.0141485	-0.0102064	-0.0124143	0.031725	0.111773	0.000317414	0.0140597	0.0181598	0.00354819	-0.0352262	-0.00354121	0.0170136	-0.00105228
7.94696	0.354384	0.23019	0.440677	0.153577	0.161171	0.0121574	0.0994548	-0.0160655	-0.0193075	-0.281013	0.0503866	-0.000667196	-0.0158776	-0.0419975	0.0125281	0.0224357	-0.00622412	-0.040887	0.00428636	-0.0248365	0.0894904	-0.0640891	-0.0341121	0.00632255	0.0330552	-0.013957	0.0523266	0.0181351	0.0560122	0.0584045	-0.10334	-0.00126248	0.0437168	0.0390758	-0.0930469	-0.0211131	-0.0435013	-0.0531368	-0.0751087	-0.0174394	-0.0325707	0.0387424	0.116576	-0.0861443	-0.00797057	-0.0307092	0.00901463	-0.0503709	0.0739137
9.06385	-0.336449	0.319646	-0.304147	-0.464453	-0.0694752	-0.0653979	-0.0895398	-0.00424832	-0.0284746	-0.00279927	0.0416224	0.00519532	0.0514208	-0.00414403	-0.0426322	0.019337	0.00859	0.0423675	-0.00493874	0.00343234	0.0121729	-0.0644199	-0.0595513	0.00567981	-0.00455887	0.0447608	0.145225	0.0281435	0.00417554	-0.0429522	0.0178118	-0.0173008	0.0160739	0.000298935	0.00372423	0.0392332	-0.0133267	0.0312733	0.00497631	0.0108701	0.0170116	-0.053942	-0.0212926	-0.05741	0.0105279	-0.0356988	0.0107932	-0.0498567	-0.00860315
9.83096	0.167398	-0.255275	0.0660689	0	0.00727121	-0.034663	0.101917	0.00456925	-0.0112291	-0.0513256	0.0247767	0.00205681	0.0169149	-0.0396402	-0.0249386	0.00229181	0.00310476	-0.0118954	-0.0889355	-0.00197855	-0.0443738	-0.00196264	-0.028779	0.00738206	0.00935305	-0.0290308	0.18248	-0.0154359	0.0527179	-0.00740518	-0.0289631	0.00901088	-0.0230628	0.00773628	0.0138963	0.0148693	0.0178412	0.00297085	0.00927243	-0.0110845	-0.0077469	-0.0102526	-0.0150536	0.0235016	0.0363483	0.0495393	0.0048928	0.0384565	-0.0153265
9.05163	0.36817	-0.350373	-0.679174	0	0.128684	0.0414399	-0.0713569	-0.000208286	0.167877	-0.014193	-0.0199014	0.0167063	-0.0192214	-0.00912151	-0.021777	-0.023755	-0.0402722	0.0259674	0.0187788	0.046643	-0.0641539	0.0779873	-0.00084537	0.00141745	0.0259462	-0.0537583	-0.0203901	-0.00689809	0.051881	-0.00818041	-0.00814113	0.17766	-0.00363773	-0.0265888	-0.0611317	0.0560471	-0.0121848	-0.0129542	0.0315258	0.00794293	-0.061108	-0.0165687	0.0058222	-0.00842895	0.00744041	0.0914939	-0.112768	0.020538	0.0407089
7.87434	-0.286005	-0.109685	-0.243754	0.465353	0.0936113	-0.0320689	-0.0704799	0.0203524	0.00460617	0.142572	0.00574048	0.0357397	-0.0745509	-0.00870165	-0.106595	-0.0269311	0.00158933	0.0287149	0.028287	-0.00339529	0.00514921	-0.0195045	-0.0308007	-0.0417524	0.00470511	0.0556863	-0.0224909	0.0134667	-0.00294256	-0.0508487	-0.0444304	-0.0218198	-0.0502918	-0.0252107	0.0278828	0.0446379	0.0188263	0.028984	0.0287807	0.0834192	0.0074324	0.000937177	0.0311874	-0.0096156	-0.0010652	0.00512019	-0.0459804	-0.0413386	-0.0455322
6.14529	0.484014	0.608422	-0.32694	0	0.0496934	0.148765	0.159607	0.0654968	0.110139	-0.186298	-0.0330289	0.0662497	-0.149885	-0.0966477	-0.0507039	0.0597838	0.00724943	0.0452463	0.0225197	0.0500672	-0.00870343	0.0975241	-0.0481551	-0.00180411	0.125106	0.0456732	-0.0672563	0.0414133	0.0361178	-0.0032925	-0.0547057	0.0312105	0.0336081	-0.0373872	-0.0688466	0.0518195	-0.00596075	-0.089476	0.092966	0.0345481	-0.0117383	-0.131127	0.139944	0.00046096	-0.0438357	-0.104045	-0.0174888	-0.0233258	-0.082747
5.81243	0.133248	2.39475	0.197666	0	0.102761	0.168967	0.052131	0.0821818	0.0213395	0.102012	0.0940221	-0.170424	-0.137605	-0.0966176	0.150809	0.10057	0.022257	0.0649689	0.0998531	0.0547695	-0.0538996	0.0977119	-0.0406325	0.0486254	0.128924	0.0596651	-0.051726	-0.008455	0.177156	0.0759599	0.0502971	0.140788	0.0223504	-0.0198845	-0.0211979	-0.0214638	0.00819331	-0.01656	-0.0180975	-0.0152528	0.0634022	-0.0830867	0.119523	0.0161938	-0.052281	-0.0914316	0.0145427	-0.0647353	-0.0811715
8.82458	-0.484724	0.365916	0.467561	0.106619	-0.0761081	0.0465581	-0.00734892	0.00297776	0.00990029	-0.00968004	-0.0167491	-0.0182554	0.0265164	-0.0448272	-0.0459654	0.00317016	-0.018005	-0.06016	0.0857512	-0.0468094	-0.0552851	0.188995	0.0368514	0.0083548	-0.0509846	0.0182116	0.00645332	-0.0114207	0.0276645	0.028613	-0.00777507	0.125813	-0.0187828	0.028193	-0.0237635	0.00826943	0.00908606	0.0344397	-0.0405535	0.0120588	0.0382063	-0.0140482	-0.0177078	0.00462029	-0.0026527	0.0543346	-0.0176547	0.0293967	-0.0767209
8.53482	-0.0891003	-0.17369	-0.175591	0	0.0632205	0.0358019	0.201981	-0.0150452	0.000494048	-0.052197	0.0316822	0.0162139	0.0618552	-0.0852783	0.0602703	-0.0126194	0.0165746	-0.0440707	0.102839	0.0273978	-0.0399926	-0.0372601	-0.0212762	0.0276751	0.00396296	-0.0211274	-0.00507585	0.00217749	0.0232754	0.0382246	0.0566749	-0.0465373	0.0371894	0.0252618	0.0634874	-0.0123585	-0.0306905	0.0716246	0.0064982	0.0772461	0.0215497	0.0330502	0.074635	0.0541402	-0.00811947	-0.0370999	0.0158012	0.0157807	0.024123
8.81915	0.438769	0.306187	0.105418	0.164935	0.194804	0.101077	0.0456914	0.0273768	0.00786954	0.139953	-0.0895868	0.0771418	-0.068085	-0.0432343	0.109617	0.100655	-0.0034405	0.0425736	0.0212878	-0.0259838	-0.0912149	-0.0145129	-0.0240141	0.018104	-0.0725592	-0.202538	0.00931579	-0.00808945	0.075973	-0.0265135	0.106372	-0.102566	0.063233	0.00429008	-0.0614849	-0.0191299	-0.0466253	0.0414877	0.0371686	-0.0155274	-0.0527032	0.0488691	-0.00885464	0.0223711	0.0720445	-0.0413787	0.0706589	0.0477229	-0.0401167
7.4094	0.405469	-0.0642289	-0.247443	0	0.0381202	0.0295653	-0.0947218	0.106015	-0.0118372	0.00352514	-0.00134978	-0.000529684	-0.0239434	0.0522971	-0.0313548	-0.00176645	-0.0102783	-0.0155849	0.0562278	0.0177079	-0.017032	-0.0601185	0.0198286	-0.000851418	-0.00708853	0.0444393	0.00677369	0.00834219	0.0247764	-0.0145686	-0.0399844	0.0177712	-0.0181672	-0.0152053	-0.0161812	0.060139	0.0547804	0.00197314	-0.0132774	-0.0303663	-0.0123433	0.0293949	0.00810193	-0.0166576	0.00269306	0.00175765	-0.00666953	-0.00601632	-0.0206465
7.24014	-0.124919	1.0205	-1.16944	0	0.0683712	-0.0744704	-0.0886289	0.0391426	-0.0122096	0.0721437	0.0356979	0.261936	-0.0683074	-0.0760882	0.141725	0.0516308	-0.00657029	0.0465266	-0.0608327	0.0523483	-0.0182145	0.0292998	0.0562931	0.00451925	-0.0657333	0.0416482	-0.0447142	-0.0188719	-0.0654985	-0.0174691	0.0191145	0.0358347	-0.0707868	-0.0103594	0.00425665	0.0389974	0.0292186	0.0457292	-0.0355177	0.0144548	0.0273212	-0.0405908	-0.053187	-0.0812187	0.0279408	0.045963	-0.0265177	0.059546	-0.0494991
7.84528	-0.00621738	-0.0885562	-1.01998	0.28076	0.0270037	-0.0418937	-0.0686041	0.0265559	0.0381409	0.0327812	0.0138226	0.289828	-0.0605484	-0.0914494	0.0722903	0.00636613	-0.0432922	0.024884	0.0188211	0.0142799	-0.00697291	-0.0184153	-0.0201466	0.00346937	-0.0313861	0.0526413	-0.0178528	0.0083019	-0.035093	-0.0246548	0.000614601	0.0452888	-0.058462	0.00891012	-0.00346416	0.047275	0.0184049	0.0138089	-0.0139952	0.0111464	0.178863	-0.0515456	0.0016212	-0.0550735	0.0103913	0.0323639	-0.0347415	0.0246125	-0.0219219
9.24543	-0.570931	0.22254	0.249511	0	-0.0800742	-0.133463	-0.105416	0.0138256	-0.0253745	0.0379989	0.00581589	-0.0137986	-0.0133756	0.065987	-0.0187563	0.0121782	-0.0214837	-0.0194784	0.0730847	-0.00564691	0.00846531	-0.0506368	0.0336658	-0.00744049	-0.058629	0.0518229	-0.0142878	0.00897228	0.149497	0.00200158	0.03349	0.0730022	0.00444692	-0.0151709	-0.0152014	-0.0295369	-0.00550281	0.00256553	-0.0329191	0.0965465	0.0141666	0.0408576	0.0176431	-0.0238964	-0.0054473	-0.019763	-0.0308559	0.000484795	-0.0954447
7.37054	-0.717497	0.127828	-0.298141	-0.0619393	-0.0321546	-0.0329389	-0.102835	0.00519555	0.101337	-0.121529	-0.0327071	0.0788204	0.0238757	-0.0897509	0.00454756	-0.0573279	-0.0292104	0.0190992	0.107131	-0.0247253	0.0198388	0.156551	-0.09694	-0.0192678	-0.000531275	0.0501197	-0.0440762	-0.00163125	0.0555747	-0.0212246	-0.0143611	0.0554686	-0.00595785	0.00246409	-0.0173828	0.00283571	0.0228574	-0.0411857	-0.0401334	0.0114613	0.0152929	0.0188754	-0.0425087	-0.104757	0.00448717	-0.00491184	-0.0173638	0.0424606	0.053735
9.27877	0.524077	0.308583	-0.0361487	-1.13053	-0.0341474	0.00261494	0.0967452	0.0326039	0.0912649	-0.0567915	0.0349565	0.0591454	-0.0635957	-0.0292801	-0.000583597	0.0262183	-0.0949312	-0.0426121	-0.145896	-0.0218216	0.0108502	0.111322	-0.0370165	-0.00327673	0.0329197	-0.0229968	-0.00761919	-0.0498233	0.216016	-0.0711729	-0.00619813	-0.0491905	-0.0462417	0.0454826	0.0101944	0.0664803	0.0103871	0.0130118	-0.0389283	0.0596713	0.0163641	0.0163104	0.0355465	-0.21354	-0.00250802	0.0532477	-0.00574612	0.0847568	0.0372756
9.71876	-0.250742	0.663117	0.271369	0.463703	-0.0173972	0.296721	0.149069	0.0490929	0.0170856	-0.00168643	-0.0271315	-0.000589795	-0.0038512	-0.0675763	-0.117769	-0.0289539	0.00252512	0.000573733	-0.0142083	-0.00620417	0.0237288	0.00559576	0.000221384	-0.012822	-0.0192865	0.0513194	-0.0121234	-0.00675028	0.109949	0.00431426	-0.0384415	-0.0264197	-0.0448545	-0.00224182	0.00619027	-0.0312472	0	-0.0601063	0.00956532	3.73412e-006	0.0678812	-0.0278532	0.0529881	0.0456553	0.00755674	-0.0826607	0.0110197	0.0316605	-0.0333375
8.88067	1.0653	-0.441515	-0.0816269	-0.645965	0.143603	-0.122776	0.00486381	0.0211987	-0.0691272	0.30644	-0.0177215	0.0180375	-0.026778	0.0231433	0.0107094	-0.0453537	0.070433	-0.00356647	-0.0895023	-0.0963778	0.0307889	0.0017393	0.0278714	0.0389078	-0.0625921	-0.0707066	0.0323299	0.00751645	0.0221873	0.0319776	0.0642206	0.0504668	0.0876688	0.00336969	-0.0716048	-0.00478554	-0.0087649	0.0789624	0.0307701	0.0897205	-0.0693386	0.0393995	0.0157587	0.0795106	-0.0195997	-0.0151297	-0.0948436	0.0148638	0.0564168
7.76742	0.761846	1.78802	-0.246548	0	-0.0593907	-0.106587	0.250311	0.152226	0.00336812	-0.105845	0.048206	0.186789	0.0445835	0.0949227	-0.0165559	0.194047	-0.00320762	0.0031123	-0.116433	-0.13231	-0.056567	0.106828	-0.0577209	0.0134949	0.0992698	-0.050523	0.0120515	0.270703	0.0803854	0.0493534	-0.0669955	0.0145026	-0.0129732	0.0402149	0.0565943	-0.099838	0.000879191	0.08053	-0.0474014	-0.00150224	-0.0506763	0.000985633	0.0260297	-0.0465892	0.0463481	0.115661	-0.0137221	0.0320791	0.104092
7.32007	-0.224917	-0.0203639	-0.0591751	-0.0813965	0.16095	0.16352	-0.0515764	-0.0211598	-0.0121196	0.0273695	-0.0445626	-0.028303	0.0678681	-0.0267459	0.000190344	0.00553686	-0.0140574	-0.0636825	0.0427825	0.0127764	-0.019513	0.025586	-0.0359165	-0.00337979	0.0744991	-0.0170175	0.0222084	-0.031633	0.0497254	-0.0318211	-0.000972734	0.00754671	-0.0798386	-0.0168301	-0.00849967	-0.000615764	0.0388684	0.0015294	0.0541905	0.00914503	0.0138748	0.045742	-0.00431783	0.124303	-0.00645583	0.0353867	-0.0506211	-0.0522693	-0.0389009
7.97289	0.495466	-0.338776	-0.262304	0	0.126103	0.203728	0.0315825	-0.0356655	0.0266419	0.0266522	-0.0551691	-0.0512916	0.0391824	-0.0667348	0.00805274	0.0116492	-0.0634554	-0.0966144	0.0198459	-0.000258408	0.0135463	0.00750717	0.00421606	0.0657197	0.0757313	-0.0443821	0.0360422	-0.0164799	0.00975715	-0.00478301	-0.0158262	0.00745547	-0.0459419	-0.0557606	-0.0387956	-0.0338273	0.0021043	-0.0512695	0.0452788	0.0681785	-0.0281682	0.0547472	-0.00661819	0.174695	-0.00271832	0.103797	-0.0698418	-0.0712981	-0.0720429
7.33895	0.156324	-0.78618	0.137492	0	0.0580142	0.00612072	-0.0451972	0.00207536	0.0131338	0.0323057	0.0387889	-0.0101184	-0.0138867	-0.0239301	-0.0580251	0.00138524	0.00810575	-0.0403842	0.0771752	-0.0175073	0.0026461	-0.03313	-0.0374789	0.0157748	-0.00186313	0.0511122	0.0132375	0.00401359	-0.0321152	0.0409848	0.0340235	0.118181	-0.00415127	0.00265403	0.00972565	-0.0365302	0.00238677	0.00506947	-0.0230164	0.0265699	-0.0117052	-0.0269901	0.00317151	-0.0386498	0.00833099	0.0279489	-0.0130323	-0.0256469	-0.0334449
9.73556	-0.992614	0.342444	0.392265	0	0.184164	-0.0229392	0.200547	0.0281693	-0.0410042	-0.00140777	-0.00117754	-0.0221672	-0.00751911	0.0200965	0.0308802	-0.0532311	-0.0126384	-0.00299655	0.0863155	0.00968206	-0.0168484	-0.0622325	-0.0157877	-0.0172319	0.029274	-0.0949826	-0.0245337	0.0109203	-0.0726613	-0.0154366	-0.000536737	0.00107433	-0.0066955	-0.014867	-0.0065084	0.0865143	-0.0163449	0.0583526	0.0861503	0.0948999	0.042625	-0.0581556	0.00995054	-0.00218787	-0.0211105	-0.0557057	0.0613443	0.0117458	-0.0404862
10.2339	-0.611035	-0.0408081	0.00423303	0.0313794	0.188585	-0.113299	0.25277	0.0532514	0.0560582	0.169784	0.00102235	-0.0287935	0.0172155	-0.0620449	0.0569249	-0.0163671	-0.0647735	0.0234585	-0.0242819	0.0714851	-0.0654326	0.0363932	-0.043626	-0.034443	0.0677128	-0.00505041	-0.0292102	-0.0371839	-0.10046	0.0134272	-0.0100928	0.0490895	-0.0265519	0.0122682	0.0321742	-0.0223275	-0.0409691	8.71023e-005	0.0596665	0.00997685	0.0268282	-0.0424336	0.0870817	0.0711373	-0.0115744	0.0191465	0.0140904	-0.0907131	-0.0583859
9.6606	-0.0767995	1.16058	0.451554	0.551922	0.211123	0.0578781	0.0464337	0.126599	-0.128413	0.170642	-0.0243529	0.0913012	-0.241743	-0.0802964	0.0327865	0.326515	0	-0.0729044	-0.13136	-0.202832	0.0744518	0.197495	0.023942	0.150094	-0.0665826	-0.0701226	0.0690491	0.0235535	0.11621	0.10375	-0.061628	-0.0840954	0.0309066	-0.0104006	0.00182862	0.0854981	-0.000347625	-0.0132501	0.02467	0.0786874	-0.0455195	-0.0985237	0.0529455	0.0800286	-0.00770876	0.03339	-0.0781933	-0.124674	0.0695303
6.735	-0.887373	1.3303	-0.279626	0.0126818	-0.10911	0.0179701	0.2229	-0.0806412	-0.00753086	0.0508357	-0.0118555	0.0311812	0.0999807	-0.097992	-0.0681486	-0.0959274	-0.00839095	-0.00253084	0.0550116	0.043388	0.0485554	-0.100215	-0.0194786	0.0306971	0.0280786	0.0332594	0.0296954	-0.110313	0.139917	-0.00327977	0.0450946	-0.0392447	0.00241357	-0.012103	0.0750081	0.169037	-0.0839667	-0.0277686	0.0109366	0.0271178	-0.0339445	0.0618199	-0.0322078	-0.00578697	0.0785747	-0.0825804	-0.000986002	0.0383655	-0.0646373
5.63804	0.370429	1.3121	0.700661	0.583318	0.0480899	0.134363	0.0715429	-0.0368876	0.0630959	0.0803136	0.0150933	-0.0307499	0.00680488	-0.0674829	0.17926	-0.0367708	0.0411322	-0.0227172	-0.0384863	-0.0764678	-0.107844	-0.00805693	0.00202311	0.0380597	-0.0104421	-0.0550355	-0.0260739	-0.00751437	0.130479	0.0116422	-0.00275656	0.00863422	-0.0520029	-0.0200212	-0.0233382	-0.0494831	-0.00789598	0.0636844	0.0610996	-0.0164022	0.00623542	0.0024931	0.0528798	0.0652643	-0.0135253	-0.0254227	-0.0339147	0.0838369	-0.0365742
7.82217	-0.0856608	-0.797615	0.0645278	0	0.111833	-0.0121801	-0.0815825	0.00145585	0.0337674	0.168599	0.00754011	-0.0569688	-0.0117613	-0.0416353	0.0493227	-0.0209924	-0.0201107	0.0482342	-0.0898653	0.0613577	0.0356432	0.0195888	-0.0166156	-0.0267811	0.0108381	-0.0253738	0.0435247	0.0695566	0.0524039	-0.0366802	-0.00225144	0.0106454	-0.0144955	0.00748948	-0.00408444	0.0873485	0.00899021	0.0353543	0.0508013	0.047322	0.00436336	0.0320589	0.0081039	0.00305834	-0.0104134	0.0104959	0.158142	-0.0460787	-0.054963
9.39471	-0.180968	-1.54919	-0.98503	-0.619086	0.107967	-0.0967073	-0.141354	0.129944	-0.0859279	0.06597	0.0370487	0.0447443	0.0359929	-0.0607874	-0.0570948	0.0080998	-0.00940014	-0.0775262	-0.0181633	-0.0219057	0.0202591	-0.135351	-0.0349505	0.00558939	-0.14043	0.0457051	0.000455641	-0.0188733	-0.0314407	-0.0511205	0.0776456	0.0744471	0.0626487	-0.015405	0.0314661	-0.124966	0.00759959	0.0269889	0.0283194	0.0605158	-0.0511614	-0.0805914	0.0367929	-0.0547841	-0.0362322	-0.00687997	-0.0243347	-0.0425483	-0.0642523
9.26927	0.86932	0.0775117	-0.393373	-0.593312	0.143638	0.171118	-0.136573	0.127775	-0.098144	0.0447352	0.0144922	0.0323293	0.070244	-0.0581746	-0.0140127	-0.00417811	0.00497741	-0.08763	0.00920809	0.020404	0.0182228	-0.170195	0.0231031	-0.0195767	-0.158054	0.0360005	-0.00253485	0.00611436	0.123773	-0.0517567	0.0756439	0.171874	0.0258748	-0.00134483	0.00874363	-0.106808	0.0328687	0.0106546	0.0439547	0.0333395	-0.0162611	-0.0666479	0.0231645	-0.0351072	-0.0465616	-0.0128658	-0.00204022	-0.0586249	-0.0733174
7.98097	-0.502332	0.794516	0	-0.524609	0.0960295	0.00492126	0.0169214	-0.00561551	0.00689724	0.155289	0.00479248	0.0139608	-0.0181278	-0.00345882	-0.0665711	-0.00554616	0	0.0120809	0.0292639	-0.0328831	0.0807478	0.0252193	-0.00140241	0.0159565	-0.0138083	-0.0274023	-0.0011792	-0.00938716	0.0912979	0.0114791	-0.00861589	0.0744983	-0.0384445	0.00354919	0.0265542	0.00627677	-0.00906638	-0.0821882	-0.0422696	-0.0533572	-0.0301199	0.00150479	0.0119149	0.0605836	0.0231634	0.102988	0.0689032	0.0524454	0.0669077
7.64802	-0.103733	-0.364926	-0.00399103	-0.0569382	-0.0350272	-0.0362449	0.00803367	-0.00471754	0.00784497	0.0313442	0.00355139	-0.0238467	0.0035237	0.0181663	-0.0733261	-0.0358906	-0.000483828	-0.00510104	-0.00693077	-0.0126781	0.00843353	0.00632846	-0.0250711	0.0190781	0.0232531	0.0217606	-0.00816068	-0.001595	-0.0444154	0.0580379	-0.0300919	0.00661226	-0.00635372	-0.0306224	-0.000115708	-0.00660284	0.0417939	-0.0195754	0.0236181	0.0127676	-0.00371618	-0.00748589	0.0169585	0.0188268	0.000540349	0.0356935	0.012589	-0.0142522	0.000345589
9.01909	-0.711538	0.427896	0.330072	0	0.0982602	-0.0190853	-0.0861023	-0.0285368	-0.173049	-0.0587045	0.0161095	0.0411556	0.421584	-0.0108799	-0.0539926	0.527428	0.0583218	0.0798599	-0.127608	0.311299	-0.12515	-0.0142828	-0.0352666	-0.0708972	0.125567	-0.180355	-0.0770293	0.024169	0.0980907	0.0192128	0.0431798	0.094407	0.0532724	-0.0984106	0.00184149	-0.144561	0.16866	-0.0148011	-0.0645911	0.0368893	0.0484195	-0.0880791	-0.0729309	-0.0449913	0.0679502	0.0081575	-0.0224994	0.00937281	0.0283695
9.07848	-0.669249	0.327151	0.492358	0.0549319	0.0936766	-0.0383903	0.102228	-0.00443555	-0.039731	-0.101065	0.00154574	0.0644965	0.0962012	-0.0110076	-0.0495602	0.0379266	0	0.0475406	-0.0458935	-0.0349111	-0.0147216	-0.0160043	-0.0299014	0.0369116	-0.0136327	0.0485637	0.0132498	-0.00828894	0.0176459	0.253816	-0.00521731	0.00342277	0.0366376	-0.00267867	0.016267	0.00155093	-0.0050648	-0.0126862	-0.00358148	0.00176453	0.0467926	-0.00280189	0.0311204	0.00531351	-0.0263721	-0.0364844	-0.00664726	-0.0115427	-0.0295241
8.15927	-0.318181	-0.844447	0.309167	0.581863	-0.0363874	-0.0636539	-0.133651	-0.0197827	0.0676467	0.11754	0.0454499	-0.0901798	0.0579582	-0.0408854	0.0163824	-0.00591038	-0.0629524	-0.0423793	0.0124546	-0.0683649	0.0436884	0.0229875	-0.0346041	-0.0231478	-0.036708	-0.0287657	-0.017952	-0.0198885	-0.0553808	0.120865	0.00143439	0.0157457	0.0606136	0.00264973	-0.031885	0.054038	0.0335196	-0.0739672	-0.019426	0.0839542	0.0174217	-0.0126505	0.0310055	-0.0371062	0.0376784	-0.00138241	-0.00327025	0.0090883	-0.0406076
9.45988	-0.231074	0.578235	0.682946	0.427431	0.0690233	0.0440224	-0.130418	-0.0166372	0.00610822	0.148908	0.0300347	0.0952895	-0.0490857	-0.00281726	0.0381773	0.0579857	0.0468017	0.0187462	-0.163444	0.0278905	-0.0882821	0.0211091	0.0765909	-0.0345968	-0.0494489	0.0751919	-0.0712823	0.0112701	0.00125576	-0.0338024	0.0173699	0.0682153	-0.00615385	0.0280529	0.0847286	0.0362397	0.0165078	0.0451429	-0.0194662	0.0402172	-0.031445	-0.0173758	0.0340352	0.0588695	-0.0138807	0.0183937	0.0115549	-0.0542668	0.0446367
8.30469	0.145734	-0.16086	0	0	0.0168196	-0.0366578	0.0112015	-0.0464211	-0.0120701	-0.0715189	-0.00994373	0.00274165	-0.0151001	0.0220814	-0.0732224	0.0330109	0.013509	0.0208895	0.00152004	0.0163502	0.0192345	-0.0181766	0.00494204	0.0113356	-0.0204028	0.0348359	0.0717466	0.00483094	-0.00452458	0.00394737	-0.018158	-0.0122516	0.00970355	-0.0123525	0.0134706	0.157722	-0.00333775	-0.00999977	0.0242243	-0.00452821	-0.0188523	-0.0241401	-0.00499502	-0.011008	-0.00250705	0.00929762	-0.00861377	-0.0145891	-0.00547404
8.25471	0.0224666	-0.247414	0.150458	0.142059	0.00915283	-0.0169111	0.0978955	-0.00631624	-0.0228361	-0.0768514	-0.0140937	0.010142	-0.122495	-0.039513	0.143484	0.0215916	0.0120436	0.0565536	-0.160195	0.0457974	0.0307999	0.0417653	0.00450793	0.056772	-0.0301018	-0.044275	-0.0127266	0.00615032	-0.00635405	0.037204	0.0161345	0.005375	0.00508622	-0.0410838	0.0706911	0.00630958	0.0426024	0.00858215	0.0297278	0.0772776	0.0145994	-0.0279553	0.047939	0.0574189	-0.00933841	0.00673925	0.0309983	0.0080298	-0.0580615
7.93149	0.0598842	-0.984659	-0.489675	-0.616707	0.0561671	0.000136093	0.0870411	0.0134531	-0.0248751	-0.138613	0.0365605	0.00508788	-0.0666231	-0.033668	-0.0124634	0.102655	0.0282995	-0.00926601	0.0821712	0.0799858	-0.0596525	-0.165804	-0.0340346	0.00284038	0.0336416	0.0687126	0.00451149	0.00662626	-0.0279796	-0.0363546	0.0298472	0.000698941	0.024517	0.0146775	0.068575	-0.0695145	0.0404731	0.0763784	0.112571	0.0047005	-0.0121415	0.00891691	-0.019803	0.0914623	0.0126725	-0.0563969	-0.0401489	-0.138751	0.0556091
8.8074	0.142531	1.2203	0.370582	0.000462743	0.0610104	0.180441	0.101006	0.0318223	0.0550984	0.0112185	-0.0351442	-0.000698314	-0.0374736	0.0207607	0.0357	0.0357923	-0.0256721	0.00885221	-0.00708908	-0.021107	-0.0232583	0.0143932	-0.0489787	0.0605227	0.0259999	0.0665534	0.017945	0.00924829	0.0232632	0.0192864	-0.0177693	-0.0121647	-0.00560288	0.0191473	-0.00783744	0.0378269	0.0581811	-0.0771748	-0.036226	-0.00611728	-0.0451043	-0.00675066	0.0769697	-0.055984	-0.0127929	0.00874814	0.0304904	-0.0311156	0.0102854
8.13046	-0.279558	0.920925	-0.648088	0	0.0798688	0.0563261	-0.0431075	-0.00751099	0.0408819	0.152062	-0.00467455	0.0314402	-0.0745034	-0.05105	0.0500284	-0.0376792	0.0342301	0.00756617	0.0833024	0.0629106	-0.0337024	-0.0242628	-0.00919403	-0.0252503	0.0922453	0.0349541	0.00161028	-0.0317475	0.0677889	-0.0222753	0.00447378	0.210671	0.0224278	-0.0387169	-0.00162567	0.0988813	-0.00980552	0.00708903	-0.051209	0.0774352	0.00437277	0.0248593	-0.0303201	0.0586757	0.0105201	0.125023	0.00769979	-0.0139118	0.00760067
8.21944	-0.282689	0.24249	0	-0.145495	-0.00277788	0.094112	0.0612145	-0.0214228	0.00892492	0.0346369	-0.0142754	0.00147715	-0.0532288	-0.00276363	-0.0300865	-0.00350523	-0.0349849	-0.0234066	0.0163297	0.00543582	-0.00509359	0.012861	-0.0307637	0.00860129	0.00168931	0.0250664	0.0186427	-0.000798715	0.0453582	0.0284986	-0.0328237	0.0276475	-0.0258002	0.0133334	0.00213646	-0.0568054	-0.00677825	-0.00261117	-0.0518329	-0.0050246	0.0106442	-0.0168124	0.00626796	-0.00269541	0.0014891	-0.0118174	0.00892432	-0.0340749	0.000837077
7.21467	-0.252542	-0.527162	-0.413187	0	-0.0148366	-0.0634037	0.0886346	-0.00106589	0.00536684	-0.0182706	0.0437016	-0.017362	-0.0280663	0.0413643	-0.0294424	-0.0142537	-0.0034036	-0.00123401	0.00961135	0.0251538	0.00687706	-0.00250016	-0.103348	0.00031465	0.0136566	-0.00858938	0.000893836	-0.00628943	-0.0863587	-0.0347558	0.00140142	0.043878	-0.0123533	-0.0242023	-0.024249	-0.00204628	0.00919538	-0.0190375	0.0221158	-0.0377356	-0.0456545	0.0157602	-0.0165246	-0.0726951	0.00483097	0.0510463	-0.000159456	-0.00217496	0.00867567
6.99647	-0.244018	0.18509	-0.00144369	0.421615	0.0553926	0.0695154	0.116482	-0.0152735	0.01807	-0.050119	0.0461906	-0.000861474	0.00746295	0.0441974	-0.00919379	0.0059195	-0.0265031	-0.00230571	-0.0223373	0.0183002	-0.0126953	0.0195757	0.000810212	-0.0177008	0.0397864	-0.0116842	0.0193994	-0.0155336	-0.0245611	-0.0227044	0.0277282	0.123115	-0.00997492	-0.000578179	-0.0246334	0.0292196	-0.00783351	-0.0323761	-0.00926048	-0.0280409	-0.0259469	0.00346914	-0.0126194	-0.0617905	-0.0048054	-0.010415	0.00138911	-0.022046	-0.00391763
8.29944	-0.701902	0.282841	0	0	0.0856797	0.060218	0.0774396	-0.000132393	0.0144309	-0.0758657	-0.0327361	-0.0139637	0.0232159	0.0501945	-0.0266517	0.0142771	-0.00976549	-0.0326154	0.0526181	0.00053329	0.0520953	0.0339138	-0.0146822	0.00402306	0.0396772	-0.00287462	0.0452236	-0.00583914	0.0921071	-0.0443617	-0.0101056	-0.0622376	0.00131734	-0.0152682	0.0192002	0.0291986	0.0523757	0.0364947	0.0086728	0.0843664	-0.00480022	-0.0271855	-0.0321826	0.0279778	0.00351401	-0.0617995	0.0146929	-0.012163	-0.0543216
7.02737	-0.340639	-0.430752	0.350707	-0.362603	-0.0133138	0.096818	0.0717291	-0.0181859	0.0490877	-0.095303	-0.00382854	-0.0381891	0.0618532	0.0288249	-0.00621317	0.0132615	-0.00032607	-0.0127198	-0.0174685	-0.0250427	0.0382647	0.0239215	0.00733901	0.00265197	0.0308706	-0.0219615	0.00221897	-0.00874802	-0.0330801	-0.0272885	-0.0138694	-0.0131095	-0.0510086	-0.0112803	0.00880062	-0.024921	0.0198092	0.0432263	0.0285873	0.0520372	0.00284115	-0.0398712	-0.0209772	0.006341	0.00651609	0.0212608	-0.00303456	-0.00129195	-0.0624763
7.45906	-0.254998	-0.370359	-0.149416	0	0.00539057	0.0205382	0.161222	-0.00300578	-0.00480766	-0.073689	-0.084358	-0.0452823	0.00514865	-0.0186502	0.071106	0.041454	-0.014698	0.0189059	0.0128827	0.165395	0.0117972	0.13091	-0.018946	-0.044949	0.058017	0.0475941	0.0219561	-0.0283902	0.0171052	0.227875	-0.0453757	0.036668	-0.0637727	-0.0344283	0.0415918	0.0781537	0.0697314	-0.0405749	-0.029781	0.0608987	-0.0598901	0.0950843	-0.0490842	-0.185003	-0.00845417	-0.00688233	0.0429841	-0.0404629	-0.0592908
8.24149	-0.260778	-1.55005	-0.332167	0.0484176	0.0502798	-0.123008	-0.00155328	0.00545374	0.0207599	0.0763095	-0.0210579	-0.114235	-0.00220606	0.0661269	0.0777783	0.102714	0.0275639	0.00182333	-0.0925514	0.0743294	0.0423728	-0.00278839	-0.141585	0.0705189	0.0642251	-0.053015	-0.0458963	-0.0141443	-0.00523178	-0.0616405	0.0115341	-0.0535872	-0.0247649	-0.0416686	0.0464632	-0.107064	-0.0441532	0.100927	-0.0433547	0.0928388	-0.0971647	-0.0485382	0.0208626	-0.0206892	0.052562	-0.10019	0.0171911	-0.0399821	-0.0930824
9.29915	-0.407091	-0.404239	-0.753215	-0.781101	0.100336	-0.065361	-0.110312	0.0732221	-0.0272391	0.128993	0.081819	-0.00835716	-0.0284767	-0.0238567	-0.000508712	0.238458	-0.000885402	0.0721828	0.0228311	-0.0149886	-0.104349	0.0681628	-0.106363	-0.0347373	0.0170898	0.0370114	-0.0687486	0.0506431	0.0276429	-0.0168572	-0.0496285	0.0512446	-0.00231674	-0.0272524	0.0241424	-0.0260395	0.0347917	-0.164984	0.0565037	-0.0355836	0.000753794	0.0138407	-0.0238875	-0.0207374	-0.00314019	0.00619105	-0.0780752	0.0347628	-0.0123307
8.5539	0.879799	0.00315362	-0.0568901	0	-0.0942058	-0.032745	-0.0556995	0.0491475	-0.0456958	-0.0345049	-0.0811669	0.0170684	-0.0337897	-0.00593116	-0.0344616	0.0505783	-0.00355765	-0.0192601	0.0314087	0.015255	0.0533223	0.0220417	0.0431129	0.0306144	-0.0344273	0.0605675	0.00524833	0.0216833	0.0469897	0.0450325	0.0315801	0.0479682	-0.0103507	-0.018176	0.00547534	0.0511029	-0.0159219	-0.0113204	-0.0316575	0.050066	-0.0826637	0.0380957	0.00500356	-0.0434717	-0.0200214	0.0539919	-0.0558004	-0.0123809	-0.0122427
8.63452	-1.03756	-0.345221	0	0.372368	-0.0402881	-0.0274693	-0.0541004	0.0472031	0.00985805	0.16219	-0.0484382	-0.0316458	-0.0989124	-0.00543482	0.0433079	0.00737915	-0.0264475	0.0196916	-0.0565148	-0.0203916	-0.0154707	0.0893358	-0.00927898	0.0125156	0.0248375	-0.0140567	-0.00431712	-0.026134	-0.0363133	0.0294506	-0.0483262	0.0904611	0.0676557	-0.0432703	0.00659324	0.0333733	-0.0443267	0.045686	0.0676743	0.105186	0.00948365	-0.0412951	0.0166433	0.0410169	0.0117155	0.00963893	-0.000571386	0.00647115	-0.0149499
8.30542	0.103914	-0.279207	0.597748	-0.379943	-0.033238	-0.0352426	0.065294	-0.0180243	0.0399615	-0.0566514	-0.00762322	-0.0131743	-0.0779907	0.0580128	-0.0837169	0.000840111	0.0130267	0.000945169	-0.0645283	0.0017885	0.0292392	0.111605	-0.0719559	0.00496736	0.00131001	-0.000618816	-0.0398205	0.00282907	-0.00940987	0.0183252	0.0239508	0.0122085	0.0603542	0.000331189	-0.0263111	-0.00884905	0.0654463	0.0354182	-0.0293741	0.0570937	-0.044684	0.0118257	0.0265615	0.036581	-0.00745851	0.0932068	-0.0251141	-0.00178521	0.0235898
7.67976	0.270773	-2.19608	0.702981	0	-0.0610276	-0.0378692	0.203197	0.0411821	-0.00461204	0.0437298	-0.0819925	-0.0575966	0.0881482	-0.0629064	0.0638542	0.178467	0.0394057	-0.00657078	-0.034848	-0.0571321	0.0557412	0.0729471	0.0189267	0.0748408	-0.0266521	-0.0525912	-0.0547136	0.0512759	-0.137388	-0.0137198	-2.43093e-007	-0.0717802	0.0899486	0.0252921	-0.0426707	0.211781	0.0120314	0.0246754	0.0253839	0.0714726	-0.0129164	0.0361643	-0.128069	-0.0177713	-0.0355305	0.038394	0.00947272	-0.0581968	0.105411
9.61294	-0.960033	0.618721	0.197364	0	0.0659689	-0.186156	-0.101845	-0.00501587	-0.0221638	-0.0251088	-0.0536244	0.0686138	-0.160381	-0.0493292	-0.0882545	0.105546	0.00484603	0.0646185	0.129187	-0.036396	0.0667091	0.383479	-0.0538957	-0.106839	0.052322	-0.0331759	0.0341905	0.110654	0.167574	-0.0151188	0.0580006	-0.0077991	0.0622504	0.0052373	-0.0278971	0.147077	0	-0.0149833	0.00458028	0.0571362	-0.0398718	0.0781002	-0.0355783	-0.0384074	-0.00338375	0.0338313	-0.0638055	-0.00664271	-0.0772233
8.46943	0.253318	-0.423887	-0.518068	0.02006	0.055137	-0.0122568	0.112574	0.00409733	-0.012173	-0.0208549	-0.0257331	0.0196308	0.0145756	0.0149586	-0.0289316	-0.0265467	0.00816461	-0.0121584	0.0357633	-0.00460773	-0.0185951	-0.0207917	0.0984484	0.0213445	0.0106273	-0.0185695	-0.011202	0.00132687	-0.0654873	-0.0282554	0.0138176	-0.0222306	-0.00749032	-0.00567082	0.00325129	-0.0108096	-0.0174905	0.0220701	0.0304814	0.0404808	0.165832	0.00337254	-0.0215759	-0.0342462	0.00852083	-0.01902	0.000115367	0.00997003	0.00137585
8.4264	0.181169	-0.485037	0.0348823	0	-0.0209832	-0.0554437	0.0948597	0.0212438	0.0385892	0.0313999	-0.00752646	-0.0169665	-0.0203826	0.0533435	-0.0677788	-0.0215134	-0.00455793	-0.0137446	0.0472578	-0.0381834	-0.0323138	-0.0331481	0.00194192	0.0172794	-0.00330812	-0.0175992	0.00150697	0.00560562	-0.0724026	-0.00446239	0.00465672	0.0294723	-0.0481079	0.0195867	-0.0206823	-0.0278093	-0.0119682	0.0306062	0.00861441	0.0387987	-0.000544094	-0.00825482	-0.0256557	-0.0359252	-0.00281694	-0.0609799	-0.0171026	-0.0074735	-0.0178978
7.0942	0.274011	-0.689629	0.413959	0	-0.0216128	0.203354	0.230489	0.0382437	0.0297825	-0.03103	-0.0799424	-0.0700712	0.017056	0.018596	0.0476637	0.00666886	-0.04033	-0.0262937	-0.0697998	-0.104936	-0.0151209	-0.0155855	0.0372703	0.0148452	-0.0266935	-0.0853358	-0.00825849	0.0188495	0.0142512	-0.0423746	0.00223047	-0.0301575	0.048007	-0.0695734	0.00476008	0.0108267	0.00747721	-0.0348919	0.35647	0.0307368	-0.0603015	0.0161738	-0.0362093	-0.0654407	-0.00240326	-0.0104167	-0.00307879	0.00575012	-0.054412
8.26296	-0.44816	-0.903847	0.43982	0	-0.0871698	-0.0721419	0.14263	0.00760403	-0.0118695	-0.0418377	-0.090025	-0.0636347	-0.02584	0.0118239	0.111794	0.0151111	0.00211416	0.00316555	-0.110257	-0.0795966	-0.00623098	-0.0108568	-0.000489113	0.0350672	0.0215871	-0.0883919	0.0199126	-0.000315975	-0.0336781	-0.0031849	0.0226354	-0.041475	0.0401263	-0.0484277	0.0187974	-0.0375383	0.00617982	-0.0450475	0.35834	0.00154027	0.013063	0.0529336	-0.0587182	-0.065542	-0.0107697	-0.0329561	-0.0191545	0.0065454	-0.0429396
7.84705	0.465207	-0.666942	0.0824706	0	-0.00623185	-0.0719264	0.105297	-0.0230519	-0.0357647	-0.115561	0.0391998	-0.0564863	-0.00778657	0.0996941	-0.0250602	0.0606831	0.00909826	-0.0298918	0.0903391	-0.01196	-0.0807422	0.0662498	0.0343784	0.0152191	0.00765838	-0.0363347	-0.00389044	-0.0293911	0.0400503	-0.00237395	0.0425207	0.0119589	0.0179883	0.0122378	0.0112268	0.00325344	-0.0291474	0.0310541	-0.00773218	0.0554377	-0.0106775	0.0643092	0.0210654	0.0438082	0.0299692	0.00864323	-0.00707212	0.00334872	0.0131234
5.63771	-0.398951	-0.330776	-0.680799	0	0.0174776	0.103904	-0.171363	-0.0346976	-0.0581779	-0.16536	0.0414509	-0.148178	0.247438	-0.0947089	-0.00834609	0.0821723	0.029139	-0.0446436	-0.0479257	0.0753779	-0.0579736	-0.0190435	0.00122775	0.0191577	0.00236087	0.0228584	0.0381449	0.0234773	0.126237	0.00953152	-0.104878	0.0854882	-0.00403573	-0.0317614	-0.0132613	0.0619526	-0.0336678	-0.1022	0.000593364	0.0539909	0.0402533	0.0474412	-0.0192674	-0.057279	0.0204481	0.0163246	0.0630704	-0.112253	-0.03022
7.72603	-0.372225	-0.454792	0.350401	0.256594	-0.011574	0.0356468	-0.0550047	0.0465275	-0.0350596	-0.11263	-0.0362248	-0.00997884	-0.000125577	-0.088352	0.0570356	0.0548444	-0.00300726	-0.00198211	0.0322571	-0.0239609	0.0926541	-0.0563365	-0.0224027	-0.00889905	-0.00662726	-0.0167006	-0.0343601	0.00980124	-0.0916757	-0.0117779	-0.00529455	-0.0104992	0.000829611	-0.0303488	0.0180564	0.0551297	0.0268526	0.0659745	-0.0417104	0.00153921	0.0485346	-0.0361089	0.0352914	0.114197	-0.000471828	0.00160155	0.0262091	0.0177214	0.011653
7.10385	-0.230463	-0.274496	0.124845	0	0.0842422	0.0380779	0.0552343	-0.0527456	-0.0441054	0.160782	0.030804	-0.0436824	0.0898251	-0.0690465	0.0628549	-0.0796025	-0.0397473	-0.103381	0.0709815	-0.0757573	0.00701867	-0.112424	-0.0194063	0	0.00768965	-0.0330531	0.0847374	0.0359176	0.102608	0.0393234	0.0157254	0.00602036	-0.0452785	0.105684	0.000898084	-0.0807799	0.0363261	0.0585259	-0.114761	0.0613405	0.163444	-0.0502009	-0.0673626	-0.188459	0.0132405	-0.121411	0.0240642	-0.0234924	0.0445739
7.82257	-0.501387	0.49914	0.499184	0.174607	-0.0170346	0.0593503	-0.00591449	0.00148127	-0.00741769	-0.0119958	-0.0217136	-0.0309004	0.0201744	0.0450743	-0.0461186	0.00371598	0	0.00570219	-0.0121311	-0.00271464	0.0131712	0.00774194	0.0342699	0	0.0235958	-0.0245512	-0.011332	0.000319136	-0.0331888	-0.0117795	-0.00327918	0.0204025	0.00443501	-0.0125561	-0.0194285	0.0107656	-0.00505733	-0.0173722	-0.00636489	-0.0272911	0.0189333	0.0324604	-0.0132634	-0.0157476	-0.00945526	0.000215658	-0.00194921	0.00926227	0.00762011
9.23873	0.583675	-0.633091	0.0707629	-0.0352769	-0.0900553	0.0903196	0.11679	-0.0193012	0.0933621	0.133952	0.0488085	-0.0499061	0.0840055	-0.0814263	-0.107856	-0.00435614	-0.0276399	-0.0378001	0.0125464	-0.039544	-0.0383929	0.0273049	-0.0329237	0.0159678	0.150088	-0.0620983	-0.0291008	0.0360459	-0.0874012	0.0286471	0.0643428	0.142451	0.0443218	0.03984	-0.0993033	0.288711	0.017065	-0.0175605	-0.032419	-0.0160143	-0.0501456	0.204042	-0.00787883	-0.11088	0.0201745	-0.0835939	0.0623858	0.0953351	0.085501
6.76366	0.444028	-0.766695	0.785865	0	0.163216	0.222103	0.043572	-0.000330976	0.00133602	-0.0997283	-0.0804559	-0.0279383	-0.0184066	-0.0759321	0.0421579	0.16839	-0.0499234	0.0242174	-0.1128	-0.0190444	0.0322113	0.105037	0.0701962	0.0376125	0.094003	0.0157491	0.0395532	-0.00317386	-0.137121	-0.00824314	0.000644198	0.0126934	-0.0468608	-0.0686001	-0.0239077	0.172307	-0.0126233	-0.0159393	0.0962674	-0.00751216	0.311145	-0.0940043	-0.0542645	0.167174	0.0391359	0.0758876	-0.0179228	-0.0556434	0.0226708
9.12211	0.422456	-1.54398	0.67249	0	0.198428	0.0057013	-0.170629	0.0199219	0.0682715	-0.0582374	-0.000121453	-0.09074	-0.0329875	-0.0502356	0.204317	0.179561	-0.0737139	-0.0415561	-0.0573037	0.00980565	-0.046263	0.138199	-0.0194709	0.0294308	0.0816256	-0.00242695	0.0371289	0.0170028	-0.0143231	0.0138656	-0.00557786	0.0947903	-0.0164118	-0.0237926	-0.0649341	0.190878	0.05757	0.0359872	0.100425	0.0403402	0.0500738	-0.0602295	-0.0268779	0.153244	0.00541277	0.00624186	0.00271478	-0.0698017	-0.0299337
8.81174	-0.355409	-0.673076	-0.0306194	-0.024837	-0.0739901	0.119575	0.0033085	-0.0230342	0.0363884	0.0564793	0.0156736	-0.0870188	-0.0495657	-0.0746299	0.103164	-0.0740207	-0.018441	-0.113837	0.050617	0.00779734	0.00433043	-0.0294392	-0.0552381	-0.0207992	0.0621394	-0.0355493	-0.0485131	0.0271551	-0.13817	0.0136485	0.0190039	-0.0436435	0.00371042	0.0288096	0.0130875	-0.0176729	0.00309892	-0.0301523	-0.0182073	0.053054	0.00714543	0.0422989	0.00716948	0.0251062	-0.0340996	-0.0715579	-0.0640149	-0.00243672	0.00120232
6.22019	0.408968	-1.02775	0.119891	0.259073	-0.0296527	-0.0559194	-0.0807193	-0.00559442	-0.0725605	-0.228229	0.0438111	0.0140677	-0.0518773	-0.00629947	0.00653667	0.0268204	-0.0129555	0.00961746	0.0644482	0.0870571	0.0267589	0.0860949	-0.0290073	0.0172434	0.136258	-0.0369676	0.0195729	-0.0137763	-0.0372016	0.0878152	0.0207356	0.0336162	0.020069	0.00607576	0.0856448	-0.0564376	-0.0411356	0.0228638	0.0140412	0.00245508	0.0204254	0.00106994	0.0797893	-0.0450889	0.00193234	0.0159099	0.0521631	0.0416452	0.0341793
8.10075	0.134623	0.482974	-0.147165	0.181584	0.0371143	0.0656077	-0.0812085	0.012647	0.0225575	0.089291	0.0265733	0.0306055	0.0296827	-0.0101314	0.0712839	-0.0514196	0	0.0470441	0.0904321	0.089029	-0.00821381	-0.0353541	-0.03258	-0.030175	-0.0498767	0.0499449	-0.0317548	0.0646314	0.0189072	0.0369948	0.0380051	0.107574	0.0211336	0.027543	-0.0414821	-0.00617916	0.0219302	-0.0158024	-0.0275249	0.0337806	0.00890052	-0.00309456	-0.0177774	-0.0199597	0.00715067	0.0485486	-0.00285981	0.0480988	0.0247246
8.11395	0.127277	0.194478	-0.39799	-0.0866704	-0.0414926	0.0443867	0.110406	0.0141498	-0.0163334	0.0806905	-0.00481167	-0.00843973	-0.0399331	0.0827307	-0.0370902	-0.0232787	-0.0130653	0.0134201	-0.0313008	0.0649068	-0.0157984	-0.0547892	-0.0162278	0.021743	0.0374785	0.0514499	0.0100858	-0.00716004	-0.0135225	0.00881048	0.0198167	0.0232227	0.00678008	-0.0233503	-0.00787141	-0.0634127	0.0272176	0.0695154	-0.0572856	-0.050191	0.00708602	0.0209786	-0.0259537	-0.0439618	0.0148337	0.0576697	-0.0332312	-0.0367246	0.00636358
8.03376	-0.440477	-0.323569	-0.233266	0	0.0269622	-0.0866449	0.0355786	0.00550438	0.0191923	-0.0806552	-0.0212331	0.0133999	-0.0891629	-0.0637648	0.0220747	-0.0329856	-0.0163092	0.0245716	0.00255422	0.0174384	0.0159259	-0.0114979	-0.0709932	-0.0137874	-0.011023	-0.0170963	-0.00230531	-0.00687503	-0.0860732	0.0493612	0.025314	0.016325	-0.0198095	0.00782434	0.0162555	-0.00213407	0.0239839	0.00957336	-0.052241	0.0347571	-0.00932314	0.0135492	0.0324767	0.0326627	0.00819131	-0.0298319	0.0140913	-0.016604	-0.00285664
8.53376	0.436789	0.335763	-0.221369	0	-0.07722	-0.0427645	-0.0441499	-0.0287851	-0.0651665	-0.194437	-0.00888431	0.037512	0.155159	-0.00249332	-0.0432822	0.000214191	0.00604508	0.000238052	-0.108325	0.0349364	0.0969348	-0.0856429	0.0317943	0.00296182	-0.0251578	-0.000174244	0.0877869	-0.0430712	-0.0393668	0.138573	0.0566494	0.0348445	0.0379194	-0.0240236	-0.123399	-0.0612663	-0.0507687	-0.042606	-0.0013988	0.00104992	0.0333401	0.00930927	-0.0580742	-0.0661488	0.0140049	0.000121796	-0.049263	0.109563	0.0811072
5.83983	-0.308804	-0.261932	-0.39212	0.0224534	0.00958532	0.27772	-0.0325064	-0.0202717	0.0139319	0.0154652	-0.0186166	-0.0217452	-0.0600842	0.0656419	-0.0457241	-0.0131682	-0.0192851	-0.00616087	0.0363843	0.0198159	-0.00836213	-0.0422621	-0.0308786	-0.00896332	0.0348337	-0.0563794	0.00496964	-0.0299076	-0.0500057	-0.00742537	-0.0203503	-0.0571139	-0.0235366	-0.0165893	-0.00206941	-0.0293964	0.00697994	-0.0212568	-0.0175866	-0.0531318	0.0328629	0.00506082	0.0365539	0.0207863	-0.00638514	0.00681911	-0.0264954	0.0133685	0.019798
5.10922	0.225648	-0.348553	-0.144566	0.0735509	-0.0117737	0.103433	-0.0162472	0.00696834	0.0162525	-0.00459382	-0.0203707	-0.0122445	-0.0211769	0.0732317	-0.0647647	-0.004603	-0.00527265	-0.00355784	0.0389164	0.023911	0.013731	-0.00948117	-0.00469774	-0.00907984	-0.00372539	-0.000623633	-0.00956612	-0.0348696	-0.0203424	-0.00747399	-0.00537829	-0.0363719	0.0056505	-0.0135954	-0.0137002	-0.00444563	-0.00927924	-0.0181499	0.00557042	-0.00449635	0.0221203	0.00832887	0.0368271	0.01149	0.0130562	0.00583958	-0.0115965	0.00334637	-0.0046091
7.99669	0.169665	-0.0302914	-0.00955599	-0.527742	-0.0110001	-0.00417181	0.0511428	-0.00939788	0.0445442	-0.0145059	0.00320839	-0.00851795	-0.000460728	-0.0880914	0.00981647	0.00244471	0.0106339	-0.0157041	-0.0459505	-9.65475e-005	-0.000779808	0.0394596	-0.0520623	-0.0407526	0.0103647	0.0581706	0.00773198	0.00942627	-0.0040114	0.00596344	0.0392507	0.0220104	0.0260014	0.00871878	-0.0232415	-0.0646328	-0.0199328	-0.030439	0.00147803	0.0351518	0.0132055	0.00837412	0.0685689	0.0139183	0.0190549	-0.0744781	0.0037725	0.0357032	0.0118916
7.98331	0.17541	0.0105366	0	0	-0.0388968	0.0884259	0.0544407	0.00372811	0.0162725	-0.00661292	0.0276265	0.00877757	0.0173543	-0.044666	0.0544179	-0.0264009	-0.00717061	-0.0076659	-0.0452241	0.0145335	0.00747897	0.0219348	-0.00832439	-0.0202597	-0.0263594	0.0724492	-0.00558805	-0.0171265	0.0917965	0.0297366	0.0486685	0.0593158	-0.00121192	0.00246006	-0.00214382	-0.0581963	-0.0211403	0.026032	-0.0545827	0.0491065	-0.0124867	-0.000486603	0.0666591	0.0156675	0.0281035	-0.0659322	0.0143395	0.0418331	0.0240093
6.82537	0.398457	-0.135062	0.213253	-0.0551796	0.022433	0.0938516	-0.0898928	-0.0219502	0.0587414	0.000311178	0.0123985	0.00302756	0.00255443	0.0370672	0.147927	-0.00810761	0.00798362	-0.0180761	-0.0223783	-0.0206086	0.037975	-0.049543	0.0172332	0.00237173	-0.0579184	-0.0155319	-0.00955573	-0.00307939	0.129331	-0.00769204	-0.00861007	-0.0294484	0.00318768	-0.0182833	0.119738	0.0036838	0.00214982	-0.00874738	-0.0173694	-0.0233407	-0.0260483	0.0427005	0.0386532	-0.00319152	-0.00560499	0.0474967	-0.054732	0.0102802	0.00482008
6.93012	0.379062	0.0428701	0.499834	0.109059	0.0286131	0.369425	-0.07728	-0.0368901	0.0579513	-0.0125424	0.0169926	-0.00375623	-0.00220928	-0.068629	0.0304435	-0.028214	0.0218741	-0.00377101	0.0400968	-0.00300602	0.0352139	-0.0886917	0.0348247	-0.0264096	-0.0681739	-0.0231992	-0.00590163	0.0370528	0.119554	0.0532133	0.00754642	-0.0339585	0.00445095	0.0205808	0.123368	-0.0047909	0	-0.0307182	-0.0192838	0.0170257	0.0376636	0.0520674	0.0418578	0.0385765	-0.0141559	-0.0108082	-0.0696283	0.00122189	-0.0150227
9.927	0.072082	-1.28101	-0.0864699	-0.282741	0.17895	-0.160905	-0.127554	0.106496	-0.00227446	0.0393296	-0.0549996	-0.0964208	0.0895878	-0.0804754	0.00110725	-0.0271337	-0.0397914	-0.0635752	0.121794	0.0549605	0.0268455	-0.0638408	-0.0518583	-0.0172773	-0.0820321	-0.0275598	0.0739702	-0.0353745	-0.106025	-0.0584564	0.0235115	0.0347958	0.0923873	-0.00757661	-0.123952	0.00244516	0.0507557	-0.00938818	-0.107434	0.0642697	-0.00324222	-0.0421461	-0.0200971	-0.107263	-0.045433	-0.083328	0.0539198	0.0824267	-0.014705
7.40518	0.256995	-1.04306	0.680808	-1.1332	-0.220148	-0.105307	0.115866	-0.0301209	0.0262612	-0.281045	0.0299668	-0.0508237	0.131052	0.0150823	0.170279	0.191098	-0.125889	-0.112326	-0.0904349	0.0644406	-0.0856956	-0.203903	-0.0760423	-0.0904674	-0.039995	-0.27436	0.0164488	-0.118097	-0.0041449	0.0757244	-0.0848775	0.0545329	0.117622	0.059091	-0.192743	-0.0652861	0.076373	-0.00457246	-0.0959843	0.0800231	0.0519797	-0.0384327	0.014658	-0.148058	0.036738	-0.0576899	0.0343083	-0.0552632	0.00225194
7.83366	-0.272699	-0.212527	0.120504	0	-0.0292774	-0.0464318	-0.120231	0.00969109	-0.0874294	-0.193837	-0.0759012	0.0822849	-0.00433778	-0.0968975	0.0297493	0.114684	-0.0657037	-0.0269899	0.0937738	-0.0411622	0.00491861	-0.0286221	0.0439409	-0.048766	-0.0492955	0.0609616	-0.0317541	-0.0461603	-0.154525	-0.0569474	-0.0464143	-0.00560529	-0.00287927	0.0547541	0.0481409	0.00272594	0.115837	-0.0737452	-0.0338022	-0.00310877	0.0396122	0.0990369	0.120773	0.00805861	-0.0147718	-0.0851493	-0.0426519	-0.0232602	-0.039175
7.57015	0.93768	-0.489624	-0.283179	0	-0.126864	-0.0271102	0.242791	-0.000878626	0.0967238	0.0903122	0.113489	-0.0442865	-0.061263	-0.0873935	0.109641	-0.0980897	0.0630787	0.0553025	-0.090347	0.0411499	0.096384	-0.0161233	-0.0161073	-0.0465047	-0.00768534	0.0796692	0.022866	0.0157736	-0.0151799	-0.00520697	0.0426268	0.00896298	0.043572	0.0264398	-0.0635306	-0.00952648	-0.025679	-0.104439	-0.0262258	0.00856626	-0.0520966	0.0698936	0.0427101	0.0531532	-0.00188393	0.0109464	-0.0501353	0.0858628	0.0586035
6.12753	0.991224	0.998035	0.971191	-0.166416	-0.0370858	0.1405	0.0863577	-0.117396	0.064946	-0.0731614	0.0373529	0.0295414	0.0464183	0.0475209	0.0726673	0.324634	-0.0226891	-0.0523726	0.0405123	-0.0299836	-0.0309001	-0.103972	0.0632363	-0.0671546	-0.101817	-0.0419496	-0.0456684	0.165632	-0.116168	0.000213446	-0.0341003	-0.065389	-0.0205117	0.0268967	-0.0412055	-0.0339105	-0.0276721	-0.0508818	-0.0400632	0.0455915	-0.0124754	0.026937	-0.0438954	0.0543372	-0.00120471	0.0387934	0.0146219	0.0599171	-0.0463407
9.60658	0.612237	0.451588	1.49401	-1.78431	0.177033	-0.0443398	-0.137528	-0.0731835	-0.0356051	0.568544	0.0994768	-0.215865	0.205114	0.0533107	-0.13543	0.198583	-0.0383786	-0.00834268	-0.0762631	-0.00101229	-0.0558124	-0.0374361	0.0668716	0.0232462	0.037795	-0.072402	-0.0606107	-0.0387749	0.100461	-0.0453784	-0.0302898	0.0441576	-0.058929	-0.0598039	-0.0642863	-0.0895386	0.00602809	-0.059546	0.049764	0.00392564	-0.0324677	-0.000913951	-0.00765113	0.229361	-0.00156591	0.0611611	-0.011193	-0.0117466	0.0858948
6.8376	-0.164174	-0.556646	0.119634	0.157354	0.0567154	0.095121	-0.0765996	0.0181689	0.0449685	0.107758	-0.0140563	-0.0634519	-0.000798389	0.0761995	-0.0148494	-0.0310246	-0.0277121	-0.0103722	0.0211206	0.0693345	-0.00845555	0.00712167	-0.0811711	-0.0127259	0.0127447	0.00607703	0.00307409	-0.00681117	0.0119472	0.0450434	-0.00272899	-0.0236798	0.0024498	-0.0289208	-0.0190729	0.0127789	0.00369085	-0.0216084	0.0036061	0.0277097	0.0768805	-0.00834392	-0.00206241	-0.0599632	-0.047577	0.0665871	0.0148854	-0.00268425	-0.0369603
7.40535	-0.500904	-0.571355	0.23736	0	0.0894049	0.018811	-0.0619929	-0.0239824	0.00625063	0.0237683	-0.015023	-0.0218275	0.00641153	0.00868293	0.0544915	-0.0381023	0.0191204	-0.00770137	-0.00989651	0.0175552	0.0198366	-0.00407616	0.0278961	0.00831924	0.0176659	0.0107594	0.0294382	0.00228647	0.0104128	-0.00500484	0.0148571	0.0375784	-0.0214573	0.0022334	-0.0157852	-0.0262422	-0.0119945	0.000794692	0.0156412	0.0386978	-0.00668736	0.0112892	-0.0351297	-0.0717858	-0.0149229	0.100665	0.0111168	-0.0110199	-0.0336664
8.14883	-0.425761	0.112261	-0.0851866	0	-0.0506687	0.0545402	0.185491	0.00442189	0.0784098	0.094857	0.0437923	-0.0246767	-0.00581145	-0.0614795	-0.0684397	-0.0153314	-0.0403166	-0.0170902	0.00511993	-0.0147436	-0.0027639	-0.0208536	-0.0489702	-0.029425	-0.0342074	0.0197591	-0.0451589	0.0254705	0.0987254	0.00734664	0.0278428	0.0877973	-0.0627796	0.0239993	-0.043321	0.00759884	0.0130128	-0.0617608	-0.0302382	-0.0589009	0.0275911	0.0135153	0.00193028	-0.0395677	0.0334868	0.0998808	0.16609	0.0202984	0.00150085
5.84464	-0.113742	0.112132	-0.598764	0.196881	-0.0299144	-0.014361	0.0261203	-0.0518593	-0.00907935	-0.0155538	-0.00489613	-0.0230876	0.0886094	0.105417	0.19189	-0.025657	-0.0444435	-0.0242523	0.0327638	-0.0023312	-0.0304631	0.149956	-0.071165	0.0301683	0.0338259	-0.0176131	0.0511825	-0.00682279	-0.0468819	-0.0182272	0.21335	0.0112508	-0.0657379	-0.0244598	-0.0389277	0.0180982	0.00462669	0.0604893	0.0250241	-0.00760175	-0.026925	-0.0069008	0.0090738	-0.0786889	-0.00759725	0.0946076	-0.0444985	-0.00488843	-0.0491706
6.62203	0.0947805	-0.379091	-0.146788	-0.199176	-0.0292161	0.11558	-0.0137668	0.0149319	-0.0108588	-0.0344842	0.0195592	-0.00679309	-0.00801758	0.0234672	-0.0260908	0.00613943	-0.0271407	-0.00671103	0.0183004	0.0313981	-0.00744238	0.0204324	0.0547863	0	0.0319724	0.0255225	0.0025925	0.00925997	0.0436724	0.00859701	0.0091723	0.00164835	0.019723	-0.0136446	0.0122086	0.0187433	0.00960701	-0.0193777	0.0128934	0.0347825	-0.011365	-0.00336457	-0.0424654	-0.0137589	-0.0117745	0.0666476	-0.0107344	0.00176934	-0.0484238
7.38593	0.530484	-1.02476	0.291144	0.327039	0.0547417	0.0781246	0.0617706	-0.0107163	0.0139354	-0.0717334	0.017184	-0.0479116	-0.0139844	-0.0317764	0.0430091	-0.0155979	-0.000199367	-0.0397896	0.101691	0.0225983	-0.0375305	-0.0225787	0.0166952	0.0213831	0.0655863	0.0460122	0.0429455	-0.0193659	0.0631091	0.0424164	0.0494106	0.0121484	0.011334	-0.00100888	0.00797878	-0.0511015	-0.0260716	-0.0386731	0.010596	0.0755886	-0.0215906	-0.0314775	0.0044016	0.0554085	0.00215441	-0.0255612	-0.0293828	-0.00641789	-0.0437161
7.70828	-0.0292951	-0.713259	0.522953	0.0861023	-0.00425746	-0.0381862	-0.0737442	0.0935319	0.0162537	0.0651487	0.0132424	-0.0450553	0.151289	0.0480596	0.000943587	0.0293148	-0.0668483	-0.019771	0.00443614	-0.0527973	-0.00372356	-0.0246672	0.0474718	-0.060907	0.0126062	0.00280769	0.0576111	-0.0368369	-0.0107742	-0.00353175	-0.0203348	-0.0350937	0.00328295	0.0254282	0.0105404	0.233127	-0.00452523	-0.0337281	-0.0652725	-0.0998428	0.364126	0.0224616	0.024711	-0.0139774	-0.0367855	-0.103204	0.0271492	0.0117073	0.0321585
5.48977	-0.261188	-0.204872	0.30814	0	-0.0170789	0.0828932	-0.0626518	0.122071	0.039199	0.102322	0.0311083	-0.0832369	0.121813	-0.120316	0.136773	-0.00476216	-0.0522717	-0.0296274	0.0936545	-0.037434	-0.0188538	-0.0616281	-0.0232095	-0.0326099	0.013877	-0.0657526	0.03993	0.00196786	0.0739806	-0.0132764	-0.0632984	-0.0477764	-0.0442744	0.000999496	0.00596277	0.15878	0.00574728	-0.022542	-0.0351457	-0.114536	0.0565796	0.00353415	0.0103982	-0.064272	0.00845383	-0.0696638	0.0518898	0.031739	-0.0119453
7.45492	-0.146307	0.828812	0.233676	0.237941	-0.0651971	0.0608965	0.114283	0.0148394	-0.0313417	-0.0638716	-0.0197019	-0.0836558	-0.0350253	-0.0801053	0.204533	-0.0120802	0	0.0443825	0.00787742	0.0273973	0.0118038	-0.014634	0.0675119	-0.00558294	0.00268948	0.0447648	-0.0351812	0.0161984	0.0250022	0.03164	0.0115171	-0.0341682	0.0510475	-0.0128728	-0.0393998	0.026401	0.0357889	0.0358802	-0.00200319	0.034436	0.0211764	0.0257764	-0.00678529	0.0360576	-0.0173834	0.0300694	-0.0271392	0.0804949	0.0428997
8.90979	0.417209	0.796666	-0.189677	-0.0811883	-0.116756	-0.0796539	0.365076	0.0216856	-0.00875892	-0.100146	0.108479	0.0796729	0.0455188	0.136244	-0.0304355	-0.0187016	0.034707	0.0174867	-0.0780428	-0.00783718	0.0809922	0.0207054	0.0497305	0.0274211	-0.0472517	0.0242254	0.0345639	0.0244356	0.0598769	0.0131781	-0.00125738	0.0540883	-0.0169108	0.00395935	-0.0260243	-0.0254942	-0.0824979	-0.126316	0.0475798	-0.0349779	-0.0504083	-0.0105789	0.124873	0.0496949	0.0232507	0.106204	-0.0457592	0.0495074	0.00745538
8.69914	0.335112	-0.787423	0.220727	0.477043	-0.0114165	0.037042	-0.0212306	0.00739142	0.0479041	0.0115137	-0.0693923	-0.089142	-0.00803274	-0.153592	0.024821	0.00772534	-0.0190582	-0.0371479	0.0370395	0.0121082	-0.0131134	-0.019698	0.0574248	0.0217615	-0.0271149	0.0919704	0.0116392	-0.0165642	0.0580464	0.0362037	0.0148734	-0.0328308	-0.0424508	0.0392113	-0.049449	0.0316097	0.0284957	-0.0615531	0.159423	0.0315661	-0.00743978	-0.0247894	-0.0397311	-0.0794649	-0.00510968	-0.0390188	0.0723909	0.0541507	-0.0434362
8.09324	0.535501	-0.769456	-0.138258	0	0.0089258	-0.0136213	-0.0692769	0.0230673	-0.0824274	-0.103256	0.013547	0.183942	0.0742544	-0.0332421	0.00739431	0.0287238	0.0140056	-0.0509013	0.073412	0.038675	-0.0184088	-0.0353156	0.00237291	0.00678848	-0.0323754	0.0285532	0.0365639	0.0156052	0.0138805	0.0378192	0.0161763	-0.0245143	-0.023612	0.0139517	-0.0519137	0.0533217	-0.0160923	-0.0530577	-0.0341567	0.105354	0.106491	0.0507687	0.0995632	-0.0354847	-0.0170575	-0.0759633	-0.0657835	-0.00682508	0.0273026
9.33067	-0.340896	0.606065	-0.753404	-0.631684	0.148989	-0.166579	-0.214729	0.00757141	0.146517	0.478539	0.0791899	0.0597985	-0.254277	0.0161753	-0.0361966	0.153122	-0.0185196	0.0760454	-0.273375	-0.216572	0.052367	0.0101207	0.00126538	0.0316595	-0.0497617	0.0908945	0.0602022	0.346668	0.0135301	0.0516473	0.0617814	-0.0810921	-0.0507829	0.0771506	0.00613832	0.197532	-0.0412156	-0.076208	0.096031	0.0181044	-0.224391	0.0537606	0.0767345	0.104098	0.00116267	0.122257	-0.0143994	-0.0180579	-0.131533
7.02963	0.498531	0.66397	-0.374349	0	-0.0348963	0.155021	0.241611	0.213411	0.0119516	-0.0628661	0.0400676	0.0958181	0.0515178	-0.0405466	-0.014475	0.229818	-0.0205915	-0.109387	-0.139507	-0.0489436	-0.0791723	-0.0223557	-0.0263051	0.0896234	-0.129643	-0.0527818	-0.0596173	0.0460143	0.0973298	0.0984131	0.0414516	0.0498184	-0.00415793	0.054552	0.0645397	-0.0322028	0.00390624	0.0820014	0.06986	0.00110875	-0.0589536	0.00363415	0.0529734	-0.181857	0.0120673	-0.00441967	-0.0660446	-0.0238491	0.0749733
7.51308	-0.270389	0.0368209	-0.122416	0.336523	0.00354807	-0.00383991	0.137148	-0.0329488	0.0012834	-0.0778985	0.0386444	0.0164783	-0.0373449	-0.0319726	-0.0447591	0.059165	0.00843268	-0.0268159	-0.00150848	0.0263904	0.00202908	-0.0316566	-0.0740894	0.0161107	0.0229467	0.0333384	-0.00135258	-0.025806	-0.0282446	-0.035278	0.0490587	-0.0326183	0.229599	-0.0145303	-0.0319023	-0.0178508	0.0758822	-0.0630429	-0.00806144	-0.03726	0.00864338	0.0384343	-0.0362566	-0.0296562	0.0238213	0.0445575	-0.0213083	0.0285252	0.0476105
7.26367	0.239571	0.453825	0	0	0.0434658	0.172128	0.258122	-0.0548455	0.0106753	-0.0168094	-0.0584913	-0.106369	0.0424464	-0.022211	-0.0686789	0.03761	0.00563437	-0.0441191	0.114253	0.0511739	-0.0151679	-0.0897292	0.0212628	0.0285458	0.0209713	-0.0576308	0.0464764	-0.0254615	0.146509	0.257137	-0.0307401	0.059326	-0.0834856	0.0144526	-0.0582694	-0.0207988	-0.0073836	0.030618	0.0355996	-0.00272292	0.03063	-0.00341102	0.0990131	-0.108318	-0.0162727	-0.021302	0.0729519	-0.0538898	-0.0167105
7.87043	0.11795	-0.574185	0.525621	0	-0.0159134	-0.0609994	-0.112905	0.0472821	0.0350942	0.0474434	-0.00458928	-0.0520738	-0.00694925	0.0471237	-0.0339553	-0.00320269	0	0.0110799	-0.0397986	-0.0344716	-0.0436089	0.027898	0.00497298	0.0210774	-0.00451682	0.0269662	0.018525	0.0126159	7.66452e-005	0.0198144	-0.0101891	0.0522337	-0.00947035	0.0184091	-0.0242853	0.0134371	-0.0110068	0.0585135	-0.0277637	0.0486248	-0.00309697	-0.0232413	-0.0088686	0.00389406	0.0166419	0.00331262	0.00085675	0.0188194	0.0141481
8.76562	1.0482	-0.23116	-0.0822642	0	0.0241774	-0.0587118	-0.0721644	0.0103315	0.0348227	0.0302267	0.0458538	0.013958	-0.0260554	-0.0893306	0.0205748	-0.0127663	-0.0201455	0.00858824	0.02515	-0.0461941	0.0262402	-0.0278117	0.068022	-0.00914225	-0.0284218	0.060306	0.0114565	0.00937897	-0.0759451	0.0628111	0.0120527	0.0849628	0.00536783	0.0186938	-0.00818129	0.00763763	0	-0.00362315	-0.0498173	0.108056	-0.0651405	0.052744	0.00450148	0.0592423	-0.0162229	-0.0722685	0.0294833	-0.0213171	-0.0550984
8.74834	0.474579	-0.77686	-0.058618	-0.0833477	0.0468019	0.125676	0.0278316	0.0007545	0.0730102	0.0934963	0.00383098	-0.0121621	0.013477	0.0116557	0.0773909	0.0116151	0.00787131	-0.00810033	-0.009123	-0.0459398	-0.0449189	-0.00709044	-0.0777263	0.0288566	-0.0418843	-0.00769107	0.0134569	-0.0316059	0.101803	0.0104945	-0.00606492	-0.000148169	0.0840698	0.00307623	-0.0189048	-0.0551811	0	0.0547689	-0.00479167	0.00405065	-0.0233869	-0.0635725	0.0237559	0.0690022	-0.0186955	-0.0219357	0.0998201	-0.0524036	0.0435208
7.43099	-0.745253	-1.36585	-0.854372	-0.153846	0.0179521	-0.0727118	-0.0348372	0.0297679	-0.05243	-0.0322556	0.0295767	0.13062	-0.071823	-0.0857873	0.00573473	0.00368665	0.0634283	0.0170719	0.0837169	0.0607683	-0.00356191	-0.0133507	0.0524278	0.0110498	-0.03344	0.0462768	0.0149953	-0.0586862	-0.035564	-0.0275848	0.0414435	-0.034457	-0.0486984	-0.00695287	-0.0166252	0.0501227	-0.0190826	-0.0965829	0.0756638	0.0689013	-0.0111691	0.0480705	-0.0226243	0.0212067	-0.0134904	-0.053896	-0.0391247	0.0188538	-0.0689458
8.19446	-0.452513	0.160175	-0.201067	0.53451	-0.0268144	-0.00903507	-0.0429448	0.0266305	0.0533162	0.0121615	0.00791908	0.0590874	0.0363492	-0.042181	-0.00929358	-0.00409563	-0.00713953	0.0216694	0.00757439	-0.0290825	0.0212789	-0.0112006	-0.0779211	-0.0395059	-0.0375442	-0.0125214	-0.0350863	-0.0123888	-0.000766777	-0.0294906	-0.0294698	0.0224276	0.0223804	0.00816062	0.00732707	-0.0354029	-0.0264137	0.0560185	-0.00692122	-0.015103	0.0135833	-0.0157034	0.0387953	-0.022664	0.0138205	-0.00779604	0.0264346	0.0116922	-0.0234218
7.65616	-0.103079	0.724305	0.111219	0	-0.129662	0.0369171	-0.0796457	-0.0129882	0.024175	-0.169983	-0.0780103	-0.0528306	0.162386	-0.0437053	-0.00506874	0.172458	-0.0699334	-0.0130223	-0.0670652	0.220896	-0.0476918	-0.126313	-0.0154582	-0.071736	-0.0529328	0.0188008	-0.0622943	0.0174968	0.016163	-0.0750146	0.0544992	-0.00429015	-0.00539589	-0.0292956	-0.0198318	0.160202	0.116582	0.0360823	0.125955	0.0523801	0.0189666	0.148047	-0.0717543	-0.0209656	0.0326135	0.0412442	-0.0809397	0.120547	-0.0463794
6.58598	0.169584	0.160258	0.567811	0.0434807	0.0797344	-0.10501	0.0157812	0.0140804	0.0141254	-0.309794	0.0376526	-0.0885467	-0.0682379	0.0697856	-0.0903136	0.161187	0.00817535	-0.0179437	-0.0628132	0.061517	-0.0569721	-0.0351875	0.0312674	-0.0663685	-0.114587	0.00590891	-0.00643444	0.0184547	0.0813304	-1.92027e-005	0.0726806	-0.0266468	-0.0818165	0.0635864	0.0209168	0.0542816	0.0029906	-0.0117021	-0.00224006	0.0718408	-0.035801	0.0814758	-0.000909742	-0.0750323	0.105016	-0.0444473	-0.0268213	0.0589284	-0.0047632
8.42798	0.739842	0.217151	-0.951269	0	0.0721198	0.070191	-0.0694231	-0.146659	-0.123543	0.0488354	0.00669266	-0.0311389	-0.175491	0.0334366	-0.0183587	0.0261794	0.0819352	-0.0140671	-0.0418962	0.153271	-0.251949	-0.0322519	0.0430727	-0.0436212	-0.0344905	0.0314788	0.026442	0.0175278	0.0529942	0.124212	0.0149341	-0.016783	-0.0563538	0.00203452	-0.0299784	-0.0428433	-0.0636954	-0.0934797	0.139194	-0.0903436	-0.0677846	0.13885	0.0288078	-0.00345271	0.0384009	0.0253761	-0.0441349	0.0478827	-0.0564434
8.15746	0.204962	0.719686	0.247085	-0.253007	0.188849	0.0931399	-0.00864024	-0.00894444	0.00302323	-0.22789	0.0114154	0.0565662	0.0939346	-0.0683593	0.0613901	-0.030519	0.0271929	-0.0139014	-0.115373	-0.0232443	-0.16366	-0.0493095	0.0366801	-0.0255236	-0.0235762	-0.0705899	0.0179814	0.0363598	0.00592418	0.00570904	-0.0188893	-0.00422558	0.031949	-0.00928942	-0.0183403	0.00310898	0.0081046	-0.0126721	0.0177313	-0.0463098	-0.00522873	0.0349674	0.000145174	-0.0355044	0.0186116	0.0573063	0.000219505	-0.0409247	-0.0129144
7.47147	-0.299716	-0.635792	0.396733	0	0.158717	0.0062623	-0.0395097	-0.0051261	0.0344856	0.0133911	-0.00058673	-0.0374943	0.0710329	0.0246074	0.0823462	-0.0287022	-0.0427636	0.0103965	0.0037783	0.00729914	-0.0411497	-0.0112161	0.0443977	0.0112128	0.0175498	-0.0299711	-0.0155279	0.0182071	-0.0677961	0.00594735	-0.00651608	-0.00134724	-0.00336322	0.000485367	-0.00856668	-0.0186842	-0.00480386	-0.0420909	0.0445021	0.0599951	-0.00428814	0.0200575	-0.0135135	-0.00324608	0.0050441	-0.0790814	0.0411426	-0.00751647	-0.0360855
6.59373	-0.440984	-0.274777	0.432764	0	0.0500252	0.0144823	-0.0483991	0.0287941	0.0206541	-0.12169	0.0431914	-0.0435238	-0.00851388	0.0593871	-0.0388688	0.0321039	0.034677	0.0230692	-0.0333132	0.0110299	0.00703593	-0.0162324	0.0319949	0.023068	-0.0672972	0.00604122	-0.0319746	0.0517035	-0.00209999	0.0205949	0.0319047	0.00970742	0.004635	0.0119282	0.00621335	0.0483922	0.0231605	0.00683953	-0.0222659	0.0195567	-0.00437001	-0.0204626	-0.0139275	0.01444	0.0228474	-0.0299742	-0.00168912	-0.0163944	-0.00512449
7.27757	-0.224392	-0.448026	-0.0712969	-0.172667	0.0346784	-0.0132038	-0.00665119	0.00959682	0.0101417	-0.12166	0.0148835	-0.0110109	0.00906214	0.11366	-0.0153318	0.0143127	0.0202291	0.0126263	-0.0108822	0.00559098	0.0180219	-0.0517718	-0.0156516	0.0178569	-0.0542617	0.00959399	-0.00289621	0.0307074	0.00164969	-0.00569755	-0.00271796	-0.01627	0.00364424	0.0125934	0.00964057	0.0326892	0	0.0117527	-0.00623573	0.0023397	-0.016804	-0.0432952	0.008908	-0.0231262	0.0175209	-0.0155448	-0.0153172	0.0104336	0.00632756
6.96547	-0.410852	-0.477924	0.0454962	0	0.0403261	0.231158	-0.0598765	-0.00607834	-0.0247892	0.0152432	0.0111351	-0.0545375	0.0364426	0.0280434	-0.0603314	-0.00258532	0	0.02698	0.0441812	-0.00819259	0.019102	-0.00195411	0.0431324	0.0163891	0.00587566	-0.0179148	-0.0106255	0.00906409	-0.00302773	-0.0294419	0.00469835	-0.000888739	0.0189918	-0.0482697	0.00890109	0.038487	-0.0125761	0.0394582	0.0105177	-0.016192	0.00962912	-0.0191661	0.000884733	0.019119	0.00179919	-0.0404565	-0.0096574	-0.0293911	-0.0384045
7.67394	-0.146114	0.61148	-0.0735197	0.380228	0.0316666	0.106697	0.122082	-0.042855	-0.00389827	-0.173804	0.0340163	0.0839046	-0.00249907	-0.130343	-0.0134153	0.00102149	0.0135402	-0.0334531	0.0910171	0.0231042	0.00219706	-0.0656959	0.0165728	-0.0166385	-0.0260296	0.0781995	-0.00255612	-0.0236733	0.0895731	0.00982864	-0.0114329	-0.0430197	-0.0232242	-0.00678796	0.0791563	-0.0736703	0.00971272	0.0391824	0.0340381	0.0579941	-0.0141987	0.0439756	0.0674035	0.0920333	0.0203291	-0.024651	0.0192511	0.086708	-0.0119182
6.90613	-0.550459	-0.573075	0.252029	0.00304325	-0.104628	-0.0762757	-0.00686307	0.00827776	0.409632	0.0054455	-0.0157476	-0.0565762	0.060552	0.0430371	0.0693188	-0.0515632	0.0124312	0.0499658	-0.0784839	-0.0483292	0.0371683	0.0647228	0.0413274	-0.0799599	0.0558921	-0.0560771	0.00253838	0.011303	-0.0855983	-0.0139836	0.0076546	0.116341	0.0123332	-0.0174705	-0.0234528	-0.0455679	-0.0433424	-0.0543225	0.0268816	0.0382235	0.0748662	-0.0929958	-0.015435	0.0159032	0.000471846	0.0584568	0.0275559	-0.0169994	-0.0115694
7.81661	0.470479	0.2577	-0.148797	0	-0.0195964	-0.0510128	-0.090116	-0.0494773	-0.0363629	-0.179363	0.027066	0.0117116	0.025298	-0.000502228	0.0345389	-0.0564774	0.0140034	0.0520183	0.113129	0.0332887	-0.00893901	-0.0294935	0.0130503	0.0104308	0.00552674	0.063942	0.0614536	-0.000623685	0.0746428	0.158491	0.0502478	0.0805898	0.0360273	-0.0247689	0.0459866	0.067362	-0.0561243	-0.0834383	0.138754	0.00657368	-0.0428567	0.0500882	0.0789585	-0.0964374	-0.0147698	0.0311993	0.0836173	-0.0550278	-0.0528955
7.49425	-0.0683621	-0.237032	0.29797	0.34021	0.113075	-0.0626239	-0.210664	-0.013294	-0.0860163	0.0450186	0.0580591	0.0862097	-0.223971	0.0637403	0.110574	0.31413	0.0432225	0.0170199	0.00437887	0.0711284	-0.0253558	-0.172206	0.0156309	0.0310328	0.0208072	0.0328296	0.0165222	-0.027599	-0.0651354	0.00296137	-0.146911	0.0595801	-0.0525659	-0.0347844	-0.0359785	0.0801426	-0.000850659	0.0178157	0.192406	-0.000208893	-0.0343678	-0.0419206	0.133966	0.131453	0.00479897	0.0761628	-0.0259279	-0.0209585	-0.0970195
8.58119	0.205726	-0.209627	0.0770081	0	-0.0272337	-0.0514405	-0.063987	-0.00300983	0.0448075	-0.0213827	0.0597613	-0.00755544	0.0327058	0.022511	-0.0401598	-5.81184e-005	0	0.0164538	0.00909759	-0.00764743	-0.0346069	0.0137706	-0.0228347	0.0111001	-0.0268891	0.0401124	-0.0143843	-0.0143376	0.0362709	-0.001945	0.00731473	0.0189628	0.0232177	-0.0205583	-0.00898307	0.0219498	0	0.00186088	0.0354073	-0.00531028	-0.00588075	0.168107	0.00150942	0.0143312	0.0325516	-0.0354309	-0.00967188	-0.00536592	0.0484322
8.45189	-0.0371118	0.0495135	0.571101	1.41951	-0.0857876	0.107497	-0.0517499	0.03493	0.0589817	0.144069	-0.0505674	-0.0910679	0.118284	-0.04533	0.164015	-0.0545195	-0.0157729	-0.0132086	0.0242102	-0.0457094	0.0588572	-0.006219	-0.0863154	-0.0903965	0.0752607	0.0223502	-0.1047	-0.0295052	-0.0887497	0.12186	0.0840685	-0.0356373	0.119576	-0.0446624	0.044204	0.0651296	0.0382183	0.127808	0.0112922	0.103045	0.0354783	-0.0505032	0.0775548	0.0257473	-0.017809	-0.0563345	-0.0558116	0.0909847	-0.0958548
7.72663	-0.208153	-0.727905	0.48772	0	0.0331935	-0.0323886	-0.0717985	-0.016738	-0.062568	0.0111177	0.00193217	-0.0241746	0.0266664	0.0627382	-0.0656427	0.0129691	0	0.0222588	-0.076297	0.00158432	0.0513686	-0.00192688	0.0363368	-0.00568267	0.0262401	-0.0551528	0.0147562	-0.0127218	0.0140044	-0.00456192	-0.061642	0.0801932	-0.0118876	-0.0149436	0.00540926	-0.0266945	0.0259899	-0.100295	0.0277188	-0.026323	0.00594439	-0.0104302	0.0216855	-0.00472622	-0.0141314	0.0677181	0.0216775	-0.0116003	-0.0390404
9.03762	-0.287273	1.73543	0.259633	0	-0.051711	0.0840136	0.00704159	0.0176055	-0.00704126	-0.0978833	-0.0412483	0.058239	-0.0176879	-0.056902	-0.0289099	0.136933	-0.00124989	-0.065564	0.0862781	-0.0173088	-0.05642	0.0678722	-0.0376292	0.0121584	0.00343984	0.0599992	-0.0583429	-0.00922183	0.0410384	0.00416684	4.57645e-006	-0.0187802	0.0500601	-0.030927	-0.0768567	0.218056	-0.00617481	0.00681769	-0.00907593	0.0988815	0.0144046	0.0679598	-0.00135227	-0.155403	-0.00682311	0.0701898	-0.0426782	-0.00835213	0.026356
4.85834	0.423586	-0.372269	-0.0748636	0.0688315	-0.0377126	0.0596205	0.00630568	0.00377638	0.00974778	-0.0564839	0.0290501	0.0140776	0.00738203	0.113116	0.0207168	0.0466452	0.00787451	-0.00939191	-0.0348448	0.0362004	-0.0236501	-0.00817321	0.0289923	-0.00458094	-0.0100069	-0.0226761	0.00492882	-0.0138807	0.0432476	0.0201849	-0.00609009	-0.00930996	0.00322901	-0.00329999	-0.00625904	-0.00425096	-0.00189419	-0.0176772	0.00801956	0.0245713	-0.0226194	-0.0189028	-0.0114698	-0.0271512	0.0134244	-0.00890539	-2.40152e-006	-0.000609432	0.0323867
5.29921	-0.248694	-0.894495	0.0847872	0	-0.071147	0.0266547	0.0176146	0.0105977	-0.0177326	-0.161731	-0.0230545	-0.0774896	-0.0411493	-0.017597	0.0890428	0.161753	-0.0102639	-0.00700133	-0.174846	0.104078	-0.0974394	-0.00397737	-0.0623036	0.0553582	0.0250555	-0.0335799	-0.00202371	-0.0447949	0.025214	0.0373814	-0.0162531	-0.0423986	0.0333029	0.0130993	-0.005985	0.0198069	0.0226658	0.0105169	0.00782759	0.0486109	0.0333756	-0.00473946	-0.0478604	-0.0903264	0.0302288	-0.0863474	0.0247758	-0.065547	0.0518644
10.1455	-0.42641	0.340681	0.324643	-1.30547	-0.143912	-0.145633	0.0288963	-0.0247555	0.0286857	0.101315	0.011039	-0.121718	0.00317059	0.0194778	-0.0709323	0.0565791	0.128139	-0.0484285	-0.119914	0.194038	-0.165322	-0.171814	-0.0035016	-0.0311522	0.0692995	-0.187238	-0.0545566	-0.0255278	0.142487	-0.0667077	0.00659654	-0.00884808	-0.0149059	0.0375157	-0.0789627	0.0310872	-0.105875	0.0519226	0.10945	0.161429	0.11751	-0.0230204	0.0461954	-0.120039	-0.0104578	-0.0927377	0.0739518	0.105671	-1.85588e-005
7.59191	-0.286646	0.610278	-0.226154	0	0.0419496	-0.00874345	0.0269611	-0.0153635	-0.00354874	0.0347759	0.0422392	-0.0655961	0.140314	0.195495	-0.0305733	0.146084	0.0262176	0.0201283	-0.0995208	0.0604776	-0.0661496	-0.12112	-0.14168	-0.0398492	-0.0989117	0.017388	0.00843184	0.00406152	0.0305015	-0.0380749	-0.00801415	-0.0336919	-0.00897966	0.0250644	-0.0493479	0.056863	0.0544549	0.038449	0.0685675	-0.0430817	-0.0215171	0.0689965	0.00764903	0.0745857	0.0736639	-0.00745143	0.0184518	0.0358721	-0.0415498
5.55529	-0.0868911	0.263194	-0.0180314	-0.932295	0.098526	0.0687199	0.0733738	-0.0251553	-0.0251084	0.0649163	0.0456498	-0.0605493	0.177362	0.185072	-0.039047	0.10817	0.0403486	0.0448881	-0.104805	0.0874181	-0.0493307	-0.121672	-0.1537	-0.036179	-0.089701	-0.00123657	0.0449302	0.00785049	0.0688084	-0.0134355	-0.0105466	-0.0372066	0.0146823	0.020955	-0.0348304	0.00816225	0.0272888	0.047103	0.0508511	-0.0723569	-0.0301138	0.0505013	-0.0247017	0.0735777	0.071523	0.00781307	0.0213073	0.0520197	-0.0182786
6.01226	0.14982	0.0219409	-0.47439	0.321865	0.00119956	0.0382441	-0.0280427	0.0850236	0.0104841	-0.0706927	-0.0326455	0.0177029	-0.0299735	-0.00821609	0.0940043	0.0679149	0.000652604	-0.021766	0.0507622	0.0199729	-0.0301424	-0.036205	0.0283913	-0.00163127	-0.022819	-0.0266932	0.0223658	0.00699422	-0.00515257	-0.00186787	-0.00884213	-0.00353958	-0.0359068	-0.00179855	-0.000486263	0.0745641	0.00885385	0.0238186	-0.0594887	-0.0186981	-0.0103372	0.0525353	-0.016847	-0.0211697	0.0130571	0.0100611	-0.0316879	-0.0138827	0.0493622
4.95139	-0.111453	-0.272773	-0.345458	-0.153676	0.00484925	0.172188	-0.019983	0.066957	-0.0127177	-0.0238828	-0.00274349	0.0332451	-0.0411365	0.0729058	0.0161493	0.010539	0	-0.0124589	0.00118754	0.0223714	-0.0121926	-0.040495	0.014896	-0.00947801	0.000290276	-0.0310554	0.0201945	-0.00688113	-0.0125786	-0.00366007	-0.00728275	-0.00730465	-0.0276647	-0.00837496	0.0241616	0.0112025	0.00138202	-0.00359483	-0.0363492	-0.0332431	-0.00944268	0.045807	-0.00664317	-0.00661351	0.0025239	0.014131	-0.019984	-0.0250914	0.0285585
7.32488	0.471562	0.335401	-0.527678	0	0.0571004	0.0421179	0.110355	-0.0026772	0.0124093	-0.117324	-0.0259571	0.0895937	0.0274888	-0.0565214	0.0524744	-0.0997501	0.00138112	0.0105545	0.038868	0.0175852	0.0210335	0.0668672	-0.0129757	0.0339117	0.0885643	-0.0546748	-0.0271531	-0.0433415	-0.16755	-0.00868927	0.0342316	-0.0603257	-0.00258515	0.00436918	-0.0323613	0.381046	0.00971775	-0.0488533	-0.0565772	0.0641701	-0.0781382	0.067117	-0.0184037	0.00838576	0.013971	-0.0595055	0.0291084	-0.0135874	0.0639815
7.42591	-0.015504	-0.543747	-1.19727	-1.15441	0.107682	0.109852	-0.0301729	0.0193251	0.201337	0.0328204	0.0519346	-0.0643538	0.0356652	-0.0277354	0.0302518	-0.00976217	-0.0724627	-0.00509303	0.0524495	0.147071	-0.113479	0.0765419	-0.0468894	0.0867367	-0.136256	-0.131504	-0.0637816	0.0767079	0.0659549	0.105093	-0.0357298	0.0792471	0.0337116	-0.0233947	-0.0228489	0.134879	0.0150999	0.192327	0.0183379	0.14134	-0.0128192	-0.102866	-0.00472769	-0.0982034	0.0229212	0.0469592	0.0810411	0.0102885	-0.0404688
7.54362	0.153969	-0.00132949	0.218492	0.0382868	0.0236662	0.0131991	0.111456	-0.0525269	-0.0538078	0.0257066	0.0409104	-0.0310271	0.19608	-0.0996624	0.0492004	0.130111	-0.00181746	-0.0534309	0.00812883	-0.00806702	0.01362	-0.0307283	0.00961598	0.0706864	0.0279977	0.0208381	0.00136117	-0.025898	-0.00740602	0.0264097	0.00604558	-0.000127429	0.00095691	-0.0346201	-0.0594249	-0.066057	0.0406293	-0.0758377	0.0249935	-0.0963277	0.00621405	-0.00939645	-0.115366	0.125735	-0.0015903	0.0758339	-0.0483702	-0.161648	0.0257499
7.81201	-0.460054	-0.84393	-0.421036	-0.236611	0.00456929	-0.0703949	-0.0681165	0.0385529	-0.0015147	0.0308607	0.0145603	0.00908225	-0.00219884	-0.100013	0.0183461	-0.0520454	-0.021762	0.000971953	-0.0472363	0.0114199	-0.0555047	-0.00224281	0.00463119	-0.0294387	0.0182208	-0.0367241	-0.0338679	0.013633	-0.0336409	-0.0254123	0.0179354	0.0399825	-0.00551215	0.0150395	-0.0329591	0.0337021	0.0169799	-0.0481531	0.0313502	0.0534481	-0.033447	0.0515288	-0.00769304	-0.0453708	-0.00983852	0.0100883	0.00602216	0.0566659	0.0265968
8.07636	-0.534154	-0.11359	-0.320193	0	0.100997	-0.00629935	-0.0526308	0.109097	-0.0611237	-0.0523751	-0.0459095	0.00913484	-0.0354857	-0.00730111	-0.109139	0.094919	0.0302318	0.02005	0.0516831	-0.052485	0.0729306	-0.182681	0.039525	0.0148677	-0.146414	0.0490012	0.0346193	0.0763851	0.0176213	-0.0466053	0.0330743	0.065585	0.0432234	-0.046013	-0.0113788	0.19981	0.0224463	0.029783	-0.0306759	0.00252483	-0.000445655	-0.0208908	-0.0312592	-0.00341867	0.0151672	0.0912709	-0.041848	0.0247534	-0.0189543
5.48443	-0.320863	-0.576967	0.248543	-0.571327	-0.0835845	-0.0761794	0.0840911	0.0550821	0.0445375	0.0704767	0.0456128	-0.0165485	-0.0148091	-0.0773882	0.101949	-0.027478	0	0.0497904	-0.061774	-0.0452597	-0.0221151	0.0045535	-0.0156535	-0.037321	0.00577035	-0.00255836	-0.0492614	-0.0271262	-0.0684849	0.0213938	-0.0134719	0.00149938	-0.00103676	0.0221206	0.0217135	-0.0693214	0.0222442	0.0175089	0.0314761	-0.000590359	0.0183036	-0.0142215	0.0972608	0.0533384	-0.00408309	-0.0283148	-0.00809614	0.0496377	-0.0350068
8.42902	0.320442	0.695776	-0.94215	-0.118579	-0.0105499	0.000633524	0.0746928	-0.0177018	-0.0521517	0.0888049	0.0124628	-0.0211499	-0.108845	-0.0494646	-0.0479051	0.060291	0.0579765	0.0679351	0.115174	-0.0119259	0.0112819	-0.00130128	-0.0574446	0.0742168	-0.0653589	0.0702673	-0.0592404	0.0444741	0.0610873	-0.0111913	0.0523852	0.0293766	0.0180704	-0.0234699	-0.0245595	0.0150172	-0.00602903	-0.0677648	0.0958804	-0.000948698	0.0177686	0.146923	0.0055203	0.108502	0.00618337	-0.0473951	-0.0229564	0.0301426	0.00900716
7.05465	0.275051	0.835403	0.476797	0.254585	-0.00324055	0.076718	0.071189	-0.00334426	0.0530748	-0.00706754	0.00263538	-0.0290526	-0.0347758	0.0014468	0.138846	-0.0293406	-0.0193077	0.021954	0.0546827	-0.0541405	-0.0915042	0.0603022	0.0305755	-0.0286503	0.0202846	0.00863213	-0.02098	0.00413698	0.0298624	-0.0200299	0.0326213	0.0131584	-0.00794297	0.015807	0.0582867	-0.0217443	0.0174335	0.00594105	0.0284383	-0.019393	-0.0379651	0.0864913	-0.0489037	0.0657493	-0.0101308	0.0301908	-0.00838065	-0.0122273	0.00800592
8.53426	0.32439	-0.737035	-0.545238	-0.105116	0.10104	-0.0193684	-0.107928	0.0691296	-0.0531548	-0.102132	0.154964	0.0158583	0.0516611	-0.056842	-0.0670795	0.0215666	-0.0491787	-0.0102894	-0.000898978	0.0489697	0.0300406	-0.0648027	0.0213745	0.0211019	-0.0477178	-0.21208	0.0485007	0.0039895	0.0665714	0.0104882	0.0106101	0.0748843	0.0638567	-0.0312518	-0.0508695	0.0939544	-0.00487884	-0.0916504	-0.0334438	0.00770418	0.0500141	0.00200922	0.0227654	-0.0489154	0.000543321	0.0442157	0.0158027	0.0224972	-0.0488847
6.49536	0.361521	0.707432	0.685938	0.467757	0.0758001	-0.00479111	-0.0511679	-0.036567	0.0429009	-0.0216644	-0.0108385	-0.0455307	0.0646041	-0.0369452	0.0205466	0.0185887	0	-0.0209734	-0.0400032	-0.00212535	0.00173184	-0.0893849	-0.0240134	-0.0261304	0.0178328	-0.039025	0.00354018	0.0319605	0.0537409	0.0081644	-0.0477639	-0.00280039	0.0174171	-5.13261e-005	-0.010852	0.0085035	0.0263665	0.0146634	-0.00203413	0.0341976	0.0116265	-0.0133005	-0.000851389	-0.062145	0.00183266	-0.0426699	0.0717972	-0.025416	-0.0516319
7.59711	-0.145979	-0.536494	-0.720334	0	-0.0409922	-0.0400525	-0.0209342	-0.0085611	-0.0119116	-0.0376613	0.0555064	0.0085108	0.0267299	-0.0221285	-0.0438598	0.102581	0.0538494	-0.0793527	0.153647	0.0119718	-0.024186	0.105931	0.0100858	0.0329753	0.0571893	-0.0306348	0.0146702	-0.0245802	-0.0240322	-0.00919593	0.0335089	-0.00472107	0.0339166	-0.000576489	-0.0511203	0.14507	-0.0487689	0.0272404	0.0923222	0.127661	-0.0516043	0.0114754	0.00178206	-0.104729	0.0117741	-0.0864897	-0.0108187	0.0139446	-0.0534445
9.23727	-0.0124459	0.756484	0.234915	0	0.0991532	-0.000646011	0.141584	0.0283297	0.0300083	0.165476	0.170055	0.0100135	0.10387	0.0455264	-0.00586397	-0.012594	-0.0116961	0.0519911	-0.0490014	-0.0219664	0.108713	0.0422779	-0.120071	-0.0325378	-0.0127463	0.0115535	-0.00242167	0.0224369	-0.0649811	0.0158951	0.00789558	0.0283014	0.0553039	0.00863142	0.00821319	0.0128436	-0.0225699	0.0238255	-0.00808934	-0.0139713	-0.026553	-0.0119261	0.0780064	0.167803	-0.00380232	0.0760171	-0.0314966	0.00772029	-0.0482029
8.98766	-0.158575	-2.2672	-2.08759	-0.543062	0.182036	-0.0572883	-0.130958	-0.00407323	-0.139539	0.242389	0.0323528	-0.0530979	-0.133248	0.0460473	-0.0484116	-0.0387155	0.109696	0.125571	0.0826659	0.291238	-0.149156	-0.179197	0.0507788	0.0122318	-0.0213731	0.0159348	-0.0510127	-0.15639	-0.0540695	-0.0146453	-0.015461	0.0518663	0.109622	-0.0466346	-0.0951233	-0.155828	-0.0964573	0.0133338	-0.105703	-0.0258069	0.0688049	-0.102892	0.0522145	0.167964	-0.0301583	0.0480429	0.000274903	0.108002	0.0392317
8.34656	-0.361596	0.271041	0.323605	0	0.0586482	-0.00434606	0.0429905	-0.00698139	-0.0372989	0.101626	-0.0254795	-0.00700066	-0.022609	-0.0213664	0.0728315	-0.0370305	0.0332331	0.029415	-0.0605973	-0.0257088	0.0682419	-0.0659939	-0.12483	0.0123745	-0.0343753	0.0228909	0.0131772	-0.00534273	-0.0222124	0.0439765	0.0838385	-0.0323466	0.015195	0.00138499	0.0111488	-0.0429218	0.0197065	-0.0630087	0.0753925	-0.0243154	-0.0141078	0.0488018	-0.01045	-0.0117901	0.0294135	-0.000832253	-0.0435062	-0.015446	0.131789
8.43222	-0.373	-0.292245	-0.223353	0	0.0854875	0.00781397	-0.112755	-0.0146662	-0.0112482	-0.159795	0.0149962	0.0161153	0.0612967	0.0159106	-0.0676032	0.053824	0	0.057169	-0.111954	0.0800211	-0.0529697	0.0156643	-0.0633526	0.0214961	-0.0153388	-0.0439312	-0.0211494	0.0176625	0.0278222	0.0208185	-0.0110458	0.0408804	0.0291767	0.00467805	-0.014175	0.0191744	0.0285133	0.0529211	-0.00241232	-0.0168898	-0.0127492	-0.000740885	0.00465595	-0.0956963	0.0501117	0.0274431	-0.00322202	-0.0302427	-0.0135125
7.66471	0.300529	-1.00728	-0.548601	0.263147	0.166833	-0.0786186	-0.0488135	0.0273162	-0.0511581	-0.382791	0.00297886	0.0473275	0.0292535	-0.011632	0.108437	0.071143	-0.0438179	0.0218048	0.133318	0.0349117	0.038832	0.0964591	-0.0244433	-0.0374246	-0.0896555	-0.0261182	-0.0383822	0.0190863	-0.089362	0.0618043	-0.0596433	-0.0105532	0.0536349	-0.0144354	0.0241858	0.0648905	0.041436	-0.0401491	-0.00372109	0.00869036	-0.0269929	0.0683775	0.0565366	0.118996	0.0171253	0.0756588	0.00607172	0.0494453	0.00964841
6.4728	0.0570322	-0.128836	-0.577002	0.127744	-0.0604166	0.186812	0.160733	-0.0405316	0.0154337	-0.0884429	0.0349176	0.044075	-0.0825875	-0.0175701	0.0197348	0.120026	-0.036068	0.00840774	0.0866496	0.0826827	-0.0508849	0.0334215	0.0046253	0.00794268	-0.0116023	-0.052293	0.00252296	-0.0347162	0.0720381	0.0369121	-0.00897156	0.0126731	-0.0476728	0.00256156	0.0169351	-0.0187864	-0.041285	0.086913	0.00375063	-0.0466534	-0.00111175	-0.0122862	0.0425062	0.132518	-0.00847384	0.0423772	-0.0430615	-0.0598453	0.0248236
9.34346	0.261143	-0.910551	-1.28455	-1.6167	-0.0974761	-0.0768673	0.178101	-0.0619044	0.0213354	-0.100269	-0.00172716	0.312386	0.145528	-0.0222964	-0.0275481	0.0186528	0.118714	0.0772395	0.105614	-0.0920106	0.0901284	0.438454	-0.0126722	-0.0610908	0.137927	-0.0401698	-0.0260272	-0.0412032	-0.0455306	-0.13469	-0.00392788	0.0222523	0.165051	0.0221539	0.0212741	-0.0249058	-0.089778	0.0578322	0.0443554	-0.0414605	0.0255041	-0.0226582	0.025426	0.0979232	-0.0191368	0.0360514	-0.0218529	0.0686714	0.0498235
8.32482	-0.321296	-0.387619	0.493424	0.123422	-0.0113299	0.092809	0.0316048	0.0258156	-0.00730915	-0.0625763	-0.00512746	0.150306	-0.00563924	3.32674e-005	-0.00202765	0.0164201	0	-0.0169759	0.0666947	-0.0261389	0.0056031	-0.0177615	0.0241326	0.004559	0.0130881	0.00505374	-9.35586e-006	0.00745464	0.0454597	0.0294569	0.0238616	-0.034603	0.0188828	0.0153807	0.0174292	0.0370643	0.0197681	-0.024093	-0.0300093	0.0782232	-0.0240372	0.0563364	0.00892927	-0.0402849	0.00770538	-0.055993	-0.0130112	0.0314437	-0.0467358
9.03882	-0.136342	-0.152038	0	0.531395	0.0846675	0.103284	-0.078072	-0.033999	0.0353973	0.0810747	0.0287916	-0.00326032	-0.0224946	-0.0296341	0.0543826	-0.0339777	-0.00441478	-0.0125899	-0.0722507	0.0533704	0.0223057	-0.00914919	-0.0547153	0.00111367	-0.027955	-0.0255726	-0.00426557	-0.00798555	-0.000714368	0.0464723	0.0184412	-0.00824812	0.00552234	-0.0156582	0.00628488	-0.0366822	0.0202321	-0.0190322	0.00931704	0.0429342	-0.0269408	-0.00340535	-0.0182422	-0.0183501	-0.000941479	0.0296539	0.0852287	0.00647727	-0.0383014
6.6162	-0.584212	0.307064	0.273341	0.152034	-0.0875865	-0.081654	-0.152399	0.0138465	-0.0441189	-0.127632	-0.029029	0.0952635	0.0835421	-0.0822014	-0.00863192	0.0689435	0.0342427	-0.0698916	-0.0996809	0.054746	-0.0124251	-0.0478323	-0.0939589	0.035019	-0.0144786	-0.120771	-0.0104958	-0.00866769	0.0125652	-0.00975935	0.025104	0.00098658	-0.0799669	-0.00387718	0.0108612	-0.0900928	0.0272857	0.0671111	-0.0147993	0.0819138	0.0868999	-0.0269683	0.0154382	0.0262652	-0.0204081	-0.0276775	-0.0141019	-0.0218326	0.03054
7.96103	0.185209	-0.677011	-0.231064	0.174045	-0.0326164	0.0109969	-0.00707169	-0.00488141	0.0181772	0.00966243	-0.0203018	-0.0274184	0.0173312	-0.048547	-0.0391369	-0.00620129	0.0180025	-0.0202711	0.0299823	-0.0384608	0.00178496	-0.018113	0.0354585	0.00685202	0.0133211	0.030245	0.0104852	-0.00965654	0.0189867	-0.0231197	0.103326	0.0179675	0.0148017	-0.0193102	-0.0223885	-0.0142347	0.0018173	-0.0272853	0.0150906	-0.00607707	-0.00374426	0.0187816	0.00986577	-0.0237532	0.0144581	-0.031346	0.0124411	0.0161827	-0.0137963
7.1813	0.235943	-1.42903	0.71849	-0.150877	-0.0148327	-0.0951902	0.147907	-0.0172917	-0.00132697	0.181656	0.0271982	-0.114026	0.0596729	0.00401532	0.0570466	-0.0396985	0.0345144	0.00755809	-0.0011737	-0.0258504	0.0228569	0.0132015	-0.0549054	0.044973	-0.0220528	0.0360633	0.0366982	0.184026	0.0155831	0.067743	0.0358649	0.0654349	0.0500468	0.0354295	-0.102669	-0.032825	-0.0145377	0.116134	0.0241632	0.0046637	-0.0209916	-0.0667975	0.0191945	0.112747	-6.6169e-006	0.0857752	-0.0825225	-0.0490441	0.0588499
5.40932	0.0661713	0.315392	-0.018955	0	-0.0167068	0.126733	-0.0644692	-0.000485824	0.01651	-0.0481422	0.00442214	0.0199274	0.0105358	0.0904194	0.000567708	0.0214274	-0.0266214	-0.00717299	0.0198228	0.0231495	-0.00827702	-0.0259194	-0.032864	-0.00790802	-0.00262287	-0.0106353	0.000404213	0.0158226	0.0122961	-0.0100907	0.00317352	-0.000894083	0.0124463	-0.00176909	0.0123235	-0.0210905	0.0183204	-0.00949002	-0.0162771	0.00933579	0.176305	0.0034487	-0.0276164	-0.0159674	0.007825	-0.00403056	0.0212756	0.0360026	-0.0152227
4.58748	-0.468686	0.574517	0.626036	0	-0.0652731	-0.00466418	-0.025113	-0.0880744	0.0517065	0.173055	-0.0218812	-0.00372533	-0.0654718	0.0295222	-0.0407634	-0.105614	0.0357028	-0.0379041	0.0185494	-0.0418739	0.0964829	-0.031994	0.0107105	0.000737193	-0.0268875	-0.0107224	-0.0507448	-0.0575518	-0.0554286	0.045331	0.0213511	-0.0186423	-0.016502	0.163059	0.0665593	-0.0735421	-0.0510145	-0.0158386	-0.016721	-0.0416891	0.210711	0.00812561	0.123349	0.231172	0.00599354	0.00511096	8.52778e-005	0.0503084	0.0411526
6.95119	-0.317149	0.849258	1.81668	-0.188544	-0.145417	-0.0370318	0.0122953	-0.100209	0.0287157	0.270591	-0.0228132	-0.0327095	-0.0537916	0.069602	-0.0482877	-0.107054	0.093447	-0.0660161	0.00019822	-0.0811459	0.094644	-0.0445236	0.0204592	-0.0101013	-0.00586548	0.0158048	-0.0468293	-0.0814358	-0.05038	0.0415208	0.0217849	-0.0314732	-0.0192787	0.184811	0.038822	-0.126608	-0.0130682	-0.0245513	-0.0338765	-0.0236611	0.0970959	0.0278568	0.131632	0.243269	-0.0199836	-0.0167759	-0.0161169	0.0552577	0.0730302
6.31284	0.244541	-0.437775	-0.123479	0.672076	0.010186	0.0116876	-0.0517681	-0.0189617	0.0245605	-0.026033	-0.0337198	0.0257873	0.0114541	-0.0245339	0.184444	0.0588552	0	-0.0179753	-0.0832918	-0.0540467	0.0352714	0.0747489	0.0436687	-0.0111823	0.00686986	-0.00812426	0.0721474	-0.0386988	-0.0197398	-0.0565589	-0.0330471	-0.0307251	0.0149272	0.0570912	-0.0458878	0.0697877	-0.0367139	0.0348869	-0.0384554	0.0709651	-0.0209541	-0.0590701	0.0096164	-0.00139186	0.0260235	-0.0303235	0.0436158	-0.03586	0.00689078
7.19974	-0.102108	0.535972	0.0498614	-0.0515382	0.0489452	0.0453548	-0.00926878	0.0935259	0.0591182	-0.0532181	-0.00997083	0.0114038	0.0289758	0.0112033	0.100211	0.25854	-0.00423149	-0.00089882	0.00189753	-0.0442824	-0.0159113	-0.180724	0.00671591	-0.0230423	-0.0285116	-0.0509338	-0.0131633	0.0633383	-0.0176929	-0.025481	-0.0278145	-0.00899359	0.0324706	-0.0045985	-0.0326705	0.186439	0.0468419	-0.0988029	0.028707	-0.0665357	-0.0265656	-0.00770569	-0.0592725	-0.0777192	-0.0298059	0.0714139	-0.0197841	-0.0679629	-0.0871414
8.97787	0.0130151	-0.253012	-0.135569	1.10025	0.0316993	-0.00201504	0.0203311	-0.0237603	0.0031245	-0.136533	0.0066789	-0.0140772	-0.0930673	0.0540405	0.0376506	-0.020253	0.0474271	0.0261432	-0.0157999	0.111242	0.00597409	-0.0298461	-0.0462078	-0.00468941	-0.0929723	-0.274869	0.172365	-0.0271382	-0.0883418	0.154737	0.0574926	0.00412383	0.0627985	0.0045313	-0.00465576	0.0109564	0.0257886	0.0487681	-0.0782472	0.179206	0.0809464	-0.025135	-0.0869428	0.0612506	-0.0159013	0.125184	0.0874672	-0.0156334	0.110978
9.6614	-0.239763	-0.858761	-0.272283	0.0531702	0.120064	-0.0134363	0.0774905	-0.089158	0.00509234	-0.0460481	0.0335901	-0.165003	-0.0104845	-0.0889757	0.0930406	0.0410308	0.0128588	-0.0414212	-0.0681342	0.0779284	-0.00534869	-0.0626566	-0.0623588	0.0444478	0.0305563	-0.0683898	0.0025457	-0.0762445	0.0208727	0.069725	-0.022192	-0.0885933	-0.0865102	-0.0331863	-0.0586898	-0.0794683	0.00856957	-0.100112	-0.00614048	-0.0189098	-0.0240242	0.0790824	0.0262795	-0.109806	-0.0106492	0.011015	-0.0414062	-0.0109479	0.0543676
8.49935	-0.501835	0.417522	0.140817	0.586878	0.0547751	0.0319201	0.0362673	0.0391674	-0.119344	0.291994	-0.0399639	0.0203246	-0.311128	-0.0644578	-0.0029864	0.153136	0.101069	0.0735907	-0.134376	-0.0248757	-0.0226695	0.0778898	-0.0200993	0.0862177	0.0380928	0.0510524	-0.0108974	0.00878432	0.0888055	0.0338648	0.135547	0.0696385	0.029094	-0.00122772	0.0976971	-0.0887807	0.0460686	-0.0276277	0.110137	-0.0824289	-0.0137273	-0.0307217	-0.0589263	0.203982	0.0150518	-0.0809282	-0.0210711	-0.0738108	0.0456751
6.25399	-0.189518	1.38025	-0.00212678	-0.777222	0.0427401	0.0727179	0.0811702	0.0125457	-0.0204586	0.191565	0.0460004	0.00646009	-0.144889	-0.0597749	-0.00697617	0.0819854	-0.00775775	0.00213558	-0.0581928	-0.00469587	-0.031732	0.0549091	0.00838062	-0.00405276	0.0637405	0.0478351	-0.0128725	0.0344232	0.0689099	-0.0456899	0.0308515	-0.0624642	-0.0482663	0.022947	0.0470106	0.0352144	0.0671947	0.0443309	0.0106089	0.0956314	0.0104832	0.0110075	-0.0710061	-0.116012	0.0865319	0.0876126	0.0899059	-0.00364522	0.0606425
8.62421	0.369789	0.10703	0.754122	0	0.123061	-0.0195703	-0.104846	-1.51366e-005	-0.0510599	0.0574317	0.00565088	-0.0447758	0.0243468	-0.051944	-0.0547984	0.0761134	-0.01917	0.00684301	-0.10581	-0.100234	0.0583398	0.0504561	0.0650158	0.0163672	0.0901108	-0.0492144	0.00735303	0.0134951	0.183452	-0.0394486	-0.025947	0.0692592	0.0113385	-0.0137597	-0.0198717	0.0353243	-0.00281467	-0.0553773	0.0800383	0.0688554	-0.0602879	0.0349205	-0.0299315	-0.0337695	0.00442638	0.0346017	0.0655626	0.0141772	0.0570967
10.1525	-0.0149654	-0.255168	-0.338718	-0.1085	-0.0565075	0.0635896	0.139621	0.0416007	-0.00664805	-0.0624948	-0.049119	0.090399	0.0139319	-0.00946936	-0.0133123	-0.00193268	-0.00972492	-0.0335077	-0.0527273	0.0347454	0.0203167	-0.00185248	-0.09799	-0.0424646	0.00678115	0.0725138	-0.00282328	-0.0311769	0.152259	-0.00927517	-0.0340042	0.0830126	0.0103164	-0.0420191	-0.0106617	-0.00824645	0.0617727	-0.0564639	-0.0178581	-0.009881	0.0151842	-0.0429505	0.0325519	-0.0556587	0.00584462	0.0436502	0.102162	-0.0044304	-0.0243951
7.80889	0.504516	0.513353	0.759371	0	0.0219238	0.132588	0.0122516	0.0624362	0.00770397	0.0353629	0.0421968	-0.0212396	0.138259	-0.105236	0.0680406	0.058011	-0.0718521	-0.0123807	0.0330152	-0.0251301	0.0377982	0.0521182	-0.0914165	-0.0254644	0.0332291	0.013015	-0.0195594	0.0464466	-0.120646	0.0166647	-0.00876177	0.00714373	-0.0131417	0.00510918	0.00592431	0.0587521	0.0878734	-0.10227	-0.045862	-0.0352267	-0.000232594	-0.0381933	0.0249548	0.0135888	0.011667	0.0317937	0.0526395	-0.0307537	0.0620366
6.8155	0.0203262	0.204104	0.0591839	0	-0.0189859	0.0363763	-0.0966491	-0.00217284	-0.00879262	0.066699	-0.00862287	-0.0057117	0.0602754	-0.0598468	0.0859327	0.0581538	-0.0522443	-0.0290744	-0.0064271	-0.05782	0.0635617	0.00429998	-0.0225926	-0.0311329	0.0352441	0.0378944	-0.0125864	0.00960625	-0.0248812	0.0116631	0.0294061	-0.0202528	0.000740983	0.0145113	0.0065842	0.0742542	0.0460227	-0.106227	-0.0499491	0.0432041	0.00208581	0.056065	0.027633	-0.000452672	-0.0165086	-0.0441597	0.0430045	-0.049889	0.0164597
7.89178	-0.0874764	0.187998	-0.0353203	0.164489	-0.0996075	-0.0186882	0.0440132	0.0150421	-0.0372096	-0.0881849	0.0478361	0.0547153	0.0267632	-0.0356368	0.0355908	0.0563103	0.0218309	-0.02932	-0.0603825	0.0152349	0.0714277	-0.00886806	-0.154432	0.00116793	-0.00848776	-0.0322841	0.0183587	0.00546977	0.0437636	-0.043727	-0.028476	0.00637845	-0.0671749	-0.0285854	-0.0510985	0.0368167	0.0216149	0.0396449	0.23913	0.0654565	-0.0336388	-0.0206149	0.015832	-0.0293016	-0.00613649	0.000120181	-0.0388037	0.0503286	0.0350364
7.46437	0.350094	-0.081412	-0.00350172	-0.357023	0.131138	-0.162744	0.00671674	-0.0153157	-0.00077893	0.0767049	0.0247621	-0.0365595	-0.143223	-0.0568479	-0.088338	0.0164429	-0.00169581	-0.0261292	-0.140731	-0.0543233	0.0775214	0.0946475	-0.0778613	0.0236321	0.0245556	-0.0419602	0.0762779	-0.0289817	0.0597804	0.00217432	-0.0210552	-0.00872922	-0.0690779	0.00807826	0.010164	-0.00521753	-0.0386647	0.0472704	0.0188323	0.114159	-0.0491798	0.0108332	0.0180103	0.125037	0.0584928	0.0899714	-0.038367	0.0873882	0.055436
8.94245	0.146989	-1.23816	-0.680712	0	0.177124	0.0783807	-0.0248227	0.0574204	-0.0765997	0.00093401	0.0738697	0.0490355	0.0534995	-0.0774072	0.0472401	-0.0607277	-0.0668594	-0.026696	0.0464753	0.0135687	-0.0776366	0.0752612	-0.0928134	0.103726	-0.0320318	0.033584	0.015017	0.0170666	-0.0860316	-0.0208475	0.0735322	0.01262	-0.00908465	0.0464528	0.0848407	0.0862819	0.0351123	0.0549095	0.0580337	-0.0971468	-0.046838	-0.0448345	-0.0446214	0.174779	0.0268738	-0.0456874	-0.0324913	-0.227172	0.0538985
8.93566	-0.176893	-1.77412	-0.439856	0	-0.13436	-0.0633854	0.028302	0.0683683	-0.0805433	0.00918693	0.178856	-0.114336	0.116864	-0.182708	0.171334	0.00142179	0.00398765	-0.0215243	0.064708	0.00156619	-0.0191208	0.0202641	0.00668493	0.046541	-0.0139731	0.0141278	-0.00414789	-0.00543914	-0.13545	-0.0101334	0.0195615	-0.0173272	-0.00167661	-0.0447026	0.0679967	0.103051	-0.0167567	0.0948407	-0.0284213	-0.017093	0.0693564	-0.0518481	-0.0473956	-0.0351476	0.0115175	-0.03528	0.0180389	0.0045402	0.0390793
5.73807	0.0775398	-0.0289295	0.0869354	-0.0952826	0.0140864	0.0303713	0.00279983	0.00695281	-0.000584664	0.00809175	0.00687605	0.0033371	0.0228135	0.0478311	0.020609	-0.0103729	0.00557751	-0.0071491	0.0160952	0.000789395	-0.0021463	-0.015194	-0.0202789	-0.00714467	-0.0013684	0.00849245	-0.00980691	0.00150306	0.0356177	0.0227314	-0.00991904	-0.0155322	0.00542722	0.00138877	0.00483873	-0.00556884	0.000415737	0.0029483	0.00371154	0.00585855	0.0172234	0.00402339	0.0169819	0.012952	-0.000426083	-0.0158775	0.0147112	0.0100368	0.00538515
7.20457	-0.305233	0.126317	0.375948	0	-0.0551772	0.105186	-0.0018674	-0.0084072	-0.00466848	-0.00777163	0.00417107	-0.0378511	0.0372388	0.0631922	0.0563545	-0.0206999	-0.00461062	-0.0226208	-0.0354173	-0.00316952	0.00183455	-0.0183108	0.0842685	0.0172953	0.0651482	-0.0479116	-0.0454389	-0.0138697	-0.0243416	0.02546	0.0110064	0.00315877	0.00640361	0.00169372	-0.00555864	-0.047228	0.0313575	-0.0257219	0.0493209	0.0306777	-0.0157472	0.0122191	0.0050534	0.0175835	0.00387761	-0.0270034	-0.0123092	-0.00122635	-0.0175935
8.55992	0.381685	-0.158875	0.294582	-0.662928	0.135648	0.0977327	0.189811	-0.0321361	-0.0355278	0.0832238	0.0365373	0.00276512	-0.0106649	0.0507848	-0.0423567	0.0775486	0.0114059	0.00525311	-0.0385207	-0.0493322	0.00298565	0.00863173	0.017212	-0.00482317	0.0148548	0.0738749	0.00377212	0.0337539	0.0496508	-0.00116292	0.0367174	-0.0149642	0.0453899	0.023728	0.0187829	0.0106675	-0.00898507	0.0295992	-0.0269972	0.00248115	-0.016243	-0.0650581	0.0423829	-0.0524344	-0.00436013	0.0250753	0.0388671	-0.00934586	0.0990338
9.84582	0.051844	-0.278001	-0.00400637	0.0108489	0.00110888	-0.0594374	-0.0722553	0.0337578	-0.00649157	0.0252655	-0.00171825	0.0193943	-0.0465803	0.0269084	-0.0874443	-0.0182391	0	-0.354283	-0.0215275	-0.00342009	0.0680698	-0.0247556	-0.0752956	0.0296459	-0.0382475	0.0373412	0.0414877	-0.00728818	-0.0219179	0.015939	-0.0171382	0.00301138	-0.00181114	0.0119996	0.0191364	0.0188459	0	-0.00556203	0.0016278	0.0413012	0.111243	-0.0243372	0.0243689	-0.112193	-0.00434661	-0.126575	0.0333025	0.107108	-0.00841572
7.61992	0.0626413	0.160774	0.0901727	0	0.0272529	0.196061	0.0322791	0.0171108	0.0024571	0.0571252	-0.0179165	-0.0067726	-0.0287444	-0.0328866	0.054097	0.00160479	0.0367344	-0.346846	0.0236723	0.019582	-0.012204	-0.0547212	-0.0302457	0.0168151	-0.0293906	0.00818765	0.0491733	-0.0117525	0.027454	-0.0257361	0.022282	0.16455	0.0298772	0.0132337	-0.000991738	-0.0297102	-0.00467921	-0.00424222	0.015703	-0.0351615	0.179301	0.00884857	0.00961745	-0.147451	0.0177972	-0.0638138	0.0230378	0.0931694	-0.0174226
8.93437	-0.549539	0.459429	-0.733016	0.641745	0.00909103	-0.0752718	-0.00197406	-0.0115256	-0.0464945	-0.0160156	-0.023404	0.0548261	0.0176308	0.120049	-0.0184907	0.116256	-0.0309775	-0.0181083	0.0085149	0.0367849	0.0611054	0.0130103	-0.0854841	0.036601	0.043203	0.0127649	0.00516645	0.562338	0.103909	-0.00715039	-0.0147337	-0.0351473	-0.0451598	-0.0475263	-0.00277406	-0.0393155	0.00029563	-0.0201576	-0.00041085	0.00939719	0.0450576	-0.0364158	0.050831	-0.0269802	-0.00797892	-0.0448086	-0.0173141	-0.0123037	-0.0679671
6.02405	0.828431	-0.760426	-0.154436	-0.45517	-0.0104655	0.0194867	0.0468083	-0.0365212	0.0155231	-0.257764	0.11212	0.00605253	-0.0688369	-0.0281259	0.060849	0.00994925	0.00219259	-0.00677008	-0.00706501	-0.000743275	-0.0340948	-0.124656	-0.0431261	-0.0090042	-0.0795078	0.0249036	0.00975373	0.0570889	0.0155349	0.0231047	0.018797	0.0445673	-0.0571693	0.0155495	-0.0141458	0.00062154	0.0264701	0.00905544	0.110935	0.00425528	0.0099689	-0.0759005	-0.000633478	0.00191542	-0.00146404	-0.0488678	0.0130334	-0.0656936	-0.0758378
7.29621	0.313577	0.0382755	-0.10626	0	-0.0300387	-0.0199337	0.0444454	-0.0226582	-0.0687417	-0.0144234	0.00617692	0.0182897	0.0306581	0.039984	0.00163001	0.0124197	0.0126477	0.0151069	-0.0331022	-0.0128853	0.0283984	0.00478861	0.00420326	-0.00044106	-0.0483865	0.0293764	0.00154127	-0.00578815	-0.0417471	-0.0251844	-0.0490535	0.0553683	0.0641352	-0.0231674	-0.0189499	-0.00858543	6.61634e-005	-0.00973134	0.0405948	0.0438544	0.161742	-0.0140524	-0.0600987	0.0466684	-0.0308506	-0.0119561	0.0793689	-0.0824318	0.0422939
8.2484	0.427824	-0.381208	-0.257054	-0.229551	-0.0425287	-0.0626786	0.0316732	-0.0214966	-0.0540401	0.000223554	-0.00285816	0.0335196	0.0169266	0.0709823	-0.0420578	0.020148	0.0116807	0.0133034	-0.0142148	-0.0110209	0.0137704	0.00509312	0.00136848	0	-0.0101714	0.0543145	0.0168205	-0.0153916	-0.0487991	-0.0424333	-0.0376415	0.0449909	0.0561864	-0.0290002	-0.0153184	0.00223968	-0.0150253	-0.0409001	-0.00208252	0.00529136	0.111302	-0.0374676	-0.0408466	0.0375063	-0.0252845	-0.0108941	0.0718476	-0.0642887	0.0540896
6.77127	0.444585	0.159015	0.322166	0	6.24804e-005	-0.0304606	-0.00168633	-0.00428161	-0.0315999	0.0424584	0.00688023	-0.0156646	0.0484541	-0.00782789	-0.0403527	0.00781071	0.00769303	0.0247083	0.00559234	-0.0202307	0.00764221	0.00711552	0.0401876	0.0144699	-0.0518589	0.0340307	-0.0233157	-0.006838	-0.0407341	-0.00547612	0.0230753	0.111642	0.0583301	-0.0351231	-0.00218365	0.0130458	-0.0279	-0.0160888	0.0240713	0.0481949	0.0845224	0.00080736	-0.051101	0.0511428	-0.026131	-0.0128064	0.0554999	-0.0778957	0.0253652
6.24752	-0.70637	1.60196	0.145896	0.597998	-0.0495262	-0.0705254	-0.11123	-0.0670821	-0.0327438	0.0862231	-0.0438839	0.343258	-0.0122179	0.0587982	0.06945	-0.0352001	0.0314697	0.0315705	0.12596	0.0731049	0.00808485	-0.0608744	-0.0647288	-0.0171779	-0.0492333	0.0222304	0.0658868	-0.00753269	-0.0622408	-0.050448	-0.0261958	-0.0261719	0.0120339	-0.023664	-0.0616561	-0.148527	0.0412251	0.0101464	-0.0408775	0.0508363	0.029419	-0.0568433	-0.0462523	-0.0781331	-0.0242569	0.0542307	-0.00445131	0.0626451	0.0250268
8.36944	-0.472838	-1.00331	1.01374	0	0.00786074	-0.127468	-0.0733807	0.0116282	-0.0501494	-0.0139929	-0.0394418	-0.109101	-0.0608801	-0.0769285	-0.0422546	0.00949076	-0.00129721	-0.0182519	0.0518307	0.00243592	-0.00631894	0.00357543	-0.0574231	0	0.00520386	0.0472327	0.000935842	-0.0086976	0.0320593	0.0131056	0.026006	-0.0154453	-0.0467386	0.00284102	0.0459808	-0.0361827	0.0144439	-0.00960572	-0.0274018	-0.00065102	0.0224967	0.0314591	-0.0542673	-0.0210892	-0.0113752	-0.00724539	-0.0203906	-0.0204241	0.0165942
10.2293	0.0622523	0.29523	0	0	0.00642572	0.00709555	0.125037	0.00479044	0.0389636	-0.00804554	0.0311203	0.00560218	0.0329734	-0.02435	-0.0511395	-0.012863	-0.00188251	-0.0057476	0.013299	-0.00422303	-0.0100935	0.0380428	-0.0364453	0.00453076	-0.00149742	-0.0225058	-0.00657368	-0.00430197	0.000197952	0.0032845	-0.0232346	0.0119015	-0.00709084	0.0103488	-0.0343003	0.0281567	-0.0164793	0.0499866	0.040249	0.0157974	0.0102353	0.0181533	0.0400594	0.0362093	-0.0235785	0.0275045	0.0863819	-0.00403269	0.0122848
7.20442	-0.164983	1.58008	-0.00490469	0.43902	0.0119899	0.0991246	0.0622701	-0.0125421	-0.00780819	-0.0872802	-0.0390642	0.14568	-0.0422027	0.0138447	0.0157183	0.0702636	-0.0164473	-0.0397707	0.0707175	0.101084	-0.0127883	-0.00174249	0.00922783	0.0123051	0.0732782	-0.0490205	0.0318184	-0.0114484	0.0304717	-0.0392136	-0.0430383	-0.0460971	-0.0164109	-0.00127963	0.0222071	-0.00889723	0.0283885	-0.0101288	-0.00471663	0.0031924	0.0709954	-0.0129996	0.035455	-0.00908052	-0.0132611	0.0135666	-0.0137299	0.00701291	-0.0255484
7.50472	0.256861	0.315867	-1.49888	0.416737	-0.162782	-0.00991624	0.030414	0.0430986	-0.0716099	-0.0117572	-0.0458952	0.462039	0.134402	-0.0277419	0.178346	0.0486573	-0.0372571	0.0512737	-0.109523	0.0111705	0.0336153	0.103661	-0.0471848	0.0469492	-0.0137322	-0.00757201	0.0521608	-0.069178	0.102495	0.00658344	-0.0839964	0.0158675	0.154901	-0.072118	0.106504	0.0327075	-0.0171337	-0.0497284	0.112686	-0.053244	-0.00196328	-0.144464	0.0896564	0.231226	0.0030674	0.0312949	0.0656991	0.00699763	-0.0814754
7.5039	0.295601	-1.03444	-0.224148	0	0.020288	0.000866739	-0.065448	0.00743592	0.0240364	0.0721147	0.0608098	-0.0804979	0.0460553	0.0460998	0.0415556	-0.0676527	-0.00107098	0.0109896	-0.0382304	0.0204091	-0.0681072	-0.0687595	-0.00202224	-0.0201085	0.0705593	-0.0155095	0.0136525	0.00848667	0.0156033	0.0765036	-0.0493523	0.070353	-0.0137762	0.0210066	-0.0354187	-0.0468653	0	0.131935	0.0205146	0.038907	-0.0560384	-0.0363718	-0.0529208	-0.066515	-0.00608696	-0.109188	0.0185441	0.00855776	-0.063542
8.35256	-0.0833722	0.0829291	0.568186	0.937371	0.0699693	-0.0296293	-0.175177	0.0163032	-0.0130674	0.337004	0.0113959	0.0669743	-0.0237561	-0.036095	0.0397938	-0.0796164	-0.035078	-0.0725302	0.097985	0.167721	-0.174525	-0.0402257	-0.0345941	-0.103868	0.0572274	0.0105776	0.00871839	-0.0088542	-0.0296852	-0.131995	0.0466681	-0.00237705	-0.00263359	0.128296	-0.0559225	-0.0694085	-0.0120703	0.008081	-0.00574101	0.0617839	0.0547802	0.0161368	0.00320538	0.00585354	-0.0523707	-0.0546689	-0.0425924	0.0232065	0.0295491
4.66142	0.0771652	-0.302497	-0.714434	1.97802	0.0153987	-0.00210587	0.065655	0.0709967	0.0754276	0.046075	0.0652288	0.0806476	-0.117944	-0.0894819	0.146188	-0.118305	0.123612	0.0114699	0.141207	0.193431	-0.211779	-0.0385868	-0.0788109	0.0289283	-0.0263531	0.0161967	-0.0321978	-0.0490383	0.0273468	0.00843375	-0.0140936	0.0577196	0.0648803	0.0090217	-0.0268445	-0.173712	-0.0205767	-0.101402	-0.122374	-0.0482367	0.0423486	-0.124702	0.145844	0.183406	-0.0449922	-0.0972878	0.00411741	0.000429856	0.0682418
8.49795	0.432348	-0.191499	0.328042	0.128341	0.134963	0.0467413	-0.0984629	-0.0209254	0.0615005	0.0736239	0.0201747	-0.1138	-0.0527485	-0.110715	-0.0870439	-0.0427735	-0.00852286	-0.0385508	-0.0159053	-0.00507154	0.0336008	-0.133579	0.0398674	0.00881349	-0.00232736	-0.036442	0.0213584	0.0434285	0.0605259	0.109211	0.00599803	-0.0662886	0.00297855	0.0449268	0.0261262	-0.0167714	-0.0104221	0.0552089	-0.0393646	0.0593181	0.0638899	0.0104799	0.0463466	-0.106947	-0.0206599	-0.0295146	0.133237	-0.0117919	-0.0574308
6.02488	-0.240265	0.337442	-0.371313	0.532548	-0.0154161	0.272272	-0.0227248	0.0215111	-0.026795	-0.176368	0.0305655	0.102463	-0.0538175	0.0106467	-0.0233679	0.0132847	0.0286949	0.0166286	-0.0131835	-0.0387821	0.0215468	0.0611779	0.028079	0.0102482	0.024809	-0.13868	-0.00735009	0.0630682	-0.0177183	0.00998872	0.0270843	-0.00890489	-0.0114871	0.0325432	0.021912	-0.0207498	0.0397899	-0.0211869	0.00282758	-0.00742121	0.0556401	-0.0271234	-0.077975	-0.0246677	0.0166719	0.00888197	-0.0323572	0.0471084	-0.0387272
6.89785	-0.200863	-0.371117	0.128066	0	-0.0526233	0.267043	-0.0357595	-0.000434098	0.000493282	0.0237746	-0.0133141	-0.0215444	0.0116305	0.0452061	-0.0556767	-0.011954	0.010505	0.00468297	0.00830889	0.024615	0.0269285	-0.0100684	-0.00119901	-0.000824465	0.00111823	0.0247463	-0.0179399	0.00454309	-0.0512861	-0.00812293	0.00984448	-0.0444154	0.0349765	-0.0240314	-0.00233859	-0.00874228	0.0166969	-0.0434769	-0.00628184	0.0266407	0.0429779	-0.00224143	-0.0185356	-0.0338862	-0.0149927	-0.0281605	0.00885576	0.00796242	-0.00353164
9.12015	-0.863312	0.104588	-0.6632	0.612538	0.0206764	-0.0214933	0.152224	-0.0277753	-0.0391781	0.136295	-0.0256322	0.0754454	0.0819621	-0.0748209	0.00220869	-0.0402826	-0.0524389	-0.0390494	0.0158128	0.185184	-0.00909713	0.0394165	-0.0634691	0.00813012	0.0669539	-0.0804057	0.0256929	-0.0687	-0.0866712	-0.0646583	0.0763892	-0.057035	0.0364784	-0.0039046	0.0584366	-0.0882374	0.00222137	-0.0427451	-0.0386733	-0.0402374	0.0242501	0.0341315	0.0748392	0.025842	-0.0289646	0.097564	0.0657066	-0.0801814	-0.00732565
8.22397	-0.0952425	-0.6696	-0.217704	0	0.0169236	-0.0910695	-0.0740786	-0.0100331	0.105468	-0.0522237	0.0432282	0.00122859	0.13154	0.0367724	-0.0709925	-0.00513496	0	0.0306807	-0.0674565	0.0274708	0.0346364	0.0314336	0.0176128	-0.014674	0.000321657	-0.0638368	-0.0176124	0.0187657	-0.0374752	0.0180519	-0.00698485	0.0875863	-0.0268769	-0.0131556	-0.0373095	0.0405611	0.000448075	-0.0356887	0.0602125	0.0761507	-0.0237659	-0.0502386	-0.0103807	0.0858192	-0.0241137	0.105339	-0.0566432	0.0232514	0.0314457
8.51846	0.110466	-0.186145	0.576286	0	0.0123332	0.0388915	-0.0441451	0.0493616	-0.0225023	0.00244988	0.0164088	0.0176533	-0.0258984	0.0238321	-0.00288544	-0.03651	0.02367	0.0122427	0.0242376	0.0418958	-0.05083	-0.0266545	0.0236122	0.0112242	-0.0538493	-0.00403265	0.0115194	0.0212641	0.0309673	0.0188258	-0.0146706	0.0758148	-0.0185238	0.0374507	0.092665	0.047228	-0.0574672	-0.0396964	0.0249289	-0.0403177	-0.0427512	0.00142918	-0.00278857	-0.0375141	-0.0123345	-0.0138738	0.00949951	-0.0188696	0.0336093
6.90595	-0.647019	-0.322241	-0.381517	0	-0.0773722	-0.0161368	0.0747968	0.0213549	-0.0364	-0.0664037	-0.0189753	0.032451	0.0591528	-0.0527405	-0.0385221	-0.00265289	-0.033939	-0.00812067	0.0185937	0.000398735	-0.0232825	-0.00132203	0.0303476	0.0377478	-0.0407499	0.0223053	0.0232588	-0.0162739	-0.0610138	-0.0169306	0.0438232	0.0725347	0.0088487	-0.0165712	-0.0235407	-0.0693036	0	0.0184136	-0.0385228	-0.0134165	0.0270141	0.016282	-0.02332	-0.00859634	-0.0158989	0.0576789	-0.0297797	-0.0233828	0.053258
6.90384	0.573243	-0.466795	-0.615091	0.0376946	0.0811443	0.145364	-0.0269569	-0.00649596	0.0110526	0.00697842	0.00675742	0.00862747	0.0815972	-0.114988	-0.0410054	0.0242785	0.0109552	-0.0195354	-0.0270863	-0.0350225	0.0294725	0.0614769	-0.0401497	0.00721656	-0.0121338	-0.0767009	0.00551234	0.0030849	-0.126026	0.0266275	-0.00762157	0.105341	0.00819506	-0.0274114	0.041031	0.0240903	-0.0110138	0.0680504	-0.0388787	-0.00958308	0.324948	-0.0288615	0.0105844	0.0479648	0.0218454	0.0673971	0.0198013	-0.00163257	0.0809333
5.3467	0.303493	0.712747	1.06701	0.160191	0.248524	0.0603292	-0.0690729	-0.0126069	-0.0246151	-0.0238431	-0.0496984	-0.0416421	0.0460801	0.0645499	-0.0222001	0.0849355	-0.0789883	-0.0333921	0.0358003	0.0141108	0.0142271	-0.0189636	-0.00236041	0.0148013	0.0648572	-0.00860197	0.0362502	0.163848	-0.0485107	-0.00427174	-0.0726874	0.000101847	-0.0614438	-0.041321	-0.0285435	0.102977	0.0596813	-0.075236	-0.0288466	-0.0877915	0.0161436	0.0328554	-0.0619314	0.11683	0.000589373	0.0909088	-0.00208119	-0.0627597	-0.0122288
4.83288	0.259691	0.403006	-0.120036	0	0.231379	0.113115	-0.0656383	0.00105635	-0.0133427	0.0262311	-0.0151297	-0.0170234	0.0519583	-0.00656566	-0.012306	0.0929702	-0.0841866	-0.0634437	0.0242484	0.00318515	0.0202941	0.0122743	-0.0203855	-0.00588889	0.061398	0.0399419	0.0362735	0.109138	-0.0854577	-0.0384197	-0.066997	0.0492096	-0.0146976	-0.0458124	-0.0326481	0.118219	0.0312667	-0.0672109	-0.00748499	-0.0750128	-0.000314733	0.0440937	-0.0486972	0.0919737	0.0175164	0.0911275	0.0106867	-0.0443246	-0.023482
6.67938	-0.451634	-0.126449	-0.232056	-0.190747	0.0874937	0.117759	0.0293793	-0.0219842	-0.0109038	0.0464273	-0.0051919	-0.0133624	-0.0309328	-0.0123978	-0.0774503	-0.0109406	0.0152537	0.0181833	-0.0226418	-0.00259528	0.00426434	0.0254176	0.00343622	0.0175728	0.0340809	0.0184548	-0.0140961	-0.0289097	-0.0750355	0.00101525	0.00686391	0.030148	0.00442726	-0.0205509	-0.0123392	-0.0445561	-0.0391533	0.0442386	0.0207804	-0.0264015	0.0282174	-0.0148577	0.0321738	0.0263402	-0.00462362	-0.00403079	0.00976924	0.0221795	0.0060898
9.2133	0.68416	-1.34261	0.760683	1.13806	0.124165	-0.0738968	-0.168173	0.0182937	-0.0912283	0.18227	0.0618548	-0.0714587	-0.0125514	-0.00375537	-0.037085	0.0906848	-0.1158	0.0127222	-0.0460393	0.0878518	-0.171107	-0.0495189	0.0253669	-0.011788	-0.0342744	0.0655632	-0.0360477	0.052331	0.0142689	0.0783993	0.0429296	0.0891324	-0.146178	-0.0849604	0.0181535	0.0061935	0.0278224	0.000369348	0.0842783	0.0675838	-0.0999655	0.0324331	-0.052552	-0.0547191	-0.0543203	0.0797922	-0.124894	0.0371243	-0.0720531
8.40249	-0.114475	-0.00622679	-0.231521	0	-0.00306178	0.100976	0.010089	0.0122602	-0.0164898	-0.0116858	0.000372503	0.0111518	0.0155216	-0.0314348	0.0500636	0.00745338	0	0.00290038	0.0144802	0.0730045	0.0148485	0.00734365	0.0199841	0.566117	0.00820145	-0.0338859	0.0109042	-0.0105648	0.0314818	-0.013342	-0.0147869	0.00470881	0.00582397	-0.0082077	0.00944066	0.00840465	0	0.00386916	0.00235584	-0.0276927	0.00127789	-0.020947	-0.00494611	-0.0236214	0.0110333	0.0180653	-0.00346746	0.00509525	-0.00762037
8.06729	0.37152	-0.446213	-0.00422234	0.09944	0.0624923	-0.0916061	-0.051362	-0.00191002	-0.0710097	0.275879	0.077734	0.0140143	-0.15532	0.0110201	-0.0367066	0.0251305	0	0.0484508	0.142274	0.1093	-0.104647	0.00496151	-0.103378	-0.13082	-0.051112	0.0594853	-0.10227	0.00143892	0.0108919	-0.0500625	0.00413267	0.017851	-0.000275187	0.00495234	0.0409739	0.0888055	-0.0651497	0.0029275	0.0390286	0.112339	0.0021503	-0.0975768	0.0761679	0.109677	0.0143218	0.00693057	0.015779	0.0503329	0.0358545
7.23124	0.0722315	-0.102342	-0.2295	0	0.0277928	0.037618	-0.0406332	-0.00318943	0.0173564	0.108958	0.0180879	0.0316467	0.0208549	0.0895505	-0.00971594	-0.00416779	-0.0313518	-0.0398279	0.0491314	0.0434652	0.00511736	0.0165812	0.0518261	-0.0497942	0.00934945	0.0301727	-0.0541133	-0.00926099	0.00106127	-0.0345655	-0.0148742	0.0270842	0.00985929	-0.0309996	-0.00624956	0.012887	0.00357486	-0.0455532	-0.0140201	0.0351854	-0.0120545	-0.0154133	0.00264305	0.0358654	-0.00143558	0.0440644	0.0114915	0.0593986	0.0136107
6.7135	-1.14361	1.12816	0.910853	0	-0.0987839	-0.0655236	-0.0486864	0.0245387	0.0177944	-0.00136118	0.0161025	-0.0669595	0.00265179	0.0346152	-0.00894657	-0.00582296	0	-0.0368041	0.107474	-0.0309662	0.00799346	-0.0632196	0.00383506	-0.0317543	-0.0655267	-0.0469403	-0.00681616	0.0307609	0.0925278	0.0126752	0.0280584	0.0459219	0.0102415	0.0176206	0.0191174	0.0177956	-0.0239416	0.0663099	-0.0420581	0.0843657	0.0785699	0.0437221	-0.0369025	0.00974905	-0.0388844	-0.0434405	-0.0208114	-0.0264578	-0.032906
8.89981	0.0683923	0.144537	0.00851915	0	0.141312	-0.0445344	-0.152343	0.0333683	-0.0847666	0.892941	0.0645644	-0.0346441	-0.183754	0.0302013	-0.0119859	-0.0111966	0.0870141	0.0543609	-0.0431073	0.0623089	-0.115703	-0.0762381	0.0446025	-0.013373	-0.0882548	-0.0217337	-0.0675027	0.0193613	0.0971885	-0.0407084	0.0136647	0.124719	-0.0722556	0.0571873	0.0289783	0.0900949	-0.0949583	0.0394152	0.198902	-0.0465386	0.030042	-0.0200224	0.0898875	0.157852	-0.0254723	-0.0717623	0.0552681	0.0609568	0.0805886
6.06615	0.0173692	0.340359	-0.464554	0	0.0642548	-0.00192832	-0.0209581	0.00265601	-0.0291595	0.0941385	0.0614252	-0.00141428	0.0299732	-0.0995799	0.182957	-0.0327821	-0.00683228	0.0281039	0.0506928	0.0796103	-0.0213669	-0.0632213	0.00698743	-0.00065181	-0.0312924	0.00672772	-0.00134725	0.0115009	0.00795172	0.0379109	0.0378652	-0.0107855	-0.0115627	-0.0227787	0.124902	-0.0157853	-0.0606388	-0.0225141	0.0323536	-0.0373632	0.0267544	0.00108736	-0.0188059	-0.115329	0.0295927	-0.028421	-0.0177852	0.0510457	-0.0291435
8.52603	0.13238	-0.448624	-0.362214	0	0.0922722	0.0548063	-0.0535818	-0.051413	0.0407223	0.143841	0.0190034	-0.127402	0.133858	-0.0901206	-0.00858061	0.0348088	-0.0559924	-0.0738026	0.0304411	0.0990869	0.030622	-0.031159	0.0384954	-0.048535	0.0519808	0.036468	0.0887568	-0.0679911	-0.041444	-0.0472276	-0.0506123	-0.00499087	-0.0890841	-0.0510943	-0.102883	-0.0549868	0.0085447	0.0116308	0.0519559	0.0336246	-0.0256327	-0.0260419	0.0137577	0.135928	-0.0459034	-0.0466897	-0.0285905	-0.107127	-0.0390721
6.97761	-0.579103	0.950323	-0.719768	-0.665279	-0.0246286	0.0505968	0.0556804	-0.0748372	0.0372733	-0.0996902	-0.0373264	0.0752033	0.00292046	-0.0557787	0.119136	0.0983509	-0.0138536	-0.0395332	0.0172233	0.0857499	0.00191816	0.0395813	-0.0243606	0.094666	0.0481708	-0.0470353	0.0220217	-0.00837208	-0.0456402	0.0272849	-0.00310236	-0.00624529	-0.0175977	-0.035518	0.0537353	-0.0427502	-0.0300753	0.00813955	-0.0551443	0.0177817	0.126037	-0.042365	0.0325188	0.0117091	0.00515574	-0.0484313	0.0519875	0.0345599	-0.0382791
7.58758	0.127771	0.0705681	-0.155252	0.224588	0.029198	0.0246211	-0.106789	0.000307398	0.0463828	0.0660548	-0.0400858	0.0986261	0.0195182	0.00640672	-0.0738674	-0.0521148	0.0100631	-0.0120039	0.0181647	-0.0126553	0.0544755	0.0780614	-0.0795119	-0.018951	0.00754508	-0.00583752	0.00993385	-0.0167136	0.00863037	-0.00716035	-0.0303119	-0.0216766	0.122349	-0.0460893	-0.000487045	-0.00132372	-0.019868	0.0616282	0.0610608	0.0462226	0.0235074	-0.000195944	0.06047	-0.0433061	-0.0169125	0.0240801	0.0395725	-0.0824927	-0.0141948
8.71401	0.974089	-0.637119	0	0	0.0848777	-0.0614279	-0.166948	0.0245647	-0.0656997	0.14113	0.0419398	-0.0769831	-0.0184999	0.031641	-0.0175268	0.064803	-0.120211	0.00953749	-0.0570834	0.0410382	-0.164362	-0.0549652	0.0152347	0.00144593	-0.0257289	0.0619026	-0.0293338	0.0726342	0.000790309	0.0753536	0.0381867	0.0818024	-0.141068	-0.0761044	0.0140021	0.00420791	-0.0547606	-0.00734547	0.130342	0.0373162	-0.114631	0.0249863	-0.0278224	-0.0514116	-0.0608301	0.0750519	-0.102667	0.0350843	-0.0743324
7.28081	0.407913	0.813265	-0.334838	0.0171183	0.11475	0.0181533	-0.0324339	-0.0384571	0.0426887	0.0966056	0.0201864	0.024653	0.0920698	0.0110963	0.0755694	-0.0464357	-0.0122803	0.0199124	-0.0852335	0.0182998	0.0394061	-0.011943	-0.0956456	-0.0310279	-0.0146331	-0.0437877	0.010851	0.00457102	-0.0422516	0.0154325	0.0273407	-0.0532199	0.01889	-0.0111602	0.0395232	-0.0213929	-0.0177679	-0.0440521	0.00132085	0.0808879	-0.000753139	0.0646134	-0.017022	0.0215151	0.0170117	0.0380721	0.0805501	0.108314	-0.0896325
5.98552	0.29069	0.120538	-0.0940133	-0.0249003	-0.00689544	0.117823	-0.0586906	0.0553859	0.220745	-0.107494	0.0190916	0.0123677	0.0184116	-0.00292702	0.0184349	0.0794667	-0.00113014	0.0507151	-0.00819495	0.0814968	0.0342257	-0.0470886	0.0499059	-0.0340446	-0.0777417	0.0419089	-0.0071559	0.00339076	0.0966685	0.0345111	-0.0071041	-0.0939076	0.0626725	-0.0563535	-0.00149696	0.0808575	0.0449866	-0.0115174	0.00845979	0.0220275	-0.0312563	0.0159252	-0.00507667	0.0115324	-0.000387787	-0.0343965	0.0774527	0.055768	-0.0261424
7.93472	0.888265	-1.58578	0.0463912	0	0.0634671	-0.0591311	-0.152299	-0.00983803	0.066342	0.0522456	-0.0239665	-0.0120969	0.00732153	-0.0884884	0.0780413	0.00549245	0.00472059	-0.00530724	0.0323635	-0.036277	-0.0573557	-0.0167209	-0.0470524	0.0323318	-0.00593021	0.0705358	0.00345161	-0.0170005	-0.06397	-0.0206422	0.0338347	0.0405071	0.0282227	-0.0119906	-0.00864943	-0.0110162	0.0258524	0.0378935	0.0185018	0.0262046	-0.0348207	-0.010036	0.0029996	-0.0454141	-0.023911	-0.000234656	0.0453185	-0.0136476	0.0666362
8.39877	0.354794	0.213453	1.14807	0.886364	0.164436	-0.0981378	-0.0494278	0.083658	-0.0389008	0.167973	0.0542562	-0.070547	0.0495891	0.0294877	-0.0688914	-0.0689973	-0.111445	-0.00123632	-0.0137468	0.063007	0.0256711	0.0823845	-0.0134741	0.0176333	0.0626192	-0.03231	-0.00686824	0.0579456	0.0242332	0.0697044	0.011793	-0.00190074	0.0385187	0.282133	-0.0331368	0.0405268	-0.0379931	-0.0511091	-0.0470797	0.0434038	0.0867907	-0.060954	-0.0182992	0.186036	0.00192844	0.106184	-0.000879975	0.12981	0.0036537
7.87581	0.723409	0.861958	1.64316	1.4337	0.203646	-0.00142858	-0.00446605	0.102655	-0.0452211	0.17821	0.0546577	-0.0828138	0.0731799	-0.0100189	-0.00978838	-0.047505	-0.120765	-0.0149443	-0.0390146	0.0714593	-0.023252	0.122125	-0.00227808	0.0270888	0.0430488	-0.0353869	-0.0217659	0.0762196	0.0730055	0.116943	0.0241206	-0.0092883	0.0360417	0.286861	-0.0367074	0.0766619	-0.0350752	-0.042293	-0.0678735	0.036517	0.0587463	-0.065759	-0.00180807	0.18383	0.00445592	0.0687181	0.0131002	0.137388	0.0200119
8.60902	-0.369982	-0.436698	0	-0.782827	-0.0556145	-0.0156368	0.0578587	-0.0599879	0.015565	-0.172148	0.0471619	0.0259712	-0.100094	-0.0151906	-0.0561635	0.144963	-0.0187412	0.0362456	-0.0521473	-0.0955408	0.0516339	0.0686733	-0.0058372	0.0255143	0.0559025	-0.0242973	0.0780115	-0.0431041	-0.0458311	0.0150399	0.0149986	0.0610793	-0.062723	-0.00365001	0.0802597	-0.0442488	-0.0484471	-0.0874843	-0.00391776	-0.00146659	-0.060847	-0.0212084	0.0152402	-0.0522976	-0.00125977	-0.0394855	0.0194354	-0.0491891	-0.0779712
7.2889	-0.885331	1.10715	0.299794	0	-0.0685932	0.079377	0.00935471	0.00837454	0.0422851	-0.0503304	0.00243524	0.111516	0.0374372	0.0301566	-0.0121743	0.00823345	-0.0311066	0.0209006	0.0313397	-0.00877036	0.00793972	0.0342171	-0.0537582	-0.0477317	0.0128115	-0.0157302	-0.058511	0.0158591	0.0598176	-0.0136014	-0.0226592	-0.00501351	0.0832913	-0.0175729	-0.0061778	0.0312173	0.0476105	-0.00366899	0.0202937	0.062772	0.0138308	0.0370704	-0.0690017	-0.0235564	0.00464005	0.0363688	-0.0259995	0.0327493	-0.0135888
10.863	0.24557	-0.36271	0.449372	0	0.02247	0.00321026	0.00327536	0.0408727	0.042606	0.034289	-0.0319323	0.0241733	0.0470693	-0.0596824	0.00993735	-0.108463	-0.0174179	0.0601051	0.0171323	-0.00371211	-0.0226468	0.116805	-0.0348112	0.0200776	-0.0325463	-0.0302645	-0.0633736	-0.0149029	-0.0547134	-0.0209696	-0.0041439	0.00989327	-0.0195352	-0.0658154	-0.0666749	0.125325	-0.0441396	-0.0332635	0.0215812	-0.0800634	-0.0274757	0.0549334	-0.0271342	0.0547718	-0.00208009	-0.14232	0.0223168	0.0126818	0.0762938
7.64477	-0.124829	-0.59032	0.114736	0	0.161785	0.00180766	-0.184934	0.47619	-0.0754755	0.280267	-0.0484737	-0.111479	-0.0485128	0.0449288	-0.00339328	-0.0098496	0.0156893	-0.00778437	-0.0344848	0.029354	-0.0335129	-0.0582234	-0.0307185	0.0644711	0.06195	-0.125783	0.0370448	-0.0823849	0.0115099	0.064195	-0.0567035	0.0179064	0.0342266	-0.0578559	-0.0564709	0.0147602	0.0344021	-0.120334	-0.096569	-0.130377	0.0629098	0.0598362	0.0248833	0.230193	0.0164179	-0.0733961	0.0145573	-0.179105	0.022208
4.95629	-0.16661	0.0715893	0	0	0.0725656	0.0151436	0.0209084	0.0218697	-0.00131603	-0.0161178	-0.0177578	-0.00499995	-0.00125774	0.109953	0.0190208	0.0295747	-0.0149756	-0.000739965	-0.00183147	0.00718198	0.0129049	0.0312311	0.013631	0.00336639	0.0255449	-0.00478322	0.00619388	-0.0134172	-0.0118906	-0.012012	-0.0277156	-0.0266936	-0.00226266	0.00672552	-0.00947824	0.0422876	-0.0272806	-0.00613721	-0.0114165	0.00917864	0.0121545	-0.0161397	0.00562842	0.0232447	-0.01527	-0.0228603	-0.00529822	-0.0238951	-0.0123975
8.56451	-0.221422	-2.59585	-0.525023	0	0.224557	-0.127108	0.0407895	0.00909995	-0.0199174	0.0442581	-0.0240861	0.289003	0.133086	-0.0180496	0.0119633	-0.0414099	0.0313511	0.0507599	0.0335208	0.0459396	-0.0259772	0.0997384	-0.0631054	-0.0225838	0.0143645	-0.042343	-0.0249674	-0.00648806	-0.0636183	-0.00897225	-0.0840653	-0.0465826	0.0379976	0.0638779	-0.000966406	-0.0598887	-0.0351615	-0.0785942	-0.00624295	-0.0699081	0.0450008	-0.0948889	-0.0166399	0.186726	0.0267555	0.118113	0.0137062	0.0842058	0.0563693
6.62205	0.632264	-1.02872	-0.788153	-0.814402	0.023228	-0.0173904	-0.0503333	-0.0317975	0.0284244	0.108375	0.00405164	0.258011	-0.0684877	-0.0703256	0.159213	0.13149	-0.0429693	0.0521727	0.0236802	0.0426094	-0.100063	-0.128341	-0.0131129	-0.0165193	-0.0289081	0.0179431	0.00157385	0.0610038	-0.0647444	0.0337788	-0.0145089	-0.016957	-0.0647952	-0.0119793	-0.00487152	0.12066	-0.0274064	-0.0302435	0.0343265	-0.028721	-0.000790899	-0.150538	-0.0493513	-0.0484726	0.0182569	0.0176151	0.0289737	0.0220673	0.0688063
10.1555	-0.953552	-0.942178	-0.52084	0.126846	0.0529321	0.0376457	-0.0659466	-0.013418	0.0940912	0.0816748	-0.0100414	-0.161984	-0.0349925	-0.136817	0.0898481	0.0513553	0.0211165	-0.0168934	-0.0813155	-0.0368689	0.0938503	0.0126393	-0.012067	-0.0498945	0.121156	0.0272821	0.00341303	-0.0554225	-0.117927	-0.015591	-0.0339621	0.00797903	0.019568	-0.0738626	0.0147852	-0.112109	0.0638684	-0.00272502	-0.0164854	0.121331	-0.00934855	-0.103345	-0.0316829	0.0545112	-0.0259549	-0.100615	0.107103	-0.103766	-0.112253
8.21543	-0.661818	-0.745787	0.132316	0	-0.0374406	0.106275	-0.0865103	-0.0349983	0.0869136	0.133613	0.0154303	-0.185649	0.0322324	-0.140567	-0.00148365	0.0292758	0.0200929	-0.0440839	-0.0668392	-0.0699143	0.107462	0.0314698	-0.0347897	-0.0286088	0.147985	-0.00192322	-0.0038045	-0.0181164	-0.227323	-0.0246031	-0.0165838	0.149146	0.044093	-0.0681933	-0.0448061	-0.0993392	0.0907044	0.0653263	-0.0862565	0.0915653	0.0625451	-0.103592	-0.0305751	0.0490359	-0.0305995	-0.0967182	0.101315	-0.0563607	-0.123378
5.13508	-0.33495	0.107186	0.281618	-0.237723	0.00627773	-0.0263399	0.0170064	0.0147624	-0.0197802	-0.0145465	0.0183316	-0.00668648	0.0290471	0.0825809	0.0192332	0.0135617	0.00534814	0.00708103	-0.0416355	0.00910565	0.00134305	0.0211085	0.0986893	-0.00891248	0.0188864	-0.0276413	-0.0191031	0.00802931	3.13332e-005	0.0286355	0.0159955	-0.0263261	0.0101716	0.0107369	0.0167741	-0.000690123	-0.0120798	-0.00201623	-0.0176825	0.038664	0.0155621	-0.000506103	0.0133571	0.031361	0.00730711	-0.0276239	0.0197514	-0.0160008	0.0276555
8.2694	0.492337	-0.0880718	-0.871346	0	-0.139544	-0.103031	0.116014	-0.0240379	-0.0432179	-0.0116527	0.0238533	0.131684	0.124936	0.0337058	-0.036474	0.167569	0.014818	0.00721485	0.0891514	0.0218994	-0.039762	0.0606249	-0.0702214	-0.0224865	0.0588066	-0.000452297	-0.0241888	0.0419979	0.0641194	-0.0261422	0.00477724	0.0328322	-0.0183128	-0.01626	-0.0270075	0.0207768	-0.0080577	-0.0490861	0.038346	0.0259935	-0.00720599	-0.00770166	-0.0289835	-0.108087	-0.0348185	-0.0285229	-0.0217784	0.0780653	0.0539466
7.33908	0.723912	-0.371819	-0.167274	-1.33478	-0.10066	-0.0361307	0.306965	-0.0325818	0.0153385	-0.257221	0.106083	0.0221004	0.0909391	-0.0335837	0.0662177	0.0725279	0.0478447	0.0396607	-0.230638	-0.0346013	0.0415954	-0.0211395	-0.0417924	0.0383434	-0.00722751	0.0230987	0.0145997	-0.0804688	-0.0120722	0.0489424	0.00171734	0.0332577	-0.0119243	-0.0434896	-0.0432012	-0.0771757	0.0703263	0.0791069	0.134432	-0.0670447	0.00768284	-0.0634162	0.063407	-0.15623	-0.00176901	-0.00587273	-0.15202	-0.0273249	0.0192296
7.53978	0.306311	0.156336	0.480646	-1.55048	-0.201735	0.0314278	0.189998	0.0448506	-0.0151201	-0.112375	0.0449132	0.00492379	0.136441	-0.0117291	-0.056715	0.0874101	0.101643	-0.070455	-0.102237	-0.200323	3.54747e-005	0.113526	-0.0442114	0.0981347	-0.0749118	-0.0343799	0.0639433	0.0882698	0.0780997	0.251335	0.00903309	-0.051929	0.0400004	0.0634032	-0.0837795	-0.0343831	0.0392151	0.142315	0.0100922	-0.0600484	0.0965187	0.00415052	0.0245227	-0.210771	-0.0187956	-0.113526	0.00992595	-0.057464	0.048977
7.69612	0.631486	-0.669493	0.669937	-2.38356	-0.292802	-0.0506823	0.24278	0.0405335	-0.00543026	-0.126069	0.0510254	-0.00416566	0.144734	0.00579063	0.0354776	0.143168	0	-0.0296673	-0.13389	-0.222169	0.0330979	0.0954084	-0.0174056	0.106223	-0.100535	-0.0754806	0.0728457	0.0869184	0.0220323	0.240336	0.0157275	-0.0630994	0.0736677	0.0454858	-0.0639984	-0.0804606	-0.00945955	0.117339	-0.0103354	-0.0386294	0.0703473	-0.0204236	0.0341199	-0.178493	-0.0373156	-0.112533	-0.00043159	-0.045171	0.0478284
9.65393	-0.186483	-0.723808	0.156894	0	-0.0750461	-0.0438448	-0.0563738	0.0535759	0.0619811	0.061654	-0.004794	0.0409883	-0.0309839	0.0344185	-0.0519685	0.103569	0.0483442	-0.0389381	0.0683298	-0.0268972	0.0287215	-0.147171	-0.0458186	0.0338916	0.0103795	0.0114156	0.00218495	0.0461776	0.00504372	-0.0251826	-0.0128842	0.0575588	0.026731	0.0459523	0.0347814	0.119511	0.00359228	0.00890558	-0.00760188	-0.0446865	-0.0540849	-0.0981117	-0.000128781	-0.030875	-0.0211817	-0.00427037	0.0229798	0.048339	0.0402185
8.42013	0.155429	-0.838116	-0.337593	-0.668364	0.0491525	-0.0590131	-0.0731779	-0.00211859	0.0299328	0.0700295	0.0396305	-0.0160883	0.106806	0.0434382	-0.0375608	-0.0521155	-0.0517635	0.0431769	-0.0124611	-0.0407269	0.122655	-0.0946001	0.0366368	0.0105533	-0.0072569	0.0335289	0.0474809	0.0662172	-0.0185818	-0.036111	-0.0709558	-0.0442822	0.00326079	-0.0572792	-0.123457	0.170305	-0.0686449	-0.0108537	-0.0239281	-0.0510435	0.126457	-0.0130965	0.00191822	-0.085227	0.00372741	0.0472712	-0.0258857	0.0487444	-0.0266886
8.09389	0.65124	2.33112	-0.753299	0.156348	0.00522472	0.0670875	0.0708445	-0.0221282	0.0508179	0.0135108	0.0366073	0.449984	0.124535	-0.0244885	0.0318163	0.094042	-0.0174813	0.00907313	-0.139338	-0.061235	0.138656	-0.0144089	0.0278827	-0.0251807	-0.0936228	0.00817907	0.00328356	-0.118844	0.0633684	-0.0897362	-0.0686248	0.0731915	-0.0188429	-0.0507994	-0.01405	0.0816633	0.0271243	-0.0264711	-0.0306273	-0.0366274	-0.0899394	-0.0512731	-0.0210296	-0.0346373	0.059662	0.0843205	0.0742005	0.011611	-0.0721813
4.94241	-0.15638	0.0827997	-0.267301	0	0.160718	-0.0762953	0.0826266	-0.0233241	0.0533237	-0.192809	0.00744893	6.05351e-005	-0.118451	0.034898	0.0335333	0.0171826	0.0102361	0.0610064	-0.0172527	-0.0960485	0.040113	0.02697	0.0263333	-0.0292754	-0.0190897	0.037716	-0.0334133	0.00114436	-0.0524528	0.010344	0.0190689	-0.0361395	0.047718	0.0444882	0.0811576	-0.114589	0	0.108234	-0.0319651	0.0122313	-0.00490513	0.00854861	-0.00464971	0.0956298	0.0127675	0.0373491	-0.0677047	0.00351587	0.0321929
7.38338	0.751559	-0.480213	0.198949	-0.231939	-0.0479592	0.256478	-0.0510395	0.0338656	-0.000528289	-0.154901	0.162595	0.110139	-0.0163127	-0.0514596	-0.0475986	0.0840756	-0.0110328	-0.00865245	0.0649577	0.0854593	0.00239025	-0.0166753	0.0178189	0.00550257	0.00771678	0.00513184	0.000238816	0.0338584	0.0638277	0.0359856	0.00230704	-0.0553238	0.0301915	0.017178	-0.00195867	0.0858839	0.0195164	-0.0228457	-0.0315086	-0.0146487	-0.02132	0.00778643	0.0116427	-0.0107919	-0.0032394	-0.0606495	-0.0106849	0.0520548	0.027786
5.69375	-0.0568737	-0.0580545	-0.0857346	0.172812	-0.00992452	-0.0255198	0.016775	-0.0563855	0.0371763	0.0216395	0.00223079	0.00125107	0.00399654	0.0888119	0.0828415	0.0218298	0.00134007	-0.00883619	0.00920211	-0.0389127	0.020427	-0.0126567	-0.000124068	-0.0298862	0.12043	0.0197904	0.0154116	-0.00399125	-0.027246	-0.0107785	-0.0163763	-0.029266	0.0188332	-0.0185012	0.0193904	0.171537	-0.00449434	0.0105053	0.00505645	-0.00950824	-0.0369052	0.00973202	0.02851	0.0252811	0.0176545	0.00965112	0.00115145	0.000794736	0.0261068
6.17067	0.00250546	-1.35256	-0.434297	-0.785135	-0.102171	-0.096165	0.0857986	-0.0820873	-0.0202037	-0.122349	-0.0185607	-0.0538792	-0.0531466	0.0717677	-0.0427099	0.0916788	0.039772	-0.0513734	0.0978726	0.0153095	-0.0514849	-0.0325495	0.00355799	-0.0161764	-0.0573969	0.0409918	0.0740663	-0.00957557	0.0496006	-0.0345946	0.0535694	0.0231352	0.00855739	0.00393525	-0.0609822	-0.0313993	-0.0342513	0.0526634	0.0533905	0.0165046	0.0140809	0.0477216	-0.023546	0.025615	-0.0420737	0.0132421	0.0113115	-0.00117569	0.0624238
7.79962	0.52434	-0.202246	0.724024	0	0.12953	-0.00801088	-0.0670543	0.0909702	-0.0339681	0.17953	0.120621	0.14844	-0.160461	0.00261591	-0.00675012	0.193527	-0.0515354	-0.0447792	0.0645038	0.00531256	-0.208374	-0.306183	-0.0306922	-0.0347766	-0.101231	-0.00302589	0.0689203	0.104394	0.0431224	0.0858291	-0.0920189	-0.0205765	-0.09002	0.0256196	0.0397195	0.431368	0.0387536	-0.172117	-0.0453113	-0.046612	-0.0388864	-0.0558857	0.106072	-0.0577463	-0.0737011	-0.0268757	-0.0705986	-0.184004	-0.071236
9.86765	-0.245239	0.143762	0	0.179422	-0.114015	0.140756	0.088926	0.0103231	0.0458901	-0.0491187	-0.0424739	0.0404997	-0.0981121	-0.0587204	-0.0119018	0.0152719	0.0107784	0.0288362	-0.106142	-0.0108626	0.0298591	0.0260939	-0.079273	0.0146718	-0.02086	-0.00195949	0.00708222	0.00878904	0.0940044	-0.00557356	0.0274184	-0.0624376	0.0252225	-0.00306483	0.0437079	0.0255326	-0.0497691	0.0600144	-0.00248155	0.0166576	-0.00940367	-0.0213467	0.0177207	-0.0648351	-0.0125825	0.0536218	-0.0305578	-0.0293833	0.0683623
6.19504	0.685105	-0.260694	0.104203	0	-0.0445653	-0.010336	-0.0505691	-0.014562	0.0413727	0.0352605	0.00888047	-0.0505551	0.0120944	0.0354685	0.0357536	0.0109933	-0.0205854	-0.0242871	0.00338367	-0.0628745	0.0649562	-0.0223728	0.0284187	-0.0391464	0.0337046	0.0446333	0.0268914	0.00242754	-0.0262135	-0.0223904	-0.0219195	0.0285146	0.0226648	-0.01964	0.0215402	0.0649602	0.0628282	-0.00185769	-0.0263573	-0.0369771	-0.0157905	-0.00708569	0.022222	0.0063555	0.00879933	0.0665523	0.0247936	0.060663	0.00193379
8.15244	0.0279558	0.0469627	0.336692	0.265789	0.10645	0.053112	-0.0849023	0.0479255	0.0175699	0.0554353	0.0296924	-0.0927894	-0.075222	0.0669366	0.111615	-0.0296727	0.0256651	0.0197566	0.101905	0.051013	-0.0588483	0.103892	-0.0816993	0.030918	0.107669	0.0380443	-0.0394291	0.0519522	0.0629639	0.0304013	0.0286373	0.0558269	0.0351991	0.0220959	0.0246003	0.0281963	0.0601195	-0.0191811	0.0276978	-0.0089251	-0.0201611	-0.0137168	0.0583099	0.0573217	-0.0104885	-0.0801069	-0.00107289	0.0952069	0.0428139
4.73319	-0.00496138	-0.595461	-0.375422	0	0.0538175	-0.0062873	-0.0467474	0.101861	-0.0342291	0.0426531	0.0177591	0.0177956	-0.00230934	0.000916558	-0.0906686	-0.00202396	0	-0.0171096	0.0166935	0.00493925	-0.0339729	-0.0157642	-0.0403113	-0.0270261	-0.0293409	0.0157876	0.024725	0.0342303	-0.00910843	0.0156349	0.0316748	-0.013676	-0.00177503	0.0264313	0.0348286	0.052058	0.00532106	-0.00734133	-0.00671767	0.0263439	-0.0394061	-0.0061831	-0.0178387	-0.052339	0.023782	-0.0454189	-0.00803956	-0.026938	0.0319999
5.21674	-0.213483	-0.247767	-0.108621	0	0.0150467	0.011069	-0.013156	0.0826592	-0.0308815	0.00156379	-0.00930776	-0.00568331	-0.00297813	-0.0324467	-0.0834369	-0.00965451	0.00405957	-0.0146846	0.0245794	0.00228893	-0.00233194	-0.0413038	0.0446328	0.00954345	-0.0548617	-0.000750121	0.0122652	0.00196217	0.00147645	-0.00788924	0.0415025	0.0104362	0.0203936	0.0151227	-0.00427426	0.0977021	-0.00497507	0.0271716	-0.0164975	0.0116411	-0.0567861	0.0144242	-0.0100736	-0.0406015	0.0116115	-0.00194122	1.63449e-005	0.00144279	0.0120656
9.15964	0.737339	0.11685	0.275075	0.0647442	0.0349522	0.0401256	0.0131836	0.0116502	0.0604262	0.0957086	0.153192	-0.0651205	0.0757402	-0.0739519	0.0913111	0.0175018	-0.0228896	-0.013993	-0.0435943	0.0033061	-0.0210902	0.0146352	0.0367098	-0.0446846	-0.0744717	0.117078	-0.0620697	0.000716888	0.0191064	0.0060509	-0.0198021	0.162082	0.0251033	0.0162352	0.0739838	-0.0224313	0.0459201	-0.0713779	0.00674998	-0.0650049	-0.0247964	-0.000329369	-0.0489171	0.0137064	0.0309164	0.00228802	0.0246493	0.0685529	-0.0348604
10.3172	-0.307342	0.342962	0.222441	-0.456242	0.099605	0.0755556	0.0184536	-0.00695533	-0.010165	-0.0172247	0.00886441	0.775634	0.0199932	-0.0277145	-0.119026	-0.0303364	0.0237168	-0.0220494	0.0756299	-0.0107803	0.023219	-0.00475789	0.0339915	-0.0110764	0.0979277	-0.0185829	0.0114754	0.00809844	0.10323	0.0137496	0.03749	0.0119698	0.019206	-0.0104428	0.00498056	-0.0365206	0.0119631	-0.0157741	-0.0488979	0.00471067	-0.0055449	0.0232817	-0.00314435	0.0158998	0.00232985	-0.054179	0.0171774	-0.00175765	0.00961898
6.65079	0.0621176	0.101674	0.22187	-0.154334	-0.0153921	-0.0240401	0.003847	-0.000833378	0.0141487	0.000627033	0.0043838	-0.0569475	0.0160222	0.177636	-0.0184317	0.00126011	-0.000872917	0.00761753	0.00818598	-0.0183182	0.0247486	-0.0166568	0.0154124	0.00588966	-0.0194124	-0.00480334	-0.01647	0.000659542	0.0144554	0.00105697	-0.0053945	-0.0123566	0.00569792	0.00591111	-0.00695549	-0.000750181	0.00161026	0.00207111	0.0026687	-0.00154716	-0.000246473	0.0200211	0.000700282	-0.00433851	0.000421334	-0.0114807	0.00637484	-0.00161836	-0.00292191
6.40418	0.610425	-0.595545	-0.25317	-0.0789527	-0.117383	-0.0159972	0.0382004	-0.0101903	0.0415026	0.0713294	-0.0240657	-0.0691983	0.0952892	-0.0379721	0.0880519	-0.0670481	-0.0176109	-0.0129094	-0.11865	0.0419111	-0.166123	0.047749	0.00252063	-0.066038	-0.0404766	0.069258	-0.00877553	-0.0208102	-0.0188023	-0.105057	0.0161941	0.0381506	0.0245934	-0.0556137	-0.0164582	-0.0729284	0.0123198	0.136465	0.104218	0.0885996	-0.0241293	0.0144961	0.0857249	-0.0922993	-0.0619676	-0.132045	0.0651974	0.112552	-0.00859738
9.69895	-0.237721	1.5011	1.36752	1.767	0.0572206	0.103389	-0.104598	0.110666	0.031665	0.363288	0.0771999	0.176806	-0.0842614	0.0123397	0.0275082	-0.0842761	0.0693126	0.0907465	0.0245279	0.0678176	-0.104722	0.0753573	0.00321062	0.0386173	-0.0845227	0.193284	-0.0592826	-0.0171776	-0.0795634	-0.0131188	-0.0135968	-0.0436375	-0.0895079	0.0379716	0.0970359	0.0997986	-0.0884608	0.113505	0.0215948	0.0310631	0.202013	-0.0454537	-0.0358128	0.155368	0.0110594	-0.133061	-0.00165425	0.0721316	0.0920929
7.98565	0.0381364	-0.466675	-0.0466175	0	0.0887168	-0.0445748	0.0286349	-0.0240487	-0.00597452	-0.087275	0.013315	-0.0723867	-0.0315215	-0.0354218	-0.0314064	0.0641908	-0.000585566	0.0134066	-0.0237903	-2.77638e-006	0.00761574	-0.000722882	0.0941599	-0.0205912	-0.00939696	-0.0150959	-0.00378753	-0.0281607	-0.0580255	-0.037622	-0.00518789	0.0311732	-0.0251952	-0.037973	-0.0065477	-0.00678489	-0.00100478	-0.000772305	0.0236856	0.034358	-0.0130389	0.0516405	0.0262669	0.0593123	-0.0174839	0.01488	0.0084403	0.0067764	-0.0422883
7.62529	0.241723	-1.48911	0.552048	0	0.00105529	-0.0363734	-0.012645	-0.0443718	0.0271659	0.079917	0.00509392	-0.0878812	0.00477893	-0.00770028	0.0613719	-0.127713	-0.0186787	0.00570239	-0.0458956	0.0183842	0.0217802	-0.107112	-0.023812	0.0125746	0.0228072	-0.043376	0.0297185	0.410576	-0.0790724	-0.0126547	-0.0581767	0.020931	-0.0272071	-0.0112081	0.00903763	0.376727	0.00719992	-0.00343386	-0.00772776	-0.0131505	-0.0287326	-0.0477547	-0.0352522	-0.103954	-0.0233617	-0.00935085	0.0203628	-0.0238777	0.0749179
6.75679	-0.555704	0.532345	0.389116	0	0.0932197	0.085426	0.24407	0.0788526	-0.0436761	0.0101881	0.0548296	-0.0378437	-0.114896	-0.00742466	0.0911575	-0.00461713	0	0.103584	-0.154007	0.0194363	0.0325517	0.0176919	-0.0212321	0.031524	0.0420568	0.0465411	-0.00159501	0.00922972	0.14753	0.0689971	0.0242388	-0.0743756	-0.0267624	0.0264332	0.0198463	-0.0421682	0.0354671	-0.150087	-0.0429103	-0.0660657	0.0443114	-0.043176	-0.101706	-0.0608466	0.0177311	-0.0111068	0.00518993	0.0440538	-0.00283588
8.6909	-0.456004	0.524695	0.632216	0.41744	-0.0326129	-0.084552	0.00406503	0.127936	-0.00613745	-0.0572242	-0.0100884	0.036887	-0.00596163	-0.0830322	0.0108962	0.0272255	0.037386	-0.0199833	-0.00621151	0.00969756	-0.0272831	0.0427886	-0.0709487	0.0324845	0.00191307	0.0252962	0.0499999	-0.065316	-0.0647145	0.00929015	-0.0041161	0.0968392	0.0106114	0.0347124	0.0255732	-0.0301139	-0.0252098	-0.00543136	-0.0377202	0.0671769	-0.0058643	-0.14782	0.0803291	0.0288794	0.0196527	-0.0613808	0.0934094	-0.0655148	0.0412019
7.45416	0.0477727	0.0434976	-0.599558	0.495913	0.048633	0.0328001	-0.0521207	-0.0174689	-0.0137023	0.053507	-0.0482625	0.0863326	-0.0373701	-0.0121659	0.00801273	0.0882313	-0.00703058	-0.0214949	-0.0475119	0.134306	-0.00348005	0.107185	0.0240365	0.0179468	-0.0631433	0.016638	0.00299036	-0.0283034	0.00976372	0.00037286	-0.0301542	0.011185	-0.0560841	-0.00573676	0.0159564	-0.0400421	0.0439151	0.0126169	-0.0160796	-0.00976971	-0.0189962	-0.0343321	0.0442045	0.0850832	-0.014203	0.0203054	0.00359381	-0.0209683	0.0270507
7.4327	-0.0933045	0.0792728	-0.177885	0.0709401	0.0243605	-0.01674	-0.0213787	-0.0148898	0.00391887	0.0197364	-0.012542	0.0165687	0.000787808	0.0499193	-0.011899	-0.0175594	0.00861772	-0.0057515	-0.041505	-0.0241281	0.0193737	0.000310668	0.0436175	-0.0157526	0.00160063	-0.014888	0.0219119	-0.00316119	-0.0353467	-0.0106293	-0.00578632	-0.001742	0.00364652	-0.00783451	-0.000373031	-0.0109005	-0.00952176	0.003068	0.0221832	-0.0233908	-0.0226547	0.00405528	0.0232801	-0.0113031	-0.00532275	0.0455385	0.0166037	0.00284966	0.0171828
8.20644	0.0990974	-0.323752	0.786811	-0.112364	-0.0512945	0.0189419	0.0730708	0.0540705	0.0427404	-0.0250502	0.00014515	-0.0465069	0.124996	-0.0661166	0.041508	0.202807	-0.0558644	0.018657	-0.0426326	-0.044047	-0.0481823	-0.0124677	0.0174012	0.0360945	-0.169078	-0.0517735	-0.0124572	0.1939	0.0196552	0.0263161	0.0609537	-0.0275217	0.0175175	-0.000571028	0.0376379	0.301813	0.0124039	0.00219279	0.00343806	0.0104664	-0.0494487	0.0150079	-0.0112678	0.0328024	0.00368244	-0.047388	-0.0199286	-0.00013344	0.00359236
7.59359	-0.477378	0.593817	-0.171017	0	-0.0179554	0.0106818	-0.102833	0.00973483	-0.0108881	0.0215488	-0.0577413	0.0145435	-0.00699444	-0.154254	0.107443	0.109989	-0.00722753	0.013142	0.0231829	0.0259995	0.0336912	-0.138828	-0.0862261	-0.0327703	0.0468675	-0.0884581	-0.00313336	0.0142039	0.0443106	0.0150854	0.0108716	-0.0954344	0.058399	0.00815899	0.0165743	0.0277322	-0.00998509	0.00415203	-0.0783614	-0.0275954	0.02447	0.228021	-0.050512	-0.152646	0.0123614	-0.0809624	-0.0171591	5.29451e-005	0.126204
7.66276	-0.243549	0.717829	-0.229288	0	-0.0307882	-0.0398819	-0.0986197	-0.00990014	0.010168	0.0823707	-0.0519582	0.0539906	0.0289699	-0.0718407	-0.0681601	0.115152	0.0176394	-0.0131114	-0.0100408	-0.0253919	0.057942	-0.0868427	-0.0771854	0.0108784	-0.000589765	-0.0152787	0.0021958	-0.0571999	0.0268173	-0.02255	0.0100502	0.0197489	0.0732225	0.0137023	0.0119391	-0.0434973	-0.047327	0.0156428	-0.0971481	-0.00906339	0.435591	0.201609	-0.02503	-0.0816848	0.0224465	-0.0213198	-0.000803255	0.013844	0.0919355
7.51412	0.852488	-2.24056	-1.81692	0	-0.0826254	-0.0821742	0.0266838	-0.00896292	-0.0248621	-0.163333	0.068402	0.247206	0.343044	-0.0721935	0.0593659	0.104936	0.00819681	-0.0506155	0.144079	0.166251	0.0676142	-0.0636796	-0.099501	0.0501489	-0.102843	0.0076138	0.0217059	0.0866431	-0.0177312	-0.124628	0.0469062	-0.0392816	0.242971	-0.0236017	-0.083051	-0.00612512	0.174522	-0.0314079	0.0153004	-0.0385515	-0.0199233	-0.067208	0.0965279	-0.0848382	-0.0290745	-0.0329291	-0.0587827	0.106444	0.0601262
8.7371	0.450467	-0.157663	0.0318147	0	0.187897	-0.115732	-0.13202	0.00848184	-0.00111412	0.157613	-0.00439937	0.0629761	-0.059956	-0.0229933	-0.037703	-0.0160797	0	0.0689728	0.00576536	0.00183242	0.0109187	0.0943749	0.0692224	0.0204782	-0.00314727	0.0325131	-0.0451321	-0.0323465	-0.0767321	0.0734992	-0.0161057	0.0698569	-0.00361161	-0.00391989	0.0383511	-0.0864498	-0.0173557	-0.0479862	0.0458753	0.0950074	-0.0247036	-0.0257031	0.06617	0.0867694	-0.0551534	0.0972898	0.0104578	-0.030677	0.156261
4.48583	0.163121	0.497282	0.359001	0	0.00356551	0.0688833	0.128987	-0.0329732	0.0722919	-0.112686	-0.0652566	-0.028876	-0.0143942	0.083018	0.0590422	-0.0783246	0	-0.0422826	0.0428952	-0.0953112	0.024408	0.0430673	-0.133538	-0.017356	0.00928487	0.033919	0.00410812	-0.0137548	-0.0559395	0.015182	0.0116379	-0.0317146	0.0018409	-0.00515104	0.0546023	-0.0593632	0.0900393	-0.0193358	0.0107078	-0.0666517	-0.0171187	0.0367295	-0.00429025	0.0633357	0.0170402	0.0397762	-0.0548405	-0.0171378	-0.043008
5.11335	-0.316119	0.0579137	0.39039	0	-0.0508869	0.0989445	-0.0268349	-0.000259255	-0.0530725	-0.195589	0.0272067	-0.071955	-0.0486366	-0.100969	0.116165	0.088819	-0.012897	-0.0107011	0.0575859	0.0681104	-0.0130333	-0.0680761	0.0516731	0.0244279	-0.0561302	0.0651372	-0.0221936	0.103811	0.0890864	0.00139705	0.0544261	0.0488986	0.0168562	0.014115	-0.00188052	-0.0342	0.00118564	-0.0280644	-0.0283782	-0.0437302	0.0725694	0.0810819	0.0634872	-0.0457677	-0.0222591	-0.0417879	0.0163556	0.0775704	0.0202305
5.84521	-0.617833	0.111024	0.335453	0.250664	-0.11172	-0.0465794	-0.0750277	0.0115035	-0.0396639	-0.218754	0.0283581	-0.027791	-0.0640395	-0.0841099	0.0988429	0.0775894	0.0232996	0.000692141	0.0574554	0.0865977	-0.0362394	-0.0453538	0.0555564	-0.0153866	-0.0731059	0.0710608	-0.0141392	0.0686402	0.0532552	-0.019154	0.0326729	0.0271018	0.0659671	0.0254711	0.00768756	0.0136392	0.0199276	0.0265897	-0.0406331	0.013959	0.0185993	0.0728234	0.0412642	-0.0443433	-0.0186719	0.0187724	0.00209385	0.0216519	-0.0039749
8.6511	-0.800412	0.111309	0.428967	0.646741	0.132582	-0.0241228	-0.142431	0.0328015	-0.0603233	0.10854	0.0299119	0.0432773	0.0296008	-0.0368177	0.060669	0.111148	0.0187668	0.0455916	-0.0628828	-0.0699714	0.000351202	-0.00921245	0.012735	0.000878514	-0.0587439	0.0845	-0.0254611	-0.0178998	0.0331133	-0.0321724	-0.0481247	0.0100407	0.0337455	0.00768365	0.0584031	-0.0598683	0.08303	0.0943349	-0.0115789	-0.0980525	-0.0984165	-0.0588539	0.0104181	-0.0499251	0.00685275	-0.0150014	-0.0300532	-0.11135	0.161308
7.92974	0.683101	-0.202613	-0.353252	0	-0.0876797	-0.0516823	0.0249304	0.0540226	0.0241586	-0.049587	-0.00396564	0.0151112	-0.0153029	-0.0913382	0.00580464	0.0287173	0.00649493	-0.00120868	0.113557	0.0241572	0.0441152	-0.0353472	-0.0906341	0.00241751	-0.00239461	0.0519498	-0.0335336	0.0984476	-0.0783593	0.0260378	-0.0359942	0.0404744	0.0198038	-0.0181557	-0.0854213	0.0851957	-0.00637341	-0.0771833	0.0308213	-0.0619834	0.0641235	0.00904701	0.060187	-0.080416	-0.0353558	-0.0380047	0.0303406	0.0280413	-0.0704565
4.30974	0.383036	-0.940716	0.17658	0	0.0594255	0.0357024	0.00927734	0.136646	-0.00812575	0.0144077	-0.00203153	-0.0586053	0.00743489	0.0346818	0.0890224	0.0544394	0	-0.0143841	0.0573092	0.0716105	0.0375648	-0.0673437	-0.0457013	0.0470985	0.083845	0.0239327	0.00799082	0.055951	-0.0191131	-0.0118862	-0.0105155	-0.0305977	-0.013211	0.0171143	0.0379136	0.0195482	0.0333981	0.0524678	0.00842931	0.0172118	-0.0391573	-0.0237667	-0.0392368	-0.0696216	0.00318763	0.0992121	-0.00181989	-0.0320777	-0.0140235
7.71835	-0.187145	0.0868739	-0.143844	0	-0.0312411	0.060893	0.0311013	-0.0217235	-0.0021436	-0.0855783	0.0339775	0.0639486	-0.0282299	-0.00700947	0.0512526	-0.014444	0.00163075	0.0462748	-0.0557749	0.0168756	-0.0308016	-0.0236798	-0.0676848	0.00225384	-0.0487227	0.0199062	-0.0279839	0.0212399	0.0878966	0.032253	0.0386364	-0.015755	-0.0297436	0.0250822	-0.0521392	-0.0206939	0.0230965	-0.0188398	-0.00118704	0.0144492	0.00566328	0.00705302	-0.0400711	-0.0417067	0.0361918	-0.0471778	-0.0153823	0.0105682	-0.00853671
7.2443	0.0695665	-0.999126	0.443697	0	0.13326	0.127172	-0.036445	0.0160436	-0.0477733	0.168431	-0.0570381	-0.0556599	0.0674394	0.00608435	0.0918489	0.113767	0.00536845	0.0322356	-0.0567562	0.0089797	0.00189789	-0.101503	-0.0545244	0.0380478	-0.0320386	0.0446337	-0.0616308	0.0282963	-0.068495	0.0096838	0.0157422	-0.0315846	0.0533511	-0.0243386	0.0892877	-0.0693839	0.0526764	-0.0210286	0.0447602	-0.0386264	-0.0432175	-0.0212711	0.0289735	-0.0942836	0.0101036	0.0261944	-0.0337997	0.0508309	0.0317192
9.08135	0.424232	-0.755531	0.170281	0	0.14287	0.0129622	0.124857	0.0123996	-0.00658019	-0.0888618	-0.0131022	-0.0221398	0.0612958	-0.0530875	0.0279497	0.011683	0.0254482	-0.0285282	0.0432258	-0.0510697	-0.0011635	0.0250973	-0.0200424	0.0140461	-0.0141118	0.0561598	-0.00100053	0.0182279	0.0860793	0.0274733	0.0389086	-0.0386335	0.00211828	0.0196899	0.0460181	-0.00523283	0.0267677	-0.0186545	0.030157	0.0448031	-0.0461266	0.0563964	-0.0182778	-0.0792109	-0.0164834	0.0102563	0.00988605	0.0562515	-0.000325657
7.5367	0.111937	-0.0508808	-0.838761	0	-0.000904589	0.00174892	-0.0679895	-0.0127453	-0.000790454	-0.10112	-0.0287866	0.0626655	0.0405923	0.0419125	-0.0640585	-0.010308	0	-0.00449512	0.0668009	0.0180534	0.00382432	-0.0372462	-0.111928	0.017856	-0.0621499	0.00583377	0.0445678	0.0294897	0.0418369	-0.0592917	0.104176	-0.0519858	0.0132457	0.0227943	-0.0505896	0.0530763	0.0118645	-0.113046	-0.05123	-0.027205	0.038486	-0.0137365	-0.00407995	-0.0249738	0.00539623	-0.0482979	0.0735339	-0.0148558	-0.0341813
6.52628	0.0731455	-0.819032	-0.56734	0	-0.000220446	-0.0364831	-0.0271106	-0.0104808	0.0250387	-0.0197729	-0.0194447	0.00489768	-0.0286424	0.0206703	-0.106228	0.000407319	0.00872234	0.0392067	0.000270063	0.0251889	0.00775989	-0.0179884	-0.0182864	-0.00270819	-0.0302332	0.00630145	0.00975452	-0.018842	-0.029284	-0.000149117	0.00897728	0.00274107	9.81211e-005	0.00811265	0.00237023	0.0105305	0.0101491	0.0231696	0.00434298	0.0237901	-0.0408543	0.0115277	-0.0104633	0.025856	-0.00590113	0.0326061	0.00934345	-0.00658471	-0.0126603
7.87764	0.21587	0.10508	0.413395	0	-0.116384	0.00780874	0.0149398	-0.0238229	-0.0616677	0.0551941	-0.0201364	-0.0493814	-0.0951149	0.052143	-0.0445237	0.0879089	0.0249897	0.00257745	-0.0572523	-0.0497747	0.0400154	0.0723373	0.0321855	0.0152246	-0.00580449	0.155635	0.0220694	-0.0363095	-0.00122296	0.171566	0.0586168	0.0185556	0.00239089	0.0258741	0.00761155	-0.0613882	-0.00956638	-0.0126766	-0.0208982	0.011843	-0.0964791	-0.0251229	-0.0462108	-0.00398381	-0.0234089	0.0696702	-0.0289314	0.0146949	0.109627
5.64199	-0.101925	-0.573524	0.402012	0	0.0143482	0.0321932	-0.0200764	-0.0406837	-0.0482054	-0.0539137	0.0224951	-0.0422979	-0.0626267	0.0422996	0.0308711	0.0538616	0.0114726	0.0173333	0.0140107	0.0332781	-0.0356012	0.0574914	0.0230587	0.0083367	0.0336199	-0.033833	0.0433443	-0.0162993	0.0447935	0.0278234	-0.0128069	-0.0401814	-0.0380956	-0.0236882	0.0357367	0.034185	0.0495807	-0.0352627	0.0070737	0.00895019	-0.0325194	0.0557084	-0.069229	-0.0157017	-0.00237776	0.00197959	-0.0250503	-0.0480176	-0.0397385
7.64585	-0.606287	-1.23111	0.282469	0	0.10432	0.0870854	0.184812	0.0337507	-0.0857251	-0.185483	-0.0553118	-0.0536939	-0.128595	-0.0251255	0.0683173	0.0912139	0.0299605	0.0261616	0.021296	-0.0476479	0.0453617	0.0990891	-0.065662	0.0395984	-0.0812344	-0.0194916	-0.032173	0.0334504	0.0351439	0.0480793	0.0058334	0.0139418	0.0334768	0.00970925	-0.0113988	0.0317633	0.0473288	0.0445272	0.00286848	-0.0565357	0.0328298	-0.0429186	0.0422882	0.110242	-0.00580822	-0.0106121	0.0476754	-0.0244435	0.0943201
9.07677	-0.172618	-0.392336	0.0385094	-0.272951	-0.0216208	-0.00494989	-0.0858912	0.0178698	0.0246348	-0.0483539	0.0100126	-0.00954012	-0.0449394	0.0720693	-0.0333001	0.000871082	0	0.000710379	-0.0316757	0.0486029	-0.0161108	-0.0318981	-0.0306041	0.0102976	0.0325189	0.0159799	-0.0104357	0.00623105	0.0326974	0.00221031	0.00729859	0.00899338	0.0139694	-0.0120042	0.00404376	-0.0140852	0.0190394	0.0137602	-0.00150669	-0.0129665	0.00984569	-0.0480913	-0.0220966	-0.0457685	0.005675	0.047307	-0.0136851	0.015412	0.0304609
7.18783	0.249913	-0.149269	0.70726	0	0.267614	-0.044986	-0.0655474	0.012419	-0.00781125	0.0904102	0.0454652	0.0129538	-0.0743173	-0.027801	0.0328679	0.0881604	0	0.0969599	-0.00437628	0.018166	0.0407595	-0.102319	-0.0240628	0.0247473	0.0300444	-0.0107422	-0.00719237	0.0547046	-0.0622532	0.0336376	0.00518796	0.075159	0.0649308	0.133755	0.0259953	-0.0180436	-0.034518	-0.0623422	-0.033566	-0.0828654	0.0279668	-0.00184476	-0.0211977	0.0025404	-0.0232405	0.114206	0.136438	0.05454	0.0720922
7.92703	0.829374	-0.193835	1.09169	-0.24611	0.292978	0.246052	-0.208721	0.0510363	-0.039236	0.146876	-0.0198	-0.0622733	-0.0668137	-0.045093	0.0607347	0.118588	0.0102903	0.0241474	0.0688743	-0.0143114	0.0312893	-0.102835	0.0486628	0.0253886	-0.066316	-0.0136109	-0.000389493	0.118441	0.159717	0.0534921	0.0703669	0.0705959	0.0636656	0.12597	-0.0432276	0.114329	-0.0191416	-0.018798	-0.0433113	-0.0735448	-0.0103526	0.0338642	0.0514767	0.011522	-0.0338348	0.0265914	0.115873	0.0522044	0.0710493
5.765	-1.04787	0.456042	0.133876	0	-0.0398572	-0.00259398	0.0446015	-0.0207418	0.039279	0.0303355	0.0557808	0.00504972	-0.0191122	0.0515515	0.0952854	-0.0499297	-0.0150054	-0.0437783	-0.0118316	-0.0456623	0.0405336	-0.00530899	-0.00707752	-0.0216331	0.0362796	0.0144122	0.0604955	-0.0407609	0.0224257	0.168926	-0.0123599	0.0710455	-0.0227696	0.0140484	-0.00634191	-0.064723	-0.0238916	-0.0319282	-0.0509373	-0.0380786	0.14718	0.043613	0.013922	-0.00563714	-0.00805221	-0.0188946	0.00482804	0.0127191	-0.0214813
4.72118	0.620146	0.220588	-0.0589825	0	-0.00945242	-0.0209732	0.279535	-0.0306602	-0.0346636	0.0255783	0.0484516	-0.124097	0.146141	0.0592846	0.0781593	-0.0618862	-0.0765852	0.0468814	-0.000250175	-0.0363746	0.00112724	-0.119645	0.0415574	0.0545462	-0.0140147	-0.0448507	0.00227583	0.0103194	0.0237755	0.0379958	-0.0182876	0.0555943	0.00984159	-0.0196457	-0.0638707	-0.0108341	-0.0856404	0.114105	0.072224	0.0450189	-0.0397008	-0.000140581	-0.118835	-0.0186801	-0.0191341	-0.0872693	-0.0237728	-0.108109	0.00250074
6.44584	-0.160692	-0.117317	-0.320483	0	-0.0661556	0.0854685	0.059477	0.0286133	0.0238932	0.00490091	0.0207774	-0.0619162	0.0274182	0.0379138	0.000391645	-0.0319498	-0.0299566	-0.00102004	-0.0434598	-0.0194978	0.0167036	0.0333576	0.0284245	-0.0125826	0.0136104	-0.0273842	-0.0234316	0.0313612	0.0760943	0.0508858	0.157961	0.0520558	-0.0073833	-0.0266293	-0.0140893	-0.0782129	-0.0104241	0.0779143	-0.00793201	-0.0199035	-0.0411103	-0.0187628	0.00223372	-0.0304735	0.00266558	0.0668854	-0.0350261	0.0393731	-0.0382702
6.61488	-0.654354	0.065514	-0.533806	-0.113881	-0.0528171	0.158012	0.0466918	0.0259249	0.00439977	0.00209691	0.00302684	-0.0586648	0.0339896	0.0664975	-0.00450861	-0.0242276	-0.0271213	0.023678	-0.0656978	-0.020108	0.00610375	0.0338653	-0.0492417	-0.0191802	0.0115254	-0.0238048	-0.0328276	-0.00457215	0.0989769	0.0424818	0.134657	0.0215661	0.0190121	-0.0338023	-0.0106521	-0.0742562	0.012033	0.0616571	-0.031799	-0.0351123	0.0138938	-0.0118212	0.0101773	-0.00647239	0.0123356	0.0469199	-0.00106227	0.0387849	0.0125549
7.19714	0.0609306	0.138821	-0.395422	-0.0657154	-0.122658	0.0307617	0.0475362	0.0244925	-0.0406651	-0.0758332	-0.0105895	0.0870631	-0.0999473	0.149958	-0.0481324	-0.0029931	-0.0202842	-0.000511418	-0.0854551	-0.0516844	0.0159288	0.000629682	-0.0385653	-0.0150128	0.0729806	0.0248011	0.0177211	0.0109648	0.0672306	0.00506237	-0.0686934	-0.0141305	0.00087558	0.0124467	0.0390533	-0.0280862	0.0511102	-0.0423212	-0.0615167	-0.0409506	0.0222456	-0.0330637	-0.0294543	-0.051881	0.0213291	-0.0330009	0.0543963	-0.0203807	0.011988
6.92509	-0.205476	0.10565	0.0860811	0	-0.0674704	0.0260591	-0.140904	0.0294295	-0.0279613	-0.172276	-0.0264809	0.108597	-0.0459836	0.00806252	-0.0508149	-0.0314209	0.00371518	0.00461979	-0.0241185	-0.00434834	-0.0551822	0.053025	0.0398713	0.0128152	-0.00484685	0.0430689	0.0280691	-0.0352418	0.0723679	0.0217439	-0.0150016	0.0595948	-0.0164007	0.00494356	-0.0405487	-0.0696845	-0.0737614	-0.00126556	-0.0209743	-0.0232905	0.0190222	-0.0081466	0.0409552	-0.0221732	0.00311176	0.028226	-0.0251517	-0.0233911	0.0495166
8.27676	-0.377017	-1.39565	-0.122555	-0.479753	0.229191	0.0540021	-0.0708348	-0.0213934	0.0423971	0.1695	0.0231705	-0.0153462	0.0520558	-0.0657797	0.0262632	-0.120382	-0.0573569	-0.0143758	0.020786	-0.0432589	-0.0418194	0.034618	0.00477258	-0.0210243	0.0894817	-0.0567874	0.254345	0.00165212	-0.0185441	0.0290695	0.0368335	0.014933	0.00790432	0.0242083	-0.00556414	-0.00917804	-0.07338	-0.0550824	-0.0224815	-0.144339	-0.0303004	0.0726649	0.0281036	0.122526	-0.0389723	-0.0918506	0.0513163	-0.0176566	0.0616419
5.42861	0.705287	1.17039	0.550532	0	-0.0851804	0.0893767	-0.0107436	0.0371678	-0.0057155	-0.0759333	0.0298262	0.0709365	0.0542144	0.0736292	0.047287	-0.0194297	-0.0251076	-0.0208736	0.02406	-0.0190402	0.0131998	0.0504017	0.0338063	0.00148283	0.00879128	-0.0110486	-0.0236834	0.00674039	-0.0572017	0.0238156	0.0188651	0.0291484	0.0134282	0.00602212	0.00873596	0.0174861	0.0051761	0.0124923	-0.0260824	0.0585884	0.0291255	-0.0238096	0.0231167	-0.0236034	-0.0210533	0.0458215	0.00707312	0.0232384	0.0248404
6.43098	0.142196	-0.468312	-0.0899076	0	0.103596	0.0322104	-0.0571498	0.0102528	0.0541317	-0.0915749	-0.0157984	-0.0178616	0.140054	0.00522188	0.00169002	0.00233019	0.0118342	-0.0053609	-0.0571052	-0.0140398	0.0394189	-0.00801476	0.0842852	0.0258265	-0.0219352	0.000522708	0.00265185	0.189931	0.062264	-0.0160836	-0.000316432	-0.00918971	0.0668654	0.0092929	-0.023161	-0.00752161	0.0231784	0.041157	0.00226469	0.052083	-0.0286469	0.0350042	-0.0502887	-0.00432557	-0.0232932	-0.0847249	0.0238455	0.0013931	-0.0134691
4.84268	-0.275681	1.33114	0.258135	-0.385789	0.0945615	0.0658058	-0.128511	0.0276934	0.0121532	0.0995962	-0.0163294	0.0412294	-0.0441213	-0.024869	-0.013619	0.195303	0.00824547	-0.00380745	-0.0273897	-0.0517339	-0.0185916	-0.042394	-0.0410918	-0.00829032	-0.0755533	0.0173037	-0.0823331	-0.00836147	-0.0484525	0.016674	0.0451616	-0.0303366	0.0165795	0.0131033	-0.0297843	-0.0101422	0.00240875	0.0486969	-0.0352208	0.0199831	0.0631481	0.00486361	0.0359324	0.0916659	-0.0299655	-0.00752355	-0.0716828	0.0106143	-0.00643593
7.31944	0.0456198	-0.835097	0.389467	0.000152569	-0.012761	-0.0517898	-0.0199095	0.359981	0.0424948	0.0104494	-0.0335992	0.0396153	0.00774203	-0.0504379	0.04216	0.0730368	-0.0213361	0.0324879	0.108832	0.048226	-0.042786	-0.236173	-0.034492	-0.0387986	-0.0853823	0.0236865	-0.0277949	0.013133	-0.042212	-0.0459322	-0.0492534	-0.0330103	-0.011069	-0.0223414	-0.0026868	0.121405	0.0680823	-0.0675054	-0.0453643	-0.022585	-0.0120068	-0.00885996	-0.0351636	0.0152554	0.00490945	0.000284302	0.0735803	-0.0478602	0.0122305
6.91432	-0.431541	-1.1142	-0.0560752	0	-0.0638309	-0.0822661	0.0143668	0.0384319	-0.0248604	-0.00883237	0.0235597	-0.0447299	-0.0782822	-0.0276264	-0.0588225	0.108553	-0.0227705	-0.00769483	0.0217337	0.0688802	0.00443327	0.0157652	-0.0114892	-0.0222886	0.0822263	0.0471561	-0.0161329	-0.0124305	-0.0249948	-0.00691968	0.0531838	-0.0064369	0.00155404	-0.00845612	-0.00613991	-0.0432192	0.0302696	0.0742026	-0.0445298	0.0476326	0.0187723	0.00846406	0.0140251	-0.0192841	-0.00248206	-0.0452889	-0.0108691	0.0144683	-0.0151327
4.8672	0.252855	-1.0034	0.656192	1.60365	0.056498	-0.0892613	-0.22727	-0.0306471	-0.0226072	0.120289	-0.0249836	0.0336887	-0.0472106	0.0677106	-0.00651717	-0.150233	-0.0533687	0.062394	0.0309944	0.131193	-0.196768	0.0557204	0.0578872	-0.0801856	0.00632254	-0.139019	0.0279818	0.0221482	-0.0807425	0.166528	-0.038577	-0.00349595	-0.0393903	0.0338312	0.0215375	0.0139702	-0.0920179	-0.180772	-0.0923536	0.0114954	-0.0600228	-0.0350168	-0.0774086	0.10353	-0.00489238	0.0876176	0.0451013	0.0181884	0.131476
4.95877	0.540619	-0.511683	0.117865	0.222555	-0.0801873	-0.0508388	0.0902621	-0.0195878	-0.0223067	-0.0906412	0.0539509	2.3275e-005	0.107815	-0.0609259	0.0717927	0.0358664	0.024864	-0.040687	-0.0549103	0.0329088	-0.0297203	-0.0679469	0.0430651	-0.017383	-0.0753121	0.00686385	-0.00372938	-0.0237224	0.0403799	-0.0127599	0.0384972	0.0213571	-0.028399	0.0129031	0.0649022	-0.00861812	-0.0162191	-0.00421708	-0.011248	0.0267481	0.00166063	-0.0428141	0.00535534	0.057674	0.0258688	-0.0464844	0.0138764	0.070809	0.0253043
8.95306	-0.118195	0.864874	0.341733	0	-0.17896	-0.0434088	0.0563153	-0.0608563	0.0998788	0.168002	0.100571	-0.0049236	0.0926826	-0.0455316	-0.000113367	0.386174	-0.0690285	-0.00325506	-0.11013	0.0019024	-0.126727	0.0229648	-0.0912227	-0.130679	0.0664798	0.0117953	-0.0316921	-0.0645512	-0.0127885	0.0211079	0.0615175	0.0477836	0.0113316	0.00594414	0.0719558	-0.138435	0.0184821	-0.0166583	0.0297023	0.11784	0.0371525	0.0703949	0.0218996	0.0569453	-0.0416045	0.0171329	0.071794	0.11532	-0.0658243
4.45554	-0.0623517	-0.223022	0.0541907	0	0.0165199	-0.0291577	-0.0190512	-0.00154848	0.00313764	-0.0729413	0.00119165	-0.0083436	-0.0160611	-0.00996422	-0.0251148	0.00734991	0.0225103	0.00838233	-0.0237958	-0.017347	-0.00731515	0.0146475	0.106156	0.00149557	-0.0116341	-0.0141781	0.0154557	-0.00658381	0.00605514	0.0113217	-0.00142626	-0.00497457	0.0014036	-0.00397022	-0.0127796	0.0726242	-0.0208461	0.0033844	0.0196371	0.0368891	0.0198577	-0.00591981	0.0165799	0.0332436	0.0168691	-0.0376016	-0.0138621	0.0020369	-0.0150202
6.09122	-0.119041	-0.192899	0.271678	0	0.00413393	-0.0310287	-0.0227585	0.0331794	-0.019917	-0.160741	0.0148448	0.0865643	-0.0490971	0.101445	-0.0443233	0.0541183	0.0224284	0.00938208	0.0359872	-0.0457026	-0.0231599	0.0470512	-0.00289692	-0.0184859	0.00309668	-0.029234	0.0860788	0.0507455	-3.63305e-005	0.0237306	0.0140344	-0.00490169	0.015341	-0.00830202	0.0187391	0.116526	-0.0197929	0.0148153	-0.00516929	0.0206951	0.0476826	0.0124776	0.0317717	0.0176594	0.0260262	-0.0201953	-0.0391226	-0.0146202	-0.0291801
5.19242	0.0740832	-0.53431	0.318037	0.0820759	-0.0373074	-0.0186811	-0.126044	-0.00877515	0.0464962	-0.0395447	0.00605132	-0.0270395	0.411311	0.0431259	-0.0481979	0.00972985	-0.041682	0.0462532	-0.0645956	0.0228592	0.114923	-0.0430459	-0.0140714	-0.016743	-0.0209054	0.00457542	0.0127087	0.00915075	-0.0158641	0.0858344	0.0143954	-0.0066141	-0.0476612	0.0582427	0.0380789	0.0142224	0.0119714	-0.0153962	-0.00812842	0.00482077	-0.0164006	0.0193282	-0.0180078	-0.0670688	-0.0333384	-0.00591939	-0.0103441	-0.0529886	-0.0119221
6.97669	0.764051	-0.0809106	-0.382535	1.1824	0.0863647	0.0850916	-0.113859	0.0748532	-0.0156646	0.169192	-0.00749565	-0.126161	0.0300864	-0.0428242	-0.00913794	-0.089046	0	-0.0603049	0.0448059	-0.00421536	-0.00844635	-0.0399677	-0.0208429	0.0473107	-0.0578863	0.0330354	0.0378201	0.0671568	0.0707137	0.0499116	0.00706662	0.00451867	-0.0359604	0.019476	0.0237272	0.0579973	0.0548341	0.10654	0.0558205	0.0702276	-0.0106507	0.0473266	-0.0586791	-0.151565	0.0335659	-0.0238984	0.0305018	-0.0344765	-0.0831418
6.90434	0.214717	-0.204111	-0.0459857	0	0.115193	-0.0910934	-0.0243218	0.0140986	-0.0739062	-0.0872617	-0.0135951	0.0633088	-0.0199697	0.0718726	-0.0974452	0.0678121	-0.0172807	-0.0173773	-0.0530586	0.118021	-0.0586238	0.0915863	-0.119876	0.00970669	-0.0595551	0.0212556	0.101645	-0.0671147	-0.0867821	-0.0651741	-0.0138892	0.074006	0.0606412	-0.00395847	0.0165016	-0.100691	0.00672248	0.00933619	-0.0636555	0.00530217	-0.0793967	0.00567451	-0.081369	0.175302	0.0466779	0.0781635	-0.00879821	-0.0381388	0.00744664
5.57718	-0.489752	-0.61231	-1.0482	0	0.121803	-0.0341802	-0.0620337	0.038935	0.183914	0.296187	-0.0383848	-0.0454109	-0.0785209	0.0395416	0.0469208	-0.0452164	-0.0246385	0.0571719	0.0500043	0.115863	-0.150812	-0.084724	-0.0604315	-0.0622499	0.056187	0.0617949	-0.00950267	-0.00882673	0.00611589	0.0688826	-0.0746024	-0.0204372	-0.0587109	-0.0330041	-0.0480102	0.0428913	0.000283169	0.0765602	0.0899124	-0.0551838	0.0309117	0.0432808	0.0863996	0.165612	-0.0448324	0.111012	0.00222124	0.00797125	-0.0825146
7.98023	0.666443	-1.1742	0.500801	-0.74638	-0.0554651	0.0566409	0.22694	-0.0913308	0.021409	-0.127137	0.0477723	-0.0896122	0.0197302	-0.0959771	0.101058	0.0659426	-0.0298453	-0.0166943	0.0452301	-0.0205182	0.0373675	-0.005088	-0.104641	-0.00910877	0.0247517	0.011907	0.00880052	0.00691125	-0.0240691	-0.00178038	0.00529053	-0.03353	0.0489748	0.00884525	-0.046699	0.103251	0.0909082	0.00219086	-0.0169358	-0.0286867	-0.0348169	-0.0154925	0.00440321	0.0967393	-0.00406275	0.0775346	-0.00906306	0.11286	-0.0618089
6.16354	-0.946451	0.0425021	-0.908718	-0.372357	0.167214	-0.032783	-0.211763	-0.0410437	-0.129528	0.400671	0.103356	-0.0495013	-0.216965	-0.0434732	0.0261484	0.0173357	-0.0175337	0.015461	0.022316	0.144964	-0.158089	-0.161395	0.00540792	0.0413801	-0.0728772	-0.00731314	-0.0622607	0.23045	0.0738909	0.159622	0.0919652	-0.0249778	0.0213235	0.263069	0.135142	-0.0642268	0.0640146	-0.0571244	-0.207752	-0.0157576	0.157873	-0.0292058	0.0105602	0.151503	0.0403504	-0.0636551	-0.0863133	-0.0593772	-0.00502364
6.31478	-0.174846	-0.246614	0.334333	-1.03413	-0.0829518	-0.0279933	-0.0366876	0.0390716	0.0343394	-0.209979	-0.0760281	0.097045	-0.0121972	-0.00566647	-0.025065	-0.106178	-0.0804057	-0.0125358	-0.059673	0.0997649	0.0028944	0.00991247	0.00785488	0.0286235	-0.0956231	0.00144495	-0.0178221	-0.0339295	0.0372967	0.033719	-0.0535659	0.024008	-0.0320158	0.0171487	0.0676712	-0.0978023	0.00943388	0.0624155	-0.0187296	-0.00192671	-0.0170228	0.175322	0.0615606	-0.0215029	-0.00698364	0.0263326	-0.0749009	-0.0191036	0.0873963
6.27748	-0.0963016	-0.598908	0.556773	0	0.0640735	-0.13494	0.0402224	-0.00762699	-0.0667604	0.114163	0.0384184	-0.0101556	0.0430473	-0.0194998	0.0265288	0.00810463	0.0579918	-0.0230476	-0.163349	0.0191124	-0.26795	0.0401529	-0.00445869	-0.0112789	0.0230602	0.00756992	0.00962336	-0.0613886	-0.056718	0.0157178	0.0638625	-0.00322113	0.0316106	-0.00751987	0.0773007	-0.096659	0.0115054	-0.018779	-0.0382553	-0.00115741	0.026231	-0.0764344	0.0507335	0.0975881	0.0123129	-0.0471818	-0.0101891	-0.0908149	0.0705375
6.85079	0.0424682	0.0593245	0.323881	0.148948	0.0102757	0.0858415	0.00856927	0.0436136	-0.0231977	0.00836823	-0.0424918	0.00689248	-0.0419535	0.0440708	-0.051239	-0.00559402	-0.00107414	-0.0303553	-0.0439385	-0.0172436	0.000392591	0.0683396	0.0434167	-0.00447267	-0.00502483	-0.0218431	0.0325289	-0.00834539	-0.0516754	-0.0159305	-0.0282691	0.0553422	-3.83926e-005	-0.0162744	0.00116219	-0.00241095	0.00686409	0.0169953	0.00563489	-0.02059	0.000754019	-0.0125494	-0.0269338	0.023638	2.58311e-005	0.0434082	-0.00807563	0.0129424	0.00740983
9.30653	0.843451	-0.0874473	0.725538	0	0.174606	0.0668626	0.0537212	0.0528614	0.0167028	-0.0762609	0.0756264	-0.0175073	0.0126585	-0.0381849	0.0548746	0.0154705	0.0373033	-0.0241	-0.15009	-0.110065	-0.162009	-0.00285123	0.0100044	-0.0524293	-0.0199993	0.0476936	0.00805201	0.0624678	0.114876	0.0455069	0.0507895	-0.0923577	0.0140455	0.0798732	-0.0155675	0.0652489	0.0578672	0.0887759	-0.145165	-0.100926	-0.0569244	0.0520902	0.0612502	0.100891	-0.0532901	0.0296196	-0.0554719	-0.0861862	-0.0819075
7.54486	0.24182	-0.0435416	0.112801	0	0.0898149	0.0351803	-0.186264	0.0101632	0.0410371	0.240035	0.0386298	0.0397743	0.0120117	-0.068264	0.037061	-0.248041	-0.00518801	-0.00305507	0.0560747	0.112054	0.00880745	-0.0213508	-0.12067	0.0187104	-0.0149874	-0.0503054	-0.00637998	0.0466592	-0.147167	-0.0112401	0.0516945	0.00516509	-0.0470217	0.0308519	-0.00389464	0.0502203	-0.0377115	0.0523256	0.0525415	0.0138618	-0.0323202	0.0852154	0.0269444	-0.113217	-0.0143365	-0.0374479	0.0102075	-0.0718177	0.0132217
6.60862	0.749627	-0.201242	0.425935	-0.857109	-0.0126103	-0.0101483	0.143162	-0.0159242	0.0181725	0.167276	0.0593348	-0.00554274	0.0373415	-0.0567191	-0.00905609	0.0385387	-0.00259313	-0.0257971	0.0583841	-0.0340071	-0.0134733	-0.00721429	0.0634139	-0.0283694	-0.00975129	0.0441601	-0.0193226	-0.0215773	-0.0453025	0.00375962	0.246586	0.0460741	0.0267174	-0.0230269	-0.0430997	0.197013	0.0261177	0.0149344	0.0099662	-0.0121359	0.239637	-0.116976	0.030435	0.124225	-0.0728266	0.0615291	-0.0648095	0.0763924	0.0526984
8.09066	0.16499	0.317673	-0.83135	-0.405556	-0.00475316	-0.107641	0.0445603	0.0099904	-0.0306251	0.0315421	-0.0105986	0.0346351	0.0593838	-0.0491269	0.0178888	0.0351253	0.00227766	-0.0463443	0.0980043	-0.0526559	0.0526368	0.0261435	-0.0156292	0.0223284	-0.0178324	0.00322214	0.0294504	-0.00890919	0.0597887	0.0218251	-0.0646237	0.066128	0.0466612	0.00747721	-0.0192256	0.0101158	-0.0570856	-0.0212577	-0.0198508	0.00126736	-0.00641457	-0.053123	0.0286471	0.00371699	-0.026511	0.0880796	0.000890935	0.0369205	0.0702785
7.58403	0.0811947	0.656912	0.344315	0	0.0715856	0.0332689	-0.00117106	-0.068137	0.096402	0.0575946	0.0458635	0.049732	0.0182212	0.090051	-0.00823128	-0.0355421	0.0163455	-0.0270355	0.0565878	-0.0313514	-0.072056	-0.0577368	-0.0403145	-0.00756066	0.00387869	-0.019113	-0.0822871	-0.0134111	-0.0771795	-0.0526833	-0.0526813	0.0691442	0.00333568	0.00818304	0.0844941	-0.00226339	-0.000116478	0.0701463	0.00404725	0.0192757	-0.0565874	-0.0564814	-0.0105438	-0.0539008	-0.0159985	-0.154522	0.0664526	0.00929219	-0.066123
6.09576	-0.403586	0.553382	0.0256755	-0.180208	-0.0403104	0.17904	0.017379	0.00601472	0.0175392	-0.00110232	-0.017709	0.00529433	-0.0526085	0.062188	0.0404345	0.00445746	0	-0.000250334	0.0122381	-0.0249113	-0.00437126	-0.0239892	-0.0258487	-0.00172578	-0.00665609	-0.0510232	0.00923276	0.0431755	-0.0373912	0.0360392	0.0183169	-0.01491	0.0234879	0.0299707	0.00772394	-0.038699	0.00701034	0.00185972	-0.0483199	-0.0129936	-0.0379866	0.0333926	-0.0104346	-0.00322018	-0.0023197	0.0024579	-0.00544218	-0.0456928	-0.0042315
9.69712	0.457651	0.944449	0.0458142	0.998102	0.115959	0.115161	-0.0599209	0.0632266	-0.0563113	0.287365	-0.0107118	0.0249961	-0.00938797	0.0228246	0.0105623	-0.047474	-0.0337428	0.00575868	0.0840432	0.0573473	-0.0230667	-0.00798852	0.0635671	-0.0404967	-0.0344329	-0.102528	-0.0346539	0.00489223	0.0976978	0.089309	-0.0166498	-0.0872646	-0.0927532	0.0774083	0.012508	0.0722764	0.012812	-0.128689	-0.0240568	0.0102895	0.0083243	0.0190832	0.0276317	0.0508667	-0.0556253	0.0722571	-0.098441	0.0221967	0.083154
4.83232	-0.349017	0.0933399	-0.337309	0	0.0508596	0.024894	-0.00999153	-0.016649	-0.00889154	0.0187001	0.0124052	0.00343329	-0.027755	0.0528023	-0.061689	-0.031216	0.0269955	-0.0103593	-0.00350849	0.0216613	0.001569	0.00597777	-0.051637	-0.0235039	0.0579587	-0.052878	0.0184316	0.0275999	-0.00252183	0.0265824	-0.0217492	0.0147934	-0.0282252	-0.00928352	-0.00532677	-0.0377184	-0.0223383	-0.00998063	0.00432863	0.0470086	-0.0032735	-0.0191365	0.0115408	-0.0476778	-0.00105331	0.00954642	-0.00702711	-0.045247	0.00946198
5.3593	0.0239254	0.0622251	-0.824283	0	0.0207727	0.0348586	0.0499995	-0.0194339	0.0360394	-0.0796546	0.00830159	0.0448799	0.0157116	0.0100033	-0.0146263	0.0813527	-0.0107104	0.0280348	0.0275537	0.0441936	-0.0445514	0.0472174	-0.0779763	-0.00914914	-0.0286717	-0.0701386	0.0210632	0.0196615	0.0405382	-0.00132588	-0.0440494	-0.019657	0.0102728	-0.0386624	-0.0637051	0.0642838	-0.0158927	-0.0701674	-0.0200927	-0.0057019	0.0279131	-0.0681932	-0.0371486	0.0013267	-0.00762577	0.00342344	0.00899742	0.0267347	0.000247769
9.08035	0.456904	-0.83979	0.713818	0.812511	-0.00082544	-0.0207661	0.0423908	-0.018367	0.0499013	0.116134	0.00492793	-0.128609	0.123605	-0.0396821	0.0250027	0.0370922	0.0480483	0.00538005	-0.00631806	-0.0852613	0.0021513	0.523748	-0.0164064	0.0040144	-0.0325156	0.0401792	0.0191056	0.0645857	-0.0910713	-0.0374272	-0.0362848	-0.0598666	0.0293268	0.00424533	0.0154844	0.00364066	-0.00618628	-0.00515983	0.0465719	0.0436446	-0.0338086	-0.0581976	-0.0249934	0.0100309	0.0149622	-0.0329723	0.0146038	-0.0130937	0.0309891
8.08088	-0.11163	-0.0964098	-0.402027	0.420154	0.0721614	0.00268499	-0.022632	0.0067946	0.00859383	0.0595681	-0.0142961	-0.00525413	-0.0339837	0.0671495	-0.0212346	-0.0388933	0.015741	-0.04018	0.0162957	0.00373721	-0.0224168	-0.132373	0.0188912	-0.000380934	0.0103782	0.0194474	-0.0225137	-0.00841617	-0.00642127	-0.0312347	0.0699727	0.0319798	-0.0417821	0.0163852	-0.00411166	-0.0785222	-0.00432771	0.0779839	0.0820155	0.0395582	0.0172218	-0.0793493	-0.0371065	-0.0806823	-0.0274812	-0.05687	0.000366731	0.0646001	-0.0230024
6.8324	1.29906	-0.359433	0.704815	0	0.00398927	-0.0423719	-0.137095	-0.0984297	0.0701779	0.219734	0.102628	-0.0791662	0.0779097	-0.00845577	0.148956	0.0718286	0	-0.0116179	-0.00755597	-0.0655229	-0.138776	0.0847096	-0.0259408	-0.0723063	0.0350455	-0.0455732	0.0547479	0.436093	-0.00276546	-0.0487093	-0.0940715	0.0613754	-0.0644895	-0.000845522	-0.188945	0.0587988	-0.0704774	0.0915191	0.0349073	0.0477116	-0.141938	0.0992832	0.167943	-0.142755	-0.0553175	0.00820925	-0.046385	0.0682075	0.0286659
5.13844	0.427285	0.328016	0.414365	0	-0.0128203	0.127218	0.0726163	0.00743468	-0.0418747	-0.0881558	-0.000847207	-0.0196304	-0.0242956	0.102845	-0.00851311	0.117565	0	0.00227131	-0.0409788	0.0243726	-0.0144283	0.0320987	-0.00142594	-0.000177703	0.0373097	-0.00154186	-0.0232893	0.0118477	-0.0226217	0.0613488	0.0214505	-0.00479542	-0.021375	-0.0121113	0.00717499	0.0258557	0.0312597	-0.0124632	-0.00223876	0.0687271	0.0229787	0.00995157	-0.0386809	-0.0383636	0.0224876	0.0506279	-0.00307907	0.0256467	0.00643343
4.92649	0.262733	0.56725	0.22997	0	-0.0205183	-0.00940431	-0.0553422	0.0138541	0.00626158	-0.0694284	-0.00746293	0.046251	-0.041432	0.203259	0.00204352	0.0155317	-2.98155e-005	-0.0196277	-0.0545541	0.0557083	-0.0211626	0.0205916	-0.0441813	0.00711576	0.00453323	0.0187024	-0.000706139	-0.00217915	0.0496719	-0.0233118	-0.0138198	-0.000354548	-0.0309071	0.00495956	0.00409564	0.00543745	0.0413429	-0.0228895	-0.0099477	0.0218785	-0.00544327	-0.0187669	-0.0163194	-0.00372189	0.00312294	-0.0230277	-0.0437706	0.0039319	0.0208276
7.2261	0.251024	-0.0416105	1.01953	0.0468196	-0.0893837	0.120115	-0.16843	-0.0631275	0.035751	0.0901098	-0.0313366	-0.0825417	0.132357	0.022197	0.0250326	-0.0439477	0.0157582	0.00502429	-0.09957	0.0562166	-0.0304815	-0.0332147	-0.00508976	-0.0270657	0.0758715	0.0314941	0.0181931	-0.0434394	-0.00533881	0.0698474	0.0349511	0.0357513	-0.0463288	0.0029327	0.0108912	-0.0394457	-0.0652625	-0.057456	0.00445793	0.000637344	0.0262742	0.0405361	0.0318037	0.0759214	-0.0487269	-0.025167	0.041524	-0.010261	0.0535783
8.30707	0.171658	0.366866	-0.808097	-0.434089	-0.0881298	0.068529	0.221081	0.066741	-0.0205775	-0.166553	0.156631	0.0538736	0.0521663	-0.0131789	-0.001432	0.214186	0.0452389	0.0309089	0.0291691	-0.0533389	0.0590284	0.125985	-0.0418457	-0.0114304	-0.00556535	0.00693884	-0.031118	-0.0143414	-0.0160072	-0.00424915	-0.0420548	-0.00565015	0.101331	0.0199477	-0.0571828	0.0888884	-0.034689	-0.00575914	0.0483638	-0.0311875	0.0388291	0.0573616	0.0908996	0.00519397	-0.0519042	-0.0119482	-0.14064	-0.102878	-0.00252437
6.5683	0.108091	0.117365	0.56491	0	-0.0725371	-0.0282349	-0.044578	0.0582301	-0.0235301	-0.0907522	0.00395941	0.0334948	0.0558541	0.0827317	0.0714691	0.030595	0.0396129	-0.00616284	-0.0550681	-0.0705481	0.0457437	0.0511033	-0.000607544	-0.00332708	0.0104401	-0.0429953	8.84707e-008	-0.0377438	0.0431251	0.0352544	-0.0398414	0.000324258	-0.0105561	-0.00790655	0.0267225	0.156893	-0.00722463	0.00368242	-0.0332161	0.0165257	0.00858016	-0.0594568	-0.00294892	0.0147654	0.00275587	0.00455012	-0.0217525	-0.00871953	0.0481007
7.01314	0.0527018	-0.0624183	0.0985743	0.238871	0.00430784	-0.0076781	-0.00542854	-0.00649403	0.00118631	0.00820789	-0.00487031	-0.00614697	0.0161326	0.126199	0.0157526	-0.000185922	0	0.00977453	-0.00514101	-0.0128736	0.00154475	-0.01687	0.0527142	0.00132439	-0.0204199	0.0122345	-0.017655	-0.00116558	-0.00212423	-0.0143383	-0.0100246	-0.0214007	0.0134939	-0.0065576	0.00745681	0.0170194	0.0127325	0.0158637	-0.000750999	-0.00213382	-0.00638831	-0.0040703	0.0003612	0.012287	-0.00677465	-0.000119533	-0.00281128	0.0127547	0.0117829
8.31886	0.358602	0.347122	0.000400588	0.362146	-0.0046335	0.0427904	-0.0667033	-0.00662432	0.0457526	0.0766651	0.0352874	0.00852305	-0.026515	0.00871465	0.035463	-0.0323687	0.00140624	0.00206798	0.0245333	0.0234094	-0.0251035	0.00524979	0.0468848	-0.0238902	-0.00830345	0.0351439	-0.00572825	-0.0201097	0.0530327	0.0181109	-0.00159839	-0.0103612	-0.0329635	0.0133309	-0.00722808	-0.0102554	0.0105706	-0.03624	-0.000882616	0.0336192	-0.0341877	0.0172868	-0.0167941	-0.0193979	-0.00763858	-0.0285112	0.123167	-0.0015872	0.0253225
5.16272	-0.0554367	-0.012687	0.12231	0	0.00464597	-0.0246635	-0.00416132	-0.0131801	0.00846753	0.0132956	0.0254603	0.00751045	0.0037648	0.069506	-0.00572046	-0.00903554	0	-0.016652	-0.00627091	-0.0103595	0.0149332	-0.00808005	0.0171141	0.00117684	-0.000747205	-0.00326118	0.00578571	-0.00806487	-0.0153108	0.00939348	0.00442694	0.00986564	0.0115743	0.0015574	0.000642313	-0.0206044	0	-0.00921188	-0.00987931	0.0151544	-0.0119405	-0.0060908	0.0069966	0.015235	-0.00180567	0.00575958	-0.0184356	-0.0036734	0.00163275
4.11763	-0.00164334	-0.19542	-0.110864	-0.287303	0.0125463	-0.00840024	0.00669372	-0.0141518	0.024788	0.00146363	0.00410953	0.00066141	-0.00626028	0.0757271	0.000979116	-0.00295056	0	0.00399887	-0.0165148	-0.00592819	0.0138436	0.00239321	-0.0166484	-0.0155069	-0.0038905	0.00356783	0.0125807	-0.0111872	-0.00258974	-0.00526371	0.0013436	0.00514952	0.0110482	-0.000823177	-0.0128541	-0.00614056	-0.00661605	-0.0037553	-0.00173825	0.0135509	-0.0125266	0.0131462	-0.00281265	0.0161917	-0.0143298	0.00838805	-0.00965007	-0.0105511	-0.00461065
6.41054	0.249786	-1.21945	0.0477713	0.309353	0.0403996	-0.084172	-0.0112817	0.0101733	-0.0471091	-0.00486048	0.0516056	-0.00549047	-0.00290174	0.0530903	-0.120386	-0.0550605	-0.0165834	0.0128736	0.00805474	0.0431606	0.00595168	0.0133364	0.0259403	-0.00213072	0.0415069	0.00954403	-0.015355	0.0288912	-0.0263043	-0.0176657	0.0183802	0.000272463	0.0169076	-0.0134167	0.00533868	0.0994675	-0.00443655	-0.0323661	0.00590473	0.026761	-0.0221131	0.0294564	-0.00381249	0.0284513	0.00749999	-0.0144469	-0.0325471	-0.0180162	-0.000170502
8.04165	0.840863	-0.139002	-0.232669	0	0.102396	-0.0314854	0.151717	-0.0131564	0.0312856	0.108621	0.0125066	0.0291985	0.0760678	-0.0483474	0.0426763	-0.0401243	0.0411893	-0.0149773	-0.0213979	0.0781813	-0.0146946	0.00262703	0.0113774	-0.00592792	0.0185592	-0.0352305	0.022828	0.00183948	0.119024	-0.0414094	-0.0679064	0.0444085	-0.00175211	-0.0544813	0.106809	-0.00332515	-0.00654614	-0.065322	0.0166463	0.00639825	-0.0938141	-0.0356789	-0.0247918	-0.0351521	0.00918845	0.057177	0.0239199	-0.0198415	0.0025832
7.13741	0.528167	-0.314519	-0.135197	0	0.147034	-0.107192	0.176467	-0.0325884	0.0382561	0.0823776	0.0663604	-0.0268756	-0.0199662	0.0963624	0.0538835	0.0225318	-0.0500881	0.0150562	0.00377293	-0.0292544	-0.0379181	-0.0035273	0.0845405	0.0135874	0.0302139	-0.0128059	0.0416827	-0.0097171	6.04957e-006	0.0159668	-0.0475922	-0.0225777	-0.0226962	-0.020884	-0.078879	0.00311383	-0.0609642	-0.0809121	0.00984099	0.0103116	-0.00500202	-0.0197435	-0.0216952	0.00301359	0.0161731	-0.01637	0.052298	-0.0190253	0.00784454
4.98145	0.114838	-0.331701	-0.780775	0	-0.0271915	-0.0180705	0.0110493	-0.0277027	-0.0166136	0.0237435	0.0350713	0.0864332	0.0200812	-0.0152021	0.0703109	0.155772	0.0565436	-0.0213956	0.0709643	-0.172096	-0.0136148	0.0350783	0.0563375	-0.00785369	-0.0156285	0.0516505	-0.0217033	-0.129635	-0.00646296	0.0138018	-0.11881	-0.0174385	-0.00798574	0.0291035	0.0534247	-0.00079548	0.0452933	0.0370788	-0.0555692	-0.054263	-0.0447788	-0.0611341	0.000821123	0.067597	0.0214571	-0.0380367	0.0129258	0.00996782	0.0685539
8.94689	-0.397825	0.378357	-0.366183	-0.174285	0.0458661	-0.108585	0.17871	-0.0281885	-0.0240731	0.0364962	0.0130429	0.0346602	0.0198334	-0.0685015	-0.0340913	-0.0287326	0.0182385	0.0205145	-0.0479318	-0.0333419	0.0227975	0.00258443	-0.0702538	-0.0172374	0.0369976	-0.0785886	0.0119928	-0.0279321	-0.0177126	-0.0383454	0.165792	0.02058	-0.00235308	0.00978758	0.0208093	-0.0417182	-0.0298182	0.0136169	0.0195046	0.00142094	-0.0224777	0.00991339	0.0327672	0.00487598	-0.0137425	-0.00207297	0.00881043	-0.0502323	0.0266507
6.18962	0.333132	-0.873329	0.0777723	0	0.0579879	0.0637413	0.0615274	-0.00908828	0.0540557	0.0778745	0.0521181	-0.0521323	0.022545	0.138049	0.0553839	-0.0670487	-0.030317	-0.000262506	-0.0181155	-0.0103272	-0.0282878	0.0806464	0.0429207	0.00175852	0.0689338	0.0416519	-0.027679	-0.06396	0.0889263	0.0141117	0.0149561	-0.0534594	-0.01869	-0.0056473	-0.00827743	-0.104693	-0.0352628	0.0108463	0.0320878	0.0756482	-0.0335386	0.0127088	0.0335199	0.0496611	-0.0159065	-0.0224959	-0.0057705	0.00880643	0.00792151
7.86699	-0.00741811	-1.43753	-0.9349	0.236507	-0.0647656	-0.0532836	-0.00661229	0.0250046	0.0208784	0.143031	-0.0422108	-0.0978204	-0.0219223	-0.0488964	0.148825	-0.0497156	0.0452261	0.0762487	-0.210499	0.0562422	0.000206048	0.0203405	-0.00148076	-0.0257631	0.017805	-0.0419755	0.00643696	0.0349447	-0.0429615	-0.0425953	0.0215808	-0.00267435	-0.00820456	-0.00874535	-0.045147	-0.0137372	-0.0219287	0.102335	0.0348806	0.0774815	0.0794796	0.0419743	0.000537759	0.0765325	-0.015779	0.0894839	-0.0261933	-0.0065985	0.0909792
6.34421	0.344889	0.822213	0.0654415	0	-0.0525597	0.237416	-0.103328	0.0354636	-0.0146065	-0.0236863	0.0069144	0.00936768	0.00710689	-0.0229312	0.00320367	0.0974325	0.00864324	0.00892957	-0.00310078	-0.00840703	-0.0347521	0.0480809	-0.0118886	0.00321217	-0.0371742	-0.00635934	-0.05485	0.0211986	0.0325691	0.0231435	0.0212128	0.0217719	-0.00130652	0.0256749	-0.00447459	0.0480691	-0.01908	0.00461641	-0.00990124	0.0221991	0.00782446	-0.0637384	0.00616868	-0.0299514	0.016834	-0.0349178	-0.0357818	-0.046164	0.0214093
5.50373	0.0463374	-0.411418	-0.0267276	0	-0.0210226	-0.0293834	-0.0170509	0.00964189	-0.0290638	-0.0109821	0.00852053	-0.00134517	-0.00898178	0.114801	-0.0586574	0.0154586	0.0197166	0.00579258	0.0137752	0.0120616	-0.0122659	0.0106794	0.0248009	0.00734642	-0.00972739	0.018987	-0.0126013	-0.00537711	-0.00689829	0.00217141	0.0127701	-0.0159474	-0.011466	0.00281325	0.00547319	0.00208096	0.0171655	-0.0134921	-0.0231841	0.0129152	0.0120351	-0.00784478	-0.0223132	0.00596466	0.0167101	-0.00486793	-0.00638426	0.00035295	0.00457138
7.3344	-0.0237354	0.41255	0.774677	0	-0.0781025	0.179608	0.0440459	-0.0134478	0.0271404	0.000583262	-0.059632	-0.0735263	0.127217	0.0664357	-0.0378627	-0.150782	0	-0.0368323	-0.0517629	-0.0492336	0.068446	-0.102477	0.0320109	-0.0344827	0.0117713	-0.0793209	0.0220744	-0.0226568	0.0503892	-0.0246487	0.0560518	-0.0122985	-0.0635966	0.164444	0.0166464	-0.0331294	0.00311639	0.0190474	0.0196459	0.032069	-0.0207306	0.03727	0.031082	-0.0853984	-0.00725483	0.0791829	-0.0257706	-0.0213897	-0.0113119
4.90006	0.25665	-0.757031	-0.0536253	0	0.0540825	-0.0540597	-0.0514481	0.025981	-0.0089041	0.112374	0.0374136	0.00563184	0.0228584	-0.00219185	0.149936	0.0183649	-0.00966919	-0.0351798	-0.0243762	0.0703	-0.00427766	-0.0467871	0.0171254	-0.0252675	0.0339343	-0.0397898	-0.0205338	0.0108627	-0.0541971	-0.0061068	0.00854615	0.0312706	0.0106024	0.0102522	0.0257105	0.0329636	0.0158804	-0.0334889	-0.0421638	0.0213708	-0.0187649	-0.022797	0.0463995	-0.0480482	-0.000847742	0.0419265	0.0296712	-0.0259724	0.00899637
6.24069	-0.994316	0.3778	-0.0399512	0.187792	-0.0392482	0.0386148	0.0568256	-0.00409522	0.0179365	-0.00100916	0.017412	-0.0188122	-0.0223831	0.135532	0.0138471	0.185135	-0.004931	-0.0171625	-0.0264776	0.0875761	0.0363022	-0.031231	0.0534337	-0.0170171	0.0408564	0.00499703	-0.0315445	-0.0336078	0.00678658	-0.0230646	0.00948127	0.0157397	0.0283441	-0.0322826	-0.0148034	-0.0565928	-0.00699049	-0.0262041	-0.0201446	-0.022487	-0.00320099	0.018616	-0.0251866	-0.0113491	-0.0175533	0.040068	-0.0150964	0.0414911	-0.0171039
8.54627	0.337041	-1.59961	0.496593	-0.132178	0.0870223	0.0531605	-0.0731155	-0.0179065	0.119088	0.105496	-0.0740468	-0.231889	0.262554	-0.0505983	0.0590436	-0.179772	0.0130144	-0.022933	-0.0351171	0.0580853	0.0514938	0.00821029	-0.00662137	-0.0333589	-0.0493005	0.131408	0.248283	-0.0305843	-0.118233	0.0787513	0.0205238	0.00815171	0.0325253	0.0141107	-0.0565155	0.0350646	0.0287076	0.0343623	-0.0134584	0.0406452	-0.017845	-0.118831	0.0261463	0.0244018	-0.00865677	-0.00831098	0.0106952	0.00685157	-0.0935843
5.48563	-0.0387569	0.609832	-0.226835	0	-0.0376827	0.0312981	0.110191	0.0126729	-0.00849194	-0.0271081	0.00800725	0.035732	-0.0193008	0.121175	0.0204281	0.00423506	-0.0314595	0.00267112	0.0282928	-0.0179099	-0.0397974	0.0467636	0.0203889	0.0352453	-0.0280531	-0.00815805	-0.0203295	-0.0161154	-0.00162468	0.024346	-0.00140209	-0.0235095	-0.0105741	-0.00296125	0.0100001	0.00244588	0	0.0373681	-0.000556121	-0.00539934	0.0073949	-0.0151664	-0.00488	-0.0260588	-0.00199813	0.0617214	0.00358219	0.0174989	0.040379
7.51686	0.285841	0.00451235	0.345553	-0.737033	0.0135915	-0.0804643	0.0668152	-0.00566356	0.0183553	0.0859649	-0.0343911	-0.0418541	-0.0539129	-0.05027	0.112375	0.0611099	-0.00968228	-0.00864972	-0.0353227	-0.042495	-0.0189042	0.0877381	-0.0373258	-0.0368632	0.00444892	0.00795343	0.026376	-0.0209134	-0.0707551	-0.0342377	0.204763	-0.0485603	0.00551124	-0.0365959	-0.00564334	0.00181825	0.0560024	-0.0069035	0.0158422	0.0223422	0.505175	0.0357824	0.00306843	0.0227014	0.0156633	0.0910992	0.0274357	0.00280587	0.0195729
6.05944	-0.0186581	-0.599191	-0.1308	0	-0.0773845	-0.0599431	-0.00691777	-0.0255149	-0.0199089	0.0112022	-0.0358839	0.00861996	0.0133456	0.0370039	-0.0508365	0.156466	-0.0160897	0.0213381	0.00853882	0.00191999	0.0385881	-0.0983276	0.119545	0.00888077	-0.0259732	0.0173398	-0.0064041	-0.0173231	-0.0101827	-0.0296784	-0.0267975	-0.0277531	0.0149234	-0.0176104	-0.0174777	-0.0394712	-0.00378159	0.0190168	-0.00619155	-0.014307	0.0352524	-0.0114916	0.0332	0.0369974	0.0128705	0.0461784	0.0420576	0.0177058	0.00844453
8.147	0.156718	0.407527	0.490444	1.55653	-0.121908	0.0330689	0.0550769	0.172937	0.00216234	-0.0596472	-0.0412054	0.0789066	0.0965893	-0.0711477	-0.0385678	0.220623	-0.0960052	-0.0655945	0.0462378	-0.098725	-0.0610926	-0.158385	-0.01746	-0.0297723	-0.122016	-0.105567	-0.0649469	0.0796859	0.105552	-0.0341839	-0.121346	-0.010987	0.0740964	0.00693951	0.0196022	0.109873	0.102628	0.0424046	-0.0787514	0.00994639	0.0322182	-0.0721764	-0.141209	-0.132269	0.0651885	-0.00366338	0.0628275	0.00429498	-0.00755779
7.60448	0.342607	-0.189947	-0.814579	-0.963013	-0.150952	-0.0508881	0.0242883	0.0336773	0.0754094	-0.0356961	0.0168555	0.0225321	-0.00880652	-0.0512743	-0.0573873	0.00466547	0.000351328	-0.0286899	0.0412435	0.0399299	-0.0141641	0.0216114	-0.116968	0.0195304	-0.0377402	0.008487	0.00200973	-0.0102923	0.0194361	0.0389815	0.011462	-0.0118818	0.000690441	0.0123823	-0.0335758	0.0370255	-0.0227925	0.00446083	0.0288713	0.0600582	0.0577343	0.257929	0.0435632	-0.0266455	0.0133533	0.0379224	-0.0583894	0.0113227	0.0906227
6.46757	0.0289446	0.0256952	0.158027	0	-0.112446	0.0425825	-0.00750277	0.00346733	0.0145981	0.585032	0.0297802	-0.153346	-0.3553	-0.101126	0.0777119	0.0619505	0.133416	-0.0188687	-0.135857	-0.0969791	-0.168666	-0.0762776	0.0270639	-0.00365516	-0.126688	0.11822	-0.158008	0.0137936	0.0211976	-0.0815668	-0.00452208	0.00124037	0.0621827	-0.0732686	-0.0187097	-0.0523258	0.0702646	0.0615779	0.140221	0.0452169	0.0120446	-0.00267759	-0.0426973	0.215222	0.0213467	-0.0939793	-0.0293096	-0.0345925	-0.0833215
6.87761	-0.625293	-0.199683	0.00850938	0.0615763	0.0910169	0.00486216	-0.0132954	-0.0346371	0.00568003	0.0109159	0.00461343	-0.007188	-0.0133703	0.0736288	-0.0387414	-0.0188144	-0.0223629	-0.00216374	-0.0330839	0.00161174	0.0149379	0.00257137	0.123892	0.0102477	0.0130426	-0.00119933	0.028362	-0.0286817	-0.0422597	0.00919903	0.0134252	0.000397002	-0.0250263	0.0152847	0.00596919	-0.0443108	0.0104372	-0.0522396	-0.0107036	-0.0183416	0.0295436	0.00350803	-0.0434783	0.00370952	-0.0228611	0.028654	-0.00705024	0.0142829	-0.0167461
8.17146	-0.434171	1.61699	-0.728142	0	0.0849909	-0.0276706	-0.0837352	-0.0433853	-0.0326467	0.0546665	0.0201467	0.104702	0.00218199	0.0593181	0.010579	-0.0510252	0.00520293	-0.00144266	-0.0777066	0.0544376	-0.00555252	-0.0512872	-0.0107448	-0.0113302	-0.00696722	0.0334913	-0.0337011	-0.0142994	-0.0599371	0.0120332	-0.0173469	0.0544409	-0.0394319	0.0307998	0.076176	-0.0611847	0.00503652	0.0231314	0.0636084	-0.0205455	-0.0691086	-0.0107646	0.0137932	0.053405	-0.00782081	0.0689167	-0.0145651	0.0303911	0.00278694
6.66089	0.285646	-0.221736	-0.164	0	0.022636	-0.0402021	-0.241251	0.0474162	-0.0706841	0.246912	-0.0402747	-0.100074	-0.0666777	0.0848027	0.0259212	0.169861	0.00577431	0.0206273	0.0116145	-0.0229644	-0.167232	-0.146983	0.0506692	-0.0417585	-0.142405	0.0639072	0.0703145	0.0915227	0.0529791	-0.111394	-0.0967304	0.0197376	-0.0716417	-0.0890724	-0.131521	0.16338	0.0937385	0.0700409	0.11979	-0.11112	-0.002124	0.0720689	0.0193229	-0.115048	-0.00604182	0.0231605	-0.122059	0.0348214	-0.0979779
6.33103	-0.19449	-0.0786493	-0.0190599	0.0609848	-0.0157624	-0.0104353	-0.0186337	-0.00354342	-0.00405051	0.0177268	-0.00803191	-0.00391028	-0.0133728	0.167517	-0.0290821	-0.00520544	0	0.00724999	0.0172515	0.0134355	-0.0143153	0.00565544	-0.0100061	0.00161579	-0.00547198	0.0121199	-0.00809626	-0.0245421	-0.00624293	-0.00248875	0.0019303	-0.0140741	-0.0166244	-0.00232122	0.00721823	-0.00833616	-0.0048124	0.00742934	-0.00375661	-0.00925788	0.0229207	-0.0119153	-0.000566122	-0.0145413	-0.00453135	-0.021827	0.00263057	0.00823297	-0.0124986
6.94719	0.369343	0.928208	-0.636633	0	0.082561	0.0624621	0.0255674	0.0144649	-0.0304124	0.0138419	0.0007841	0.0943144	-0.0628509	0.0042871	0.0218138	0.00520842	0.0268161	-0.00738489	0.0234324	-0.00684365	-0.0402977	0.0289502	-0.0245951	0.0416481	0.0331375	0.0575551	0.00761564	0.0168709	0.165545	-0.0118006	-0.0447161	-0.0220799	-0.00924535	0.0244211	0.0593966	0.0404855	-0.04063	0.0259702	0.0108175	0.0929223	-0.010812	-0.0197273	-0.0133378	-0.0489727	-0.00998083	0.0137428	0.0448317	0.0412655	0.0121474
6.78801	0.20495	0.458211	0.244238	0	0.046575	0.0527495	-0.0288019	-0.00274708	-0.00624754	0.0471131	-0.00406555	0.0646238	-0.0204197	-0.0324935	-0.0109189	0.00223205	0.0148112	-0.00731076	0.0141487	-0.0149303	-0.00369887	-0.00578253	0.0532207	-0.00400957	0.0049385	0.0420348	-0.00125081	-0.00427508	0.0989496	-0.0362898	-0.013673	0.0191276	-0.00150768	0.033874	0.00751865	0.018304	0.00839162	0.00268548	0.0206904	0.0524278	-0.0292457	-0.0207813	-0.00895612	-0.0384329	-0.0118185	0.0575688	0.0147833	0.0315281	0.00751523
7.76606	0.00556022	-0.312857	0.715114	0	0.0599752	0.123721	-0.114255	-0.0324121	0.00774457	0.0977391	0.0407795	-0.0334515	-0.0179738	0.0734737	0.0744056	-0.0444249	0.00132434	0.0254997	0.0171433	-0.0601418	-0.0356407	-0.0100805	-0.0361278	0.0217674	0.0169795	-0.0240894	-0.0355476	-0.035399	-0.0770447	0.00935857	0.0186454	0.0425146	0.0457666	0.00485641	0.0497502	-0.0618448	0	0.0810911	-0.0303393	0.0132832	0.0297815	-0.0242717	-0.0486517	0.0135332	-0.010966	-0.113987	0.03746	0.0527011	-0.0137174
6.45896	0.250753	-0.494145	-0.0910212	-0.648527	0.0447565	-0.0555716	-0.029098	-0.0130324	0.0113049	0.00921507	0.00200164	0.00583743	0.0407104	-0.00869839	0.0380749	0.0775738	0.0301689	0.0557302	0.0857185	0.0377095	-0.0244091	0.00474013	-0.0256263	-0.0120465	0.0406874	0.0125407	-0.0005155	-0.00247915	0.0272196	0.0746382	-0.0374309	0.026795	-0.0187007	-0.0075454	0.045603	-0.0709479	0	0.00741174	0.0398869	-0.0393594	0.165642	-0.0300694	0.000530059	0.0332444	-0.0147085	0.087845	-0.0144185	-0.0854638	-0.0595722
7.38156	-0.270435	-0.391879	0.00209454	-0.0344888	0.0176975	0.0554504	0.0201301	0.0117314	-0.00521467	-0.0304375	0.0208438	-0.0010741	-0.0292623	-0.0395021	-0.0302564	0.00330681	-0.021376	-0.00780042	0.0169595	0.0216778	-0.0132326	0.00627242	0.0682694	-0.0175475	0.0133856	0.025095	-0.0416483	-0.00718173	-0.0322313	0.0153872	0.01023	0.0380405	-0.00821609	-0.0123503	0.0035195	0.00694313	0.00411722	-0.0280096	-0.0210432	0.00797442	0.0165203	0.00836664	-0.0518342	-0.0415063	-0.0109256	-0.0776869	-0.00366893	-0.00490023	-0.0169592
5.33083	-0.617642	-0.381681	0.436782	-0.535659	-0.024641	0.130541	-0.03445	0.0237098	-0.0212307	0.0515006	0.0140914	-0.0438812	-0.0551561	0.0411125	-0.0446329	0.0544329	-0.000457345	0.0280494	0.00375765	-0.0211558	-0.0323501	-0.058152	0.0491785	0.00472484	-0.0080955	0.00861649	-0.0179905	0.176659	-0.0525841	0.0102845	0.00459136	-0.0195954	-0.0141972	-0.0100055	-0.0286586	0.0271578	-0.0137973	0.0287883	0.0272276	-0.0377376	0.0682984	-0.00534739	0.0057005	-0.00495845	0.0146426	0.0194224	-0.0210388	0.0071272	-0.00740009
8.98908	0.0842769	-0.83983	-0.070438	0	-0.0557146	-0.00897331	-0.231068	0.0287225	0.110789	0.109245	-0.0165042	-0.0642483	0.0592281	-0.0765337	0.0233177	-0.0209455	0.00830999	-0.0441876	-0.220786	0.00554613	0.0782186	-0.0507123	-0.0166774	-0.0473011	0.0230265	-0.0320078	0.301195	0.0112936	-0.0326113	-0.00205994	0.0588839	0.00342842	0.0317121	0.00468771	-0.0977834	-0.0521666	0.0324139	0.115158	-0.0460493	0.0719682	0.0148168	-0.0188984	0.0280648	-0.076162	-0.00980284	-0.023175	0.0774119	0.0486663	-0.00719738
7.22127	-0.972552	0.092806	0.554536	0	0.0668318	-0.0142696	0.0244435	-0.00586478	-0.0244256	0.0994063	0.0371921	-0.0485569	0.0298864	-0.0423129	0.087699	-0.025734	0.0240866	0.0694293	-0.0784899	0.00825141	-0.0140065	-0.0292391	-0.00661772	-0.00160198	0.00654473	0.0305165	-0.0185681	0.0257957	0.0668686	0.0540169	0.0490953	-0.0280068	-0.00269782	-0.00382696	-0.00782059	-0.0348036	-0.00321798	0.0324113	0.0636647	0.0717931	0.124339	0.00398464	-0.00202479	0.00600219	0.0102632	-0.00694985	0.049887	-0.00223002	0.040585
6.86455	-0.577698	0.87586	0.541954	-0.298741	0.0590835	-0.0411559	-0.0652138	0.0476548	0.00305601	-0.0147271	-0.00355167	0.230271	0.0336693	0.0886406	0.110433	-0.0179206	4.82477e-006	0.0457863	-0.0851665	0.0817304	-0.0394907	-0.0155442	-0.0376183	0.0237895	-0.0482391	-0.0178427	-0.0303403	0.0119787	0.0154328	0.0340627	0.0455054	0.016848	0.0367807	0.0125835	0.010649	0.0677682	-0.0394209	0.0619135	-0.0277966	-0.0395303	-0.0510699	-0.0551727	0.0537659	-0.0659073	0.00732291	-0.0360197	-0.0253745	-0.0294344	0.0783249
6.39852	-0.405587	0.220408	-0.702353	0	-0.0428499	-0.0383338	0.0199481	0.0010509	0.0168574	-0.0029735	0.0290349	0.0254035	0.00391049	0.0563596	-0.0451647	-0.000116474	0.00349124	0.0250849	-0.0254795	0.00459328	0.0275217	0.0132564	0.0510508	0.00189029	0.0203749	0.0122637	-0.00693794	-0.00798681	-0.0228967	-0.0345919	-0.0167938	0.0223813	0.0293363	-0.00264541	0.0203951	-0.0273941	-0.0105944	-0.0125161	0.0230026	0.0112859	-0.0356714	0.044548	-0.0174031	-0.0246887	0.00133519	0.0531995	-0.000961934	0.0216713	-0.00961187
6.74537	-0.15588	0.379837	-0.486784	0	-0.0998228	-0.0535221	0.0346556	-0.00486222	-0.0178667	0.136478	-0.00257346	0.329457	-0.02353	0.0893997	0.0719247	0.0606758	0	-0.00928081	0.0200436	0.0833725	-0.117513	-0.062774	-0.0402426	-0.00310796	-0.0135228	-0.0363517	0.0140893	0.00172535	-0.024297	0.0252684	-0.0230179	-0.0188152	-0.0552826	0.0286599	-0.0196016	-0.0199178	0.0367036	0.00770675	-0.0354977	-0.0334834	0.0173793	-0.0236413	0.0630645	-0.0226891	0.00411982	-0.0113218	-0.0249755	-0.0287665	0.0220168
8.72595	-0.239778	-0.104014	0.291919	-0.220045	0.0957727	-0.0441876	0.132495	-0.00919168	0.0219707	0.077009	0.0220862	-0.0396412	0.00963807	-0.0066322	-0.0439488	0.0141065	0.00272812	-0.0244849	0.0772569	0.057458	-0.0180496	-0.0431362	-0.0528054	-0.01655	0.0424056	-0.0431622	0.00188188	-0.00526968	0.0445993	-0.00748759	0.00324617	0.0306806	-0.0408651	-0.00909044	0.0154155	-0.00210423	0	-0.0141203	0.043602	0.0702173	0.0116447	-0.0268676	-0.0426434	-0.0550716	0.0297995	-0.0836176	0.0138144	-0.0341693	-0.00967796
5.55578	0.371704	1.03209	0.854127	-0.122561	-0.124094	-0.100625	0.18233	-0.0272909	0.0460839	-0.181856	0.00850348	-0.0476276	0.0703485	0.0611357	-0.0235673	-0.0267523	0.0611818	-0.0210919	-0.0922693	-0.0310199	0.135636	0.0603457	0.0477134	-0.0231064	-0.0670699	-0.00959106	0.00368838	0.0209683	-0.00246114	0.121219	0.0445518	0.033963	-0.0693909	0.0583639	-0.0726554	-0.0211315	-0.00694221	-0.0786933	-0.0282447	0.0562051	0.0290451	0.191997	-0.0373179	-0.0752741	-0.0151839	0.0496137	0.110478	-0.0219708	-0.0186394
7.11577	-0.0943383	0.996094	-0.30677	1.50939	-0.140014	0.0267962	0.0780786	0.0542501	-0.011457	-0.075376	-0.0923362	0.0215793	-0.0284778	0.0414296	0.128731	-0.0468779	-0.0328451	0.067743	0.0482499	0.0823719	-0.0508034	0.109736	0.0250408	-0.00552807	0.0262641	-0.0479679	-0.0517799	-0.109658	0.0737215	0.0125937	-0.0544636	0.0117697	-0.0249965	-0.0217156	-0.0242274	0.139854	-0.0416934	0.00705615	-0.0279597	-0.0245487	-0.038253	-0.0694606	0.00864573	0.127844	0.0455435	-0.02001	-0.00729599	0.0396768	0.0677912
6.80969	-0.113563	-0.107267	0.195461	0	-0.054614	-0.0331597	-0.0601885	0.017112	-0.0244079	-0.0842445	-0.0185437	-0.0176329	-0.00567356	0.0559093	-0.0295591	-0.00751552	-0.00549811	-0.0255459	-0.0383408	0.00799549	0.000996977	-0.0420962	0.0751183	0.00753624	-0.0277038	0.0279577	-0.0214044	0.0104533	-0.0285275	0.0164747	0.043304	-0.00712917	-0.0115505	0.0035537	0.0299446	-0.0540976	-0.019241	0.000780419	0.01575	0.0398627	0.0146444	0.0144233	0.0381197	0.0592159	0.00176959	-0.0388714	-0.00649838	0.0138824	0.00662718
7.36401	-0.016511	-0.455707	-0.263035	0	0.13404	0.0848772	0.140864	0.0193201	0.123905	0.0603671	0.0184856	-0.0435282	0.0192814	0.0519564	-0.0786436	-0.0159191	-0.0419654	-0.00881384	-0.0156699	0.0371319	-0.072786	0.050178	-0.061128	0.00706506	-0.00905999	0.0225697	0.0169657	0.0110943	0.0339105	-0.00630775	0.00975973	0.00608842	-0.0184162	-0.0347952	-0.0382419	0.0163938	0.00506575	-0.0516952	-0.0712242	-0.0228739	0.0499722	-0.0515133	-0.0523844	-0.039578	-0.00255846	0.104982	-0.00726476	0.0800496	-0.0774164
6.35926	-0.389935	-0.0279176	-0.270418	-0.191749	0.0481628	0.0066698	0.0341306	0.00856825	0.0599262	0.0917171	0.020135	0.00703946	-0.0274995	-0.0640628	-0.0700091	-0.064259	0.0347898	-0.0236986	-0.0655348	-0.0262777	0.0652864	0.0422293	0.0200094	-0.00228005	0.0489813	0.0720855	0.0154493	-0.0229062	0.00294894	0.0320051	0.0178491	0.0123045	-0.0192639	-0.0152872	0.0459782	-0.0625481	-0.00820755	0.0747674	-0.0448976	0.037858	-0.0390012	-0.0301217	-0.0255888	0.00107628	0.0212337	0.0390179	-0.0367985	-0.0418558	0.083598
8.72518	-0.0657446	0.0704551	0.113496	0.161869	-0.114369	0.0125961	0.310363	-0.0382966	0.036242	-0.0340721	0.0218265	0.0362747	0.0515215	-0.0476891	-0.0371029	0.0287229	-0.0234981	-0.0150187	-0.0460279	0.0781077	0.0161388	0.0434429	0.00179277	0.0235814	0.0675807	-0.00890264	-0.0352791	-0.0191741	0.0649224	0.0191344	-0.0176846	0.113882	-0.0238703	0.0308032	0.0430319	-0.0547984	-0.0406382	-0.0886297	0.010687	0.0182038	0.0107689	-0.0354086	-0.0367196	-0.00990227	0.0370822	0.0173421	-0.0450535	-0.0218735	-0.0898924
8.06532	0.426313	-0.867612	-0.399395	0	-0.0316778	0.190047	0.0148656	-0.0174967	0.05416	0.0268086	-0.0137415	-0.0240095	0.0796548	0.0868663	0.0150067	0.0533543	0.00806514	0.00764158	-0.0172815	-0.0691798	-0.0111407	0.0103681	-0.103389	0.00403106	-0.00830659	0.0182126	0.0074021	0.0167245	0.0812427	0.0132877	-0.00368838	0.0214463	0.0207159	-0.00573502	-0.0389287	-0.0506599	0.0299095	-0.0184799	0.0260211	0.0328583	-0.00496516	-0.0143043	-0.0213329	0.033711	0.00749122	0.0203325	-0.0494809	0.0969637	0.0130439
7.68248	0.164936	-0.393794	0.203769	0	0.0779626	-0.065246	-0.0391509	-0.0850501	0.0162532	-0.000997342	0.0489638	0.661155	-0.0515433	0.0450234	-0.00395203	0.0068206	0	0.039255	0.00186105	-0.0591597	0.0337125	-0.00168082	-0.0136788	-0.0199829	0.0583484	0.0325016	0.0291167	-0.0018407	-0.0443874	-0.0109015	-0.0532576	-0.0199295	0.0791992	-0.034545	0.0234426	-0.100748	-0.0115368	-0.116185	-0.0804981	0.0136006	-0.00617363	0.0444789	-0.0247784	0.0599698	0.00560552	0.0634442	-0.00362878	0.0167493	0.00111514
4.10859	-0.204726	-0.713804	-0.470552	0	0.0320082	-0.0507743	-0.184527	-0.0173954	-0.0360545	0.0958792	0.0133438	-0.0328577	-0.104255	-0.0320767	0.112221	-0.0962213	0.0344073	-0.0112482	-0.106754	-0.0070399	-0.0321558	0.088764	-0.05123	0.0455897	0.0473008	0.0188861	0.0401825	-0.0809984	-0.0513134	0.0340311	0.0738692	0.0258728	-0.0270496	0.0740674	0.0146102	-0.141023	-0.0260768	0.0520592	0.0386127	0.0087455	0.0242999	0.000736193	0.0282159	0.014042	-0.03467	-0.0200844	0.0216686	-0.0209602	0.0164845
7.77483	-0.425889	0.075383	0.222666	0	-0.0152938	-0.0350396	0.00451406	0.00758418	-0.0491936	-0.00682434	-0.00813821	-0.0222654	0.0832072	0.0822641	-0.0124392	0.00925542	0.0395381	0.0019499	-0.0200311	-0.0052404	-0.0241639	-0.010141	0.0465414	0.0354306	-0.0127208	-0.0128045	-0.0121724	0.022392	-0.00752479	0.00783811	0.0197981	0.0110492	-0.0115167	0.0013973	-0.00363315	-0.010533	-0.00520998	0.0085953	0.00539706	-0.032978	0.0180749	-0.0158239	-0.00798321	0.0123281	0.0383439	-0.0276522	-0.0112761	0.00373001	-0.0289097
6.39414	-0.0464883	-0.089782	0	0.257414	-0.0698592	0.383932	-0.00513118	0.00601622	-0.020316	-0.00458715	-0.0349598	-0.0731375	-0.0411276	0.0414479	0.010319	0.00696289	-0.0230563	-0.0113359	0.0216043	0.00954909	0.063071	-0.0311708	-0.0106463	0.0115875	-0.0514224	-0.0365588	-0.00575593	0.0274106	-0.0104546	0.022414	0.00135621	-0.0258481	-0.000240919	-0.0077069	0.0936037	-0.00882372	0.0114412	0.0213099	0.0243574	-0.0614885	0.0663455	0.0289936	0.0407605	-0.0705985	-0.0107533	0.0548351	0.00235422	0.0460099	-0.00468227
5.96358	-0.60923	0.0754319	0.566146	0	-0.0474063	-0.0288465	0.0189508	-0.036448	-0.00887627	-0.0777171	0.0477153	0.0316567	-0.0234578	0.137362	-0.00808014	0.226559	0.00327017	-0.00700219	-0.00364056	0.0877539	0.0251339	-0.0061469	-0.0157635	-0.0277917	0.0471596	-0.0377518	-0.00533798	-0.0113056	-0.0051009	-0.0105444	0.0159259	0.0250426	0.0596168	-0.0449003	-0.000905084	-0.0657981	0.00975912	-0.023622	-0.0054672	-0.016198	-0.0040942	0.0254468	-0.037166	-0.0382186	-0.0131341	0.0268684	-0.0139565	0.0523571	-0.00165315
9.41096	-0.0736299	-0.800941	0.148672	0	0.0552742	-0.0527551	-0.156089	-0.0372559	-0.0240382	-0.151521	-0.00497604	-0.0315637	0.025423	-0.0703898	-0.0262727	-0.029954	0.00592959	0.000801342	-0.0669038	-0.00139065	-0.0191873	-0.0149148	-0.00728667	-0.0178431	-0.0116447	0.0665212	0.0103056	-0.00317997	0.0161861	0.16307	0.0304673	-0.00104062	0.00202007	-0.00331805	-0.0146051	-0.0479784	-0.00132719	-0.00453015	0.0153374	0.037483	0.0185277	0.0131028	0.0129459	0.050537	0.0110072	-0.0271477	0.00388601	0.00945562	0.0303866
10.3378	0.00721141	-0.789206	-0.0170353	0.502904	0.0185241	0.132653	-0.0491823	0.0310357	-0.0116856	-0.0341912	0.147021	0.00548433	-0.0803138	-0.0872307	0.0598991	0.00248651	0.00592816	-0.00443338	0.0269389	0.0415414	0.0656356	-0.0427962	-0.0154478	0.0196504	-0.0251739	0.00526088	0.00138866	0.0366053	-0.0657427	-0.0316863	-0.0217056	0.0395147	-0.0134943	-0.00316869	-0.0233869	0.0506656	0.00795084	0.031575	-0.00537933	-0.0362195	-0.00791724	-0.0169514	-0.00379836	-0.0802825	-0.00571846	-0.0531216	-0.0361088	-0.0516395	-0.0501885
6.15969	-0.0660362	-0.0926312	-0.227354	0.11683	-0.0616945	0.0720114	0.094662	0.00349332	-0.0083505	0.00264557	-0.000518132	-0.00454609	0.0105925	0.0512529	0.0105135	-0.0209324	-0.0218917	0.0294673	-0.0352646	-0.0208791	-0.00930616	0.0109526	-0.00676701	-0.0173718	-0.00616169	-0.0401963	-0.0190312	-0.0218632	-0.0294893	0.01291	0.032078	-0.0223197	0.0196929	0.0244625	0.00928466	-0.0178071	0	-0.0319822	-0.0138341	-0.00371094	0.022906	0.0123655	-0.00273589	0.0057564	0.00763953	-0.0253471	0.0509494	0.0263548	0.0262995
8.71185	0.996783	-0.237107	-0.300571	0	0.00150044	0.192223	0.153165	-0.0408667	-0.0427434	-0.00490786	0.0515416	0.0602457	0.0310922	0.00723375	0.0114722	-0.0086447	-0.00107088	-0.0186523	0.0567135	0.0471142	-0.0171557	-0.0339925	0.00680919	0.028259	-0.0804748	0.00609959	0.0242843	0.00293161	-0.0548149	0.0242345	-0.0428788	0.148475	0.0666005	-0.035047	-0.0483403	0.00222449	-0.0207753	-0.0681845	-0.0205414	0.0519003	-0.0533618	-0.0583587	-0.0498013	0.0576773	-0.0188334	0.0674566	0.0880441	-0.117896	0.0774791
7.03595	0.0267519	0.786536	0.3392	0.539295	0.0207483	0.0999037	-0.00636804	-0.0349636	0.0774359	0.0223925	0.0402065	0.0392387	0.00641467	0.118696	-0.030472	-0.0231651	-0.0148822	0.00243081	0.0195344	-0.0105258	-0.0459965	-0.0038587	-0.0533052	0.00742595	-0.0345719	-0.0198634	-0.0565366	-0.0168207	-0.0549547	-0.0374764	-0.000831764	0.0864347	-0.00474004	-0.00310771	0.0682579	-0.0173074	-0.0221277	0.0353876	-0.028111	-0.0368533	-0.0230251	-0.0267805	-0.012582	0.00602021	0.0176096	-0.121849	0.0344084	0.017532	-0.0471908
6.61919	0.409069	0.47845	-0.110468	0	0.033365	0.0388774	-0.0496524	-0.00662401	0.0324743	0.021829	0.0140561	0.0214882	0.0159402	0.0453659	0.028447	-0.0328059	0.000362726	0.0111148	0.0173916	0.0107682	-0.0316602	-0.0105777	-0.0111263	-0.0151974	-0.00332629	-0.0103681	-0.00346164	0.0193456	0.00919246	0.00571598	-0.0219469	0.0279444	0.00771211	-0.0115308	-0.0283156	0.0121382	-0.0161948	-0.0124931	-0.00375318	0.00819046	-0.0125137	0.0124612	-0.00227125	-0.00715506	-0.00364178	0.0328907	-0.00717039	0.00355405	0.0183721
5.05591	-0.0793496	0.0092306	-0.252599	0.0248134	0.0193669	0.00188115	-0.011767	-0.0115058	-0.00533916	-0.00548409	0.003685	0.00990388	0.0165734	0.0909693	-0.00800415	0.00832008	-0.0163822	-0.00263222	-0.0104281	0.00815605	0.00239206	0.0217432	0.00639561	-0.0155029	-0.00777345	-0.0069832	0.00454978	0.0109091	-0.0044399	-0.00483019	-0.0233997	-0.00622381	-0.0241269	9.52801e-006	-0.0107285	0.010301	0.0300352	0.0122217	-0.0155416	-0.0281121	0.00915262	-0.00163716	-0.0101891	-0.0145249	0.00512474	0.0074197	0.0203074	-0.0211517	0.0430111
7.37665	-0.132625	1.68073	0.492988	0.958065	-0.080123	-0.0736337	0.0726164	-0.034974	0.00843982	0.1202	0.0271291	0.0262911	0.0310693	0.0790324	0.0687862	-0.0471848	-0.0159359	-0.013166	-0.0521936	-0.0614453	-0.0326571	-0.0240289	0.171543	-0.0143294	-0.052447	0.00142779	-0.0340404	-0.0179657	-0.0362202	-0.0185424	0.0388404	-0.0268662	0.0308861	0.00440943	-0.0198098	-0.0574158	0.0191326	-0.000741124	0.0364963	0.001901	-0.0386948	0.0191229	-0.0111553	-0.0846493	-0.0345214	0.106359	-0.0418894	0.0527738	-0.0303706
6.36565	-0.0308052	1.09143	-0.0284296	-0.230359	-0.0632324	-0.0243725	0.0340618	-0.0471972	-0.0165725	0.0825855	0.0178953	-0.000565814	-0.00293899	0.0457929	0.0392122	-0.0255331	0	0.00368499	-0.00927325	-0.0246782	-0.0196139	-0.0123712	0.0904801	0.0071754	-0.0294167	0.0271673	-0.0152381	-0.0538719	-0.0521822	0.033848	0.0330955	-0.00458326	-0.0046413	0.00161999	0.00511282	-0.0430496	-0.0303102	-0.00976471	0.0293036	-0.0138074	-0.0457375	-0.0180534	-0.0180069	-0.0829382	-0.00241221	0.0945304	-0.063012	0.0929177	-0.0446814
10.2945	0.362863	-1.49576	-0.0857839	0	0.137952	-0.0626857	-0.0881204	-0.0274805	-0.0402665	0.104372	0.0377888	0.108079	-0.0295237	-0.0362922	-0.0103523	0.0768885	0.0289273	-0.069955	0.0694665	0.0671587	0.0717448	0.0984955	-0.0474209	0.0347965	-0.0216356	0.0718475	0.0594588	0.0120822	-0.0603113	0.0632463	-0.00815829	0.0440299	0.0578235	-0.00358831	0.0108624	-0.0441827	-0.00326805	-0.0494498	-0.0787818	0.0726723	-0.0494238	-0.0695014	0.0222293	0.0730789	-0.0189647	0.0569905	0.00372701	-0.0376939	0.0790565
5.65395	0.0850756	-0.881797	-0.738362	-0.775799	-0.12715	-0.0616361	0.114255	-0.00294359	0.0148092	-0.105118	-0.0638195	0.0810104	0.0776649	0.0960459	0.00318013	-0.0203517	0.0481495	0.0544819	0.0172894	-0.0341353	0.00830193	0.0541571	-0.0873952	0.0399361	-0.0298412	-0.0729256	0.000233728	0.110923	-0.0403119	-0.0387145	-0.0288291	-0.0276339	0.0162668	-0.0373513	-0.036894	-0.107452	-0.0108185	-0.00300229	0.0838797	-0.0707002	0.0681525	-0.0634686	-0.00089881	0.0495703	0.0107178	0.0808786	0.0326333	0.0735996	0.00175512
6.67	0.266752	-0.240559	0	0	0.0658345	0.108494	-0.0127657	0.0099589	0.0370001	0.026109	0.0519456	-0.00420918	-9.07809e-005	0.0476006	0.038637	-0.017576	-0.0146397	-0.0151811	-0.0377851	-0.00801001	-0.0191954	-0.0168246	-0.0417496	-0.00937663	0.0222504	-0.00090001	-0.00430142	0.0044285	0.00349836	0.0189225	-0.0231438	-0.0322598	0.0295447	0.00153629	0.0470206	0.00400083	-0.00412013	-0.0431739	-0.000141735	0.0118408	-0.0222447	0.0145888	0.00938934	0.0310402	-0.0163759	-0.00794653	0.00776773	0.0092787	0.0507102
7.26128	-0.236952	0.0910694	-0.0705706	0.0574892	-0.00632557	-0.0189184	-0.0124974	0.00340543	0.00173564	0.00751052	-0.01557	0.00739712	-0.0138258	0.0271424	-0.0841164	-0.0134986	0	0.0111765	0.00659461	0.00579673	-0.00741953	0.00547088	-0.0190446	0.00799743	-0.0120513	0.0046786	-0.0195945	-0.00589696	-0.0156646	0.00279778	-0.00308392	-0.00754321	-0.00487749	0.0058978	0.0171823	-0.0352946	-0.0022237	-0.00715462	0.00515664	-0.0336511	0.00227365	-0.0111453	0.00859903	0.000391353	0.00401739	0.0179064	-0.00215809	0.000390278	-0.00564536
7.2822	-0.368788	-0.396639	-0.629017	0.887892	-0.112103	-0.0358003	-0.0843564	-0.0457573	0.0501819	0.118835	0.0508101	0.262759	-0.142199	0.0693134	0.0654429	-0.080329	0.0726727	0.0308435	-0.0448985	-0.0103715	-0.0387287	0.0202144	0.0302346	-0.0565818	-0.0467306	-0.0260067	-0.0661414	-0.0101099	-0.0298128	-0.0260131	0.0140926	-0.0374815	-0.019484	0.0575806	0.0852483	-0.0851981	-0.0809052	0.0213582	0.153233	0.208996	-0.0456334	0.0382137	-0.0863048	0.112962	-0.0138242	0.0729961	0.0475489	-0.0137819	-0.0276518
8.61252	0.150595	0.338023	-0.482466	0.411936	-0.152305	0.0454854	0.0848723	-0.0296668	0.0116444	-0.0070181	-0.0256224	0.304796	-0.00602944	-0.0690551	0.0784316	0.107455	0	-0.0186685	0.0409471	0.154667	0.0107497	0.0862541	-0.0947689	0.0315646	-0.164661	-0.0503884	0.0078369	-0.0859567	-0.0822204	-0.0145425	-0.000398924	-0.0183809	-0.0430731	0.0231815	-0.0355422	0.336691	0	0.0414426	0.000796184	-0.0745827	-0.00472833	-0.11742	0.0186109	-0.0821211	-0.0179991	0.0234261	-0.0242425	-0.0184057	-0.0156627
4.23481	-0.140854	-0.0169562	0.520144	0.398058	-0.00489951	0.0482414	-0.000669859	-0.0129411	0.00974642	-0.00615178	0.00512431	-0.0116953	0.0354124	0.0821592	-0.00428012	0.0800659	-0.00854305	-0.00462875	-0.0067991	0.0382847	0.0101404	-0.034692	0.0386383	-0.0191578	-0.0149447	0.0181575	-0.0126874	-0.00170445	-0.0250942	-0.000218297	0.0612324	-0.0229626	-0.00168038	-0.0110382	-0.0160157	0.0124132	0.0312378	-0.0247847	-0.0313558	0.00356175	0.0158856	-0.0384023	0.0213986	0.00193139	0.00120334	-0.0112543	-0.00250167	-0.0177369	-0.0180398
8.14842	0.0983458	0.366819	0	-0.91932	0.0411946	0.0873647	0.0754044	-0.0211754	-0.0143792	-0.0409839	-0.00716566	0.00782708	-0.00603819	0.0180647	0.0101523	-0.0766818	0.034714	0.0557021	0.133511	-0.0690605	-0.0310821	0.00894828	0.011414	0.0523317	-0.050376	0.0696874	0.0309494	0.0468834	0.0818876	0.00925166	0.0330866	0.0321026	0.0115572	0.0254516	0.0753039	-0.0965711	-0.0646313	0.139288	0.00900744	0.049746	-0.00654758	0.0294449	-0.0157273	0.0557254	-0.00481413	-0.0136279	0.0600536	-0.0465953	0.117598
7.01271	0.0837686	0.311082	-0.709124	0	-0.146657	0.072078	0.284969	0.0817462	-0.0781415	-0.245335	0.0219597	0.181986	0.114374	-0.0027681	0.0105642	0.35679	0.0474833	-0.091978	0.0575677	0.0956923	0.0347632	-0.135254	0.0149231	0.136395	-0.0315339	0.0480771	-0.0872087	0.0286478	0.00315806	-0.0199287	0.0299892	-0.0121851	0.0768665	-0.0528292	0.00387182	-0.10348	0.0704363	0.0722146	-0.00246529	-0.0457969	0.0140612	-0.190941	0.0114443	-0.209932	-0.0446495	0.0568555	-0.0064113	-0.00902575	0.0520748
6.31211	-0.0664439	-0.0753452	0.167835	0.475377	-0.0165932	0.00542929	0.00755935	-0.0129446	-0.0306432	-0.0264225	-0.00933131	-0.0178659	-0.0253096	0.0457737	0.00305352	0.0158151	0	-0.0124572	0.0175115	0.0269903	2.43054e-005	0.0910704	0.0580162	0.00760865	-0.00934539	0.000776132	0.0135067	-0.0141238	-0.0106211	-0.0118523	0.00814243	-0.0142887	-0.0251616	0.0189601	-0.0129801	-0.0053197	0.0136249	-0.00276344	0.00415736	-0.0239476	-0.000515614	0.0365897	-0.0150441	-0.0219541	-0.0129724	0.0174028	-0.0250993	-0.0270003	-0.00728475
7.11295	0.0746413	0.0891871	0	0	0.0178167	0.0364153	0.00749598	0.0032299	-0.00870662	0.0328044	-0.0247486	0.00523095	-0.00439787	0.164375	0.00687849	0.0155638	-0.00376955	0.0102343	0.0186598	-0.00829544	0.0106243	0.0121667	0.0127136	0.0037178	-0.0405757	-0.0173425	-0.00708242	-0.0141001	0.0125522	-0.00212668	-0.0220749	-0.0204867	-0.020873	-0.0139556	-0.00387059	0.0209782	-0.0100786	-0.00520717	0.0160924	0.0061019	-0.00864193	0.00471751	0.021748	-0.000186078	0.0145273	0.0130473	0.00400752	0.00659832	0.0113303
7.33298	-0.463499	-0.0517446	-0.281965	0.208855	-0.0531132	-0.00951093	-0.0202397	0.00633206	-0.0288012	0.00885322	-0.0105346	0.0321586	0.00177556	0.0174546	-0.0545935	-0.0432332	0.00637134	-0.00299326	0.00911633	0.0382309	0.0105703	0.0413662	0.0231366	0	-0.0330702	0.010659	-0.00175705	-0.0110401	-0.0316006	-0.0153367	0.00874539	0.0255952	0.00853898	-0.00604765	0.019858	-0.0203598	-0.026229	0.0258768	0.00481679	0.00771736	0.0140184	0.000354548	-0.0107776	-0.0459678	0.00912694	0.0715671	0.00471321	0.00139616	0.0150508
4.47737	0.318338	0.457015	-0.517889	-0.722804	0.02774	0.0134042	0.0458471	-0.00665765	-0.00317693	0.0584278	0.0183492	0.0284035	-0.0282761	0.129174	0.020314	-0.0246849	0.0404048	0.0388138	-0.0339143	-0.0132208	-0.00198158	-0.0213045	0.0116175	0.0184535	-0.0177021	0.0162917	0.0111142	-0.00201079	0.0180104	-0.0267915	0.0244535	0.0215417	0.00939094	-0.0364109	-0.0238043	-0.0344073	-0.0466794	0.00363115	0.0411848	-0.0325996	-0.0311044	0.00896146	0.0331737	0.0152083	-0.0169991	0.0133176	-0.0509432	0.0118479	0.0293086
5.19015	-0.190508	-0.134511	-0.194625	0	-0.0328508	0.0928594	-0.00307926	0.0076116	0.00447837	-0.0290984	-0.00647517	0.00542116	-0.00825971	0.0153067	-0.0655888	-0.00682378	0.0140136	0.0163829	0.0204717	0.0166173	0.0284735	0.0118641	-0.024135	0.00140982	-0.000425376	-0.00904474	0.00305817	0.00723424	-0.0553154	-0.0255796	-0.0118896	0.0245631	0.00381405	-0.0233612	-0.0215392	0.0145028	0.0136238	0.0198182	0.00975943	-0.0158268	0.0140783	0.00151769	-0.00962175	-0.0244415	0.0203894	0.0317517	-0.00846741	0.0204938	-0.0143226
4.86435	-0.312679	-0.0733488	0.146492	0	0.0175868	0.0569676	-0.0112679	-0.00506701	0.010982	0.012742	-0.00349861	-0.00179787	0.0285071	0.0957935	0.0525221	-0.01907	0	0.00148742	-0.0253567	-0.00986038	-0.00275285	-0.00434154	-0.0261251	-0.0187862	0.00374556	-0.025259	0.0146655	0.00278534	0.010963	-3.24288e-005	0.00394813	0.0161908	-0.00644047	0.00529872	-0.00290021	-0.0162889	-0.0162398	-0.00820751	-0.0138521	0.0239745	0.040699	0.0147018	0.019737	0.00474442	-0.00983232	-0.00666083	0.00681332	0.0117135	0.00280451
5.75725	-0.77901	-0.0696314	0.222961	0	0.0206409	-0.0788388	0.048841	0.0783422	-0.0120382	-0.083007	-0.0541085	-0.00795005	0.258846	0.0470417	-0.0806572	0.0785468	-0.0759763	0.0118509	0.00872147	-0.108929	0.0500274	-0.045635	0.0209257	0.121678	0.0419229	-0.00176078	-0.0478828	-0.00434264	0.0479342	0.0701303	-0.0447099	-0.0212779	0.118479	-0.0163375	-0.0559406	0.0249664	0.0348098	0.0109555	-0.0441418	-0.0443025	0.0477266	-0.0576793	0.0153223	-0.0281061	-0.0228621	0.0254363	-0.101265	-0.0102774	0.0654125
10.4456	0.226121	0.236453	0.119366	0	0.0377933	0.0442858	0.0635362	-0.0276102	-0.00199401	-0.00166496	0.0135235	0.0313698	-0.00673389	-0.0621901	-0.0281082	-0.00390182	0.025789	0.00826481	-0.0464586	-0.030723	0.0279236	-0.0210587	-0.0347062	0	-0.00343277	-0.00182417	0.0120695	0.0258112	0.0303915	-0.0161178	0.0689002	0.0364867	0.0248622	0.022117	0.00517471	-0.0222671	0	-0.00717339	-0.0192429	-0.0379469	-0.00773458	-0.0508694	0.00696486	-0.0176088	-0.00932852	-0.0105296	0.0300329	-0.0193844	-0.0449322
6.05065	-0.318805	-0.305159	-0.120945	0.045438	0.114637	0.0164972	-0.0480147	0.0364762	-0.0829432	-0.124951	-0.0594423	0.0561624	0.165423	0.0905279	0.0150753	0.0770509	-0.0334883	0.0302047	0.0117032	0.0255966	-0.0033627	-0.0612336	0.0551286	-0.00774096	-0.040405	-0.0536798	0.0445594	0.00614349	0.0144238	0.0282938	-0.0150137	-0.0152168	0.048818	0.0271382	-0.0387432	0.016893	0.0276988	-0.0487501	-0.0431949	-0.0658722	-0.00617987	-0.00749196	-0.0154939	-0.0542246	-0.0341242	-0.0153838	0.0115244	0.00151037	0.0107416
6.10078	0.189876	0.823052	0.795956	0.809303	-0.0599103	-0.0020459	0.250892	-0.0196945	0.031005	-0.223808	0.0978161	-0.0233935	0.0623546	0.0741209	0.0246514	-0.00354347	0.0626315	-0.00416531	-0.108324	0.209878	0.0833694	0.10734	0.000844932	-0.0137335	-0.00512119	-0.0194678	0.203786	-0.0105073	0.0808921	-0.000663695	0.0204958	-0.00435561	-0.015744	-0.0367253	-0.0406337	-0.04209	-0.00487978	0.0215353	-0.0145076	0.116831	-0.000949321	-0.173157	-0.0235979	-0.0097799	-0.0136267	0.106644	-0.0485855	0.0969325	0.078934
4.4709	-0.444633	-0.0158405	-0.279939	0	-0.00682046	0.165883	-0.0401282	-0.0221036	-0.000880945	0.0376007	-0.00138307	8.39442e-005	0.036182	-0.00764168	-0.0445912	-0.0344732	-0.00103227	-0.0166139	0.0310592	-0.00418643	-0.00899059	0.0117421	-0.0614967	-0.0188566	0.0330686	-0.00362708	-0.00311024	-0.00121547	-0.0433605	-0.0275094	-0.00643829	0.0541532	-0.0102077	-0.0273428	0.0102032	-0.0279312	0.000155541	0.0167297	0.00288988	-0.0348971	0.0348306	-0.00371987	0.00218589	-0.0271329	0.00303316	0.02172	-0.0139038	0.0577606	-0.0283255
5.89505	-0.0547273	0.210332	0.136285	0	0.0153108	0.0395575	-0.0151052	0.00809271	-0.0228257	-0.0223021	-0.000279609	0.0246032	0.00958353	0.0882133	-0.0193257	0.00286023	0.0063631	0.00161033	0.019921	0.0196068	0.00214248	0.00679983	0.0687043	-0.00263497	-0.00754638	-0.00665483	0.000885726	0.00891917	0.0445903	0.00611152	0.0188098	-0.00825905	0.00748286	0.0199023	0.0222103	0.0220246	-0.00364822	-0.0159373	-0.0173065	0.0035348	-0.0104169	0.00119329	-0.00726002	-0.0102728	0.0159658	-0.0126457	0.00707241	-0.00813212	0.00314338
5.10435	-0.124393	-0.965671	0.321927	0.252553	0.11626	0.0149651	0.254294	0.0519366	0.0507149	0.0644137	0.000848903	-0.0251616	-0.156922	-0.0513669	0.0810243	-0.0397556	-0.0138379	-0.0349844	-0.0464309	-0.0455257	0.0278867	0.0282625	-0.0317272	0.0454934	0.043439	0.0100044	-0.0166137	-0.0136682	-0.0557299	0.0344926	-0.00449564	0.0341844	0.0126306	0.0156916	0.0190057	-0.0973666	0.0263491	0.0575449	0.0656569	0.0672619	-0.00830425	-0.0468216	0.0516619	0.0416671	-0.0317904	0.0036111	0.00721661	0.108806	-0.0415361
6.39027	-0.13315	0.801517	0.157944	-0.0413026	0.0777612	0.0356437	-0.00162707	-0.0364119	-0.0288612	-0.00405782	-0.0294372	0.0178163	-0.022888	0.0575779	-0.0393039	0.0205866	-0.0147063	0.00357237	0.0166308	-0.00618756	-0.0151797	-0.0175204	0.0432692	0.0124729	-0.000514367	0.0351103	-0.00346982	-0.0214254	-0.0362911	-0.0272275	0.026327	-0.0146912	-0.00115831	0.0168411	0.00458644	-0.0444112	0.00703427	0.000309941	-0.0292436	-0.0214467	0.00981585	0.00866372	-0.0189506	-0.0558943	0.00311376	0.0640035	-0.0192004	-0.0152384	-0.00998024
7.71809	-0.29918	0.242944	0.483809	0.198391	-0.120258	-0.171904	-0.0957097	-0.0364553	0.0617215	0.0887067	0.0149497	-0.122245	0.180299	-0.00676191	-0.0127966	0.0139669	0.0196891	-0.0338358	0.0193091	-0.0244625	0.0490361	-0.108912	0.0563043	8.33827e-005	-0.0713921	-0.0734369	-0.0380257	-0.118874	-0.0016506	0.0279058	-0.0220498	0.0257639	-0.0318639	0.0171008	-0.0220705	-0.0384132	-0.0222766	0.0697535	0.0144407	-0.0151268	-0.00203703	0.0459297	0.0538941	-0.123219	-0.0450372	-0.0209551	-0.032496	0.0500839	-0.105353
4.6143	0.0200514	-0.218002	-0.208878	0	-0.0269059	-0.00801471	-0.00914765	-0.00343245	0.00191143	-0.0190284	-0.0103366	0.00244919	0.0114177	0.115692	-0.0121158	-0.00203289	-0.0031866	-0.00979468	-0.00154974	0.0043946	-0.00652395	-0.00567555	0.007229	0.00598279	-0.019421	-0.00961931	0.00494476	0.0120938	0.0064576	0.00247551	0.0231649	0.0126788	-0.00755425	0.0110792	-0.00692741	-0.0129667	0.0102393	0.0166852	-0.00316316	0.0125762	0.00226136	0.0300701	-0.00949715	-0.0189009	-0.00563284	0.0114591	-0.00516248	-0.00523506	0.00458724
4.59087	0.214935	-0.116564	-0.116238	-0.194431	0.0191055	0.0123717	0.00379515	-0.00831067	0.00532684	0.00202812	0.0028817	0.00408855	0.00830447	0.0804703	0.0501017	-6.33095e-005	0.00386045	-0.00451256	-0.014856	-0.00731687	-0.00481039	-0.00404314	0.0432949	0.00335195	-0.00341346	0.0063962	0.0219543	0.00165391	0.011383	0.00533814	-0.0065154	-0.014238	0.00123677	0.000995367	-0.00796358	0.00100462	-0.00170066	-0.0178019	0.00617293	0.00660799	-0.0189194	0.00184728	0.000340135	-0.00118898	-0.0104319	-0.00988689	0.00678016	-0.00698408	-0.000494921
5.47122	-0.358787	0.443604	-0.155657	0.325712	0.00394989	0.0150127	-0.0348063	-0.00965087	-0.00316494	0.0209122	-0.0104046	0.0262216	0.00106364	0.104437	0.0198563	-0.0234541	0.00102335	0.0120253	0.0296306	0.00720778	0.00142239	0.00914187	-0.00109305	0.00386122	-0.0229606	-0.0156742	-0.00908251	0.0122099	-0.0299384	-0.0362072	-0.00589006	-0.0169911	0.00261595	-0.0186293	5.62786e-005	-0.0117962	-0.0225555	0.0183906	0.0096692	-0.0175562	0.0269107	-0.0140602	-0.0296249	-0.0365238	-0.000815243	0.0606298	-0.00717948	0.0111118	-0.00886356
7.44051	0.0337181	-0.36595	0	0	0.0593327	-0.0446927	0.00616117	0.00878887	0.0324841	-0.00234814	0.0074534	-0.0148186	0.000534031	0.0779371	0.016539	0.0272374	0.00203018	-0.00483992	-0.00389676	0.0132375	0.0313611	-0.043542	0.048979	-0.0272365	0.0367235	0.0022317	0.0104215	-0.0175782	0.0242518	-0.00743654	-0.0322575	0.0016741	0.00682218	-0.0253773	-0.0415399	0.0406626	0.000246747	-0.0152212	-0.00422441	0.0309907	-0.0264892	0.0319519	0.0116071	0.024385	-0.00576162	0.0352245	0.00886937	0.0190553	-0.031272
6.25264	0.0439788	0.371713	1.41056	1.26171	-0.0849259	-0.0956186	-0.0599065	-0.167982	0.07228	0.118638	-0.0475502	-0.0488698	0.0111462	0.0302268	0.00257689	0.557362	-0.0886444	0.0208542	0.0595852	-0.0458059	-0.0236829	-0.343842	-0.0417788	-0.107484	-0.0923183	0.0638133	0.00136601	0.0871303	-0.119189	-0.0484603	0.00833151	-0.068656	0.0205791	0.0818739	0.023311	0.0888835	0.13411	0.014047	-0.0674129	-0.0706299	0.0822486	-0.0430863	0.0572831	0.0615561	0.00457484	-0.00178653	0.117251	0.0689759	-0.0025662
6.98557	0.622654	-0.689066	0.246466	0.0402902	0.198405	-0.0516306	-0.00321193	-0.0115624	-0.042665	-0.0182469	-0.0229094	-0.057746	-0.0234605	0.0406773	-0.00740133	0.0930628	-0.0371505	0.00123932	0.0981766	0.0325469	-0.00164913	0.0629789	0.00977239	-0.0301325	0.0127538	0.0842793	0.0175445	-0.0595472	-0.0885597	-0.0936125	0.0160328	-0.00743748	-0.0510111	-0.00803952	0.038241	0.0842505	0.0400879	0.00522099	-0.0565802	0.0239832	-0.0384167	0.0264655	-0.100524	0.153832	0.020333	0.0596807	0.0671212	-0.0272104	0.0629417
5.93829	-0.32707	0.115965	-0.147643	0	-0.0267051	0.027428	0.0160244	-0.0179729	0.00747851	0.0102321	-0.0225108	-0.00726921	-0.0234818	0.0403012	0.00165029	-0.0140784	-0.00139212	-0.00874132	0.00281649	-0.00614255	0.000413459	0.0240661	-0.0218193	-0.00851329	0.0325117	0.00897569	0.0102774	-0.0147293	-0.0257627	-0.0167371	-0.0109569	0.0206928	-0.00682509	-0.0010059	-0.0046779	-0.0361666	-0.0128782	0.00366359	0.00429721	-0.014717	0.0247958	0.00668074	-0.016164	0.0259228	-0.0183994	0.0272815	-0.0128852	0.00240762	0.00921045
6.58045	-0.297397	0.0264129	-0.156462	0	-0.0414664	-0.0211928	-0.0043861	0.018185	-0.0226093	0.018567	-0.0356958	-0.00177569	0.0151727	0.0532109	-0.146837	-0.00696323	0	-0.039538	0.0179017	-0.0454273	-0.00686503	0.00134302	0.024061	-0.0242692	0.00870291	0.00754003	-0.0308174	-0.00361361	-0.0152825	-0.0124394	0.00439572	-0.0159335	0.0222	-0.0295886	0.00311137	-0.0583273	-0.0239753	0.0291308	0.00787851	0.0335473	0.0106438	0.0116141	-0.00919514	-0.0301282	0.00396123	0.0175769	-0.0375386	0.0296565	-0.0239462
3.90761	0.135345	0.0802191	-0.0612112	-0.0490494	-0.00357888	0.00200908	0.036891	0.0199237	-0.0127986	-0.0358361	0.0234362	0.0193088	0.0174266	0.0565874	0.00463223	0.0217207	-0.00371096	-0.00720692	-0.00127613	-0.0226497	0.013881	0.0217626	-0.0233896	-0.00163324	0.0343373	-0.000753442	-0.00186653	0.0149849	0.017395	-0.00132224	-0.0210145	0.00847737	-0.00193851	0.0024159	-0.00671116	0.0194305	0.00880243	0.00280251	0.00484077	0.00614621	0.000446882	-0.0203993	0.00972009	-0.0248896	-0.00549258	-0.0105241	-0.028809	-0.00661743	-0.00976637
5.26848	-0.199904	-0.430349	-0.208602	0	-0.0203109	-0.028093	-0.00901726	-0.00603935	0.00839292	0.0091274	0.00895386	-0.00110024	-0.0155079	0.0247453	-0.119238	-0.00847815	0.0084995	0.000263138	0.000844506	0.0138291	0.0044875	-0.0189682	-0.033799	0.00299102	0.00451446	-0.0135584	0.00289107	-0.00690598	-0.0176349	-0.00889975	0.00342857	0.0105304	-0.00474327	0.0149133	-0.00190537	-0.0338862	0.0102881	0.0269355	0.00656812	0.0124401	-0.0164325	-0.00031099	-0.013163	-0.0360046	0.0019469	0.00469075	0.0058843	0.0212229	-0.00663491
[truncated: 2,196 more rows]
[truncated: 11 more columns]
