# Supplementary material for: Latent Factor Analysis to Discover Pathway-Associated Putative Segmental Aneuploidies in Human Cancers
Source: PLoS Comput Biol. 2010 Sep 2;6(9):e1000920. doi: 10.1371/journal.pcbi.1000920 (PMC2932681; doi:10.1371/journal.pcbi.1000920)
Supplement: Text S1 — Statistical supplement - matlab code and parameter files for duplicating results. (10.99 MB ZIP) [file pcbi.1000920.s009.zip › bfrmOutput/mF.txt]

1	1	1	1	1	1	1	1	1	1	1	1	1	1	1	1	1	1	1	1	1	1	1	1	1	1	1	1	1	1	1	1	1	1	1	1	1	1	1	1	1	1	1	1	1	1	1	1	1	1
0.072672	0.0327837	0.0318753	-0.117686	0.0640528	0.0509167	-0.0488106	0.0758229	0.0820801	0.0335994	0.0688254	-0.00784168	0.0568647	-0.0103936	0.0646339	0.0508213	-0.00372598	-0.0124955	-0.071088	-0.046127	0.0428351	-0.0519679	-0.159826	0.0857449	-0.0290734	0.00986307	0.0463318	-0.0637436	0.00823755	-0.0693104	0.0446347	0.0416727	0.0566763	0.040543	-0.00107767	0.0332275	0.0545757	-0.0468518	-0.0691813	0.0030594	0.0349867	-0.0690228	0.0446028	0.0536731	0.0798999	0.0229228	-0.126395	0.0398668	0.0308991	0.0731169
-0.0675703	0.00937973	0.00372502	0.0221146	0.0516137	-0.0637893	-0.0605329	0.0744181	-0.0276305	0.0150272	0.00267854	-0.0656343	-0.039777	-0.0196845	0.0114323	-0.0609844	0.0253955	0.0966246	-0.00603773	-0.0186178	0.0675275	0.0220152	0.0441074	0.00149955	0.106233	-0.0778629	0.00812962	-0.03721	-0.0623949	-0.033391	-0.0197963	0.0434901	0.0724084	0.0534093	-0.0729733	-0.0422149	0.00267758	-0.0869795	-0.0860704	-0.0280786	0.0224536	0.0425399	-0.0729695	-0.101321	-0.0266721	0.0478553	0.039579	0.0199807	-0.15534	-0.0240077
0.0571066	0.0204353	-0.0189222	-0.0367207	-0.0827117	0.0152201	0.0307922	-0.0283488	0.0693087	0.0965952	0.0669381	0.0636434	0.0477575	0.0164605	0.0730475	0.0319888	0.0524709	-0.00903588	0.0646807	0.0446753	-0.0284817	0.0070639	0.0695225	0.0370467	0.000976166	-0.0487343	0.165298	-0.0763475	-0.0311982	-0.00789297	0.0624635	-0.0137931	-0.0652427	-0.0594457	-0.0590431	0.0330685	0.0419203	-0.027899	0.00692214	-0.0489575	0.0397408	0.0436754	-0.00551898	-0.0169695	-0.025495	-0.0662882	0.0713247	0.080103	-0.0582168	-0.00760507
0.0468253	-0.120923	-0.0714481	-0.0341439	0.00186095	-0.0572873	-0.0635237	0.0414944	-0.141896	-0.112125	0.0109937	-0.0684804	-0.0300746	0.00951779	-0.0231084	-0.0240124	-0.0275898	-0.0388591	0.0717676	0.0301823	-0.056825	0.0281165	0.137464	-0.00643023	0.051959	0.0122665	0.0144232	-0.0421866	-0.0191414	-0.109476	0.0137207	0.00837903	0.019303	0.0189168	0.00749394	0.0248544	0.0312048	-0.007964	-0.0392403	0.0134695	-0.0848121	-0.161857	0.0434097	0.0587746	0.0372341	-0.0387279	0.0382672	0.0501538	0.108375	0.0222767
-0.0793432	-1.85763	-1.17188	-1.20919	-0.0657465	-0.0661504	-0.614708	3.21919	-0.69426	-0.980251	2.6252	-1.74933	-0.162054	0.776983	-0.686904	2.29527	-0.311918	-1.52199	0.410519	1.45737	0.0360189	-0.0411624	0.190977	0.348056	-0.176055	0.737954	1.32894	0.822795	0.516144	-1.7618	-0.693085	0.0471026	-0.360805	-0.631801	-1.67617	0.313879	1.05407	-1.11078	-0.0161706	1.87329	-0.97691	-0.462893	-0.240414	-0.254938	-0.00457559	0.120296	0.506768	0.272713	-0.363798	0.410485
-1.38693	-0.296094	-1.03267	-1.11574	-0.378208	-0.957021	-1.25359	1.52854	-0.848268	0.120181	-0.692267	-1.38827	-1.06884	0.406569	-0.298934	0.16318	-0.290628	-0.0801831	-0.0464968	0.0423169	1.26035	-1.4001	0.0213724	0.61818	0.667092	-0.504656	0.575938	1.49019	-0.388924	-1.81668	-1.06168	0.742543	0.177902	0.957999	-1.5172	-0.462809	1.15436	-1.8778	-1.27756	-0.159861	0.308175	-0.693663	-1.05255	-1.3383	-0.436517	0.0843494	0.362966	-0.369709	-1.79749	-0.903018
-1.33434	2.76153	0.352556	1.65943	1.12161	-0.385563	-0.485883	0.339018	1.46217	2.46126	0.0318743	0.0248441	-0.675871	-1.10348	0.171263	-0.679771	-0.308706	0.913555	-1.15743	-0.681712	0.5696	0.229559	-0.473294	0.0981423	0.0223229	-1.4055	0.196966	-0.831823	-0.72035	0.217542	-0.0175964	-0.189002	0.52249	2.70402	0.465281	-0.378907	-0.473077	-1.18115	-1.5403	-0.257089	2.02349	1.27217	-0.842122	-0.961567	-0.426629	0.0938913	-0.696894	-0.805871	-0.998565	-0.211727
-0.6014	-0.781207	-0.800146	0.263479	-0.491455	-0.419526	-0.00461919	-0.713586	0.523969	-0.861689	-1.60402	-1.06733	-1.36499	-1.04465	-0.533573	-1.34047	0.0483068	-0.0441698	0.655978	-0.774807	-0.33587	-0.709782	0.358518	-0.173828	-0.0784607	0.657073	-0.499952	3.67382	1.49631	-0.517752	-0.597148	0.0480399	-0.902835	1.31618	-0.240934	-1.06148	0.957734	-0.383795	-0.568384	0.300249	0.24526	-0.881742	1.81984	-0.138617	2.60535	-0.200128	0.503019	1.14227	-1.08949	-1.60385
-0.71473	0.490011	-0.58171	-0.948952	-0.955112	-0.163714	-0.181782	1.16025	-0.961292	0.0336546	-0.403952	2.87491	-0.352625	-0.161698	0.285013	-0.145453	-0.872751	1.81034	-0.057281	0.134857	1.92054	0.836454	-0.232697	3.20986	-0.0523484	0.0780779	1.23846	-0.605046	0.195695	1.09399	0.854653	0.150981	0.258407	0.432806	0.35632	-0.266683	-0.0311859	-0.270949	0.299801	-0.06383	-0.106444	3.72783	-0.32634	-0.3219	-0.334152	0.140385	-0.535677	-0.381593	0.104845	0.270173
0.132131	-3.10716	0.197707	-2.4308	0.245284	0.498165	0.432002	1.0235	-2.23745	0.18933	0.297678	0.661733	0.722863	1.0001	0.219407	0.624138	0.278088	-0.0237713	0.832766	1.36943	0.403602	0.352894	0.863318	0.0138851	-0.248387	0.87052	1.23273	0.0140005	0.514658	-0.107518	-0.654023	0.0703946	-0.122974	-3.0941	-0.200491	-0.398898	0.650019	0.270584	0.788469	0.591818	-2.54008	0.520749	-0.154534	0.216176	-0.23307	0.783606	0.416766	0.568235	0.397323	1.05316
-0.638575	0.866877	-0.739457	-1.70903	2.07815	-0.463941	-0.734813	1.12845	3.13088	0.219988	0.399736	-0.165333	-0.376155	-0.20908	1.79639	-0.138755	-0.764794	-0.438713	-0.288803	0.46609	0.0854469	1.03639	-0.0845849	0.0517339	-0.338462	0.0440333	1.72552	-0.776851	-0.542914	-0.221388	0.346794	-0.524827	1.52685	2.20742	-0.148468	0.289848	-0.0920146	-0.011576	0.457393	0.118166	-0.0801935	-1.23522	-0.349301	-0.563208	-0.168568	0.647282	-0.0921277	0.0832079	0.532432	0.728654
-0.392018	-0.249937	0.396665	1.45826	1.44243	-0.855015	-1.16297	0.329555	0.300933	-1.25628	0.797299	-1.74058	-1.09629	-0.628051	0.475825	-0.804563	0.657476	0.809381	-0.898369	-0.901233	0.023049	1.36622	-0.0815898	-0.745565	1.27274	-0.183694	-1.6497	-0.278863	0.0690915	1.07165	-0.317314	0.19385	1.54262	1.95878	0.747786	-0.337299	-0.787027	-0.50092	-0.944999	0.316325	-0.724786	-0.501053	0.0516717	-0.655263	0.992223	0.811011	-0.191145	0.157084	-0.230447	-0.439305
-0.354286	-1.73861	2.26446	0.0274765	0.576186	-0.0601818	-0.837557	0.494798	-0.0357756	1.41221	-0.123882	-0.422779	-0.330157	-0.0814053	2.44791	-0.459515	-0.147571	0.206468	-0.0743619	-0.683711	0.854803	-1.28515	-0.806491	0.747261	1.46489	-0.228128	-1.0337	-0.98954	-0.63963	1.73254	1.82417	0.947928	-0.0811844	1.06516	2.54222	0.0559793	-0.704818	-0.915095	-0.406313	-0.759605	-1.3046	-0.735669	-0.531681	-0.49969	-0.253947	0.402267	-0.567269	-0.516044	-0.741481	-0.181696
1.3689	-0.0984524	0.123776	0.481799	-0.275828	-0.0400299	0.0214872	-1.3752	-0.570506	-0.479926	0.76019	1.46571	1.60596	-0.994992	-0.203837	0.346068	-0.718861	0.888115	-0.102504	-0.406557	-0.552392	0.144051	-0.900152	-0.996778	0.544672	-0.115483	-0.138825	-0.65937	-0.458532	-0.552164	0.667052	-0.550108	1.31702	-1.18099	-0.662839	-0.720792	0.0452122	1.05504	1.10528	-0.616726	1.27035	0.100722	0.0492688	0.204386	-0.60498	0.0540949	0.194078	-0.309098	0.124684	0.321405
-0.746361	-0.16791	-0.57753	-0.521941	1.23218	0.0831337	-0.761064	1.71699	1.021	0.426883	0.680302	1.0229	-0.316167	0.876438	0.629733	0.125456	-0.304708	-0.588013	0.102959	-0.246224	-0.228033	0.270719	0.0951727	0.368093	-0.524636	-1.304	1.62174	-0.444581	-0.356325	-0.617892	0.18674	0.218367	-0.535195	2.22407	0.451448	0.301735	0.707261	-0.191317	-0.143553	1.17034	0.588382	-0.813136	0.828218	0.0382764	0.497052	0.28129	-0.587825	-0.16278	-0.0261279	-1.12924
0.913769	2.1021	-0.682753	1.29303	-0.493915	0.680149	1.53969	-0.903142	1.59766	0.240789	-0.657833	-1.00739	-0.741922	-1.02334	0.538013	0.0847069	-0.481789	-0.53078	-0.56449	-1.18202	-0.399064	-1.68948	-0.0206227	0.584491	-0.628303	-0.698982	-1.57178	0.558459	-0.212124	-1.09405	0.662474	-0.134641	-1.05793	2.01798	0.0212357	3.99958	0.133081	-0.167205	-1.374	-0.439687	1.32249	-0.875576	0.675886	1.30008	1.11236	-1.30741	-0.0113659	-0.156045	0.757965	-0.313042
-0.669488	0.513478	1.33175	-0.795477	0.431634	0.257995	2.73842	0.285674	-0.365095	-0.89808	-0.238156	0.247704	0.533575	-0.381125	0.227204	0.0984606	-0.226182	-0.882835	-0.847278	-0.155578	0.278747	3.14063	-0.873382	-0.54336	-0.709893	-1.07614	0.425908	-0.440772	-0.719744	-0.121295	-0.182412	-0.922843	-0.584416	0.394866	-0.764996	-0.241954	0.596428	-1.20384	-1.20429	0.0506634	-0.879734	-0.0796246	-0.224171	-0.980955	-0.451477	-0.288147	-0.00505203	-0.358852	-0.539637	-1.11759
0.0571567	-2.10412	-1.33612	1.03051	-0.732192	-0.387944	-0.148273	-0.525188	0.0724018	1.48782	-0.216488	1.14173	0.547176	-0.0151227	0.778117	1.67677	-0.266366	0.359735	1.92317	0.343795	1.17421	2.22749	0.488022	-0.515313	0.542813	-0.046433	0.0680528	-0.415598	-0.187702	-0.920668	0.776885	-0.0563208	1.40935	-0.432244	0.800924	-1.4507	1.03128	-0.0263591	0.0446645	0.334368	-0.34502	1.14922	-0.110091	-0.700176	-0.453756	0.873731	-0.675875	-0.208314	-0.0422025	-0.814109
1.08442	0.0782368	-1.76109	-0.397477	-0.638899	-0.504229	-0.0586084	-0.649008	-0.0346955	-1.3217	0.0435135	-1.44404	-1.17251	0.151077	-1.62213	-0.730193	1.13205	-0.937437	0.150402	-0.818065	-0.415091	-0.110035	-0.0302884	-0.110338	0.0441367	0.655797	-0.942742	1.0385	1.23646	-0.361919	-0.723564	0.398662	0.345873	-1.32838	-0.531956	0.0651648	0.322613	0.73278	0.0235736	0.0942335	0.568603	-1.17152	1.75563	0.498484	1.74409	-1.32673	1.0667	0.559731	0.465188	-1.08423
-0.237973	1.52428	-1.01066	3.34519	-0.00842246	-0.257202	-1.17137	1.4037	1.2368	-1.47086	0.523565	-1.58432	-0.0583988	0.854074	-1.3665	-0.194341	0.517029	-1.13187	0.782729	0.317713	-0.286238	-0.154001	-0.245675	-1.73495	-0.580969	1.07646	0.625324	0.319737	0.278685	-0.582048	-1.20806	-0.423593	0.668358	1.84595	-0.412097	1.76288	0.533041	-0.990876	0.833753	0.331909	1.12666	-1.87614	0.114757	-0.408705	0.44638	0.209597	0.678795	-0.0944347	-0.124575	-0.298808
-0.490921	-0.173799	3.57754	1.42609	-1.38626	-1.15547	1.0479	-1.44911	-0.491533	-0.612568	0.332746	1.51921	-0.591504	-0.649692	2.14851	-0.226771	-0.476507	0.323704	-1.19564	-0.686551	0.592614	0.507123	-0.444312	0.915628	1.68129	0.316703	-0.429238	-0.0577364	-0.828026	1.61559	1.64113	-0.305267	0.710815	-1.61471	1.8868	-0.563841	-0.0699862	-0.419002	-0.692249	-0.742224	0.855745	1.19664	-0.793852	-0.873348	-0.38759	-0.484483	-0.745149	-0.684156	-0.709123	0.614957
-0.426469	2.10583	0.0594307	1.85322	1.40834	0.153349	-0.372191	-0.318939	1.22643	-0.293132	-0.653144	-0.338551	0.424866	-2.21654	1.33147	-0.872429	0.106662	0.130757	0.0590956	-0.0369663	1.22078	-1.12268	0.593074	1.108	-0.0567104	-0.456786	-2.027	-1.28693	0.529873	0.0296227	0.804392	1.1038	-0.940724	2.04584	0.74173	-1.29073	-0.89518	1.45084	-0.0340996	0.48033	1.55738	-0.22835	0.220655	0.433028	0.4559	0.480891	-1.15956	1.07533	-1.23916	0.66561
0.752593	1.09338	0.298452	-1.12278	-0.854964	-0.165459	0.521881	-1.43091	-0.533884	-0.306018	0.222349	0.281585	2.13967	-1.06335	-0.24545	0.286762	-0.55288	0.890227	0.0690735	0.12208	0.239983	-1.07195	0.1756	0.604875	1.1593	1.69628	-0.578296	-0.236069	-0.981401	-0.750532	1.05443	0.248249	0.732242	-2.12808	-0.789171	0.109984	1.08133	-0.38448	-0.400373	-0.783815	0.0706592	-1.51443	-1.37392	0.518787	-0.178402	0.945751	0.302075	-0.176808	-1.0076	0.832294
-0.214589	0.384339	-0.777058	1.85309	-0.457468	0.633095	1.29613	-1.6561	-0.239765	1.85451	-0.187519	-1.63727	-1.36054	-2.38192	-0.97828	0.5534	0.115809	-0.558895	-1.43294	-0.400557	-0.461165	-0.588414	0.922875	-1.48486	-0.226816	-0.23644	-0.391027	0.94252	0.58128	-1.34665	-0.0380451	-0.400397	0.128574	1.41262	0.0416682	0.0153331	0.233414	-1.35393	-0.857924	0.296915	-1.23405	0.0149179	-0.0631885	0.511188	0.00471006	-0.482245	-0.567815	0.744989	-1.02523	0.329449
-0.651576	0.800618	0.47051	1.13346	0.0212355	-0.0360686	-0.412014	2.86428	2.20385	0.119603	1.13485	-0.66024	-0.712479	-0.192288	-0.403622	0.564266	-0.898178	-0.128564	-0.0116859	1.69352	0.788147	-0.47852	-0.0045193	0.230013	-0.494071	-0.0285193	0.453392	-1.01934	-0.397009	0.248609	0.583024	-0.831606	0.30801	-0.293028	-0.126809	-0.0415939	-0.5256	-0.115181	0.569197	-0.23433	2.09479	1.55338	-0.373537	-0.936735	-0.508452	-0.155166	-0.991623	-0.277214	-0.135867	0.305957
0.795297	-1.32645	0.32999	-1.23139	-1.34162	0.182643	1.53286	-0.2574	-0.295906	-0.523029	0.0772253	0.391946	-0.251079	-1.25688	-0.796494	-1.1181	-1.57827	-0.644857	0.471815	-0.732174	0.445842	-0.00725021	0.752108	-0.922858	-1.11312	-0.422498	1.63092	0.110395	1.08196	-0.154159	-1.4763	-0.453635	0.718481	-1.97535	-1.10127	-0.0477594	0.58755	0.564517	0.545867	-0.0282261	-0.621133	0.554288	0.748266	0.433274	0.930217	-0.876568	1.11437	0.475825	1.39167	0.778742
0.560394	1.71272	3.17681	-0.682151	-0.751958	0.531592	0.693351	1.20924	-0.0955875	-0.278886	1.25563	-0.315658	-2.10482	0.649741	-1.07859	1.19285	0.0876778	0.314548	-1.77968	0.144243	-0.98046	-1.23991	-1.57726	-1.1437	0.647241	-0.988617	0.0852653	-0.0282973	0.59247	0.444094	-0.115262	0.529822	0.421669	-1.45025	0.524769	0.504815	0.389145	-0.53446	-0.778079	0.591806	1.41082	-0.41169	0.290996	0.807654	0.487893	-2.00334	-0.832176	0.429399	0.0924474	-1.48753
0.480203	-1.36815	-0.68987	-0.742889	-0.777987	-1.36829	-1.1644	-1.08806	0.395937	-0.480478	-0.255728	-0.718015	-0.959109	1.40451	-0.568156	-0.809759	-0.00876208	-0.396261	-0.00608746	-0.920621	-0.576413	1.20499	0.779951	-0.359069	1.19239	1.18882	0.324619	1.98037	1.57707	-0.870586	2.13958	-0.0254781	-0.24347	0.633099	1.079	-0.584623	0.801158	-1.02961	-0.353423	-0.537594	-0.964162	-0.911733	1.65178	-0.683329	1.63853	-0.736739	0.716212	-0.130881	-0.633908	-0.772307
-1.15631	-0.341056	-1.45818	-0.979279	-0.839273	0.000743435	-1.42781	0.128622	-0.184666	-0.693732	-1.47888	-2.02684	-1.35604	0.816875	-0.77551	-0.285496	0.519925	-1.49351	0.585435	-0.407819	1.24322	-1.85887	-0.423323	0.559576	0.219673	0.654308	0.189212	0.998925	0.300182	-2.97084	-1.0918	0.263711	0.1539	0.467338	-2.36089	-0.820574	1.05583	-3.09227	-2.1918	-0.537381	0.581049	-0.843326	-0.418126	-1.03771	0.20641	-0.408787	0.841348	-0.480887	-1.64408	-0.19154
-0.332371	0.408905	-0.020885	0.248679	1.09416	0.988681	-1.26437	0.424875	-0.0997526	0.770192	-1.1581	-0.158984	0.670788	0.463621	0.473042	-0.566429	0.627992	-0.348847	0.611279	1.07008	-6.86735e-006	-1.37869	-1.0268	0.483156	-0.16302	-0.719839	2.61011	-1.16104	-1.03181	-0.876896	-1.33302	-1.1516	-0.720564	1.44984	-0.22843	-0.332726	0.810617	-1.23938	0.849694	-1.02312	-0.492647	0.899605	-0.405964	-1.16492	-0.300843	0.586232	-0.867927	0.564754	-0.315024	0.00901496
-0.0904329	1.84906	-0.262118	-0.303559	0.207404	0.259255	0.504839	-2.55465	2.93333	0.710492	-0.455017	1.15604	0.0787628	-0.113967	0.273906	0.337248	-0.403746	-2.55445	-0.0618604	0.259287	-0.614851	1.31824	0.299775	-0.108007	-0.650509	0.0711863	0.168067	-0.0997819	0.0315404	1.42843	-1.71078	0.115791	-0.486867	0.695791	-0.165023	1.11138	0.2301	-0.285782	0.378288	-0.58526	-0.599744	-0.207117	-0.345628	-0.114043	-0.100124	-0.0951904	-0.0371203	0.170024	0.278254	0.592778
0.0462937	-0.202864	1.03112	0.236654	-0.400385	1.33724	1.12282	-0.162432	-1.17538	1.58802	-0.850191	0.735123	0.554315	0.413644	0.846709	0.572231	0.692768	-0.166953	-0.88781	0.545211	0.268446	0.18184	-0.161411	0.213643	-1.09877	1.1645	0.858617	-0.561566	-0.10825	0.694762	-0.511378	1.175	-0.431681	-0.656338	0.796037	0.69107	-0.541415	1.3125	0.941165	-0.610165	-0.324781	0.984598	-0.379775	0.0914025	0.147271	0.893067	-2.16596	0.379472	-0.297775	-0.322459
-0.312817	-0.552866	1.8638	-0.248398	-0.382551	-0.850898	1.05718	-1.4834	2.58028	1.46464	-0.639065	1.22625	-0.941137	-1.12549	0.723746	1.56134	-0.840805	0.631225	-1.02589	-1.14703	0.228245	2.25783	-0.617865	-0.0145565	0.798929	-0.287012	-0.563551	-0.537734	-0.317209	1.84025	0.923502	-0.523192	-0.840571	1.17357	0.875055	0.765602	-0.861441	1.24997	-1.00655	1.06345	-0.681841	2.23817	0.352565	-0.337772	0.0127716	-0.534439	-0.646645	-0.948259	0.233059	-1.00999
0.0415928	2.10422	-1.66578	-1.43101	1.24145	2.19502	-0.273411	-0.348517	0.0188001	-0.279018	-0.408904	0.936923	-1.04712	0.487182	-1.18158	0.693633	-0.0864651	-0.282779	0.376443	0.769944	-1.43315	-2.44239	-1.70138	1.50033	-0.691274	-0.661763	0.555667	-0.570156	0.119988	0.975418	0.42444	-0.586535	-1.07551	-0.299413	-0.749425	1.5502	0.607971	-0.698872	0.442836	1.30135	-1.77214	-0.213623	0.329926	-0.649004	0.387106	0.607953	0.263266	0.693667	0.927214	-1.36976
-0.149647	-2.51942	-1.3625	1.44526	0.644066	-0.288135	0.102326	1.40757	0.268586	-1.58385	0.846963	-0.444384	0.236645	-0.776057	0.617514	-0.150515	-0.801191	-0.227611	0.581951	0.784377	1.47422	2.68822	0.366383	0.995908	0.199603	0.608169	-0.888339	-0.41438	0.785077	0.838468	-2.32521	0.335701	-1.35249	-0.536493	0.422431	-0.284631	-0.272958	0.388115	0.370751	0.382108	1.41586	-0.4447	-0.413663	-0.0827161	0.425049	0.358615	0.0231039	0.412017	-0.870443	1.9075
0.925764	-0.19438	-1.28483	-1.19331	-0.508244	-0.104816	0.00391696	-0.163463	0.510277	-0.60038	-0.403627	-1.24282	-1.18872	0.0877154	-0.272543	-0.176552	1.00357	-1.3677	0.0762558	-0.648941	0.836103	-1.75932	0.567065	1.11267	0.212978	0.054238	-0.484321	1.92711	1.53194	-1.60869	0.606247	1.03566	-0.440701	0.162622	-0.443997	-0.000562768	1.08778	-0.00126051	-0.66007	0.06826	1.32227	-1.65402	2.53668	0.351972	2.09409	-0.901454	1.05214	0.645793	-0.387183	-0.894144
0.741727	-1.58606	-0.342524	0.412512	-1.04533	0.402312	0.479013	-1.52596	-1.10339	-0.350737	-0.689611	-1.76211	-1.24064	1.03102	-0.143976	-1.46084	-0.00341165	-1.88352	-0.748639	-0.61544	-0.614616	-0.491508	0.249365	0.638063	-0.417182	0.464805	-0.991411	1.75706	0.610079	-0.786688	0.318423	0.0690795	-1.92082	1.63776	-0.439081	1.67013	0.358577	0.402156	0.14699	0.108088	-0.388571	-0.688307	0.955017	-0.250964	0.735069	-1.46294	0.876468	-0.192826	0.732482	-1.1779
-0.0973859	-0.890854	-1.00166	0.816597	0.403417	0.533621	0.723658	-1.14606	-1.49549	0.58644	-1.37392	0.259646	-0.0380572	0.154595	0.48423	-0.843914	-0.0629363	-0.0833502	-0.389559	-0.961345	1.50174	0.596373	0.72143	1.27271	-0.604026	-1.16677	-1.05528	0.266545	0.195702	-0.780257	-0.137569	0.609255	-0.642687	0.902267	-0.241517	0.293254	-0.523616	1.61998	-0.993049	-0.247265	-1.29202	0.930828	0.317875	0.555364	-0.495963	-0.703944	-0.313584	0.384392	-0.152076	-0.117798
-0.531402	-0.420356	-0.91516	-0.384775	1.24825	-0.143346	-0.518609	0.0921793	1.36609	0.610736	-0.398156	0.011971	1.32222	-0.403897	-0.216297	-0.627938	-0.900565	1.23471	-0.528591	-0.985252	1.93265	0.258743	1.58976	-0.419257	-1.719	-0.605435	1.74366	-0.900957	-0.539954	-0.722485	0.424603	-0.111503	1.55255	-0.155496	-0.532626	-0.773987	0.37046	-0.227569	-0.264267	-0.469551	0.590744	0.574114	-0.655583	-0.701557	-0.752304	-0.588617	-0.195413	-0.40049	-0.668966	1.82139
-0.0401423	0.373979	1.46998	-1.08038	1.27908	0.456255	-0.474638	0.900467	1.3454	1.34789	-1.09601	0.633122	0.531903	0.129735	0.676692	-1.33188	-0.0137076	-0.59759	0.592287	0.667822	0.0163986	0.131502	0.615042	1.04657	-0.143387	0.535118	1.22365	-0.769188	-0.336077	-0.0591642	0.778437	-0.15636	-1.08639	1.5703	0.813857	0.227752	-0.512147	0.752237	0.39928	-0.465529	-1.33635	-1.2371	-0.065566	0.678449	0.245385	0.902383	-0.104395	-0.0316983	0.60112	1.06749
-1.56609	-0.498052	-0.175583	0.748724	-0.841655	-1.00779	-0.210036	0.00943737	-1.85572	-0.752908	-1.23977	-0.615948	0.0858455	1.62254	-0.495424	0.20134	1.44194	-0.231603	1.38726	1.09838	-0.748163	0.573439	1.1409	-0.577345	-0.307693	-0.0653531	-0.968503	0.456469	-0.074481	-0.412964	-0.114335	-1.14645	-0.55773	-1.10434	0.572072	-0.508923	-0.635714	0.0444983	0.453081	-0.581394	-0.859491	0.166873	0.755735	-0.579316	-1.48102	-0.940648	0.845973	-0.728224	-0.204578	0.0395169
0.121788	2.75366	0.0741954	-1.99116	-0.636727	-0.22765	0.103547	-0.384227	4.29909	-0.249796	0.309421	0.453608	0.157972	0.246028	-0.980882	0.368134	-0.565809	-1.00805	-0.394032	-0.525729	0.386432	0.576279	-0.0437453	0.110783	-0.423352	-0.367262	0.31349	0.130566	-0.0873153	0.102296	-0.618556	-0.0848653	-0.859096	-1.1132	-1.44518	-0.0208975	0.285703	-0.245534	-0.270598	-0.0886113	1.38661	-0.338108	0.285479	0.139922	0.152158	-0.735862	0.102261	-0.288052	-0.0357592	-0.234294
-0.439913	-1.81315	0.509201	-0.707006	1.83956	0.506824	-0.10116	1.16154	-1.74422	-1.69011	0.61097	1.00903	0.00197661	-0.248019	1.47453	0.6175	-0.716871	-1.60842	-0.225075	0.0247746	1.35232	-0.851922	-0.371985	0.649183	0.0230263	-0.334554	0.927059	-0.538996	-0.502261	0.254791	-1.71485	-0.284337	-0.753905	-1.21434	-0.630727	0.802221	-0.112191	0.376503	-1.19876	0.590166	-1.13726	1.26211	-0.617743	0.0833929	-0.24206	0.513622	-0.13164	-0.592826	0.591338	1.68306
-0.591289	0.303878	0.614809	-1.32747	0.636406	-0.614991	-0.309327	1.79579	0.0197052	0.151635	1.91432	0.951887	0.0971513	-1.24354	2.0482	1.2496	-1.18763	-0.913023	-0.377945	1.2918	1.13432	1.10787	0.266854	0.335635	-0.573701	0.437003	0.0345192	-1.44953	-0.0106496	-0.856663	-0.176129	-0.746115	-0.429385	-0.374164	-0.492061	-0.723943	0.267177	0.416078	0.23391	1.37477	-1.0474	1.06289	-0.406664	-0.292246	-0.31549	1.15488	-0.321672	-0.377343	-0.221055	2.20142
-2.27269	-0.180313	-1.60287	1.31534	-0.856097	-1.16621	0.800001	-0.19533	0.610953	-0.833751	-0.617912	1.33707	0.152829	-0.753708	0.289781	-0.659645	-0.931698	0.159977	0.639564	-0.0954571	-0.146877	0.159908	-0.478312	-0.555393	0.627828	0.758582	-0.294157	-0.106833	-0.0366307	1.20028	0.0724287	0.668525	-0.419432	1.93109	0.823155	-0.595193	-0.597603	-0.424554	-0.529754	-1.42633	-1.62193	-0.458318	-0.773663	1.4046	-0.238498	1.48524	0.0859402	-0.314966	-0.904294	0.00674222
-0.148788	0.104927	-0.0231697	2.07547	-0.179278	-0.567433	-0.134255	0.0342304	0.00730662	-0.179733	1.05112	-0.762753	-0.0716575	-0.819569	1.00598	0.255102	0.116166	0.573248	-1.11834	-0.499919	0.719743	0.832093	0.0895764	0.971699	-0.521111	0.389716	0.390854	-0.0986402	-0.0150379	0.945811	0.732643	0.213512	0.876836	0.915301	1.28338	-0.734079	-0.238201	0.365997	0.0149782	-0.749333	-0.106741	1.28679	-0.0403923	-0.123159	0.256955	-0.379049	-1.35716	-0.327134	-1.14598	0.0588881
-0.1569	0.0109088	1.7017	-0.975276	-0.154134	0.03717	-0.325471	2.03688	-2.07645	2.91398	0.447144	1.62625	-0.0268694	0.541551	-0.604467	1.00153	-0.117902	0.484468	0.891706	0.71749	0.665155	-2.07805	-0.664872	0.6635	0.619194	0.185636	-0.83685	-0.298431	0.0537658	-0.350636	-0.092019	0.632215	-1.59628	-1.07512	-0.0420465	-0.445812	-0.05192	-0.237745	0.603499	0.288153	-0.949793	0.866857	-0.269174	-0.0566575	-0.154222	0.937535	0.141451	-0.429805	0.599638	-0.328175
-0.789193	0.776434	-0.753173	-0.721547	0.799081	-0.688538	-0.332135	-1.00642	0.718498	-3.32214	-1.05152	-0.363368	-0.509348	-0.169164	-0.226453	-1.25193	-0.153834	2.08375	-0.931837	-0.532117	1.00922	1.79408	0.00371699	0.00133034	-0.544255	-0.131386	2.84204	0.00231427	-0.969761	0.168817	-0.258858	-1.05716	0.851891	1.01333	-1.07052	-0.77649	0.486541	0.76019	-0.156106	-0.902402	-0.0295154	0.623786	-0.551491	-0.973392	-0.526362	-0.0960701	-0.2078	-0.690693	0.339094	-0.358048
0.20775	0.711173	0.310584	-0.75692	0.283203	0.843736	0.321918	0.506593	1.50506	0.61511	1.45326	-1.1574	0.341938	-0.497497	0.637785	0.264641	0.493765	-1.40795	-0.480749	0.407136	-0.345232	-1.55497	0.202773	-0.317684	-0.165952	-0.0532205	-1.74274	-0.762467	-0.0450377	-0.942726	0.691685	0.0139385	0.265334	1.70837	0.8939	0.486625	0.0860643	-0.179706	-0.884272	-0.165066	-1.66021	1.15033	0.464604	0.464804	0.614315	0.897049	-0.223126	0.120068	-0.000920068	-0.0203586
-0.229643	0.738132	-1.64355	-0.645061	0.326318	0.960687	-0.49993	-1.04331	-0.00585585	1.80154	-0.434913	1.36259	0.824036	0.230937	-0.745308	-0.471288	-0.507273	0.337192	0.240769	-1.14589	1.70066	0.850499	-0.464039	0.0170841	-0.210178	-0.389009	0.382377	-0.422298	0.674324	-1.708	-1.14867	0.723539	0.344988	0.198875	-0.583578	0.816857	0.0832066	1.04803	-0.772471	0.0920704	1.74706	0.778029	-0.360706	-0.396788	0.22691	0.3479	0.347262	0.485355	-0.165711	-1.38569
1.13855	-0.19275	-0.404856	-1.13492	0.734699	0.874148	0.350833	-1.73918	0.618272	-1.04049	-1.4986	-0.684724	0.192409	-0.913105	0.357123	-0.992013	1.13979	-1.09923	-0.273041	-0.825918	0.781319	-1.85968	0.651774	1.90561	0.287587	-0.64762	-1.89317	1.28955	0.991779	-0.532174	0.177255	2.12781	-0.658086	0.232436	-0.587955	-1.16873	0.791394	1.43146	-0.0437471	0.391766	0.317122	-1.36562	1.60877	1.02843	1.16484	-0.337411	0.453006	1.35205	-0.311887	-0.615973
-0.578657	-0.816312	0.486055	1.41119	0.429975	-0.755551	-0.822565	-0.413912	-0.010761	-0.812491	-0.00266341	-0.836655	-0.983851	-1.12854	-0.384975	-0.755231	0.229612	1.25363	-0.834677	-1.13297	0.491972	0.626335	0.318697	-0.331464	1.3397	-0.630226	-1.1328	0.233904	0.380033	0.799196	0.0891303	0.472607	1.50838	0.611434	1.31701	-0.341507	-0.310223	-0.557651	-0.97825	-0.295848	-0.89933	-0.340829	-0.0920404	-0.69319	1.29514	-0.449974	0.0375445	0.145651	-0.578396	-0.282539
1.11599	0.533983	-1.14619	-0.94971	-0.0526687	0.0445392	0.29247	0.182307	-0.326141	-0.44081	0.742917	-1.34691	-0.396424	0.648812	-1.40017	0.818937	-0.149772	-0.775409	0.697525	0.055276	-2.58417	0.724705	-1.56472	0.300869	-0.259661	0.401944	-2.30809	0.0391803	0.394769	-0.268064	0.77643	-0.724204	0.219042	1.98894	0.484535	0.662464	-0.735441	0.874	0.0947896	0.935789	-0.766569	-0.798323	0.933683	1.53961	1.17836	-0.192951	-0.366289	-0.163554	0.814823	-1.80166
0.050728	0.333393	2.50182	-0.569153	-0.744971	-0.311057	-0.0852787	-0.226034	1.44714	-1.40237	0.540702	1.42268	-0.138109	0.00133737	2.11555	-0.0410296	-0.401936	1.4322	0.0492827	0.110587	-0.274165	-0.228979	-0.313012	-0.156017	0.982785	0.0755731	0.215747	-0.145209	0.315872	0.167698	0.221912	-0.982691	-0.0763284	-1.03811	-0.220314	-0.68995	0.152283	-0.276316	0.34674	0.127567	-0.209832	2.17991	0.0485513	-0.460554	0.189077	-0.520927	-0.219541	-0.14015	0.358482	-0.0613198
-0.138737	-4.89852	-0.823038	0.363196	0.537289	-0.618536	-0.601169	0.2183	1.03463	1.84771	-0.168497	-0.420151	-0.363627	0.0131671	-1.89116	-0.425329	0.810635	0.588637	-0.0856587	-0.227856	0.209092	-0.103097	0.126767	0.986416	0.243161	0.237487	0.127505	0.922801	0.177608	-1.28218	0.765885	-1.15821	0.739231	-0.542146	-1.03277	-1.18422	-0.238623	-0.371394	0.0218561	0.129947	-1.24043	-0.45487	0.291834	-0.171345	0.229208	0.0214299	0.234294	0.153452	-0.730653	0.237408
-0.0408668	-0.695643	3.62321	-0.143232	0.215723	0.21542	-0.330507	0.83227	-2.24984	1.61475	0.416986	1.2578	-0.203856	-0.395233	0.751498	0.161667	-1.15169	0.0265481	0.0926504	-0.275877	-0.129069	0.343291	-0.326674	-0.820603	0.193893	-0.723633	2.2291	-1.20872	-0.249101	1.58248	0.126588	-0.115901	0.373391	0.213326	1.81376	0.632715	0.577945	0.844509	0.466819	-0.237824	-1.24357	-0.108565	-0.228577	0.646042	-0.41481	0.250366	-0.309954	-0.304654	0.469071	-0.00917423
-0.472655	-0.687704	-1.15287	1.72349	-0.648352	0.0972948	-0.970424	-1.091	-1.66028	-0.243969	-0.318337	-0.902373	-1.10253	-0.31489	0.235245	-1.51386	0.94844	1.01614	1.05017	-0.0430837	0.0828803	-0.0958101	-0.0789004	-0.647738	0.558176	1.23929	-0.00696842	0.206145	-0.397849	1.33613	0.804252	-0.692655	-1.244	-0.441017	0.921114	-0.744552	-0.916492	2.18239	-0.582944	-1.54185	-0.993326	0.181716	-0.475338	0.0796095	-0.48242	0.0346832	0.329904	-0.893711	0.0479985	0.172385
0.986199	-1.03416	-1.35512	2.08028	-1.05864	0.136442	-0.343638	-1.76423	-0.751696	-1.39149	-0.579775	-0.301178	-0.7545	-0.334596	-0.430827	-1.49307	0.267534	0.631225	0.830397	-0.438929	-0.842297	-0.126888	0.0439783	-0.986547	0.328749	1.31929	-0.339298	0.300426	-0.211451	1.30991	0.551883	-0.669252	-1.29774	-0.550724	0.707294	-0.278005	-0.690882	1.69833	-0.286944	-1.0993	-1.41012	-0.628749	-0.129631	1.48543	-0.328128	-0.147318	0.314093	-0.345696	0.833356	0.479982
0.201265	0.616054	-1.07554	-1.20902	-0.645336	-0.302393	1.55294	-1.25029	1.05674	0.0668887	1.33782	1.35329	-0.356433	0.371107	-1.64916	1.00766	-0.18037	-0.983685	-0.974349	-1.03487	0.595536	1.39231	0.129823	-0.419367	-0.756888	-0.760057	1.91229	-0.0402792	0.438766	0.691279	-0.032931	0.188457	-0.0130454	-1.21435	-0.735475	0.51471	0.805743	0.207083	-0.893746	0.551512	1.07339	0.774237	0.676272	-0.11171	0.162682	-1.30976	0.596356	0.241048	0.207981	-0.688072
1.01709	-0.525967	0.168318	-1.20151	-0.561487	0.740212	0.82627	-1.24327	-0.230684	-0.819419	-0.162383	1.25537	0.71488	0.741493	-0.811324	0.611105	-1.05004	-0.152061	1.11045	0.130586	-1.32066	-0.306688	-0.0266248	0.531183	-1.15308	0.964281	-0.593178	-0.514361	0.499033	0.344791	0.531376	-0.786525	-0.461896	-1.45281	0.512299	1.18791	-0.733801	1.60702	1.50513	0.515845	-0.271369	-0.775352	0.786133	1.70519	0.587128	-0.713304	-0.347955	0.435733	2.6206	1.19721
[truncated: 201 more columns]
