# Supplementary material for: Latent Factor Analysis to Discover Pathway-Associated Putative Segmental Aneuploidies in Human Cancers
Source: PLoS Comput Biol. 2010 Sep 2;6(9):e1000920. doi: 10.1371/journal.pcbi.1000920 (PMC2932681; doi:10.1371/journal.pcbi.1000920)
Supplement: Text S1 — Statistical supplement - matlab code and parameter files for duplicating results. (10.99 MB ZIP) [file pcbi.1000920.s009.zip › bfrmOutput/mPostPib.txt]

1	0.021798	0.818577	0.00243387	0.000182909	1	0	0	0	0	0	0	0	0	0	0	0	0	0	0	0	0	0	0	0	0	0	0	0	0	0	0	0	0	0	0	0	0	0	0	0	0	0	0	0	0	0	0	0	0
1	0.00983414	0.039329	0.000228307	0.00118738	0.999991	1	0	0	0	0	0	0	0	0	0	0	0	0	0	0	0	0	0	0	0	0	0	0	0	0	0	0	0	0	0	0	0	0	0	0	0	0	0	0	0	0	0	0	0
1	0.0146335	0.0053118	0.0018783	0.0212524	0.157328	1	1	0	0	0	0	0	0	0	0	0	0	0	0	0	0	0	0	0	0	0	0	0	0	0	0	0	0	0	0	0	0	0	0	0	0	0	0	0	0	0	0	0	0
1	0.437921	0.00213883	0.92382	0.00874333	0.0725077	0.875607	0.0771096	1	0	0	0	0	0	0	0	0	0	0	0	0	0	0	0	0	0	0	0	0	0	0	0	0	0	0	0	0	0	0	0	0	0	0	0	0	0	0	0	0	0
1	0.219362	0.0395624	0.0601217	0.00182003	0.992447	0.0743501	0.0805248	0.00783729	1	0	0	0	0	0	0	0	0	0	0	0	0	0	0	0	0	0	0	0	0	0	0	0	0	0	0	0	0	0	0	0	0	0	0	0	0	0	0	0	0
1	0.022448	0.00558646	0.00256675	0.000181151	0.725924	0.15196	0.531392	0.0157818	0.0819091	1	0	0	0	0	0	0	0	0	0	0	0	0	0	0	0	0	0	0	0	0	0	0	0	0	0	0	0	0	0	0	0	0	0	0	0	0	0	0	0
1	0.0184246	0.498941	0.00031214	3.76471e-005	0.698903	0.0749139	1	0.00597514	0.0694028	0.999978	1	0	0	0	0	0	0	0	0	0	0	0	0	0	0	0	0	0	0	0	0	0	0	0	0	0	0	0	0	0	0	0	0	0	0	0	0	0	0
1	0.19751	0.527494	0.000142566	6.63147e-005	0.276667	0.089867	0.519918	0.0179794	0.0244379	0.0863529	0.999947	1	0	0	0	0	0	0	0	0	0	0	0	0	0	0	0	0	0	0	0	0	0	0	0	0	0	0	0	0	0	0	0	0	0	0	0	0	0
1	0.0881721	0.0151335	0.00261744	1e-009	0.0882459	0.0879981	0.195708	0.0110992	0.107997	0.14877	0.0739255	0.127216	1	0	0	0	0	0	0	0	0	0	0	0	0	0	0	0	0	0	0	0	0	0	0	0	0	0	0	0	0	0	0	0	0	0	0	0	0
1	0.0448821	0.00871878	0.000908659	0.000229469	0.0956045	0.184539	0.365331	0.00410442	0.00841784	1	0.260562	0.0517869	0.736257	1	0	0	0	0	0	0	0	0	0	0	0	0	0	0	0	0	0	0	0	0	0	0	0	0	0	0	0	0	0	0	0	0	0	0	0
1	0.0815769	0.00655319	0.00051836	0.000118313	1	0.044239	0.99274	0.00561823	0.0648628	0.711336	0.0624925	0.00814464	0.308674	0.999905	1	0	0	0	0	0	0	0	0	0	0	0	0	0	0	0	0	0	0	0	0	0	0	0	0	0	0	0	0	0	0	0	0	0	0
1	0.0252286	0.0104409	0.00988617	3.50783e-005	0.492331	0.232302	0.802068	0.0767706	0.044047	1	0.0461303	0.10989	0.972121	0.217043	0.174083	1	0	0	0	0	0	0	0	0	0	0	0	0	0	0	0	0	0	0	0	0	0	0	0	0	0	0	0	0	0	0	0	0	0
1	0.0169186	0.00301056	0.00591623	0.000812133	0.414515	0.0525653	0.0691104	0.00831539	0.977117	0.104912	0.0173521	0.0100102	0.338973	0.894518	0.131309	0.0212043	1	0	0	0	0	0	0	0	0	0	0	0	0	0	0	0	0	0	0	0	0	0	0	0	0	0	0	0	0	0	0	0	0
1	0.00650986	0.0022729	0.00041509	0.000418907	0.0260895	0.0811597	0.0204339	0.00212091	0.0121302	0.053711	0.00935859	0.0126262	0.0244268	1	0.0526972	0.0824662	0.000635373	1	0	0	0	0	0	0	0	0	0	0	0	0	0	0	0	0	0	0	0	0	0	0	0	0	0	0	0	0	0	0	0
1	0.0202497	0.00524849	0.000425901	4.5037e-005	0.999996	0.101397	0.0825911	0.0321352	0.062898	0.0914674	0.537253	1	0.961251	0.230685	0.957965	0.147857	0.000274305	0.0393935	1	0	0	0	0	0	0	0	0	0	0	0	0	0	0	0	0	0	0	0	0	0	0	0	0	0	0	0	0	0	0
1	0.0169505	0.193006	0.0211703	7.9069e-005	0.0853198	0.903175	0.153101	0.0102643	0.0257638	0.52583	0.0419906	0.9929	0.710801	0.0916343	0.0716313	0.755287	0.000132826	0.0304539	0.240823	1	0	0	0	0	0	0	0	0	0	0	0	0	0	0	0	0	0	0	0	0	0	0	0	0	0	0	0	0	0
1	0.0259123	0.0125384	0.00281291	1e-009	0.684979	0.585892	0.131969	0.304977	0.342825	0.134362	0.485804	0.120436	1	0.144713	0.175113	0.537032	0.00152671	0.394723	0.615297	0.925118	1	0	0	0	0	0	0	0	0	0	0	0	0	0	0	0	0	0	0	0	0	0	0	0	0	0	0	0	0
1	0.977415	0.136117	0.000353141	0.00082001	0.0481506	0.0895727	0.146341	1	0.0691559	0.0589768	0.0534889	0.203449	0.036903	0.195793	0.0768365	0.361283	0.00162961	0.012184	0.699082	0.112875	0.0336932	1	0	0	0	0	0	0	0	0	0	0	0	0	0	0	0	0	0	0	0	0	0	0	0	0	0	0	0
1	0.0211108	0.00913397	0.000158666	0.000120864	0.320234	0.664077	0.0464273	0.00424735	0.00565966	0.0212126	0.00743912	0.00546559	0.277536	1	0.0300354	0.011117	5.52049e-005	0.155139	0.017235	0.0106938	0.319274	0.291983	1	0	0	0	0	0	0	0	0	0	0	0	0	0	0	0	0	0	0	0	0	0	0	0	0	0	0
1	0.0120146	0.0024879	0.0017959	5.08019e-005	0.0665836	0.763923	0.0326526	0.00258211	0.0659955	0.0232589	0.00683916	0.0361121	0.0185485	0.0447585	0.453081	0.0107558	0.000479997	0.00554444	0.0330783	0.104868	0.0135652	0.0163207	0.0781152	1	0	0	0	0	0	0	0	0	0	0	0	0	0	0	0	0	0	0	0	0	0	0	0	0	0
1	0.369177	0.00438731	0.00126179	1e-009	0.748839	0.999996	0.405551	0.437365	0.0507309	0.0445468	0.0280994	0.0148159	0.0508187	0.217782	0.0685866	0.0671829	0.00399583	0.0834398	0.0514649	0.0455586	0.0617337	0.077709	0.158145	6.49278e-005	1	0	0	0	0	0	0	0	0	0	0	0	0	0	0	0	0	0	0	0	0	0	0	0	0
1	0.121104	0.0930541	0.00128213	0.000837145	1	0.0958688	0.999111	0.0152303	0.0693083	0.0587943	0.018185	0.652744	0.0424371	0.158426	0.291158	0.999998	0.00141009	0.0329811	1	0.107884	0.602405	0.999788	0.729994	0.00178189	0.172668	1	0	0	0	0	0	0	0	0	0	0	0	0	0	0	0	0	0	0	0	0	0	0	0
1	0.0131803	0.0140501	0.00937416	3.83673e-005	0.387683	0.963163	0.0646989	0.00689992	0.016218	0.961544	0.0136728	0.0172479	0.028914	0.771932	0.999987	0.988474	0.000110722	0.656839	0.0740704	0.0570203	0.0257135	0.0192366	0.0693864	0.00159367	0.0158048	0.0322331	1	0	0	0	0	0	0	0	0	0	0	0	0	0	0	0	0	0	0	0	0	0	0
1	0.0121621	0.00462586	0.00128061	1e-009	0.0518645	1	0.244212	0.00372078	0.202065	0.0975747	0.998975	0.0101637	0.0508157	0.147686	0.0503222	0.0197566	0.000186566	0.00447608	0.999989	0.0478142	0.0248827	0.0836523	0.968188	0.000692725	0.0297084	0.0372377	0.00949496	1	0	0	0	0	0	0	0	0	0	0	0	0	0	0	0	0	0	0	0	0	0
1	0.0152828	0.00280709	0.0371046	6.40191e-005	0.287017	1	1	0.00899919	0.0369184	0.132317	0.177657	0.0422619	0.938232	0.147272	0.223918	0.0550731	0.000316667	0.00731757	0.0765996	0.929379	0.188945	0.0423525	0.101995	0.00181315	0.0634036	0.625023	0.0105142	0.0015516	1	0	0	0	0	0	0	0	0	0	0	0	0	0	0	0	0	0	0	0	0
1	0.0246028	0.0164509	0.000276574	0.000414739	0.169468	0.488633	0.703706	0.00314537	0.0825003	0.38657	0.135098	0.0056317	0.179615	0.930703	0.298839	0.0225048	0.000214795	0.00778875	0.0692341	0.0478638	0.0255532	0.0178153	0.191678	0.000413706	0.0445866	0.99999	0.015386	0.00464151	0.0734912	1	0	0	0	0	0	0	0	0	0	0	0	0	0	0	0	0	0	0	0
1	0.802372	0.00403542	0.0012231	0.000212192	0.11041	0.996869	0.149142	0.0161567	0.0496079	0.0463642	0.229036	0.999931	0.128534	0.155161	0.97023	0.0155711	0.000414602	0.0271203	0.0387725	0.0373791	0.022309	0.126682	0.26396	0.000553952	0.0290204	0.0738463	0.0886739	0.00387507	0.402834	0.0264528	1	0	0	0	0	0	0	0	0	0	0	0	0	0	0	0	0	0	0
1	0.105745	0.0136325	0.000163298	0.00147026	0.221842	0.0550572	0.0592411	0.00695753	0.0257006	0.999972	0.0175997	0.0182618	0.238151	0.534227	0.107566	0.0225214	0.000327912	0.275144	0.14725	0.0383057	0.02474	0.923397	0.0738718	0.0062407	0.204103	0.148901	0.0626548	0.00595815	0.0730633	0.116308	0.461781	1	0	0	0	0	0	0	0	0	0	0	0	0	0	0	0	0	0
1	0.0867153	0.00355037	0.000877665	1e-009	0.814922	0.406296	1	0.00519725	0.646471	0.0674595	0.0546218	0.949186	0.506717	0.412902	0.0478936	0.0158012	0.00041042	0.00658015	0.151283	0.280532	0.14541	0.210558	0.0831794	0.0127966	0.0358682	0.616447	0.00897081	0.00697075	0.544213	0.0124943	0.0305427	0.158582	1	0	0	0	0	0	0	0	0	0	0	0	0	0	0	0	0
1	0.0106432	0.166301	0.000253656	1e-009	0.416015	0.11717	0.769752	0.00575612	0.0182373	0.289849	0.0141611	0.751946	0.381608	0.528155	0.203827	0.0332748	0.000652709	0.00620525	0.443113	0.272978	0.0519761	0.997194	0.461267	0.00325848	0.521611	0.0392121	0.00947634	0.00130404	0.9572	0.0153195	0.0294625	0.0747093	0.651689	1	0	0	0	0	0	0	0	0	0	0	0	0	0	0	0
1	0.0517967	0.00325658	0.000180327	1e-009	0.833248	0.069908	0.0949922	0.00835134	0.350513	0.999993	0.326816	0.995488	0.845489	0.513487	0.731667	0.44761	0.000782913	0.032021	0.655096	0.40058	0.413439	0.0371477	0.249522	0.00236709	0.0480055	0.237084	0.0763905	0.00282541	0.10465	0.0263803	0.414501	0.0765948	0.020419	0.260721	1	0	0	0	0	0	0	0	0	0	0	0	0	0	0
1	0.0144707	0.0113273	0.000571306	0.00010273	0.0589898	0.779899	0.644836	0.019872	0.0595226	0.0745815	0.124619	0.0978547	0.0469042	0.737695	0.804378	0.312461	0.000781205	0.0122784	0.146666	0.0478599	0.0449692	1	0.194029	0.00201119	0.430819	0.0932158	0.021853	0.0697568	0.829564	0.0195396	0.0341052	0.171523	0.43646	0.00924713	0.0356611	1	0	0	0	0	0	0	0	0	0	0	0	0	0
1	0.00663436	0.00167617	0.000579153	1e-009	0.0249034	0.0303275	0.0538364	0.00274654	0.00747353	0.126083	0.0206931	0.00434541	0.0602137	0.0599529	0.0415912	0.105202	0.000214683	0.00570682	0.500003	0.034838	0.094142	0.0156373	0.042957	0.000287283	0.340209	0.0239775	0.0128479	0.0030887	0.0667534	0.0116624	0.00776036	0.536156	0.0104125	0.0011859	0.00933783	0.0506244	1	0	0	0	0	0	0	0	0	0	0	0	0
1	0.00797037	0.189159	0.00034503	1e-009	0.133104	0.930197	0.999896	0.0854796	0.0249006	0.0334841	0.0402005	0.0311652	0.0301716	0.123058	0.985501	0.999308	7.33596e-005	0.0166198	0.608812	0.115984	0.0245251	0.0793742	0.0687087	0.000608729	0.073743	0.515788	0.01488	0.0495935	0.349167	0.0110839	0.0220746	0.548012	0.0145618	0.108651	0.0197743	1	0.000855235	1	0	0	0	0	0	0	0	0	0	0	0
1	0.0167365	0.00664731	0.00287099	0.000215927	1	0.20158	0.71239	0.00475406	0.0156216	0.314893	0.0242897	0.0422526	0.0528172	0.795548	0.0875658	0.0246021	0.000594616	0.0300035	0.628559	0.256756	0.0558307	0.0258074	0.450586	0.000478358	0.0305498	0.725809	0.976863	0.00201714	0.139504	0.0156861	0.0287546	0.128229	0.146845	0.00434698	0.0181694	0.0243109	0.000106711	0.447156	1	0	0	0	0	0	0	0	0	0	0
1	0.184456	0.00414158	3.90023e-005	9.09569e-005	0.690438	0.0648517	0.993758	0.00779177	0.0435896	0.0753827	0.0321871	0.0282627	0.815733	0.128533	0.0863727	0.024311	0.000801501	0.0127151	0.843622	0.509401	0.0820668	0.0395637	0.283266	0.0182708	0.0883932	0.788108	0.0285157	0.00428202	0.0820384	0.0218426	0.0343277	0.780819	0.0873214	0.00160489	0.0220489	0.0229982	0.00161039	0.355647	0.0316455	1	0	0	0	0	0	0	0	0	0
1	0.744726	0.0108268	0.000151438	1e-009	0.367136	0.929698	0.199317	0.00456019	0.0239064	0.50582	0.0411961	0.0463239	0.0763718	0.803126	0.672859	0.0393821	0.000385156	0.00441272	0.166268	0.112419	0.104757	0.0467792	0.119353	0.00274084	0.564619	0.0596028	0.0279995	0.00202793	0.417238	0.0489782	1	0.081622	0.0257417	0.00182434	0.0235542	0.0156618	0.000469019	0.523342	0.0169214	0.163961	1	0	0	0	0	0	0	0	0
1	0.0177869	0.0249307	0.000643035	0.000671504	0.771793	0.268696	0.992018	0.0479695	0.0147781	0.107459	0.105372	0.600483	0.0547746	0.0790314	0.0854988	0.0835383	0.000213048	0.0334257	0.119158	0.0349178	0.854844	0.0806175	0.0643263	0.000787253	0.212482	0.151567	0.0621672	0.0227024	0.212267	0.0215231	0.0556402	0.0424479	0.0191095	0.00363854	0.0330611	0.870483	0.00141484	0.415004	0.00827114	0.0477003	0.017254	1	0	0	0	0	0	0	0
1	0.0267063	0.0344528	0.00297675	0.00216205	1	0.999785	0.999998	0.00719371	0.265594	0.137786	0.0361691	0.392352	0.985805	0.166684	0.261945	0.0300136	0.000182338	0.0078985	0.142379	0.142279	0.0358082	0.078573	0.248103	0.000522432	0.0857761	0.94659	0.0247414	0.00712775	0.096642	0.62685	0.0768045	0.1942	0.114659	0.0048845	0.0307939	0.0180946	0.00035011	0.403968	0.0491014	0.126393	0.0382551	0.0949362	1	0	0	0	0	0	0
1	0.0381256	0.185424	0.00195151	0.000269214	0.376371	0.105313	0.786758	0.0150295	0.0373108	1	0.065078	0.237214	1	0.177368	0.436654	0.110272	0.000909701	0.0127602	0.154937	0.1306	0.0741995	0.297827	0.1247	0.00542353	0.0925038	0.109	0.0178397	0.0107326	0.128006	0.0380552	0.0340963	0.142502	0.0328766	0.00302722	0.474453	0.102937	0.00190396	0.106158	0.0499455	0.165895	0.992094	0.203874	0.630088	1	0	0	0	0	0
1	0.00774132	0.00336862	0.000358107	0.00363122	0.035422	0.999998	0.222081	0.00249916	0.0181957	0.0359894	0.0274764	0.0121703	0.025769	0.508443	0.0334378	0.0167378	0.000459353	0.0187489	0.44424	0.0154096	0.019152	0.934352	0.0995634	0.00034978	0.0302829	0.0341539	0.00589128	0.00233786	0.0373177	0.00917439	0.011907	0.0467546	0.00813429	0.00107672	0.014162	0.0212489	0.000943356	0.0242757	0.00552805	0.0671836	0.00909844	0.0200936	0.00987511	0.0205613	1	0	0	0	0
1	0.0309828	0.0939277	0.000241324	0.000265778	0.999999	0.121605	0.576507	0.00913787	0.118951	0.766175	0.553665	0.0264002	0.135035	0.0909975	0.0741295	0.021339	0.000294575	0.0070937	0.159852	0.117429	0.0327751	0.024168	0.388975	0.0031361	0.279902	0.418785	0.0113	0.00189153	0.626174	0.0165607	0.0694849	0.819099	0.0903207	0.00103225	0.665695	0.0368111	0.000422446	0.590658	0.0202886	0.124311	0.0177138	0.0337034	0.0381946	0.0432111	1	1	0	0	0
1	0.0201687	0.00434954	0.00398754	1e-009	0.166307	0.956747	0.639503	0.00568205	0.0195713	0.401649	0.0455165	0.00558047	0.0436096	0.133771	0.0610842	0.0633789	0.000148229	0.00774922	0.060083	0.0330667	0.349089	0.0490673	0.219972	0.00288084	0.0166529	0.22123	0.0119665	0.0014264	0.243685	0.0115073	0.0194222	0.546113	0.0277638	0.00550514	0.0450434	0.199447	0.000234827	0.0439828	0.0470287	0.0381687	1	0.0346769	0.0126507	0.0424249	0.0255654	0.0584053	1	0	0
1	0.110685	0.00352629	0.0012903	1e-009	0.854996	0.703155	0.999951	0.00570663	0.0350737	0.684997	0.87859	0.0347237	0.236801	0.599946	0.111136	0.0610298	0.000139812	0.0116387	0.945888	0.0961739	0.131345	0.0444116	0.227421	0.00135743	0.0371914	0.107973	0.0116856	0.00257882	0.968679	0.0199901	0.0286409	0.0640121	0.246506	0.00192667	0.0289767	0.0301226	0.00244574	0.936171	0.00967954	0.0569739	0.0300229	0.132526	0.035974	0.380856	0.611587	0.232134	0.0622898	1	0
1	0.0210478	0.0217149	0.000402384	0.000555165	0.945138	0.19794	0.195275	0.0163033	0.0495644	0.0753474	0.0459801	0.011787	0.0403197	0.109229	0.0648036	1	0.001276	0.0227918	0.104396	0.801302	0.590157	0.987683	0.163525	0.000231737	0.0380471	0.43714	0.0230196	0.00276191	0.0717977	0.0160064	0.0511162	0.0661494	0.0248327	1	0.129017	0.113205	0.00113035	0.11485	0.00965198	0.0880253	0.0316376	0.793528	0.0232923	0.0446266	0.944911	0.0841811	0.0669017	0.218448	1
1	0.00619738	0.00683238	0.338559	0.00420273	0.0377096	0.957695	0.867046	0.00948073	0.0157441	0.0204764	0.223411	0.00780657	0.0178674	0.0368617	0.0464784	0.0429282	0.000121428	0.00664283	0.0220445	0.0144851	0.0323464	0.0104159	0.0619865	0.000495624	0.00973799	0.0549717	0.00497707	0.0017509	0.722218	0.0223607	0.00550419	0.0352107	0.015324	0.000879669	0.00751586	0.0289595	3.4845e-005	0.037981	0.0154949	0.429607	0.0230424	0.0435382	0.00689112	0.016656	0.976525	0.0384565	0.00633216	0.0197196	0.0189075
1	0.0197398	0.00258961	0.00257087	1e-009	0.133452	0.514977	0.329727	0.027237	0.0238356	0.50025	0.116989	0.0126445	0.537711	0.14018	0.217838	0.84284	6.83619e-005	0.0119647	0.553041	0.0530467	0.0573368	0.0605271	0.0718925	0.00142522	0.675566	0.134038	0.0141616	0.00206943	0.519147	0.0344415	0.0193412	0.361615	0.0112769	0.0121909	0.0264187	0.0665376	0.00839279	0.112539	0.0231987	0.0663264	0.0206829	0.216684	0.0250127	0.578077	1	0.0821468	0.0297033	0.212339	0.144465
1	0.0140733	0.927731	0.999988	0.000243057	0.105069	0.133899	0.113973	0.0226516	0.0620717	0.296695	0.0363273	0.510139	0.164023	0.0738022	0.0682485	0.928988	0.000685153	0.0228044	0.35754	0.999992	0.0499315	0.0462561	0.0697875	0.00164384	0.0640537	0.170812	0.048312	0.00209672	0.111065	0.0426872	0.0132504	0.0545511	0.0178356	0.00258173	0.0231498	0.0274	0.000558015	0.596369	0.0202498	0.0702027	0.0220029	0.0421009	0.0454788	0.0568616	0.805604	0.116772	0.14928	0.0798073	0.087537
1	0.075028	0.063566	0.115601	0.000199744	0.740898	0.746859	0.984489	0.11602	0.0734492	0.0803844	0.0761584	0.0212773	0.168137	0.408753	0.0680367	0.0745004	0.00033312	0.0271565	0.969007	0.465334	0.178816	0.0895305	0.104803	0.00231902	0.971071	0.0735325	0.0115733	0.0010284	0.479922	0.0207521	0.768266	0.0350191	0.0366608	0.00292438	0.0365155	0.258711	0.000639414	0.287889	0.00966708	0.105069	0.0131042	0.0294135	0.0566756	0.065904	0.999998	0.319061	0.0323215	0.0455852	0.20997
1	0.0195195	0.00210838	0.000898064	1.37938e-005	0.506183	0.0876724	0.0756511	0.00727041	0.016624	0.989002	0.0160418	0.00525232	0.104235	0.185073	0.106675	0.0321964	0.000375483	0.0727792	0.054163	0.0642608	0.0775466	0.0528353	0.134786	0.000840684	0.0600291	0.0511221	0.0592671	0.00704329	0.901583	0.0156111	0.0136956	0.0861768	0.0142809	0.00232225	0.0274182	0.0706676	0.00122284	0.0659656	0.009537	0.118099	0.0142458	0.0320842	0.0302297	0.626766	0.996391	0.0568386	0.0220956	0.137175	0.0605907
1	0.0315709	0.00555554	9.3928e-005	1e-009	0.285803	1	0.885973	0.0120216	0.0269764	1	0.114005	0.0297965	0.281946	0.0922793	0.201198	0.0629715	0.00049928	0.286955	0.0807173	0.0571828	0.0528952	0.022261	0.132936	0.00403024	0.0318795	0.992822	0.0317513	0.00518107	0.141078	0.495849	0.613337	0.086605	0.859245	0.00294116	0.157044	0.0197643	0.000774884	0.0723743	0.0107886	0.625254	0.0156037	0.215625	0.368157	0.702522	1	0.0744826	0.023481	0.108422	0.0504232
1	0.0125035	0.191583	0.0015111	2.28386e-005	0.495828	0.75958	0.141206	0.0171445	0.557662	0.201944	0.0898418	0.0547074	0.545583	0.127395	0.448418	0.964425	0.00130591	0.0170636	0.975698	0.0649333	0.165384	0.0701735	0.116464	0.00210082	0.0323796	0.745521	0.0229044	0.00226258	0.188876	0.0215255	0.545284	0.180721	0.895442	0.0029467	0.0406722	0.0465695	0.00128866	0.351189	0.324197	0.418868	0.0326981	0.0667531	0.0297534	0.828555	0.906829	0.355401	0.455771	0.425639	0.0548349
1	0.671323	0.0013374	0.000421924	0.000210984	0.330794	0.0521676	0.0570518	0.00166902	0.0226062	0.0673005	0.0223279	0.00687522	0.0276874	0.163718	0.150821	0.00958875	4.142e-005	0.00299639	0.0396767	0.0152061	0.0223655	0.0101583	0.0444332	0.00425633	0.0121433	0.0184921	0.004578	0.000804411	0.0367788	0.0097976	0.00983316	0.197172	0.00776764	0.00122445	0.0129547	0.00712641	0.000902871	0.0311967	0.00358457	0.118209	0.0134448	0.020189	0.0218632	0.0239106	0.533813	0.0324638	0.0146146	0.0352284	0.0373101
1	0.0122015	0.0313291	0.00027403	0.000141729	0.0169169	0.0445848	0.0307522	0.00370297	0.00807818	0.0150341	0.010543	0.021295	0.0227341	0.0470905	0.0321665	0.0256159	5.79289e-005	0.00286325	0.025313	0.0103257	0.0221452	0.0145036	0.861364	0.000378689	0.00956674	0.0174145	0.00281836	0.000771943	0.0427115	0.00383802	0.0344427	0.0179588	0.00516353	0.00057449	0.0100149	0.00856447	0.00024463	0.0506776	0.0034407	0.0350373	0.00951741	0.0179756	0.0120185	0.012985	1	0.0621018	0.639479	0.255333	0.018065
1	0.00975006	0.00595615	0.000322898	5.00985e-005	0.0490709	0.284355	0.998443	0.118955	0.0128735	0.0793901	0.0127879	0.00918071	0.59138	0.963248	0.946966	0.154653	0.000648294	0.00909474	0.544529	0.0356757	0.021314	0.0236919	0.0409993	0.00069523	0.013832	0.0450801	0.0093462	0.00161242	0.701395	1	0.0356549	0.0657077	0.0244446	0.00128156	0.0123638	0.610036	0.000845103	0.145291	0.0110208	0.57797	0.012579	0.0201725	0.0179661	0.81153	0.233604	0.107453	0.0167479	0.0351731	0.0578004
1	0.012737	0.000552469	0.000336294	8.19699e-005	0.36303	0.0394004	0.941364	0.00293184	0.0260962	0.0463559	0.0197326	0.00607833	0.217212	0.110768	0.047267	0.0214779	0.000136834	0.00561492	0.0914644	0.0312628	0.019766	0.0907027	1	0.00589191	0.0667606	0.0360476	0.0414865	0.00145301	0.225108	0.0154937	0.0643522	0.0449224	0.0223416	0.000865752	0.0264897	0.0114049	0.0002233	0.192176	0.13607	0.0999565	0.0102282	0.0480848	0.0759602	0.259968	0.0240387	0.350893	0.0142161	0.0270705	0.0329787
1	0.0283926	0.0275847	0.00293364	0.000207338	0.132516	0.320979	0.126858	0.102289	0.0300165	0.970862	0.178746	0.0398795	0.881982	0.162139	0.324267	0.999995	0.000976528	0.0147739	0.0950676	0.618418	0.181049	0.133427	0.238023	0.00336271	0.158244	0.0838974	0.0503238	0.00485933	0.11549	0.0244997	0.0273005	0.556964	0.385384	0.00105312	0.387408	0.145098	0.00110682	0.961231	0.0140479	0.0999284	0.453882	0.0655528	0.0206861	0.212712	0.0445216	0.192246	0.0323181	0.248411	0.373759
1	0.00978933	0.0420963	0.000450981	0.000253454	0.162855	0.0697993	0.999959	0.0101919	0.063279	0.424903	0.034303	0.309166	0.353886	0.220817	0.165898	0.59636	0.00111371	0.0350947	0.0782807	0.0386073	0.0379335	0.336042	0.0619509	0.00313897	0.469132	0.918513	0.00914993	0.00260913	0.0716546	0.0111274	0.0320446	0.193512	0.0209981	0.00218381	0.0278433	0.100616	0.00553589	0.04692	0.146595	0.57517	0.0596731	0.164326	0.218204	0.326216	0.0458135	0.0830118	0.703719	0.0347126	0.09036
1	0.461459	0.00293312	0.00122635	1e-009	0.930483	0.120227	0.094558	0.00462088	0.0152426	0.999808	0.0355934	0.0116531	0.0486193	0.813643	0.356897	0.0309035	0.000199384	0.0259539	0.0471599	0.658544	0.0395678	0.0476387	0.112087	0.0020692	0.0794975	0.80263	0.0163394	0.00200643	0.0742141	0.0180263	0.299878	0.188085	0.0143739	0.00100236	0.0399775	0.0244138	0.000810317	0.99997	0.00706114	0.287387	0.160635	0.296556	0.06482	0.193989	0.0496892	0.473981	0.0252902	0.0391838	0.871682
1	0.103111	0.00357365	0.000450727	0.00384913	0.999783	0.172684	0.969434	0.00430178	0.0279276	0.0479528	0.0327835	0.0143411	0.190942	0.189073	0.0616686	0.0387844	8.39252e-005	0.198147	0.200846	0.0344489	0.0331829	0.0225243	0.204444	0.00090959	0.151481	1	0.0144437	0.0105567	0.0850197	0.00845888	0.0109448	0.0720131	0.0218706	0.00212937	0.0310328	0.0217003	0.00017314	0.794183	0.038588	0.053827	0.0931975	0.0755925	1	0.0888798	0.779711	0.119899	0.941028	0.0246468	0.617027
1	0.0188197	0.00493764	0.000593107	0.00062237	0.056707	0.113904	0.999999	0.102349	0.0110793	0.0477499	0.0165298	0.0177178	0.0341146	0.676681	0.999991	0.0156697	8.61235e-005	0.0585449	0.0457739	0.0634293	0.18398	0.0217809	0.0922899	0.000934083	0.0160247	0.117908	0.0113802	0.00173811	0.0511909	0.0110196	0.0496251	0.124536	0.03288	0.00144014	0.0209831	0.0441845	0.000650147	0.258814	0.0109888	0.0768596	0.0172219	0.040596	0.048672	0.0290765	0.0384371	0.0549848	0.0715532	0.057683	0.0869628
1	0.055525	0.00343536	0.00348507	1e-009	0.0953516	0.0749276	1	0.00662882	0.0366665	0.162102	0.378136	0.0282409	0.0620255	0.992736	0.999756	0.125468	0.00013495	0.0255456	0.0485404	0.0751779	0.0238707	0.415836	0.321862	0.0104102	0.0261767	0.24178	0.0109831	0.00203559	0.108352	0.0127755	0.0139491	0.691875	0.0221983	0.00408209	0.101358	0.015481	0.00179104	0.143044	0.0162216	0.956414	0.043124	0.134517	0.0290814	0.826703	0.044466	0.0772452	0.017736	0.840768	0.0801414
1	0.0662935	0.00742229	0.00160523	0.000946037	0.127833	0.0888725	0.807608	0.0139758	0.16101	0.964745	0.0297424	0.0192621	0.100412	0.147832	0.423235	0.0464163	0.000480492	0.132811	0.134854	0.0602698	0.857072	0.0374557	0.16489	0.0034359	0.0353283	0.0608887	0.0112667	0.0540465	0.0847234	0.0261808	0.0329457	0.0563362	0.055887	0.00295473	0.110657	0.037714	0.00179601	0.125198	0.0218803	0.0559855	0.0171997	0.0435107	0.0444551	0.762978	0.0396248	0.148548	0.077011	0.103301	0.0974137
1	0.0174694	0.0114826	0.00289416	0.000761961	0.119851	0.0827259	0.416015	0.00710255	0.0260979	0.479716	0.0366921	0.0231878	0.0640984	0.186953	0.0848324	1	0.000337172	0.0246166	0.0880347	0.481108	0.0987253	0.0767378	0.10602	0.00120611	0.0870588	0.0778138	0.993556	0.00408314	0.0756475	0.19654	0.0268724	0.124362	0.175387	0.0315581	0.0243949	0.0362357	0.00403191	0.113781	0.22773	0.0766749	0.0284965	0.0490369	0.0332573	0.188611	0.196412	0.147545	0.0446514	0.0861051	0.100906
1	0.0137255	0.00514392	0.000261686	0.000183209	0.0574764	0.814075	0.999999	0.051907	0.869703	0.999997	0.182912	0.00657446	0.0814488	0.99997	0.0879407	0.0359459	0.000602706	0.00350355	0.058978	0.0198069	0.0225633	0.990243	0.367526	0.000748523	0.0298039	0.129451	0.052	0.0209949	0.999993	0.06793	0.0122284	0.0465308	0.0144705	0.00186837	0.0173754	0.014699	0.0321142	0.0957432	0.00718711	0.0383223	0.0519062	0.0373418	0.0588596	0.0721913	0.0254748	0.0693497	0.0700186	0.0345315	0.0291909
1	0.00673292	0.00472323	0.00101945	0.000233083	0.106337	0.428662	0.728665	0.00555178	0.0511083	0.0473127	0.0421443	0.0121113	0.282332	0.55612	0.400575	0.0253677	0.0119717	0.00733323	0.153283	0.0820153	0.365833	0.0366465	0.698669	0.0024731	0.123539	0.914474	0.00972638	0.00224641	0.852252	0.00821199	0.0130148	0.210255	0.0159607	0.00246665	0.0122084	0.0133133	0.00208321	0.485411	0.0101546	0.0610026	0.0129556	0.0358576	0.267465	0.2686	0.0234201	0.83237	0.0145533	0.0372279	0.685291
1	0.0231272	0.0059399	0.000884708	0.000209072	0.109024	0.551465	0.318117	0.999977	0.02673	0.568511	0.0417557	0.101551	0.825836	0.216218	0.126718	0.16595	0.00018094	0.00814461	0.110881	0.130215	0.204863	0.132003	0.120121	0.00113616	0.81635	0.24001	0.615207	0.0153252	0.974628	0.0272825	0.50165	0.0879841	0.0468228	0.00822574	0.0425926	0.084857	0.01105	0.0874094	1	0.215687	0.0266864	0.218553	0.12768	0.181433	0.0605032	0.590928	0.0484241	0.855547	0.244434
1	0.0095078	0.0104125	0.00279283	0.000121032	0.236725	0.398264	0.983216	0.00813363	0.0299691	0.106016	0.0220094	0.0278554	0.0550909	0.649521	0.346035	0.143252	0.000237489	0.00633535	0.259624	0.0340794	0.0841595	0.11134	0.0944618	0.00186779	0.897149	0.225324	0.0477875	0.00778234	0.550378	0.0403027	0.0302231	0.117444	0.171691	0.0117461	0.760768	0.0247494	0.00049821	0.952611	0.00992981	0.0479256	0.0361042	0.0406365	0.0339215	0.174728	0.0375693	0.896956	0.168054	0.803808	0.094444
1	0.0265004	0.200192	0.000342123	0.000793634	0.994435	0.986067	0.0842488	0.00732844	0.217248	0.313387	0.0270839	0.890539	0.15687	0.196335	0.711949	0.0461873	5.1657e-005	0.00395337	0.296024	0.0599278	0.0274116	0.0441767	0.179655	0.00652199	0.064258	0.810706	0.00904376	0.00298254	0.670672	0.0423687	0.153051	1	0.0195036	0.00216751	0.0197655	0.0180426	0.000330834	0.805036	0.00997551	0.31052	0.0236195	0.28809	0.120882	0.0478043	0.0466091	0.855354	0.024063	0.579896	0.0897619
1	0.0501846	0.0168196	0.00163013	3.60574e-005	0.175253	0.99993	0.115081	0.161929	0.439065	0.999914	0.0515378	0.67157	0.0676699	0.98719	0.152074	0.0624812	0.00076487	0.0105745	0.102852	0.177047	0.316305	0.0581148	0.140556	0.0247685	0.101992	0.10281	0.022564	0.00257734	0.160762	1	0.0231092	0.0919548	0.822545	0.00262289	0.044823	0.123015	0.000808443	0.162376	0.0184699	0.10154	0.0476457	0.0862727	0.928586	0.975157	0.118926	0.137462	0.126334	0.255813	0.0797025
1	0.0115746	0.00562418	0.000851845	6.05876e-005	0.708721	0.7517	0.157626	0.00817998	0.624732	0.388086	0.0309924	0.768105	0.443771	0.529559	0.178588	0.0283895	0.000568813	0.00771902	0.895254	0.0671148	0.0519274	0.0769689	0.152544	0.000752642	0.0381356	0.824762	0.015754	0.00261081	0.141477	0.0425248	0.0377681	1	0.0850381	0.00143532	0.0196389	0.0728167	0.000260612	0.962493	0.0592763	0.258194	0.0204577	0.0379587	0.0616301	0.215487	0.0590331	0.10096	0.0157472	0.583176	0.0426474
1	0.165368	0.00238185	0.00128932	0.000410683	0.0485045	0.264834	0.0497067	0.00399122	0.0357083	0.0715948	0.0384815	0.0115792	0.910691	1	0.465527	0.0299503	0.00016573	0.525807	0.833118	0.0469982	0.332408	0.017315	0.0958017	0.000724573	0.0278139	0.195555	0.207067	0.146867	0.137043	0.0270125	0.0148384	0.0904781	0.0223077	0.0035791	0.481419	0.025231	0.000518318	0.197281	0.201415	0.512797	0.0187976	0.0244496	0.0598659	0.0877306	0.0199731	0.173809	0.070922	0.155239	0.0558449
1	0.014432	0.00567068	0.015253	0.000190424	0.30904	1	0.0829099	0.00677248	0.0157619	0.0608076	0.0194758	0.00694299	0.0885955	0.932829	0.0642946	0.0230481	0.0105686	0.433855	0.75263	0.0365507	0.0313264	0.238674	0.1824	0.00249424	0.0239929	0.201717	0.00511516	0.612275	0.194182	0.3599	0.199423	0.0855453	0.124898	0.00187114	0.0741127	0.186117	0.000552629	0.172665	0.0108994	0.152575	0.592015	0.138056	0.095208	0.0532293	0.0387943	0.404792	0.0214521	0.0297249	0.0800467
1	0.0095053	0.000670128	0.00112167	1e-009	0.03936	0.0574244	0.999999	0.00394774	0.0677617	0.685924	0.0190545	0.0139481	0.951568	0.0799127	0.0742649	0.0286543	0.000204896	0.00548228	0.251777	0.29225	0.15709	0.127467	0.0617219	0.000376119	0.0188817	0.177274	1	0.00266957	0.0577677	0.169812	0.0151395	1	0.01016	0.00150831	0.0224097	0.0220206	0.00073781	0.0347968	0.0067992	0.512061	0.0126309	0.430084	0.0312116	0.0293048	0.0226499	0.0495394	0.0256364	0.0667426	0.243534
1	0.0543526	0.00182832	0.000517884	3.203e-005	0.0998238	0.0848301	0.928629	0.0025549	0.0283853	0.041641	0.0146778	0.197544	0.0326881	0.12099	0.124578	0.0160123	0.000814823	0.00265112	0.096617	0.0307297	0.855255	0.0225768	0.976309	0.00125743	0.0202307	0.256277	0.00593106	0.00214663	0.0372343	0.0156077	0.013205	0.190066	0.999999	0.000901721	0.199068	0.0135141	0.0019624	0.0403112	0.0115313	0.62042	0.0327358	0.160214	0.0830884	0.343546	0.0295359	0.825769	0.0200026	0.036226	0.0720256
1	0.00748843	0.00251433	0.00306446	0.00014297	0.536356	0.0961938	0.064455	0.00490849	0.0432034	0.07335	0.0439534	0.0253574	0.403079	0.0767282	0.661964	0.224451	0.00139646	0.00464052	0.859011	0.195153	0.052539	0.0339105	0.988605	0.000519803	0.0182957	0.0691172	0.0161554	0.0039613	0.0784759	0.0529409	0.075031	0.0427139	0.0257663	0.000706925	0.0390439	0.0349731	0.00180054	0.157541	0.00756768	0.0429234	0.0155459	0.110835	0.0840196	0.171267	0.0235455	0.245774	0.999977	0.0283543	0.0569416
1	0.0249098	0.00391016	0.000624211	6.87546e-005	0.789566	0.999988	0.411459	0.00997921	0.0323519	0.0832638	0.0372737	0.0218879	0.110595	0.561899	0.152752	0.0356919	9.28397e-005	0.0268478	0.0899358	0.0422003	0.138676	0.141513	0.828464	0.00234945	0.985958	1	0.0303004	0.00554656	0.491742	0.0630604	0.0335233	0.168017	0.0326639	0.0154408	0.430893	0.127308	0.000720037	0.24106	0.0138834	0.397633	0.0226154	0.132961	0.020463	0.0648064	0.0728849	0.0903714	0.0638051	0.111431	0.788145
1	0.0143451	0.00812197	0.00183021	0.000209521	0.062956	0.12619	0.148526	0.0182127	0.999995	0.0429274	0.057157	0.658364	0.767822	0.165023	0.981621	0.0240792	2.24109e-005	0.0320118	0.233235	0.0216342	0.0197216	0.042101	0.999388	0.0115765	0.0484832	0.131538	0.206854	0.00233726	0.0427074	0.0183111	0.00904098	0.997548	0.0585381	0.0591896	0.0271923	0.0455711	1.50118e-005	0.606878	0.00573924	0.0575183	0.256738	0.0311778	0.0203078	0.204968	0.0742586	0.0662665	0.0189238	0.0295074	0.0806586
1	0.0183017	0.0319297	0.00899809	5.29372e-005	0.430559	0.999981	0.619343	0.845059	0.0453493	0.10604	0.0784163	0.0320295	0.1304	0.131373	0.611883	0.0432502	0.000978281	0.075969	0.103962	0.039582	0.0660767	0.0891013	0.221053	0.00051481	0.0545724	0.234048	0.0150664	0.00550674	0.648014	0.0305705	0.0266497	0.0947915	0.0491692	0.0109472	0.0422466	0.129206	0.00118851	0.0661856	0.354204	0.122162	0.442199	0.140281	0.0707538	0.825546	0.0535538	0.511288	0.0536635	0.269708	0.0645296
1	0.0151246	0.00609793	0.000887601	0.00125267	0.270982	0.562217	0.126236	1	0.0284401	0.0933405	0.23884	0.0457948	0.0615452	0.112044	0.10874	0.031346	0.000984579	0.103035	0.0673783	0.0377818	0.383111	0.0337452	0.154008	0.00139227	0.0341876	0.630034	0.0129621	0.00271713	0.999995	0.0486346	0.0460423	0.0962072	0.0360404	0.00265503	0.0296299	0.020648	0.154681	0.138793	0.0162757	0.123333	0.0225199	0.274351	0.768485	0.705033	0.0474665	0.150494	0.0255572	0.105126	0.686055
1	0.0599775	0.00310194	0.00228542	7.80401e-005	0.283516	0.869264	0.999468	0.00576697	0.0189979	0.0623198	0.393932	0.0242505	0.570284	0.341056	0.591016	0.0403548	4.33164e-005	0.00433325	0.0666773	0.672556	0.487067	0.0441681	0.335659	0.00481942	0.621265	0.467689	0.0133709	0.0055674	1	0.0124332	0.245796	0.0505592	0.0931712	0.0023024	0.364625	0.210485	0.000191373	0.999942	0.0632482	0.321824	0.175487	0.297307	0.0265992	0.0872167	0.0359943	0.0837571	0.730187	0.231278	0.0668006
1	0.0972758	0.0116617	0.00230202	0.000334994	0.558894	0.316541	0.999985	0.00593799	0.0208553	0.0657515	0.295186	0.0704125	0.163091	0.337023	0.378875	0.0390983	0.001937	0.00669097	0.15173	0.653427	0.101684	0.0400426	0.906636	0.000875166	0.635349	0.854374	0.0174359	0.00245266	1	0.0180651	0.485834	0.44508	0.0249547	0.00158275	0.304756	0.532226	0.000641649	0.999823	0.0166023	0.50969	0.0473356	0.428031	0.0298535	0.134637	0.0390812	0.220383	0.694766	0.212517	0.0454783
1	0.187945	0.177669	0.0172226	1.45138e-005	0.181493	0.545106	0.141133	0.00805855	0.0366416	0.904465	0.375472	0.332748	0.488303	0.103122	0.0681842	0.0774319	0.000364267	0.00474613	0.0975506	0.0470042	0.347085	0.142864	0.0833495	0.000795157	0.0230234	0.0306896	0.0195145	0.00405328	0.999997	0.183063	0.0255671	0.0529939	0.154837	0.0142917	0.0622238	0.0242791	0.000837716	0.296008	0.0221196	0.173768	0.0785436	0.981129	0.0596884	0.708721	0.0201193	0.135423	0.0291116	0.155367	0.773191
1	0.0178941	0.0879568	4.77427e-005	1.16975e-005	0.999712	0.999931	0.145188	0.00748644	0.109202	0.082094	0.0297925	0.117029	0.0945575	0.893517	0.124411	0.0262976	8.28057e-005	0.00780912	0.0960767	0.0298833	0.0740202	0.0540443	0.103495	0.000799203	0.132995	0.488543	0.00940997	0.0082355	0.180413	0.046885	0.773403	0.710894	0.0179548	0.00517368	0.999999	0.0194374	0.00132345	0.0749893	0.116385	0.222002	1	0.702396	0.0208319	0.996597	0.0533855	0.104476	0.070285	0.0404583	0.307439
1	0.0083455	0.00303541	0.00010617	9.75195e-005	0.487969	0.163299	0.851146	0.00754847	0.0114632	0.210104	0.349726	0.00924883	0.0336565	0.304924	0.172761	0.0274515	0.000584662	0.00521737	0.0740969	0.022323	0.0308303	0.0211679	0.333662	0.000876549	0.0257527	0.12878	1	0.147439	0.897517	0.0870545	0.0236321	0.364331	0.0741147	0.000445699	0.0188251	0.0266569	0.00132204	0.491815	0.011599	0.0689025	0.024722	0.0301286	0.0212093	0.209293	0.0520741	0.0630647	0.0244886	0.0332242	0.0961995
1	0.1386	0.00569763	0.00161433	0.000118715	0.792628	0.146079	0.124774	0.00637654	0.0453573	0.585717	0.0609266	0.0173971	0.964596	0.991185	0.217346	0.0790678	0.00139175	0.0184385	0.256186	0.0840867	0.0366216	0.0536061	0.13432	0.000951844	0.0256042	0.0661343	0.0326645	0.00445142	0.0963079	0.0171381	0.0364344	0.126942	0.0235298	0.000757627	0.0469167	0.0508894	0.00121156	0.0702887	0.0415838	0.130994	0.74415	0.742298	0.0231846	0.940783	0.0889635	0.124734	0.0843218	0.204445	0.0492796
1	0.0174878	0.00422566	0.00713306	0.000270538	0.68758	0.263958	0.114825	0.0235699	0.0164503	0.0992046	0.023957	0.0173162	0.995909	0.453145	0.0742951	0.999976	0.000577504	0.0677065	0.10452	0.0683326	0.128018	0.0315043	0.335884	0.000488974	0.0836673	0.384169	0.0458162	0.00272661	0.230922	0.0248351	0.901545	0.999999	0.0265923	0.00311307	0.021982	0.0986739	0.00145794	0.0675011	0.236547	0.148548	0.0240124	0.0333238	0.040847	0.0608631	0.0640601	0.144264	0.0628919	0.220427	0.280725
1	0.0335227	0.00697936	0.000392653	0.00228985	0.0774654	0.0843191	0.581988	0.0118458	0.0301014	0.877984	0.0284587	0.0252924	0.230496	0.19649	0.9999	0.0411607	0.000620708	0.00931662	0.161782	0.530346	0.626736	0.0448403	0.94189	0.00126917	0.08514	0.068543	0.008925	0.0325334	0.129187	0.511317	0.612756	0.133851	0.0241953	0.00303774	0.0244004	0.033376	0.00109002	0.915054	0.0252102	0.0634865	0.0235719	0.0795915	0.421042	0.0723914	0.0707894	0.108044	0.0862663	0.131307	0.550111
1	0.75076	0.969135	0.000409595	0.999996	0.0496262	0.710972	0.927911	0.00454034	0.2938	0.0676232	0.0350615	0.00785829	0.0397739	0.135272	0.338995	0.075024	0.000388599	0.00490618	0.0345551	0.0190253	0.0678733	0.019421	0.0803715	0.000352716	0.0170422	0.0723909	0.0128219	0.00142573	1	0.0174233	0.0119177	0.968007	0.0147919	0.00227805	0.0177593	0.0621019	0.017956	0.050221	0.00883287	0.0487481	0.0530533	1	0.0147231	0.743443	0.0208641	0.354273	0.0325725	0.149917	0.280638
1	0.0259208	0.0128887	0.00143511	0.000265283	0.319419	0.224247	0.629121	0.0268267	0.0237544	0.920256	0.101295	0.0210479	0.394259	0.0934941	0.0722422	0.566034	0.000773976	0.0789758	0.381384	0.832704	0.0361223	0.204902	0.0635923	0.00206607	0.783477	0.674182	0.0104046	0.00279496	0.0795998	0.017245	0.015898	0.999997	0.0853229	0.00304547	0.0184962	0.04717	0.0046345	0.394024	0.0532667	0.129949	0.0393731	0.0423698	0.018545	0.101223	0.0397058	0.206447	0.0697656	0.372613	0.236006
1	0.075732	0.00172468	0.000411953	6.64689e-005	0.0653279	1	0.997417	0.0204986	0.294563	0.383125	0.0310399	0.0128244	0.0516595	0.0753525	0.163167	0.0290082	1.89633e-005	0.050979	0.0527885	0.0342797	0.205654	0.0445254	0.25191	0.000681253	0.0385066	0.0736968	0.00365473	0.00248638	0.627845	0.0308812	0.0180506	0.037397	0.0194106	0.00195782	0.0164866	0.0188983	0.000412116	0.373035	0.00929042	0.689386	0.0517619	0.0901934	0.0536991	0.0296031	0.0230528	0.0589172	0.033902	0.0254961	0.0721163
1	0.0198122	0.00137009	0.00101057	0.000104257	0.034054	0.0277149	0.999934	0.0250829	0.245328	0.245375	0.0143479	0.00584056	0.027693	0.295084	0.964413	0.0118581	0.00306501	0.0745645	0.128887	0.0254755	0.467721	0.0316859	0.0414786	0.00104941	0.0246768	0.0265951	0.00537519	0.161013	0.0380575	0.00952551	0.0111274	0.0902389	0.0283223	0.000383386	0.0275494	0.0411653	0.000762389	0.0949265	0.00739578	0.848114	0.0114876	0.0321827	0.0914343	0.0252559	0.0259062	0.0454534	0.113501	0.0272721	0.0442491
1	0.0108766	0.00293058	0.0013869	1.12513e-005	0.12686	0.0758841	0.992482	0.0209994	0.521318	1	0.282339	0.0378105	0.275572	0.444056	0.524958	0.0453601	7.14443e-005	0.00587442	0.196195	0.272683	0.0354527	0.0549435	0.458313	0.25094	0.0378613	0.0591618	0.00827563	0.00389463	0.0637475	0.0588501	0.0349406	0.0895094	0.021596	0.0442976	0.20486	0.760403	0.00183381	0.111591	0.0139903	0.115138	0.0200695	0.0951295	0.0236965	0.0598963	0.794298	0.240559	0.130676	0.0818472	0.116293
1	0.0108716	0.00714174	0.0017477	2.15204e-005	0.0460156	0.593484	0.242697	0.00695447	0.0309505	0.992034	0.0793712	0.0788376	0.0374254	0.151282	0.0946187	0.0384665	0.000129916	0.00677654	0.0717448	0.0335898	0.0454422	0.0199585	0.788965	0.00211445	0.0260883	0.0264909	0.0083232	0.0225344	0.964816	0.0355453	0.0091571	0.207833	1	0.00129462	0.180378	0.767623	0.000357234	0.780519	0.147031	0.034876	0.744949	0.0227029	0.0158498	0.0400031	0.0236426	0.0956051	0.0281294	0.0362876	0.0898229
1	0.0251716	0.00518902	0.000267194	2.62418e-005	0.885208	0.596794	0.536921	0.00965772	0.036004	0.221567	0.0294729	0.00866648	0.215323	0.118678	0.478064	0.221766	0.000152095	0.007622	0.571646	0.0684213	0.999981	0.0403468	0.506737	0.000300937	0.0234332	0.85005	0.988348	0.00165514	0.428212	0.0226286	0.00930445	0.0385706	0.0507163	0.00065913	0.0185896	0.0158024	0.000550168	0.0515379	0.00977295	0.895066	0.0129612	0.0387576	0.0384273	0.0382212	0.0369722	0.491524	0.02449	0.999977	0.0664
1	0.0199875	0.0126425	0.00134124	1e-009	0.0784505	0.999999	0.118306	0.00981471	0.0225286	0.866328	0.425598	0.108389	1	0.121797	0.75985	0.122809	0.000309457	0.0127806	0.172543	0.0435506	0.114319	0.0408711	0.789743	0.00100517	0.0522421	0.0486561	0.0109717	0.00401112	0.104164	0.0209105	0.0167859	0.146186	0.0173022	0.00191448	0.0325523	0.0261182	0.00150448	0.526033	0.0111108	0.620194	0.0229546	0.62231	0.0334548	0.0762063	0.0332659	0.275728	0.23839	0.356054	0.0773728
1	0.0228988	0.00925905	0.000174347	0.0122249	0.0920665	0.0842036	0.916935	0.00819131	0.269169	0.436931	0.0256707	0.106939	0.235929	0.516788	0.452	0.0994196	0.000206777	0.013533	0.0572359	0.0339249	0.628466	0.0415754	0.24311	0.236727	0.0463217	0.984212	0.00693614	0.0337946	0.745808	0.0163762	0.0204665	0.0949553	0.0473851	0.0466617	0.0295897	0.0268414	0.01616	0.888097	0.015672	0.0540697	0.0421494	1	0.0501622	0.863094	0.028632	0.923449	0.157301	0.192938	0.293403
1	0.0393378	0.018452	0.00497761	5.81608e-005	0.0810044	0.853921	1	0.0813734	0.0136772	0.110853	0.0249007	0.111991	0.0407286	0.386763	0.672046	0.46556	0.000581613	0.798167	0.856322	0.0447795	0.679714	0.186421	0.0490582	0.000929826	0.0250382	0.166457	0.0321113	0.0172761	0.999998	0.00989907	0.188147	0.301804	0.0251259	0.00155754	0.017232	0.0146852	0.000728579	0.332011	0.0126869	0.204823	0.60431	0.83086	0.0190183	0.0468346	0.0513844	0.807641	0.0136471	0.039018	0.231275
1	0.0527381	0.0109202	0.000886861	0.00186325	0.119248	0.100257	0.899489	0.0171655	0.0789536	0.094043	0.0484364	0.0243398	0.493542	0.202802	0.120219	0.034943	0.00164202	0.0257713	0.128528	0.0664978	0.0768572	0.0583414	0.115914	0.0136668	0.442842	0.11435	0.114243	0.00634278	0.106978	0.0464072	0.380191	0.572302	0.1377	0.0080196	0.0629663	0.0386833	0.00202226	0.0770028	0.0204766	0.0871194	0.0393132	0.172375	0.131856	0.0865197	0.0597153	0.659341	0.669593	0.357486	0.264838
1	0.0158168	0.0109919	8.83154e-005	0.000742416	0.536221	0.999979	0.999996	0.00639674	0.14972	0.999971	0.0353641	0.0273395	0.941498	0.0742006	0.297178	0.076563	0.000117718	0.527183	0.25437	0.123621	0.0442743	0.0330192	0.201323	0.000775003	0.0328758	1	0.0849364	0.00322942	0.117001	0.0206269	0.397204	0.0517358	0.159252	0.0073356	0.0527811	0.0281116	0.00135143	0.0434391	0.00959613	0.73105	0.15448	1	0.0470308	0.0566459	0.028668	0.0869252	0.0181314	0.0393744	0.996656
1	0.0337007	0.00444692	0.00111385	5.0361e-005	0.301855	0.917125	0.999981	0.00500106	0.0211963	0.300404	0.0417419	0.0132526	0.999993	0.0787848	0.496245	0.0281488	0.000163793	0.419227	0.7506	0.0330941	0.0274776	0.0591098	0.356486	0.00079217	0.0283573	1	0.0157384	0.0103579	0.254567	0.0379234	0.0757498	0.0509607	0.13975	0.00215255	0.0242762	0.0395073	0.00187909	0.0485774	0.0147111	0.740355	0.0324594	0.978231	0.0424179	0.0574681	0.0680741	0.077335	0.0401653	0.0792475	1
1	0.0248916	0.00330763	8.28821e-005	0.000396515	0.453675	0.516896	0.880701	0.00700527	0.0182606	0.314012	0.0337035	0.0118738	0.99833	0.550941	0.974628	0.0421533	0.000103094	0.501413	0.779373	0.0276718	0.157855	0.042762	0.092559	0.00220966	0.0593216	1	0.0559249	0.00278616	0.252839	0.0339896	0.109125	0.05486	0.0374204	0.00128707	0.0190656	0.0190221	0.000215815	0.0631256	0.0548312	0.88941	0.323833	0.940678	0.206805	0.0503231	0.323148	0.497356	0.0206224	0.0355945	1
1	0.0116881	0.00208168	0.000452529	2.25484e-005	0.385132	0.132801	0.418811	0.00609986	0.0363548	0.276805	0.0255575	1	0.038741	0.100158	0.851188	0.0244723	1.1532e-005	0.00549627	0.319438	0.0255649	0.0276721	0.99999	0.308256	0.000636003	0.0914296	0.183197	0.00906792	0.099133	0.0730387	0.126966	0.0116855	0.406424	0.453826	0.0323517	0.0922717	0.991816	0.000627599	0.131774	0.0844295	0.76088	0.0170577	0.0548469	0.0203337	0.903046	0.100807	0.174281	0.0394452	0.0396821	0.47018
1	0.0330189	0.0103536	0.000872221	0.000179176	0.171665	0.285552	0.135357	0.0202145	0.0188077	0.571976	0.0199638	1	0.0502389	0.0763115	0.993694	0.0240721	0.000193409	0.00335287	0.0883842	0.102466	0.0259015	0.586331	0.0619788	0.00230232	0.0288385	0.0653796	0.00747665	0.396784	0.126232	0.0172453	0.0113232	0.0654665	0.373562	0.000775356	0.0144069	0.95449	0.000342969	0.0408928	0.105632	0.764689	1	0.0933146	0.0230785	0.213446	0.0900948	0.0581901	0.0192852	0.0214094	0.665733
1	0.0331191	0.00443282	0.000953227	1e-009	0.125947	0.121388	0.871207	0.0419205	0.0277233	0.159438	0.0327751	0.0632926	0.294594	0.131228	0.0972819	0.256344	1	0.00984209	0.29653	0.143662	0.134301	0.056579	0.4933	0.0147134	0.0483354	0.1507	0.0259996	0.0152656	0.799298	0.0181337	0.0306945	0.209548	0.140701	0.00509485	0.182186	0.973654	0.060391	0.140719	0.0137506	0.865123	0.114288	0.0397267	0.183268	0.353859	0.57411	0.61596	0.0338582	0.0824745	0.710645
1	0.0139597	0.00644971	0.000348624	0.000256395	0.0801281	0.241133	0.14471	0.00555036	0.0150615	0.200227	0.680199	0.00823195	0.912405	0.0851737	0.941986	0.0195329	0.00299926	0.00529571	0.147346	0.0373832	0.0767434	0.624784	0.955615	0.00108605	0.025875	0.066924	0.00635304	0.00816385	0.535422	0.170889	0.0097261	0.0479819	0.0808161	0.00154011	0.399781	0.0705429	8.86954e-005	0.319881	0.00716745	0.844066	0.018499	0.0323318	0.0323063	0.0655996	0.016562	0.236923	0.0188714	0.77634	0.703485
1	0.0348158	0.00232817	0.0137995	1e-009	0.686708	0.838548	0.0744872	0.00726642	0.0256194	0.0613774	0.0378763	0.0101521	0.126585	0.161014	0.358658	0.0338258	0.00036318	0.0227199	0.318279	0.729781	1	0.0285142	0.241024	0.000629191	0.0228026	1	0.00834008	0.0062559	0.201577	0.0111151	0.193348	0.172889	0.985411	0.000538765	0.0141688	0.0127767	0.000359583	0.810715	0.00717422	0.0575855	0.0734694	0.072901	0.0221286	0.354325	0.0286707	0.0931048	0.0198564	0.868626	0.050402
1	0.0116105	0.0529817	0.0156916	1e-009	0.154467	0.958691	0.236724	0.00369201	0.0445765	0.081793	0.662626	0.0103366	0.929727	0.458519	0.0843538	0.0241565	0.000954229	0.0137768	0.0396014	0.623805	0.036654	0.0192869	0.0625836	0.000759592	0.361865	0.999997	0.0124404	0.00163829	0.0849303	0.639775	0.192081	1	0.132516	0.00120584	0.129889	0.0170941	0.000971908	0.0464753	0.0176117	0.363634	0.952108	0.296845	0.0398648	0.0527898	0.0264339	0.275759	0.0198152	0.0690933	0.129054
1	0.0142695	0.0536118	0.000875249	0.00245509	0.127888	0.559486	0.607037	0.00749794	0.132325	0.0955468	0.072306	0.0319618	0.0678976	0.103587	0.581067	0.44662	0.00058836	0.00796342	0.393807	0.467514	0.0999814	0.0324098	0.149714	0.00388425	0.0266152	0.0803442	0.0104963	0.0114249	0.249028	0.0356869	0.0778942	0.936219	0.163371	0.00433342	0.0209308	0.031063	0.000407766	0.0669118	0.17616	0.0446261	0.0143041	0.158257	0.026115	0.847373	0.0368933	0.125302	0.0366453	0.15493	0.424149
1	0.127248	0.00743289	0.00543595	4.04809e-005	0.22108	0.0608834	0.978949	0.0258688	0.025185	0.748974	0.0308345	0.0771284	0.0654269	0.166146	0.1322	0.155075	0.000255795	0.00385552	0.074779	0.105418	0.367042	0.0355439	0.339047	0.00112758	0.0610501	0.288425	0.0559799	0.0452182	0.128695	0.0682096	0.0591171	0.141807	1	0.00208256	0.859298	0.0192293	0.000338368	0.0560943	0.00936991	0.105033	0.143077	0.0366683	0.0479324	0.131038	0.0700389	0.171669	0.100537	0.405474	0.0862704
1	0.0108923	0.00871789	0.00905118	0.00017588	0.828504	0.26639	0.902939	0.00569744	0.0188681	0.0695087	0.133813	0.322138	0.999999	0.999956	0.987383	0.0320574	8.12504e-005	0.00739422	0.0814602	0.0241217	0.0691866	0.0278963	0.98844	0.00338278	0.0201904	1	0.00609233	0.00286213	0.316721	0.544072	0.0152548	0.813641	0.0125115	0.00409361	0.0281139	0.0263146	0.00465706	0.166926	0.0641396	0.0691437	0.0138986	0.0804691	0.16207	0.0906648	0.0571843	0.341833	0.0202553	0.0298062	0.0302711
1	0.0987343	0.00337784	0.000325403	3.43645e-005	0.389195	1	0.0874463	0.0067789	0.158025	1	0.0265589	0.0189131	0.079966	0.667415	0.294605	0.332156	0.00108118	0.0527366	0.0658734	0.085115	0.089001	0.0360575	0.222397	0.000986957	0.155143	0.0938635	0.020373	0.00656382	0.0770279	0.0689973	0.396204	0.051341	0.0234495	0.00159483	0.122592	0.0305876	0.0001953	0.552176	0.0266451	0.0571723	0.0478333	0.462944	0.0198441	0.0872574	0.0692379	0.885177	0.0794872	0.0460888	0.991869
1	0.0335267	0.00653246	0.00121344	0.00100826	0.793265	0.528771	0.794025	0.00603432	0.4996	0.0753143	0.999999	0.0113597	0.0514096	0.953462	0.150871	0.221031	0.000104251	0.00882618	0.208374	0.709358	0.0715568	0.273207	0.0858636	0.00163529	0.0295499	1	0.0463467	0.00244895	0.254076	0.0167976	0.020181	0.371142	0.0369908	0.0023371	0.170877	0.0367413	0.00193791	0.0606471	0.741929	0.45417	0.27542	0.0537859	0.0178059	0.0529769	0.0349128	0.356393	0.053865	0.0547881	0.136532
1	0.0690563	0.00584097	0.00201523	0.000242912	0.904242	0.133685	0.226882	0.00535508	0.0372126	0.0864724	0.0684488	0.0120374	0.991283	0.684551	0.687968	0.0627512	0.000594245	0.0394274	0.0610568	0.155917	0.952987	0.160733	0.0884906	0.00125838	0.130454	0.0895097	0.131356	0.00670718	0.166568	0.042815	0.0167921	0.163899	0.063237	0.0129339	0.0843267	0.096636	0.000825458	0.0976385	0.014131	0.204899	0.0345896	0.148895	0.0314313	0.560011	0.0423579	0.243708	0.271904	0.168973	0.111396
1	0.0365874	0.0151179	0.00484104	2.43061e-005	0.999984	0.984584	0.628794	0.0129008	0.0306195	0.149355	0.197715	0.0244835	0.955769	0.140463	0.150089	0.094812	0.00241646	0.0121034	0.0984039	0.31527	0.907509	0.397627	0.216775	0.00131305	0.262393	0.152084	0.0224791	0.0202703	0.729561	0.0275538	0.0248251	0.239911	0.1145	0.00617344	0.0534433	0.313686	0.00184657	0.0690226	0.0132747	0.126517	0.0288713	0.402526	0.146437	0.0809426	0.0342701	0.138178	0.375471	0.236929	0.087084
1	0.0128293	0.0632378	0.016945	0.00258613	0.0885374	0.789749	0.0936608	0.0453937	0.0220114	0.0774957	0.660661	1	0.0507557	0.141914	0.125276	0.74733	0.000787423	0.00986923	0.0831735	0.475834	0.0633362	0.0723984	0.698641	0.00151389	0.999937	0.288385	0.0138978	0.121077	0.144798	0.0574122	0.0188039	0.0802875	0.0269349	0.00560673	0.0587901	0.879225	0.00862972	0.0657247	0.0134671	0.21023	0.0422503	0.993583	0.0464936	0.47125	0.0601422	0.407522	0.0217086	0.0403266	0.277503
1	0.00625271	0.00727313	0.0010129	2.11267e-005	0.0841619	0.812369	1	0.00685704	0.194526	0.0630447	0.0230236	0.0381725	0.993876	0.0803444	0.566534	0.0499436	0.00118118	0.0044912	0.0507758	0.0425272	0.0423226	0.0866179	0.316663	0.000268424	0.0247514	0.0301283	0.848543	0.00173364	0.103586	0.0156973	0.017136	0.0421225	1	0.00156402	0.0169101	0.0494569	0.000427505	0.0969497	0.00898038	0.219354	0.0163873	0.0861421	0.0310533	0.0402543	0.184071	0.0896029	0.0232688	0.0329178	0.0509278
1	0.0321761	0.00946331	4.16299e-005	0.000398148	0.327464	0.857903	0.771784	0.0206196	0.061867	0.120833	0.104558	0.994991	0.10764	0.188246	0.202608	0.0720097	0.00638967	0.00479931	0.87546	0.0648422	0.0485569	1	0.18464	0.00184099	0.0990062	0.127145	0.0352455	0.161731	0.0915803	0.140671	0.0242932	0.509735	0.142541	0.00488891	0.331024	0.76001	0.00304375	0.0599243	0.0356262	0.753475	1	0.133779	0.0319194	0.0854831	0.0634725	0.144276	0.0311296	0.13686	0.301492
1	0.0219798	0.00141801	0.000885485	0.000488386	0.0841052	0.0778185	0.960835	0.0177521	0.101069	0.0864002	0.400814	0.94571	0.246068	0.108946	0.163126	0.0481811	0.000555484	0.0171527	0.986223	0.110694	0.106062	0.999988	0.162155	0.00103042	0.0811697	0.146503	0.0197296	0.917872	0.0802855	0.174916	0.0195084	0.0910383	0.511333	0.00169145	0.339815	0.216091	0.000515421	0.0589669	0.0519004	0.727781	1	0.228177	0.0288678	0.124917	0.0357415	0.106358	0.0290227	0.628275	0.270465
1	0.0319356	0.00504672	0.0169654	9.3105e-005	0.0584767	0.715009	0.17257	0.0226868	0.549771	0.0814795	0.105121	0.0304864	0.200447	0.094279	0.315625	0.254463	5.88296e-005	0.0298348	0.974275	0.845095	0.024023	0.187929	0.453981	0.0011262	0.0297047	0.091268	0.0142337	1	0.342499	0.0831064	0.0143186	0.12255	0.0136748	0.00415	0.0309984	0.0399909	0.00281682	0.369361	0.011958	0.103326	0.0795537	0.284683	0.0221603	0.0387325	0.789151	0.0921453	0.0176327	0.483589	0.0528772
1	0.0364247	0.00305799	0.0584433	0.000929336	0.193194	0.228519	0.108196	0.0311456	0.0663409	0.182239	0.0668849	0.0823194	0.555685	0.112963	0.999952	0.0358132	0.000403624	0.0701364	0.949333	0.824357	0.0733682	0.734751	0.0991971	0.000374933	0.0377197	0.0752751	0.0124962	0.999996	0.136816	0.379272	0.0888693	0.10019	0.0248398	0.0386338	0.0365796	0.0776134	0.000577867	0.33581	0.0230432	0.0939283	0.0904119	0.195947	0.0317776	0.122481	0.214436	0.154444	0.0337788	0.0578356	0.104148
1	0.0236004	0.00484294	0.00117218	0.000138225	0.567322	0.697082	0.991895	1	0.0346018	0.544203	0.0426143	0.0274377	0.532423	0.115718	0.0942849	0.0812509	0.000817212	0.0103973	0.162022	0.0751086	0.0543751	0.763037	0.0806774	0.00173608	0.383284	0.163501	0.0210319	0.0239047	0.139957	0.0305078	0.0904824	0.17433	0.0289144	0.00221359	0.214449	0.932066	0.00112325	0.346394	0.0441344	0.0977485	0.0251679	0.0677663	0.045324	0.286851	0.0469867	0.347827	0.044384	0.0822982	0.129633
1	0.211364	0.0035261	0.00284381	9.75631e-005	0.855576	0.999988	0.640337	1	0.0306106	0.135961	0.0282956	0.0738275	0.160666	0.204532	1	0.0330745	0.000265122	0.0130108	0.12753	0.0410258	0.047854	0.834891	0.0685354	0.00106843	0.130256	0.0519334	0.0117281	0.00335993	0.60736	0.0143222	0.0214681	0.449116	0.023065	0.00144548	0.0293331	0.122186	0.00171914	0.0591211	0.0257433	0.0764446	0.0330693	0.0314677	0.0190785	0.0616342	0.032761	0.158909	0.0270522	0.0466032	0.577406
1	0.0217654	0.0996746	0.000354844	0.000469646	0.140623	0.967792	0.618337	0.00960697	0.0339588	0.31679	0.154723	0.631313	0.241165	0.27643	0.232451	0.319925	0.00143691	0.00957715	0.823143	0.0579716	0.435117	0.0655023	0.142523	0.0015306	0.038922	0.353175	0.020572	0.00452505	0.506368	0.0330859	0.0209187	0.0758823	0.999959	0.00145182	0.382658	1	0.00541981	0.625072	0.190313	0.110943	0.0227683	0.0678169	0.0302456	0.0741125	0.0658638	0.136102	0.071828	0.43643	0.478765
1	0.029078	0.00683927	0.00170348	0.000410891	0.07191	0.0817809	0.552636	0.020752	0.0504307	0.645585	0.0595096	0.933817	0.10536	0.218973	0.0902515	0.75932	0.00126486	0.0107305	0.682659	0.0372635	0.127425	0.0982121	0.419736	0.00157293	0.0654889	0.596362	0.0196022	0.00286613	0.170334	0.0218327	0.0241834	0.0722897	0.999994	0.00232937	0.283954	1	0.00347053	0.613154	0.328874	0.160635	0.0299334	0.0706586	0.0331403	0.087367	0.0579644	0.121333	0.188319	0.231581	0.494721
1	0.0143016	0.00255199	0.00093868	1e-009	0.879814	0.0585862	0.102042	0.00804642	0.999759	0.0845074	0.0292812	0.0504804	0.114382	0.0697717	0.138099	0.169629	0.000479514	0.0176546	0.732242	0.0501098	0.0468084	0.0309584	0.223226	0.00105201	0.0687568	0.931693	0.0406566	0.0101099	0.231632	0.0212913	0.0290993	0.872892	0.25862	0.00111055	0.0306245	0.058032	0.0014959	0.0993368	0.0397606	0.488725	0.020952	0.0940659	0.0251283	0.198762	0.0542842	0.408393	0.0974265	0.358612	0.051991
1	0.0887394	0.00381596	0.000488684	0.000219417	0.191891	0.917469	0.363194	0.0107547	0.0311209	0.0963174	0.0281875	0.0269596	0.119044	0.329296	0.077982	0.0623696	0.000347561	0.0368742	0.760917	0.0699591	0.0480303	0.76281	0.080574	0.000450015	0.0992426	0.0349461	0.0173582	0.00469073	0.825809	0.0353759	0.0128443	0.0580566	0.0178704	1	0.307513	0.0802483	0.000746492	0.233768	0.00605272	0.334251	0.0655229	0.058709	0.0330587	0.999967	0.0277923	0.106574	0.0502411	0.198305	0.905803
1	0.0119131	0.026249	0.000654629	3.2749e-005	0.820921	0.106133	0.329701	0.0810907	0.0250755	0.502957	0.102352	0.0185601	0.868342	0.366961	0.428734	0.38654	0.000177949	0.117275	0.35259	0.0488484	0.0421075	0.335429	0.0639033	0.00116657	0.110263	0.893121	0.179934	0.00248516	0.43726	0.012138	0.0488484	0.434097	0.021886	0.00140189	0.0592232	0.0579317	0.00132094	0.0857729	0.0127514	0.981555	0.0153396	0.0670406	0.142159	0.0558707	0.0330031	0.25046	0.0446986	0.0751675	0.0475586
1	0.0662525	0.00129198	0.000749112	3.80695e-005	0.258065	1	0.107053	0.00599703	0.0229058	0.0743783	0.0342437	0.0980326	0.0762103	0.886335	0.317552	0.0313894	0.00016276	0.00684249	0.498076	0.0329305	0.0566435	0.386156	0.0640796	0.000289597	0.734223	1	0.00825878	0.00323299	0.999957	0.030818	0.0162149	0.901047	0.124212	0.000773979	1	0.0395936	0.0739068	0.316753	0.0125196	0.167306	0.0243993	0.665627	0.0207953	0.0477737	0.0319588	0.0777541	0.067668	0.0387395	0.0808404
1	0.0124046	0.00306507	0.000260281	0.000211134	0.236314	0.657848	0.761298	0.00438882	0.131104	0.100286	0.0324674	0.0171719	0.096104	0.0928226	0.999992	0.0370722	0.000345801	0.75982	0.0756933	0.0625584	0.0250363	0.0220608	0.115524	0.000325097	0.722733	0.117345	0.0077743	0.00172748	0.385384	0.0250216	0.0135597	1	0.0174428	0.00598447	0.0846376	0.0159624	0.000518988	0.0511098	0.0200209	0.611548	0.0152941	0.0329005	0.0282833	0.0378609	0.0262985	0.0464962	0.0474298	0.0316879	0.794374
1	0.0278108	0.00117296	0.00313135	0.000112962	0.46227	0.102413	0.366437	0.00676125	0.229601	0.985531	0.247137	0.0606096	0.0611173	0.891281	0.171714	0.0362935	0.000451627	0.00459298	0.174205	0.0313772	0.086556	0.0494474	0.252105	0.00153215	0.0991603	0.18596	0.0248342	0.0346129	0.197638	0.18756	0.0134335	0.137438	0.0539264	0.00471889	0.0519513	0.0239986	0.0387476	0.0941925	0.00935675	0.925128	0.0348973	0.258371	0.0975527	0.650732	0.0363387	0.406506	0.0395231	0.288067	0.0446735
1	0.0223155	0.00448968	0.000670476	0.000749945	0.146778	0.940281	0.101232	0.0176008	0.0417024	0.928516	0.0284399	0.990944	0.120587	0.298503	0.577688	0.815457	0.00036406	0.00525408	0.160331	0.166276	0.0427611	0.0371125	0.218448	0.000963064	0.704888	0.230603	0.0179612	0.00720122	0.0913664	0.281758	0.0244718	0.0573662	0.0887756	0.00535222	0.460439	1	0.00548897	0.0794342	0.00935138	0.070743	0.0142329	0.0367005	0.0176047	0.0497393	0.0329915	0.524731	0.0509965	0.0424725	0.129215
1	0.577858	0.00240605	0.00095396	1e-009	0.29782	0.0465954	0.231701	0.220004	0.0163514	0.529279	0.0164456	0.00894434	0.209327	0.956565	0.186939	0.0245848	0.000160386	0.00722538	0.169899	0.368462	0.0242115	0.0854038	0.405502	0.000399417	0.0207631	0.0610835	0.0113483	0.00172119	0.518054	0.0261344	0.0431823	0.964546	0.399442	0.00100725	0.0212117	0.0173332	9.17345e-005	0.853774	0.134314	0.375291	0.019485	0.0373902	0.917606	0.0439487	0.0211811	0.0778127	0.0233149	0.0292211	0.0320152
1	0.0116217	0.00091244	0.000355907	1e-009	0.914812	0.0650267	0.76648	0.005125	0.108675	0.468071	0.0427702	0.0570731	0.0805154	0.94238	0.291585	0.0245841	0.000100463	0.00944818	0.999967	0.0479749	0.458608	0.021993	0.7738	0.00170648	0.145704	0.182309	0.00649934	0.0016275	0.989687	0.0619497	0.017652	0.2603	1	0.00197042	0.0457636	0.0162289	0.000586711	0.0457243	0.181949	0.0919233	0.019992	0.0829826	0.0169774	0.0939387	0.0962069	0.0706175	0.0464801	0.0632381	0.097011
1	0.0202164	0.0407657	0.0558135	0.000615246	0.532821	0.226622	0.137701	0.0105268	0.0191241	0.853808	0.1052	0.0194122	0.0435047	0.999989	0.205558	0.642084	0.00107262	0.0116448	0.861259	0.0278543	1	0.0483128	0.0530701	0.00173952	0.0425809	1	0.0193313	0.00105679	0.425404	0.144624	0.0801427	0.0640524	0.72074	0.0011565	0.165125	0.0732853	0.000525945	0.0711028	0.145202	0.0978117	0.013795	0.158279	0.0815369	0.332569	0.0308834	0.0795203	0.0163751	0.598899	0.0325319
1	0.017133	0.0928876	0.00113452	5.9755e-005	0.138748	0.201721	0.333089	0.0261857	0.0350738	0.0448851	0.0201723	0.800928	0.0410649	0.0957837	0.855192	0.037784	0.000147168	0.00512683	0.0418065	0.0925142	0.0238438	0.277508	0.932075	0.000827851	0.638756	0.946965	1	0.00432224	0.927171	0.0075925	0.0142982	0.192763	0.0138285	0.000940415	0.0870235	0.0135819	0.000212886	0.92255	0.00639013	0.0358158	0.0995129	0.0332307	0.0897705	0.791805	0.0278802	0.068024	0.0225871	0.0344154	0.038758
1	0.0171401	0.00951282	0.0184364	0.000672248	0.788195	0.131598	0.846735	0.0110842	0.0495088	0.999987	0.0579258	0.0293854	0.999975	0.17108	0.289097	0.0369189	3.25968e-005	0.00835699	0.249957	0.0521536	0.0432666	0.692076	0.181091	0.017194	0.0941128	0.231558	0.0500881	0.00889816	0.21797	0.0236322	0.469899	0.0828042	0.999997	0.00399653	0.443499	0.0394263	0.00206276	0.366731	0.86179	0.390812	0.0565814	0.275323	0.0677414	0.348402	0.053802	0.125891	0.061754	0.120521	0.21931
1	0.0239591	0.0109005	0.00109107	1e-009	0.35364	0.179179	0.267415	0.0312551	0.018384	0.157729	0.021343	0.0771929	0.342413	0.140929	0.895465	0.427256	0.00035814	0.0394553	0.740013	1	0.0600343	0.0425016	0.713363	0.00325262	0.394477	0.346105	0.00812379	0.00222275	0.931853	1	0.0143649	0.921066	0.336309	0.00156754	0.999293	0.0428431	0.264557	0.112251	0.364525	0.054788	0.07499	0.238232	0.0263963	0.40606	0.0413108	0.726479	0.0261515	0.0700986	0.218744
1	0.02192	0.00247537	0.000639494	0.000243136	0.371451	0.206363	0.971438	0.00769286	0.912044	0.237355	0.237897	0.0232054	0.283321	0.106211	0.0957842	0.929445	0.000468031	0.0063212	0.107397	0.0607605	0.0362236	0.039041	0.218677	0.00707418	0.293956	0.0775175	0.551563	0.0115531	0.43359	0.449547	0.0409108	0.0643077	0.0369277	0.0010891	0.0244889	0.209871	0.00229758	0.0670371	0.0113353	0.532403	0.033373	0.94377	0.0463025	0.371969	0.0847329	0.883898	0.488558	0.0470931	0.0672541
1	0.999839	0.00777477	1.05574e-005	1.07301e-005	0.101556	1	0.0719631	0.00434946	0.016524	0.0421619	0.0350446	0.0629238	0.0555941	0.999999	0.0573305	0.0222874	0.0002617	0.00740421	0.0734645	0.0253523	0.0780147	0.0266529	1	0.000936581	0.0224688	0.311067	0.00899043	0.00752613	0.954476	0.154358	0.0676578	0.0448038	0.0159796	0.00296496	0.0171133	0.050944	0.000862702	0.323822	0.0095202	0.116976	0.0252147	0.0381631	0.012422	0.036813	0.0234935	0.107668	0.0194582	0.0973187	0.136485
1	0.0172402	0.0402194	0.0327611	0.00135883	0.0664973	0.0973479	0.916666	0.0155247	0.0225753	0.120638	0.0384156	0.870634	0.921909	0.285291	0.715502	0.020325	0.000606108	0.00854027	0.156883	0.176149	0.0636877	0.235759	0.398244	0.0011429	0.676151	0.0502318	0.00946843	0.0381474	0.967604	0.0356461	0.278057	0.0657961	0.0261594	0.00102349	0.131311	0.0793256	0.000946505	0.0670056	0.0208124	0.15494	0.0204767	0.318924	0.0489641	0.115064	0.121533	0.172809	0.0830426	0.0365215	0.800654
1	0.0217143	0.00473403	0.000994287	0.000382524	0.991042	0.945777	0.0853849	0.00515493	0.0558961	0.99316	0.0282157	0.0248777	0.282759	0.102427	0.0791933	0.0355167	0.000287413	0.00981013	0.0660425	0.422057	0.99095	0.0416139	0.845041	0.00178165	0.0424744	0.0524341	0.0179598	0.00665644	0.0818947	0.0379409	0.0389886	0.20788	0.0477746	0.00208735	0.321288	0.0201919	0.00269079	0.421623	0.0593044	0.124597	0.0221481	0.0422259	0.0219231	0.068524	0.0533502	0.152314	0.0403594	0.0835202	0.0774209
1	0.0189161	0.00392914	0.000782395	0.000115001	0.633841	0.643156	0.173307	0.0185679	0.03345	0.0479336	0.120589	0.0308508	0.30093	0.999954	0.984301	0.0412396	0.000226657	0.00524151	0.69255	0.0390863	0.482401	0.0409477	0.0605879	0.000678606	0.0426256	0.374855	0.0174286	0.00262876	0.871201	0.12956	0.0193086	0.116205	0.0850839	0.00206889	0.0869891	0.0523809	0.000234782	0.856775	0.0200882	0.0397031	0.625379	0.678558	0.055664	0.119552	0.0538995	0.188565	0.0199778	0.525192	0.763913
1	0.0543817	0.00422708	0.000688259	1e-009	0.0716571	0.871118	0.0677732	0.00415686	0.0211188	0.343471	0.198474	0.0132607	0.0419249	0.0842541	0.0618034	0.175833	0.000177721	0.0228623	0.0777322	0.0710815	0.0251695	0.0887129	0.999982	0.000350709	0.047256	0.0480093	0.0269372	0.00255504	0.99998	0.011845	0.00856544	0.0548651	0.00943547	0.00140791	0.0302675	0.0197191	0.000157966	0.0933515	0.00752447	0.0888982	1	0.0660752	0.0256268	0.820426	0.0213925	0.301501	0.0219528	0.358092	0.0618989
1	0.0197388	0.00244345	0.0032063	8.60279e-005	0.999968	0.178552	0.987296	0.00346	0.0228153	0.0849044	0.0268886	0.0455279	0.613781	0.885102	0.983905	0.0466378	0.017692	0.687775	0.284936	0.04127	0.0900016	0.0263333	0.0749912	0.00107324	0.0799197	0.62046	0.00970356	0.00527579	0.100967	0.0227726	0.0137618	0.0487151	0.036103	0.0024664	0.0269589	0.298315	3.57193e-005	0.0692309	0.00945777	0.527152	0.0155633	0.0456265	0.380599	0.142075	0.0302059	0.725185	0.0171291	0.0392023	0.382795
1	0.0139952	0.004219	5.53111e-005	2.36116e-005	0.0401605	0.0453748	0.504693	0.0222567	0.014316	0.0867772	0.015321	0.0089061	0.0369058	1	0.303497	0.383703	8.95017e-005	0.00220982	0.516295	0.0185382	0.0190654	0.0167593	0.120132	0.000659352	0.0340781	0.0524815	0.00874406	0.00142804	0.0699293	0.0110516	0.0145994	0.0860263	0.0132444	0.00118184	0.0164831	0.0235214	0.00193228	0.120803	0.00853696	0.150541	0.0314924	0.0223803	0.0138959	0.015407	0.0201131	0.178156	0.0163208	0.0241586	0.101166
1	0.0335482	0.00384617	0.000144084	0.00142949	0.0582439	0.119264	0.867287	0.102236	0.0296272	0.378567	0.0178149	0.0133853	0.119165	0.995495	0.0821491	0.346284	0.000515209	0.0104232	0.440191	0.0429542	0.0385837	0.0506009	0.0974548	0.00140724	0.999995	0.0597511	0.413797	0.00111979	0.0789878	0.0128879	0.0181148	0.396283	0.0170193	0.00453002	0.0663789	0.0197795	0.000746517	0.736388	0.0845436	0.512365	0.0159875	0.046626	0.449162	0.194132	0.0399547	0.129472	0.0213095	0.280981	0.0556235
1	0.0193851	0.00296315	0.00021827	4.74634e-005	0.135693	0.0624049	0.997302	0.00906125	0.0891909	0.083617	0.0350395	0.041354	0.999996	0.0851458	0.0709174	0.0443778	0.000279681	0.00610679	0.660713	0.226866	0.135106	0.0963765	0.152848	0.188646	0.153315	0.067348	0.0093427	0.00212348	0.100516	0.157498	0.0315639	0.145917	0.0171534	0.00683579	0.0389805	0.304224	0.0227069	0.0503307	0.0491243	0.0828695	0.0743576	0.0789212	0.0293763	0.90633	0.260114	0.0558495	0.0316879	0.036072	0.630133
1	0.0655237	0.00473165	0.000750044	0.000141815	0.138914	0.0963823	0.541059	0.00589506	0.109364	0.416542	0.228873	0.0313883	0.0896899	0.199964	0.111929	0.0426288	0.000789234	0.0190526	0.148712	0.0459226	0.0412967	0.029251	0.208419	0.00219153	0.0467778	0.533949	0.0179091	0.00664834	0.101506	0.0169104	0.0816472	0.0566485	0.0432536	0.00242508	0.0309162	1	0.000760579	0.287584	0.0297751	0.227366	0.0203365	0.0918251	0.0364551	0.208234	0.127187	0.285498	0.0361936	0.0351703	0.0831079
1	0.0148559	0.00956605	0.00132501	0.00129013	0.244174	0.999972	0.4322	0.0154899	0.0624672	0.240256	0.156816	0.0158834	0.279366	0.0810382	0.197589	0.0415565	0.000531537	0.0191853	0.188708	0.0333023	0.0747592	0.0432546	0.0614071	0.0164179	0.048755	0.589806	0.0150907	0.00358633	0.114516	0.0245231	0.0258946	0.0574438	0.0252338	0.00331048	0.0271423	0.954116	0.00307821	0.779575	0.0132166	0.108521	0.0310449	0.0390831	0.0336713	0.0719515	0.0467109	0.0825467	0.055346	0.0404582	0.0552638
1	0.021694	0.00296068	0.00112809	1e-009	0.751469	0.153332	0.752785	0.00590758	0.102104	0.317619	0.059039	0.0124397	0.138503	0.112044	0.134509	0.0362978	0.000572705	0.0157438	0.0975142	0.0616428	0.0406195	0.1178	0.383982	0.0503666	0.194841	0.449906	0.0216237	0.00371748	0.174669	0.0238412	0.0528694	0.0688957	0.025723	0.00491177	0.06077	0.99999	0.000525505	0.512653	0.0170307	0.259683	0.0307128	0.0435022	0.0407061	0.0705266	0.0364491	0.133581	0.0495591	0.0458438	0.0639308
1	0.366463	0.00383482	0.00332138	1e-009	0.0592823	0.0777146	0.751537	0.0102996	0.21993	0.161381	0.0576079	0.431523	0.825445	0.154704	0.186412	0.0502275	0.000150061	0.00531312	0.0720875	0.274049	0.0360542	0.0445871	0.129481	0.00272774	0.854468	0.108824	0.0264256	0.0148945	0.0631216	0.0376701	0.0265415	0.667572	0.875648	0.00361287	0.130036	0.0316546	0.000706389	0.194835	0.0142485	0.999979	0.0172652	0.111864	0.167578	0.987267	0.0372049	0.917142	0.103679	0.209655	0.98729
1	0.0094747	0.00330455	0.000737392	1e-009	0.057694	0.0674148	0.03747	0.126076	0.11483	0.0711646	0.0378102	0.0218823	0.0844529	0.608758	0.286685	0.131728	0.0084444	0.00268439	0.0753072	0.0205951	0.0317305	0.0432658	0.331767	0.00025225	0.033473	0.0720116	0.0083964	0.00356164	0.0485167	0.00665455	1	0.11924	0.0119005	0.00329636	0.0583541	0.232502	0.00385705	0.0457963	0.0956168	0.0458273	0.014629	0.221067	0.0107705	0.0287502	0.0212578	0.0547689	0.0252068	0.0325669	0.030836
1	0.0685795	0.0058706	0.00240566	0.000291288	0.118664	0.215413	0.275684	0.0363506	0.0418687	0.81462	0.065968	0.0895906	0.999995	0.181154	0.150422	0.734575	0.000892328	0.0105905	0.939856	0.129184	0.591242	0.997673	0.106487	0.00845164	0.81038	0.182547	0.0256348	0.0223648	0.243702	0.0327174	0.108808	0.088365	0.0286564	0.00287105	0.0946871	0.332946	0.000873156	0.538359	0.0182883	0.241962	0.116434	0.267179	0.0311489	0.251142	0.245162	0.206935	0.0314035	0.0749983	0.075752
1	0.0444749	0.00242389	0.00152205	1e-009	0.148002	0.190116	0.693857	0.0111384	0.047655	0.11473	0.048963	0.0179889	0.121586	0.996949	0.090291	0.338067	0.000714408	0.0193856	0.0865498	0.0752486	0.112091	0.238973	0.0981026	0.000762451	0.441514	0.061878	0.0117871	0.00928862	0.503378	0.452563	0.0305068	0.0972241	0.0342603	0.00433822	0.207145	0.107183	0.00383511	0.489467	0.0164438	0.113498	1	0.112067	0.0507703	0.0812529	0.052286	0.31538	0.0403301	0.0661186	0.406543
1	0.0141875	0.0020576	0.000261251	2.05022e-005	0.0681218	0.985221	0.313138	0.00990527	0.0190126	0.140206	0.0778102	0.00791471	0.0279034	0.0815093	0.138714	0.786273	0.000122162	0.0169738	0.0445778	0.56311	0.499458	0.0278169	0.237793	0.0181937	0.0227555	0.153844	0.0344426	0.00214516	0.567322	0.0860917	0.0190006	0.0424372	0.0146941	0.0268557	0.0194592	0.0245323	0.000215337	0.486688	0.00904782	0.0377332	0.501769	0.0513314	0.453713	0.0639243	0.0305947	0.47177	0.0201703	0.0231157	0.101543
1	0.0249521	0.00615448	0.000553025	1e-009	0.190228	0.429356	0.625086	0.0179791	0.130222	0.142929	0.393867	0.0146755	0.0459915	1	0.878313	0.709012	0.000363578	0.00397708	0.0507445	0.260467	0.512839	0.225575	0.117133	0.00296248	0.0380512	0.063343	0.0237601	0.0106146	0.443074	0.0218729	0.511241	0.104336	0.0228081	0.0035121	0.0330204	0.0669162	0.0233807	0.790554	0.0183904	0.0438249	0.10704	0.04327	0.643437	0.270911	0.037032	0.648446	0.0630546	0.0393857	0.0585135
1	0.0213722	0.0543717	0.00210461	1e-009	0.73483	0.410941	0.582611	0.00708187	0.0372582	0.99989	0.108344	0.954296	0.0670351	0.98917	0.765278	1	0.000433494	0.0813327	0.0710138	0.0490143	0.0575931	0.942239	0.118928	0.00118324	0.190089	0.203688	0.00834814	0.005165	0.130984	0.0164465	0.0194456	0.848392	0.233072	0.00549011	0.0238565	0.0498204	0.00237602	0.999991	0.0183424	0.467725	0.0260768	0.0508463	0.0859732	0.673612	0.093326	0.210592	0.0474961	0.684839	0.0902649
1	0.864964	0.00996368	0.00252729	0.00233929	0.636863	0.19082	0.92186	0.0696226	0.0308952	0.551552	0.0700069	0.0886193	1	0.238293	0.706457	0.051226	0.000879845	0.0129406	0.98009	0.991107	0.0677569	0.476727	0.42627	0.00186481	0.651186	0.771234	0.0205492	0.00585045	0.14638	0.128101	0.118373	0.207802	0.0300749	0.00227915	0.549335	0.161386	0.000413761	0.338413	0.0210769	0.0954215	0.0436238	0.999995	0.905286	0.999996	0.0550736	0.954876	0.418244	0.0736848	0.960279
1	0.163292	0.00941999	0.000753722	1e-009	0.145379	0.09626	0.151062	0.999993	0.0450794	0.566087	0.0373043	0.51933	0.925833	0.999914	0.433049	0.72834	0.00126262	0.192517	0.0851479	0.0949899	0.0736773	1	0.647406	0.00137939	0.0953251	0.0646136	0.0442735	0.0149032	0.0920128	0.0728234	0.105419	0.0898015	0.0368836	0.015451	0.0515533	1	0.00215942	0.294053	0.015668	0.133483	0.0219679	0.0675681	0.0194784	0.732789	0.0791405	0.152698	0.0561657	0.234745	0.175066
1	0.0632566	0.0102149	0.000646616	1e-009	0.464844	0.715834	0.213634	1	0.0614217	0.709505	0.0290148	0.0722846	0.945791	0.480894	0.0860483	0.487549	0.000598317	0.0153821	0.0866009	0.0880959	0.184203	0.991087	0.145683	0.00130147	0.0512462	0.0610638	0.0236951	0.0542512	0.924687	0.0699322	0.0885651	0.0710836	0.0264423	0.0265006	0.0374572	1	0.00322874	0.455314	0.0094001	0.155457	0.0201931	0.064759	0.0248026	0.800459	0.0397515	0.238814	0.0371592	0.370814	0.13016
1	0.0138995	0.0132957	0.000609021	0.00133243	0.836434	0.801606	1	0.00579855	0.0306134	0.0687885	0.0396717	0.056469	0.340181	0.74428	0.84184	0.460833	0.00203709	0.0511815	0.0696298	0.217394	0.0433396	0.0373289	0.296564	0.000658688	0.0328307	0.224923	0.0424263	0.00548589	1	0.0185273	0.473628	0.625115	0.0509275	0.0105791	0.0270563	0.0254387	0.0234386	0.0596143	0.999965	0.49884	0.0382336	0.302933	0.014336	0.0333902	0.0362348	0.123281	0.995791	0.116293	0.0711615
1	0.131981	0.00810225	0.000656281	2.78243e-005	0.0978751	0.195788	0.0937484	0.904633	0.025993	0.18179	0.0475235	0.0293196	0.0744111	0.135665	0.0887918	0.0417331	0.00228827	0.00430319	0.941897	0.0489853	0.0463987	0.0480076	0.117905	0.00114516	0.0479582	0.0955744	0.0216906	1	0.231785	0.287815	0.0415182	0.625407	0.103912	0.00235047	0.0306036	0.0640969	0.000915702	0.100179	0.167581	0.0963209	0.111957	0.0526738	0.0337354	0.062542	0.0392097	0.0893607	0.0287426	0.339082	0.58194
1	0.0830037	0.042502	0.00144644	0.000322749	0.211023	0.582685	0.999986	0.00874729	0.0194511	0.116467	0.0293175	0.016607	0.173913	0.150436	0.903744	0.036017	9.22263e-005	0.0383698	0.120929	0.0615488	0.125209	0.694836	0.498272	0.000586885	0.126982	0.2846	0.0576323	0.00581455	1	0.031721	0.0131977	0.0997498	0.0244687	0.00278572	0.138168	0.0155332	0.00200951	0.131536	0.0699221	0.0983398	0.37962	0.0389761	0.0228329	0.0758924	0.0237741	0.0651219	0.0244333	0.153901	0.477963
1	0.235837	0.0273889	0.000711351	0.000321196	0.065382	0.999979	0.520304	0.0023097	0.0183087	0.0528075	0.0352693	0.0127294	0.167431	0.0559803	0.0704209	0.0231508	0.00033902	0.00622917	0.133787	0.0642326	0.149247	0.257696	0.785215	0.00260684	0.0356795	0.0437351	1	0.00198722	0.988145	0.0124182	0.0573593	0.992235	0.0190118	0.00119393	0.0126799	0.0185162	0.000935788	0.0515524	0.0220046	0.055295	0.408064	0.0642769	0.021848	0.0446872	0.0354969	0.139319	0.0191426	0.0302699	0.0268355
1	0.056504	0.00641019	0.00214419	0.000340663	1	0.10386	0.911402	0.0240803	0.0558505	0.212686	0.488732	0.999995	0.387081	0.732231	0.100087	0.0629795	0.00216071	0.0340281	0.999999	0.0529608	0.116131	0.345559	0.241819	0.00120711	0.0502013	0.105372	0.0569593	0.0119171	0.101629	0.0441382	0.0316944	0.986447	0.839671	0.27498	0.0476934	0.0645591	0.00388679	0.102943	0.0379653	0.12721	0.290601	0.0379021	0.12646	0.730298	0.0375082	0.527415	0.0996265	0.960118	0.0718935
1	0.0315472	0.0021855	0.00229647	6.62864e-005	0.201999	0.114818	0.442346	0.169283	0.03908	0.403947	0.134366	0.541803	0.635245	0.356233	0.238055	0.329946	0.0170528	0.290029	0.11865	0.0512202	0.969928	0.0472403	0.115153	0.00123094	0.139141	0.37435	0.0177478	0.00732451	0.0946887	0.0300011	0.0790051	0.999962	0.0345283	0.0121616	0.148724	0.877576	0.0175202	0.108595	0.354535	0.119774	0.98461	0.2816	0.105896	1	0.0512904	0.207805	0.0362013	0.0504865	0.0710998
1	0.0155289	0.00705116	0.000834146	1e-009	0.318058	1	0.128485	0.0059706	0.0284034	0.054692	0.287414	0.0171283	0.0775375	1	0.397377	0.110762	0.000152365	0.0062273	0.776765	0.0309028	0.836425	0.0342815	0.114362	0.00101776	0.189058	0.0415564	0.00985163	0.00362739	0.421713	0.0151059	0.999973	0.0426725	0.0297091	0.000903972	0.020997	0.0485649	0.00428939	0.123886	0.00826222	0.99999	0.0120506	0.0579865	0.0910542	0.0242295	0.0194293	0.893457	0.0212548	0.138695	0.188749
1	0.0197219	0.00841548	0.00014888	0.00339603	0.0816373	0.0700075	0.840939	0.00650933	0.0247416	0.85642	0.115674	1	0.971247	0.824662	0.175454	0.216846	0.000517035	0.00846118	0.079391	0.977271	0.0962348	1	0.0800422	0.00179674	0.750324	0.0563018	0.0203916	0.0082463	0.0809634	0.188118	0.121272	0.771722	0.0254331	0.00144571	0.201431	0.228147	0.00085138	0.0575772	0.0144515	0.0920362	0.16311	0.280605	0.0476279	0.0942054	0.0386872	0.220553	0.0315696	0.0444697	0.260471
1	0.0239504	0.00538592	0.00108461	6.36794e-005	0.321496	0.196749	0.161482	0.820013	0.0657931	0.105829	0.117489	0.0615543	0.137578	0.128768	0.159165	0.0806266	0.000386304	0.0392815	0.34669	0.367145	0.260194	0.0548869	0.205557	0.0193479	0.0956481	0.0784269	0.0977341	0.00322019	0.112318	0.133279	0.999955	0.0910762	0.0280009	0.00254269	0.0289938	0.0936135	0.00113327	0.869419	0.310505	0.721358	0.0264216	0.320773	0.0463869	0.0944539	0.0712945	0.19294	0.0306285	0.115016	0.118717
1	0.0074118	0.00234679	0.000770399	3.54848e-005	0.833181	0.0838208	0.303692	0.0039293	0.0151431	0.0717759	0.322235	0.00720888	0.756046	0.0496288	0.155003	0.0148477	0.000398193	0.00531382	0.262348	0.0200605	0.0333256	0.490081	0.0524662	0.00311924	0.011648	0.0381132	0.00755189	0.00200137	0.514246	0.0367471	0.150827	0.0374631	0.0105495	0.000326209	0.0233387	0.0218771	0.000499121	0.456704	0.131591	0.446043	0.0303183	0.0536451	1	0.0587088	0.0705767	0.122255	0.011226	0.030669	0.235411
1	0.0969725	0.00738697	0.000669404	0.0007092	0.991441	0.754832	0.102924	0.00496758	0.263342	0.0551833	0.0273082	0.0195135	0.384554	0.973503	1	0.252008	0.0032311	0.00720885	0.12288	0.0881472	0.0824848	0.0236438	0.0682888	0.000198989	0.0514993	0.309196	0.0114516	0.0037756	0.122962	0.0332295	0.0593563	0.0898877	0.194607	0.00209952	0.0458367	0.0177722	0.000510905	0.848047	0.0123719	0.0870802	0.0176491	0.152278	0.0275855	0.069077	0.0792644	0.0718134	0.133986	0.99999	0.263393
1	0.0226662	0.00657584	0.00326449	1e-009	1	1	0.577316	0.0102519	0.0312458	0.413288	0.0251242	0.0197098	0.0731184	0.136297	0.229915	0.112262	0.00862544	0.0116699	0.553031	0.0444602	0.0529362	0.13847	0.0847579	0.000500373	0.0523713	0.3282	0.0194012	0.00501459	0.890215	0.0165181	0.028344	0.0962979	0.0463367	0.00131333	0.0211235	0.0867306	0.00204252	0.289831	0.0329152	0.072152	0.63259	0.103286	0.0398704	0.0743931	0.037456	0.212205	0.220189	0.956824	0.117471
1	0.0114672	0.0109606	0.000259983	5.15294e-005	0.0425128	0.988075	0.999987	0.566975	0.0129033	0.806544	0.333894	0.008492	0.0409697	0.0800323	0.152141	0.0182228	0.000665907	0.00728619	0.0850059	0.0300229	0.0393818	0.0268268	0.563053	0.00088182	0.0680693	0.0879181	0.0119094	0.0118644	0.105093	0.017638	1	0.767723	0.0143297	0.00326425	0.0746047	0.153588	0.000307142	0.0754593	0.0203475	0.0755027	0.0149009	0.0556412	0.020551	0.060965	0.0340345	0.110844	0.221704	0.0279989	0.038658
1	0.0359987	0.0309451	0.000516258	6.56563e-005	0.909856	0.892286	0.644053	0.0259449	0.536174	0.360264	0.0306619	0.018739	0.999993	1	0.704921	0.0577891	0.000889423	0.0105426	0.36803	0.0599	0.0837577	0.0623816	0.264677	0.0017706	0.898854	0.394047	0.484352	0.00584082	0.999999	0.0203476	0.0172799	0.999979	0.0221226	0.000749781	0.1457	0.0458256	0.000685956	0.0812918	0.0140156	0.102858	0.104262	0.278779	0.0264671	0.0924799	0.0555668	0.646199	0.161788	0.0984616	0.737707
1	0.0749049	0.00443934	0.00016802	0.000659222	0.0896531	0.463654	0.840675	0.020682	0.286395	0.797057	0.0496303	0.020122	0.0742788	0.426189	0.150861	0.078993	0.000677224	0.0239895	0.25623	0.101636	0.058397	0.0741232	0.330288	0.0625906	0.0440929	0.527835	0.028522	0.0028426	0.631608	0.273696	0.044323	0.136129	0.0247751	0.00336393	0.0282308	0.0329608	0.0185148	0.229745	0.0240464	0.770026	0.0496033	0.0658496	0.204541	0.102837	0.0673122	0.187979	0.265261	0.0698429	0.109984
1	0.0396129	0.0055806	0.00176751	1e-009	0.222287	0.156395	0.998446	0.0152639	0.0441086	0.999997	0.0788274	0.0435971	0.740859	0.144402	0.0889789	0.0927388	0.000156033	0.0226973	0.272375	0.0986433	0.109207	0.577883	0.135805	0.00270264	0.0579318	0.107023	0.0730544	0.00849723	0.79243	0.0373612	0.0388609	0.13105	0.999997	0.00468503	0.391211	0.0464542	0.00148627	0.110772	0.17146	0.143811	0.0434139	0.896214	0.136133	0.400995	0.0682771	0.188615	0.0732797	0.770074	0.0820468
1	0.0174902	0.00285072	0.000337467	0.000893182	0.167359	0.100558	0.212996	0.00753068	0.108377	0.64456	0.0213173	0.0969711	0.0520521	0.257772	0.178735	0.0393836	0.000707349	0.17574	0.858755	0.0311423	0.0520511	0.0700789	0.624456	0.017212	0.0297847	0.053342	0.0135761	0.00315659	0.999802	0.217259	0.0134709	0.937475	0.0371991	0.00479913	0.0177286	0.0234227	0.00109124	0.328347	0.063024	0.267009	0.0253543	0.145689	0.999999	0.76114	0.0328228	0.93031	0.725774	0.093893	0.613319
1	0.0106498	0.00657404	0.0145765	1e-009	0.100641	1	0.710588	0.00547491	0.0396659	0.266265	0.340669	0.0924278	0.512278	0.119226	0.0747109	0.078511	0.0157043	0.0250372	0.986747	0.0569623	0.111109	0.0323528	0.0849333	0.0023217	0.0506201	0.610485	0.123002	0.00213969	0.608067	0.174727	0.0172983	0.0513292	0.149468	0.00056904	0.0175925	0.18721	0.00245628	0.997383	0.0196198	0.496852	0.0165857	0.0464893	0.409983	0.0744037	0.0864613	0.176191	0.0992484	0.186013	0.113321
1	0.0114695	0.00256449	0.0143643	0.000702425	0.48785	0.762015	0.384954	0.4318	0.0191318	0.181512	0.0259355	0.524784	0.137627	0.130746	0.0818653	0.128416	0.00120535	0.0303366	0.0891821	0.0584647	0.750542	0.272104	0.407172	0.000448899	0.0515679	0.868888	0.0105704	0.00215327	0.120642	0.0223481	0.437598	0.0715639	0.0363526	0.00368924	0.0289095	0.0589883	0.000313253	0.114427	0.0368356	0.0862691	0.0407105	0.057399	0.0330774	0.0925794	0.0388726	0.244257	0.818097	0.261517	0.0552799
1	0.0701108	0.00549011	0.00183538	0.000224737	0.801863	0.0718728	0.197781	0.0139173	0.062501	0.185879	0.0779509	0.0354295	0.229243	0.341707	0.77318	0.0282971	0.000948737	0.0100999	0.0563327	0.53897	0.048178	0.0616688	0.766951	0.00127617	0.943355	0.693566	0.0166154	0.00292595	0.0934229	0.0221585	0.0217893	0.0810785	0.0167756	0.00202664	0.342729	1	0.00101863	0.128005	0.0105627	0.10946	0.0246652	0.0376669	0.0277043	0.0649772	0.0836978	0.222468	0.272999	0.0835244	0.0784842
1	0.0218468	0.0108989	0.00325247	1e-009	0.411317	0.0742241	0.106368	0.0177177	0.0242922	0.106088	0.245571	0.941735	0.0625806	0.117607	0.127029	0.439454	0.000195362	0.0047805	0.0991626	0.0641247	0.0458153	1	0.189883	0.000966595	0.0383743	0.0573462	0.012379	0.00585989	0.0720706	0.219438	0.0262946	0.153093	0.0235211	0.00363471	0.0967873	0.790402	0.0043812	0.0715782	0.011374	0.0768458	0.0211959	0.0663921	0.0229952	0.258374	0.0389698	0.383981	0.0367624	0.0535239	0.681599
1	0.019839	0.00168641	0.000387519	1e-009	0.046938	0.104446	0.102167	0.00320243	0.0103947	0.332942	0.999925	0.0233659	0.0339033	0.812958	0.896079	0.0582032	0.000890177	0.00696587	0.0343831	0.014511	0.0181368	0.0135618	0.0367252	0.0202217	0.0157304	0.0858879	0.00658794	0.00342034	0.912201	0.0153548	0.0108535	0.0454467	0.0113359	0.00116309	0.0288961	0.0125589	0.000513302	0.165524	0.00556694	0.244554	0.119131	0.0572231	1	0.0287717	0.0164542	0.359832	0.0140578	0.02441	0.0218166
1	0.0211206	0.0474189	0.0005343	0.000893296	0.994594	0.916698	0.914371	0.00796858	0.0288293	0.135341	0.289882	0.0279753	0.730651	0.989277	0.171205	0.102396	0.000228519	0.00730937	0.286374	0.0473434	0.0316785	0.0325525	0.13659	0.000674139	0.0443327	0.0716659	0.00907649	0.00235854	0.996621	0.0223379	0.0389695	0.950322	0.527011	0.00236312	0.301909	0.0317548	0.00110788	0.0460367	0.551826	0.998434	0.0684636	0.049922	0.107661	0.0675996	0.0505255	0.161809	0.0467529	0.11225	0.0663811
1	0.0198478	0.00228469	0.000493566	1e-009	0.999999	0.105505	0.257835	0.0125265	0.0247861	0.749387	0.0486112	0.0400373	0.956938	0.526711	0.32704	0.200535	0.000291482	0.00637824	0.132331	0.0549734	0.0731601	0.100168	0.933979	0.0395777	0.0378898	0.142853	0.0276409	0.00477136	0.762837	0.19399	0.0243116	0.294448	0.0476999	0.00157375	0.0206061	0.0568701	0.00122942	0.12754	0.0144149	0.979071	0.0205379	0.887165	0.267556	0.581822	0.026284	0.266556	0.096044	0.270192	0.248047
1	0.0415648	0.00618852	0.000646755	1e-009	0.0488756	1	0.0725709	0.00516641	0.0250621	0.0942279	0.103956	0.0451561	0.0608617	0.868696	0.0933761	0.0722855	0.000622967	0.00477718	0.967508	0.0411302	0.0252522	0.111904	0.9475	0.0398228	0.0358941	0.0549588	0.0581435	1	0.365765	0.0432481	0.0129373	0.68027	0.0115538	0.00192622	0.0257056	0.338178	0.000624823	0.0456607	0.0198712	0.0445729	0.0132185	0.14331	0.0276392	0.0322685	0.0264221	0.0535911	0.0307965	0.0640036	0.126189
1	0.0170508	0.0061383	0.000681771	0.000205161	0.145854	0.0844052	0.11595	0.00558312	0.0244405	0.615809	0.0309332	0.0104342	0.0434715	0.204667	0.151205	0.143496	0.000140431	0.00920358	0.946231	0.288444	0.0665816	0.0944193	0.556857	0.00152321	0.395596	0.158017	0.0305055	1	0.638657	0.0258006	0.0780195	0.721795	0.0283489	0.00243427	0.0620085	1	0.00311506	0.0593626	0.0197988	0.174612	0.0178141	0.0346985	0.0399039	0.204267	0.0345236	0.624643	0.0231361	0.16222	0.199529
1	0.172072	0.0024028	0.000826682	1e-009	0.118243	0.986388	0.563306	0.0111653	0.0231033	0.062768	0.0477858	0.0146349	0.330422	0.305006	0.129997	0.0358189	0.000198584	0.0174511	0.113236	0.0597202	0.0435202	0.0529392	0.786831	0.0010191	0.0758652	0.920347	0.0200252	0.00356209	0.15265	0.0166879	0.191198	0.0846591	0.0313647	0.00310219	0.0316252	0.0604826	0.00125964	0.270248	0.0126365	0.547361	0.215014	0.0731146	0.0350857	0.248676	0.0700961	0.873275	0.7076	0.0432402	0.584615
1	0.0374754	0.00496789	0.000508209	6.39577e-005	0.416211	0.975368	0.107466	0.00530239	0.202599	0.0470664	0.533245	0.479175	0.0444972	0.517214	0.851697	0.0276899	0.00107664	0.0525747	0.0711166	0.0274055	0.0243114	0.0554949	0.574736	0.00184888	0.0240712	0.537731	0.00854606	0.00188206	0.532764	0.0130662	0.015435	0.531459	0.0210804	0.0013966	0.0175611	0.0245183	0.000759672	0.184429	0.0446805	0.999988	0.0338555	0.0663386	0.0344367	0.384719	0.032268	0.159739	0.0276774	0.75912	0.0507625
1	0.0592965	0.00259284	0.00180819	0.000127223	0.413041	0.52974	0.0853489	0.00531817	0.0706092	0.254917	0.165453	0.0157141	0.179276	0.274027	0.173006	0.160112	0.000251262	0.00938816	0.0967376	0.999997	0.0858637	0.0322806	0.999991	0.00470131	0.230423	0.0523787	0.0217115	0.0697199	0.16235	0.0255383	0.216759	0.505487	0.0324605	0.00862875	0.071236	0.620045	0.000789623	0.0781522	0.0122641	0.908932	0.0195497	0.061851	0.0580499	0.618606	0.068547	0.111709	0.023582	0.999987	0.63662
1	0.0229658	0.00337514	0.000316685	0.000710773	0.180209	0.144051	0.205629	0.0734783	0.142283	0.0757214	0.0821034	0.023849	0.167784	0.985299	0.136826	0.120126	0.000162489	0.0117344	0.0979588	0.0529592	0.179582	0.0855074	0.551347	0.00100281	0.0521487	0.16135	0.0572379	0.00651725	0.250136	0.189843	0.0224823	0.0675637	0.0264132	0.00403426	0.161734	0.126154	0.462656	0.157561	0.0608881	0.0679655	0.999991	0.0457374	0.0959032	0.96734	0.0549708	0.244186	0.677421	0.0777702	0.0817132
1	0.0066916	0.00265639	0.000369312	0.000372628	0.0861573	0.0818222	0.424476	0.00987042	0.0303939	0.680401	0.0405661	0.0151085	0.354727	0.595568	0.94526	0.0315617	0.000156809	0.0164211	0.948148	0.0272301	0.0694958	0.0468313	0.446001	0.000988215	0.0583599	0.110737	0.198733	0.000925729	0.687378	0.466585	0.0168471	0.0658387	0.0199291	0.000686004	0.132121	0.0275378	0.00057154	0.103783	0.00582779	0.956205	0.0802104	0.804963	0.999999	0.0999184	0.0201858	0.70573	0.0335912	0.964891	0.0409062
1	0.0290818	0.00511175	0.000172042	4.76707e-005	0.112955	0.314299	0.672951	0.00757269	0.00938104	0.296959	0.031664	0.161683	0.0724951	0.26419	0.0832983	0.0170161	0.151756	0.0328997	0.597007	0.0201193	0.809648	0.0221038	0.137445	0.000380937	0.0217137	0.0488277	0.00540219	0.00108243	1	0.0564973	0.0206307	0.0555326	0.0151553	0.0757579	0.125479	0.955618	0.000157482	0.882611	0.0149555	0.0801891	0.0137917	0.828891	1	0.040826	0.0569109	0.889929	0.0121655	0.137569	0.0249571
1	0.00915125	0.273638	0.00418983	2.40342e-005	0.0446307	0.734906	0.0528483	0.00311418	0.0110579	0.0305439	0.0205896	0.00927346	0.772324	0.999918	0.999996	0.020169	0.00145886	0.00495932	0.0482384	0.0304194	0.0314803	0.0202019	0.0677675	0.00202647	0.0204778	0.031208	0.0149015	0.00410076	0.448317	0.0123525	0.0885208	0.110786	0.0300459	0.000815599	0.0269474	0.0152088	0.000352383	0.714436	0.0126585	0.0970117	0.0103089	0.201509	0.121873	0.0275035	0.328969	0.347912	1	0.204101	0.13219
1	0.0262448	0.0107243	0.00141674	1e-009	0.211166	0.474696	0.64138	0.0207225	0.0270989	0.0865335	0.0439786	0.0227009	0.630351	0.19857	0.999999	0.999506	0.00113367	0.0546951	0.961681	0.0440317	0.0467937	0.789627	0.973741	0.00532456	0.0382834	0.230304	0.0141308	0.00531519	0.643772	0.0528793	0.0506052	0.123848	0.111619	0.0214991	0.0412332	0.029636	0.000748112	0.0675784	0.0188558	0.244826	0.0302865	0.0554244	0.0379068	0.080542	0.0470638	0.629142	0.422438	0.213036	0.0597266
1	0.0108217	0.00642272	9.2707e-005	0.000273695	0.0755576	0.0650962	0.829154	0.00731361	0.0334456	0.0653587	0.026765	0.0609069	0.141987	0.753775	0.131315	0.0642083	3.58316e-005	0.0116532	0.113991	0.106859	0.999999	0.0288495	0.411982	0.0899384	0.496114	0.112369	0.0307576	0.0274035	0.482021	0.0126899	0.0323086	0.0860729	0.0407362	0.0021613	0.136944	0.130408	0.000397337	0.137483	0.0480189	0.553819	0.0250395	0.983075	0.954825	0.0522538	0.0328236	0.0924559	0.0760781	0.476995	0.351046
1	0.0191633	0.00512027	0.000995123	0.000303996	0.266997	0.108621	0.208482	0.0117534	0.0263534	0.183327	0.0529552	0.0272082	0.112321	0.0923075	0.105475	0.0602492	0.000447022	0.0163429	0.133658	0.0508292	0.0598049	0.0833751	0.0987785	0.004644	0.058537	0.540579	0.310313	0.00820874	0.0967117	0.019419	0.121239	0.212237	0.999975	0.0020693	0.338363	0.215332	0.0325945	0.109401	0.0169024	0.0692636	0.0344611	0.050936	0.17229	0.481294	0.0670281	0.164991	0.0564403	0.803439	0.536501
1	0.0229087	0.00479015	0.00196279	5.20849e-005	0.164748	0.206499	0.145463	0.581498	0.048468	0.952489	0.0507302	0.0330516	0.124436	0.245156	0.176668	0.0996038	0.00102705	0.0319533	0.097999	0.0770855	0.11597	0.122596	0.181582	0.0102637	0.736564	0.124393	0.0186348	0.00489439	0.204712	0.0273346	0.0353827	0.110148	0.0332893	0.00229005	0.0539179	0.0414519	0.00801078	0.258091	0.0173808	0.180102	0.034321	0.0800133	0.106505	0.954292	0.0523304	0.712778	0.0387128	0.0745148	0.171754
1	0.257366	0.00415644	0.0015715	2.32937e-005	0.0801895	0.156746	0.936468	0.00914422	0.0456385	0.0523616	1	0.0162484	0.090622	0.79743	0.320078	0.0390201	5.74385e-005	0.00455604	0.069656	0.0528734	0.0403374	0.0382397	0.437737	0.00109459	0.369897	0.221377	0.0112103	0.00291953	0.491212	0.0783941	0.0394477	0.436432	0.021809	0.00383547	0.0200294	0.021694	0.000290949	0.0515629	0.0207312	0.119026	0.0250624	1	0.173838	0.122743	0.0298768	0.0883672	0.110385	0.174314	0.054072
1	0.0209301	0.0118659	0.00134198	0.000476765	0.201949	0.0818666	0.150055	0.145164	0.131026	0.723685	0.0310656	0.0537228	0.893964	0.105136	0.0591262	0.126547	0.000834768	0.0149945	0.834827	0.0533772	0.230381	0.0459965	0.365551	0.000802142	0.0436148	0.867545	0.0339018	0.0156916	0.209873	0.132747	0.235844	0.999997	0.0325545	0.00369509	0.0743594	0.0915871	0.000130227	0.10097	0.999996	0.296463	0.0246916	0.0756146	0.0205259	0.371478	0.0424819	0.116275	0.0305621	0.166159	0.87814
1	0.0387187	0.00627567	0.00121578	5.13697e-005	0.0797261	1	0.162532	0.00673815	0.0320436	0.832547	0.03914	0.206889	0.863226	0.320744	0.778831	0.134845	0.000753337	0.0448201	0.0728113	0.141214	0.296402	0.0322435	0.100414	0.00371568	0.247324	0.198117	0.0236526	0.0030111	0.117029	0.101162	0.407422	0.134603	0.048843	0.00201447	0.999999	0.0243138	0.00163184	0.200157	0.0135973	0.58897	1	0.211739	0.0596296	0.0952839	0.0493912	0.209294	0.0521911	0.337811	0.523335
1	0.0221919	0.00475973	0.0020884	1e-009	0.0713784	1	0.0773122	0.00602928	0.0231885	0.0804375	0.17623	0.0551002	0.83734	0.418985	0.196523	0.106365	0.000688909	0.135173	0.0999865	0.0690999	0.0389653	0.0317965	0.462252	0.00269667	0.399269	0.269261	0.0100919	0.00524766	0.0802904	0.0199894	0.0738321	0.0608782	0.044945	0.0028812	0.999998	0.0176679	0.000848765	0.230796	0.0153188	0.537057	0.999973	0.0385599	0.130775	0.6571	0.0647513	0.0864838	0.0269898	0.205562	0.548394
1	0.20156	0.00240774	0.000697299	6.98806e-005	0.372345	0.830159	0.2264	0.0122178	0.349579	0.258513	0.173933	0.0167489	0.562519	0.535304	0.289678	0.0656529	5.37823e-005	0.051873	0.420599	0.0438479	0.0277845	0.0661347	0.384048	0.00178525	0.0567997	0.999995	0.0106451	0.0113107	0.840986	0.142568	0.078873	0.36519	0.378853	0.18122	0.195964	0.0741758	0.000429027	0.0874117	0.0175512	0.724608	0.0255086	0.513478	0.097166	0.76207	0.292476	0.25006	0.0774091	0.0855508	0.378207
1	0.0357021	0.0265741	0.000977425	1.76635e-005	0.72943	0.0862562	0.106683	0.0104498	0.113079	0.116577	0.0336837	0.638591	0.0599795	0.381092	0.261519	0.0523091	0.00035994	0.0305988	0.126595	0.105611	0.123169	0.0597961	0.147554	0.00342304	0.0837271	0.176377	0.0130021	0.00351443	0.915673	0.0217687	0.0288061	0.316749	0.932245	0.00246534	0.0369511	1	0.00441882	0.782983	0.167696	0.21155	0.0393227	0.99791	0.177588	0.668949	0.792904	0.699925	0.0237514	0.102688	0.931759
1	0.773593	0.00682407	0.00140793	0.000411446	0.0815883	0.0708385	0.157679	0.00615388	0.0183127	0.868111	0.0221513	0.0127454	0.488995	0.152862	0.079849	0.036544	0.000231447	0.0326879	0.354952	0.0564634	0.210861	0.798727	0.0791717	0.00017948	0.121563	0.816756	0.00847291	0.0027674	0.129702	0.0646241	0.0188192	0.98807	0.648563	0.00512707	0.991422	0.108779	0.000970124	0.135902	0.0701204	0.999923	0.0771107	0.0476558	0.0149336	0.131542	0.0268378	0.0482758	0.0218813	0.326965	0.0556928
1	0.0086418	0.00201114	0.000373857	0.00039815	0.544219	0.0424737	0.313887	0.00477126	0.0139597	0.0661946	1	0.0101638	0.0459964	0.0869859	0.617108	0.0192664	0.000512896	0.00701631	0.263694	0.0293973	0.0594279	0.027719	0.408151	0.00108136	0.568959	0.974436	0.0115165	0.00185403	0.0997808	0.0171866	0.0125933	0.777249	0.0142026	0.000979648	0.0333396	0.0995214	0.000507709	0.0582025	0.00893502	0.0502255	0.0134208	0.0554385	0.0128652	0.276872	0.0183266	0.0680844	0.813121	0.105728	0.0500516
1	0.0087865	0.0107549	0.00131371	3.4025e-005	0.062877	0.303689	0.584208	0.00672708	0.0206939	0.174346	1	0.0422701	0.98895	0.247736	0.052207	0.684063	0.000271762	0.0132202	0.964187	0.0217787	0.0376845	0.0516992	0.704176	0.00210577	0.017606	0.999984	0.00744058	0.00139492	0.351582	0.0114511	0.0143381	0.0308411	0.160711	0.00159794	0.0319111	0.0534742	0.000310745	0.863026	0.0119064	0.0508433	0.0442918	0.0175656	0.0171068	0.042774	0.0194247	0.140051	0.0136979	0.0443394	0.043454
1	0.0142736	0.00336891	0.000324153	0.000515535	0.197317	0.0410982	0.182268	0.0940122	0.171877	0.114547	0.0571508	0.00927629	0.149011	0.0544841	0.551306	0.015166	0.000286157	0.168356	0.08252	0.081178	0.0242609	0.672523	0.0808709	0.000783241	0.1792	0.187627	0.00923231	0.00498127	0.0535594	0.107162	1	0.954848	0.0102848	0.00176564	0.530031	0.0111573	0.000878177	0.526134	0.0270473	0.0314894	0.0142379	0.0305498	0.0200042	0.080746	0.0203735	0.049707	0.0248881	0.0590294	0.160779
1	0.0101389	0.00223025	8.67946e-005	0.000199088	0.469712	0.116408	0.798309	0.010965	0.244327	0.280435	0.156091	0.0101092	0.703493	0.126806	0.152176	0.0169524	0.000323079	0.0101719	0.985911	0.06002	0.0232927	0.611759	0.410757	0.000624968	0.0278169	0.458296	0.00896075	0.00665017	0.445226	0.091704	0.01114	0.244846	0.015208	0.00531197	0.172485	0.0219381	0.000838957	0.0312751	0.0112997	0.79362	0.31409	0.999997	0.292976	0.188152	0.0355435	0.481384	0.0232748	0.800053	0.135335
1	0.00975161	0.00301293	0.000423336	0.000464518	0.179549	0.403945	1	0.0067352	0.305746	0.08483	0.0368699	0.0118808	0.341792	0.0855511	0.0641206	0.0217683	0.000215192	0.00397608	0.0845299	0.392501	0.140251	0.28861	0.0663914	0.00109091	0.159523	0.0357841	0.00761864	0.00299482	0.947215	0.0116609	0.014762	0.298159	1	0.00256735	0.0145552	0.0215722	0.000472732	0.0767763	0.0292184	0.687349	0.0380985	0.0244733	0.143263	0.0824741	0.285214	0.477139	0.0276419	0.0272987	0.145518
1	0.180509	0.0152928	0.00116486	1e-009	0.127717	0.836279	0.716647	0.00828426	0.0917076	0.078343	0.028464	0.0111878	0.951609	0.383918	0.090462	0.0312621	0.000393175	0.00282445	0.0558122	0.0369211	0.0527795	0.0272593	0.938279	0.000736386	0.0229522	0.0750041	0.294436	0.0029843	0.201367	0.86557	0.158027	0.11342	0.0235808	0.00634949	0.0864836	0.0178182	0.00294548	0.74109	0.0543858	0.0958525	0.0442655	0.619059	0.759221	0.0764073	0.0694342	0.181528	0.0464178	0.150732	0.0838714
1	0.0522017	0.00552563	0.000877006	0.000144383	0.269105	0.54667	0.117948	0.0440945	0.0236507	0.0510867	0.0851615	0.0136274	0.0731295	0.555697	0.910942	0.0260534	0.000222165	0.00610355	0.49629	0.195664	0.400227	0.999998	0.0963152	0.00155052	0.029407	0.0437458	0.0110354	0.00248077	1	0.0244856	0.0132755	0.137404	0.0192486	0.00158931	0.999998	0.0326089	0.00573018	0.0623918	0.0166139	0.405882	0.0311594	0.0350805	0.0325831	0.0892265	0.045005	0.0796771	0.240028	0.269895	0.0562676
1	0.0116083	0.00923777	0.00183438	0.00147404	0.503302	0.999946	0.364769	0.0444769	0.0325673	0.296301	0.0405102	0.0120518	0.388472	0.655463	0.76848	0.0418679	0.000927363	0.00810381	0.223168	0.102712	0.04076	0.0487377	0.0742174	0.969073	0.0449284	0.241418	0.0120436	0.00157239	0.969309	0.172831	0.0291798	0.0764077	0.0269552	0.00325879	0.199302	0.0385016	0.000265547	0.229257	0.0269255	0.286421	0.0355538	0.249332	0.321418	0.059372	0.0328366	0.0898844	0.0337896	0.170957	0.0869881
1	0.0563625	0.00238955	0.00185221	0.000122719	0.180763	0.0969789	0.124395	0.00780352	0.0268081	0.408575	0.0309514	0.0379155	0.060385	0.164768	0.155336	0.431013	6.02099e-006	0.00508735	0.445701	0.396084	0.21636	0.79514	0.266491	0.00105185	0.0452555	0.0653796	0.510384	0.00242263	0.0663834	0.0860729	0.0168799	1	0.0706162	0.00224122	0.0335327	0.0392272	0.000481956	0.170421	0.0286182	0.0754337	0.0148338	0.0711022	0.0218046	0.0593934	0.0380128	0.456122	0.022696	0.794615	0.0985885
1	0.010864	0.00260643	0.00318488	0.000281947	0.762186	0.115671	0.0509823	0.732642	0.0117106	0.0328153	0.0131589	0.00720972	0.042553	0.145883	0.0832119	0.0183229	0.000568714	0.00351318	0.358054	0.10132	0.457779	0.141806	0.0822923	0.000876721	0.0823464	0.719963	0.00569052	0.00146894	0.196582	0.0257113	0.00757396	0.0343089	0.199486	0.00159439	0.0386179	0.0365687	0.000379335	0.043566	0.0214151	0.248326	0.0149612	0.107292	0.0235193	0.0476609	0.0208286	0.990255	0.0185507	0.0433867	0.159445
1	0.0265089	0.0415236	0.000736094	0.00282315	0.49892	0.734197	0.989123	0.0111184	0.0207903	0.0530267	0.0352104	0.050657	0.0811135	0.256503	0.781985	0.0462595	0.00190052	0.00706056	0.0500426	0.0519972	0.400361	0.427453	0.0908877	0.000972006	0.0305752	0.0712282	0.0196546	0.00352192	0.0565303	0.0283759	0.080502	0.110365	0.175056	0.00184762	0.0296445	0.0187079	0.000974511	0.388495	0.2374	0.655615	0.0189193	0.0392523	0.402983	0.071288	0.299141	0.262782	0.0658707	0.969097	0.057401
1	0.0748648	0.00644745	0.00129849	0.000425052	0.690561	0.143902	0.13944	0.0292281	0.0393413	0.0994297	0.0361467	0.982457	0.950989	0.998323	0.372314	0.038127	0.000146216	0.0400375	0.200466	0.0504965	0.90566	0.052517	0.563618	0.00187635	0.0508889	0.336689	0.0202995	0.009639	0.58705	0.0560238	0.107198	0.22883	0.0266003	0.011664	0.0755936	0.0331497	0.00174351	0.12921	0.158131	0.211974	0.0283324	0.0764629	0.0468658	0.152141	0.0686776	0.121605	0.066284	0.185851	0.108612
1	0.023511	0.0418784	0.00174821	0.000324124	0.775057	0.997644	0.269986	0.0624376	0.0401998	0.153661	0.0351166	0.91234	0.999751	0.991865	0.134706	0.0350231	0.000802773	0.0697931	0.0973609	0.0681722	0.874448	0.0671402	0.177047	0.00149973	0.0799562	0.140192	0.0177381	0.00328153	0.999994	0.0333675	0.374465	0.114288	0.025249	0.0912994	0.0313642	0.0322981	0.00227756	0.0879161	0.0886087	0.106362	0.19198	0.101131	0.079985	0.0759675	0.0931957	0.246806	0.0564253	0.218839	0.13917
1	0.0318588	0.016573	0.00248684	0.000300681	0.996326	0.231894	0.202819	0.0165388	0.0591527	0.192582	0.0439243	0.0471145	0.457593	0.208427	0.162346	0.902449	0.0010349	0.00889234	0.255586	0.165541	0.161834	0.286193	0.274535	0.0169537	0.167027	0.113058	0.0520135	0.614099	0.201243	0.110622	0.105957	0.733756	0.057136	0.00510429	0.0557802	0.64863	0.00518444	0.604482	0.2411	0.330301	0.0432572	0.0748542	0.357448	0.102343	0.0796714	0.426026	0.0878398	0.21819	0.102377
1	0.0195864	0.00554297	0.00162247	0.000556571	0.888645	0.173193	0.13562	0.0634951	0.0675745	0.235937	0.0536894	0.055624	0.985477	0.177272	0.14523	0.840409	0.00147866	0.0373837	0.382187	0.248155	0.113947	0.107677	0.125411	0.00561921	0.152621	0.10221	0.0269633	0.0863183	0.0975539	0.0665508	0.0719741	0.901388	0.0277646	0.00642199	0.046633	0.754713	0.00325161	0.731038	0.200494	0.398433	0.102818	0.0822647	0.174186	0.114642	0.0679237	0.230329	0.181802	0.253881	0.111007
1	0.0433098	0.00345391	0.000461538	0.000179463	0.0702109	0.236577	0.282157	0.00641922	0.0488767	0.829927	0.438599	0.0297985	0.403622	0.538697	0.661471	0.365193	0.000284859	0.00742916	0.0910947	0.544301	0.133362	0.139265	0.149227	0.000509894	0.0334336	0.0591683	0.0228559	0.000918343	0.641531	0.0129528	0.410268	0.141064	0.121169	0.00369656	1	0.0572107	0.00119761	0.0823147	0.0502408	0.128444	0.30894	0.106076	0.142642	0.935914	0.0273846	0.115999	0.0165397	0.103702	0.0354437
1	0.0107431	0.00573397	0.00479481	1e-009	0.0775301	0.0741415	0.242498	0.055536	0.103754	0.45639	0.135413	0.0237109	0.309371	0.767667	1	0.947735	0.000172887	0.00678192	0.0767613	0.763935	0.0436288	0.0661598	0.885187	0.00144871	0.030764	0.055646	0.0151044	0.00397133	0.139676	0.0120479	0.0490009	0.071303	0.0883731	0.00513473	1	0.0245156	0.00215403	0.102252	0.0203173	0.0484553	0.138111	0.0635092	0.0643728	0.990767	0.220742	0.110567	0.0199444	0.0383667	0.0331607
1	0.0278803	0.00323028	0.154196	8.35923e-005	0.418325	0.149053	0.195302	0.00532693	0.016737	0.866331	0.250138	0.0465426	0.178475	0.177063	0.539983	0.0609967	0.000111561	0.00426136	0.0714991	0.599276	0.0475605	0.0606129	0.319354	0.000463697	0.0297502	0.0949134	0.11362	0.000947211	0.990957	0.00970146	0.0238285	0.321224	0.60482	0.00469818	1	0.0259413	0.00240982	0.251313	0.0228513	0.403215	1	0.0328257	0.0216612	0.678536	0.0252543	0.0777781	0.0251863	0.124172	0.0412196
1	0.0310146	0.0040216	0.00197636	0.000159073	0.328479	0.643378	0.77569	0.179685	0.0592714	0.114197	0.0408752	0.0254808	0.16309	0.206236	0.130954	0.0405076	0.000461001	0.0212571	0.705409	0.164247	0.335558	0.0891217	0.588672	0.00606928	0.307216	0.197007	0.0181645	0.0710925	0.559009	0.08411	0.0312117	0.120367	0.022587	0.474647	0.275912	0.075454	0.00841539	0.69875	0.0950032	0.0721978	0.0287748	0.560228	0.0945089	0.239353	0.0629821	0.884646	0.596461	0.086869	0.398081
1	0.0264391	0.00715815	0.000470799	1e-009	0.145967	0.112455	0.34554	0.0654653	0.0507875	0.142186	0.0670706	0.0596536	0.0963414	0.123908	0.853664	0.0463926	0.0024105	0.0176346	0.968494	0.0656402	0.245138	0.107679	0.561949	0.000952876	0.485959	0.38594	0.0317919	0.0205972	0.0877746	0.193757	0.0649051	0.199266	0.0320901	0.365747	0.280096	0.113579	0.000770736	0.867888	0.0255223	0.106738	0.0470475	0.614953	0.0426342	0.508411	0.0762426	0.655886	0.368998	0.0925458	0.678249
1	0.0649481	0.004884	0.000196254	0.000935858	0.0788857	1	0.968249	0.00676651	0.020367	0.0950625	0.0932936	0.0187569	0.619776	0.480417	0.14149	0.286326	0.000250354	0.00527957	0.0964575	0.0274707	0.0771219	0.0395349	0.586933	0.000713758	0.70891	0.0785268	0.0306082	0.00302718	0.999995	0.0249243	0.109488	0.0618398	0.014091	0.00141902	0.049951	0.0530174	0.00626964	0.258289	0.0188743	0.0597715	1	0.0342103	0.010193	0.0441038	0.0443768	0.0942862	0.0203744	0.172847	0.2514
1	0.0176857	0.00557895	0.00555967	1e-009	0.0913826	0.999993	0.995214	0.999999	0.0169112	0.99438	0.85671	1	0.165118	0.422184	0.873779	0.0351853	0.00073347	0.00837326	0.151126	1	0.0522082	0.0915409	0.0780061	0.000705031	0.352838	0.142972	0.0153515	0.268903	0.139056	0.0929959	0.0880494	0.67063	0.0239392	0.00360288	0.0536303	0.769141	0.000536022	0.0525021	0.016139	0.0817318	0.99519	0.156931	0.443089	0.0427684	0.160546	0.0835637	0.0280957	0.0413262	0.043646
1	0.0169931	0.0678353	0.0055795	9.94176e-005	0.166456	0.418276	0.723869	1	0.0193299	0.939508	0.599191	1	0.0815107	0.583252	0.205142	0.153554	0.000175553	0.0215028	0.184485	1	0.0417838	0.0694665	0.126961	0.00125283	0.378891	0.464976	0.0103045	0.13245	0.176072	0.0530148	0.163985	0.186684	0.0737044	0.00983771	0.0251915	0.758886	0.000867344	0.0627401	0.0855022	0.188946	0.774685	0.385426	0.236116	0.167944	0.0447251	0.0793681	0.0239936	0.0452438	0.098471
1	0.225517	0.00233332	0.000783458	0.000383129	0.427107	0.843697	0.112665	0.0162083	0.4401	0.40409	0.0340369	0.0221503	0.999998	0.999997	0.117986	0.0494052	0.000296573	0.0151371	0.193849	0.0941534	0.0804633	0.324351	0.359691	0.00198304	0.109983	0.618655	0.0106565	0.00211571	0.117759	0.0157741	0.0362318	0.512882	0.0566962	0.0018779	0.0646874	0.0662896	0.0458021	0.491567	0.0129103	0.0623765	0.112254	0.739793	0.363152	0.105863	0.206147	0.667334	0.0328864	0.0358585	0.359942
1	0.212879	0.00318609	0.000692621	0.000230536	0.996789	0.0827354	0.29586	0.00830015	0.0563024	0.12706	0.040062	0.0197794	1	0.980702	0.089846	0.02248	0.000219031	0.00270643	0.0629446	0.151615	0.0491679	0.715868	0.0876726	0.000966324	0.135716	0.117489	0.0269168	0.00246137	0.0949091	0.120548	0.0243769	0.0786245	0.0670898	0.00166346	0.0323641	0.0744671	0.00237399	0.698611	0.0147763	0.111263	1	0.296392	0.432175	0.338578	0.149691	0.791199	0.0214201	0.0460138	0.441684
1	0.0314678	0.00372861	0.000182034	0.00237514	0.310525	0.847829	0.999963	0.0271616	0.0750125	0.262675	0.0480489	0.0374139	0.993025	0.970495	0.45646	0.0187129	0.000351311	0.455921	0.768664	0.046072	0.023885	0.0616118	0.999945	0.00148087	0.0257681	1	0.598265	0.00609409	0.966718	0.0172395	0.05801	0.0695293	0.00998859	0.000447848	0.0172558	0.0269018	0.00094519	0.0467691	0.0163948	0.851815	0.307332	0.919531	0.112682	0.0668874	0.218623	0.424999	0.0497029	0.122182	1
1	0.0117757	0.00124889	0.000401111	1e-009	0.0503444	0.0750462	0.999996	0.0137905	0.127848	0.0787441	0.945792	0.934739	0.910296	1	0.143263	0.0164886	0.00021275	0.00581571	0.155293	0.0571213	0.0196724	0.0135361	0.0870206	0.000191646	0.300529	0.0494303	0.0104035	0.00251473	1	0.0136581	0.0141688	0.0466229	0.165634	0.00143816	0.20376	0.00973023	0.00128908	0.044518	0.00880499	0.0353704	1	0.0277715	0.0145567	0.115903	0.0217484	0.126559	0.999999	0.020971	0.0536089
1	0.00519498	0.00196098	0.00045894	1e-009	0.0386822	0.999993	0.0318024	0.0113105	0.0281943	0.0932764	0.0340708	0.0296617	0.0739979	0.97301	0.999944	0.167934	0.000219148	0.00352231	0.0339922	0.0149912	0.0972901	0.0177532	0.0522401	0.000570833	0.00998678	0.0236216	0.00476414	0.000958128	0.0531848	0.00814089	0.012104	0.0280485	0.00345136	0.0101584	0.0078539	0.102312	0.000275467	0.0755511	0.00319812	0.0255572	0.00840997	0.0969042	0.0105198	0.0231245	0.0487226	0.0419592	0.200896	0.0289816	0.0718797
1	0.0742578	0.0119564	0.00222442	4.56972e-005	0.0901762	0.195223	0.105496	0.0407265	0.0520724	0.103495	0.0356612	0.0355624	0.29756	0.716634	0.428554	0.257078	0.000454297	0.413229	0.854589	0.0975841	0.485842	0.999915	0.126718	0.00433709	0.0480011	0.108656	0.494695	0.0509681	0.12639	0.0288537	0.0576178	0.08947	0.0247836	0.00356096	0.0503129	0.205838	0.152097	0.0903955	0.0536163	0.0882339	0.0677275	0.0527185	0.0516572	0.101209	0.0826841	0.979889	0.156001	0.116384	0.107227
1	0.0196104	0.016901	0.000777872	0.000109503	0.232772	0.166563	0.253937	0.0169826	0.0513461	0.998827	0.0396368	0.0143373	0.213709	0.147846	0.595462	0.0949772	0.000466356	0.00785854	0.212221	0.300393	0.107659	0.0914576	0.105206	0.000943365	0.607314	0.0631143	0.0146181	0.00294458	0.0786906	0.204101	0.0396445	0.117027	0.0246818	0.00222026	0.0235682	0.047463	0.00363469	0.192161	0.0959094	0.265251	0.0372135	0.207489	0.0248829	0.970142	0.107715	0.185495	0.529198	0.0549551	0.106643
1	0.0229754	0.00666985	0.00109581	0.00100208	0.549841	0.108638	0.978731	0.00433153	0.049119	0.201963	0.0574685	0.022024	0.71264	0.238797	0.169783	0.0262027	0.000282228	1	0.166533	0.0968692	0.0487868	0.659705	0.920885	0.000575522	0.0766004	0.609354	0.0133584	0.00132766	0.368995	0.0438835	0.0218308	0.0786447	0.0175648	0.113415	0.0696847	0.0275938	0.00597677	0.205024	0.0143969	0.527889	0.990278	0.0658416	0.115121	0.0977902	0.0380847	0.287991	0.0316861	0.049837	0.0447924
1	0.0160321	0.00330047	0.00060065	0.000174295	0.301145	0.123718	0.907802	0.00710135	0.0395784	0.162109	0.0279909	0.0216761	0.317947	0.298797	0.142446	0.0240228	0.00101759	1	0.0577516	0.111586	0.0942209	0.0826579	0.971333	0.00140779	0.200062	1	0.0102892	0.00436047	0.184648	0.0176713	0.0847947	0.0850713	0.012411	0.0510069	0.0189427	0.0226897	0.00236612	0.266369	0.0173373	0.0734326	0.0484119	0.245825	0.310831	0.153794	0.0336407	0.391113	0.339099	0.0626892	0.0894022
1	0.0189905	0.0862558	0.000703274	1e-009	0.0817691	0.320701	0.0981591	0.0111129	0.0198537	1	0.206005	0.0142521	0.0719303	0.82012	0.261292	0.0237305	0.00192589	0.00864213	0.0683634	0.0525649	0.740131	0.603453	0.99984	0.000854192	0.537596	0.0422876	0.0107863	0.0841575	0.56565	0.0239088	0.0983814	0.0772434	0.28264	0.00180413	0.472516	0.0229241	0.00215237	0.0492845	0.045492	0.50963	0.761251	0.637756	0.0293541	0.754381	0.0308253	0.32754	0.502828	0.46248	0.111201
1	0.0173526	0.00736524	0.0507302	4.93114e-005	0.145883	0.27118	0.177229	0.0111226	0.0775707	0.602579	0.0469128	0.320357	0.49159	0.17166	0.983857	0.792522	0.000303614	0.0165979	0.178667	0.113182	0.0867156	1	0.182472	0.00508636	0.342223	0.07715	0.017585	0.00348683	0.136493	0.09165	0.0420704	0.534296	0.0349763	0.12616	0.05538	0.0509936	0.0021316	0.337541	0.0211442	0.66581	0.0254119	0.0958237	0.113489	0.157508	0.0515274	0.274795	0.0259268	0.864253	0.333905
1	0.0192011	0.0830658	0.0417756	0.000279409	0.133976	0.913224	0.50147	0.0325446	0.0259782	0.690849	0.0344867	0.328217	0.959263	0.322448	0.20429	0.635387	0.000362315	0.00879983	0.341818	0.111091	0.0854634	1	0.128358	0.000952606	0.0966208	0.245431	0.0125065	0.00804565	0.252457	0.0581084	0.0324823	0.242612	0.0278058	0.0795431	0.023583	0.208423	0.00145668	0.242292	0.013344	0.750908	0.0959543	0.05236	0.115256	0.0882538	0.0548739	0.144098	0.0854584	0.941332	0.0951451
1	0.211107	0.215109	0.00181738	9.12268e-005	0.591154	0.971374	0.103074	0.0124331	0.170562	0.448524	0.13236	0.017935	0.0629572	0.119219	0.203197	0.432116	0.000177794	0.0326208	0.0693147	0.301385	0.0540702	0.295178	0.0893429	0.00218035	0.0597449	0.0620208	0.0130997	0.00483258	0.699135	0.0299094	0.0506462	0.0604656	0.0709468	0.0045323	0.0928351	0.0741623	0.000554596	0.078203	0.0082359	0.357821	1	0.420766	0.0492965	0.566965	0.0388608	0.184083	0.044056	0.046297	0.0526723
1	0.0687442	0.00474897	0.000334376	0.000658416	0.910717	0.527068	0.644937	0.00465898	0.0239944	0.975575	0.0189167	0.0375595	0.159571	0.510642	0.368267	0.0975879	0.00024773	0.0044323	0.116672	0.0275683	0.0954092	0.0189053	0.0673913	0.000620005	0.0246236	0.0575269	0.0128102	0.0106951	0.800983	0.0136448	0.0104336	1	0.0148196	0.00130459	0.0410382	0.0780403	0.00183115	0.270913	0.00815466	0.0356602	0.0878759	0.0406059	0.022684	0.14087	0.0346282	0.119415	0.0184794	0.0400158	0.0782533
1	0.0379621	0.00809506	0.00278281	0.000875694	0.188529	0.114636	0.578541	0.0405577	0.0823511	0.606629	0.058457	0.0352605	0.929206	0.698131	0.778767	0.104294	0.00286588	0.0229624	0.12099	0.221623	0.0628223	0.107197	0.164813	0.00376036	0.466191	0.0876982	0.032395	0.00780757	0.273421	0.0726082	0.176978	0.493123	0.0482003	0.00466051	0.0569477	0.687813	0.00693901	0.109323	0.999444	0.0928847	0.0636215	0.812121	0.192922	0.736021	0.0658682	0.449774	0.0947284	0.0721524	0.0990702
1	0.0405518	0.0253131	0.000698344	1e-009	0.565528	0.859852	0.106854	0.00586345	0.0847216	0.296361	0.067875	0.0129318	0.402722	0.131907	0.325067	0.048933	0.000511813	0.235246	0.0712668	0.0763819	0.186142	0.0913793	0.0927281	0.00917949	0.0679375	0.999832	0.177175	0.00776828	0.137735	0.0207011	0.165037	0.0693161	0.0593451	0.0180006	0.038498	0.0517184	0.00200092	0.111251	0.017433	0.72196	0.204895	0.0534744	0.041545	0.171289	0.0447317	0.115617	0.490302	0.0895747	0.0459425
1	0.0118715	0.00663037	0.00139694	0.00044087	0.941805	0.0687587	0.262007	0.0120089	0.0250125	0.392982	0.0672508	0.0792562	0.0954104	0.248647	0.187132	0.0260079	0.000487814	0.874743	0.316196	0.166291	0.121516	0.159047	0.339128	0.000653315	0.0555839	0.0498505	0.0106746	0.00314573	0.999989	0.178691	0.0326994	0.89036	0.0132321	0.00607418	0.0748955	0.046772	0.000226149	0.326708	0.0168845	0.0606007	0.0470482	0.997357	1	0.326811	0.0703741	0.352697	0.0255984	0.0464426	0.129542
1	0.138392	0.00149824	0.00108968	6.33788e-005	0.0811038	0.171837	0.0790809	0.0956152	0.0199301	0.0460343	0.084761	0.017934	0.0395776	0.86549	0.053787	0.222401	0.000346351	0.029695	0.0454953	0.0270148	0.0630856	0.984862	0.158674	0.00219807	0.0556802	0.468979	0.645056	0.00618651	0.0556374	0.0953224	0.0161	0.0425312	0.0122716	0.00408181	0.0246742	0.974683	0.00150085	0.0484855	0.0179241	0.0697759	0.0927399	0.0301072	0.019393	0.63124	0.0275018	0.0552675	0.0183602	0.0293729	0.251123
1	0.00721661	0.00547181	0.00140935	0.000108239	0.0381604	0.17953	0.910879	0.00295657	0.00853067	0.0377812	0.0176454	0.0351258	0.020573	1	0.490148	0.0126216	8.20889e-005	0.00537782	0.0280463	0.0182365	0.0265104	0.0449378	0.2577	0.000628538	0.0127832	0.0265589	0.00756621	0.00270905	0.0457509	0.00677392	0.589414	0.999917	0.0117881	0.000716308	0.00986738	0.00958247	0.000456714	0.0256908	0.0038037	0.0272426	0.0167076	0.0488696	0.0227589	0.0161915	0.0167357	0.0362063	0.0130122	0.0172013	0.0285769
1	0.202656	0.0162112	0.00170283	0.000152659	0.21428	0.22612	0.47996	0.00994965	0.15196	0.375197	0.211474	0.0511221	0.868634	0.16292	0.949125	0.0681638	0.000492576	0.0337426	0.0981546	0.0704172	0.0729773	0.0688653	0.145537	0.00236603	0.761721	0.9831	0.025525	1	0.143026	0.163248	0.0886069	0.419192	0.0605026	0.0404839	0.0623222	0.0464817	0.00106962	0.174948	0.982045	0.430067	0.232773	0.470545	0.0422616	0.45141	0.0763842	0.129255	0.0469221	0.232877	0.171678
1	0.0116784	0.00236666	0.00119031	1e-009	1	0.224247	0.525879	0.00825868	0.052613	0.972798	0.0353747	0.0166704	0.0896526	0.112382	0.102269	0.993471	0.000329729	0.00524099	0.0999887	0.149864	0.214107	0.241153	0.492789	0.00224157	0.300513	0.833903	0.0126588	0.0272598	1	0.0189096	0.0666538	0.0558292	0.0252603	0.00474441	0.0176387	0.0299322	0.00052383	0.333724	0.0231456	0.878123	0.0427551	0.0679232	0.0423401	0.199265	0.056529	0.0836707	0.0501543	0.0666274	0.378807
1	0.0136771	0.00601416	0.00138981	0.00130914	0.272743	1	0.0995353	0.00466025	0.0304199	0.124724	0.891324	0.0344439	0.0723737	0.891678	0.744263	0.0295452	0.000455785	0.0226536	0.0636403	0.0331761	0.0320999	0.056379	0.729542	0.00081616	0.0688147	0.519822	0.0072974	0.00534653	0.784291	0.015252	0.0143195	0.105711	0.012459	0.000910671	0.605502	0.0602864	0.000813305	0.206395	0.0210815	0.0515494	0.0177477	0.0351074	0.0258084	0.375801	0.0480065	0.0692771	0.0226468	0.0340721	0.109735
1	0.0158635	0.0137518	0.00111298	0.000183764	0.182152	0.379619	0.0836635	0.00454383	0.0972242	0.0428983	1	0.0111919	0.0841815	0.104827	0.423722	0.0269567	0.000583623	0.334002	0.0608404	0.037155	0.0890023	0.0433788	0.59413	0.000573193	0.653144	0.422526	0.0175948	0.00806093	0.0650964	0.020481	0.022797	0.285334	0.0128637	0.00840777	0.994036	0.0110045	0.000288932	0.91133	0.0985211	0.165889	0.0125486	0.0273891	0.0182786	0.219479	0.0175195	0.0508607	0.0178197	0.0459425	0.0439067
1	0.0480447	0.010468	0.00195651	4.35104e-005	0.119564	0.0906841	0.54555	0.0110056	0.208243	0.686471	0.0382837	0.165003	0.217108	0.516795	0.290643	0.335423	0.000474448	0.0523708	0.0917585	0.550468	0.0516174	0.827818	0.498398	0.00064191	0.366078	0.111001	0.0116497	0.0031034	0.223979	0.024138	0.0270572	0.178462	0.92923	0.00577213	0.038382	0.381012	0.0025504	0.146064	0.0149377	0.960706	0.0240552	0.117676	0.999989	0.0888656	0.0611813	0.807308	0.0338022	0.999984	0.0708415
1	0.0185475	0.00278463	0.000821416	0.00122073	0.999952	0.094636	0.0810853	0.0409683	0.136151	1	0.0403199	0.0883306	0.0752966	0.124766	0.986866	0.0214777	7.0799e-005	0.00899852	0.987932	0.796782	0.0906173	0.096585	0.698357	0.156806	0.435817	0.043827	0.255395	0.011704	0.798237	0.0230496	0.0799547	0.415252	0.117182	0.00216633	0.0405603	0.0234068	0.00044712	0.211112	0.00907531	0.0993744	0.0238794	1	0.0210169	0.047749	0.0266851	0.114651	0.0290974	0.0548098	0.0927166
1	0.0573375	0.00515795	0.000258035	0.000461715	0.234227	0.762525	0.0532168	0.0038848	0.323016	0.246276	0.0132068	0.0181639	0.25129	0.999947	0.0744021	0.0644942	0.000280994	0.0073916	0.387463	0.0383704	0.0742863	0.0294688	0.999998	0.000245656	0.0181494	0.507784	0.00699768	0.00153943	0.0788849	0.0194996	0.0862801	0.0358595	0.0146593	0.00114604	0.0309357	0.0159408	0.000491715	0.132441	0.0142068	0.188325	0.0265939	0.0493006	0.106972	0.0400449	0.139889	0.568429	0.0454691	0.0660955	0.278719
1	0.0370676	0.009195	0.000458998	5.51776e-005	0.160651	0.999955	0.148523	0.00901532	0.0269	0.086916	0.0517039	0.0304697	0.051269	0.610791	0.74911	0.0397984	0.000686425	0.00819249	0.611098	0.0449924	0.0740284	0.553488	0.28609	0.0194334	0.0940654	0.0541978	0.0108335	0.00208785	0.99999	0.0158146	0.0182756	0.277223	0.0223906	0.00179399	0.0305817	0.0410664	0.00155478	0.0600277	0.0140601	0.134955	1	0.0430581	0.0451873	0.206813	0.0381705	0.171717	0.0336931	0.294138	0.0471695
1	0.0226711	0.00769099	0.00063208	0.000179086	0.103384	0.0792013	0.250713	0.00390367	0.0186231	0.533329	0.0639454	0.0143852	0.0307788	0.103681	0.992074	0.0553561	0.000950334	0.00426247	0.234476	0.0716952	0.0435592	0.905671	0.0548414	0.000462899	0.104429	0.995376	0.525449	0.00166868	0.046327	0.0180406	0.0910459	0.0480305	0.0126002	0.00212577	0.0150754	0.0136738	0.000770605	0.230975	0.00817932	0.177988	0.00968074	0.213092	0.0220635	0.200961	0.0223852	0.623995	0.0635214	0.991827	0.12894
1	0.0215804	0.0054258	0.00010692	7.43494e-005	0.212419	0.811178	0.139046	0.00660711	0.0355281	1	0.037062	0.0248148	0.648579	0.124896	0.15516	0.0301128	1e-009	0.00704165	1	0.17997	1	0.0405298	0.473146	0.00135431	0.0291484	0.0776523	0.00843582	0.00226439	0.208205	0.0130472	0.00902505	0.830473	0.0239714	0.00389385	0.0264225	0.0352861	0.00136547	0.0703417	0.0114885	0.0592119	0.0178236	0.149724	0.0293811	0.403385	0.0533624	0.592	0.0271015	0.727531	0.0842865
1	0.00960177	0.00334983	0.00123399	0.00010637	0.0498995	0.93139	0.0943796	1	0.0112382	0.0369311	0.0244044	0.0130914	0.0319653	0.675855	0.0588978	0.0208488	5.25055e-005	0.0201756	0.672474	0.0576976	0.720859	0.021578	0.866619	0.00166172	0.626684	0.037443	0.0639023	0.0367204	0.0814417	0.0113622	0.129808	0.886627	0.618299	0.00194751	0.045677	0.0173856	0.000748676	0.0470427	0.00584222	0.160885	0.0586179	0.330105	0.0216901	0.0327821	0.0723637	0.0575197	0.0327113	0.109532	0.0312693
1	0.0127514	0.00151647	0.000452699	1e-009	0.501012	0.0717587	0.143011	0.0115628	0.0263019	0.0869348	0.0389589	0.086386	0.0374363	0.516384	0.708393	0.0220766	0.000249042	0.0052135	0.0863491	0.035369	0.0985464	0.0298427	0.114245	0.00137078	0.0475584	0.361099	0.0113412	0.00927513	0.999996	0.0235472	0.0344717	0.56875	0.0279402	0.00219501	0.023741	0.103221	0.00228272	0.595682	0.013616	0.0421694	0.019943	0.087966	0.0183303	0.643861	0.162799	0.97277	0.142146	0.0545254	0.0481709
1	0.0232473	0.00590275	0.0122662	0.000333356	0.100771	0.143773	0.181517	0.0174668	0.259776	0.122066	0.0456725	0.269296	0.487618	0.759648	0.133784	0.906331	0.00152138	0.00991361	0.304885	0.379469	0.0659702	0.097883	0.151128	0.00139475	0.0807299	0.0907924	0.0646787	0.010509	0.0916277	0.149206	0.0664227	0.102564	0.477932	0.00678604	0.049826	0.466128	0.00411194	0.462984	0.768001	0.0752065	0.0349203	0.0513924	0.0981957	0.180366	0.0799759	0.227209	0.0557501	0.285604	0.249956
1	0.0219435	0.00467382	0.00187559	0.000116768	0.999983	0.096552	0.25974	0.01132	0.0476976	0.674908	0.234819	0.0202689	0.99997	0.142704	0.0888482	0.112626	0.000473729	0.0136544	0.164644	0.0813394	0.403837	0.0370947	0.0940235	0.00225269	0.0382973	0.340035	0.021014	0.0107445	0.116467	0.029497	0.0211645	0.13951	0.133439	0.00338513	0.0333381	0.0375053	0.0022489	0.0724916	0.12457	0.664529	0.0593735	0.0526048	0.0789071	0.0666668	0.108097	0.565294	0.0289397	0.109401	0.525125
1	0.0107599	0.00869164	0.00113249	0.000250294	0.0474601	1	0.158759	0.0737238	0.0173377	0.212229	1	0.0160713	0.999936	0.0462647	0.0859822	0.0214555	0.000290252	0.00377452	0.618515	0.381065	0.0293177	0.0213606	0.177158	0.000438559	0.0176528	0.18077	0.00745158	0.0023282	0.991459	0.0876757	0.0101977	0.0483049	0.0550505	0.00261082	0.0416471	0.0685628	0.000219783	0.0595971	0.0216254	0.109957	0.0542209	0.021474	0.0328907	0.791592	0.0286505	0.087321	0.0351957	0.0251233	0.628331
1	0.0186463	0.0051347	0.00710906	0.000185877	0.0810112	0.156268	0.0978199	0.00900999	0.16368	0.0714736	1	0.0147352	0.968309	0.178157	0.315099	0.0336486	0.000592884	0.00743981	0.030313	0.0250308	0.127657	0.0845752	0.0581418	0.000579455	0.0286357	0.577233	0.124188	0.00724846	0.955891	0.0142734	0.0117921	0.999965	0.0147813	0.35305	0.0234589	0.0438774	0.000245418	0.196196	0.0124204	0.708651	0.0190355	0.0252702	0.0259679	0.500883	0.0447806	0.0964051	0.0215497	0.0472868	0.0759833
1	0.0151829	0.0064837	0.000829092	0.000715565	0.260405	0.343397	0.296306	0.00743893	0.0191349	0.888462	0.647754	1	0.66347	0.181155	0.0752551	0.0693741	0.000614899	0.00768023	0.143271	0.445648	0.252627	0.0322122	0.220536	0.000939301	0.0341286	0.973842	0.016026	0.0077286	0.0746155	0.0253493	0.0240971	0.0897811	0.0471387	0.00226112	0.118089	0.284016	0.00132346	0.999989	0.836492	0.073557	0.0427796	0.346229	0.0333767	0.0515256	0.0355091	0.41335	0.0386367	0.124606	0.322214
1	0.27262	0.00238992	0.000342466	6.18556e-006	0.54481	0.217042	0.208051	0.0129225	0.0193839	0.496219	0.0272199	0.0224284	0.0476594	0.694358	0.0831369	0.042233	0.000608688	0.103642	0.0988263	0.0532371	0.0995854	0.0344428	0.136613	0.00215302	0.0231417	0.0720583	0.0649287	0.00328255	0.155188	0.0134564	0.0203948	0.158526	0.622582	0.0141906	0.0146192	0.0592964	0.0115428	0.111216	0.141341	0.053875	0.0308356	0.0552201	0.045939	0.165362	0.0546827	0.0670222	0.022064	0.0619903	0.0642866
1	0.290124	0.00656065	0.00405506	0.000993183	0.691077	1	0.960841	0.0066511	0.0523496	0.100346	0.070064	0.0234022	0.0818331	0.128386	0.481238	0.0272346	0.000182167	0.00850831	0.582553	0.0412621	0.135155	0.122481	0.91518	0.00140502	0.0365518	0.051422	0.00975422	0.608792	0.893929	0.0287987	0.02484	0.0660193	0.4066	0.00357025	0.0166939	0.381513	0.000658486	0.0608255	0.0226931	0.199064	0.0188668	0.999999	1	0.0583883	0.19437	0.0968689	0.0257846	0.0582367	0.100856
1	0.0202585	0.00296749	0.000259835	0.000141751	0.141085	0.0596742	0.043255	0.00607053	0.0145587	0.0637664	0.119159	0.0828575	0.548003	0.0691957	1	0.0249218	2.6683e-005	0.0113064	0.54128	0.024974	0.0737841	0.106373	0.0577029	0.00178534	0.0728242	0.0422934	0.00588903	0.040381	0.438407	0.0114416	0.0125338	0.0360986	0.0379768	0.00107765	0.022828	0.185206	0.000892588	0.141651	0.0257156	0.583263	0.0427644	0.996395	0.961879	0.0497209	0.0523106	0.890323	0.0197787	0.0251455	0.069268
1	0.0308161	0.00420277	0.000766277	0.000365403	0.0598543	0.0741335	0.662063	0.0585489	0.0590824	0.0505089	0.0718926	0.014156	0.17914	0.426847	0.162362	0.0244227	0.0004617	0.0112512	0.1056	0.0227624	0.0708954	0.0215946	0.822943	0.000561548	0.0264347	0.944173	0.0158095	0.00901087	0.0767585	0.0175573	0.0385707	0.762732	0.0328783	0.0308597	0.0173315	0.0183009	0.000716632	0.445803	0.0082841	0.687024	0.02745	0.0985034	0.0172094	0.063029	0.0240441	0.671498	0.0274909	0.284511	0.0503573
1	0.0105832	0.0016751	0.00129841	0.000160832	0.153864	1	0.0706835	0.00808569	0.0308566	0.961349	0.230666	0.00978936	0.999871	0.055661	0.0947495	0.108348	0.000321167	0.113963	0.0782855	0.0687199	0.0269721	0.180158	0.082867	0.000461299	0.997601	0.0389744	0.00838378	0.00164493	0.898953	0.0173073	0.0779983	0.0563053	0.0196105	0.00780085	0.0146726	0.0152811	0.000519858	0.24642	0.0262531	0.206437	0.173995	1	0.0286042	0.0492611	0.0390868	0.375573	0.0396886	0.30757	0.569128
1	0.00979818	0.00691832	0.0016267	0.00020259	0.404975	0.970085	0.909301	0.0148328	0.0232054	0.199304	0.203392	0.0182919	0.999977	0.274991	0.555802	0.25493	7.90902e-005	0.0578133	0.681502	0.458666	0.0350081	0.351592	0.0799048	0.0010518	0.999993	0.164923	0.037837	0.00263152	0.442612	0.0244729	0.0322157	0.0704061	0.151558	0.0340246	0.0392712	0.0567244	0.00149682	0.221312	0.0385266	0.120939	0.0191724	0.999999	0.273451	0.180743	0.0296034	0.723724	0.0173512	0.459463	0.369699
1	0.0423825	0.00118948	0.00169212	1e-009	0.945726	0.0958275	0.880606	0.00653727	0.0350939	0.205402	0.237974	0.0251725	0.562922	0.477268	0.851857	0.203091	0.00156397	0.0730873	0.318666	0.396744	0.0467152	0.316221	0.0775608	0.00105112	0.88795	0.196826	0.0274788	0.00412	0.878153	0.0201337	0.0176905	0.111525	0.0234727	0.0216468	0.121973	0.0237938	0.00124966	0.273255	0.0750209	0.121336	0.999997	0.949942	0.113889	0.120083	0.0293495	0.49306	0.0380336	0.0739699	0.576045
1	0.0132253	0.00325388	0.000821813	5.84974e-005	0.0479283	0.0348067	0.042989	0.00484199	0.103369	1	0.0683695	0.00898056	0.245445	1	0.183765	0.637591	0.00136784	0.010666	0.0843682	0.635891	0.101759	0.0273202	0.0434813	0.000431012	0.0165825	0.396521	0.00855557	0.0157647	0.067006	0.0114944	0.00711634	0.0323778	0.0151412	0.00144526	0.0214424	0.00974812	0.000653954	0.785332	0.00790534	0.139138	0.0163802	0.0736996	0.0145203	0.131635	0.0341583	0.029219	0.0749017	0.0218641	0.139393
1	0.0119298	0.0963448	0.000824825	0.000138227	0.0405854	0.404916	0.181464	0.0137711	0.0177858	0.0694575	0.0345636	0.0253522	0.0954065	0.959216	0.386629	0.0416166	0.000210413	0.00180033	0.0405418	0.0203994	0.59614	0.0469459	0.956502	0.00178138	0.0304187	0.0362819	0.00766304	0.0163424	0.170949	0.0169778	0.00911436	0.685783	0.0230121	0.00256269	0.0133234	0.0101437	0.000275263	0.0518361	0.0505956	0.0636114	0.0144159	0.0253173	0.0335957	0.0314869	0.0363397	0.0684708	0.0223321	0.038598	0.0955632
1	0.937976	0.00354367	0.000649834	5.70094e-005	0.0992957	0.105068	1	0.0339189	0.0717956	0.640504	0.486771	0.00652832	0.036886	0.102292	0.282875	0.099675	0.000512962	0.00625627	0.0328783	0.0269857	0.0174116	0.0643874	0.0544839	0.000238895	0.079206	0.710011	1	0.0063686	0.180424	0.0104347	0.0157392	0.56102	0.0130921	0.000814357	0.0228676	0.0183468	0.00111278	0.0395386	0.0167118	0.132191	0.0114411	0.0364427	0.0171099	0.0374802	0.0230146	0.0872372	0.0315894	0.0165545	0.0666461
1	0.0313831	0.134398	0.00269637	0.000285359	0.376291	0.369478	0.273722	0.0359837	0.048755	1	0.11862	0.0258301	0.0967294	0.457846	0.983289	0.0611174	4.0715e-005	0.00608526	0.439695	0.0507262	0.0705079	0.0685556	0.402922	0.00306025	0.0482939	0.12988	0.0150385	0.00443209	0.451244	0.381792	1	0.449599	0.0317169	0.00693356	0.0258839	0.0904578	0.00320609	0.139622	0.0234411	0.0793352	0.0225361	0.163861	0.0419108	0.148549	0.0352111	0.686857	0.0424131	0.0601394	0.707221
1	0.0144313	0.495123	0.00191984	4.49667e-005	0.079025	0.331159	0.0731038	0.00626905	0.0345113	0.233133	0.0251369	0.0300322	0.103842	0.210424	0.995189	0.0419436	0.000158172	0.0516358	0.548523	0.269024	0.0675088	0.0337814	0.85344	0.00213505	0.0394716	0.999999	0.999989	0.00241072	0.205496	0.0229779	0.155499	0.0815374	0.512786	0.00457024	0.607785	0.0263753	0.014055	0.525862	0.299669	0.754576	0.0209885	0.0506094	0.138219	0.0872339	0.0435096	0.233625	0.0676126	0.0425478	0.480058
1	0.0204771	0.00526161	0.0107626	0.00157426	0.161974	1	0.652185	0.0115368	0.016759	0.0761164	0.029972	0.131588	0.663395	0.115161	0.100512	0.608494	0.000406245	0.00626148	0.996112	0.0668664	0.0343034	0.47602	0.0551896	0.0108971	0.0626463	0.391091	0.0155555	0.00466108	0.999998	0.0135665	0.0134159	0.703456	0.0298364	0.00221458	0.107573	0.0245273	0.00110693	0.959835	0.0190931	0.119301	0.957277	0.0467648	1	0.0699615	0.0259237	0.398208	0.0444866	0.314269	0.0485852
1	0.0256353	0.0322441	0.000379563	0.000833824	0.148018	0.934646	0.0966509	0.00698264	1	0.217141	0.0256621	0.053398	0.0470867	0.99997	0.168062	0.118146	7.84938e-005	0.00638558	0.0873489	0.218017	0.426231	0.0322456	0.118494	0.000432512	0.104237	0.115283	0.0283507	0.00152588	0.739998	0.0346224	0.0142064	0.914291	0.999998	0.00191569	0.0463752	0.0218468	0.136528	0.183426	0.0112073	0.0704872	0.999994	0.0859545	0.106441	0.0619514	0.0353899	0.478631	0.0275803	0.0470614	0.0494124
1	0.0978913	0.00682627	0.00072598	0.000335959	0.286761	0.109668	0.0691705	0.00649547	1	0.110858	0.0314192	0.0358946	0.0643219	0.999999	0.789254	0.109287	0.000277677	0.00637972	0.0606118	0.0818641	0.194139	0.0265732	0.10352	0.00105044	0.132498	0.1701	0.0171216	0.00473209	0.383775	0.021343	0.0250503	0.683925	0.999998	0.00170229	0.0339037	0.0234097	0.00911486	0.369148	0.02818	0.0522538	0.367618	0.117421	0.149812	0.0848585	0.0417004	0.427242	0.0243115	0.0390087	0.0577031
1	0.0220854	0.0483982	0.00109545	0.000111729	0.118038	0.165864	0.994852	0.00679793	0.0641872	0.301495	0.0399996	0.346926	0.715405	0.191128	0.149627	0.685031	0.00533962	0.106739	0.13527	0.0479208	0.050876	0.17815	0.953048	0.00131067	0.750385	0.471951	0.0219931	0.00334954	0.0851599	0.0203751	0.0338464	0.976095	0.0197503	0.00183911	0.0586631	0.0938824	0.0441194	0.0763239	0.263981	0.831264	0.0820401	0.298642	0.222189	0.165507	0.0440424	0.104478	0.751168	0.0520912	0.135733
1	0.014809	0.000963642	0.000428995	0.000242058	0.106768	0.14682	0.382391	0.00737977	0.0366164	0.718647	0.198525	0.0101379	0.0631935	0.837185	0.124097	0.351142	0.00171067	0.0207765	0.57132	0.0844263	0.0241531	0.999968	0.20334	0.000728859	0.0248241	0.63177	0.0143515	0.105915	0.763044	0.159649	0.0580736	0.149268	0.11063	0.00106774	0.0238278	0.0624508	0.000375686	0.267838	0.0117459	0.142046	0.0128276	0.787926	0.0189934	0.347244	0.0411996	0.991242	1	1	0.0522151
1	0.127715	0.00373685	0.00490768	2.77971e-005	0.672784	0.466381	0.281393	0.0053111	0.109832	0.168498	0.0486362	0.0688283	0.861606	0.103897	0.343812	0.100827	4.80707e-005	0.00849599	0.452528	0.721432	0.046981	0.970229	0.336183	0.00107729	0.111487	0.0720949	0.00916376	0.00724281	0.172301	1	0.011485	0.0482841	0.0371032	0.00123119	0.0196299	0.0873781	0.000571189	0.105457	0.246911	0.0647548	0.0154088	0.999999	0.0293133	0.781397	0.0433891	0.0692196	0.0185086	0.0568526	0.0487412
1	0.0345618	0.00543089	0.000470331	7.24758e-005	0.32574	0.424083	0.355708	0.0063518	0.0601918	0.326548	0.0324368	0.0638838	0.0831187	0.217699	0.822347	0.0172832	0.000847986	0.0214732	0.0623112	0.0411948	0.0568441	0.591321	0.0538265	0.00326558	0.0265127	0.0451703	0.0144737	0.161443	0.432678	0.0516427	0.00950734	0.860957	0.0130067	0.000886962	0.2354	0.0211858	0.000928183	0.41119	0.0540405	0.486114	0.956258	0.0775092	0.358403	0.19113	0.0174231	0.72106	0.0153966	0.187776	0.0607368
1	0.024873	0.0025498	0.00120268	1e-009	0.443334	0.147917	0.259723	0.0107274	0.0835292	0.93839	0.158899	0.0471026	0.0817208	0.0897664	0.102574	0.0431703	0.00024662	0.0183166	0.278916	0.0698037	0.46549	0.186253	0.0736729	0.000819137	0.0977094	0.373522	0.0193745	0.00353376	0.978352	0.0283723	0.122487	0.546628	0.0329423	0.00867059	0.0812084	0.0324177	1e-009	0.0885561	0.145341	0.513593	0.0322607	0.0864861	0.204733	0.811867	0.0407264	0.999994	0.0324517	0.185936	0.301947
1	0.131899	0.0072912	0.00151382	0.000293375	0.572506	0.570102	0.107221	0.00587209	0.0350742	0.895078	0.538859	0.0199571	0.117001	0.845149	0.774288	0.770028	0.000250685	0.00857218	0.133853	0.03501	0.0387493	0.920422	0.231048	0.0010766	0.0314873	0.378361	0.00931423	0.00430997	0.0846183	0.361757	0.397408	0.0880806	0.0262789	0.00216774	0.13453	0.051534	0.000722655	0.38783	0.0115626	0.0448892	0.138378	0.693991	0.030882	0.443821	0.0344464	0.407338	0.0164446	0.899728	0.0691659
1	0.0295145	0.0184241	0.00201823	0.000136675	0.123974	0.213692	0.717323	0.0217438	0.0628588	0.31179	0.0908435	0.102968	0.24564	0.176901	0.227545	0.0617014	0.0159548	0.0136128	0.772558	0.0817381	0.0931642	0.346501	0.114632	0.00325399	0.053699	0.493095	0.0454426	0.0730023	0.107372	0.0606681	0.0557193	0.108005	0.0351201	0.00512536	0.0409447	0.0996957	0.00127387	0.513346	0.0479316	0.105871	0.0357252	0.070663	0.176148	0.181936	0.0662615	0.729228	0.0553294	0.239452	0.0705412
1	0.0167212	0.00850896	0.0013792	0.0010557	0.0845439	0.213944	0.196777	0.0645515	0.992465	0.912332	0.0403425	0.016341	0.0914993	0.334217	0.131067	0.225644	0.00143761	0.0102807	0.645751	0.84901	0.0459926	0.0830808	0.140884	0.0222666	0.0582867	0.0977507	0.024531	0.00896637	0.089	0.0324443	0.0525807	0.595642	0.196294	0.00208047	0.0286681	0.0615804	0.000360321	0.143423	0.237452	0.236002	0.0566582	0.0554771	0.0498158	0.995376	0.0443944	0.105882	0.150369	0.223327	0.0965585
1	0.0159036	0.00333993	0.000401852	7.71894e-006	0.68089	0.061093	0.0881327	0.00548049	0.521375	0.226054	0.0291612	0.02416	0.841282	0.0810298	0.921193	0.183482	0.000220467	0.0221216	0.0792201	0.0301494	0.0326251	0.0316638	0.111762	0.000724735	0.0204127	0.0389857	0.0483185	0.000785919	0.216555	1	0.0478282	0.768346	0.0171179	0.0014351	0.272451	0.0293744	0.000372025	0.179126	0.0597528	0.346658	0.029008	0.0559955	0.0343091	0.0375161	0.0270538	0.0705807	0.0213112	0.0341265	0.0548465
1	0.17102	0.00377546	0.000330136	8.29533e-005	0.0604699	0.145303	0.300427	0.00343943	0.555736	0.614291	0.0464175	0.0205238	0.999989	0.446456	0.109962	0.0608076	5.79232e-005	0.910391	0.0664266	0.0462717	0.980425	0.0836298	0.990396	0.00881155	0.0619416	0.650899	0.0210462	0.00173194	0.0694307	0.0282075	0.0127465	0.288931	0.0419356	0.00387283	0.11715	0.0564878	0.00185412	0.0944831	0.0440994	0.0670094	0.0179402	0.0631921	1	0.0564608	0.0384662	0.688247	0.0206981	0.0521452	0.109238
1	0.0115273	0.00804816	0.00209502	0.000187468	0.0781442	0.467922	0.132536	0.0208376	0.0397359	1	0.0333844	0.0211853	0.060446	0.115342	0.110554	0.132649	0.000288352	0.00796872	0.399501	0.100891	0.690937	0.340594	0.575701	0.00202166	0.265576	0.0714954	0.0359188	0.00857595	0.29748	0.148178	0.0724347	0.142807	0.0322721	0.0254595	0.0265197	0.0510541	0.0697425	0.0684323	0.0381975	0.344426	0.0710848	0.0685589	0.0312863	0.0799088	0.164969	0.298104	0.0250071	0.0384532	0.589526
1	0.0297023	0.00808076	0.00195914	0.000411113	0.130107	0.153835	0.145579	0.999999	0.0945473	0.110628	0.0355063	0.278414	0.173355	0.593985	0.210237	0.77413	0.000127153	0.00823026	0.0997548	0.958225	0.0398106	0.999968	0.216953	0.00206872	0.579934	0.0641546	0.0562821	0.00806714	0.571042	0.0402602	0.0194051	0.60579	0.0557692	0.00850314	0.121947	0.456117	0.01063	0.0678458	0.0130868	0.975476	0.0304073	0.999986	0.06475	0.164155	0.0343042	0.168195	0.0236803	0.538044	0.154065
1	0.052016	0.00562363	0.000643557	0.000213335	0.0665605	0.177517	0.248258	0.0065554	0.775102	0.194624	0.0292412	0.0261617	0.0532639	0.703227	0.0837332	0.0289219	0.000296284	0.170543	0.07403	0.050739	0.762959	0.706265	0.518966	0.00157967	0.0898455	0.164393	0.012965	0.00495873	0.802192	1	0.0526888	0.15019	0.0683566	0.00319375	0.0436596	0.050204	0.00137905	0.417656	0.0144838	0.0801737	0.0178259	0.048149	0.119235	0.0672632	0.103783	0.196627	0.0360326	0.090298	0.0870497
1	0.00737063	0.134358	0.000154385	3.83044e-005	0.215624	0.0850896	0.177492	0.129163	0.0525087	0.275792	0.0164286	0.0233613	0.12849	0.0880326	0.0668495	0.999998	8.69458e-005	0.019784	0.0457706	0.191861	0.0704317	0.273466	0.176787	0.00102864	0.0215146	0.0407739	0.00619536	0.0215723	0.999999	0.0715728	0.850617	0.0734126	0.163186	0.00157879	0.157933	0.135714	0.000848873	0.133668	0.00683431	0.0400151	0.980904	0.0376631	0.0851866	0.0487153	0.0217257	0.912279	0.97825	0.0757283	0.315558
1	0.150034	0.0045202	0.667919	1e-009	0.142151	0.0926132	0.0832465	0.00562479	0.324577	0.0517984	0.141065	0.0332388	0.967982	0.545289	0.101636	0.0532299	0.000296908	0.00816342	0.534752	0.76929	0.0703871	0.0395677	0.885125	0.00968752	0.0362856	0.0822115	0.0238502	0.0560757	0.279502	0.356636	0.256469	0.913217	0.0183743	0.0310626	0.0465714	0.0302704	0.00102435	0.0699185	0.100805	0.851007	0.103095	0.0390212	0.0298011	0.080716	0.0444238	0.109418	0.0218967	0.147485	0.181923
1	0.115641	0.00432553	0.000974108	0.000121005	0.964926	0.876985	0.358453	0.00922366	0.0370476	0.779314	0.0214175	0.0263697	0.297049	0.179036	0.165965	0.177631	0.000138426	0.00754037	0.114917	0.0843499	0.837914	0.214719	0.177437	0.00221931	0.59705	0.249683	0.0180564	0.0232757	0.459031	1	0.0345486	0.0894029	0.167765	0.00448355	0.0197445	0.0238605	0.00021009	0.945599	0.0706242	0.413378	0.811002	0.401866	0.0754041	0.081551	0.0482152	0.0992978	0.39627	0.0567219	0.0830831
1	0.570163	0.00341998	0.000376916	0.000124603	0.416722	0.122654	0.865092	0.0705159	0.031929	0.144614	0.0288243	0.0151224	0.438543	0.372201	0.923262	0.245473	1e-009	0.021978	0.270693	0.797346	0.187628	0.0484584	0.983962	0.00194801	0.0900982	0.0687452	0.0921743	0.00219231	0.110536	0.0689427	0.0199423	0.291384	0.0382936	0.00164839	0.0305894	0.404032	0.00426703	0.999547	0.015851	0.597132	0.0638388	0.921863	0.0317387	0.13392	0.0444189	0.121101	0.0354303	0.0954091	0.287596
1	0.00993544	0.00298969	0.000704061	1e-009	0.390378	1	0.182393	0.00666489	0.0361653	0.0359035	0.0404214	0.00722131	0.0635174	0.190893	0.329701	0.0741162	0.000587622	0.00469071	0.124507	0.0261513	0.161407	0.0384766	0.220459	0.00237821	0.0268431	0.187254	0.0243783	0.00135217	0.336698	0.00991729	0.0133331	0.0920638	0.560136	0.000839026	0.102438	0.0195513	0.000271918	0.0464722	0.00792107	0.0502607	0.0310372	0.0263331	0.0363411	0.0497704	0.0250838	0.0942895	0.0137896	0.0999003	0.743183
1	0.0131947	0.00248161	0.00107509	0.143443	0.0975834	0.999998	0.0827719	0.00367578	0.0176827	0.586873	1	0.0368626	0.224547	0.105161	0.999829	0.035437	0.00114788	0.0109573	0.10944	0.0240057	0.0293156	0.0699557	0.0678305	0.000465341	0.0302108	0.0374722	0.0138245	0.003218	0.0523107	0.0169391	0.0396706	0.054805	0.780714	0.000847898	0.101075	0.0197764	0.999985	0.506775	0.0147102	0.0375921	0.0164301	0.0341178	0.0192934	0.784033	0.10939	0.102327	0.0489448	0.027334	0.0305521
1	0.0174945	0.00126069	0.000346074	1.09034e-005	0.985513	0.0727684	1	0.0136841	0.0155602	0.22833	0.0463875	0.0194685	0.101619	0.793386	0.999903	0.0454008	0.000715562	0.00856495	0.172697	0.0799727	0.0289268	0.0263726	0.05449	0.469276	0.0195591	0.0401463	0.037859	0.00218652	0.664999	0.0682726	0.0134097	0.0567398	0.0487961	0.00116685	0.129167	0.0545273	0.000470612	0.335174	0.0140935	0.0468425	0.0326194	0.210482	0.0220707	0.256647	0.0244179	0.0740131	0.0926785	0.0245885	0.0536565
1	0.00933445	0.00139667	0.000545652	7.30311e-005	1	1	1	0.00675653	0.0128913	0.075108	0.0823502	0.0101685	0.050144	0.832664	0.206006	0.0292717	0.0013182	0.127168	0.725444	0.0662441	0.0358723	0.0266057	0.118179	0.0111069	0.0794321	0.346389	0.692472	0.00151214	0.279236	0.0891127	0.0476911	0.0507859	0.0605754	0.00046165	0.0499041	0.0241625	0.000876433	0.0364169	0.0122081	0.118079	0.0462533	0.144059	0.0689114	0.0504739	0.0285366	0.128132	0.0980226	0.125792	0.0490323
1	0.0179049	0.0138425	0.00111547	0.000402233	0.143875	0.744251	0.356346	0.0349665	0.344199	0.17037	0.282128	0.0959782	0.0840316	0.647996	0.679942	0.0292725	3.04484e-005	0.0130232	0.271159	0.0567024	0.0292907	0.0713751	0.855155	0.000348957	0.0303299	0.336897	0.00785759	0.0181645	0.125821	0.0217874	0.0127734	0.311842	0.0201255	0.464674	0.0181813	0.0256629	0.00377529	0.228682	0.0108753	0.506534	0.750328	0.139474	0.0304421	0.0835638	0.427395	0.490031	0.0171151	0.0329778	0.0923942
1	0.0165531	0.999998	1	0.000320326	0.520379	0.993546	1	0.00492145	0.021372	0.0695384	0.0399936	1	0.948226	0.0714534	0.774169	0.0320017	0.000368531	0.00454983	0.253177	0.136536	0.0442758	0.0221293	0.204606	0.000466757	0.870302	0.0477565	0.052935	0.00216541	0.0864663	0.502968	0.0153919	0.0547057	0.0209004	0.011784	0.0226568	0.0177277	0.00018606	0.305091	0.0493426	0.836424	0.0157052	0.377009	0.0742995	0.086513	0.0299994	0.726788	0.0269245	0.409075	0.736328
1	0.0594159	0.0195137	0.00509622	1e-009	0.295114	0.161437	0.781016	0.0148921	0.0450276	0.205215	0.0361496	0.0296467	0.0770401	0.819465	0.109402	0.125997	0.000730621	0.255734	0.174585	0.109957	0.160923	0.183146	0.0989982	0.000727703	0.0404575	0.632582	0.0224744	0.00207194	0.710688	1	0.0221234	0.0888288	0.235733	0.004118	0.0333464	0.0347133	0.00440731	0.0612	0.019101	0.176817	1	0.124591	0.0301245	0.131927	0.0434861	0.560063	0.0332456	0.0912533	0.624928
1	0.03097	0.00215646	0.00106283	5.16864e-006	0.230848	0.0904102	0.237355	0.0207147	0.125224	0.0435432	0.0162451	0.0234061	0.57323	0.0835212	0.939953	0.0751119	0.00622525	0.0100628	0.0552199	0.113225	0.289995	0.0214906	0.709273	0.000764751	0.0277232	0.999997	0.0097428	0.00183583	0.978517	1	0.0140948	0.0568362	0.0335727	0.034902	0.0216447	0.79782	0.00034089	0.0289135	0.0405001	0.058554	0.0218872	0.0293415	0.0277063	0.0360484	0.0234731	0.0616645	0.108279	0.783984	0.0458258
1	0.160878	0.00612449	0.000370308	8.72406e-005	0.525174	0.0680438	0.132645	0.0358875	0.703764	0.252831	0.0277507	0.0341544	0.820316	0.986159	0.773432	0.0253228	0.000125693	0.00522088	0.132031	0.0271472	0.289084	0.0746556	0.991428	0.0266846	0.0928879	0.982352	1	0.00140644	0.948332	0.0138226	0.0263898	0.0521946	0.0254492	0.0024523	0.0148975	0.0119586	0.000685449	0.0387585	0.0703043	0.0569195	0.0140737	0.542162	0.0144667	0.197199	0.0339708	0.049445	0.0239898	0.0286114	0.0569579
1	0.0195293	0.00610238	0.00116465	0.000122126	0.585556	0.120727	0.336918	0.0852167	0.0152364	0.901083	0.816721	0.0294922	0.0547191	0.610524	0.951749	0.0264951	0.000118237	0.0771057	0.0384538	0.253326	0.023187	0.0217798	0.103068	0.00403152	0.145757	0.76644	0.0161016	0.0197734	0.403377	0.0161713	0.0242248	0.211512	0.2042	0.00133834	0.0202266	0.0176529	0.0090543	0.244228	0.00759204	0.0468958	1	0.40164	1	0.0557874	0.0282954	0.0886348	0.0309461	0.0454315	0.722361
1	0.013244	0.00668377	0.00210213	8.70557e-005	0.336207	0.168113	1	0.0182354	1	0.817041	0.0657309	0.0883702	0.896429	0.0929659	0.219935	0.0775969	0.00103701	0.105624	0.311623	0.0641377	0.702584	0.0275185	0.0854601	0.00217787	0.348566	0.535104	0.00955445	0.00294913	0.462667	0.0862518	0.334078	0.875445	0.0565185	0.00256667	0.0419911	0.02287	0.000737047	0.516915	0.0061947	0.368249	0.0216794	0.999391	0.119542	0.927143	0.0350973	0.321318	0.425592	0.127547	0.0738282
1	0.0203267	0.0059915	0.00100969	0.000233019	0.238816	0.0637153	0.719378	0.0133404	1	0.300188	0.310652	0.0178342	0.855488	0.0957612	0.733497	0.236378	0.000298671	0.0728529	0.150056	0.125176	0.0714019	0.0526267	0.0907661	0.0247887	0.210357	0.180161	0.0162997	0.00139172	0.0851206	0.0175363	0.0535521	0.0692718	0.157699	0.0299177	0.0279666	0.0184266	0.000345535	0.73051	0.0119873	0.0666184	0.0173285	0.240071	0.376701	0.614037	0.0321746	0.127151	0.0294343	0.0459363	0.111344
1	0.0335832	0.00939519	0.00741207	0.000157208	0.921148	0.142271	0.146001	0.0268792	0.98567	0.999997	0.0621481	1	0.133894	0.150336	0.404924	0.138485	0.000327811	0.0476887	0.115644	0.283391	0.164127	0.188245	0.156435	0.0451073	0.12244	0.240417	0.0315803	0.0230815	0.123585	0.978052	0.0468555	0.270082	0.999943	0.0056912	0.0752497	0.0558705	0.00375292	0.172344	0.18044	0.117096	0.0524694	0.806757	0.125019	0.236118	0.244112	0.309513	0.0662435	0.0615846	0.568584
1	0.027326	0.00470166	0.00132488	1e-009	0.798594	0.0873152	0.0920889	0.0146126	0.604629	0.496848	0.0379456	0.0761201	0.150831	0.117826	0.111469	0.614998	4.82314e-005	0.0107167	0.0840023	0.240934	0.0484055	0.147195	0.0817394	0.00111572	0.0399022	0.117226	0.0221398	0.00631347	0.0972544	0.0292538	0.0242513	0.0808023	0.018944	0.00156598	0.0717323	0.172532	0.00115621	0.132731	0.0197226	0.540435	0.0259559	0.0521297	0.150841	0.126138	0.0367285	0.0886849	0.0549492	0.168312	0.130353
1	0.0239803	0.0367035	0.00158025	0.00345889	0.126157	0.75471	0.478424	0.0414778	0.0953036	0.233163	0.0515005	0.185615	0.229839	0.155934	0.139079	0.994136	0.0014437	0.0308989	0.3231	0.349122	0.245749	0.991545	0.361963	0.0022593	0.14469	0.316201	0.0189657	0.00829811	0.305986	0.0267744	0.0356409	0.665162	0.0419411	0.011961	0.0313504	0.0297296	0.00123254	0.856715	0.444807	0.14827	0.0246194	0.770327	0.078949	0.209028	0.0428109	0.632587	0.0259775	0.168389	0.0659872
1	0.0431192	0.0132	0.00156975	0.00106238	0.575245	0.149386	0.281923	0.0168578	0.0455285	0.990082	0.0650598	0.0316978	0.999992	0.170632	0.135465	1	0.00133819	0.069787	0.159024	0.592917	0.707004	0.257271	0.129726	0.0137028	0.0951427	0.274305	0.0216812	0.121821	0.210967	0.0603588	0.0581285	0.140812	0.0430419	0.020792	0.0584142	0.0827324	0.0240624	0.119484	0.0565813	0.234349	0.0578234	0.909616	0.0529441	0.980152	0.0856588	0.209892	0.341535	0.117894	0.245335
1	0.068856	0.179517	0.000558425	0.0127003	0.119882	0.112123	0.263288	0.00507651	0.180337	0.365617	0.0363686	0.281734	0.0411441	0.0828019	0.112399	0.0225272	0.00041327	0.00731992	0.047175	0.450055	0.364787	0.259727	0.99998	0.00107476	0.0452977	0.973448	0.0122785	0.00293081	0.106939	0.90866	0.181153	0.0431745	0.991799	0.0295029	0.0227362	0.0155677	0.000851565	0.499415	0.178406	0.134453	0.0148934	0.197617	0.910173	0.0274405	0.0257814	0.904455	0.364447	0.0541702	0.0656315
1	0.015652	0.00856644	0.00140159	0.000482828	0.704445	0.55473	0.209498	0.0217292	0.808768	0.0951356	0.0377674	0.0197963	0.993941	0.265065	0.684032	0.0802092	0.000741782	0.0128411	0.944862	0.181202	0.776704	0.0923824	0.126941	0.000533726	0.0460369	0.239228	0.0182892	0.00284555	0.128303	0.0235875	0.0198322	0.943766	0.057124	0.000945884	0.0495185	0.0321409	0.000395347	0.094518	0.237346	0.137199	0.0543617	0.0577459	0.069636	0.390886	0.0414212	0.109232	0.99997	0.391473	0.0927572
1	0.022987	0.00563642	0.00103022	6.27698e-005	0.0635801	0.160844	1	0.00753431	0.0734951	0.0639382	0.113645	0.0120606	0.0655245	0.979106	0.509503	0.025715	0.00104543	0.0139561	0.871217	0.500005	0.103725	0.0318925	0.0911488	0.000431581	0.241026	0.128406	1	0.00166039	0.0632631	0.0195529	0.238936	0.100179	0.27953	0.00436343	0.0242052	0.146912	0.000404446	0.482478	0.381232	0.0616091	0.0527289	0.146704	0.0194259	0.988486	0.0298603	0.434939	0.273345	0.0539877	0.772367
1	0.00981706	0.0019116	0.00368007	6.33866e-005	0.0992985	0.972585	0.747339	0.010635	0.0151726	0.0403266	0.0140535	0.00987276	0.0275046	0.993258	0.0608448	0.0171703	0.00547586	0.0030877	0.0375793	0.0732807	0.0221769	0.313118	0.0483276	0.000251892	0.0168128	0.0988105	0.0235004	0.00170349	0.111393	0.0556273	0.0129859	0.727947	0.0132465	0.000678292	0.0288054	0.014303	0.00035488	0.063212	0.0142575	0.596669	1	0.0223466	0.0268173	0.0542147	0.0229129	0.899398	0.0197394	0.0272481	0.302702
1	0.015583	0.00209433	0.00179259	1e-009	0.196574	0.233727	0.835123	0.00824988	0.026916	0.187503	0.0550384	0.00887995	0.086798	0.922384	0.0644718	0.0225287	0.000345563	0.186726	0.0438433	0.135546	0.0555454	0.0416494	0.074123	0.00617492	0.0191836	0.038736	0.0430402	0.00239986	0.757916	0.0139175	0.0219768	0.0919602	0.0238835	0.0036843	0.018286	0.0320892	0.000321631	0.0358004	0.00895031	0.274963	0.0173838	0.0355836	0.146487	0.0893443	0.0219587	0.0567347	0.276543	0.0282943	0.291154
1	0.0174062	0.00798343	0.000427293	1e-009	0.0706603	0.317959	0.058655	0.0140169	0.079594	0.0857178	0.0356948	0.144273	0.306096	0.150172	0.931844	0.283775	0.000392589	0.00785403	0.773421	0.03499	0.385028	0.831621	0.290134	0.00055623	0.056765	0.891785	0.00978013	0.00347099	0.0728128	0.0154925	0.0141197	0.277493	0.0246813	0.00197396	0.0225959	0.0374308	0.00151857	0.18911	0.102068	0.702154	0.0189316	0.0271435	0.169824	0.328166	0.0295464	0.132017	0.027208	0.0310659	0.0963007
1	0.046804	0.358932	0.454182	0.00257899	0.141211	0.257379	0.775386	0.025069	0.17977	0.268024	0.519538	1	0.0481455	0.12104	0.959193	0.613785	0.00193648	0.0137151	0.0935821	0.716365	0.0505268	0.144368	0.22029	0.0107993	0.577987	0.421006	0.6156	0.00573901	0.256176	0.0238448	0.45134	0.0709164	0.612461	0.00253921	0.102334	0.711235	0.000877132	0.0940559	0.0264671	0.0485112	0.024493	0.0495288	0.0350974	0.0763318	0.0390179	0.239517	0.035243	0.0783605	0.128434
1	0.0306674	1	0.999995	9.29439e-005	0.0884581	0.0893374	0.994757	0.102667	0.0752085	0.106404	0.594407	1	0.0628538	0.097517	0.138025	0.664402	0.00333942	0.0090159	0.0731515	0.52907	0.104336	0.188302	0.102406	0.002441	0.932623	0.600746	0.350781	0.00715115	0.100338	0.0931675	0.51507	0.117128	0.671305	0.00643862	0.0482568	0.999989	0.000471978	0.057132	0.00984378	0.0617505	0.0247037	0.271925	0.0314979	0.0537874	0.0622632	0.102821	0.0312056	0.0647134	0.195514
1	0.0131722	0.00678573	0.000572402	0.000105321	0.350485	0.999971	0.193866	0.647846	0.0189754	0.0787793	0.43682	0.0168717	0.0389607	0.818244	0.119927	0.0268207	0.000231382	0.0149135	0.0858871	0.0952935	0.321832	0.023868	0.0633051	0.99996	0.032731	0.0418249	0.0124329	0.00686788	0.932772	0.0188975	0.0354823	0.0683524	0.0339092	0.00897118	0.402689	0.491927	0.00158744	0.0388025	0.00653185	0.303789	0.0455148	0.031306	0.188711	0.111687	0.124745	0.204914	0.0186776	0.0533939	0.0482267
1	0.0377315	0.0102805	0.000743621	0.000947923	0.10402	0.583947	0.103589	0.0107942	0.71202	1	0.0283427	0.90622	0.0620757	0.481547	0.0919272	0.0434467	0.000609036	0.0563991	0.0958874	0.356937	0.0565006	0.208977	0.121535	0.00515659	0.0270349	0.217697	0.0229905	0.0047121	0.279583	0.105908	0.136061	0.14715	0.0253537	0.00240324	0.0414998	0.0340636	0.00103477	0.0637841	0.0169928	0.447983	0.0734077	0.0769629	0.255421	0.0619301	0.0607259	0.159785	0.040075	0.0466719	0.11487
1	0.754398	0.00191051	0.156001	0.000367484	0.397954	0.0835259	0.278135	0.0103371	0.107496	0.0522186	0.0226853	0.019547	0.145808	0.655339	0.14247	0.0698611	0.00169901	0.240165	0.335241	0.2387	0.0462384	0.0218057	0.0627033	0.0242495	0.957322	0.999999	0.0103999	0.001956	0.297435	0.0243286	0.0218198	0.97058	0.0171301	0.00963656	0.0125231	0.0305313	8.19442e-005	0.111043	0.00661702	0.151621	0.0161276	0.0209087	0.0156363	0.0468615	0.0607336	0.996616	0.0523657	0.0234831	0.0472741
1	0.0307679	0.0097372	0.00134688	0.000363325	0.119529	0.168071	0.179897	0.0160508	0.0680033	0.861178	0.0322963	0.200724	0.165925	0.211649	0.130006	0.49039	0.00085339	0.0114575	0.166712	0.0921886	0.831368	0.694815	0.88142	0.0385972	0.0658428	0.0976569	0.0295764	0.9931	0.795547	0.047863	0.108953	0.158692	0.0306518	0.00553604	0.987049	0.0332415	0.00350974	0.338078	0.0185771	0.230653	0.0734461	0.0667172	0.145229	0.172643	0.0599764	0.30161	0.234598	0.0823711	0.0782596
1	0.309351	0.00555252	0.00709879	0.000242121	1	0.279259	0.459979	0.119216	0.484404	0.158822	0.0624388	0.0538288	0.611124	0.965189	0.101465	0.0219504	0.000247071	0.0620921	0.229822	0.021198	0.199557	0.0161501	0.654543	0.00111813	0.0265326	0.0724615	0.642322	0.0016727	0.163946	0.30762	0.0483721	0.089919	0.0328574	0.00250816	0.0246442	0.0454134	0.000172172	0.164648	0.0286861	0.0623416	0.083409	0.0347405	0.601277	0.0442724	0.0432748	0.381516	0.615263	0.073393	0.068875
1	0.0209752	0.00501718	0.00300317	5.64766e-005	0.47244	0.0721289	1	0.00889683	0.0154052	0.779751	0.113323	0.0149509	0.0866047	0.0774553	0.419774	0.0355628	0.000510374	0.0398086	0.35035	0.0483411	0.0307662	0.0277633	0.197222	0.00246942	0.0412247	0.197005	0.0119261	0.00209559	0.256817	0.0703788	0.0186206	0.854339	0.0249829	0.00242268	0.0168142	0.0583985	0.000842559	0.114003	0.0169095	0.347506	0.0113949	0.931388	0.0333407	0.0429801	0.0279826	0.206976	0.0316448	0.0416256	0.0407513
1	0.119424	0.0290158	0.000910876	1e-009	0.0670018	0.0919617	0.621328	0.141625	0.0347158	0.306044	0.0285045	0.0140861	0.0810896	0.116091	0.245796	0.0639726	0.000613719	0.0136561	0.0914891	0.122863	0.840646	1	0.151636	0.00210694	0.0298707	0.0811585	0.0620049	0.129365	0.111746	0.053789	0.241271	0.273962	0.223591	0.00245771	0.0805909	0.627001	0.00258916	0.99997	0.255277	0.217488	0.682585	0.101158	0.414758	0.0812041	0.0435668	0.438961	0.0251314	0.0566576	0.101833
1	0.00888847	0.0201383	0.00080233	0.000217563	0.190941	0.36712	0.0545954	1	0.0460529	0.046592	0.0159006	0.0191821	0.0315303	0.0720177	0.0491481	0.0245246	5.03283e-005	0.00396921	0.0570173	0.0353844	0.0256531	0.263521	0.726505	0.000969254	0.0196584	0.0343126	0.0140695	0.00501028	0.0472635	0.010568	0.0178835	0.0362957	0.013855	0.000312822	0.0306831	0.0161709	0.00045849	0.0348262	0.00597374	0.0436995	0.0134258	0.0732546	0.0153329	0.0400998	0.0378706	0.647981	0.0384248	0.176062	0.0379588
1	0.00832414	0.192473	0.000592251	0.000261274	0.0310429	0.706391	0.0699049	1	0.010838	0.0282823	0.00880033	0.0134466	0.0190887	0.97295	0.589055	0.158621	0.000393343	0.023607	0.039326	0.0191849	0.0272101	0.0108551	0.0443332	0.000146891	0.0405107	0.0271851	0.00502622	0.00142602	0.0415471	0.121328	0.257107	0.045812	0.0266475	0.00124468	0.016975	0.0592189	0.000298039	0.0381336	0.00520189	0.158383	0.00819779	0.180227	0.0137652	0.0300684	0.0145453	0.689172	0.0758593	0.0824419	0.022539
1	0.00972158	0.00317629	0.00283954	0.000464596	0.0679622	0.079561	0.28866	0.0299078	0.0845126	0.376855	0.0210213	0.00640816	0.384663	0.117064	0.343069	0.0701061	0.000343287	0.00716109	0.0574072	0.388309	0.117392	0.0832405	0.999955	0.000398803	0.0221258	0.045116	0.0134097	0.00369639	0.11836	0.0165471	0.0534342	0.0572484	0.148956	0.00706021	0.018569	0.0966912	0.00115584	0.197702	0.0304021	0.0846901	0.00941303	0.0971657	0.1124	0.0372641	0.0865173	0.110755	0.231675	1	0.0587397
1	0.0389831	0.00659181	0.00099169	1e-009	0.124494	0.0905469	0.138641	0.0139607	0.312881	0.974722	0.714232	0.028479	0.999998	0.122705	0.188325	0.0550475	0.000322602	0.009758	0.153734	0.904704	0.0681442	0.154437	0.143462	0.00359274	0.0542157	0.178933	0.0466449	0.0152776	0.229413	0.0412769	0.0240121	0.937616	0.0412196	0.00417796	0.0734691	0.0482988	0.000562977	0.66898	0.0476717	0.997214	0.0351483	0.0765915	0.124747	0.130761	0.0566633	0.762481	0.0571847	0.416687	0.175309
1	0.0710211	0.00616297	0.00227853	0.0508722	0.22742	0.963293	0.162712	0.0101561	0.440186	0.0685739	0.0325964	0.396046	0.563695	0.174769	0.854308	0.0353736	0.00706039	0.0124786	0.641745	0.833507	0.0377416	0.237206	0.51535	0.00187269	0.0820166	0.149607	0.0381784	0.00395716	0.999967	0.0195379	0.87815	0.215053	0.0235719	0.00163507	0.110767	0.0355598	0.00424992	0.0763652	0.0123084	0.0871176	0.0168723	0.0379455	1	0.209073	0.0359741	0.559026	0.0226852	0.0824487	0.0665928
1	0.0248986	0.00949314	0.000609452	0.000475661	0.452205	0.135015	0.125486	0.0100849	0.807421	0.843835	0.0388608	0.0131026	0.299628	0.193098	0.602968	0.036885	0.00413119	0.011126	0.0843726	0.0455849	0.0352525	0.279347	0.13876	0.00130042	0.21742	0.154175	0.0212781	0.00499547	0.0927297	0.0295658	0.0257407	0.906795	0.0254125	0.00263386	1	0.0211616	0.000470586	0.0647392	0.0122797	0.106966	0.0269334	0.0833848	0.0255025	0.0785129	0.20159	0.215566	0.595768	0.836992	0.0748077
1	0.0215786	0.24366	0.000254606	1e-009	1	0.168366	0.613232	0.092333	0.249166	0.384678	0.0770537	0.0812335	0.273187	0.584755	0.118423	0.982631	0.000731823	0.00999367	0.294122	0.753762	0.444789	0.0649671	0.0945034	0.00185724	0.0502414	0.0665123	0.0258248	0.00588619	0.110389	0.0322775	0.0294926	0.0815246	0.0644666	0.00831996	0.0344872	0.508263	0.00172948	0.0684969	0.0123085	0.140693	1	0.0524418	0.0338242	0.307695	0.447927	0.853569	0.105742	0.348713	0.0718598
1	0.0114293	0.0216477	0.000941133	1e-009	0.982493	0.89649	0.477963	0.00354107	0.0151356	0.484199	0.235187	0.00539293	0.17998	0.167206	0.370726	0.0599682	0.00904683	0.00476876	0.0551337	0.0287363	0.031198	0.905972	0.999999	0.000423135	0.701453	0.981636	0.0207624	0.0012022	0.745198	0.0195006	0.0289976	0.0601841	0.0755103	0.00493364	0.0459136	0.0159165	0.000170505	0.318136	0.00828011	0.0699606	0.00858537	0.114605	0.101998	0.337348	0.0176863	0.184027	0.603966	0.573407	0.208783
1	0.0290725	0.0127593	0.000801058	9.86292e-005	0.222774	0.955756	0.547819	0.0120691	0.0291636	0.183113	0.0813722	0.0581812	0.11642	0.152316	0.383343	0.0369797	0.00200555	0.00969568	0.0822415	0.094541	0.0439552	0.066921	0.110089	0.000887198	0.0764416	0.969814	0.0684971	0.00590555	0.125137	0.0549058	0.0698528	0.785074	0.0495171	0.0192245	0.0324622	0.0277345	0.000401104	0.124347	0.0162783	0.205359	0.0572688	0.0648852	0.159807	0.126801	0.0712362	0.22075	0.0355155	0.0479011	0.0576504
1	0.0207627	0.00796456	0.00133461	8.21986e-005	0.705535	0.460222	0.231524	0.057693	0.0533443	0.148162	0.0263997	0.366666	0.145237	0.41486	0.687438	0.0408637	0.000926856	0.00748858	0.434319	0.350024	0.25211	0.0766375	0.120208	0.00121877	0.0842028	0.0848205	0.00861998	0.0141881	0.169062	0.067076	0.198218	0.0538494	0.0445122	1	0.595417	0.0558277	0.00351668	0.585554	0.0157942	0.108323	0.0135005	0.357531	0.0264751	0.421648	0.0436783	0.0940789	0.0851271	0.67004	0.851049
1	0.0103144	0.00340633	0.00127721	1.59418e-005	0.0498786	0.0611624	0.681135	0.00824819	0.0696168	0.331115	0.0140791	0.00583412	0.0424671	0.521389	0.0505102	0.0131233	0.000363157	0.0294865	0.0904664	0.0206285	0.0422823	0.0213418	0.221899	0.000117673	0.16806	0.0426407	0.00754379	0.000827089	0.909596	0.0325766	0.010916	0.149453	0.357791	0.000876728	0.0119786	0.016597	0.00120344	0.128058	0.0138438	0.232569	0.00997999	0.0283349	0.034641	0.0216886	0.034853	0.0664031	1	0.345821	0.0306528
1	0.0221448	0.00709982	0.00769647	0.00203442	0.214432	0.151101	0.153473	0.0306757	0.074053	0.590065	0.0570882	0.259068	0.105159	0.160089	0.113362	0.0851183	0.00150133	0.0187794	0.151977	0.183666	0.0985252	0.187939	0.15244	0.00234351	0.241187	0.0949482	0.0300792	0.0111013	0.133147	0.670598	0.138776	0.167357	0.116952	0.00565426	0.256617	0.0521992	0.000506437	0.272214	0.029923	0.266013	0.0406757	0.178221	0.190156	0.351155	0.0776105	0.128981	0.338983	0.888923	0.159632
1	0.319917	0.0161404	0.0420561	1e-009	0.333945	0.447302	0.435976	0.0144665	0.0502746	0.122261	0.0653903	0.16171	0.848814	0.338856	0.119342	0.0437447	5.09073e-005	0.0130776	0.121411	0.0626784	0.0825822	0.0704087	0.118237	0.00232644	0.232771	0.0994122	0.0338138	0.00479589	0.653052	0.0346603	0.149102	0.146764	0.0399389	0.0458081	0.0843689	0.0523617	0.00253439	0.0943447	0.0209031	0.0882901	1	0.0755086	0.0491003	0.358088	0.0631232	0.143235	0.0597835	0.0594779	0.213078
1	0.013752	0.0113416	0.00140387	0.0010603	0.113791	1	0.686849	0.0232614	0.381143	0.102301	0.154975	0.0127296	0.625872	0.173136	0.200412	0.0406064	0.0004041	0.0736613	0.0594767	0.700797	0.685604	0.230766	0.0766094	0.0018787	0.17442	0.0688935	0.0371158	0.00334512	0.39605	0.0458398	0.0472892	0.0891314	0.0453374	0.00210934	0.0497522	0.0413087	0.000155828	0.591171	0.0125384	0.835396	0.0405213	0.110985	0.0196344	0.0666443	0.09948	0.370141	0.236008	0.0443251	0.999992
1	0.0267692	0.00869906	3.06284e-005	0.000117231	0.0870086	0.277524	0.0750936	0.0106215	0.942045	0.093322	0.0268028	0.106647	0.0613105	0.41532	0.295072	0.23206	0.000427898	0.241593	0.107661	0.182555	0.130779	0.038008	0.218493	0.000473032	0.837945	0.171042	0.01692	0.0138446	0.134921	1	0.0640402	0.140226	0.0264055	0.0016259	0.0782224	0.0237851	0.00233265	0.249588	0.0235019	0.733604	0.136618	0.144111	0.0617572	0.0736978	0.0773367	0.0990414	0.0329537	0.056872	0.141522
1	0.16143	0.00477516	0.000768629	0.000124369	0.0893555	0.054288	0.0853099	0.00286454	0.0170861	0.195122	0.108612	0.00667112	0.0774711	0.0934123	0.987891	0.221516	0.000173407	0.00198867	0.116774	0.0203424	0.0155097	0.0231746	0.0585485	0.000337406	0.0158242	0.053622	0.00650356	0.0133007	0.0782602	0.0705972	0.20181	0.180358	0.0180731	0.00162317	0.459203	0.473067	0.000608889	0.379773	0.0409768	0.0556055	0.0156171	0.0363493	0.027403	0.0248241	0.0283303	0.402185	0.0148647	0.0201742	0.090231
1	0.0680157	0.00586732	0.00139798	1e-009	0.701664	0.131692	0.0843434	0.0192747	0.176358	0.991342	0.119416	0.023537	0.0509219	0.999978	0.995139	0.0894053	0.000308945	0.0102567	0.156424	0.231303	0.0267119	0.0248341	0.893139	0.000562689	0.031723	0.322397	0.0298385	0.00307354	0.0671311	0.0154863	0.0268125	0.125523	0.140134	0.00192105	0.0326342	0.0171915	0.00650712	0.200429	0.0225238	0.103967	0.0372708	0.279326	0.0263901	0.154722	0.0640817	0.345078	1	0.0508928	0.0634769
1	0.0120785	0.00850129	0.00572241	8.66478e-006	0.12106	0.100071	0.181887	0.288313	0.0184368	0.287328	0.0300444	0.487514	0.108632	0.136578	0.27427	0.745117	0.000646058	0.00664982	0.358857	1	0.0473614	0.998678	0.991219	0.00820778	0.363848	0.14978	0.0257927	0.00291012	0.194874	0.0629426	0.0159087	0.100591	0.0282006	0.00445845	0.0336568	0.331174	0.0026112	0.0540378	0.00855395	0.0529876	0.156959	0.035693	0.022771	0.355549	0.0406359	0.0588609	0.0463246	0.0634429	0.276085
1	0.00816353	0.000893847	0.000737165	4.14689e-005	0.125194	0.107574	0.247489	0.538279	0.0192553	0.0809881	0.0246365	0.843618	0.15442	0.270831	0.254914	0.703418	0.000197536	0.0038739	0.454907	1	0.0691698	1	0.996356	0.000773839	0.161181	0.043074	0.00959302	0.00138889	0.143478	0.736014	0.0226077	0.0765554	0.0214682	0.00283365	0.0181043	0.636124	0.000355898	0.34657	0.0105491	0.0881639	0.0172178	0.102535	0.0207898	0.172898	0.0540712	0.138706	0.282727	0.0947979	0.241681
1	0.032507	0.00556262	0.000276852	1e-009	0.999998	0.987351	0.229526	0.0302029	0.0378908	0.940427	0.032337	0.00751654	0.0619911	0.0636348	0.067103	0.0349327	0.000271971	0.0146043	0.0449285	0.0511903	0.97997	0.432338	0.271226	0.000745736	0.0479551	0.0541837	0.0167684	0.000984674	0.213087	0.766428	0.0291055	0.193946	0.0165961	0.00373947	0.0504377	0.0117324	0.000529663	0.0785607	0.0266282	0.821339	0.683609	0.992744	0.0816971	0.0745962	0.0381503	0.0700852	0.104482	0.843357	0.0341028
1	0.206342	0.00649405	0.0379238	0.000183548	0.0785266	0.0647085	0.0550321	0.924466	0.0192882	0.997915	0.0315485	0.172101	0.0371224	0.0563897	0.0509381	0.0313892	6.03019e-005	0.00729415	0.0355485	0.561341	0.793985	0.298729	0.999999	0.00263323	0.0342267	0.0423229	0.00743306	0.00341426	0.0505116	0.0145874	0.0217984	0.125013	0.0162808	0.00155367	0.0154239	0.0205971	0.00255052	0.0437052	0.0144211	0.03023	0.0207009	1	0.0367952	0.0396117	0.0452229	0.208843	0.0222442	0.0365928	0.266184
1	0.0217467	0.00707215	0.00173782	0.000900274	0.160715	0.174243	0.160417	0.929952	0.0938673	0.691411	0.0358112	0.97419	0.0498578	0.131081	0.0992828	0.0502858	0.000100255	0.0177674	0.140434	0.357928	0.861993	0.429139	0.736003	0.00133399	0.0463277	0.100146	0.0143604	0.0585928	0.999962	0.0659439	0.295282	0.890001	0.0808638	0.00594128	0.0198104	0.0271733	0.00505285	0.0611578	0.128548	0.0609606	0.0669957	0.999991	0.140329	0.105782	0.0461521	0.0956209	0.035504	0.0882279	0.272025
1	0.0239926	0.0104036	0.0414005	0.00206861	0.929085	0.191404	0.109039	0.999999	0.0155227	0.0855662	0.0758462	0.559113	0.0522735	0.287254	0.307295	0.0230624	0.000783392	0.00315318	0.999055	0.957476	0.0491805	0.0289165	0.999848	0.00133669	0.0475343	0.0689265	0.00934569	0.0157048	0.970601	0.0116852	0.0201263	0.0565017	0.0201822	0.00159464	0.111972	0.146478	0.0145785	0.0711794	0.00787322	0.109978	0.992874	0.0581634	0.0865271	0.113703	0.034067	0.169259	0.0262551	0.0414511	0.0441786
1	0.0346531	0.182973	0.0265698	9.19677e-005	0.993575	0.320464	0.105305	1	0.0264546	0.0694059	0.0163035	0.999999	0.0461746	0.519511	0.1885	0.0277162	0.00137454	0.00584287	0.999918	0.974673	0.0639557	0.0341804	0.185661	0.000505024	0.0289341	0.106305	0.0130878	0.0196805	0.0755491	0.0136408	0.0169079	0.0735245	0.0409704	0.00196459	0.45815	0.0229447	0.00782675	0.0441647	0.007889	0.0544134	0.868873	0.0370987	0.22145	0.0421751	0.111589	0.176087	0.0213668	0.0418238	0.144683
1	0.0152659	0.00892907	0.000852984	0.000529396	0.830274	0.106555	0.161991	0.0232873	0.0233947	0.326918	0.49387	0.0311635	0.877859	0.191955	0.0925169	0.0622849	0.00235442	0.10802	0.0816204	0.788228	0.0464643	0.748222	0.315189	0.00181984	0.050906	0.152212	0.438093	0.00347226	0.190012	0.0160266	0.15788	0.699263	0.0290375	0.0238535	0.388411	0.0571992	0.000536352	0.0879219	0.0327719	0.770066	0.0199141	0.961052	0.716466	0.455797	0.0692968	0.939359	0.404235	0.139751	0.0556478
1	0.016337	0.023698	0.0009132	0.00102824	0.468245	0.0928937	0.0991586	0.0931587	0.0433609	0.360293	0.25253	0.0203038	0.782193	0.826402	0.0900365	0.0682638	0.00254283	0.116025	0.0870778	0.745373	0.0459568	0.564468	0.205906	0.0029951	0.0313703	0.0677097	0.251815	0.00336094	0.208403	0.0502228	0.0369022	0.0991507	0.040159	0.0453769	0.245547	0.124431	0.0055986	0.0849156	0.0112443	0.827209	0.0956862	0.961445	0.617454	0.435534	0.0420575	0.843409	0.446795	0.222252	0.074284
1	0.179283	0.00430439	0.00101697	0.00197356	0.200906	0.763129	0.834126	0.0325139	0.106711	0.108232	0.0308325	0.00745164	0.131258	0.296027	0.168409	0.0356281	0.000106538	0.0740631	0.0581833	0.267863	0.224563	0.0966499	0.0872925	0.000878249	0.0604196	0.999968	0.111763	0.00370848	0.0813869	0.0169622	0.0478407	0.999997	0.046389	0.00225404	0.172556	0.0241423	0.00051267	0.0968652	0.0203169	0.980685	0.839839	0.0361049	0.0420358	0.0725864	0.0413846	0.165102	0.0493884	0.048942	0.123991
1	0.0177944	0.00244611	0.000865635	7.09051e-005	0.309224	0.263408	0.886142	0.0129818	0.0494793	0.140608	0.0262824	0.543765	0.0837417	0.252204	0.662271	0.0669824	0.000532121	0.00866941	0.0551426	0.031614	0.154806	0.0213728	0.998425	0.00050563	0.0936287	0.356075	0.0142906	0.00571654	0.999973	0.0171104	0.0101649	0.0407866	0.412775	0.00374528	0.199439	0.0113887	0.00175772	0.0589076	0.00883941	0.0449541	0.0103595	0.339581	0.0165417	0.613962	0.040283	0.177866	0.0210692	0.954199	0.0427743
1	0.0509181	0.00603303	0.00282	0.000468561	0.118071	0.49654	0.980848	0.0110426	0.0810019	0.337196	0.0939554	0.134498	0.381472	0.13374	0.442065	0.164872	0.000225812	0.00849461	0.0958762	0.0451909	0.0450168	0.567816	0.327692	0.00220765	0.262478	0.848439	0.0208837	0.00388457	1	0.0203366	0.0268492	0.789851	0.0536043	0.00249067	0.0163789	0.0388225	0.00178277	0.120461	0.015259	0.835827	0.0395877	0.699048	0.0485624	0.0873056	0.0509923	0.991676	0.0980208	0.150078	0.0822089
1	0.0198446	0.0138708	0.00191984	1e-009	0.380595	0.735769	0.0956044	1	0.0532316	0.226801	0.0386406	0.0531631	0.442038	0.18189	0.142282	0.883535	0.00172396	0.0345193	0.348235	0.133544	0.999994	0.513173	0.138064	0.000384152	0.822577	0.14807	0.0501005	0.0168013	0.227043	0.0335101	0.0610309	0.105587	0.0377616	0.0155757	0.0357038	0.0519689	0.00058604	0.0695924	0.0339529	0.0853188	0.0243317	0.0692359	0.0388225	0.0937687	0.0617528	0.70709	0.0590289	0.371313	0.0736589
1	0.0233451	0.0016519	0.000768265	1.2152e-005	0.0319283	0.121983	0.0264966	0.00370012	0.0151395	0.0211517	0.00898869	0.00397062	0.0197524	0.0775016	0.844516	0.011446	7.11606e-005	0.00592788	0.0461396	0.0212074	0.0146963	1	0.974281	0.000446441	0.010049	0.211915	0.00510566	0.00110242	0.292731	0.0147613	0.00586243	0.0659054	0.00789704	0.242317	0.0169324	0.00678451	0.000160678	0.471232	0.0868973	0.130501	0.00969244	0.0208093	0.00618733	0.164792	0.181148	0.0258946	0.00766435	0.13378	0.0387727
1	0.0280757	0.00558111	0.00293285	1.61972e-005	0.0834336	0.158138	0.193773	0.00557073	0.100775	0.958465	0.0403452	0.0351181	0.598655	0.254017	0.971523	0.055208	0.00124811	0.00933752	0.92422	0.645728	0.0547616	0.0549638	0.563808	0.0724365	0.0633483	0.103473	0.0123365	0.00302781	0.133771	0.127027	0.0299669	0.197352	0.194674	0.0181775	0.264848	0.0267582	0.00815917	0.0559156	0.030512	0.41616	0.170255	0.0483601	0.239081	0.13188	0.0453506	0.0889466	0.0342942	0.0514387	0.104418
1	0.0351518	0.00456992	0.00358387	0.000437711	0.201092	0.860591	0.918621	0.0104899	0.0797286	0.206204	0.542303	0.0441839	0.0529123	0.0957153	0.253617	0.999927	9.12376e-005	0.00481202	0.996027	0.828843	0.0455091	0.881704	0.121432	0.0173845	0.75251	0.0570661	0.0197702	0.0030735	0.188114	0.0609972	0.0284323	0.0596883	0.0458833	0.00423379	0.0418055	0.0255292	0.000174331	0.177349	0.264494	0.0876167	0.0213327	0.907602	0.421999	0.248593	0.0372991	0.308311	0.0271979	0.0470967	0.0604679
1	0.0209205	0.28241	0.00193696	1.07536e-005	0.520255	0.932558	0.219978	0.00679274	0.0276492	0.293306	0.0996836	0.120272	0.65193	0.327031	0.132168	0.0266431	0.00899847	0.00814418	0.104129	0.0286324	0.109927	0.110061	0.0903437	0.00129089	0.0629574	0.460656	0.317526	0.00222654	0.497546	0.0342397	0.0318987	0.517029	0.0232335	0.0047684	1	0.0242135	0.00093079	0.079004	0.0469747	0.182078	0.537217	1	0.0194536	0.0582248	0.025826	0.0838135	0.0226711	0.0755859	0.129395
1	0.0299459	0.00392355	0.00103426	0.000603297	0.0997023	0.0779602	1	0.00714117	0.0242146	0.0572173	0.203533	0.549728	0.371942	0.0862037	0.235238	0.0183538	0.00183854	0.0308499	0.927134	0.0466626	0.133173	0.0289495	0.0800675	0.0015423	0.0969886	0.0955771	0.0610477	0.576763	0.983533	0.0158187	0.0168802	0.0493617	0.0932331	0.00185341	0.076548	0.0300364	0.000902054	0.0887646	0.202849	0.318275	0.0550353	0.0636695	0.0234891	0.052573	0.105014	0.107511	0.248417	0.0513361	0.0348329
1	0.114122	0.00740096	0.0311232	2.72425e-005	0.446432	0.153008	0.90213	0.0175494	0.064036	0.171761	0.879834	0.595383	1	0.809251	0.171393	0.0726244	0.000541662	0.0284533	0.098686	0.987898	0.0934925	0.0974879	0.173621	0.0089222	0.0453543	0.265038	0.0301263	0.00598225	0.120809	0.042513	0.0535121	0.194957	0.809392	0.126802	0.057131	0.0532526	0.00435608	0.263845	0.210035	0.116273	1	0.533054	0.172652	0.137875	0.0864144	0.794971	0.195449	0.107496	0.0830983
1	0.0340448	0.015008	0.0274883	0.00188494	0.932799	0.150946	0.80742	0.0118106	0.0344651	0.160628	0.883677	0.666497	1	0.16556	0.202346	0.12491	0.000312228	0.102139	0.118732	0.999823	0.0730991	0.0847618	0.27047	0.00218553	0.0487012	0.142255	0.0450676	0.0130304	0.40628	0.0347384	0.0572809	0.151036	0.707621	0.0228463	0.0407174	0.0746397	0.000372991	0.309734	0.142398	0.100026	0.0334544	0.626065	0.0508596	0.484392	0.0757763	0.966486	0.207538	0.0809149	0.0784014
1	0.0598673	0.00424609	0.000438015	0.000396931	0.0986533	0.954593	0.977118	0.0438451	0.0750114	0.0750616	0.461296	0.0411136	0.100819	0.0819982	0.258164	0.0309808	0.000386675	0.0104422	0.0924924	0.0355175	0.105108	0.0376363	0.897349	0.00108802	0.0220952	0.0927705	0.104809	0.00255747	0.169866	0.745878	0.765361	0.329853	1	0.00665639	0.0315863	0.0780971	0.0072376	0.100045	0.100075	0.0649712	0.0562556	0.181773	0.727576	0.0475593	0.294863	0.0825361	0.424412	0.168397	0.0576537
1	0.045312	0.00972129	0.00102878	1e-009	0.168864	0.159693	0.656152	0.75204	0.99009	0.983019	0.0512629	0.0198866	0.0789228	0.211877	0.821001	0.0517151	0.00020187	0.0221405	0.578816	0.0514737	0.0577328	0.196875	0.108037	0.00622577	0.0613568	0.324837	0.0512175	0.00319275	0.105773	0.539661	0.0355434	0.924837	0.0266452	0.00182505	0.0983619	0.0522893	0.00472079	0.278738	0.0318429	0.104563	0.0262961	0.0744552	0.0278793	0.344685	0.0522735	0.171975	0.0517297	0.0768756	0.945335
1	0.0142128	0.00326439	0.00216812	3.42768e-005	0.287693	1	0.074973	0.0198876	0.0159182	0.39703	0.0298351	0.01291	0.0422342	0.285828	0.22075	0.0311078	0.00318448	0.455984	0.10666	0.123245	0.0305375	0.0790151	0.0571873	0.00147566	0.262652	1	0.231953	0.00274728	0.313754	0.644936	0.0271578	0.062638	0.144019	0.000659742	0.0950497	0.0174735	0.000453925	0.0410602	0.00698992	0.621858	0.0162812	0.284138	0.36374	0.816889	0.0449096	0.0613429	0.0328513	0.0423235	0.0911657
1	0.0225967	0.0049427	0.000927993	0.000672593	0.361206	0.319372	0.105687	0.0744824	0.0765024	0.531415	0.055088	0.0199025	0.115693	0.705582	0.484786	0.192724	0.00387962	0.0265985	0.0876591	0.0695029	0.0759965	0.559402	0.101601	0.0289988	0.442314	1	0.017697	0.00177679	0.120961	0.864122	0.0283122	0.230996	0.175854	0.00303926	0.441661	0.0729349	0.000634407	0.149128	0.0426084	0.999967	0.0899163	0.399421	0.167281	0.972407	0.139716	0.232129	0.0486484	0.0366896	0.0908669
1	0.00789615	0.0131957	0.000325712	0.000111638	0.988286	0.768377	0.387676	0.00519809	0.749391	0.0690603	0.215444	0.0281776	0.119897	0.0663524	0.0770985	0.0450242	0.00148159	0.00372924	0.075038	0.0664094	0.0675107	0.158139	0.104531	0.000689872	0.064061	0.890967	0.010549	0.00160376	0.999997	0.0201513	0.014858	0.819211	0.0273186	0.00192223	0.0187602	0.0144509	0.000514485	0.572364	0.0224735	0.110806	0.0152754	0.094669	0.0209103	0.0403539	0.0283806	0.2328	0.0242743	0.996696	0.0457914
1	0.0202342	0.142641	0.000527103	0.0033594	0.992313	0.260928	0.0942081	0.0203983	0.0472289	0.0827911	0.0471635	0.162056	0.141918	0.108969	0.10848	0.0364495	0.000596708	0.0133463	0.940926	0.0481682	0.835885	0.855475	0.580489	0.000882766	0.0396119	0.342953	0.533662	0.00276103	0.572292	0.207529	0.0217942	0.0726076	0.819145	0.00333993	0.0354011	0.118019	0.000431808	0.130621	0.0171985	0.0553632	0.0610956	0.131858	0.0235018	0.161929	0.0610079	0.353952	0.0616267	0.294943	0.132601
1	0.0207297	0.022322	0.00231406	2.00296e-005	0.203262	0.233977	0.355253	0.0940022	0.0415841	0.616846	0.0742608	0.129299	0.558343	0.152321	0.196981	0.270697	0.000568507	0.0271464	0.172952	0.313496	0.0735249	0.0637433	0.139085	0.000963754	0.0539546	0.862579	0.167403	0.00304177	0.123242	0.121214	0.294917	0.0894589	0.664259	0.00335379	0.0982579	0.535753	0.0186411	0.12903	0.015478	0.727535	0.0198516	0.081242	0.0519078	0.397501	0.131708	0.733383	0.0400171	0.889214	0.314789
1	0.0434955	0.00866812	0.00802983	0.000703786	0.963489	0.157602	0.155649	0.0161994	0.0731715	1	0.0368671	1	0.205419	0.186885	0.215657	1	0.0325189	0.0265304	0.279148	0.374122	0.115038	0.341618	0.264679	0.0198185	0.286098	0.0955671	0.0214446	0.00364021	0.10518	0.0273703	0.0232408	0.0918727	0.0342946	0.00173965	0.0312738	0.909362	0.0052244	0.119631	0.010649	0.371086	0.736857	0.095005	0.102446	0.542916	0.0498862	0.250517	0.562892	0.0676978	0.0735701
1	0.0396115	0.0680551	0.00194238	5.52014e-005	0.110723	0.400593	0.662617	0.00723589	0.116211	1	0.0864737	0.0347726	0.931277	0.290753	0.0975561	0.0311282	2.82568e-005	0.00892988	0.106685	0.799257	0.0546973	0.157002	0.0941085	0.000942659	0.509663	0.142969	0.0145303	0.00304006	0.167316	0.04898	0.0286515	0.880082	0.0376382	0.00165602	0.022261	0.0345833	0.00177439	0.250901	0.0185158	0.238472	0.0571229	0.0364409	0.0356144	0.0653558	0.103086	0.0896967	0.0533472	0.22672	0.143845
1	0.0165688	0.00314448	0.00654826	0.000117447	1	0.119846	0.994995	0.00651511	0.0155321	0.0738573	0.0793285	0.350409	0.881465	0.997057	0.0966721	0.020768	0.000225529	0.00347654	0.565998	0.0239962	0.10145	0.0334898	0.498763	0.00349746	0.0179208	0.141697	0.00914757	0.00140326	0.790788	0.0336949	0.0623738	0.0370544	0.196382	0.00931066	1	0.0173948	0.00820418	0.0460442	0.142276	0.243904	0.0537685	0.117942	0.0482326	0.0393759	0.0255986	0.63191	0.0158713	0.0248959	0.086629
1	0.00774918	0.00141058	0.00179135	6.42869e-005	0.527017	0.0442538	1	0.00564035	0.0638834	0.281862	0.0193301	0.00904094	0.0349734	0.0765722	0.100154	0.0707985	0.000172233	0.00504697	0.0432253	0.0244584	0.0767833	0.120243	0.510518	0.00102539	0.0543616	0.0320725	0.0073442	0.00146073	0.0655855	0.0179834	0.0902952	0.0469785	0.0236044	0.00242161	0.0326123	0.134407	0.00105329	0.120302	0.0292756	0.271415	0.0106603	0.0920138	0.0289115	0.0375919	0.0433287	0.124125	0.01644	0.0373987	0.543424
1	0.159894	0.00153171	3.90334e-005	1e-009	1	0.413861	0.274754	0.452928	0.0177305	0.999978	0.15497	0.00888348	0.976867	0.585299	0.820237	0.0482654	0.000172908	0.00803934	0.0635312	0.0316167	0.0361447	0.0619288	0.12671	0.000614481	0.0174861	0.26886	0.00834829	0.00271268	0.655543	0.0149863	0.0240678	0.0754118	0.0146576	0.00176799	0.163558	0.411019	0.000570956	0.0645483	0.0159174	0.395491	0.0231091	0.0961608	0.698837	0.367352	0.344559	0.0524318	0.0187518	0.0910643	0.854657
1	0.034649	0.00130379	0.000524685	1e-009	0.177849	0.410393	0.0609438	0.029762	0.489688	0.0354987	0.0169799	0.0197675	0.232624	0.087742	0.996075	0.0320521	0.0012816	0.00658093	0.0508147	0.0290715	0.0353411	0.0539378	0.0560872	0.00290524	0.175037	0.0460555	0.0085318	0.00173206	0.389512	0.0100786	0.022848	0.501536	0.0507734	0.00123907	0.0189236	0.0542439	0.000193953	0.0504439	0.00618617	0.0319239	1	0.0432022	0.0538982	0.0261853	0.0219328	0.0484296	0.0465306	0.289965	0.107914
1	0.0365604	0.0173232	0.000758817	5.17895e-005	0.0934147	0.99986	0.296558	0.00470247	0.554096	0.13908	0.0428235	0.00787484	0.08944	0.100186	0.173441	0.0484706	0.000105018	0.0116539	0.0354129	0.0483987	0.027264	0.163086	0.0878729	0.000674527	0.0182404	0.11246	0.0054869	0.00297891	0.078506	0.0227453	0.0118695	0.411764	0.11234	0.0196747	0.023541	0.0105457	0.000455552	0.0411761	0.00471681	0.171825	1	0.0239083	0.0269596	0.056311	0.0282993	0.146455	0.0228736	0.0328883	0.032962
1	0.0340671	0.00433409	0.00103619	0.000509793	0.982691	0.0973343	0.348556	0.0095693	0.0300351	1	0.112564	0.0184695	0.0831978	0.186655	0.113203	0.0491582	0.000402565	0.0262374	0.0906125	0.0648801	0.711302	0.18288	0.168067	0.000643308	0.0442744	0.0842369	0.0679322	0.00185069	0.253244	0.143415	0.902913	0.0699291	0.0609254	0.0101232	0.796537	0.0330734	0.00386071	0.195638	0.0838989	0.1004	0.0365548	0.0895469	0.973561	0.378723	0.0409494	0.124077	0.0323069	0.094628	0.45831
1	0.0221785	0.00684939	0.000118647	0.00135202	0.45373	0.697061	0.636558	0.00305666	0.0807602	0.0383433	0.370745	0.00605687	0.744773	0.0509241	0.291665	0.0292852	0.000271994	0.238612	0.0384002	0.0339346	0.033942	0.407934	0.979277	0.00040669	0.0239171	0.634991	1	0.0112277	0.0567483	0.549213	0.0224393	0.0655962	0.02604	0.00189944	0.0129204	0.122223	0.000195082	0.108607	0.0056102	0.0451939	0.0197266	0.963796	0.0476408	0.63804	0.0255992	0.222251	0.0232858	0.856985	0.0568329
1	0.0104669	0.00277766	0.000226271	2.14282e-005	0.0421773	0.12109	0.915964	0.00324258	0.0179595	0.139106	0.0770484	0.00653469	0.0483702	0.491415	0.11623	0.0118515	0.000268923	0.00604989	0.999998	0.0161246	0.7893	0.0163668	0.181077	0.0001512	0.020108	0.155017	1	0.00344334	0.778913	0.0122789	0.0821208	0.0375693	0.0353236	0.000945833	0.0193988	0.0155938	0.00094796	0.0295725	0.00616234	0.0374889	0.0100857	0.038898	0.0275181	0.0601606	0.645134	0.716056	0.0126385	0.234101	0.0414417
1	0.0196786	0.00581455	0.00690872	1e-009	0.987892	0.104703	0.221668	0.00715691	0.999998	0.0693715	0.0412771	0.0142527	0.0552807	0.0977428	0.0940404	0.0336497	0.00150968	0.0140215	0.0679985	0.111577	0.374347	0.17478	0.0765937	0.000786763	0.0475391	0.24659	0.0147229	0.00339216	0.287382	0.0147151	0.0229353	0.999998	0.0208257	0.00587762	0.276914	0.0583764	0.00113658	0.0574217	0.025176	0.0574963	0.274429	0.0663808	0.0277644	0.104649	0.0337706	0.55677	0.999944	0.0591404	0.115371
1	0.0102264	0.00318391	0.000922999	0.000132556	0.953847	0.0964561	0.313897	0.0117286	0.0164356	0.982658	0.0176483	0.0385854	0.94078	0.0783128	0.840662	0.0559806	0.000320793	0.0109344	0.0833032	0.0441555	0.027943	0.0366511	0.155952	0.0240009	0.018312	0.409232	0.0242605	0.00237928	0.0948173	0.471444	0.285063	0.0921912	0.258499	0.00210445	0.05368	0.111463	0.00341317	0.0823331	0.0346785	0.991051	0.015594	0.0348285	0.0496923	0.0407897	0.0282952	0.0608402	0.142396	0.204643	0.200851
1	0.0256926	0.00647975	0.000756287	0.000100078	0.176058	0.964123	0.560102	0.116068	0.697475	0.726656	0.0501159	0.05429	0.999979	0.735947	0.216392	0.115025	0.000533006	0.0372247	0.0892227	0.113379	0.0450953	0.411509	0.188617	0.00111948	0.928332	0.207746	0.169862	0.00936649	0.109811	0.0281858	0.159123	0.117568	0.0511601	0.00643204	0.247024	0.0671711	0.000732814	0.361182	0.500332	0.096845	0.0231509	0.971662	0.999927	0.0531773	0.175782	0.903424	0.0290577	0.0665536	0.374484
1	0.0187354	0.240024	0.00463971	6.10078e-005	0.322709	0.943757	0.233389	0.137926	0.030472	0.239127	0.413767	0.241092	0.96868	0.507554	0.709946	0.430438	0.000237485	0.0908919	0.251551	0.122778	0.143511	0.257425	0.180456	0.0077173	0.95096	0.233424	0.0570611	0.00408606	0.88636	0.198005	0.0605566	0.896592	0.0236497	0.00224252	0.0313944	0.0394383	0.0010145	0.116963	0.00805172	0.0653603	0.127309	0.513829	0.229918	0.0578265	0.18839	0.554582	0.0250589	0.234089	0.474462
1	0.0466162	0.00264773	0.00138741	8.24548e-005	0.497713	0.132943	0.0641113	0.00438156	0.0248885	0.0476747	0.0259668	0.0154913	0.0654195	0.183981	0.28829	0.0273492	0.000254431	0.0813705	0.695939	0.196944	0.139104	1	0.169836	0.000756388	0.330972	0.0547245	0.00848084	0.00227918	0.120038	0.0351868	0.0179258	0.964949	0.0181971	0.00631207	0.0301937	0.0195084	0.00127803	0.0930208	0.0343309	0.043592	0.0631239	0.0338502	0.028133	0.0306961	0.0268776	0.233041	0.0265311	0.10978	0.626986
1	0.0198421	0.00265082	0.00197007	5.70786e-005	0.161046	0.0967559	0.999997	0.00773006	0.0156351	0.115925	0.0542492	0.0212931	0.386963	0.821869	0.459885	0.0247158	0.000518263	0.0471302	0.946072	0.0686612	0.144825	0.0553434	0.0958728	0.00148186	0.053052	0.0738589	0.0121502	0.00362221	0.0863146	0.0729557	0.449133	0.378584	0.0671893	0.00613548	0.491101	0.0223506	0.00150977	0.921086	0.00852087	0.780099	0.0245651	0.110267	0.783074	0.190262	0.0254512	0.117843	0.0301932	0.0389424	0.0887313
1	0.0308749	0.00516569	0.00144249	0.000297201	0.900036	0.577792	0.156316	0.0146899	0.0228008	0.741698	0.602383	0.0831504	0.351287	0.220527	0.823732	0.617672	0.000676683	0.0269178	0.0829132	0.0515144	0.312969	0.040232	0.106812	0.0020957	0.280274	1	0.00970037	0.00296024	0.391794	0.0294711	0.878095	0.767408	0.215628	0.00288402	0.178017	0.0399286	0.00123623	0.165503	0.0249567	0.0551917	0.0916479	0.122162	0.0261554	0.0699963	0.706766	0.152692	0.133542	0.16789	0.110349
1	0.0310083	0.00436845	0.00146679	2.12366e-005	0.138471	0.102102	0.880812	0.985979	0.0168581	0.0795321	0.0227788	0.00949232	0.0654598	0.537096	0.1225	0.030681	0.000660131	0.00458292	0.248474	0.0376156	0.0354125	0.551329	0.0995379	0.0011779	0.0203136	0.274903	0.00861427	0.00206872	0.0974641	0.0168344	0.0668011	0.0603223	0.0198607	0.0033398	0.0301334	0.106526	0.0313333	0.035358	0.0077832	0.0994695	0.0166702	0.0648462	0.0146589	0.0441606	0.028025	0.0736784	0.025237	0.0386851	0.0598855
1	0.0139668	0.00964356	0.0246002	1e-009	0.176976	0.550109	0.544171	0.041808	0.0204468	0.202388	0.0760993	1	0.184474	0.565411	0.999989	0.219334	0.000419353	0.0379666	0.264455	0.170551	0.0377086	0.0466262	0.344839	0.00188454	0.506849	0.165343	0.0573029	0.00283858	0.500016	0.0189296	0.0265176	0.145871	0.544943	0.00121046	0.0201065	0.048195	0.00691859	0.272592	0.0240434	0.0908879	0.0292462	0.105773	0.150399	0.461847	0.0692544	0.235921	0.0458266	0.437478	0.236451
1	0.0149889	0.00166601	0.0233853	0.000212104	0.0965517	0.170795	0.337875	0.0164981	0.0783336	0.104361	0.0259541	1	0.183874	0.912709	0.461196	0.0181556	0.000189729	0.0113151	0.0804027	0.0378464	0.0321816	0.0380499	0.0946724	0.000299257	0.0668604	0.505617	0.0143162	0.00195681	0.138107	0.0409815	0.0190016	0.218531	0.310505	0.00217904	0.0192796	0.115112	0.000978082	0.0561459	0.0144612	0.0516527	1	0.288028	0.0177574	0.25215	0.0323255	0.132615	0.0615447	0.0711141	0.0509999
1	0.271049	0.00643684	0.000888228	5.06982e-005	0.309927	0.872007	0.461126	0.00831376	0.0314036	0.0738072	0.0243786	0.00901751	0.0376792	0.76616	0.0708704	0.0295135	0.00144101	0.00728554	0.551479	0.0348511	0.0285863	0.327848	0.154506	0.00126488	0.497116	0.481938	0.012484	0.00246626	1	0.0089868	0.120706	0.728573	0.0155571	0.00233788	0.0260428	0.0388732	0.000584382	0.0351417	0.0554182	0.96298	0.0217921	0.166338	0.0249476	0.108671	0.0261057	0.109605	0.0517927	0.0235961	0.999999
1	0.0816671	0.00608417	0.00155919	0.000138494	0.121024	0.118057	0.606458	0.00592999	0.884173	0.728921	0.057925	0.161888	0.0586163	0.952016	0.137318	0.269756	0.00134017	0.0122044	0.893704	0.0530845	0.0423237	0.999999	0.94812	0.00157784	0.0552841	0.407164	0.124159	0.00283703	0.49866	0.0231117	0.0377957	0.67366	0.0121241	0.0013552	0.024104	0.0130263	0.00109857	0.317572	0.0287733	0.0495159	0.0401013	0.04895	0.138264	0.996904	0.0250555	0.0892298	0.0356107	0.270324	0.457031
1	0.0434269	0.00768605	0.00195809	0.00021006	0.160338	0.134329	0.251328	0.0206921	0.164286	0.166158	0.0531314	0.0345983	0.156195	0.16256	0.109121	0.0698858	0.00529416	0.0115479	0.806411	0.0621907	0.0674495	0.426853	0.180675	0.00168476	0.0747161	0.0978852	0.0223596	0.0112526	0.999982	0.0846778	0.0262112	0.159607	0.0493252	0.00513673	0.0386567	0.0777988	0.000316896	0.124882	0.0351605	0.211236	0.0320962	0.0652958	0.0813095	0.999949	0.0609243	0.193228	0.0588071	0.260731	0.121075
1	0.0187915	0.030733	0.000811971	0.00316659	0.0665145	1	0.999999	0.348684	0.0270967	0.03422	0.0788559	0.007362	0.0332552	0.947792	1	0.0642096	0.000253303	0.00340473	0.0329768	0.0250542	0.0791185	0.016556	0.0611406	0.000962181	0.0455555	0.750518	0.0111229	0.00177744	0.752613	0.00870219	0.27829	0.12902	0.328779	0.00117475	0.0119381	0.0336911	3.73774e-005	0.948984	0.00739786	0.0402779	0.993132	0.103477	0.325254	0.20577	0.0229126	0.747543	0.0150033	0.162918	0.152161
1	0.257021	0.0128692	0.00284046	0.00246276	0.87813	0.891374	0.113906	0.0132181	0.187253	1	0.0332831	0.0155178	0.0968181	0.132535	0.110721	0.0711864	0.0144391	0.00827695	0.573299	0.520296	0.0724745	0.0395369	0.119713	0.00318478	0.189021	0.337753	0.016715	0.00167286	0.109917	0.0329626	0.19587	0.240041	0.335257	0.0023381	0.236527	0.0279539	0.00157089	0.541004	0.0191874	0.754492	0.223975	0.0825215	0.0321965	0.294164	0.0665229	0.0868559	0.348069	0.0565471	0.175453
1	0.0570009	0.0285792	0.000884415	1e-009	0.163005	0.440458	0.990711	0.866859	0.040604	0.236431	0.0593359	0.587398	0.128997	0.56889	0.179582	0.986323	0.00087612	0.0217684	0.381235	0.618296	0.121706	0.263825	0.180048	0.00135156	0.319231	0.131686	0.0200879	1	0.313759	0.0682804	0.0972275	0.103277	0.0311392	0.00469569	0.0965401	0.103942	0.000679947	0.281049	0.0260491	0.0930815	0.0615457	0.0640771	0.0393476	0.111823	0.119921	0.69468	0.0445716	0.0790113	0.601478
1	0.0205783	0.0069313	0.0011539	0.000296044	0.798814	0.945748	0.153423	0.0117246	0.0248441	0.0619059	0.0762067	0.0225958	0.27434	0.127328	0.0686832	0.0309404	0.00104357	0.117308	0.13733	0.0363864	0.0522238	0.0371469	0.190169	0.000419154	0.687705	0.0687463	0.0220382	0.00394037	0.143215	0.0474888	0.0213939	0.0641721	0.323125	0.00133019	0.021724	0.02239	0.00564498	0.0527064	0.0575831	0.100796	0.0199714	0.117442	0.0257407	0.64246	0.0428255	0.142082	0.111459	0.210732	0.132918
1	0.0329175	0.0046148	0.00051342	1e-009	0.658541	0.999967	0.114415	0.0166299	0.0520632	0.0853357	0.150966	0.0253742	0.135469	0.382236	0.0961207	0.0325768	0.00316778	0.297605	0.0930599	0.0580421	0.0596614	0.0445392	0.10519	0.0116067	0.353814	0.122199	0.0294103	0.00367441	0.106442	0.0230245	0.0371919	0.0903123	0.0710276	0.0128392	0.0350821	0.0330326	0.000642017	0.143005	0.030817	0.237508	0.0294038	0.140763	0.023251	0.837741	0.0527846	0.335639	0.170707	0.336251	0.285416
1	0.016516	0.0498208	0.00115167	1.83883e-005	0.800305	0.109889	0.18115	0.00328803	0.0204642	0.127231	0.606307	0.00846529	0.0412064	0.112927	0.985251	0.0219172	0.000235037	0.0562576	0.999998	0.0505367	0.0191498	0.228117	0.425075	0.00222957	0.0146412	0.436114	0.010219	0.000849727	0.270767	0.201393	0.265284	1	0.00741728	0.000726358	0.0174524	0.136011	0.000431763	0.0341498	0.0171243	0.168413	0.0124079	0.107826	0.0138606	0.215068	0.0173668	0.098544	0.0224018	0.148135	0.264976
1	0.512638	0.00451118	0.0022329	1e-009	1	0.201573	1	0.0168027	0.0743884	0.0783372	0.0149974	0.00746654	0.0470452	0.112182	0.107929	0.0952095	0.000268141	0.00783477	0.824143	0.0306208	0.0361965	0.259711	0.0725498	0.00139004	0.0744148	0.902379	0.0257	0.00328737	0.643156	0.0292002	0.0246946	0.0565933	0.0190707	0.00255388	0.017769	0.158242	0.000429851	0.199977	0.663633	0.960609	0.107279	0.353491	0.0160929	0.0338931	0.0437768	0.316918	0.47737	0.0353456	0.14567
1	0.0472003	0.00519133	0.000864288	0.000197062	0.964052	0.343657	0.956923	0.0493928	0.124137	0.861485	0.0243089	0.0177253	0.0561477	0.396825	0.249304	0.0334429	0.0105293	0.0114561	0.069512	0.427994	0.31921	0.0577081	0.190535	0.00161314	0.266818	0.0574496	0.0144888	0.00741368	0.912875	0.0259416	0.0133782	0.260306	0.0315369	0.000901912	0.058011	0.028357	0.00105462	0.0737415	0.0624357	0.0517586	0.0284317	0.107991	0.279293	0.175464	0.0451339	0.0915038	0.0314186	0.923197	0.353908
1	0.0302116	0.0302842	0.00300549	0.000260647	0.918159	0.19572	0.205644	0.3898	0.476204	0.538468	0.0613974	0.0418809	0.997069	0.368724	0.127877	1	0.000209017	0.0538425	0.649704	0.932347	0.168359	0.999602	0.122909	0.292371	0.120527	0.216209	0.0885708	0.00440889	0.495864	0.392675	0.0739335	0.381083	0.0403586	0.00259415	0.0331665	0.0862229	0.00458012	0.0774427	0.0177479	0.260821	0.0433773	0.424444	0.0703686	0.143882	0.0612138	0.140695	0.182713	0.640106	0.208967
1	0.202822	0.105395	0.000814374	0.000302446	0.677046	0.0848002	0.995943	0.3751	0.0170054	0.0738857	0.062871	0.0232753	0.958451	0.910459	0.277734	0.627965	0.00029433	0.00518551	0.163614	0.0836061	0.133408	0.611871	0.101411	0.00118312	0.0700756	0.108734	0.0175539	0.736306	0.988148	0.0203554	0.0694171	0.133863	0.0211214	0.00172857	0.66256	0.680851	0.0765805	0.0862256	0.0100315	0.102708	0.0443657	0.398803	0.053103	0.0780176	0.901551	0.767475	0.0252372	0.107977	0.367182
1	0.0173271	0.064193	0.00500186	0.000748165	0.109851	0.786465	0.120307	0.0211156	0.11864	0.255635	0.032052	0.0318779	0.0573581	0.398895	1	0.0657655	0.000504155	0.0143308	0.104295	0.557756	0.992768	0.0320563	0.08392	0.0052662	0.0244163	0.314389	0.0216239	0.00347773	0.951377	0.0192511	0.0238595	0.0699268	0.0911636	0.00169134	0.0408456	0.0905646	0.00145258	0.462322	0.0555968	0.0876645	0.0156136	0.0439894	0.182168	0.356095	0.0335039	0.121263	0.0613739	0.822337	0.112217
1	0.0169025	0.00769843	0.000487243	4.54045e-005	0.836425	0.0937125	0.15396	0.0110639	0.046556	0.972768	0.0183681	0.061903	0.0609931	0.152477	0.196491	0.0381559	0.000454315	0.0303864	0.453734	0.228432	0.0785583	0.0421257	0.0873605	0.00277151	0.0279647	0.0834536	0.0524353	0.0453029	0.218662	0.0465438	0.0154635	0.0675518	0.0268294	0.00324319	0.0300243	0.240997	0.00146301	0.104804	0.0423355	0.158585	0.0201323	0.0713861	0.0257302	0.0623381	0.0427532	0.0876742	0.999999	0.138383	0.246562
1	0.0217925	0.229608	0.00968111	0.00135602	0.45	0.441546	0.583874	0.991539	0.629771	0.165842	0.0539603	0.0373436	0.0827308	0.282795	0.227254	0.036187	0.000430054	0.369761	0.0819193	0.0566161	0.0466872	0.709508	0.164845	0.00110088	0.936338	0.131865	0.00940661	0.00322095	0.125414	0.103905	0.244008	0.594372	0.161191	0.00115746	0.0341988	0.434768	0.00201283	0.0841314	0.0135122	0.343453	0.11772	0.398507	0.0582596	0.142655	0.0714793	0.0707222	0.0411176	0.154165	0.259715
1	0.0527059	0.00609957	0.00429387	0.000590252	0.715841	0.767321	0.39731	0.932348	0.562965	0.0858685	0.0307116	0.0359479	0.269876	0.253929	0.11513	0.0480803	0.000603898	0.327071	0.0994392	0.0836102	0.0583932	0.855368	0.0951579	0.00115586	0.953938	0.100642	0.0124649	0.00420002	0.531358	0.12128	0.234095	0.978258	0.0413861	0.00178403	0.0291779	0.159292	0.000541334	0.0788928	0.0206196	0.114879	0.0322879	0.22481	0.0409202	0.0970844	0.11762	0.110339	0.0267606	0.208426	0.345527
1	0.0610145	0.00755454	5.35721e-005	0.000243715	0.694337	0.076816	0.073964	0.0036576	0.0173441	0.998735	0.0233618	0.0127742	0.062208	0.0781616	0.534884	0.0283206	4.38132e-005	0.0075337	0.0946134	0.0674803	0.408626	0.0381618	0.05472	0.000971633	0.0337155	0.0728156	0.0077714	0.00262637	0.973144	0.0179021	0.0194197	0.908922	0.0465958	0.00164686	0.0442478	0.0200505	0.000912261	0.62862	0.0492275	0.375681	0.0258151	0.035156	0.023176	0.324475	0.0583393	0.628659	0.569611	0.275574	0.813248
1	0.00551186	0.00401489	0.000531934	0.000204337	0.112	0.16641	0.0428667	0.00273805	0.0115558	0.24286	0.0103411	0.0220821	0.0228732	0.0930542	0.999914	0.38271	0.000278673	0.00337633	0.0262603	0.0240132	0.0197336	0.0164471	0.229072	0.000554858	0.0990476	0.105003	0.0061474	0.00119403	0.846408	0.999999	0.267775	0.0314249	0.00865554	0.0396034	0.00917664	0.00950518	0.111016	0.096412	0.0193663	0.0430806	0.00772912	0.0195075	0.0305243	0.0630912	0.0141132	0.314304	0.0223787	0.0363135	0.0251044
1	0.0657317	0.0106812	0.000502539	5.32922e-005	0.251905	0.162238	0.212661	0.0211638	0.524574	0.162555	0.0482717	0.0364538	1	0.142674	0.182849	1	0.00123942	0.0189704	0.390198	0.750783	0.362364	0.108841	0.166428	0.00164511	0.345738	0.890939	0.0744353	0.004602	0.37298	0.0406074	0.0632627	0.380845	0.0497384	0.0310416	0.0380232	0.175464	0.0513973	0.121437	0.0505363	0.207956	0.0579744	0.263599	0.0856981	0.128548	0.16841	0.136291	0.0545009	0.0853425	0.0960236
1	0.361352	0.00618652	0.00287801	0.000129357	0.919129	0.115742	0.887178	0.00403902	0.162109	0.943144	0.0180317	0.0875586	0.999983	0.0644661	0.341152	0.0826937	8.98285e-005	0.258879	0.152956	0.0680242	0.0366549	0.0275056	0.127907	0.000426431	0.0260818	0.272472	0.0138288	0.00313173	0.0644076	1	0.010704	0.0374974	0.119085	0.00136787	0.0233241	0.0175896	0.000783749	0.0442825	0.00641914	0.0450546	0.265541	0.0268105	0.0642898	0.0453215	0.116026	0.238259	0.0191975	0.0325128	0.120945
1	0.0258373	0.0141925	0.00155333	0.000318449	0.108031	0.274283	0.720016	0.0106835	0.171383	0.546314	0.086476	0.141214	0.232204	0.194456	0.10391	0.0406913	0.0115844	0.034359	0.095462	0.235175	0.109414	0.046118	0.151005	0.00187078	0.0738951	0.0803175	0.0109186	0.00307329	0.274786	0.988372	0.0199867	0.0662645	0.118923	0.00219896	0.0525363	0.0592699	0.000798409	0.477327	0.0214879	0.542867	0.0307325	0.0462593	0.0508329	0.120363	0.105574	0.0846742	0.0256543	0.0422644	0.104326
1	0.0220654	0.00920876	0.00187248	0.000187744	0.301747	0.144539	0.552477	0.00807717	0.0226454	0.872233	0.0535301	0.229909	0.159963	0.113223	0.159012	0.125173	0.000568464	0.0101765	0.993355	0.0764112	0.780502	0.0438051	0.709004	0.00204219	0.165618	0.565388	0.278905	0.00239247	0.0689825	0.039581	0.0169311	0.585974	0.0183265	0.00323383	0.537722	0.0464943	0.00084912	0.150672	0.0179355	0.167098	0.041012	0.0520056	0.0591038	0.17739	0.041178	0.121202	0.027781	0.21081	0.187364
1	0.00984139	0.00186166	0.000188699	1.20054e-005	0.0404785	0.283265	0.0480318	0.743788	0.0155982	0.999987	0.0119343	0.0050425	0.0562528	0.112907	1	0.143159	0.00112937	0.040748	0.0306944	0.0400395	0.0631487	0.038716	0.0372737	0.000780123	0.066292	0.310366	1	0.0016371	0.0322092	0.00913153	0.0345149	0.0464145	0.0112545	0.000925639	0.0245296	1	0.000243686	0.0335906	0.0279853	0.0363184	0.0363244	0.182915	0.0132054	0.0229337	0.0143978	0.0421135	0.012689	0.0399486	0.0202024
1	0.0135082	0.00397705	0.000409816	0.000878842	0.0827038	0.0713095	0.550146	0.00758412	0.0330234	0.430334	0.0334367	0.012534	0.99805	0.182634	0.999997	0.0486606	0.00040842	0.0310474	0.97951	0.137246	0.0685212	0.0736511	0.0706075	0.0235741	0.0633426	0.170975	0.0125555	0.0027722	0.0709829	0.0699503	0.0213768	0.0591199	0.0169988	0.00998034	0.761062	0.0222222	0.000852306	0.0692119	0.0240536	0.622801	0.0179757	0.105414	0.0980379	0.242589	0.0370434	0.0598274	0.0577377	0.0354802	0.360026
1	0.0130149	0.0454259	0.00305181	0.000603422	0.138463	0.0627096	0.257108	0.00856509	0.0426581	0.872924	0.0949127	0.0147621	0.521802	0.182496	0.0694158	0.98743	0.000621943	0.0057083	0.396609	0.800964	0.173661	1	0.149427	0.0012121	0.0770227	0.432858	0.010772	0.00290731	0.0940946	0.0750474	0.0339012	0.0507658	0.0406692	0.0024026	0.804757	0.151179	0.00469664	0.85679	0.931723	0.0496099	0.0186061	0.0496325	0.0290803	0.903356	0.0509622	0.370287	0.0971753	1	0.34066
1	0.0124783	0.0499345	0.00386604	0.000347962	0.278051	0.999988	0.943621	0.0184762	0.0846419	0.063225	0.0972168	0.0100059	0.148283	0.0975484	0.188891	0.104479	0.000936762	0.00446938	0.048214	0.0472911	0.0557002	0.0288386	0.385064	0.0624338	0.0581189	0.885435	0.0208636	0.00261643	0.0896532	0.0241432	0.0186558	0.0526025	0.0156542	0.00152942	0.020246	0.0555285	0.054223	0.281996	0.0367418	0.0379591	0.215891	0.0293011	0.367411	0.375083	0.0391519	0.104387	0.071298	0.0896558	0.049466
1	0.0187028	0.0129085	0.00586487	7.80434e-005	0.378029	0.202665	0.115958	0.0119079	0.0565251	0.953438	0.0251086	0.0252059	0.433098	0.256133	0.273666	0.056087	0.000948941	0.00915705	0.237722	0.245882	0.0741903	0.0600291	0.0669527	0.00204351	0.909953	0.109823	0.0117251	0.00639719	0.362811	0.0303926	0.0182241	1	0.0320441	0.00703058	0.026349	0.304685	0.00180171	0.0653014	0.0698855	0.582004	0.0228694	0.0551481	0.0363765	0.227389	0.0358813	0.989462	0.020698	0.0663103	0.0881476
1	0.0190591	0.00510614	8.02366e-005	0.000246611	0.0459491	0.980559	0.557375	0.0161499	0.018758	0.151674	0.020652	0.00658502	0.877403	0.0691701	0.164651	0.0228641	0.00657152	0.0181054	0.056333	0.0206685	0.0225444	0.0261231	0.34719	0.000541594	0.0165405	0.0791206	0.0169805	0.000831382	0.32244	0.0773796	0.118396	0.206688	0.0320411	0.001388	0.0135737	0.73765	0.000269279	0.0305839	0.816724	0.0328706	0.0148634	0.0378368	0.0162747	0.0374288	0.0161384	0.109063	0.0201131	0.209779	0.0261911
1	0.0180877	0.0146781	0.00542742	1e-009	0.0698851	0.295628	0.942666	0.00526021	0.0124932	0.0476961	0.111083	0.0149099	0.111604	0.355998	0.155822	0.0246459	0.00015411	0.00308913	0.0454945	0.0790327	0.0251289	0.0215165	1	0.00128921	0.0224381	0.0418005	0.00593296	0.0018142	0.915343	0.109483	0.0117	0.56006	0.0135545	0.00529415	0.0571084	0.0178061	0.000856076	0.0614715	0.0195282	0.18592	0.64521	0.0425974	0.0240752	0.995581	0.0238343	0.674555	0.0150903	0.0212887	0.0782147
1	0.0191624	0.00235674	0.000742399	0.000908734	0.329819	0.935131	0.916297	0.00714524	0.0338433	0.264295	0.297975	0.00930564	0.040846	0.586914	0.0623505	0.0223136	0.000243964	0.00441188	0.0736948	0.039853	0.0361797	0.0298173	0.0565527	0.00217108	0.271874	0.0526165	0.0121555	0.00331546	0.0945399	0.0319188	0.0398837	1	0.0160031	0.0016483	0.0390229	0.0342448	0.000296127	0.176291	0.00892827	0.11871	0.0363109	0.0292317	0.0274961	0.908594	0.0232418	0.0684682	0.023032	0.0682993	0.0295324
1	0.250163	0.00410973	0.000291883	3.88869e-005	0.28142	0.358956	0.566892	0.00450079	0.0220861	0.525842	0.0582294	0.0122225	0.0668014	0.370093	0.0975299	0.0336329	0.000206203	0.0297331	0.22895	0.0215509	0.523212	0.0486705	0.08594	0.000336954	0.182939	0.0531336	0.212856	0.0024114	0.89754	0.301904	0.0188816	0.870598	0.0106224	0.0028314	0.0258815	0.0216575	0.019666	0.139603	0.0079948	0.795502	0.0155438	0.078159	0.0551969	0.0608095	0.0294299	0.260974	0.0290494	0.034939	0.382454
1	0.0266563	0.00634353	0.000537033	0.000338799	0.0497726	0.981311	0.515536	0.00686597	0.173416	0.731473	0.0210054	0.0354196	0.815688	0.179561	0.0562236	0.0355918	0.000280829	0.00575516	0.0941952	0.0454863	0.248233	0.0366535	0.0548617	0.000324732	0.092203	0.0618192	0.00630865	0.0010652	0.125924	0.0474888	0.018614	0.0727854	0.181489	0.00189883	0.0170452	0.0463962	0.000513014	0.297069	0.02218	0.324733	0.011156	0.191863	0.0308617	0.0406423	0.0246028	0.0772295	0.017163	0.0285665	0.876938
1	0.0206986	0.00378809	0.0010475	1e-009	0.0521347	0.0685923	0.93904	0.00620353	0.026397	0.169788	0.657774	0.0397858	0.0569	0.102561	0.437856	0.0694743	0.000329076	0.00985308	0.0632986	0.997335	0.0444829	0.999867	0.0960059	0.00515814	0.269373	0.166873	0.0145656	0.00666872	0.0719834	1	0.0993551	0.132872	0.169084	0.00849939	0.0551764	0.269788	0.0471353	0.136042	0.0288672	0.451307	0.162628	0.939819	0.0899383	1	0.0382695	0.11967	0.0962377	0.104004	0.26546
1	0.0235738	0.0389788	0.00049668	0.00066697	0.127808	0.729987	0.0952172	0.00945855	0.0436328	0.211885	0.0343784	0.413855	0.0639708	0.330364	0.510524	0.864154	0.000340809	0.00720172	0.460932	0.239736	0.0896493	0.0268755	0.999979	0.040062	0.125378	0.221425	0.0508297	0.00445592	0.0899271	0.169269	0.0238892	0.211613	0.0263538	0.00785877	0.123192	0.396233	0.000333356	0.718575	0.0395473	0.769266	0.705088	0.158492	0.0342544	0.0588464	0.270632	0.571619	0.034763	0.102963	0.673607
1	0.0350183	0.00599478	0.00147592	0.000227471	0.454954	0.232031	0.492853	0.0889047	0.0468163	0.476517	0.506714	0.0207122	0.0802703	0.120993	0.0951157	1	0.000251123	0.118016	0.160533	0.0526327	0.806649	0.122286	0.862124	0.00397629	0.0406213	0.100316	0.0897942	0.0175311	0.111159	0.0200192	0.111924	0.22024	0.0224868	0.00646816	0.0456049	0.0373749	0.000882584	0.988241	0.0501842	0.129442	0.0234769	0.0576824	0.0317259	0.0715163	0.0500212	0.118807	0.317763	0.0818628	0.0762789
1	0.208532	0.00384937	0.00064506	3.41383e-005	0.317447	0.0999101	0.169758	0.116173	0.0952389	0.0799244	0.935909	0.0185079	0.110258	0.09892	0.135908	0.221835	0.000607525	0.00755915	0.0838794	0.0373389	0.447672	0.0457078	0.265812	0.000812574	0.0859116	0.549837	0.0124122	0.00319378	0.200342	0.128615	0.0369366	0.318336	0.0184085	0.00128226	0.0187389	0.136072	0.000915367	0.0516778	0.0173377	0.335537	0.831703	0.0982979	0.0333365	0.135739	0.0562401	0.290039	0.377391	0.0603197	0.0433113
1	0.579805	0.00589918	0.00011265	0.00014339	0.135711	0.104542	0.131841	0.0677223	0.0178717	0.988964	0.168401	0.0256862	0.997307	0.10084	0.234969	0.0239697	0.00209451	0.00427154	0.191211	0.04789	0.0409871	0.510969	0.0706194	0.00163531	0.0432856	0.0568826	0.00778131	0.00895556	0.175208	0.0366757	0.19157	0.758604	0.633656	0.0372653	0.0151622	0.0341235	0.00399003	0.19299	0.2712	0.999954	0.0181593	0.127106	0.0294307	0.135282	0.0461546	0.113786	0.0182019	0.0477573	0.0523259
1	0.0140228	0.00500948	0.00232578	0.000328464	0.0909202	0.096468	0.319237	0.00682511	0.084101	0.200563	0.0215656	0.0154197	0.926909	0.411652	0.786366	0.0344136	0.000353468	0.00509708	0.346578	0.104519	0.0665175	0.992562	0.828225	0.000818974	0.0314733	0.0438942	0.114638	0.00303489	0.0581098	0.0249185	0.0290298	0.0557772	0.649997	0.00127212	0.0414682	0.0121816	0.0580764	0.0987997	0.0296219	0.422738	0.106724	0.031277	0.0595882	0.114045	0.0381789	0.928599	0.0363603	0.0284831	0.072857
1	0.030567	0.177893	0.00198524	0.00013443	0.1893	0.193277	0.920817	0.0220799	0.039025	0.133061	0.197513	0.0395186	0.351474	0.270223	0.224619	0.973606	0.000628928	0.0132987	0.107462	0.0997384	0.107375	0.147039	0.11521	0.015462	0.0546455	0.127274	0.039505	0.0114324	0.787606	0.0224264	0.0202431	0.335713	0.282087	0.00171336	0.0559	0.722262	0.000627993	0.0856237	0.0184702	0.255357	0.0302098	0.0886675	0.696925	0.0734578	0.118046	0.14479	0.0423955	0.156209	0.53666
1	0.194623	0.00924961	0.000911144	3.34413e-005	0.157575	0.940615	0.26923	0.0146048	0.0282884	0.0985901	0.095168	0.0452473	0.994845	0.18775	0.572504	0.237249	0.00153057	0.0614101	0.614733	0.0851809	0.23509	1	0.259035	0.734136	0.127526	0.113316	0.0216625	0.223334	0.955357	0.0254611	0.089763	0.0767517	0.0835947	0.00101593	0.0502542	0.524557	0.000159542	0.0692767	0.0158507	0.223038	0.04299	0.322514	0.039322	0.0804621	0.0527334	0.15152	0.226958	0.0592909	0.272503
1	0.0146094	0.0049091	0.0108186	0.000532196	0.428529	0.0555123	0.993816	0.00406304	0.0176597	0.0664118	0.0503052	0.0109627	0.0496906	0.082273	0.132459	0.0553268	0.000131754	0.0029923	0.131215	0.0219097	0.0542001	0.0362114	1	0.000508129	0.0229892	0.0576408	0.0112425	0.00149514	0.962072	0.0406589	0.0151895	0.0871989	0.0101415	0.00156064	0.0131048	0.011927	0.00109555	0.0794432	0.0258587	0.295802	1	0.0212821	0.0322172	0.077893	0.0247283	0.0899825	0.0126541	0.0299044	0.0443738
1	0.0073096	0.0129213	0.000293473	1e-009	0.0602347	0.421022	0.918403	0.010205	0.118488	0.078109	0.0186581	0.0104587	0.0686638	0.595353	0.77676	0.0442403	0.00019886	0.00779726	0.407083	0.0876096	0.1501	0.0968691	0.0510343	0.000568399	0.0203988	0.0467277	0.00531271	0.00175889	0.959731	0.0111	0.0152415	0.208493	0.695202	0.00362082	0.0435318	0.024173	0.00116927	0.280518	0.00489607	0.250872	0.0111457	0.0282028	0.0560414	0.128722	0.0199244	0.79028	0.0197241	0.030784	0.0497296
1	0.0186579	0.00597669	0.00106386	1e-009	0.0885777	0.999999	0.999998	0.0167905	0.0470646	0.0923345	0.70004	0.0618025	0.0635394	0.088895	0.179073	0.0253869	0.000229832	0.0160853	0.271732	0.910707	0.0499293	0.0314024	0.176194	0.00114226	0.0482068	0.890982	0.00960061	0.00257401	0.0826667	0.0405768	0.0171869	0.0971144	0.0664289	0.163461	0.0263365	0.0250482	0.000915585	0.141508	1	0.108791	0.247618	0.0423669	0.0519963	0.227746	0.0299704	0.0798103	0.0294842	0.0381193	0.363032
1	0.0592565	0.0118235	0.00158468	2.91439e-005	0.414703	0.308824	0.91358	0.00573269	0.0248436	0.10261	0.927536	0.0346664	0.0740276	0.123312	0.986457	0.0287637	0.000330374	0.0050729	0.634176	0.730605	0.0321219	0.0307722	0.0680893	0.0108871	0.0289697	0.846534	0.015322	0.0011493	0.145675	0.0176761	0.0361449	0.181113	0.0448901	0.0289646	0.0291023	0.0447811	0.000652602	0.182829	1	0.0549778	0.0188999	0.250694	0.242488	0.253995	0.0389053	0.144295	0.0307733	0.0382699	0.16684
1	0.0438479	0.0245727	0.000329223	1e-009	0.0899665	0.641007	0.917662	0.0129587	0.0741046	0.803425	0.191538	0.0835003	0.0384812	0.999602	0.0985709	0.423631	0.00013318	0.019081	0.493158	0.0246491	0.99999	0.607946	0.222616	0.00125837	0.0339596	0.211038	0.00671943	0.0201321	0.174489	0.013366	0.148695	0.0528632	0.0256843	0.00166006	0.0136404	0.0143887	0.000989573	0.139444	0.00621446	0.567295	0.0163241	0.287233	0.0427974	0.160319	0.139729	0.104133	0.0213747	0.0322831	0.0513473
1	0.0220913	0.00603716	0.0020242	3.31223e-005	0.0999269	0.304774	0.319613	0.0126585	0.0774904	0.817208	0.0583979	0.515965	1	0.657093	0.101872	0.21496	0.000754417	0.0208331	0.137464	0.265914	0.188715	0.0460551	0.0882883	0.000725395	0.0423254	0.0691086	0.0240626	0.00517555	0.818235	0.0295591	0.654122	0.654002	0.0297747	0.00776415	0.0347981	0.0568028	0.00113479	0.753583	0.0163084	0.170313	0.0320117	0.114528	0.0318075	0.129086	0.0599734	0.0885872	0.203424	0.96175	0.0881697
1	0.0253504	0.00260485	0.00157045	0.000506664	0.0756785	0.112998	0.140173	0.055099	0.0528101	0.386852	0.0698318	0.0123174	0.0597553	0.960611	0.278679	0.250052	0.000383379	0.00511473	0.116678	0.039924	0.987577	0.209569	0.0939639	0.00293003	0.0293101	0.0604751	0.0299432	0.00235027	0.976159	0.0152616	0.0234874	0.0766826	0.013844	0.00671995	0.0331097	0.106334	0.00040883	0.417733	0.0473378	0.0725239	0.129941	0.110652	0.0487252	0.999987	0.0339671	0.0679062	0.0353636	0.0528583	0.0634035
1	0.0378331	0.00529498	0.00151663	6.38069e-005	0.236732	0.155568	0.173735	0.0189559	0.058132	0.740507	0.0465799	0.0201013	0.253799	0.329341	0.29039	0.153628	0.000281469	0.147779	0.204458	0.16472	0.0518048	0.290648	0.127387	0.000241772	0.0486999	0.120513	0.17717	0.00355464	0.520243	0.0485708	0.0353768	0.0928175	0.0379059	0.0611514	0.0392933	0.102595	0.00200604	0.154596	0.266258	0.192591	0.98284	0.0869501	0.0782799	0.709733	0.0722521	0.493795	0.0428662	0.0701506	0.112843
1	0.675385	0.0118845	0.115171	6.46538e-005	0.0520725	0.957941	0.0281585	0.00223906	0.0137492	0.026092	0.0444887	0.219544	0.101606	0.883887	0.925386	0.0117859	0.000109133	0.00418229	0.0368739	0.0165928	0.0318958	0.0156018	0.515556	0.00012923	0.16215	0.15253	0.00476713	0.000457006	0.433972	0.0160429	0.0104439	0.082938	0.00680354	0.00202827	0.083825	0.0115912	0.000391208	0.0719211	0.00473335	0.438975	0.0386724	0.79047	0.0166795	0.0488969	0.0246998	0.0256743	0.0107818	0.0262675	0.022359
1	0.049322	0.0147436	0.000809932	0.0012331	0.284943	0.335391	0.396088	0.0116531	0.506613	0.697507	0.121806	0.0401623	0.487352	0.637325	0.387478	0.0402416	0.000336512	0.0231181	0.0612448	0.10086	0.101836	0.057148	0.127049	0.00236772	0.99998	0.161604	0.0200347	0.00262397	0.509175	0.0285305	0.16231	0.999999	0.0815237	0.00470071	0.8566	1	0.00113724	0.0827357	0.0200478	0.0610671	0.108176	0.992697	0.0324907	0.665875	0.0518104	0.507031	0.238104	0.890146	0.726294
1	0.0370626	0.0119482	0.00296202	0.000122148	0.732359	0.932777	0.13835	0.010922	0.0440304	0.223036	0.210956	0.023794	0.0750329	0.38449	0.172556	0.905575	0.0018732	0.0227473	0.511283	0.0522797	0.0796774	0.341749	0.342638	0.00166922	0.421151	0.0757692	0.0316128	0.00391295	0.816589	0.0311609	0.0329002	0.0874265	0.0551527	0.0155204	0.0462797	0.49635	0.000566957	0.0887959	0.122552	0.0723415	1	0.53221	0.0815009	0.752035	0.0865181	0.280572	0.031396	0.141263	0.07962
1	0.0429128	0.0116898	0.00152401	6.78536e-005	0.943931	0.10696	0.575126	0.0161336	0.10684	0.13432	0.0375399	0.0991665	0.092291	0.21719	0.999992	0.885118	0.00321198	0.00936001	0.149572	0.0609189	0.129443	0.508343	0.102333	0.00285499	0.229142	0.0714629	0.0237516	0.00381393	0.0860429	0.0368674	0.0229449	0.560562	0.0276394	0.00217306	0.12134	0.636958	0.00171484	0.110727	0.307482	0.120208	0.0667916	0.185188	0.0505581	0.631069	0.0545152	0.0985453	0.0301262	0.224077	0.110735
1	0.0323644	0.00628065	0.000823627	0.000649705	0.716021	0.694488	0.0527295	0.0104266	0.0637803	0.126	0.0171606	0.675241	0.33225	0.626087	0.999238	0.905711	0.00113594	1	0.201599	0.0287451	0.0267231	0.0642403	0.459228	0.001539	0.301426	0.109928	0.239462	0.00629668	0.999989	0.0141365	0.024918	0.318772	0.0133964	0.00912443	0.0157613	0.0286122	0.000555052	0.104109	0.0120727	0.49983	0.0169243	0.10512	0.0205893	0.0738149	0.188236	0.850407	0.738773	0.0331302	0.0419829
1	0.0281282	0.0250035	0.00242388	0.000361425	0.0865487	0.227328	0.253144	0.00458673	0.43668	1	0.0674883	0.0336247	0.162762	0.0970525	0.0629332	0.043026	0.000404535	0.0124122	0.275681	0.549183	0.0747177	0.621642	0.132907	0.00111043	0.999969	0.105348	0.0158069	0.00200757	0.155116	0.929852	0.0311653	0.132642	0.0253715	0.00202824	0.626162	0.0785869	0.00624933	0.0880747	0.0150232	0.0650266	0.0230453	0.0626377	0.721879	0.11999	0.036746	0.0799865	0.209937	0.133029	0.119223
1	0.0157688	0.00524837	0.000255814	0.000234589	0.29389	0.686962	0.204929	0.00749444	0.0297075	0.668321	0.0357415	0.0200598	0.0812468	0.0572044	0.995597	0.342253	0.000167147	0.172174	0.334609	0.932036	0.0282673	0.100323	0.1496	0.00954875	0.357636	0.60833	0.024799	0.772884	0.0836319	0.147736	0.119574	0.987172	0.0231176	0.00635519	0.115845	0.0224752	0.000540625	0.0507325	0.0230722	0.126961	0.0157754	0.0838243	0.0231803	0.0425659	0.0281037	0.296863	0.0152436	0.49093	0.0873779
1	0.0139835	0.00366734	0.00190946	0.000318379	0.11713	0.38866	0.592995	0.00720428	0.0215243	0.542788	0.0198345	0.00880485	0.251231	0.999957	0.256936	0.0395584	0.000523825	0.00685742	0.13002	0.904687	0.0404792	0.662012	0.0872101	0.00128973	0.179173	0.777661	0.0103298	0.00187244	0.0718115	0.0112983	0.0347116	0.0746935	0.0122202	0.00266863	0.017617	0.418254	0.00102225	0.939414	0.644974	0.575553	0.0107645	0.11848	0.0611583	0.360925	0.041414	0.668407	0.0679317	0.320115	0.0349696
1	0.0411123	0.00172739	0.000559423	8.96962e-005	0.0893891	0.364151	0.0977569	0.0052205	0.0201902	0.925767	0.0284656	0.0163952	0.999925	0.646659	0.103463	0.0584343	0.000690117	0.0162	0.0549797	0.0339817	0.0311342	0.0285724	0.930369	0.000813538	0.0253709	0.0548751	0.0107901	0.00129074	0.831425	0.369551	0.0519872	0.0564061	0.0228903	0.00140593	0.0245124	0.0135265	0.00211116	0.0415096	0.400954	0.135681	0.0195166	0.0479026	0.0843869	0.0981539	0.032963	0.155493	0.0276066	0.0452671	0.0406879
1	0.0316564	0.00485313	0.00159363	1e-009	0.350415	0.189574	0.118592	0.0212318	0.132761	0.999996	0.0319191	0.0311088	0.999985	0.108437	0.197967	0.0306719	0.000235412	0.00626759	0.728554	0.071288	0.922505	0.654539	0.137581	0.000435581	0.0470486	0.0604632	0.922848	0.010428	0.162005	1	0.229467	0.132802	0.0476502	0.00251134	0.999992	0.122267	0.00379246	0.167176	0.0115898	0.106316	0.0361845	0.057602	0.266986	0.280229	0.0373859	0.0819223	0.177815	0.934848	0.523008
1	0.0255847	0.00456601	0.00416831	0.000490389	0.0416898	1	0.127463	0.00919876	0.015759	0.0457161	0.0269013	0.0116772	0.272929	0.793125	0.274556	0.0280649	0.000286193	0.00731374	0.13332	0.0336969	0.0294154	0.185015	0.15463	0.000809928	0.114506	0.309689	0.00976077	0.0114297	0.314078	0.01621	0.0249845	0.788316	0.0333127	0.00338927	0.0124013	0.0250441	0.000363942	0.0690536	0.00794628	0.625579	0.0919921	0.0249824	0.0505584	0.0572063	0.0241501	0.0677787	0.0506725	0.0439337	0.056378
1	0.0132438	0.0028461	0.000398006	5.05643e-005	0.0415424	1	0.0417898	0.00314	0.020185	0.0284254	0.0271298	0.00772312	0.061173	0.999258	0.983247	0.0125381	0.000334414	0.00276232	0.739467	0.0439022	0.0414997	0.0171216	0.0522329	0.00109102	0.0121288	0.0288972	0.00489545	0.0916663	0.0647843	0.00958628	0.00950906	0.644038	0.00906435	0.00304709	0.0149559	0.0112193	0.000179152	0.0780098	0.00654435	0.0384208	0.0181105	0.0238373	0.463093	0.0321014	0.0368261	0.0407336	0.0174951	0.0189519	0.0246515
1	0.0174421	0.00170739	0.00131744	0.000532339	0.0472795	0.0659574	0.260455	0.00911227	0.194898	0.0549708	0.0222945	0.0139543	0.0353211	0.980505	0.0690643	0.0272582	0.000699321	0.00579695	0.187978	0.0276418	0.0271016	0.140973	0.61383	0.0208129	0.0248718	0.762783	0.0112401	0.00248458	0.0518045	0.0104976	0.0967827	0.0847428	0.0416111	0.00050151	0.0357054	0.573954	0.0008692	0.110048	0.0104386	0.154156	0.0163903	0.0277224	0.216278	0.0508806	0.0400038	0.787998	0.0186666	0.148829	0.0455635
1	0.012957	0.00466169	7.11364e-005	1e-009	0.108851	0.292057	0.249572	0.00733378	0.0212503	0.0441139	0.0422896	0.00973776	0.0519927	0.289855	0.477699	0.0503379	8.59479e-005	0.00618998	0.204812	0.0340908	0.0363189	0.0353909	0.0697599	0.00201947	0.0601566	0.890948	0.00870166	0.00399563	0.841705	0.0357257	0.21003	0.676	0.0144593	0.00131176	0.0135831	0.285343	0.00219438	0.104227	0.356429	0.342065	0.0184604	0.0361978	0.361276	0.0348347	0.0817407	0.608016	0.0283136	0.249805	0.0774601
1	0.0281784	0.00325381	0.000429533	0.000358184	0.0794132	0.714999	0.351465	0.0108729	0.196768	0.0630268	0.0247703	0.0169937	0.0449829	0.193124	1	0.0246901	0.000858222	0.00376143	0.0672196	0.0378066	0.206332	0.230095	0.0828526	0.000299381	0.633801	0.0544541	0.00945837	0.00227751	0.999999	0.0144533	0.0146285	0.127806	0.0147977	0.00350318	1	0.0159689	0.000902589	0.0996257	0.0143897	0.0671944	0.0232154	0.0875077	0.118284	0.0438725	0.0258272	0.375707	0.619801	0.0319304	0.0448859
1	0.0222565	0.00180537	0.000715372	0.000750139	0.0942118	1	0.374357	0.0331689	0.15903	0.0556706	0.0325133	0.00942183	0.0376299	0.805432	0.122689	0.0436633	0.0005683	0.00591818	0.144642	0.026961	0.124003	0.90816	0.151509	0.000445703	0.745957	0.0657024	0.010007	0.00744653	0.899335	0.242465	0.013995	0.138128	0.00955033	0.00415149	0.999999	0.0160958	7.8844e-005	0.192256	0.0175328	0.0751247	0.0399563	0.15876	0.109562	0.179014	0.0384085	0.0768823	0.905692	0.0342715	0.0568013
1	0.0165982	0.0125131	0.00164517	0.000100195	0.86348	0.863973	0.472144	0.345582	0.0302752	0.113531	0.102209	0.0681228	0.488044	0.446166	0.0952312	0.0526117	0.00134276	0.073944	0.491787	0.231043	0.0834894	0.107982	0.244202	0.0018329	0.136302	0.0983386	0.116852	0.00603552	0.314037	0.0657036	0.0239823	0.119874	0.359023	0.00281515	0.81487	0.0529088	0.00226181	0.111847	0.361638	0.244964	0.0261709	0.0922087	0.0459186	0.462233	0.112767	0.486714	0.0915168	0.433761	0.0647884
1	0.0258554	0.0118923	0.00250956	0.0021086	0.821929	0.280625	0.274458	0.0120701	0.0423753	0.841807	0.0662742	0.0505313	0.436677	0.169438	0.92391	0.668911	0.00590601	0.115391	0.285536	0.143206	0.187451	0.839546	0.263931	0.00210303	0.0880852	0.999983	0.0378066	0.0356605	0.139947	0.0860703	0.104222	0.181663	0.208046	0.00447309	0.789259	0.0817559	0.00254677	0.114265	0.0706402	0.219938	0.0576926	0.0873742	0.0440358	0.299313	0.102747	0.190759	0.0698481	0.10953	0.113576
1	0.0158111	0.00171588	0.000866734	6.81915e-005	0.177196	0.150973	0.445988	0.0106536	0.22506	0.956263	0.379308	0.0465066	0.0582062	0.701533	0.118745	0.71664	0.00877803	0.0140387	0.440706	0.085723	0.0452118	0.0483846	0.163848	0.00554264	0.0797466	0.222273	0.0280763	0.0133778	0.979128	0.0713507	0.0527656	0.0816525	0.0236815	0.00487336	0.0726585	0.0337205	0.133186	0.421569	0.0308718	0.098035	0.0497862	0.682086	0.978444	0.0707309	0.0486886	0.445227	0.0781495	0.0613593	0.145032
1	0.214504	0.00723672	0.000599572	2.40361e-005	0.775961	0.101982	0.880279	0.00769837	0.196946	0.290754	0.935305	0.0301461	0.262155	0.381807	0.931264	0.877342	0.0134358	0.0412325	0.419533	0.0805736	0.991794	0.0361025	0.0798326	0.0031394	0.0402787	0.638445	0.0135663	0.00236326	0.0760525	0.0215513	0.0705741	0.0837045	0.0705943	0.00467773	0.306626	0.0267475	0.00047699	0.939302	0.0141383	0.0477318	0.105541	0.528025	0.0465129	0.169804	0.034075	0.0809145	0.176229	0.808948	0.239266
1	0.191436	0.0210679	0.00613637	0.000403918	0.114762	0.595586	0.210713	0.684111	0.125824	0.14529	0.0566274	0.0250854	0.137742	0.207439	0.344928	1	0.00143607	0.0236443	0.146941	0.0710986	0.0638831	0.232911	0.359291	0.011584	0.721002	0.146934	0.0456514	0.999998	0.656782	0.0195392	0.0469629	0.317898	0.0306087	0.00320858	0.075181	0.0927777	0.00114121	0.174208	0.0252382	0.187655	0.0256251	0.0603119	0.0503549	0.151782	0.034474	0.146205	0.0258624	0.138776	0.139376
1	0.0341164	0.0174589	0.00556462	0.00224897	0.675912	0.168071	0.374754	0.0192482	0.0405273	1	0.254266	0.42457	0.904454	0.211295	0.703811	0.894844	0.00141794	0.0105742	0.220254	0.0790994	0.130066	0.0688003	0.259277	0.0010836	0.0592914	0.219087	0.0550725	0.00830615	0.327635	0.0443861	0.0288767	0.127119	0.0834821	0.00870673	0.110947	0.0962907	0.00158281	0.13724	0.0344356	0.124447	0.0519043	0.0694546	0.0535185	0.98109	0.0765763	0.267247	0.0545816	0.0862544	0.272051
1	0.014347	0.00560605	0.000807872	0.000591248	0.228956	0.716511	0.264648	0.00842957	0.0813427	0.860103	0.0257587	0.0840296	0.0387833	0.903453	0.0682717	0.0548356	0.000639459	0.00870168	0.0584733	0.88955	0.0250631	0.0214918	0.981414	0.000995686	0.0309229	0.033589	0.0102342	0.00183766	0.0572981	0.201523	0.0121445	0.0887887	0.0188362	0.00490112	0.0255392	0.0182236	0.000466179	0.0603834	0.00967048	0.113308	0.97321	0.0478119	0.0158052	0.439991	0.335399	0.719985	0.0311122	0.0333328	0.200127
1	0.0614868	0.00734257	0.000331281	1e-009	0.834368	0.0615967	0.273243	0.0154995	0.015854	0.0535022	0.0309644	0.0126372	0.0276317	0.0701372	0.727562	0.181388	0.000692633	0.00399875	0.0380143	0.0458835	0.0330637	0.0179341	0.162042	0.0014433	0.033221	0.0439909	0.0398107	0.00178587	0.0558808	0.00956712	0.0161459	0.29277	0.0247709	0.000865065	0.0223136	0.0299597	0.00129653	0.0359032	0.0116593	0.263668	0.0156113	0.0329676	0.181106	0.575167	0.0393058	0.99986	0.0197421	0.0365778	0.208274
1	0.0327763	0.00222027	0.000917412	1e-009	0.123803	0.281858	1	0.00601953	0.654128	0.557149	0.0952682	0.00998632	0.0344758	0.483093	0.548932	0.0216432	0.00166332	0.00711129	0.0476616	0.0284252	0.0309206	0.0308634	0.386114	0.00219115	0.0637621	0.0697115	0.097736	0.005602	0.972436	0.00976036	0.0547753	0.891399	0.509047	0.00505715	0.0571583	0.0203712	0.000142	0.555557	0.0207412	0.503217	0.0324767	0.035813	0.0242199	0.143036	0.147716	0.532265	1	0.0939148	0.0469192
1	0.0104266	0.00284754	0.00344898	0.000113896	0.0765073	0.0943515	0.0809258	0.0579195	0.0268593	0.055812	0.0275979	0.015872	0.849104	0.936661	1	0.0427617	0.000799334	0.00952069	0.101965	0.0519864	0.0764104	0.999983	0.635147	0.00188948	0.0571246	0.0605862	0.187667	0.00300105	0.236318	0.0259885	1	0.0677658	0.489288	0.00211438	0.0939139	0.0364316	0.0008264	0.501504	0.0161969	0.0568558	0.0451324	0.0320516	0.0181885	0.382547	0.0342537	0.800905	0.0838445	0.0390949	0.267749
1	0.00431544	0.00632013	0.000357659	4.41812e-005	0.0640712	1	0.0441002	0.00721068	0.00916959	0.16598	0.0424729	0.0052179	0.0332522	0.107533	0.161905	0.0139018	0.000483265	0.00403541	0.0482862	0.0501628	0.0260002	0.0501041	0.998235	0.000105822	0.182316	0.131377	0.00643766	0.00217467	0.516647	0.0099343	0.0102255	0.0247822	0.027105	0.00169927	0.0244104	0.0299597	0.000609223	0.0577292	0.0126386	0.428073	0.0173158	0.0230851	0.300032	0.0301254	0.0306041	0.614884	0.0177539	0.0227785	0.988834
1	0.14847	0.138447	0.000607403	0.000501038	0.15521	0.704916	0.40472	0.00589483	0.0201166	0.391884	0.0329399	0.0548164	0.0528415	0.142977	0.349234	0.0268649	0.000227091	0.076506	0.96704	0.0567316	0.276469	0.0848375	0.0645913	0.00161633	0.899026	0.228852	0.343597	0.00217303	0.505027	0.137985	0.599281	0.0473017	0.0112934	0.00125551	0.0208787	0.106884	0.00196623	0.373444	0.00971427	0.897667	0.0276322	0.138856	0.017588	0.416844	0.0195531	0.124169	0.0790662	0.0283385	0.553998
1	0.0168153	0.014996	0.00119853	9.61074e-005	0.0616807	0.120689	0.318106	0.582375	0.0296938	0.221987	0.0251216	0.0426736	0.999997	0.212695	0.0864196	0.0528285	0.0400705	0.00595259	0.168852	0.172668	0.0467362	0.0487149	0.246066	0.039422	0.0280205	0.0593122	0.142213	0.00790443	0.0730963	0.0248107	0.0205151	0.117988	0.017645	0.00224434	0.0219142	1	0.000590282	0.130271	0.0529006	0.806005	1	0.0634496	0.0433417	0.0406718	0.0901567	0.917386	0.0457695	0.0521681	0.095427
1	0.0256459	0.00652604	0.000632934	6.94776e-005	0.0998612	0.416969	0.164341	0.973782	0.0509862	0.667969	0.0404098	0.143549	0.990205	0.916639	0.767434	0.0465364	0.00935675	0.0241348	0.330492	0.0840471	0.0450005	0.154775	0.0998122	0.00425014	0.0374829	0.234707	0.0400777	0.003062	0.376242	0.0214084	0.223628	0.244119	0.0593769	0.00185237	0.0278945	0.954262	0.000376303	0.0650851	0.0308293	0.975517	0.105995	0.0450785	0.0272546	0.282879	0.0335797	0.412218	0.113373	0.0918121	0.0601822
1	0.0112776	0.0207512	0.00186148	0.000446459	0.250817	0.457305	0.942971	0.00718475	0.037682	0.197681	0.0316529	0.756242	0.123085	0.64297	1	0.0270812	9.15718e-005	0.0513988	0.0869813	0.0716666	0.0344041	0.0308611	0.880636	0.000883715	0.0386759	0.276971	0.0852037	0.00539433	0.0923698	0.0602342	0.0171475	0.170591	0.240705	0.00124309	0.123127	0.0314255	0.00675689	0.373422	0.0078875	0.134935	0.0295065	0.0594842	0.0187215	0.11218	0.0350713	0.17375	0.041323	0.96315	0.167198
1	0.0287346	0.0170104	0.000482634	0.000341444	0.808733	0.41992	0.988175	0.0112856	0.0235273	0.268885	0.957996	0.161202	0.135425	0.974766	0.122179	0.0364732	0.00281369	0.00579654	0.425604	0.0272233	0.454934	0.0407269	0.30025	0.000472821	0.120235	0.0907446	0.0342338	0.00639002	0.338774	0.0161311	0.019959	0.404654	0.0195031	0.00124237	0.0478098	0.0295618	0.179132	0.999969	0.0870642	0.0910374	0.185622	0.0351787	0.987429	0.108498	0.0567055	0.464257	0.122915	0.215515	0.0425167
1	0.0235831	0.0211952	0.000345507	0.00115688	0.0588322	0.115767	0.105515	0.00671424	0.114381	0.0631354	0.63371	0.115216	0.0474062	1	0.110541	0.0298111	0.00039617	0.023064	0.0983379	0.0374022	0.0377387	0.0411999	0.489681	0.00135248	0.0479188	0.966053	0.0127661	0.0019171	0.473672	0.0481917	0.0195696	0.140765	0.0841585	0.00530581	0.250229	0.0358812	0.00179252	0.449634	1	0.147596	0.0245537	0.058681	0.0560965	0.620352	0.0334864	0.155026	0.776459	0.307477	0.226214
1	0.0544277	0.0206757	0.00215595	7.51068e-006	0.0881839	0.102702	0.204564	0.0133322	0.49502	0.781223	0.0275108	0.999999	0.576503	0.149636	0.0626626	0.0454043	0.00074653	0.042927	0.293641	0.0876269	0.053945	0.06613	0.0768565	0.00125948	0.0658841	0.0729087	0.0445226	0.00172309	0.0662036	0.0583386	0.0258285	0.0861255	0.0267736	0.00350539	0.142161	0.0795727	0.00102325	0.280397	0.0253	0.481573	0.983267	0.127122	0.942798	0.112882	0.0484046	0.675588	0.325094	0.0427036	0.0806224
1	0.0308469	0.00597537	0.000272682	0.00027961	0.481353	0.776706	0.593754	0.0166418	0.56963	1	0.132811	0.0389732	0.988496	0.16093	0.141476	0.534125	0.000706722	0.0485161	0.994096	0.865628	0.213946	0.0604397	0.125344	0.00446655	0.0760658	0.282601	0.0594985	1	0.150663	0.056307	0.0636065	0.247163	0.0687482	0.0139254	0.0589626	0.384869	0.00274602	0.220838	0.0808187	0.129764	0.999922	0.111783	0.152107	0.312816	0.0789313	0.630639	0.0514347	0.0837733	0.678083
1	0.0286109	0.0143429	0.000948246	1e-009	0.102882	0.880492	0.999887	1	0.0356982	0.151541	0.0537786	0.10358	0.121791	0.178026	0.104161	1	0.000659518	0.561418	0.701933	0.101117	0.315575	0.0677648	0.120771	0.0302574	0.90327	0.14808	0.0691059	0.0133353	0.311059	0.565139	0.0504504	0.211085	0.0244737	0.0210845	0.177631	0.0434758	0.00159081	0.388679	0.0688425	0.0764487	0.0879784	0.0572685	0.0646572	0.999991	0.0667882	0.119222	0.140318	0.0687466	0.243531
1	0.0137955	0.00449192	0.00111605	0.000146261	0.0515481	0.0780259	0.873268	0.024583	0.0165896	0.38066	0.0417817	0.00975742	0.130327	0.162183	0.268718	0.450821	0.000336174	0.0198724	0.063919	0.0730212	0.0382248	0.0670129	0.859532	0.00182199	0.0366322	0.147825	0.00986507	0.00645022	0.0815842	0.0913959	0.402104	0.143755	1	0.00147123	0.0771995	0.0201945	0.497713	0.902249	0.00998181	0.227228	0.0129734	0.160824	0.0655387	0.0668465	0.0915812	0.383554	0.0328057	0.0572152	0.293545
1	0.0194383	0.00660665	1e-009	2.86175e-005	0.101658	0.999997	1	0.0454481	0.0220405	0.0785899	0.208226	0.309291	0.115466	0.111239	0.267736	0.0579652	0.000418709	0.0251439	0.863083	0.110995	0.0420978	0.864262	0.10382	0.00567466	0.0338597	0.339077	0.0522092	0.00320784	0.99999	1	0.0504713	0.397358	0.879278	0.00145262	0.189297	0.0248763	0.000573683	0.104352	0.0219926	0.106245	0.0315009	0.0383174	0.979875	0.921953	0.0347772	0.0853126	0.696485	0.199461	0.0566907
1	0.0149706	0.0037696	0.000590954	0.000104479	0.0504715	0.509679	0.933404	0.0732504	0.0821175	0.118135	0.0185854	0.113168	0.0423329	0.334158	0.109545	0.0284176	0.000159913	0.00291447	0.122727	0.08201	0.287868	0.0385681	0.0692833	0.0014853	0.0286532	0.0655936	0.0180368	0.00239767	0.0641683	0.0288251	0.0140449	0.574007	0.0157561	0.00162145	0.0307012	0.0170048	0.000714676	0.709068	0.0204122	0.295761	0.0139859	0.0581944	0.0219495	0.036716	0.0330132	0.0619712	0.0189643	0.0549508	0.0559425
1	0.839484	0.00711628	0.000113808	3.25058e-005	0.0688385	0.31581	0.180921	0.00454907	0.0550457	0.0673471	0.0792826	0.0139338	0.0872557	0.962355	0.0984348	0.0234602	0.000667263	0.00394779	0.0782427	0.20193	0.0736551	0.0782348	0.951847	0.000294192	0.07867	0.684837	0.00909159	0.00324429	0.868859	0.899408	0.0194591	0.77737	0.0113677	0.00444667	0.0190228	0.0138316	0.000184398	0.0465951	0.132814	0.999999	0.63155	0.265547	0.0119255	0.431312	0.0404502	0.712096	0.0912556	0.0436415	0.265261
1	0.036955	0.0144829	0.00189904	0.000277401	0.126448	0.753272	0.138564	0.00531378	0.156856	0.632535	0.0326824	0.00924245	0.0408841	0.0898223	0.66862	0.0463331	0.00082128	0.0123467	0.0499618	0.144777	0.186055	0.0287709	0.933319	0.00286274	0.153874	0.0432078	0.0197886	0.0107456	0.685924	0.0175981	0.0145193	0.0504186	0.518656	0.00128994	0.0239108	0.107398	0.000180547	0.493707	0.0120991	0.0547221	0.0263172	0.786013	0.0358101	0.400996	0.0584506	0.108266	0.85625	0.516293	0.216644
1	0.128915	0.0421458	0.00884478	0.000832678	0.0766138	0.367954	0.0830172	0.0142502	0.0911872	0.0810333	0.0365473	0.283689	0.509295	0.830125	0.100015	0.0337604	0.011238	0.00558737	0.383501	0.231641	0.0387134	0.027689	0.22234	0.00169924	0.0753911	0.182054	0.0137873	0.0566018	0.154333	0.0223719	0.0885296	0.114257	0.0763472	0.000987953	0.0259055	0.0645778	0.00076036	0.990851	0.328257	0.492411	0.0226552	0.119445	0.030053	0.0641769	0.0477855	0.243052	0.0741109	0.0504115	0.427634
1	0.0422793	0.00277278	0.000853617	0.00210168	0.0705367	0.0532947	0.156392	0.00868533	0.393306	0.0502471	0.0170452	0.114051	0.136361	0.256608	0.0590234	0.0249485	0.000365278	0.0133207	0.0436863	0.0746656	0.0589658	0.0219132	0.940252	0.000401349	0.177313	0.0433211	0.0547592	0.00300365	0.040672	0.0317948	0.0451176	0.0861743	0.0281928	0.00162055	0.0178087	0.0594103	0.000297427	0.268718	0.00830604	0.0475556	0.0185978	0.0305779	0.0954459	0.0574792	0.0408128	0.0648102	0.0512424	0.0363425	0.069357
1	0.0260523	0.00512805	0.00249617	4.85826e-005	0.616461	0.103845	0.198991	0.0122948	0.0268603	0.372378	0.217576	0.0281805	0.985108	0.17481	0.0988743	0.920262	0.00542252	0.00868386	0.168048	0.963156	0.0948754	0.618143	0.100413	0.00547514	0.0906855	0.134399	0.0725001	0.00583886	0.105656	0.15916	0.0673701	0.0750947	0.0369624	0.00706938	0.0434965	0.88859	0.105499	0.108776	0.515491	0.146324	0.0237829	0.916592	0.0806074	0.0763251	0.101616	0.143393	0.260174	0.749879	0.233895
1	0.0156091	0.00686527	0.00113404	0.000700695	0.197195	0.391682	0.138043	0.010553	0.0270022	1	0.0698636	0.120732	0.219958	0.285123	0.657089	0.999714	0.000620284	0.0102756	0.167964	0.144612	0.140914	0.0678637	0.131477	0.0118863	0.789937	0.0731365	0.0157673	0.00389205	0.337017	0.0222365	0.179505	0.101114	0.33917	0.0217609	0.0307079	0.0631476	0.0014567	0.063235	0.0149465	0.285396	0.0442392	0.364764	0.0351437	0.182273	0.904527	0.15532	0.060656	0.215974	0.0626565
1	0.0531566	0.00415039	0.00430735	1e-009	0.194939	0.197572	0.174403	0.577126	0.342128	0.141507	0.0535044	0.0204957	0.956794	0.162108	0.120923	0.0658602	0.0010008	0.0123978	0.131557	0.709581	0.999998	0.0745209	0.186818	0.00644443	0.0689015	0.110592	0.0231023	0.00648463	0.16828	0.439642	0.0375872	0.128902	0.0408752	0.00560381	0.0427763	0.0453724	0.000930194	0.373431	0.282888	0.378718	0.0708959	0.843341	0.0356766	0.102288	0.0820316	0.10908	0.0815746	0.127602	0.126007
1	0.0162405	0.00968402	0.00144217	0.00025939	0.999998	0.930155	0.103905	0.0072174	0.0185812	1	0.0291302	0.0666488	0.929098	0.642854	0.649812	0.0440226	0.00176503	0.00535173	0.993034	0.0487095	1	0.169519	0.190965	0.00380667	0.0437684	0.715216	0.0181634	0.0194831	0.0801255	0.0104214	0.0276823	0.0626355	0.0329093	0.00102953	0.0242415	0.0184667	0.00149547	0.0566548	0.0116174	0.233724	0.0170091	0.0790882	0.0168516	0.246527	0.0584749	0.222892	0.0221189	0.197026	0.041095
1	0.0258251	0.0106157	0.00134048	1e-009	1	0.0748067	0.0782699	0.00507956	0.0722277	0.0533033	0.0182405	0.0351692	0.833319	0.0982612	0.897968	0.070138	0.00553966	0.00598462	0.0501329	0.0236948	0.18466	0.0269435	0.457617	0.000578353	0.03028	0.100673	0.0158091	0.00339525	0.798495	0.00839386	0.0180316	0.0523946	0.0113553	0.0013556	0.016165	0.027288	0.000643512	0.183107	0.103506	0.486265	0.0175947	0.055495	0.0388058	0.0377271	0.0268812	0.881704	0.114889	0.0313063	0.17433
1	0.0302886	0.00683209	0.00141877	0.000107973	0.279123	0.0596301	0.208196	0.0141374	0.0236237	1	0.249154	0.0760948	0.0378231	0.753293	0.176354	0.0486288	0.000775705	0.00702767	0.104187	0.0249296	0.0250914	0.0292499	0.157046	0.00269273	0.704552	0.0356944	0.0239965	0.103087	0.0522787	0.0158338	0.070243	0.0528694	0.0166538	0.00124694	0.0179897	0.208927	0.000999216	0.0426835	0.016364	0.0722427	0.016952	0.0661147	0.0212945	0.0452112	0.0548307	0.156864	0.0205256	0.0422699	0.0363992
1	0.0173919	0.00615277	0.00151639	0.000174562	0.13117	0.0443576	0.0390731	0.00426577	0.0129474	1	0.0243769	0.0122973	0.0278063	1	0.0624121	0.0313726	0.00031289	0.00904686	0.0360762	0.0243873	0.0455425	0.783781	0.0680296	0.000530306	0.891623	0.0317914	0.00465132	0.0219435	0.0404789	0.0120271	0.0103652	0.0609409	0.0112234	0.0012049	0.0173488	0.0610456	9.70847e-005	0.0365862	0.00575138	0.0280915	0.0211647	0.583275	0.0130895	0.0530379	0.0376882	0.0623999	0.0268188	0.0381761	0.0352615
1	0.0361871	0.00630204	0.00103851	2.50568e-005	0.172775	1	0.651672	0.00384227	0.0404255	0.0655061	0.0201092	0.099506	0.232403	0.124554	0.826947	0.015935	2.68115e-005	0.041183	0.210071	0.0209308	0.0346787	0.0176697	0.505677	0.00217662	0.017682	0.0679491	0.00779874	0.0020545	0.0859077	0.0254895	0.0104903	0.0424834	0.0235355	0.353226	0.0161593	0.123914	0.00104173	0.532412	0.0104934	0.048983	0.0180514	0.0397464	0.0178616	0.0388629	0.0231654	0.197079	0.0166988	0.138847	0.330452
1	0.0142741	0.00875676	0.000720856	0.000364723	0.109641	0.670737	0.684035	0.0359566	0.0160951	0.989311	0.0566483	0.146288	0.0501807	0.999999	0.0841068	0.0398061	0.000258993	0.0122125	0.673572	0.0482617	0.0406876	0.298858	0.0637774	0.00231876	0.0482927	0.964735	0.00833199	0.00389375	0.533373	0.01382	0.0185893	0.325885	0.0220669	0.00194249	0.722875	0.341819	0.000897539	0.201208	0.0417785	0.430975	0.015439	0.140634	0.632463	0.660838	0.0544706	0.086538	0.0277726	0.97405	0.0541848
1	0.0340774	0.00686704	0.000699322	0.000491373	0.655013	0.297928	0.169241	0.00960667	1	0.0580586	0.0357213	0.0493744	0.206081	0.152223	0.366016	0.0851957	0.000612539	0.029833	0.380486	0.0704887	0.0828134	0.140701	0.183162	0.0207836	0.178951	0.195364	0.0154358	0.00153696	0.57304	0.0131561	0.0196608	0.864204	0.0303243	0.00394182	0.0264371	0.062102	0.000382281	0.179699	0.0228648	0.0950244	0.292936	0.40948	0.0531075	0.0965767	0.0409656	0.325306	0.0314568	0.0513366	0.0858173
1	0.0297335	0.00129027	0.000641496	3.46741e-005	0.136997	0.158667	0.344163	0.0324004	0.0647812	1	0.0418454	0.0170822	0.0589445	0.0895857	0.177551	0.149375	0.000747849	0.065742	0.945736	0.0739236	0.0325814	0.0585124	0.0728633	0.000933211	0.0327378	0.373942	0.380804	0.00161224	0.524531	1	0.257817	0.939139	0.0433764	0.00304238	0.19452	0.135442	0.0540051	0.708434	1	0.0507439	0.0781569	0.243578	0.759	0.845363	0.0478197	0.122216	0.849673	0.483317	0.378385
1	0.0329277	0.00204841	0.00281093	0.000247492	0.29063	0.17604	0.864761	0.0132512	0.106993	0.110136	0.106619	0.0425338	0.999983	0.300223	0.500005	1	0.00188894	0.013054	0.105657	0.151207	0.0777609	0.861406	0.108351	0.000287911	0.0602407	0.118157	0.0162769	0.00525752	0.219362	0.0299505	0.937033	0.219819	0.045733	0.0048748	0.035741	0.0879159	0.000490021	0.106503	0.905899	0.081881	0.0359263	0.0818626	0.504894	0.494796	0.0546997	0.311711	0.0484766	0.0647534	0.505306
1	0.0182	0.00355499	0.000283337	3.25865e-005	0.103803	0.634052	0.646375	0.00298741	0.236781	0.0550149	0.999884	0.00858455	0.167501	0.112026	0.366722	0.0189644	9.20116e-005	0.00814896	0.0472993	0.0191844	0.337762	0.0228102	0.107156	0.00107342	0.0577312	0.675484	0.0128802	0.000647578	0.205272	0.00991168	0.00988296	0.0853891	0.0299647	0.00352121	0.0175459	0.0309402	0.000313655	0.0214008	0.10884	0.0309728	0.0133097	1	0.00797178	0.0481849	0.606566	0.337325	0.0163096	0.029557	0.44659
1	0.0152711	0.00399958	0.00346127	0.00723644	0.208244	0.348331	0.155467	0.016275	0.0772575	0.756816	0.127711	0.129456	0.90409	0.136895	0.989551	0.0929942	0.000532971	0.011851	0.108661	0.0655764	0.118519	0.0475354	0.632658	0.0396874	0.366261	0.069752	0.736444	0.00512355	0.390284	0.930977	0.359561	0.121044	0.720215	0.00390249	0.0975183	0.0810466	0.00246134	0.535652	0.0161537	0.569649	0.0378208	0.113429	0.190361	0.074729	0.0459978	0.256538	0.0968053	0.431574	0.760881
1	0.0153958	0.0100355	0.00670264	1e-009	0.124832	0.105051	0.332247	0.00950188	0.203556	0.0546733	0.0210394	0.0145729	0.0720733	0.494404	0.574388	0.0251424	9.02409e-005	0.00701786	0.684937	0.040261	0.248078	0.0338679	0.199562	0.00142763	0.0610517	0.479344	0.0117482	0.00160253	0.0550715	0.0138283	0.635985	0.856898	0.0177803	0.0043185	0.014559	0.0246181	0.00193401	0.954762	0.0149782	0.129264	0.0234795	0.0398486	0.0326361	0.0612797	0.0362172	0.477207	0.0342052	0.0372147	0.162805
1	0.0192799	0.45229	0.00242687	1e-009	0.163406	0.362659	0.0799092	0.0119273	0.0339408	0.380056	0.0774857	0.0745886	0.0549611	0.352638	0.102171	0.626916	0.000588345	0.0424538	0.29729	0.045499	0.236379	0.311355	0.172264	0.000968232	0.0278862	0.341143	0.0865988	0.00294525	0.119136	0.0161553	0.0165688	0.116374	0.138495	0.003926	0.815333	0.791106	0.000524315	0.0413511	0.0104768	0.863887	0.0179178	0.566488	0.0350993	0.999997	0.0289791	0.513611	0.0613255	0.0406409	0.0938769
1	0.2119	0.00402612	0.000617674	9.89136e-005	0.254062	0.698928	0.0700772	0.00354717	0.0147621	0.464349	0.11815	0.0131361	0.023269	1	0.088695	0.673774	0.000132829	0.00546999	0.35447	0.540324	0.0691085	0.0199212	0.302625	0.000396372	0.0169179	0.10521	0.00496695	0.00145432	0.370499	0.0467499	0.00801851	0.0333589	0.0110968	0.000838436	0.0207409	0.0190939	0.00101902	0.0641523	0.00449266	0.163303	0.0406271	0.0502625	0.0181359	0.168534	0.0411436	0.0424315	0.0106379	0.0183266	0.525288
1	0.0217076	0.0090237	0.000740284	1e-009	0.25716	0.0721484	0.143622	0.00747755	0.0333424	0.873616	0.0438378	0.0921629	0.107945	0.104212	0.753734	0.999986	0.000232551	0.00807916	0.999999	0.892591	0.809242	0.035965	0.43393	0.00419557	0.0570203	0.0981629	0.0114041	0.00991921	0.102136	0.0338709	0.0208873	0.158156	0.0374202	0.00163573	0.0206973	0.0321543	0.00198673	0.0823635	0.0105065	0.204758	0.035702	0.0589359	0.0975151	0.678825	0.0912426	0.473855	0.0428828	0.329142	0.179198
1	0.0433256	0.0104323	0.00339296	0.00268316	0.413647	0.396088	0.145485	0.0149221	0.0491094	0.208781	0.0415802	0.0970985	0.113661	0.143429	0.253361	0.085304	0.017584	0.0241292	0.505698	0.585136	0.696807	0.836843	0.113475	0.00449783	0.114754	0.94453	0.0506429	0.00261318	0.635143	0.067725	0.0302525	0.104707	0.0440987	0.00499218	0.126109	0.05073	0.0203783	0.142305	0.130494	0.673468	0.248456	0.0826538	0.0513804	0.30148	0.0715479	0.332977	0.141558	0.317928	0.105564
1	0.0156199	0.0097832	0.000826995	9.05629e-005	0.137236	0.0814543	0.0935432	0.0119221	0.0309951	0.116338	0.0786017	0.060733	0.743057	0.999973	0.106484	0.990589	0.000659227	0.0169711	0.317698	0.132438	0.223228	0.314167	0.974391	0.00245191	0.40349	0.0659102	0.0148176	0.003578	0.098856	0.0346862	0.0219459	0.129349	0.0243509	0.00492871	0.0961832	0.0539308	0.00426236	0.112137	0.0832629	0.118909	0.0257762	0.341926	0.0341445	0.211769	0.464163	0.0899651	0.0406142	0.0821176	0.138567
1	0.0167735	0.00482393	0.00166467	0.000142871	0.375716	0.240714	0.315535	0.00930987	0.0343896	0.157288	0.107121	0.0540319	0.99996	0.999993	0.160219	0.722647	0.00123183	0.0154259	0.381612	0.234968	0.149864	0.320371	0.996093	0.00121405	0.630297	0.0618911	0.0367013	0.00160515	0.337929	0.0221831	0.0247074	0.146834	0.0221613	0.00321651	0.0596813	0.0277554	0.00108943	0.165365	0.0597476	0.252157	0.0420027	0.149455	0.0363445	0.233606	0.619485	0.0892223	0.0352617	0.151647	0.0457488
1	0.0138268	0.00353596	0.00302263	0.000505541	0.0379734	0.209472	0.0916122	0.944384	0.0159206	0.34592	0.0950263	0.0136587	0.11932	0.0618688	0.999999	0.750648	0.000129269	0.00486011	0.257506	0.0404292	0.107933	0.0881342	0.124233	0.00046402	0.0463865	0.0794342	0.0151423	0.00225687	0.0493675	0.0139483	0.0166989	0.0373176	0.0984083	0.00145223	0.0134352	0.52988	0.000700657	0.0729481	0.319986	0.0716326	0.0133224	0.839198	0.0268365	0.0522949	0.0327571	0.0535652	0.115505	0.0441818	0.59315
1	0.0108946	0.00332826	0.00156732	5.59216e-005	0.0309842	1	0.0582895	1	0.0181351	0.0727164	0.0112866	0.0308133	0.350607	0.99999	0.0632842	0.0123805	6.15436e-005	0.00638143	0.0327687	0.0573571	0.0294221	0.926063	0.0776142	0.000917787	0.0130688	0.171724	0.0261246	0.00128867	0.0533795	0.00961124	0.0138228	0.0351032	0.0687179	0.00189071	0.106859	0.0122526	0.000293967	0.0546561	0.194931	0.262897	0.0118878	0.908542	0.0133014	0.0328499	0.0208598	0.0492352	0.0357912	0.118209	0.249509
1	0.0350819	0.0075756	0.00397031	1.31214e-005	0.18711	0.137655	0.442709	0.00664238	0.0305531	0.543386	0.0531091	0.203075	0.0813295	0.389996	0.239866	0.552527	0.000213265	0.00530983	0.114787	0.0421302	0.0514266	0.252858	0.0890014	0.00315483	0.715316	0.279806	0.0185923	0.01809	1	0.0209828	0.0541718	0.368053	0.0124679	0.00166216	0.066103	1	0.000510235	0.198652	0.0761317	0.309896	0.564368	0.535122	0.0345682	0.0425942	0.0316677	0.345575	0.0494516	0.0493471	0.660567
1	0.0188992	0.00458866	0.00133486	0.00249337	0.261709	0.37862	0.14576	0.0179733	0.821933	0.114639	0.0648154	0.0464348	0.105096	0.135252	0.142677	0.0614026	0.00415672	0.00974478	0.130522	0.828858	0.426969	0.146255	0.17668	0.0128239	0.801255	0.830035	0.0783026	0.0212316	0.242575	0.444858	0.0408037	0.417956	0.0357639	0.0061518	0.0389097	0.405899	0.000929984	0.986422	0.022277	0.542718	0.0270127	0.448585	0.0375544	0.325999	0.0719638	0.178521	0.173835	0.0682385	0.120283
1	0.0200529	0.00306064	0.000829026	0.0002447	0.0738157	0.0784049	0.604477	0.0466725	0.0812789	0.125461	0.0548212	0.0251053	0.999957	0.778672	0.23151	0.935836	0.000111988	0.0519057	0.0917372	0.039878	0.0529388	0.0963646	0.0851518	0.0322464	0.0639075	0.0650264	0.00966613	0.00402025	0.0692186	0.0285695	0.0173669	0.0787695	0.0206608	0.00499507	0.209708	0.120627	0.00237108	0.541649	0.0202701	0.572456	0.0200256	0.0485415	0.944007	0.667937	0.0442244	0.306937	0.120552	1	0.0676707
1	0.0298575	0.0351699	0.00346376	0.000244287	0.0603698	0.815705	0.368041	0.0590142	0.0107554	0.246926	0.0267796	0.0108413	0.036396	0.999996	0.0863665	0.598759	0.00189122	0.00282612	0.173723	0.0335165	0.715546	0.0285438	0.056296	0.00558564	0.0447755	0.168149	0.0450601	0.00159447	0.141842	0.0347591	0.0197734	0.221326	0.00960613	0.000802982	0.125642	0.0385519	0.000862766	0.667636	0.0329803	0.2856	0.0877134	0.564663	0.0168176	0.195931	0.0243903	0.0616031	0.0184404	0.841899	0.0959813
1	0.042774	0.00567379	0.000581198	1e-009	0.67301	0.0692325	0.120037	0.616417	0.210111	0.116404	0.0822225	0.0161431	0.109886	0.0979873	0.899832	0.722018	0.00126934	0.00817639	0.192153	0.162689	0.594418	0.980979	0.179419	0.000904866	0.999999	0.172194	0.0200361	0.140209	0.072846	0.0952929	0.0384892	0.576656	0.0573813	0.014974	0.0257446	0.715003	0.0042508	0.0935555	0.0203749	0.0629281	0.0222827	0.0456963	0.0354803	0.0737791	0.0578407	0.932511	0.0581287	0.0743511	0.0756502
1	0.0209312	0.00744407	0.00040464	0.000446135	0.520463	0.558975	0.415363	0.0675	0.0805469	0.273893	0.0962309	0.00756118	0.0588958	0.681686	0.941934	0.0445132	0.000168297	0.0506571	0.406557	0.143524	0.0340233	0.0265221	0.0922547	0.00596175	0.0282704	0.0702241	0.133303	0.00490218	0.375258	0.0209369	0.0200265	0.0528565	0.0181764	0.00270498	0.0380836	0.0968746	0.000988355	0.0582404	0.0192738	0.0542124	0.02876	0.0423025	0.960822	0.144695	0.0421499	0.11074	0.0283472	0.184784	0.122395
1	0.0206213	0.0103739	0.00181568	0.00023441	0.0986958	0.0839195	0.144851	0.0104457	0.0884791	0.20651	0.0258128	0.0269856	0.534825	0.234871	0.15919	0.139113	0.00423172	0.0541463	0.586529	0.0476631	0.0458484	0.0424551	0.264714	0.0267823	0.155926	0.254601	0.0416678	0.0104027	0.247194	0.0207245	0.0713045	0.112274	0.0291368	0.00156808	0.0360332	0.0373818	0.000807475	0.210845	0.193615	0.071887	0.0314405	0.990902	0.0328292	0.510329	0.0475013	0.187618	0.0342697	0.0568071	0.0651995
1	0.0210898	0.00909464	0.00328841	0.000418056	0.150356	0.712493	0.346154	0.00499416	0.185855	0.0913727	0.0315145	0.0168248	0.101484	0.0759121	0.999993	0.0632045	0.000447846	0.013927	0.203977	0.436801	0.993465	0.388544	0.135308	0.00359202	0.0465294	0.0532253	0.0111547	0.00181829	0.13027	0.0249949	0.0454023	0.0572175	0.0170483	0.00151172	0.5283	0.0286916	0.000524187	0.0734945	0.0202362	0.0712455	0.0690143	0.988165	0.132215	0.48898	0.0304259	0.111832	0.0276914	0.0403888	0.0459179
1	0.0164726	0.00386996	0.00270875	5.42286e-005	0.304243	0.0806971	0.313298	0.304313	0.141656	0.806248	1	0.0135951	0.227354	0.245701	0.326957	0.0501647	0.0106321	0.00511176	0.0574445	0.114553	0.0787558	0.186829	0.0840114	0.000603031	0.136674	1	0.14221	0.00353032	0.514603	0.0147256	0.0199288	0.837154	0.343837	0.00430566	0.122831	0.271149	0.00121112	0.818248	0.0252659	0.112278	0.11568	0.0441909	0.0378242	0.176829	0.0303437	0.180715	0.0330938	0.0723654	0.21314
1	0.0346799	0.0153718	0.0106439	0.000711064	0.416958	0.0795392	0.234167	0.0342802	0.0905241	0.0630801	0.0244345	0.0357309	0.400391	0.171079	0.141192	0.0318905	5.65284e-005	0.00883182	0.110802	0.0412777	0.0371917	0.982413	0.106987	0.00101326	0.0390514	0.15562	0.0113786	0.00716447	0.436881	0.0160608	0.198152	0.048222	0.023216	0.00106376	0.0142532	0.0148126	0.00224183	0.0562038	0.00962193	0.130931	0.0184107	0.0366426	0.0218505	0.359058	0.0304519	0.185953	0.823131	0.0775823	0.342908
1	0.0154612	0.0074515	0.00602641	4.53273e-005	0.138793	0.133461	0.0995407	0.00563735	0.0321057	0.0963475	0.197503	0.0181774	0.0706083	0.104283	0.146722	0.818202	0.00156767	0.26649	0.75562	0.0331668	0.0447792	0.695629	0.0772274	0.0092417	0.189392	0.0885503	0.0149336	0.00374634	0.0965571	0.018537	0.0318041	0.0573046	0.0499082	0.00170301	0.152021	0.314701	0.00504942	0.156753	0.661085	0.758936	0.155747	0.049914	0.0253868	0.445043	0.0372028	0.344687	0.0324459	0.0646064	0.202059
1	0.00720944	0.0167702	0.000807396	6.7848e-005	0.716726	0.064654	0.837944	0.0154051	0.0427232	0.852782	1	0.00989178	0.989978	0.222727	0.167452	0.0268493	0.000852488	0.0906726	0.152447	0.0514481	0.999993	0.110388	0.999999	0.0010776	0.0309789	0.0452533	0.0119294	0.00261363	0.302177	0.0296525	0.0165426	0.114771	0.202408	0.0022979	0.01877	0.0246311	0.000678385	0.090004	0.0105097	0.0582124	0.0292744	0.0467751	0.665694	0.999986	0.0349571	0.384709	0.0541107	0.0510559	0.26741
1	0.0451509	0.0475349	0.00758029	0.00116002	0.556127	0.20245	0.304371	0.019909	0.271541	0.683607	0.0489412	0.057152	0.427935	0.195635	0.2094	0.101741	0.000689689	0.0485688	0.186981	0.877457	0.385809	0.502441	0.198975	0.00159536	0.0849356	0.127824	0.0237199	0.0388198	0.17062	0.0487362	0.0569897	0.182143	0.100847	0.00675694	0.143895	0.240148	0.00526745	0.12444	0.06615	0.139665	0.0688648	0.22654	0.0908135	0.537787	0.100046	0.203833	0.0645779	0.292669	0.118542
1	0.024498	0.00850092	0.00185299	2.2747e-005	0.135169	0.054418	0.117952	0.00462869	0.0546869	0.434737	0.0448224	0.0117186	0.0680642	0.109205	0.586591	0.0709875	0.00139354	0.0118973	0.237794	0.0565243	0.167958	0.382581	0.999994	0.00111841	0.0616215	0.0914785	0.0160348	0.00160114	0.071297	0.0676371	0.935734	0.109267	0.0195758	0.00231001	0.027409	0.0412698	0.000386935	0.533318	0.2438	0.0879658	0.0207149	0.162604	0.0255447	0.048362	0.0922285	0.0746092	0.0947009	0.0456924	0.999952
1	0.0248023	0.00412283	0.000573689	3.12646e-005	0.563205	0.0391575	0.628314	0.00577872	0.0166419	0.601048	0.0454142	0.0157878	0.550371	0.0971698	0.856581	0.292679	1.54849e-005	0.256891	0.991142	0.537539	0.228737	0.0300749	0.639729	0.00102208	0.0403625	0.271483	0.0225083	0.00220509	0.0979973	0.0191945	0.0166206	0.280154	0.0355038	0.00125131	0.0256707	0.0295247	0.00220858	0.264084	0.00746244	0.0732144	0.0178072	0.0465984	0.021924	0.907393	0.474719	0.156553	0.019321	0.0906295	0.0419237
1	0.0181443	0.0119618	0.00030618	0.000138977	0.999984	0.354882	0.133992	0.00962224	0.0704945	1	0.0206622	0.0238122	0.078517	0.0987353	0.968892	0.162472	0.00314242	0.00849746	0.981435	0.063736	0.0986112	0.220517	0.10873	0.00219242	0.277586	0.0798409	0.031497	0.00418046	0.677355	0.29091	0.249384	0.0635252	0.179973	0.0034776	0.0271593	0.0905512	0.000742945	0.109985	0.010587	0.0600755	0.0273932	0.152843	0.226834	0.78865	0.0516047	0.372353	0.0263517	0.166595	0.0587288
1	0.0160933	0.00253476	0.00537524	0.000214076	0.209551	0.999997	0.989642	0.0259197	0.027686	0.392054	0.0539023	0.0441256	0.430865	0.0754012	0.0829453	0.997577	0.00139009	0.0102989	0.48817	0.565655	0.106697	0.0655304	0.0750696	0.000752265	0.0280487	0.25154	0.0127653	0.0104833	0.276406	0.0543743	0.0188446	0.0520001	0.0963995	0.00125681	0.022258	0.0251574	0.00384586	0.565794	0.0158631	0.225799	0.0153751	0.0311572	0.0523772	0.972698	0.0351562	0.212572	0.0745984	0.421681	0.0729688
1	0.0319389	0.0124557	0.00231852	0.00104896	0.224294	0.24088	0.68599	0.0273269	0.0510716	0.192739	0.0532119	0.645823	0.533516	0.14195	0.145135	0.0634791	0.013212	0.0304846	0.247159	0.174773	0.207412	1	0.118911	0.00212839	0.497248	0.144784	0.0295516	0.0120624	0.144266	0.429908	0.0364097	0.128805	0.591409	0.00982779	0.0578746	0.0456876	0.00362199	0.165631	0.0305405	0.110151	0.0378881	0.0850458	0.0708742	0.197775	0.0942946	0.146269	0.057996	0.139376	0.158651
1	0.0246495	0.00714639	0.0103921	0.000479841	0.0631649	0.990014	0.119599	0.0241465	0.0159638	0.555567	0.0216829	1	0.0215178	0.0446569	0.0424864	0.0333398	3.03468e-005	0.00767335	0.880457	0.105323	0.022328	0.0426428	0.134811	0.000241655	0.0231505	0.0347658	0.00614713	0.00194611	0.224145	0.0479068	0.051266	0.288222	0.0275282	0.00473623	0.0375694	0.0709924	0.000585813	0.103629	0.0332343	0.989926	0.0323185	0.395589	0.0283006	0.19997	0.0249799	0.845812	0.0223543	0.187218	0.782454
1	0.0146176	0.00198529	0.000135683	0.000412316	0.413639	0.933908	0.332048	0.030383	0.0522512	0.444331	0.0438873	0.00785246	0.0511545	0.160818	0.56888	0.0856641	0.000523163	0.00544063	0.517421	0.550746	0.0580086	0.0214005	0.669833	0.000530924	0.0744458	0.0903286	0.00873945	0.00220666	0.056437	0.363963	0.0289004	0.0465255	0.0112755	0.00265605	0.0118217	0.0448729	0.00077503	0.0577832	0.0152056	0.407204	0.042123	0.0262595	0.0265721	0.0754496	0.0233345	0.146835	0.999982	0.0286245	0.158479
1	0.0417802	0.00377638	0.00204024	0.000338139	0.642914	0.392089	0.617226	0.00944085	0.0995421	0.711774	0.0541001	0.0735904	0.640541	0.689795	0.0775234	0.396846	0.00209703	0.3674	0.647452	0.145493	0.0437851	0.0851942	0.974467	0.00470928	0.0353515	0.999997	0.0110537	0.00344658	0.089137	0.0167234	0.0329985	0.0477118	0.698037	0.000581959	0.0143906	0.297353	0.00228358	0.457879	0.0125734	0.608431	0.558568	0.0673467	0.0214674	0.0908564	0.0559302	0.110146	0.0251711	0.0528589	0.0965966
1	0.0126334	0.0843316	0.000866481	4.23483e-005	0.176735	0.0551994	0.0608901	0.00389291	0.0216338	0.0354351	0.0417531	0.0300858	0.0454189	0.653374	0.274083	0.0175689	0.000431677	0.0172071	0.0987365	0.572207	0.0192779	0.0324997	0.309808	0.000569072	0.0279415	0.237473	0.00506369	0.00146078	0.0775217	0.0536239	1	0.0817306	0.0148989	0.00635448	0.0452292	0.0144354	0.00066041	0.126245	0.0105052	0.0268491	0.00946726	0.0584228	0.0159374	0.0850661	0.0395467	0.21905	0.0170788	0.0453727	0.0537496
1	0.0186925	0.0415825	0.00825187	0.000168839	0.0977307	0.772098	0.850813	0.00989713	0.0312145	0.956146	0.046615	0.36023	0.270928	0.091313	0.278096	0.0807712	0.00158194	0.00842873	0.0871716	0.0584245	0.0374209	0.0525208	0.321731	0.00517867	0.0466862	0.11276	0.0392546	1	0.114348	0.372062	0.0508033	0.494305	0.0677516	0.00509325	0.884145	0.0428341	0.000217458	0.941384	0.0109458	0.0692772	0.0334727	0.168608	0.0351303	0.649524	0.0332834	0.874132	0.206533	0.111984	0.323771
1	0.0095672	0.00499996	0.000158248	9.32869e-005	0.0438912	1	0.869886	0.00505962	0.0182049	0.365497	0.0154756	0.0169444	0.029058	0.999999	0.0389017	0.0455869	0.000310588	0.00323193	0.061526	0.0667968	0.022349	0.0789981	0.252319	0.000275045	0.0191662	0.0397045	0.00498916	0.00426071	0.0446734	0.0115209	0.00953742	0.0336497	0.00997055	0.000867345	0.0151355	0.0296045	0.000829001	0.032772	0.0111988	0.0375286	1	0.018418	0.0775611	0.0374829	0.0241502	0.0458927	0.0527262	0.329688	0.0466238
1	0.0213225	0.0101613	0.00264483	1e-009	0.183558	0.131705	0.141417	0.0621727	0.0595929	0.614853	0.052683	0.0300712	0.171421	0.169373	0.184441	0.182879	0.00330399	0.0150833	0.127814	0.0879827	0.262432	0.0824504	0.132844	0.00267101	0.072554	0.0868651	0.0364042	0.0132845	0.181573	0.060504	0.0503912	0.122568	0.0490162	0.229799	0.0929066	0.0849231	0.00366026	0.106713	0.0245472	0.143139	0.950703	0.0805154	0.305677	0.961693	0.0754496	0.143039	0.0530776	0.123253	0.137296
1	0.0252891	0.00889127	0.012431	0.000824047	0.413981	0.17828	0.147214	0.0585268	0.0500326	0.911864	0.0733608	0.0364435	0.155579	0.267437	0.188027	0.142537	0.00172448	0.0223285	0.142046	0.138622	0.203168	0.082653	0.157484	0.00416534	0.0670595	0.109994	0.0392307	0.0102262	0.191523	0.0508822	0.061168	0.159823	0.047571	0.131009	0.0593147	0.157014	0.00112928	0.137735	0.0372069	0.133725	0.113016	0.0949959	0.324743	0.982142	0.0823905	0.169448	0.0372505	0.115898	0.154418
1	0.0288943	0.00496409	0.00118041	6.13364e-005	0.0846849	0.0736926	0.138996	0.0130495	0.0415206	0.0811253	0.0523062	0.0247785	0.0697242	0.148892	1	0.135827	7.59261e-005	0.00894619	0.316913	0.138567	0.0867474	0.319879	0.20404	0.00179997	0.0469235	0.0630981	0.176717	0.00593157	0.0932183	0.134863	0.0326054	0.102474	0.0200197	0.0170913	0.0874091	0.0817345	0.00314805	0.11474	0.029474	0.416887	0.0317904	0.26268	0.0274119	0.058856	0.0670569	0.136894	0.0649158	0.0891361	0.0633032
1	0.0170653	0.00453973	0.000850014	0.000330941	0.136671	0.13714	0.0815559	0.504248	0.173757	0.122032	0.0253607	0.015793	0.0713529	0.13472	0.92118	1	0.000203126	0.00480426	0.0533704	0.0916945	0.052997	1	0.0822976	0.00132216	0.038702	0.218011	0.0142264	0.0351632	0.0856382	0.037845	0.0304254	0.0543752	0.0343529	0.000670782	0.0488383	0.37333	0.00131253	0.86424	0.0162313	0.296549	0.0367422	0.0349503	0.222648	0.189832	0.076942	0.39466	0.0272434	0.543682	0.932933
1	0.0201095	0.00731224	0.00117446	0.00526345	0.416331	0.0841532	0.113436	0.0125124	0.0807793	0.686357	0.0462845	0.022558	0.465547	0.188674	0.146236	0.0388739	0.000436374	0.013091	0.0702524	0.744629	0.067679	0.0590305	0.202444	0.00125161	0.612413	1	1	0.00291456	0.471833	0.999997	0.137366	0.0978895	0.113625	0.00320077	0.0209654	0.0225066	0.000151801	0.170592	0.0648748	0.992627	0.392464	0.0613381	0.417486	0.122667	0.0478564	0.932607	0.577136	0.0539342	0.756147
1	0.0121195	0.00963919	0.00602309	0.000589604	0.431752	0.132227	0.211925	0.156381	0.0258038	0.108284	0.0663858	0.40137	0.0830865	0.576475	0.462916	0.0752098	0.000178186	0.0165465	0.186389	0.289035	0.0495389	0.16181	0.328972	0.00403436	0.0676503	0.318095	0.0149051	0.0303638	0.107931	0.114186	0.0296517	0.65864	0.294429	0.00646639	0.109932	0.119112	0.000619769	0.695227	0.0215974	0.0726652	0.0459558	0.353332	0.0445934	0.494018	0.0519709	0.109223	0.0507144	0.0557896	0.174834
1	0.0233076	0.00749692	0.00180467	0.000147101	0.161613	0.171168	0.123912	0.0160626	0.390415	0.999997	0.0413107	0.0314811	1	0.222944	0.0957083	0.755214	0.00996286	0.0530018	0.555434	0.0725061	0.0567861	0.16392	0.136373	0.0164369	0.0807176	0.127148	0.0108408	0.00627571	0.443983	0.0344904	0.806282	0.25784	0.0451711	0.00385424	0.523912	0.119409	0.000523046	0.0965799	0.153247	0.358939	0.0286856	0.0782337	0.126343	0.999973	0.0532964	0.305765	0.0425474	0.245866	0.148589
1	0.020809	0.118287	0.00209227	0.00564154	0.124117	0.285648	0.22743	0.0076619	0.0356894	0.999997	0.110606	0.0117392	0.978251	0.357706	0.0917541	0.405676	0.000551659	0.0078142	0.166918	0.0381389	0.087838	0.14892	0.0785217	0.00141506	0.155568	0.140276	0.0133899	0.00696265	0.406805	0.0545406	0.0400279	0.528822	0.0563898	0.00277682	0.081511	0.0318578	0.00658643	0.130512	0.0102222	0.670166	0.0255731	0.0588116	0.219088	0.717563	0.915798	0.55768	0.725618	0.0418264	0.215797
1	0.0238022	0.00577767	0.00484942	1e-009	0.387023	0.158087	0.658507	0.00353653	0.081495	0.128875	0.0216706	0.0355518	0.0733968	0.238443	0.220442	0.283865	0.000204359	0.00651819	0.521435	0.531081	0.180653	0.142276	0.63291	0.00156015	0.794751	0.289946	0.0105981	0.00285019	0.990542	0.0489172	0.0313819	0.673566	0.0200035	0.00271857	0.0405193	0.0595711	0.000473587	0.195509	0.29168	0.577569	0.106704	0.0946858	0.0396013	0.0620301	0.0252303	0.16633	0.616417	0.0427015	0.243171
1	0.00677013	0.00571276	0.00027213	0.000460681	0.261454	0.240049	0.971923	0.0645649	0.0197423	0.155346	0.250135	0.0843165	0.0606439	0.0882876	0.0634083	0.0203413	0.000200285	0.0157974	0.155807	0.0918619	0.044908	0.0201829	0.999976	0.00140885	0.0245624	0.873254	0.0115067	0.00816366	1	0.0154324	0.046394	0.944941	0.017635	0.0335486	0.0251952	0.0169001	0.0952213	0.577997	0.0100324	0.0580043	0.0199207	0.247573	0.0571273	0.378973	0.0267834	0.143707	0.999992	0.0472815	0.0804043
1	0.0361062	0.008741	0.00478467	5.72326e-005	0.0989378	0.614023	0.077027	0.105455	0.0270401	0.0769148	0.0776928	0.0157366	0.921227	0.601844	0.374681	0.150081	0.0407626	0.00766485	0.0980433	0.0685287	0.0771015	0.131392	0.572041	0.00105544	0.0515264	0.0597801	0.0129124	0.0124932	0.730479	0.0189285	0.0210135	0.0603551	0.017019	0.000654598	0.0193291	0.0904313	0.13123	0.975204	0.0384463	0.11418	0.0232099	0.102642	0.0414001	0.0635868	0.048707	0.114814	0.105526	0.0756014	0.35252
1	0.0165049	0.00295843	0.00176182	8.90906e-006	0.111172	0.117723	0.71768	0.00512409	0.021099	0.238383	0.0254273	0.00991802	0.489368	0.255859	0.803212	0.369257	0.0248439	0.0190818	0.0574847	0.320364	0.119274	0.0278054	0.101642	0.00812629	0.098213	0.189724	0.0104916	0.00270298	0.0837954	0.0195291	0.0479475	0.0824246	0.0153104	0.00314726	0.0175944	0.205804	0.00146485	0.999985	0.109705	0.202607	0.0182277	0.231174	0.0399098	0.0690697	0.0415255	0.241272	0.0968468	0.361971	0.0575941
1	0.0157492	0.000498965	0.000353873	0.000437668	0.948483	0.0861963	0.131707	0.00628998	0.060911	0.726774	0.150384	0.0332929	0.067884	0.157546	0.133507	0.240395	0.000125599	0.0136556	0.342215	0.0449519	0.279427	0.0341407	1	0.00156804	0.0300641	0.100449	0.0206387	0.00277248	0.126574	0.0926984	0.0442353	0.0568602	0.734198	0.00558277	0.218809	0.0281407	0.00250455	0.115252	1	0.795623	0.0482101	0.0495502	0.0301708	0.080887	0.0337967	0.0754019	0.0739053	0.23569	0.113431
1	0.0347373	0.00206459	0.000527972	0.000267997	0.699802	0.977561	0.0823723	0.00727889	0.0294643	0.240111	0.0494495	0.0254429	0.989419	0.273666	0.57226	0.0352465	0.000369468	0.0165701	0.999977	0.137779	0.668293	0.345317	0.72452	0.000619466	0.0545471	0.152418	0.564197	0.00543338	0.207738	0.0166734	0.0225822	0.0743308	0.378032	0.00189884	0.0262593	0.0223534	0.00283663	0.202301	0.0181458	0.941907	0.124615	0.0413639	0.0570953	0.771545	0.453051	0.624515	0.0601715	0.862577	0.269796
1	0.0177431	0.0226245	0.00281238	1e-009	0.645463	0.212594	0.130207	0.0236391	0.10979	0.0877577	0.122004	0.0315078	0.129332	0.351479	0.13471	0.114453	0.00343092	0.00861403	0.126852	0.0998529	0.150161	0.125227	0.53915	0.01307	0.0674169	0.0980871	0.0214297	0.00361607	0.303647	0.041616	0.104648	0.105022	0.0311943	0.0149321	0.190183	0.109167	0.000995971	0.160061	0.0457419	0.374062	0.0367925	0.0823765	0.0532961	0.616202	0.0685353	0.157819	0.0653111	0.999992	0.153477
1	0.0191089	0.101433	0.0024306	1e-009	0.938846	0.19881	0.112656	0.0529629	0.427959	0.0644708	1	0.803964	0.999979	1	1	0.0259497	0.000271233	0.00778972	0.164842	0.0822486	0.0464564	0.0424789	0.12528	0.0103642	0.0249542	0.0512165	0.00628369	0.00226453	0.979758	0.0194159	0.0224287	0.06177	0.0169688	0.00561692	0.407999	0.861594	0.000456736	0.993562	0.0185466	0.072534	0.357424	0.21503	0.142646	0.102002	0.0456658	0.137251	0.0337829	0.0492408	0.176273
1	0.00504906	0.00132282	0.000472825	6.27032e-005	0.0428744	0.239113	0.0193475	0.00212172	0.00954428	0.0175679	0.0120567	0.00327413	0.3252	0.999033	0.164931	0.0203614	0.000130402	0.00174354	0.0554397	0.0101958	0.0132815	0.0323863	0.17821	0.000316371	0.00901357	0.0256803	0.00377639	0.000779279	0.790549	0.195872	0.0132596	0.079624	0.0120322	0.000668219	0.00849913	0.00631878	0.000326368	0.0159574	0.00438701	0.057825	0.0428865	0.0138848	0.051236	0.0298506	0.0148859	0.0742462	0.0417995	0.0286926	0.01774
1	0.0286092	0.00100252	0.000379585	7.92064e-005	0.688317	0.96334	0.0778559	0.0035837	0.0113581	0.0545412	0.0199568	0.0439669	0.232889	0.886461	0.744398	0.0374626	0.000201919	0.0106496	0.10323	0.0220923	0.0165499	0.0358881	0.999997	0.000298338	0.999902	0.354038	0.506726	0.00116071	0.0774137	0.0230132	0.0132359	0.0377075	0.0155779	0.000905042	0.0247594	0.191612	0.000423106	0.162507	0.49305	0.174782	0.0222414	0.0262808	0.0147601	0.0598309	0.0196803	0.10232	0.0188295	0.0296331	0.057247
1	0.024996	0.0055328	0.000269463	0.00151003	0.999933	0.840268	1	0.0122566	0.0423678	0.22862	0.0668448	0.0115868	0.0572623	0.29471	0.193098	0.727569	0.000404074	0.00939111	0.135864	0.210875	0.0382332	0.021527	0.0810471	0.000521816	0.0271128	0.231171	0.00939537	0.00895055	0.182971	0.0145917	0.0499074	0.0677928	0.093255	0.00273994	0.0322019	0.0296725	0.000993844	0.0955603	0.0132111	0.0412803	0.0192201	0.651657	0.100676	0.182234	0.0294763	0.111545	0.0637323	0.0418939	0.877325
1	0.0087053	0.003396	0.000456051	0.000273815	0.0848211	0.836499	0.309696	0.0492679	0.0154667	0.0634023	0.0145012	0.00997822	0.320714	0.0773526	0.945783	0.0257148	2.85045e-005	1	0.0710592	0.0218618	0.0958767	0.062758	0.986622	0.00360982	0.337063	0.348202	0.0386397	0.00235563	0.0789231	0.0204739	0.0257761	0.0357361	0.0063967	0.00133594	0.0242775	0.0346816	0.000195914	0.0360767	0.00437055	0.176302	1	0.107748	0.0474689	0.837669	0.0204982	0.932723	0.0561585	1	0.037076
1	0.00589774	0.00111327	0.000393902	1e-009	0.0784757	1	0.203875	0.00905424	0.012066	0.209537	0.0432984	0.0147285	0.0899768	0.183044	0.577754	0.0186601	0.0272412	1	0.0847048	0.0549075	0.247617	0.0507516	0.154127	0.00131035	0.13619	0.0866323	0.0233994	0.00175736	0.103844	0.0492865	0.0322816	1	0.0567261	0.00180036	0.0153342	0.0442928	0.000275496	0.031063	0.0136588	0.19093	1	0.028317	0.0135404	0.964089	0.0470247	0.519168	0.0368579	0.995982	0.0630049
1	0.0583925	0.00457388	0.0114136	0.00145604	0.0610731	0.242899	0.0867033	0.00566101	0.0561613	0.0651803	0.0431502	0.0647589	0.0644003	0.980999	0.10417	0.942771	0.00123128	0.00964553	0.064892	0.0623142	0.25408	0.0311968	0.701934	0.00488693	0.0737427	0.0653736	0.0125014	1	0.656765	0.0217995	0.0136602	0.11882	0.0707899	0.0133448	0.0277486	0.0518305	0.00162418	0.0628622	0.0125761	0.0686404	0.056077	0.0682131	0.104173	0.0707187	0.038013	0.200695	0.0377315	0.0433182	0.319652
1	0.141085	0.00513597	0.00235878	0.000133595	0.0666449	0.0768131	0.14932	0.0122033	0.0165942	1	0.938092	0.0156683	0.341915	0.130259	0.350656	0.0444077	0.00058229	0.00625805	0.0705236	0.0471328	0.0729277	0.599699	0.210477	0.000586154	0.461628	0.0761932	0.0163271	0.0238233	0.0671829	0.0348619	0.0259441	0.140945	0.134718	0.00115493	0.0223748	0.0323969	0.000364481	0.104947	0.790522	0.0658233	0.0236667	0.504338	0.0302611	0.0632587	0.0381616	0.212763	0.0334745	0.321742	0.510052
1	0.0202852	0.00348006	0.000523938	3.29421e-005	0.09485	0.0705239	0.191678	0.0116308	0.391507	0.0546729	0.0287656	0.0112852	0.0809092	0.221018	0.0548408	0.0193241	0.000126745	0.0101624	0.105485	0.0360367	0.0610035	0.0224928	0.0656773	0.00075762	0.372152	0.105989	0.00857862	0.00172447	0.223373	0.0215777	0.181749	0.616229	0.340495	0.00440694	0.0383724	0.0227856	0.000868854	0.0484817	0.0401065	0.284959	1	0.0397989	0.488698	0.178859	0.122831	0.0701065	0.624377	0.613952	0.25971
1	0.0349209	0.0110557	0.00241537	0.000114252	0.177248	0.61567	0.164426	0.011975	0.34097	0.0468375	0.0155207	0.0249246	0.0793742	0.882619	0.1621	0.0363248	0.000231312	0.00776834	0.0718985	0.0393549	0.0322172	0.0216188	0.0621527	0.000175652	0.0580802	0.880449	0.0136832	0.0025498	0.252575	0.21235	0.126955	0.490519	0.388117	0.0141584	0.0251242	0.0191526	0.0015124	0.290112	0.010669	0.0388487	1	0.141173	0.151807	0.184619	0.101005	0.0744392	0.894063	0.588142	0.514181
1	0.0515238	0.0046235	0.000784256	1e-009	0.0431203	0.0894368	0.0661489	0.00275346	0.053747	0.109475	0.0285813	0.0105856	0.22892	0.0832838	0.226799	0.0271664	0.000267771	0.0127644	0.037864	0.0637474	0.0262137	0.035686	0.389205	0.00153964	0.502016	0.160898	0.0210372	0.00332511	0.252684	0.0161255	0.0313704	0.934384	0.566053	0.0203232	0.0189271	0.0161792	0.000492399	0.0474542	0.0159855	0.312102	0.999964	0.0221226	0.285861	0.201871	0.0707827	0.0764264	0.277511	0.841474	0.0707325
1	0.0958651	0.148212	0.000799684	0.00132528	0.13202	0.227088	0.586488	0.0672077	0.0503323	0.333021	0.134969	1	0.0461539	0.324313	0.521701	0.0754881	0.000176621	0.0154381	0.40147	0.460594	0.0417538	0.133783	0.496057	0.00222834	0.137717	0.0793296	0.303413	0.0034258	0.4059	0.0926138	0.0359736	0.101016	0.0193087	0.00541145	0.246867	0.961596	0.000840675	0.0543942	0.0397016	0.156848	0.0291142	0.172129	0.109671	0.685743	0.0580887	0.322841	0.0214215	0.447858	0.0791518
1	0.0432314	0.0338838	0.0596967	8.55898e-005	0.0422659	1	0.67133	0.00652131	0.669994	0.0505606	0.307017	0.953977	0.955651	0.980394	0.38417	0.0206692	0.00029777	0.0101746	0.290295	0.0282431	0.0272294	0.0155065	0.792539	0.000185957	0.0224404	0.142192	0.00681098	0.00225429	0.116804	0.0120955	0.0431352	0.0552138	0.0423392	0.00104837	0.655202	0.0422708	0.000713374	0.0365307	0.0224291	0.0331712	0.0263465	0.121031	0.803537	0.048976	0.0367217	0.0644472	0.0319664	0.0552437	0.0567013
1	0.00881271	0.00377705	0.000110695	3.21034e-005	0.0307293	0.0467503	1	0.00425424	0.144816	0.0425674	0.169299	0.00582673	0.175936	0.123042	0.805455	0.0239547	0.000237015	0.00437308	0.0601753	0.027729	0.0293602	0.292459	0.385635	0.000858055	0.0140955	0.0844746	0.00745706	0.00147352	0.046701	0.00814384	0.0355591	0.0526836	0.0155408	0.00120415	0.0786878	0.0343333	0.000766803	0.528101	0.160018	0.0605684	0.0135822	0.0457354	0.304148	0.265172	0.141447	0.109581	1	0.0316994	0.041614
1	0.0131639	0.227041	0.000456019	0.000168614	0.0770241	0.823311	0.221447	0.00639092	0.0217716	0.549801	0.0720177	0.315544	0.163781	0.0808956	0.0744324	0.522351	0.000655607	0.0382639	0.33763	0.985918	0.0316089	0.0570207	0.062974	0.000935571	0.710099	0.250317	0.0441156	0.00282125	0.111486	0.0789733	0.115293	0.347887	0.0157449	0.00165825	0.0385443	0.0242596	0.0037442	0.0510167	0.00809874	0.0371051	0.84924	0.0459519	0.0760173	0.0421226	0.0362308	0.0947793	0.0347123	0.0316024	0.0925476
1	0.0196379	0.00557099	0.0151506	0.000784286	0.623407	0.107306	0.119538	0.0215694	0.115589	0.0935873	0.0775088	1	0.932703	0.168242	0.999968	0.0743489	0.000876398	0.0312607	0.403356	0.0480988	0.0919384	0.155162	0.207608	0.00231922	0.0485507	0.0885871	0.0404191	0.0397228	0.616384	0.0247572	0.172885	0.117803	0.983477	0.0344576	0.638643	0.0435543	0.000777986	0.137624	0.458621	0.195762	0.0365601	0.855034	0.185616	0.81416	0.0547857	0.126902	0.12638	0.0870074	0.43136
1	0.0312886	0.0595237	0.00267079	8.53145e-005	0.100969	0.0707281	0.319249	0.00690185	0.0395072	0.338704	0.395714	0.161453	0.164147	0.272136	0.156635	0.43736	0.000303572	0.00511828	0.145326	0.0555861	0.491867	0.460625	0.078146	0.000781118	0.49766	0.0702975	0.0122749	0.00220697	0.068582	0.840312	0.15384	0.726782	0.0261596	0.00298557	0.0830786	0.0761447	0.000214891	0.950692	0.0145164	0.124936	0.278712	0.0944874	0.148913	0.327271	0.0346965	0.785267	0.0203158	0.0470812	0.632663
1	0.0315994	0.00347658	0.00346733	0.00143072	0.182988	0.155253	0.564944	0.0144471	0.0608347	0.975921	0.0534392	0.053667	0.105436	0.151756	0.160673	0.112522	0.00201582	0.0247362	0.260037	0.486366	0.884685	0.0936056	0.146149	0.0067618	0.104197	0.0907379	0.0175997	0.00762726	0.1293	0.288452	0.0493381	0.118624	0.0447576	0.0431621	0.0954678	0.101093	0.00128338	0.0884929	0.0267574	0.197348	0.0715309	0.0833183	0.0644969	0.0712244	0.131899	0.170946	0.0800237	0.0995295	0.0942871
1	0.0315227	0.00473484	0.00399685	0.000693252	0.129307	0.10018	0.171459	0.0246079	0.0779387	0.148335	0.0849403	0.0485054	0.3916	0.355283	0.773244	0.408739	0.0237324	0.0154016	0.448317	0.928651	0.788273	0.0690152	0.349774	0.00175983	0.0608611	0.101457	0.0250283	0.00779141	0.12979	0.0379775	0.0385037	0.191108	0.0828308	0.00462913	0.0559834	0.409131	0.00239528	0.245126	0.20692	0.147165	0.038781	0.567689	0.246323	0.943691	0.0951929	0.411739	0.0418737	0.0918269	0.169326
1	0.0378211	0.00448262	0.00107304	8.324e-005	0.97514	0.152136	0.567712	0.0120665	0.159134	0.215482	0.041212	0.579215	0.1882	0.898086	0.611329	0.109729	0.000376075	0.0265174	0.0812353	0.039183	0.0679478	0.999995	0.190503	0.000595227	0.0298573	0.124106	0.0171175	0.0133859	0.272885	0.999992	0.0161645	0.583679	0.0137727	0.00703796	0.041992	0.0249068	0.000761865	0.189453	0.0336993	0.527521	0.249473	0.0366861	0.165386	0.650725	0.0512981	0.117448	1	0.0766243	0.297321
1	0.0229785	0.00398481	0.0009621	0.000865726	0.108315	1	0.0974245	0.00919974	0.0421339	0.999064	0.041625	0.146859	0.195113	0.0877854	0.100511	0.0354048	0.000280709	0.00602676	0.0759755	0.0839437	0.0481027	0.113451	0.120034	0.000241051	0.0487652	0.999994	0.00927389	0.0429759	0.100484	0.0272733	0.0331825	0.0710152	0.0203242	0.00787208	0.0287626	0.0277926	0.0025777	0.0732463	0.0110769	0.0567788	0.157824	0.055104	0.277941	0.0592272	0.0504955	0.0758286	0.0363705	0.203759	0.12679
1	0.0224151	0.00322341	0.00053047	6.55804e-005	0.74359	1	0.168021	0.00300816	0.00875619	0.0528529	0.0146124	0.0116701	0.0355645	0.350609	0.696782	0.0264893	9.72583e-005	0.00556206	0.0341956	0.0483436	0.0700995	0.0218185	0.034905	0.000568896	0.0164537	0.153302	0.0146955	0.00174292	0.507792	0.0106933	0.0132033	0.612975	0.207467	0.00447245	0.0112821	0.00768634	0.000330628	0.658721	0.00537404	0.173285	0.481982	0.0239628	0.0277782	0.163707	0.0404024	0.104946	0.0146923	0.0222177	0.0285836
1	0.145503	0.00570492	0.00347426	0.000126687	0.0910919	0.115226	0.805212	0.0140122	0.0446902	0.564325	0.0418936	0.0458666	0.429355	0.393502	0.0847963	0.0909157	0.0010778	0.0197845	0.159372	1	0.0552986	0.0991054	0.364551	0.00249523	0.173549	0.554065	0.0301234	0.0455481	0.509381	0.112162	0.24984	0.260356	0.0358538	0.00225484	0.132537	0.117662	0.00137513	0.128737	0.0327208	0.154995	0.0389888	0.0832488	0.292414	0.0622859	0.0628546	0.521595	0.236279	0.497928	0.0674915
1	0.018432	0.00905121	0.00293694	3.91375e-005	0.12501	0.492442	0.176273	0.00860057	0.684967	0.100894	0.0537707	0.0171859	0.999942	0.183903	0.544945	0.0215387	0.000125374	0.0274781	0.323495	0.0692476	0.0861543	0.0386496	0.095932	0.00174928	0.0264621	0.348482	0.0161339	0.00373708	0.128685	0.0177848	0.0224688	0.87097	0.0420722	0.00235462	0.064894	0.0453523	0.000489113	0.118688	0.0563952	0.702161	0.0274559	0.176534	0.0224471	0.654484	0.0651439	0.478985	0.240591	0.0623716	0.108951
1	0.0103709	0.00235945	0.000308809	2.32699e-005	0.0391884	0.166105	0.204654	0.438804	0.0369986	0.0477824	0.0323016	0.0101646	0.0949042	0.137024	0.0646397	0.0966378	0.000262906	0.00599701	0.0854059	0.0636052	0.842388	0.0483163	0.107928	0.000367759	0.751536	0.0457115	0.0115819	0.00708399	0.0979617	0.0233056	0.0156124	0.976831	0.02237	0.0609926	1	0.0617797	0.266492	0.307542	0.0152507	0.311213	0.260186	0.0312353	0.0197364	0.176634	0.0340377	0.131039	0.0190192	0.0467558	0.107458
1	0.33157	0.00491299	0.00316181	4.05059e-005	0.527748	0.0773168	0.286506	0.0115291	0.164345	0.353049	0.033322	0.0476567	0.96661	0.561685	0.275879	0.0161574	0.00146881	0.00510283	0.0689876	0.0299663	0.0503731	0.0169083	0.189478	0.0376551	0.319614	0.0683707	0.0436828	0.00182691	0.678863	0.0170276	0.366893	0.999935	0.0146843	0.00284553	0.0643761	0.664893	0.000120724	0.0517842	0.0344439	0.0601128	0.0374421	0.0295321	0.0420004	0.0247151	0.041442	0.875899	0.0682005	0.0646114	0.39546
1	0.0405075	0.00301395	0.000477188	0.000594766	0.707473	0.997628	0.0811441	0.00568205	0.0191841	0.0532113	0.0239621	0.00620874	0.350444	0.994621	0.177555	0.038782	0.000269793	0.00587294	0.0804652	0.0900011	0.082674	0.395625	0.193644	0.00126944	0.0431639	0.701346	0.00961871	0.00307911	0.997944	0.036487	0.0140108	0.986234	0.0222928	0.002293	0.0944904	0.0334995	0.00139796	0.365725	0.0269274	0.0576592	1	0.054788	0.0230357	0.133552	0.0519686	0.261258	0.0301524	0.0306588	0.879422
1	0.0275496	0.00938232	0.00044298	0.000395484	1	0.173491	0.155738	0.0116929	0.0323957	0.08135	0.0734133	0.0229246	0.12741	0.370056	0.100372	0.304674	0.00709626	0.0222609	0.119481	0.0474884	0.0547551	0.0389693	0.10072	0.000918014	0.192744	0.0656338	0.0319465	0.995371	0.154127	0.0264964	0.223671	0.0642682	0.111179	0.00753054	0.0477117	0.21103	0.00816736	0.352999	0.019449	0.415169	0.0250286	0.0766249	0.127047	0.459282	0.0519489	0.642006	0.0273162	0.195082	0.0717887
1	0.0236183	0.00325514	0.00141605	1e-009	1	0.668769	0.230219	0.0074601	0.0363559	0.0750027	0.0350831	0.0156025	0.13722	0.0826863	0.0757156	0.685299	0.232789	0.129641	0.0807777	0.0273016	0.0510488	0.0548458	0.0990503	0.00158583	0.198953	0.118932	0.0218602	0.907808	0.506877	0.045822	0.261826	0.223665	0.0219932	0.0106909	0.0472677	0.140789	0.000824235	0.408053	0.00924602	0.384197	0.0200654	0.104417	0.0802489	0.404875	0.0475457	0.73935	0.0239389	0.146925	0.0821004
1	0.0306151	0.00179507	0.000791174	0.000283571	0.995449	0.948234	0.0988226	0.0161275	0.0159705	0.359006	0.020889	0.00854916	0.217515	0.0640591	0.999988	0.022835	0.000479485	0.0124872	0.0706812	0.0182398	0.0220359	0.0540879	0.0434271	0.000398736	0.190813	0.0502813	0.00956788	0.0120379	0.988717	0.0121022	0.0110909	0.0991131	0.0106477	0.00624677	0.0125059	0.442374	0.0292865	0.536588	0.0184741	0.146067	0.0868471	0.0370498	0.0725606	0.0851658	0.0224102	0.0437401	0.0182543	0.0829947	0.0351879
1	0.0456017	0.023559	0.00197312	0.00184016	0.495046	0.256177	0.625569	0.0165145	0.165075	0.538789	0.12009	0.0369421	0.0818047	0.144958	0.177251	0.162626	0.0335867	0.010887	0.120435	0.157917	0.971325	0.0787229	0.133475	0.00285591	0.0767269	0.169944	0.0320786	0.00821799	0.128398	0.0819491	0.0631007	0.418088	0.785494	0.0160796	0.0479711	0.0322125	0.00198113	0.0883242	0.0551897	0.178267	0.274939	0.0728018	0.0565466	0.113325	0.123139	0.306118	0.518584	0.0979558	0.253169
1	0.00680502	0.00131315	0.000649468	2.73856e-005	0.0267864	0.550429	0.0300107	0.00498575	0.0356103	0.0300815	0.0107799	0.0103063	0.0508528	0.175191	0.585773	0.0167387	7.27334e-005	0.00212326	0.0491946	0.107125	0.0429991	0.0110398	0.120912	1	0.0149478	0.903759	0.00750443	0.00141422	0.266498	0.0260381	0.017248	0.0250354	0.00688885	0.00162944	0.0115124	0.010099	0.000186122	0.0180369	0.00460199	0.21104	0.00667271	0.0919114	0.0130296	0.181781	0.0252798	0.0930866	0.0129118	0.0204652	0.0266824
1	0.0247759	0.00208136	0.000514213	0.000118843	0.147153	0.541992	0.121196	0.00680171	0.232923	1	0.580354	0.0184462	0.915858	0.104638	0.15765	0.0451415	0.000248743	0.0430967	0.838955	0.925243	0.699051	0.0331499	0.98853	0.999979	0.147625	0.142436	0.999708	0.00434199	0.089561	0.0762874	0.0224456	0.0715182	0.0275067	0.00248004	0.0678087	0.341927	0.00983726	0.0642155	0.0277971	0.734559	0.0188333	0.795697	0.409297	0.735547	0.0410463	0.095554	0.0285685	0.14983	0.110419
1	0.00908899	0.00240898	0.000721765	1e-009	0.111227	0.147496	0.122467	0.00528982	0.0250606	0.994958	0.0259341	0.0169007	0.0689847	0.996561	0.0637768	0.0218534	0.000347232	0.072146	0.307695	0.34418	0.0269398	0.0424169	0.713387	0.152689	0.0267315	0.122639	0.481302	0.00200722	0.0610423	0.087168	0.0230252	0.0703203	0.0188363	0.0186682	0.0206542	0.0262503	0.000837775	0.275858	0.00985662	0.152806	0.0205478	0.0327405	0.0149651	0.127466	0.0260807	0.360289	0.0273455	0.800147	0.0552711
1	0.511048	0.0202473	0.00018125	0.000123145	0.874798	0.305104	0.121781	0.01393	0.0207244	0.0474504	0.0329911	0.188858	0.0559299	0.154252	0.0593502	0.0288814	0.000114068	0.0144577	0.698071	0.0618542	0.0415708	0.175245	0.0730109	0.00109025	0.396288	0.218574	0.00871629	0.00603281	0.949553	0.0195963	0.0388158	0.267775	0.0219628	0.00351165	0.0290207	0.0240596	0.00126497	0.341558	0.0559925	0.743925	0.532495	0.115433	0.0464802	0.0476563	0.143006	0.218526	0.0308488	0.0721005	0.109791
1	0.0209026	0.00590788	0.00209089	8.11563e-005	0.44032	0.153204	0.665486	0.0198324	0.166479	1	0.139105	0.0248168	0.888232	0.145373	0.0976649	0.0581819	0.00764021	0.0338421	0.110363	0.139172	0.527589	0.166022	0.201896	0.0015519	0.201112	0.0705441	0.0645969	0.00447248	0.43155	0.0357287	0.0262942	0.91573	0.0862176	0.00285765	0.0634658	0.0982928	0.0155526	0.114207	0.97881	0.140284	0.0425089	0.0707564	0.234488	0.676416	0.0664244	0.369809	0.0879145	0.167733	0.228851
1	0.0100051	0.00640507	0.00149438	1.9437e-005	0.266831	0.0618163	0.0817958	0.00687899	0.0456711	0.51644	0.624459	0.0243873	0.086952	0.827919	0.999963	0.0553833	0.000628959	0.0129483	0.180713	0.690095	0.0462637	0.439741	0.0753129	0.00139976	0.0437328	0.0473689	0.00686135	0.00348589	0.0542044	0.0619513	0.0815051	0.0560714	0.0275357	0.00188747	0.999999	0.0198944	0.0623921	0.0685709	0.0323173	0.162504	0.0390496	0.0375208	0.0243842	0.999972	0.0856192	0.117094	0.0337826	0.325744	0.0868377
1	0.0176594	0.0041654	0.000622087	1e-009	0.327521	0.197128	0.161693	0.0187203	0.0487368	0.602403	0.0487944	0.351224	0.828981	0.638997	0.0816684	0.0537906	0.00186071	0.174751	0.0986012	0.483931	0.0564619	0.0646641	0.159744	0.000577291	0.100755	0.0901916	0.434727	0.027253	0.181598	0.0786109	0.0555744	0.0656763	0.344973	0.00737698	0.564405	0.0506233	0.000557941	0.0614823	0.0398137	0.119505	0.0335903	0.0740667	0.0357799	0.705813	0.121363	0.200476	0.0528824	0.824581	0.1118
1	0.031193	0.0215933	0.00534033	0.000192925	0.0872613	0.177393	0.19056	0.341445	0.0370655	0.300861	0.0682144	0.0550571	0.0729321	0.228321	0.942019	0.771717	0.000741397	0.00951831	0.0702727	0.881263	0.0469654	0.0857139	0.134102	0.779411	0.111713	0.184911	0.0118327	0.00485735	0.124372	0.0268732	0.0219959	0.0533888	0.0230299	0.00183831	0.14801	0.0564029	0.00199052	0.0532119	0.0491681	0.0778204	0.963812	0.0988221	0.0607033	0.0487255	0.0332758	0.247437	0.133338	0.083181	0.0878602
1	0.0069956	0.00268547	0.000469344	9.05829e-005	0.0956124	0.0956269	0.874991	0.00449395	0.245718	0.165037	0.104474	0.800186	0.0829706	0.0618385	0.94018	0.324795	0.000933541	0.00772188	0.0730724	0.0446911	0.331242	0.699638	0.969476	0.0008969	0.0257639	0.0553155	0.00803611	0.00334807	0.0563485	0.0176701	0.064113	0.0908914	1	0.0458289	0.0149785	0.0223007	0.00231725	0.769177	0.498059	0.375214	0.0261018	0.0355281	0.390413	0.171327	0.0500756	0.139936	0.159799	0.97843	0.0466293
1	0.0736028	0.00909209	4.13848e-005	8.17592e-005	0.2818	0.183587	0.624008	0.0125329	0.0744014	0.415444	0.0769282	0.0458328	0.112455	0.135011	0.125769	0.0975755	0.00636321	0.0207816	0.17481	0.0967925	0.97924	0.0939179	0.123932	0.00247456	0.0646626	0.192382	0.0312509	0.0115696	0.10406	0.126183	0.0645439	0.397148	0.858446	0.0106121	0.0342444	0.0325598	0.00110032	0.0815258	0.117003	0.118363	0.494699	0.0777693	0.0509872	0.0912666	0.188963	0.2632	0.328492	0.0926025	0.233875
1	0.0281545	0.0103596	0.00221406	0.000193138	0.877053	0.105901	0.100066	0.0242687	0.0466748	0.374294	0.045991	0.0186153	0.652448	0.104725	0.493001	0.0920024	0.000628624	0.00920487	0.348136	0.0648505	0.0821996	0.0338197	0.906013	0.00250721	0.0307253	0.15616	0.0187332	0.0028745	0.177421	0.0254682	0.0286914	0.238879	0.0305308	0.0015869	0.0715071	0.0251248	0.00419563	0.170722	0.016522	0.517703	0.0193363	0.185177	0.0269058	0.064093	0.0491511	0.142909	0.595834	0.971334	0.416074
1	0.0235113	0.00386963	0.0016074	0.000391719	0.0796752	0.602775	0.190721	0.0669463	1	0.594524	0.0216317	0.0147902	0.0567243	0.116593	0.102958	0.420184	0.000877179	0.0338708	0.0879366	0.679152	0.0616116	0.0830968	0.332654	0.00445964	0.732305	0.172394	0.0135612	0.00570588	0.565513	0.0330091	0.0211995	0.962856	0.221828	0.0531477	0.0192452	0.213214	0.00535173	0.0519361	0.0117442	0.0584694	0.0377769	0.0430367	0.0276309	0.0471341	0.0282845	0.29853	0.598574	0.145034	0.0908058
1	0.370023	0.512295	0.000579514	2.50429e-005	0.296907	0.216789	0.971612	0.00618248	0.55904	0.1341	0.0282312	0.00785825	0.0409906	0.846501	0.799658	0.0316019	0.000277268	0.00391417	0.0772286	0.0895407	0.52616	0.0262908	0.266079	0.00343957	0.0243702	0.853725	0.00709627	0.00281589	0.48167	0.03269	0.0549754	0.181291	0.0401937	0.00257792	0.0180505	0.0209062	0.000790402	0.15315	0.011265	0.0803759	0.0608414	0.0343003	0.0185677	0.138346	0.0604954	0.0622607	0.225733	0.0354784	0.691354
1	0.0429818	0.0050349	0.00383837	0.000654036	0.605631	0.24071	0.182659	0.0300543	0.0506048	0.527861	0.0861872	0.0518248	0.135984	0.169579	0.217648	0.122636	0.00689637	0.0106242	0.109046	0.132601	0.0841016	0.130674	0.132243	0.00278156	0.103471	0.136291	0.0354207	0.0109844	0.127684	0.0742329	0.0384097	0.113097	0.0468212	0.999982	0.0613944	0.0442041	0.00212118	0.138386	0.0362822	0.139192	0.115471	0.162411	0.0663841	0.847915	0.0773191	0.367573	0.0528603	0.487054	0.0983118
1	0.0458059	0.0136515	0.00133154	0.00215427	0.78593	0.133176	0.142835	0.045398	0.0505795	0.567367	0.0640576	0.0590761	0.181939	0.171715	0.12683	0.0923714	0.000489345	0.0206197	0.138901	0.153754	0.0729937	0.266347	0.158569	0.00277182	0.0787195	0.121773	0.0320283	0.00850111	0.218585	0.177022	0.0413395	0.116393	0.0551859	0.892461	0.0577344	0.0677688	0.00326467	0.119664	0.0294658	0.145999	0.072134	0.153909	0.0544026	0.75941	0.0861182	0.217479	0.0523617	0.500428	0.101665
1	0.0173322	0.00476319	7.57964e-005	0.000315425	0.123036	0.106611	0.14155	0.112347	0.0259652	0.945201	0.0765458	0.0345412	0.823621	0.105478	0.221829	0.993565	0.000340771	0.0170114	0.120195	0.60015	0.154396	0.243691	0.0641336	0.00264841	0.170251	0.0730399	0.398768	0.00969249	0.165536	0.0203915	0.0250574	0.475642	0.110133	0.00137497	0.569739	0.039428	0.000515423	0.685556	0.0116083	0.064216	0.137231	0.057622	0.0294656	0.134134	0.0432262	0.151317	0.0388153	0.192536	0.530254
1	0.588787	0.0490259	0.000682976	1e-009	0.630095	0.733036	0.0708997	0.00431586	0.0990709	0.166884	0.0236948	0.968921	0.125472	0.129702	0.0867144	0.024395	0.00181611	0.0102789	0.0918852	0.0342522	0.0302829	0.106104	0.576536	0.0249241	0.0202951	0.0648264	0.509702	0.00321736	0.295635	0.0209676	0.0289864	0.0453281	0.987338	0.00239348	0.0239872	0.0378879	0.0142445	0.0492339	0.0138031	0.704825	0.0158832	0.145777	0.154205	0.0645196	0.0277688	0.174565	0.0393435	0.0840437	0.0460457
1	0.0184211	0.00468979	0.00107822	1e-009	0.142885	0.0812859	0.0696755	0.0151677	0.0566734	0.0929356	0.0483941	0.0220648	0.145207	0.364215	0.071491	0.845559	0.00035908	0.0620102	0.084049	0.0431323	0.0593776	0.535861	0.142278	0.00131585	0.0720209	0.0890956	0.125677	0.00300148	0.212826	0.0316162	0.0223031	0.0544691	0.0221766	0.0619118	0.37894	0.563135	0.00135735	0.105278	0.0147038	0.52372	0.0339408	0.2134	0.0384719	0.187616	0.032085	0.797042	0.0428938	0.0662525	0.401541
1	0.0288612	0.00598751	0.00224262	3.70209e-005	0.410702	0.131747	0.695877	1	0.11335	0.966639	0.0652409	0.125528	0.130097	0.175846	0.103332	0.062948	0.00104753	0.017163	0.13414	0.117944	0.0895745	0.131267	0.162659	0.00350676	0.128654	0.483101	0.0330425	0.019922	0.123276	0.0995535	0.0491108	0.131793	0.0463183	0.0133319	0.0868788	0.0609199	0.00155545	0.483771	0.0545414	0.540411	0.0763961	0.126082	0.0466256	0.910708	0.0624022	0.258378	0.0467975	0.960625	0.096929
1	0.0119957	0.000978976	5.08283e-005	3.42348e-005	0.995112	0.0681269	0.0525444	0.0131471	0.0111275	0.0386095	0.0371349	0.00714339	0.0241876	1	0.0878616	0.0780364	0.000504834	0.00378205	0.0405394	0.0183341	0.0279949	0.136403	0.05495	0.000634178	0.0694831	0.0259378	0.00624826	0.00246765	0.0523558	0.0155487	0.0836866	0.170115	0.00913523	0.00105153	0.0115256	0.421644	0.0019378	0.0362501	0.00587162	0.0399996	0.0144357	0.0356852	0.0139369	0.0488424	0.0476356	0.0993377	0.0145265	0.0870309	0.0465301
1	0.0169202	0.0346351	0.00121919	5.12368e-005	0.951692	0.740671	0.123107	0.00916561	0.0295394	0.103765	0.0443711	0.991446	0.950404	0.134164	0.0885356	0.0759097	0.00036136	0.0338039	0.0905446	0.111367	0.0624143	0.528669	0.305944	0.000636711	0.0515304	0.136037	0.0265659	0.00403942	0.235914	0.0296086	0.252753	0.19027	0.0263513	0.0186609	0.0305027	0.0623442	0.00450515	0.372387	0.0142903	0.352789	0.0615959	0.532859	0.0345751	0.88338	0.0580994	0.463254	0.0418048	0.508687	0.167865
1	0.0551154	0.015104	0.003717	0.00149103	0.0996527	0.102663	0.140596	0.0145754	0.0463813	0.346647	0.0232249	1	0.276561	0.326956	0.999984	0.949618	0.00233481	0.0304088	0.096085	0.0881614	0.663469	0.833802	0.0912523	0.00165532	0.0442964	0.0708954	0.010407	0.0245783	0.386967	0.0414467	0.0265449	0.0700685	0.133056	0.00243987	0.0325783	0.167524	0.00242104	0.0903729	0.0225604	0.0766407	0.0243755	0.999811	0.0676634	0.119888	0.0501214	0.111782	0.0401089	0.0500463	0.33614
1	0.0681682	0.005057	0.00361351	0.000119014	0.169843	0.158518	0.164991	0.0124901	0.242179	0.171307	0.044781	0.550478	0.126354	0.786437	0.424236	0.0838981	0.000693844	0.0166415	0.218694	0.0771487	0.313132	0.0658334	0.150853	0.00925562	0.770836	0.101866	0.0279267	0.0118161	0.660187	0.0273236	0.0389651	0.0983426	0.0312393	0.0280137	0.0350812	0.249977	0.00573122	0.144916	0.0358141	0.589319	0.037906	0.509084	0.0559056	0.135965	0.0664948	0.502796	0.472315	0.516384	0.589808
1	0.0438252	0.00888603	0.00468412	8.75021e-005	0.124963	0.411248	0.224527	0.0134644	0.168191	0.348931	0.0434044	0.52049	0.100655	0.856841	0.110626	0.0748796	0.00085948	0.0250762	0.162765	0.14863	0.494719	0.0556775	0.120539	0.00215497	0.916673	0.0826506	0.0225233	0.00569516	0.999982	0.0451239	0.0243667	0.980511	0.0625931	0.0147243	0.0843119	0.159089	0.0167367	0.223228	0.0832806	0.466404	0.0757409	0.473232	0.0498994	0.109749	0.0710924	0.404634	0.342903	0.141418	0.794514
1	0.040378	0.00178919	0.00128278	0.000650536	0.0343998	0.133092	0.059554	0.00663361	0.052506	0.0332379	0.0350825	0.00962154	0.115183	0.999992	0.0886751	0.025983	0.000267521	0.00493955	0.483016	0.0180285	0.0212428	0.056582	1	0.000485315	0.0586701	0.177576	0.0118204	0.00141383	0.0311902	0.214964	0.018425	0.263015	0.0117343	0.000722486	0.0327593	0.0115729	0.000713476	0.0240129	0.0183061	0.47795	0.017803	0.0136857	0.0222594	0.173728	0.0193885	0.222884	0.0349695	0.0403139	0.19683
1	0.0284643	0.00193552	0.0156868	1e-009	0.665482	0.503658	0.398764	0.00527072	0.0763449	0.0756595	0.0316342	0.472559	0.8799	0.155481	0.159921	1	0.000233934	0.0103257	0.436869	0.0641996	0.108883	0.174187	0.764072	0.00158246	0.150867	0.0473418	0.0169938	0.00418577	0.308848	0.0262904	0.0161685	0.107271	0.0215592	0.00173657	0.0381405	0.0281845	0.000744519	0.165198	0.0351221	0.0868632	0.0225386	0.051735	0.0423269	0.449786	0.0982642	0.119826	0.0338554	0.457172	0.205073
1	0.0387596	0.00815505	0.0019122	0.00204177	0.356991	0.113265	0.95315	0.0146975	0.0280098	0.985845	0.183463	0.0289879	0.393983	0.147862	0.251382	0.115551	0.00214172	0.0159652	0.999973	0.0832796	0.0889803	0.0513693	0.142722	0.00377782	0.0445855	0.104274	0.0153185	0.0251182	0.0982712	0.053788	0.0248278	0.132968	0.0319321	0.00650085	0.0667772	0.0778938	0.00579361	0.280016	0.204544	0.233318	0.0332572	0.192155	0.108822	0.741429	0.0510838	0.0978663	0.92007	0.0709997	0.0941689
1	0.0290587	0.0110455	0.00204547	0.00409385	0.874296	0.126948	0.681789	0.0175425	0.0372259	0.255946	0.0695727	0.0221123	0.591335	0.152967	0.197696	0.178207	0.00648394	0.0308207	0.258124	0.850852	0.0776952	0.231747	0.17588	0.00559414	0.134425	0.133439	0.0503858	0.0149016	0.232165	0.999998	0.0355967	0.1891	0.052914	0.00316851	0.153487	0.0589103	0.00229253	0.738591	0.0232344	0.174174	0.177616	0.0731899	0.0440955	0.915708	0.0814793	0.354612	0.0387288	0.125236	0.163274
1	0.0521228	0.00578169	0.0048213	0.0123964	0.997034	0.150166	0.864348	0.017854	0.0425212	0.275345	0.0933609	0.022469	0.550186	0.149922	0.157987	0.409052	0.000185682	0.0207108	0.430661	0.833176	0.114087	0.179504	0.148458	0.0108722	0.217984	0.19253	0.0783724	0.0209164	0.136881	0.999942	0.0341581	0.212485	0.0821418	0.00739536	0.068312	0.0858961	0.00203239	0.491558	0.0220963	0.1434	0.0774564	0.0899864	0.0553358	0.747097	0.0926038	0.32433	0.0546929	0.10921	0.151185
1	0.0186592	0.0154447	0.000624369	1e-009	0.524392	0.164566	0.189733	0.0651371	0.273467	0.114424	0.0257976	0.0290767	0.0877886	0.141841	0.317969	0.840469	0.000248296	0.0206487	0.273025	0.0638996	0.0562669	0.999869	0.199224	0.00248544	0.0378322	0.0575387	0.00890348	0.0226265	0.100402	0.0287913	0.0309863	0.46179	0.0300848	0.0125629	0.0661887	0.524585	0.00178701	0.0601146	0.0126549	0.178494	0.136681	0.991327	0.0213518	0.0700211	0.0546771	0.0784417	0.0379312	0.228353	0.157552
1	0.0214936	0.0124784	0.000453315	0.00102633	0.144998	0.196606	0.245419	0.0128609	0.0424985	0.165891	0.049653	0.0159076	0.69509	0.177889	0.16005	0.106369	0.00318942	0.0193165	0.110592	0.0964507	0.939563	0.530414	0.133839	0.000811465	0.0365102	0.0859676	0.0334308	0.0241908	0.103308	0.0301041	0.164299	0.13428	0.0280118	0.00931227	0.971926	0.991317	0.00899907	0.0791726	0.0271461	0.188872	0.939635	0.0646573	0.0300353	0.332711	0.0523291	0.149644	0.0355633	0.155276	0.0857707
1	0.0394946	0.113992	0.00178656	0.00124485	0.0928245	0.192478	0.202516	0.0127214	0.0593727	0.0993077	0.0585559	1	0.640311	0.11132	0.133834	0.397821	0.00145333	0.00923641	0.579752	0.107438	0.936934	0.0684289	0.101069	0.00116408	0.366086	0.0706483	0.0146709	0.527116	0.213709	0.34523	0.190578	0.426581	0.0228274	0.00767649	0.0323902	0.0966328	0.00245771	0.0869413	0.019412	0.104463	0.218571	0.104007	0.0398336	0.0785305	0.124101	0.426668	0.192876	0.050815	0.27991
1	0.0176028	0.0063582	0.00190631	7.27145e-005	0.849759	0.423414	0.167829	0.0105146	0.0706067	0.960972	0.0379249	0.0159488	0.989649	0.123957	0.145931	0.0425464	0.000380223	0.0431859	0.0668864	0.750261	0.118982	0.0582956	0.0948043	0.000687121	0.0370005	0.104088	0.0265436	0.00233572	0.242016	0.0245534	0.0293509	0.146342	0.0328469	0.00133735	0.637447	0.400768	0.000219551	0.938004	0.0173129	0.19845	0.0220602	0.0524413	0.0322007	0.603345	0.0414576	0.1553	0.207017	0.0419916	0.157765
1	0.270001	0.00747964	0.000373878	0.000950509	0.19777	1	0.132172	0.0326268	0.0174416	0.873752	1	0.484348	0.0495801	0.352404	0.210084	0.391287	0.000284217	0.0054562	0.458373	0.993833	0.0340258	0.0276725	0.0617436	0.00135366	0.0287265	0.0724604	0.00455319	0.0153671	0.363668	0.0818686	0.0106576	0.48381	0.0406993	0.000747641	0.0188515	0.557341	0.000539176	0.0585871	0.0232996	0.0511925	0.0223282	0.0325197	0.0179996	0.0396463	0.0219438	0.646881	0.0227112	0.560373	0.0742879
1	0.0160639	0.00155386	0.00122094	5.3235e-005	0.0462711	0.0848217	0.0436232	0.767968	0.149416	0.0468083	0.0188351	0.00544616	0.0271955	0.985012	0.952602	0.038813	0.000188662	0.00820258	0.0348433	0.359858	0.0481734	0.0241821	0.0567361	0.000992824	1	0.0642912	0.00985131	0.00136332	0.117394	0.0106206	0.0212894	0.107507	0.0281661	0.00211462	0.0384609	1	0.00045776	0.0409812	0.00644245	0.0432197	0.112358	0.0265509	0.0577627	0.0868647	0.0501903	0.053938	0.0164175	0.0268268	0.100489
1	0.0140119	0.0730883	0.00291692	0.0041141	0.480811	0.47675	0.307983	0.751962	0.0259743	0.433089	0.0342969	0.0758481	0.217384	0.571179	0.202564	0.772987	0.004697	0.045979	0.778322	0.0457788	0.136288	0.0606257	0.0720115	0.000473051	0.289413	0.165119	0.580939	0.00207968	0.230657	0.0407075	0.187341	0.105595	0.0198261	0.00221349	0.361257	0.0666841	0.00194371	0.291131	0.113233	0.0516828	0.0257487	0.269759	0.0389909	0.0913601	0.180226	0.0901717	0.027012	0.0492639	0.422808
1	0.0326577	0.00890818	0.00309019	1e-009	0.373336	0.120904	0.186735	0.0582052	0.0488309	0.288245	0.446069	0.141089	0.757067	0.136434	0.126348	0.396756	0.000932786	0.0189903	0.136576	0.0809713	0.980568	0.999762	0.142906	0.0029959	0.16132	0.105856	0.0829907	0.0222723	0.162143	0.120453	0.140164	0.124819	0.111385	0.00216033	0.0521154	0.987053	0.00407711	0.85957	0.0293719	0.146674	0.0420883	0.130594	0.197972	0.115313	0.222771	0.153764	0.106041	0.916266	0.166088
1	0.019598	0.00616633	9.20885e-005	0.000346988	0.789146	0.999725	0.30017	0.004168	0.0662892	0.206918	0.149434	0.0242805	0.823687	0.522697	0.0681386	0.0300576	0.000805969	0.0155943	0.99607	0.0394083	0.0885017	0.0410244	0.92995	0.000683917	0.0399862	0.0542119	0.00763788	0.00147188	0.615868	0.0165401	0.0460969	0.870034	0.0279932	0.0023943	0.197053	0.0303772	0.0232379	0.243344	0.00739054	0.0542055	0.0156867	0.0497958	0.0305285	0.600398	0.0408871	0.487625	0.0735319	0.119755	0.80898
1	0.0901972	0.00459011	0.00156129	5.67806e-005	0.10844	0.066459	0.20022	0.00693004	0.0485329	0.105067	0.0225513	0.0412046	0.0517763	0.197147	0.147655	0.0294755	0.000537959	0.0137364	0.0591311	0.458099	0.427222	0.0579749	0.102812	0.00495989	0.0750757	0.196549	0.0204739	0.00319023	0.10475	0.0349604	0.0223533	0.112445	0.0216259	0.00262442	0.0196839	0.106138	0.00795036	0.06255	0.0156351	0.132485	0.0243483	0.0353832	0.0416663	0.0419598	0.0435344	0.48727	0.0358385	0.38153	0.04673
1	0.0183022	0.00598929	0.000925167	0.000663324	0.403771	0.221015	0.476213	0.0988493	0.0215415	0.11689	0.0605303	0.117497	0.402765	0.408086	0.993927	0.0531368	0.00124445	0.0100099	0.663978	0.204991	0.517126	0.443221	0.957802	0.00121492	0.914474	0.191644	0.0699585	0.0485004	0.499134	0.0393917	0.0392809	0.50808	0.0536455	0.00176946	0.0451283	0.0444786	0.0204474	0.144686	0.019969	0.0833406	0.0337659	0.0409285	0.0903481	0.22636	0.0353919	0.503236	0.0231848	0.999989	0.226901
1	0.0150293	0.00995512	0.00054146	5.46262e-005	0.246837	0.0540881	0.228505	0.991937	0.0526891	0.16954	0.0240732	0.0107306	0.0379226	0.0866891	0.99316	0.0254079	0.000119254	0.00596005	0.063297	0.0239988	0.0790965	0.0275669	0.225185	0.00142493	0.0846775	0.0803291	0.0144769	0.0163922	0.0701309	0.0175941	0.0639364	0.0581704	0.012122	0.00452001	0.0701924	0.0724877	0.000568052	0.056869	0.0075657	0.0781393	0.0826959	0.0342102	0.027683	0.177426	0.0590555	0.440987	0.0274294	0.06659	0.116666
1	0.020321	0.00336123	0.00112458	1e-009	0.0534804	0.0524938	0.0552132	0.670599	0.0573156	0.0301057	0.0241475	0.00876384	0.0349871	0.168263	0.922188	0.0287253	0.000261671	0.00533137	0.0723891	0.0261743	0.0307262	0.0901984	0.294741	0.000265717	0.507385	0.0509334	0.0101874	0.00193694	0.0483511	0.0140747	0.165614	0.0531954	0.0280283	0.0022265	0.0147513	0.43849	0.00018255	0.084797	0.0114562	0.055854	0.474649	0.0422871	0.0206092	0.154393	0.025459	0.0627681	0.0174866	0.0323333	0.0424221
1	0.112631	0.00690869	0.00178802	0.000202701	0.18223	0.156244	0.0835283	0.00780924	0.204461	0.323443	1	0.0753395	0.213609	0.534679	0.73923	0.0438742	0.00168183	0.00729941	0.139675	0.035651	0.048323	0.0452797	0.161539	0.00615178	0.61517	0.999943	0.163821	0.00279203	0.0920141	0.0221031	0.0260662	0.999999	0.0332657	0.00174005	0.515464	0.026999	0.010478	0.401125	0.0152683	0.315176	0.0253906	0.0446831	0.104693	0.056181	0.0761106	0.123947	0.0344797	0.507548	0.109797
1	0.0227885	0.00316616	0.000949433	0.000965789	0.446468	0.315886	0.0538976	0.00590469	0.019361	0.0442232	0.0272628	1	0.0641226	0.139753	0.96159	0.0647447	0.000740641	0.0147086	0.63872	0.025852	0.0651254	0.0187837	0.255342	0.000462326	0.58557	0.0529503	0.0111568	0.00174039	0.626262	0.015417	0.224683	0.0561957	0.0189015	0.00248207	0.0103869	0.0432341	0.000408801	0.0766821	0.0637584	0.0421893	0.0126521	0.0631303	0.0167116	0.0503841	0.01908	0.423119	0.0195394	0.0249807	0.0344068
1	0.00523072	0.00137454	0.00104022	6.05932e-005	0.0556972	0.0876015	0.0218635	0.00420164	0.0176683	0.0205469	0.0122087	0.277607	0.0548473	1	0.0740519	0.00968131	0.000388717	0.00367692	0.027453	0.0472145	0.216682	0.0297391	0.0725191	0.000595959	0.0609766	0.0252011	0.0194222	0.000821714	0.0502409	0.00984227	0.00847151	0.0679784	0.00704812	0.00124195	0.0110153	0.00794769	0.000214445	0.0200874	0.00331617	0.0216211	0.00831146	0.0903158	0.0133827	0.0179799	0.0131911	0.0714076	0.0128743	0.0186063	0.0197062
1	0.0399398	0.00557557	0.000512262	0.000215523	0.629694	0.119686	0.108015	0.013612	0.0663978	0.169593	0.0572017	0.0581388	0.284179	0.155711	0.47448	0.119664	0.00104679	0.00935966	0.490082	0.102282	0.995393	0.069674	0.114829	0.032642	0.0682246	0.265356	0.0211186	0.00294328	0.112794	0.547154	0.025463	0.128269	0.0302742	0.0137352	0.0384041	0.0660622	0.00138133	0.808604	0.222219	0.484322	0.0358578	0.0607313	0.164836	0.20852	0.119348	0.858314	0.123709	0.678462	0.0796985
1	0.0304492	0.0400764	0.0103468	0.00644093	0.185999	0.335704	0.287512	0.338686	0.0438953	1	0.21265	0.45484	0.233531	0.120602	0.152553	0.192114	0.00159159	0.143185	0.117186	0.121096	0.564386	0.136618	0.126428	0.00194156	0.246987	0.999981	0.0520485	0.00686397	0.284956	0.031454	0.0292357	0.170376	0.211242	0.00722945	0.34506	0.102094	0.00717583	0.661948	0.0177438	0.100989	0.999998	0.106498	0.062156	0.571092	0.0549919	0.930482	0.0335247	0.240146	0.292646
1	0.00871849	0.00494736	0.000918275	5.85091e-005	0.717173	0.219392	0.0873922	0.0166275	0.0131804	0.325235	0.0236214	0.221158	0.100681	0.143282	0.146251	0.767688	0.000399208	0.00824799	0.0895914	0.0291283	0.0244455	0.0214811	1	0.000193823	0.0251089	0.0589921	0.00613708	0.00948979	0.731456	0.140006	0.0132916	0.164269	0.0326706	0.0592431	0.0156625	0.0105483	0.000382827	0.0387718	0.0237603	0.208233	0.0178168	0.684181	0.0545619	0.414716	0.05352	0.167698	0.0176419	0.0312176	0.466132
1	0.0261503	0.251168	0.00192278	1e-009	0.0688308	0.13328	0.100295	0.0512411	0.0351649	0.336962	0.0253364	0.411103	0.052239	0.108272	0.697482	0.96809	0.000319253	0.0037277	0.175966	0.0474891	0.0438681	0.517243	0.12519	0.00118474	0.0510891	0.182997	0.0336059	1	0.55669	0.0154923	0.336915	0.0799301	0.0267284	0.0018122	0.0206211	1	0.00046209	0.0610941	0.0102373	0.0642181	0.0402952	0.159321	0.0549001	0.890656	0.0538005	0.070318	0.0338495	0.0605938	0.790398
1	0.0301396	0.00532521	0.00246824	5.67362e-005	0.220689	0.242974	0.999994	0.0905378	0.0638333	0.0710999	0.0809843	0.0294759	0.76463	0.119827	0.573577	0.042934	0.000127819	0.128764	0.911895	0.0602064	0.0845177	0.0430084	0.113356	0.00216881	0.0777119	0.137478	0.0217309	0.0036644	0.871647	0.140893	0.0361069	0.422795	0.0425493	0.00627574	0.0423718	0.0420567	0.00274496	0.992244	0.0265476	0.282883	0.0436209	0.0941226	0.493192	0.14951	0.0485465	0.102083	0.0356097	0.116452	0.0969506
1	0.0309111	0.0104378	0.000647802	0.000989267	0.0927927	0.456119	0.0675003	0.99998	0.0242236	0.157697	0.0381582	0.0230126	0.0518208	0.588356	0.103955	0.041611	0.00308616	0.00966354	0.0788564	0.0424914	0.0582009	0.0845699	0.510834	0.00163855	0.0301742	0.087692	0.0519832	0.0412686	0.353562	0.017056	0.0230278	0.88282	0.0189515	0.00645174	0.0386095	0.0283328	0.00194671	0.0665409	0.0183111	0.303572	0.0255636	0.999999	0.144249	0.0775497	0.0415328	0.365733	0.773909	0.363812	0.118205
1	0.0127024	0.00179366	0.00362256	0.00049975	0.206117	0.115711	0.165177	0.00688958	0.0169003	0.164058	0.183113	0.134294	0.139879	0.0677308	0.0808648	0.982947	0.000386725	0.00804106	0.178146	1	0.0263332	0.95304	0.0933223	0.0011908	0.445197	0.0577763	0.00858414	0.00798626	0.0615662	0.0105822	0.0612971	0.0653576	0.288495	0.0016326	0.027761	0.0427555	0.00554124	0.0453219	0.0140498	0.0520204	0.0229909	0.0937465	0.0788363	0.839794	0.0418698	0.0759007	0.0234138	0.0610651	0.0868608
1	0.00910568	0.00199054	0.00222434	0.000162827	0.214989	0.0580503	0.105152	0.00802428	0.0126923	0.061049	0.0227793	0.0116911	0.0180287	0.760905	0.061764	0.0455089	0.000124263	0.00481112	0.745361	0.165724	0.0671025	0.0135483	0.662546	0.000397039	0.0119821	0.0531743	0.0239411	0.00137838	0.532534	0.0161754	0.0073012	0.0295747	0.00950313	0.00117057	0.0132719	0.0136228	0.00162886	0.0232403	0.0289729	0.135929	0.081576	0.0151957	0.102066	0.0406486	0.0189906	0.960599	0.0334815	0.0150899	0.0693068
1	0.0134616	0.00661903	0.00973811	0.000171134	0.143234	0.080704	0.260053	0.0278116	0.0510596	0.064796	0.0319867	0.0258809	0.939223	0.388929	0.148898	0.999997	0.00063988	0.00822383	0.103529	0.084239	0.113006	0.0436877	0.0995809	0.00160882	0.995098	0.154952	0.0145579	0.999997	0.098763	0.0310964	0.129979	0.104518	0.0328377	0.00166864	0.0526568	0.999991	0.000529934	0.0580532	0.0129101	0.0615997	0.072763	0.0489426	0.0356845	0.0697884	0.0493626	0.182478	0.0442416	0.0588526	0.0666326
1	0.0302734	0.00840573	0.00147463	2.33101e-005	0.152136	0.09865	0.320597	0.0117352	0.0264525	0.136687	0.171754	0.0154999	0.0599818	0.97482	0.462782	0.675597	0.000838444	0.0115116	0.0834342	0.0553207	0.0646059	0.842524	0.730403	0.00563405	0.10514	0.80622	0.0106381	0.00279818	0.168994	0.0166638	0.0214369	0.788344	0.146065	0.00294386	0.0299737	0.0303405	0.00130384	0.0728979	0.25398	0.0831452	0.0389384	1	0.0613085	0.929229	0.0385498	0.30212	0.0333679	0.0459491	0.700743
1	0.0238453	0.00727482	0.000819869	4.30568e-005	0.0902399	0.116007	0.476768	0.00823413	0.0260913	0.212074	0.135086	0.0308588	0.0762438	0.48301	0.286096	0.736025	0.000453235	0.00758492	0.0681328	0.0601048	0.292516	0.457205	0.704084	0.000684554	0.0313481	0.0719016	0.0117266	0.0322891	0.0955895	0.0323062	0.0183511	0.0961125	0.280629	0.00378564	0.038052	0.0421695	0.00652872	0.0894623	0.613042	0.0564992	1	1	0.0355187	0.501994	0.0541204	0.0936201	0.0223965	0.0434554	0.416174
1	0.0741358	0.0413613	0.00423709	1e-009	0.256978	0.222762	0.176719	0.0248019	0.0529857	0.330718	0.0794239	0.468538	0.999996	0.272412	0.185511	0.20339	0.00217586	0.0322972	0.42215	0.622063	0.141848	0.0922665	0.447415	0.00251119	0.198891	0.117125	0.0247536	0.0159647	0.125109	0.214825	0.0349885	0.15603	0.959596	0.0101474	0.113717	0.0531371	0.0142995	0.144296	0.03665	0.133688	0.0503246	0.151329	0.142459	0.151904	0.0995198	0.159842	0.0915852	0.321437	0.185846
1	0.0207772	0.00398036	0.000277175	1e-009	0.993792	0.707372	0.453686	0.00586267	0.0233717	0.889658	0.0252461	0.0639337	0.197578	0.124212	0.138976	0.0423118	9.97121e-005	0.13863	0.0918933	0.0513495	0.0376141	0.425378	0.495957	0.00362447	0.044682	0.185355	0.0407742	0.00614129	0.334071	0.413686	0.0170658	0.679226	0.0249858	0.00102753	0.0511232	0.134574	0.00204006	0.405609	0.0279273	0.521489	0.0337493	0.0544851	0.339991	0.502602	0.170366	0.367612	0.0243237	0.0755958	0.999999
1	0.0167528	0.00836211	0.00228564	1e-009	0.0625257	0.201403	0.847528	0.0240887	0.178029	0.29014	0.541094	0.01894	0.0631643	0.679243	0.323191	0.385753	9.42671e-005	0.0461706	0.151309	0.891087	0.070138	0.107364	0.999998	0.00120648	0.0367142	0.123752	0.00936791	0.0041415	0.171479	0.0250578	0.0193239	0.134408	0.0153744	0.00282224	0.265295	0.0554777	0.0529838	0.0533779	0.0132189	0.346539	0.0209421	0.099457	0.0224893	0.392753	0.0442047	0.146704	0.273089	0.0460516	0.148892
1	0.0263854	0.00306821	0.000738443	2.37406e-005	0.205168	0.675345	0.201091	0.00722507	0.170352	0.926363	0.035004	0.0565544	0.134146	0.804195	0.921407	0.655247	0.000430293	0.00728729	0.232595	0.286207	0.0409164	0.318863	0.2656	0.000549546	0.295304	0.592714	0.00929451	0.999976	0.55844	0.0160669	0.121161	0.191013	0.0265226	0.00312238	0.0120713	0.0391662	0.00102943	0.09771	0.0196762	0.113698	0.718707	0.664313	0.361991	0.137124	0.0494253	0.21325	0.0260817	0.727003	0.0507253
1	0.0710777	0.00262348	0.000970126	0.000164698	0.347144	0.226545	0.3707	0.00637933	0.0655933	0.842139	0.046271	0.0201794	0.210481	0.865688	0.990516	0.432478	0.000399842	0.00639642	0.26758	0.476174	0.0828737	0.127578	0.288682	0.000777221	0.559576	0.75174	0.00770655	0.311321	0.224279	0.0313199	0.0499218	0.0980234	0.483175	0.00153871	0.0202111	0.0217218	0.000496207	0.0873614	0.0365435	0.055179	0.0203988	0.729476	0.08128	0.142016	0.0449898	0.172972	0.0226352	0.0723661	0.0576008
1	0.0576569	0.0047464	0.00116913	0.000216086	0.774259	0.118747	0.628677	0.0105414	0.132556	0.292239	0.111941	0.0311082	0.0740202	0.152255	0.201775	0.764455	0.00112627	0.0171072	0.216403	0.230408	0.0430775	0.0390097	0.102055	0.0022798	0.207384	0.260045	0.0196966	0.00304501	0.110198	0.0344761	0.0704063	0.0728462	0.0276839	0.00260539	0.136004	0.0772545	0.0148111	0.380406	0.0161467	0.551996	0.743455	0.154638	0.0339493	0.140366	0.0636049	0.0898728	0.0335189	0.805384	0.999989
1	0.057249	0.00600807	0.00356255	2.83869e-005	0.378666	0.153833	0.0961432	0.0255243	0.046665	0.147169	0.0264933	0.0247022	0.0533771	0.91618	0.09313	0.043585	0.000422377	0.00604747	0.686432	0.0484774	0.134016	0.0664328	0.945521	0.000607046	0.0297766	0.335637	0.0376607	0.944216	0.586019	0.0374932	0.0539922	0.121468	0.0243782	0.000968641	0.896605	0.165499	0.000592919	0.499077	0.0219698	0.362971	0.200711	0.0416295	0.0894531	0.59665	0.139789	0.15836	0.0542481	0.0703662	0.443658
1	0.0199291	0.0291915	0.000390784	1.2808e-005	0.307451	0.135592	0.0782628	1	0.0191518	0.0721042	0.0159879	0.0544755	0.0415608	0.170141	0.973662	0.232065	8.65492e-005	0.00618184	0.224293	0.795056	0.133908	0.373476	0.249158	0.0622404	0.318437	0.0747766	0.00968316	0.0302466	0.0811469	0.019601	0.0229463	0.125183	0.0146812	0.00150639	0.0911444	0.0488023	0.000386168	0.423815	0.00870261	0.0935873	0.0603402	0.0483289	0.0712341	0.398251	0.0239704	0.755705	0.0177156	0.0757361	0.0567541
1	0.0208015	0.00367162	0.000718422	1.23311e-005	0.104989	0.155173	0.120283	0.00910509	0.0134644	0.885049	0.11574	0.0894031	0.11179	0.0993716	0.566812	0.0228207	0.000309537	0.155712	0.492201	0.0422193	0.122125	0.0451036	0.95621	0.00054656	0.337832	0.0724043	0.0323329	0.00557733	0.960941	0.0942869	0.214915	0.060488	0.0360014	0.006845	0.829843	0.0244316	0.000400892	0.070646	0.00787445	0.0502386	0.0134223	0.0327143	0.106365	0.153985	0.367015	0.203887	0.0258795	0.0302727	0.0362217
1	0.0169851	0.0283031	0.000187093	1e-009	0.871265	0.999955	0.101167	0.00777396	0.118902	0.984701	0.162747	0.0370425	0.247077	0.0880777	0.880449	0.985856	0.000183877	0.0196711	0.199755	0.0369206	0.036759	0.47805	0.331421	0.00752206	0.0678095	0.213068	0.21005	0.00720123	0.302171	0.0120012	0.0207044	0.137948	0.134476	0.0015664	0.743739	0.121231	0.0124269	0.0645206	0.0436527	0.107781	0.0465812	0.0535135	0.0342658	0.686492	0.0298219	0.101082	0.0617477	0.206502	0.124194
1	0.0237058	0.012702	0.00165532	1e-009	0.934441	0.115102	0.663312	0.00803641	0.0160743	0.334842	0.0221261	0.0149827	0.338326	0.329593	0.1053	0.0400566	0.000490653	0.0148126	0.128415	0.216033	0.0304681	0.0504739	0.110488	0.00165361	0.0308438	0.176568	0.0123828	0.00321643	0.860321	0.040786	0.0785948	0.200266	0.0226327	0.00167415	0.138195	0.0206231	0.00148369	0.0589157	0.018323	0.175803	0.10801	0.39342	0.0242147	0.287041	0.0350685	0.0665214	0.0234786	0.481655	0.0383012
1	0.0116109	0.00186386	0.0913985	1e-009	0.0667912	0.0765437	0.284991	0.00640042	0.0155296	0.970912	0.0433238	0.112334	0.147938	0.267789	0.436758	0.0306368	0.000100558	0.00460609	0.667888	0.0294584	0.023753	0.074087	0.999999	0.000890664	0.663933	0.0621034	0.238953	0.00603599	0.250808	0.792132	1	0.586203	0.0184679	0.00392793	0.409177	0.0939023	0.000784978	0.970736	0.0881124	0.0927019	0.0898444	0.054628	0.0154086	0.0855512	0.0215553	0.344514	0.756792	0.045067	0.125809
1	0.0146459	0.184536	0.0383752	3.68012e-005	0.0594393	0.344677	0.108136	0.00507614	0.0476923	0.0353973	0.0180714	0.0139351	0.115498	0.141538	0.999999	0.0170758	0.000150817	0.0419606	0.0537889	0.093778	0.0257834	0.0241499	0.0721441	0.000351549	0.136676	0.0401546	0.00553275	0.00273041	0.176638	0.00758088	0.00977117	0.0378695	0.00938561	0.003646	0.0139501	0.015332	0.000532632	0.0808455	0.0062644	0.094818	0.478323	0.0336014	0.0143366	0.0914256	0.0180413	0.249327	0.0208138	0.0238992	0.0375741
1	0.0165909	0.00377853	0.000651474	1.72675e-005	0.296281	0.133515	0.0917578	0.00954051	0.20109	0.111391	0.0322448	0.0431265	0.977375	0.298738	0.201091	0.899909	0.000931886	0.00448028	0.187543	0.157568	0.0833359	0.350185	0.150443	0.000573319	0.0314044	1	0.0199916	0.00630236	0.069852	1	0.335887	0.0946294	0.0181014	0.00341941	0.0221279	0.0881207	0.00100661	0.0635861	0.0151182	0.0558075	0.99382	0.0612355	0.0965796	0.0874696	0.0577298	0.586762	0.051476	0.0540752	0.874891
1	0.0105373	0.00583485	0.00163673	4.47035e-005	0.0792827	0.111668	0.0792727	0.0210817	0.112745	0.149073	0.0375462	0.0262308	0.386386	0.16052	0.118421	0.151679	0.000413294	0.0054853	0.0636898	0.0644692	0.0836444	0.21273	0.083019	0.00100936	0.0637741	0.085732	0.053421	0.00338914	0.195723	0.0421371	0.0178632	0.172396	0.0567075	0.00185522	0.0726821	0.0419529	0.00356635	0.120754	0.0113581	0.0566606	0.0346337	0.290754	0.235792	0.0527209	0.0297612	0.0946103	0.0450777	0.189806	0.0804193
1	0.0424721	0.01552	0.00051627	2.28626e-005	0.315999	0.495385	0.503	0.0129566	0.293553	0.881288	0.176366	0.0325705	0.978785	0.125816	0.390668	0.592515	0.00121527	0.0128283	0.0729453	0.130871	0.106748	0.157805	0.503147	0.00353134	0.397064	0.073075	0.0252906	0.00627634	0.217625	0.0620879	0.0168067	0.0769926	0.0420705	0.00226397	0.0257724	0.0274647	0.0049818	0.121705	0.01542	0.267912	0.0421749	0.144364	0.0676631	0.895279	0.0479736	0.0967396	0.114536	0.0484059	0.640822
1	0.00615339	0.0122447	0.00143863	0.000236452	0.0664204	0.0351472	0.999998	0.0128799	0.0906184	0.25659	0.0151259	0.00692064	0.885594	0.999995	0.345177	0.0145738	0.000159621	0.00395083	0.210915	0.730207	0.0426607	0.305172	0.484563	0.000614824	0.424803	0.0426099	0.00684771	0.000944635	0.277985	0.0101392	0.0102705	0.0459044	0.0246413	0.00164992	0.00952209	0.015803	0.00133439	0.0508196	0.00467089	0.0501895	0.0112977	0.330994	0.0533373	0.723468	0.0242527	0.798967	0.0219802	0.0718668	0.346424
1	0.0217696	0.0109971	0.00383526	9.28961e-005	0.965947	0.123899	0.212804	0.0118627	0.0300996	0.174098	0.0796473	0.0155745	0.276642	0.141552	0.129164	0.233728	3.45125e-005	0.287557	0.0786311	0.075316	0.07776	0.618395	0.11497	0.00212927	0.0646763	0.0776906	0.0180411	0.0163767	0.256419	0.0435641	0.0333405	0.306815	0.15894	0.925317	0.0394791	0.0329014	0.00110268	0.283993	0.0240919	0.492219	0.0340067	0.0505313	0.030597	0.0929685	0.0529931	0.883237	0.999952	0.170553	0.337362
1	0.0710879	0.00745123	0.00726679	0.000395336	1	0.999971	0.89544	0.0135049	0.0548722	0.315074	0.0556926	0.066367	0.192932	0.17596	0.215711	0.478733	0.000585631	0.0148951	0.160114	0.0502147	0.0772912	0.463553	0.207369	0.00111799	0.116476	0.0684488	0.0118521	0.426197	0.810367	0.0757201	0.102331	0.393748	0.0845148	0.790076	0.0544205	0.24503	0.000522085	0.0810945	0.0258303	0.296827	0.0252561	0.0742446	0.0745827	0.0692646	0.0656989	0.111744	0.912325	0.151398	0.33066
1	0.449315	0.00565317	0.00160604	0.000115641	0.0848351	0.0558742	0.150575	0.0117619	0.0535052	0.0737525	0.14938	0.0119035	0.0539634	0.226076	0.84766	0.118349	0.000632951	0.0299399	0.0650855	0.22061	0.129083	0.0245077	0.0889875	0.00440974	0.075955	0.0476881	0.456956	0.0128832	0.0909356	1	0.0266405	0.645727	0.0268727	0.00223874	0.0178286	0.269196	0.00108565	0.0935542	0.086874	0.152611	0.999998	0.196874	0.0177596	0.0383996	0.0344927	0.0847204	0.0201753	0.043001	0.0864405
1	0.0486312	0.00463357	0.00237955	6.88899e-005	0.0718593	0.115975	0.9905	0.0111567	0.0510567	0.094229	0.0590972	0.208012	0.633674	0.278745	0.399088	0.171571	0.000130446	0.0268961	0.0801173	0.0669967	0.0382137	0.87255	0.163121	0.00393622	0.0454436	0.127985	0.0193143	0.00137979	0.106908	0.0449416	0.0271293	0.253926	0.0227874	0.00242834	0.148748	0.0223218	0.034784	0.584784	0.0806666	0.160529	0.044651	0.0438588	0.881022	0.0654598	0.0759729	0.333466	0.0301641	0.676392	0.0626969
1	0.0213547	0.00357746	0.000584055	6.37319e-005	0.347239	0.404185	0.159841	0.0104462	0.033493	0.0425027	0.0325929	0.384039	0.0979326	0.186653	0.062027	0.0637567	9.74735e-005	0.004882	0.15949	0.0424222	0.0308589	0.0703666	0.149822	0.000910208	0.0230787	0.102969	0.0164566	0.00774362	0.73532	0.623261	1	0.5586	0.015595	0.00526563	0.0282956	0.333468	0.000924522	0.966228	0.00745468	0.0606763	0.178607	0.0437034	0.0149458	0.0842745	0.0280943	0.493066	0.105595	0.239152	0.153517
1	0.155976	0.00159151	0.00162914	0.000225215	0.25141	0.957021	0.149594	0.00677244	0.0136302	0.0298378	0.0191863	0.179359	0.187267	0.811299	0.053377	0.0458251	0.000552847	0.0186031	0.446757	0.0480775	0.0236529	0.0648908	0.379531	0.000742394	0.0237966	0.0757574	0.061109	0.0023716	0.810009	0.225794	1	0.100224	0.0205473	0.0129873	0.0123728	0.471483	0.000322024	0.649341	0.0271053	0.180739	0.0194216	0.033074	0.0132559	0.0227773	0.0337148	0.307311	0.0188142	0.157265	0.0630674
1	0.0146891	0.00264194	0.00108481	0.000328477	0.940895	0.11967	0.171579	0.0128666	0.0730535	0.416355	0.0259812	0.220646	0.962934	1	0.222771	0.0301907	0.000464403	0.00480093	0.792975	0.153582	0.0380976	0.0317019	0.198741	0.00165885	0.868684	0.0708101	0.0138993	0.00221798	0.538552	0.015364	0.540266	0.0617777	0.0168397	0.00138677	0.0826266	0.0278342	0.00481133	0.165119	0.203554	0.173835	0.0278991	0.0969356	0.0463322	0.102717	0.0557857	0.12291	0.198881	0.0584048	0.0569397
1	0.0138977	0.00301528	0.000177108	4.15252e-005	0.653701	0.0954004	0.933196	0.0311047	0.0424914	0.936981	0.0316849	0.282589	0.307528	0.0661059	0.446006	0.0546409	0.000219791	0.00476895	0.0827669	0.0263521	0.746961	0.107191	0.221765	0.000442068	0.0273503	0.370019	0.032004	0.0123625	0.944714	0.0294587	0.0178291	0.786723	0.0240757	0.00141433	0.181383	0.624837	0.819153	0.0318294	0.0113207	0.101329	0.0226406	0.0307499	0.0783227	0.0604988	0.0293641	0.160813	0.0525665	0.0493611	0.281964
1	0.0423408	0.0387766	0.00179575	0.000693154	0.971058	0.162445	0.212879	0.0123639	0.0599266	0.66143	0.0518912	0.0262795	0.127358	0.280924	0.1159	0.334337	0.000679798	0.0154004	0.102285	0.0824219	0.0960392	0.089506	0.128611	0.00100957	0.258667	0.194312	1	0.00489265	0.153684	0.044258	0.0431392	0.0910164	0.0227199	0.00275695	0.041649	0.0431879	0.0049137	0.136234	0.0152649	0.673979	0.029283	0.211236	0.0548605	0.526844	0.0828347	0.493311	0.0718116	0.0651541	0.181521
1	0.531764	0.15589	0.00432316	1e-009	0.895205	0.881769	0.0624526	0.0944102	0.0187772	0.834724	0.0624132	0.1405	0.741482	0.911612	0.26188	0.0392129	0.000858202	0.0103134	0.0849989	0.0443917	0.0266161	0.347831	0.20908	0.000891475	0.032118	0.0375641	0.0270066	0.00219157	0.340026	0.0377582	0.0180044	0.149619	0.0227649	0.00047642	0.015848	0.0189521	0.000401531	0.0324245	0.018195	0.702928	0.037974	0.0706552	0.0409776	0.0411072	0.058991	0.357426	0.0196436	0.0552654	0.282076
1	0.00935676	0.00693001	0.000643646	7.13348e-005	0.790835	0.098373	0.139946	0.0055968	0.159505	0.454687	0.0343769	0.017899	0.999974	0.104191	0.0662249	0.0297636	0.000541762	0.00361069	0.207508	0.0406236	0.121915	0.0249875	0.967929	0.00255566	0.0353301	0.0559629	0.0120777	1	0.248571	0.0252172	0.0147472	0.0567871	0.493438	0.00184559	0.030879	0.0202079	0.00159908	0.129001	0.0127548	0.295004	0.0371398	0.0952082	0.162274	0.086817	0.0422967	0.802854	0.0388755	0.0524407	0.0691751
1	0.026109	0.0152383	0.00117931	0.000149656	0.36409	0.253673	0.507799	0.0111772	0.0329627	0.364629	0.0399386	0.03086	0.132899	0.115122	0.0898686	1	0.000368318	0.00844989	0.102866	0.112621	0.0500193	0.0722889	0.19053	0.000546601	0.628692	0.0658601	0.266451	0.00301258	0.177731	0.0278866	0.0910248	0.0925624	0.0243122	0.00116774	0.0463822	0.029319	0.000565015	0.216438	0.0278878	0.0604931	0.18837	0.0361037	0.0722463	0.62897	0.0969445	0.0787136	0.378562	0.060143	0.0720092
1	0.0209587	0.0169687	0.00205809	0.000247902	0.0649482	0.176062	0.107325	1	0.0868389	0.0667334	0.0497727	0.0301508	0.0613623	0.254098	0.205704	0.221846	0.000799613	0.00766214	0.643627	0.121988	0.0924475	1	0.148585	0.00221502	0.454968	0.0781471	0.0189324	0.00493187	0.139727	0.0697699	0.0887191	0.128405	0.0223104	0.00141686	0.0261414	0.311258	0.0252735	0.408443	0.0263552	0.0802557	0.0190403	0.0434835	0.0535924	0.0620014	0.0422441	0.12366	0.435579	0.124181	0.0593338
1	0.0206116	0.0465162	0.000497747	5.0114e-005	0.400908	0.70061	0.077627	0.0588817	0.0348962	0.0570842	0.0398441	0.0387574	0.952247	0.1307	0.784031	0.999999	0.000422743	0.00799314	0.0929987	0.370165	0.0288114	0.0422014	0.0715689	0.000959757	0.966982	0.192386	0.0152955	0.00171075	0.107281	0.0173434	0.420922	0.050431	0.0173698	0.00237465	0.0213326	0.0548285	0.00349968	0.877262	0.0777292	0.260881	0.0217783	0.0271549	0.0242566	0.0596152	0.0306616	0.231556	0.0251797	0.0384277	0.0600219
1	0.0215422	0.0111006	0.003192	0.00155615	0.163253	0.26306	0.911479	0.018476	0.0510444	0.228205	0.0759952	0.0524482	0.107047	0.244189	0.124133	0.555346	0.000249391	0.0344198	0.125132	0.340016	0.857756	0.0905546	0.232447	0.00811509	0.0473431	0.529218	0.0271088	0.00544236	0.297593	0.52402	0.0436255	0.126716	0.0467544	0.00420144	0.0581241	0.0484169	0.00363918	0.848052	0.0512136	0.144985	0.0824488	0.107066	0.133518	0.251174	0.071626	0.282725	0.0659236	0.0794573	0.511347
1	0.0500782	0.00383426	0.000419669	0.000335371	0.632432	0.265651	0.605819	0.00667368	0.0622973	0.689542	0.0644453	0.0111196	1	0.622158	0.832858	0.083614	0.000573559	0.0257287	0.208295	0.0809738	0.103165	0.575541	0.265351	0.000474639	0.856906	0.0436441	0.00999746	0.00690743	0.177678	0.0124347	0.0618382	0.080764	0.0333148	0.00144157	0.788764	0.0120666	0.0011974	0.0381129	0.00987125	0.0959889	0.0194508	0.157492	0.0174478	0.237855	0.0829958	0.32626	0.0297304	0.673287	0.076635
1	0.0222059	0.0137179	0.000462264	3.31927e-005	0.934171	0.132777	0.159473	0.0373773	0.235436	0.784137	0.541135	0.0159325	0.215518	0.178833	0.0934377	1	0.00328784	0.00921563	0.376176	0.159875	0.889016	0.0516348	0.747492	0.640068	0.176414	0.0742169	0.021593	0.0176985	0.0950538	0.0264412	0.0778651	0.167291	0.0262764	0.0028797	0.191056	0.640937	0.00402998	0.0849436	0.019109	0.795255	0.0374352	0.207699	0.0437052	0.210113	0.103498	0.118271	0.261951	0.558641	0.251347
1	0.00653486	0.00239728	0.000353667	1e-009	0.0567453	0.181958	0.0683043	0.00439611	0.0111861	0.999997	0.0105995	0.00683038	0.0498756	0.0609025	0.169981	0.0181483	0.00119279	0.00369974	0.0947193	0.0486522	0.0158943	0.0366287	1	0.000478131	0.0325762	0.0498006	0.0162961	0.00146113	0.0692545	0.0131783	0.00765084	0.0247818	0.00744013	0.00101704	0.0236058	0.999926	0.00386298	0.0311094	0.0200236	0.318732	0.030775	0.0189088	0.0364806	0.282228	0.0550395	0.62855	0.0265951	0.0207591	0.0488888
1	0.0167025	0.00224234	0.000959815	4.52198e-005	0.0551609	0.113377	0.0726862	0.014521	0.0206377	1	0.0260754	0.038343	0.410933	0.995858	0.258901	0.0792991	0.000195269	0.00611883	0.131482	0.148673	0.0504321	0.118918	0.0747404	0.00034988	0.0237237	0.108837	0.990983	0.0343611	0.0432964	0.022783	0.0184381	0.0516468	0.0180987	0.00322946	0.0298623	0.965467	0.00110894	0.0557924	0.00796409	0.0650961	0.294716	0.0397489	0.0426016	0.0442905	0.0750142	0.0795326	0.105075	0.0428263	0.0907893
1	0.0210525	0.00972492	0.000957345	0.000125895	0.119816	0.109864	0.688577	0.0109662	0.056899	0.12661	0.0386598	0.0201394	1	0.175477	0.165475	0.0466022	0.00118187	0.0196886	0.178627	0.0674672	0.704675	0.0877517	0.0956538	0.00216617	0.0541236	0.0656225	0.0191885	0.0037706	0.0854538	0.242006	0.029734	0.0704532	0.0592794	0.00854603	0.0488797	0.0375718	0.00109503	0.0780439	0.0178896	0.0781016	0.0231909	0.0618597	0.0429895	0.200292	0.0925081	0.0917865	0.0351118	0.141181	0.0830111
1	0.0623226	0.00358147	0.00524444	0.0156998	0.30098	0.40303	0.312525	0.0618668	0.0319253	0.853291	0.0289992	0.105163	0.0782093	0.170561	0.10128	0.3326	6.87087e-005	0.0412735	0.117401	0.0575678	0.0558881	0.0610049	0.12299	0.00421812	0.15421	0.0860782	0.0396573	0.0233687	0.318094	0.070803	0.0185511	0.068933	0.0355882	0.00371215	0.0280867	0.0727683	0.00239322	0.782246	0.0473211	0.38527	0.0288896	0.127471	0.113573	0.862997	0.0879357	0.283177	0.0445857	0.0912552	0.393865
1	0.0242045	0.00476132	0.00123135	4.57991e-005	0.583109	0.376506	0.122865	0.0099888	0.369261	0.298121	0.0285805	0.044024	0.0857148	0.423615	0.651222	0.270925	0.000478376	0.0120036	0.181932	0.922803	0.234549	0.530897	0.978607	0.000739199	0.178279	0.0582589	0.933147	0.0478734	0.401841	0.175542	0.0242141	0.474148	0.0775521	0.00267192	0.0196198	0.555342	0.000674121	0.0527065	0.0641019	0.153217	0.264324	0.0515308	0.543775	0.994838	0.18078	0.369943	0.0205014	0.0957161	0.0449752
1	0.0319325	0.00901735	0.00527548	5.92226e-005	0.442992	0.106401	0.16188	0.0292803	0.999921	0.999982	0.0687693	0.0385358	0.243654	0.17889	0.166981	0.0739298	0.000820235	0.0347144	0.14301	0.565724	0.982066	0.161002	0.264485	0.00270652	0.0831793	0.171179	0.0204281	0.00516157	0.0985517	0.0811388	0.135134	0.103686	0.0716379	0.00608093	0.0688792	0.0429139	0.0011707	0.324545	0.106035	0.195265	0.039108	0.106518	0.160511	0.674979	0.102033	0.48216	0.0349839	0.0873036	0.272118
1	0.0534658	0.0241289	0.00352111	0.00140873	0.1442	0.145848	0.999004	0.106429	0.032514	0.436104	0.0551224	0.216584	0.069845	0.589724	0.870165	0.192264	0.00111292	0.00539654	0.117878	0.046743	0.0621552	0.0640251	0.922225	0.00254722	0.0396673	0.0589711	0.0121801	0.00406831	0.0985549	0.0195	0.0203546	0.141636	0.083176	0.001688	0.083306	0.244985	0.0698164	0.0685555	0.0167946	0.090722	0.03762	0.051026	0.0267042	0.646349	0.0382972	0.548827	0.0277048	0.90351	0.343701
1	0.073935	0.00605772	0.00616931	0.000109207	0.384499	0.185578	0.620743	0.0286479	0.193401	0.975738	0.199621	0.0425254	0.757053	0.196944	0.178117	0.0897426	0.00104484	0.0166159	0.148162	0.306049	0.503729	0.283993	0.136139	0.00537448	0.146205	0.124902	0.0686966	0.178434	0.202451	0.217363	0.130163	0.185739	0.0466874	0.250853	0.327184	0.0867801	0.00109771	0.172979	0.399894	0.14458	0.185324	0.0929547	0.0767901	0.353466	0.111555	0.201232	0.141528	0.141189	0.100744
1	0.0258487	0.00600288	0.00140555	0.00100518	0.278111	0.0936696	0.09329	0.0129433	0.0399776	0.964108	0.354887	0.12641	0.0777522	0.103737	0.10667	0.509473	0.000325208	0.0102961	0.184076	0.704365	0.0731685	0.0551085	0.0718489	0.00239241	0.65231	0.0601099	0.0161362	0.00324972	0.129912	0.0402376	0.0805676	0.100332	0.0329377	0.0057177	0.211637	0.354084	0.000889431	0.180776	0.0156929	0.0743935	0.027426	0.999993	0.130625	0.0690728	0.051545	0.0976689	0.287612	0.0517627	0.432538
1	0.0177238	0.00539017	0.00124851	7.53929e-005	0.20831	0.880179	0.114282	0.00919021	0.157701	0.444547	0.0670768	0.023316	0.119767	0.118588	0.0996192	0.0299801	0.00381701	0.0101166	0.911572	0.0556141	1	0.0783867	0.0735943	0.00103894	0.0493172	0.0493043	0.0145936	0.0164705	0.230805	0.0265444	0.106046	0.0835181	0.0419699	0.00230306	0.533477	0.219178	0.000461042	0.0771979	0.0215533	0.0945341	0.0305427	0.306486	0.0681372	0.67592	0.0337197	0.248022	0.0369639	0.477911	0.338527
1	0.00890689	0.0030484	0.00023283	0.000111985	0.0791805	0.942849	0.0731842	0.585274	0.0287066	0.0321151	0.180202	0.00519118	0.718483	0.263117	0.722512	0.015364	0.00048599	0.057924	0.150151	0.057541	0.0151717	0.899357	0.705889	0.000454291	0.0161156	0.0766946	0.180847	0.00207248	0.508251	0.0244392	0.0893446	0.983907	0.00790298	0.00334479	0.0149523	0.00936932	0.000166003	0.0573381	0.00626295	0.0706612	0.0123348	0.030794	0.0354146	0.0737688	0.0174513	0.45597	0.0149246	0.0292717	0.0332478
1	0.080193	0.00646925	0.00366564	1e-009	0.876436	0.193559	0.18271	0.0447647	0.0199998	0.210415	0.412164	0.0138377	0.0578946	0.173157	0.235664	0.0357084	0.0012426	0.0181443	0.672199	0.50615	0.999972	0.0483177	0.0858653	0.00373496	0.0417356	0.167666	0.016141	0.047413	0.80487	0.0512796	0.0756199	0.75528	0.0166306	0.0992595	0.0424299	0.120962	0.00016378	0.454037	0.994974	0.879384	0.146498	0.136452	0.199459	0.385698	0.258463	0.167134	0.150004	0.517249	0.587932
1	0.0215	0.00461518	0.00143915	4.41475e-005	0.28628	0.135923	0.695793	0.0106912	0.0523301	0.762993	0.0583098	0.0291587	0.0643963	0.293989	0.152649	1	0.000490637	0.0110049	0.165043	0.616593	0.0682722	0.0894426	0.978338	0.000970807	0.0428186	0.168597	0.0155915	0.00550126	0.991079	0.0311733	0.0763556	0.103855	0.0477509	0.00305846	0.0273796	0.060768	0.000734122	0.131869	0.0346591	0.0810347	0.0358098	0.351139	0.0481175	0.567007	0.0464649	0.138239	0.0293645	0.319185	0.0955694
1	0.0611625	0.00108387	0.000804494	0.000607184	0.0919634	0.079378	0.901226	0.00978018	0.0179353	0.936532	0.195868	0.014352	0.101347	0.317514	0.0731202	0.097521	0.000639118	0.0109698	0.192834	0.08547	0.0471168	0.0483387	0.524049	0.000521831	0.031777	0.154244	0.0208171	0.00239044	0.226763	0.0184042	1	0.187752	0.0390901	0.00320145	0.120277	0.999999	0.00162853	0.0640796	0.0090831	0.0578829	1	0.98899	0.0546287	0.967588	0.60963	0.262837	0.242627	0.5327	0.245908
1	0.0115465	0.00535492	0.115207	0.000197424	0.10664	0.980491	0.144524	0.00741328	0.0455	0.0695296	0.0278176	0.0199756	0.396418	0.353954	0.0900763	0.0684269	0.000356221	0.0188195	0.650636	0.314989	0.143881	0.0556659	0.0847896	0.00146647	0.0401717	0.0470969	0.0270799	0.0031158	0.281346	0.0224582	0.682826	0.784474	0.11692	0.00118875	0.0313256	0.0241662	0.0114256	0.0778496	0.0125733	0.0479489	0.0170438	0.184924	0.0519329	0.0341541	0.103572	0.801427	0.0242829	0.203253	0.520176
1	0.0128069	0.005166	0.000381897	9.98045e-006	0.348926	0.107771	0.0904148	0.340424	0.531496	0.213744	0.125702	0.0470312	0.0599185	0.949652	0.0890737	0.0711057	0.000242444	0.0165562	0.290428	0.0767614	0.201099	0.261581	0.21742	0.00139976	0.0373766	0.0657252	0.861187	0.00392059	0.590482	0.240308	0.167258	0.432682	0.0205507	0.0012938	0.412257	0.0283357	0.000263491	0.716653	0.0145705	0.0824328	0.217778	0.413863	0.018423	0.165392	0.0418405	0.999998	0.404547	0.0348365	0.198429
1	0.0431086	0.0182244	0.00032891	0.000329934	0.27915	1	0.0661908	0.00502322	0.0212943	0.0289417	0.0294509	0.00742873	0.367996	0.939302	0.436941	0.0120363	5.04879e-005	0.00344062	0.0457094	0.0472629	0.0239115	0.0379848	0.126201	0.000268912	0.0238191	0.317784	0.00926823	0.0931335	0.32495	0.253799	0.0263691	0.0554261	0.0332108	0.0404111	0.0118434	0.0663405	0.000366471	0.0281884	0.664742	0.0420298	0.21444	0.394971	0.0154813	0.02781	0.0162499	0.0585328	0.0117268	0.376555	0.0320011
1	0.0282532	0.0145021	0.000775384	0.00320228	0.39061	0.510245	0.15326	0.0452498	0.0724869	0.999984	0.0480961	0.0315112	0.0934342	0.128237	0.127767	0.0801634	0.000955025	0.0100055	0.308007	0.127417	0.0709874	0.053917	0.311361	0.00280973	0.0587271	0.498128	0.0163988	0.00527802	0.344135	0.24525	0.0333546	0.492037	0.212275	0.00903294	0.0388476	0.0868597	0.00319245	0.61796	0.0258049	0.144413	0.0323703	0.0643179	0.0549926	0.109084	0.146742	0.277569	0.319121	0.0557421	0.313644
1	0.0258924	0.00257399	0.00209666	1e-009	0.23289	0.0656576	0.0395296	0.00674331	0.0121643	0.0346842	0.0226167	0.00697951	0.111787	0.502887	0.8956	0.133716	0.000183832	0.00602691	0.0360999	0.0663708	0.0213636	0.0186066	0.800892	0.000298564	0.982144	0.832667	0.0197573	0.00496094	0.0387021	0.0626241	0.0289656	0.0564433	0.0627201	0.00125734	0.0172367	0.0751592	0.00159048	0.0333688	0.00623708	0.233532	0.0139445	0.0411954	0.015122	0.651705	0.0245847	0.055447	0.0177002	0.752155	0.0562019
1	0.0155912	0.00245566	0.0189418	3.56212e-005	0.113278	0.144587	0.11716	0.0084109	0.0505066	0.539347	0.0254548	0.0239039	0.059321	0.0781654	0.0730123	0.396726	0.00160448	0.0103232	0.0904147	0.121014	0.189786	0.0827445	0.948014	0.00132307	0.0444915	0.788557	0.013039	0.0031948	0.236805	0.0207932	0.117363	0.0788679	0.0191935	0.00700502	0.467453	0.226125	0.00152135	0.785854	0.0138998	0.0471995	0.0334216	0.691747	0.0463574	0.035643	0.0323377	0.0608543	0.0252757	0.073477	0.0469295
1	0.0401644	0.0109928	0.00224231	0.000413065	0.0786186	0.0902804	0.137088	0.00839778	0.10568	0.502664	0.0276615	0.403611	0.993217	0.206223	0.104634	0.0613064	0.00139791	0.011532	0.0678261	0.605705	0.048116	1	0.0786376	0.000723993	0.061906	0.129071	0.0123256	0.0501019	0.921764	0.0296703	0.0414258	0.282295	0.039556	0.00128325	0.0274144	0.024889	0.000920782	0.0599195	0.0464984	0.161316	0.0463317	0.276681	0.0239035	0.042525	0.0418166	0.14015	0.0304479	0.0475823	0.0899191
1	0.0153974	0.00349919	0.000832272	0.00019298	0.258593	0.0675314	0.0841193	0.00790745	0.0217152	0.326544	0.0264658	0.0143828	0.0943659	0.643443	0.0946282	0.101703	0.000200118	0.0312561	0.103171	0.0558066	0.0496012	0.999999	0.0749325	0.00202641	0.0338854	0.0603717	0.0198572	0.00189488	0.0733387	0.0375049	0.402723	0.126593	0.0800288	0.00363899	0.019234	0.207497	0.00041407	0.654468	0.621065	0.172313	0.0249337	0.454072	0.0736235	0.219332	0.085268	0.333086	0.0181704	0.429658	0.0685403
1	0.15336	0.00894492	0.00396769	3.86962e-005	0.131609	0.133539	0.375873	0.0758558	0.0664626	0.75989	0.299883	0.0608341	0.204834	0.147449	0.811131	0.116537	5.78089e-005	0.0141064	0.0880255	0.136269	0.743836	0.142149	0.153063	0.0107951	0.0799722	0.15846	0.044418	1	0.112698	0.0683281	0.144949	0.204713	0.0664281	0.0019377	0.903723	0.076485	0.00289738	0.276495	0.0363496	0.149344	0.592447	0.327521	0.867841	0.464605	0.156519	0.169933	0.090677	0.165385	0.0785555
1	0.0381385	0.00421764	0.00383196	1.20639e-005	0.0604079	1	0.313995	0.00393545	0.205444	0.735326	0.0122845	0.0233255	0.0668417	0.999999	0.04814	1	6.64981e-005	0.00361178	0.24965	0.0699791	0.0316009	0.0752372	0.0492927	0.00127907	0.223211	0.0418231	0.0311636	0.00272227	0.0933276	0.999951	0.0287667	0.035306	0.028202	0.00149716	0.0136772	0.0312788	0.00856917	0.0464895	0.00594879	0.927971	0.0375283	0.043278	0.136298	0.287682	0.0888093	0.453238	0.0124958	0.0953927	0.0387662
1	0.011196	0.0235734	0.000574409	1e-009	0.085436	0.0642355	0.160714	0.00471318	0.0136233	0.839289	0.0176082	0.0267097	0.239025	1	0.0493011	0.0245012	0.000159235	0.00998312	0.260347	0.876568	0.0489298	0.0492871	0.460242	0.000893972	0.0213148	0.0567839	0.00715935	0.00179804	0.318151	0.0379064	0.0172379	0.0400201	0.0352307	0.0012672	0.0136627	0.0118205	0.00629021	0.0657693	0.0109207	0.084707	0.0128649	0.0331232	0.0235145	0.0289519	0.0211402	0.0947344	0.279269	0.0296387	0.0532123
1	0.0169225	0.00400639	0.0488911	0.00104057	0.375894	0.89116	0.895757	0.0987073	0.0430487	0.235402	0.0719328	0.0726638	0.998463	0.123998	0.0993262	0.0742264	0.000135138	0.00634482	0.720637	0.23904	0.0624895	0.0801079	0.107547	0.00241347	0.671916	0.149808	0.0111491	0.00927347	0.0712995	0.432494	0.0486421	0.122504	0.0916281	0.00347123	0.0198892	0.0465645	0.037665	0.375727	0.00888909	0.0552116	0.0334708	0.11718	0.041597	0.359268	0.353234	0.123384	0.0970502	0.0425472	0.200104
1	0.0200081	0.0067948	0.00577415	0.00109797	0.300868	0.185498	0.903378	0.0477941	0.0416373	0.647476	0.99849	0.0427817	0.167154	0.120759	0.0943033	0.999998	0.00240286	0.0163766	0.101961	0.123015	0.193609	0.824384	0.189339	0.0025292	0.0468423	0.0840141	0.0233017	0.00539281	0.102853	0.0193587	0.0523952	0.0707961	0.600858	0.00294403	0.102208	0.170321	0.00155936	0.0870813	0.0329852	0.133275	0.0358499	0.139299	0.465379	0.0613887	0.171288	0.110519	0.963382	0.835966	0.0781801
1	0.0155654	0.00263361	0.00392487	6.66014e-005	0.579463	0.0879744	0.0984996	0.253829	0.0292312	0.336431	0.0215914	0.0129368	0.326142	0.973273	0.852183	0.0644234	0.00100568	0.00493123	0.227994	0.604759	0.269003	0.273646	0.0644092	0.00111589	0.045958	0.228647	0.00525176	0.0113608	0.183116	0.0958522	0.0586512	0.0446478	0.0192475	0.00165975	0.0403295	0.995582	0.00170177	0.0428378	0.0365134	0.0485065	0.0120206	0.501418	0.0205265	0.0597724	0.0204919	0.0608502	0.0358824	0.0337872	0.329082
1	0.0102511	0.00122936	0.000811374	0.000360627	0.0167149	0.0270137	0.0200839	0.00232199	0.00721928	0.0172394	0.00946503	0.00483579	0.0887011	1	0.0851611	0.00947607	5.9828e-005	0.00466207	0.0216151	0.0426679	0.0152056	0.0444556	0.999995	0.000204226	0.174045	0.0392108	0.0529992	0.000895493	0.0280975	0.0342862	0.0142336	0.255294	0.0157144	0.00115731	0.00796868	0.0204095	0.000405199	0.0731211	0.00309058	0.0216498	0.00754485	0.01167	0.00846459	0.0411335	0.0156568	0.0254825	0.00897695	0.0439078	0.0411257
1	0.0351394	0.00446596	0.000663756	0.000770343	0.101197	0.267633	0.492933	0.00431218	0.608065	0.566725	0.262692	0.00866594	0.0899131	0.0974881	0.21333	0.11424	0.000282489	0.00744853	0.0811258	0.0644443	0.0937736	0.0241526	0.684752	0.00159078	0.0158585	0.296161	0.00551557	0.00456772	0.700468	0.0217297	0.00840493	0.0467869	0.118725	0.00161035	0.0152339	0.0182895	0.000177473	0.449251	0.0065435	0.248329	0.18174	0.0370357	0.0238598	0.0622114	0.0286267	0.158067	1	0.0239016	0.109489
1	0.0066696	0.000796355	0.000140252	0.00010293	0.0240134	0.219563	0.0194389	0.00573502	0.0146172	0.0320531	0.241309	0.00424529	0.0173303	0.999981	0.0335505	0.0150265	5.66302e-005	0.0156633	0.0283272	0.0191784	0.0499086	0.014541	0.0919881	0.00051824	0.0111997	0.0223814	0.00560497	0.000975676	0.0622157	0.0138813	0.0115988	0.0328975	0.0160819	0.000875297	0.00912251	0.044006	0.000153791	0.024814	0.0051773	0.0612099	0.014896	0.015519	0.0138732	0.0460732	0.0167734	0.0316647	0.0407537	0.0171293	0.0187684
1	0.00612641	0.00235776	0.000520624	0.000245117	0.0478211	0.0294883	0.0226227	0.0100454	0.204405	0.0155798	0.0141851	0.00344037	0.020852	1	0.028895	0.0104578	7.72908e-005	0.00252873	0.0784428	0.0185653	0.0361098	0.00813682	0.0882511	0.00291704	0.0109314	0.0163765	0.0101346	0.00119166	0.0233542	0.00899048	0.0068302	0.0279599	0.0094933	0.000793602	0.0198392	0.00979826	0.000252653	0.0190482	0.00364705	0.0567724	0.0208708	0.0343785	0.0103236	0.0657028	0.0591701	0.0389509	0.0194457	0.0307017	0.0255777
1	0.0201836	0.0567278	0.000547256	0.00017608	0.123348	0.925713	0.0533648	0.00945671	0.180876	0.0484634	0.440948	0.00823755	0.0356751	0.380358	1	0.504503	0.000770283	0.0076518	0.0519872	0.262626	0.0339049	0.0392532	0.110858	0.00117244	0.177902	0.0418285	0.0170436	0.0113485	0.0970427	0.0226212	0.0225688	0.0477616	0.0168402	0.00272485	0.013583	0.947655	0.000803906	0.122766	0.0077386	0.0839623	0.0224795	0.086796	0.0143657	0.088196	0.0317883	0.0664085	0.101489	0.0438385	0.0426076
1	0.144938	0.00149748	0.00137299	4.81938e-005	0.557769	0.119693	0.899773	0.00657031	0.0275594	0.588761	0.0289005	0.0264045	0.776873	0.261402	0.164596	0.0684052	0.00138882	0.0102827	0.0728937	0.655865	0.0428827	0.0234953	0.07745	0.00107939	0.0424196	0.105506	0.0228999	0.0028978	0.999967	0.0713464	0.481445	0.154366	0.0206506	0.0308296	0.981839	0.0269966	0.000370793	0.660731	0.0137218	0.049659	0.864821	0.0990718	0.0333094	0.0781783	0.0347567	0.285397	0.0428582	0.0448202	0.0466781
1	0.0773238	0.00321417	0.000240376	5.23147e-005	0.999998	0.998773	0.929261	0.0131374	0.0669682	0.552405	0.813252	0.021715	0.0604234	0.950509	0.404343	0.0359387	0.000375118	0.00562376	0.0488503	0.0662118	0.132104	0.0250896	0.983039	0.00136844	0.0484583	0.0456631	0.0947974	0.00242275	0.058872	0.0183488	0.307484	0.0964748	0.027702	0.00465268	0.923953	0.0161139	0.191502	0.985173	0.0127191	0.0452052	0.0169906	0.0511208	0.0227794	0.0491026	0.0475203	0.0817865	0.318644	0.0482302	0.0512067
1	0.0217592	0.0110021	0.00519767	4.5278e-005	0.102636	0.115019	0.154894	0.0167302	0.0603397	0.102574	0.0568833	0.0652375	0.087371	0.134506	0.283965	0.818077	0.00120116	0.0218431	0.215729	0.984662	0.063111	0.0870608	0.220215	0.0016126	0.0658472	0.154442	0.0144744	0.208179	0.131171	0.0285153	0.530483	0.114991	0.0472175	0.00599347	0.0905644	0.0382793	0.00266317	0.124628	0.0277929	0.124247	0.0504695	0.0999871	0.0310612	0.168292	0.0706689	0.143715	0.0469692	0.0798619	0.226087
1	0.0331098	0.00471992	0.000125515	0.000173659	0.0945548	0.829192	1	0.0204093	0.0340006	0.0810811	0.0208743	0.0310531	0.0541569	0.735064	0.121528	0.0603072	0.00035422	0.0115158	0.279456	0.11141	0.0448913	0.0197526	0.754894	0.00155625	0.10713	0.783746	0.00889465	0.0120582	0.0776264	0.0962679	1	0.0990542	0.011631	0.000990277	0.0267381	0.0642643	0.00544014	0.043258	0.0137016	0.0657289	0.0326625	0.0423927	0.0561684	0.0289302	0.0422922	0.0722116	0.0244174	0.532833	0.0869451
1	0.0254025	0.00712308	0.00041153	5.54615e-005	0.176825	0.240211	0.192847	0.00596782	0.497883	0.427407	0.167006	0.121664	0.0608566	0.999999	0.450441	0.298203	0.000673882	0.00736314	0.0796224	0.0357431	0.0843717	0.510406	0.327767	0.000942107	0.702012	0.23188	0.024496	0.191525	0.840799	0.0155124	0.0146909	0.653039	0.0189434	0.00091763	0.0173734	0.538581	0.00289161	0.0475268	0.0255316	0.674281	0.062242	0.0397985	0.0506166	0.194209	0.0366897	0.0941001	0.0171612	0.0337117	0.0430299
1	0.0225128	0.172546	0.00150543	0.000124608	0.207637	0.236709	0.156682	0.0144643	0.0365001	0.889823	0.100463	0.356873	0.0696138	0.240765	1	0.0907476	0.00382384	0.157807	0.999993	0.139643	0.0341416	0.0591046	0.0749444	0.00145948	0.0444779	0.124123	0.0105485	0.00877205	0.1612	0.0614538	0.0305269	0.0752609	0.0180872	0.00360946	0.0759544	0.0500381	0.000872109	0.976108	0.0218125	0.639301	0.772408	0.128049	0.0294808	0.324167	0.0482838	0.714873	0.0442928	0.0535048	0.543289
1	0.0216677	0.0121884	0.000617312	6.54784e-005	0.263236	1	0.962458	0.02454	0.0187742	0.0623174	0.0197155	0.00770894	0.0368733	0.10695	0.0593174	0.999913	0.000234248	0.00818332	0.0481139	0.0293431	0.128614	0.135185	0.0703938	0.000977335	0.122923	0.055488	0.286589	0.00637133	0.117059	0.0245527	0.0230714	0.0905401	0.00991951	0.0029322	0.0237118	0.0786763	0.000384321	0.0427981	0.0131295	0.0757896	0.0135292	0.740484	0.0248794	0.0839642	0.0438199	0.146092	0.0977721	0.267262	0.0676817
1	0.0076028	0.00746587	0.000244289	4.24943e-005	0.0495299	0.223433	0.0488256	0.00682227	0.149417	0.0338922	0.0140379	0.00543119	0.0259702	1	0.942231	0.0323904	0.00321378	0.00597401	0.0507762	0.0239162	0.0268037	0.0187457	0.16507	0.00131425	0.0212167	0.0783277	0.013731	0.00140062	0.045526	0.00879709	0.0186642	0.0520553	0.0103218	0.000893377	0.0119312	0.0103411	0.00163202	0.0430421	0.02635	0.0529846	0.0119441	0.0231961	0.0513311	0.0234099	0.0547925	0.0368215	0.0133196	0.0177887	0.0229439
1	0.0242769	0.00786961	0.00833044	1e-009	0.382593	0.999974	0.131243	0.00696406	0.04105	0.0625078	0.270356	0.0915574	0.985519	0.530667	0.14383	1	0.000213849	0.0203675	0.150153	0.151046	0.454646	0.777908	0.138011	0.00562752	0.0257353	0.762048	0.019885	0.00388238	0.20095	0.0281701	0.190063	0.0714803	0.291976	1	0.0318577	0.0464078	0.00042665	0.0695325	0.018347	0.0982294	0.0209188	0.100251	0.057111	0.522884	0.0351909	0.634734	0.0400352	0.0614249	0.0551154
1	0.0196658	0.0407517	0.00167752	1e-009	0.187995	0.298982	0.176155	0.0221652	0.0178766	0.999821	0.158756	0.0060365	0.0763216	0.120431	1	0.0302272	0.000363842	0.0633711	0.103471	0.924005	0.0256842	0.378491	0.0685593	0.00735879	0.108798	0.35162	0.0210815	0.00136603	0.610284	0.0144701	0.015266	0.215469	0.0135973	0.00215619	0.0407425	0.049205	0.000825145	0.248913	0.184752	0.0839661	0.0177653	0.0586592	0.498486	0.164076	0.0233043	0.343046	0.0652832	0.0878937	0.0370489
1	0.865735	0.00298618	0.000255023	0.000266146	0.0936008	0.153968	0.431999	0.00628968	0.0383175	0.0739397	0.0228104	0.0124518	0.0704163	0.999999	0.0551537	1	0.000202256	0.0123336	0.0920885	0.820087	0.0849742	0.0522078	0.438552	0.000835419	0.124444	0.0626943	0.0248238	0.00724928	0.0554488	0.032198	0.0175678	0.0571325	0.0390032	0.0111891	0.021638	0.113513	0.000316509	0.0832803	0.0079942	0.0833202	0.0186371	0.0394737	0.0348301	0.0370811	0.043119	0.218291	0.0208589	0.200335	0.0803673
1	0.0212423	0.0579166	0.00118473	0.000396483	0.308908	0.145739	0.227099	0.0114189	0.737422	0.310876	0.183796	0.909318	1	0.205695	0.282996	0.930798	0.000172581	0.0109355	0.124474	0.123069	0.114192	0.0465636	0.0966626	0.00204736	0.103113	0.963537	1	0.00248486	0.783238	0.131272	0.0315324	0.0776099	0.043462	0.00309527	0.0742688	0.042378	0.000955895	0.151379	0.0141042	0.137059	0.0321325	0.747295	0.0494121	0.109814	0.0588708	0.109049	0.0456864	0.0509418	0.4351
1	0.00879839	0.0240075	0.00151626	1e-009	0.225994	0.10402	0.999983	0.0066319	0.0143439	0.0833552	0.0146953	0.0394326	0.0586123	1	0.0853585	0.0143703	0.000474851	0.00516936	0.102566	0.0357207	0.424607	0.284395	0.0885744	0.0515505	0.082861	0.0404248	0.0245084	0.00296017	0.0376294	0.0595202	0.00958425	0.105626	0.0123089	0.00117684	0.015287	0.0166158	0.000282297	0.203927	0.00556072	0.0316602	0.016477	0.0375884	0.0246141	0.0858377	0.01713	0.704018	0.0152227	0.0533657	0.30844
1	0.0111886	0.00192954	0.00154128	0.000513267	0.0845831	0.545575	0.186821	0.00567872	0.0282773	0.571021	0.0506161	0.0229604	0.308628	0.222325	0.934214	0.186754	0.000246481	0.00453593	0.110554	0.121027	0.0417931	0.906095	0.136975	0.00192084	0.0254745	0.0582689	0.0199888	0.00544034	0.429838	0.0428272	1	0.168125	0.0159462	0.0107114	0.0186812	0.0221873	0.0329666	0.0421088	0.0139147	0.0724535	1	0.0948836	0.0189483	0.0685324	0.0357873	0.930091	0.038138	0.0448932	0.0486125
1	0.0107065	0.0198955	0.00140314	8.07679e-005	0.220253	0.728788	0.0472612	0.0103675	0.0217391	0.0419134	0.138431	0.00798812	0.045296	0.174542	0.44033	1	0.000245084	0.00929557	0.0566708	0.0221058	0.159613	0.999996	1	0.000791741	0.074234	0.0626679	0.0106442	0.00268466	0.0878384	0.041923	0.0409473	0.103407	0.019751	0.00213807	0.0214526	0.0616038	0.000228363	0.080681	0.0108165	0.0569801	0.095073	0.0398418	0.0462936	0.107435	0.0311892	0.44067	0.180734	0.0385186	0.0473901
1	0.0241272	0.0172709	0.00314716	0.00275656	0.32111	0.151058	0.159705	0.485864	0.0467232	0.14086	0.0693718	0.049618	0.270164	0.230834	0.152807	0.975488	0.0002532	0.0400784	0.114406	0.229595	0.12224	0.452208	0.138945	0.00213731	0.350364	0.361248	0.0656112	0.0129673	0.317873	0.0356232	0.332726	0.118888	0.0751182	0.00546956	0.0502539	0.0739603	0.00350577	0.140624	0.0662433	0.119756	0.0497604	0.135331	0.436176	0.422938	0.192428	0.161898	0.0888981	0.0893676	0.0914025
1	0.0190478	0.00435017	0.0147933	0.00256796	0.943319	0.162565	0.0852677	0.0244536	0.238779	0.0803557	0.0245266	0.0227223	0.0513838	0.333417	0.240533	0.02349	0.000490218	0.0104655	0.107335	0.152044	0.0462273	0.0317714	0.976444	0.00180124	0.0541476	0.0438939	0.00707886	0.00159723	0.0809779	0.0702111	0.0155423	0.0510838	0.0143358	0.00141408	0.0727985	0.043846	0.00181016	0.0653892	0.0146609	0.369527	0.270922	1	0.12534	0.0812058	0.041386	0.159075	0.475772	0.0375692	0.959712
1	0.0220062	0.0132206	0.00184768	5.0618e-005	0.278883	0.128847	0.144513	0.0158865	0.0837459	1	0.0537799	0.131732	1	0.394162	0.282604	0.112452	0.0084874	0.0137026	0.396708	0.229631	0.773196	0.116435	0.140118	0.00152524	0.324792	0.437051	0.498549	0.00467281	0.116274	0.0964185	0.0372214	0.11366	0.0637261	0.010697	0.0533744	0.0664308	0.00764719	0.201097	0.239554	0.134986	0.0386356	0.0690073	0.0783948	0.927231	0.0753093	0.301619	0.047533	0.110679	0.254716
1	0.364266	0.00108177	0.00102556	0.000818681	0.99994	0.039873	0.062124	0.0387717	0.0158586	0.0332692	0.018546	0.00707841	0.0417364	0.971878	0.197035	0.0390779	0.00134504	0.0032734	0.170892	0.0213254	0.0315711	0.0195311	1	0.000946567	0.0239067	0.0340077	0.0461203	0.00453728	0.400316	0.0128802	0.0203431	0.0339044	0.029159	0.00233136	0.0155494	0.256192	0.000711951	0.810427	0.00802788	0.0580466	0.0781506	0.0202387	0.326408	0.0449479	0.0934505	0.0856606	0.0127004	0.0331913	0.0530486
1	0.0427767	0.130041	0.0128407	1.65422e-005	0.731794	0.0794623	0.490134	0.124721	0.0496393	0.115305	0.0293178	0.857435	0.0425596	0.449339	0.157175	0.375442	0.000452986	0.00281438	0.448399	0.522737	0.0260023	0.189024	0.0688727	0.00203337	0.0193366	0.13991	0.0471396	0.00256915	0.201163	0.0195466	0.0182582	0.412722	0.0554675	0.00982422	0.931242	0.130723	0.000560084	0.0744246	0.249959	0.0836141	0.608212	0.0359598	0.0219615	0.175774	0.0278663	0.845847	0.0218143	0.121989	0.0373836
1	0.0220596	0.00623253	0.00280014	1e-009	0.139842	0.164102	0.781338	0.0266775	0.110776	0.470768	0.0552406	0.0661652	0.147676	0.354161	0.14406	0.53587	0.00137114	0.0088566	0.133202	0.0875841	0.891075	0.518662	0.195178	0.00175564	0.640949	0.152732	0.0480994	0.0190513	0.171785	0.335113	0.190966	0.12112	0.0921234	0.0111406	0.565046	0.362302	0.0108435	0.184893	0.186412	0.579475	0.0403059	0.135812	0.0417677	0.272844	0.0775711	0.149541	0.364568	0.114507	0.297878
1	0.00996021	0.000843641	0.000800871	7.97447e-005	0.0321388	0.0447377	0.0994221	0.00284804	0.0081097	0.0510993	0.011725	0.00458499	0.0457683	1	0.389379	0.0115811	7.96499e-005	0.00520926	0.0822313	0.0226195	0.0430306	0.0148136	0.0509626	0.000271771	0.0122568	0.0399871	0.00562606	0.0279731	0.0334826	0.00633487	0.0088811	0.0563404	0.0346772	0.000552297	0.0111421	0.00893517	0.000890456	0.0260885	0.00386276	0.0278503	0.177671	0.0245812	0.00689076	0.0467408	0.0144028	0.194686	0.0105475	0.0156771	0.0441586
1	0.0205634	0.0140803	9.12742e-005	7.16261e-005	0.338651	0.181724	0.100202	0.00643388	0.0481675	0.0566761	0.0239068	0.372079	0.391245	0.0938318	0.0958883	0.0292041	0.00140734	0.00765531	0.0977875	0.0395283	0.091277	0.0553426	0.120942	0.00388558	0.0612126	0.122649	0.0152062	0.0033317	0.999983	0.0191157	0.0796067	0.0775499	0.0200159	0.00234581	0.249461	0.037642	0.000607888	0.0892522	0.0165932	0.970293	0.0222762	0.0584559	0.0254113	0.127089	0.0349797	0.0946136	0.105023	0.111715	0.0586814
1	0.0127777	0.00601172	0.00225973	1e-009	0.199977	0.202512	0.0905164	0.0034709	0.0204191	0.162192	0.0195318	0.478717	0.0542161	0.145836	0.0548985	0.0286909	0.00105478	0.00513237	0.0584916	0.031822	0.0223687	0.0233916	0.677492	0.000187924	0.0223285	0.159922	0.0073681	0.000868654	0.956323	0.106216	0.0113649	0.0710719	0.0151961	0.0164507	0.0194462	0.0178534	0.000460825	0.0551609	0.0129315	0.620271	0.0529625	0.0597616	0.0224906	0.120712	0.0274664	0.517665	0.0273608	0.111057	0.0394644
1	0.0115958	0.00444325	0.0101398	1e-009	0.172596	0.99988	0.786293	0.0212627	0.0167628	0.465065	0.113401	0.0206807	0.0529763	0.530069	0.685697	0.0920849	0.000148208	0.0104455	0.0618954	0.344857	0.0721532	0.0337977	0.159344	0.000930474	0.0248338	0.0826429	0.049107	0.0050772	0.580735	0.0204088	0.0308909	0.159638	0.127596	0.00106224	0.104263	0.163622	0.000216628	0.587843	0.0226708	0.0864886	0.0373603	0.0550287	0.204291	0.0547842	0.0380856	0.999949	0.0903012	0.352262	0.0558083
1	0.0180228	0.00742496	0.00112485	6.11982e-005	0.129217	0.211465	0.0902495	0.00527775	0.0221651	0.0697319	0.0238973	0.0147714	0.0796181	0.0694219	0.174257	0.535793	0.00117133	0.215046	0.326076	0.0827198	0.04805	0.0559663	0.127269	0.00125504	0.0788861	0.0557578	0.00888302	0.00320685	0.115919	0.81311	0.0654381	0.114245	0.0136945	0.00216184	0.151832	0.0764166	0.000104879	0.0460402	0.0339028	0.178162	1	0.0678583	0.0260553	0.105181	0.0397421	0.735673	0.0287966	0.888839	0.548659
1	0.0282651	0.00454974	0.000437032	8.75465e-005	0.0727024	0.594623	0.090614	0.0028005	0.0252153	0.196079	0.0433722	0.00419182	0.193562	0.49112	0.203478	0.0184319	0.00597186	0.00594375	0.0633903	0.0753875	0.0242814	0.020141	0.999997	0.00304624	0.0328461	0.0970672	0.867481	0.000891585	0.18846	0.0109555	0.0124224	0.724771	0.0133638	0.000731347	0.0130647	0.00908792	0.000233448	0.168577	0.0135994	0.0311427	0.0266279	0.0181622	0.999776	0.403847	0.0279342	0.996387	0.0138447	0.0229557	0.0690296
1	0.0582644	0.00553541	0.00155704	0.000201434	0.061037	0.999975	0.130886	0.0108493	0.0397432	0.148993	0.0223426	0.0313159	0.505828	0.23263	0.194519	0.195874	0.00018206	0.0153469	0.0534352	0.0523445	0.083526	0.33768	0.375401	0.000642026	0.0253955	0.0614902	0.0107123	1	0.255816	0.0162875	0.0131199	0.070958	0.0203982	0.00151608	0.0318557	0.0354243	0.00155241	0.0967133	0.0193287	0.138593	0.64879	0.0298516	0.0210633	0.0339971	0.0407589	0.0949338	0.0300506	0.0396356	0.0447935
1	0.0152982	0.00729828	0.00203761	1e-009	0.161943	0.097011	0.891025	0.00948051	0.74314	0.322662	0.0467782	0.0497647	0.186623	0.559255	0.11318	0.0430685	0.000241141	0.0234029	0.999997	0.0527396	0.214897	0.0664565	0.0904509	0.00291055	0.0455129	0.0981309	1	0.00314521	0.128914	0.0194624	0.129551	0.0632246	0.0328967	0.00457745	0.879633	0.0658738	0.00118479	0.831913	0.045059	0.319312	0.0181871	0.066708	0.0414854	0.277964	0.0397905	0.104938	0.252439	0.157699	0.0513772
1	0.101242	0.00442538	0.00235274	0.000114395	0.191193	0.148478	0.132407	0.00801557	0.0333315	0.842016	0.0766791	0.0316612	0.0758425	0.190553	0.854927	0.0384195	0.00126092	0.131829	0.588817	0.0396773	0.050221	0.0549418	0.0768454	0.000860935	0.0419065	0.0988862	0.013216	0.00247951	0.504358	0.153761	0.114215	0.123333	0.0209539	0.00201545	0.0177942	0.0442179	0.000291403	0.0982709	0.0733069	0.599597	0.968491	0.0403292	0.0241209	0.0572003	0.0430493	0.117148	0.102216	0.0359424	0.12912
1	0.0767299	0.0262144	0.00483059	0.000866917	0.166018	0.161962	0.453412	0.227347	0.0226	0.0752494	0.0170212	1	0.0800707	0.963594	0.999995	0.034919	0.000245965	0.0559392	0.643102	0.988214	0.19281	0.0339293	0.252431	0.00137483	0.207951	0.0620424	0.0395015	0.00271543	0.0854627	0.105168	0.0621081	0.0610406	0.0842647	0.00235562	0.0190142	0.27286	0.00254754	0.784095	0.0250867	0.279669	0.255276	0.288152	0.119971	0.491042	0.0283118	0.1444	0.0495791	0.0849627	0.974823
1	0.0561379	0.00119885	0.0964875	1.11211e-005	0.19455	0.427227	0.0696935	0.00402676	0.0248963	0.0243819	0.193216	0.0475679	0.0248609	0.590032	0.614229	0.0172169	0.000275511	0.0217208	0.119305	0.0166443	0.196378	0.0193545	0.899019	0.000437327	0.0568834	0.0341017	0.00676775	0.00139357	0.103828	0.322056	0.0132035	0.123434	0.140979	0.00105399	0.0589689	0.0975716	0.000952211	0.0359003	0.0295658	0.0487898	0.224145	0.979805	0.0335286	0.0899068	0.0137764	0.934699	0.0104055	0.0994635	0.034266
1	0.0112211	0.00136916	0.00230694	1e-009	0.729249	0.143478	0.111684	0.00496403	0.0310581	0.853378	0.0234311	1	0.0613295	0.815275	0.645355	0.329071	0.000235951	0.0061436	0.0569479	0.794303	1	0.164968	0.20803	0.000787861	0.0330224	0.116598	0.0138414	0.00311336	0.0898968	0.0276741	0.0255031	0.0639931	0.108581	0.00712824	0.0284149	0.0230029	0.00376259	0.037321	0.0362454	0.102586	0.0186153	0.0673236	0.558047	0.0591244	0.0269929	0.0693426	0.0443833	0.0777434	0.0649659
1	0.0146259	0.000963273	0.00034148	0.000162522	0.729981	0.158989	0.999966	0.00530179	0.0207917	0.429963	0.0324264	0.0785472	0.0452476	0.0564546	0.3024	0.0353034	0.000410865	0.00778825	0.842901	0.40748	0.0415131	0.18627	0.868097	0.000409356	0.240163	0.333396	0.0111922	0.000763484	0.273881	0.0150322	0.0129181	0.169173	0.228386	0.000859637	0.0211717	0.0188916	0.000218222	0.0574347	0.109573	0.8992	0.0130037	0.0831697	0.304991	0.273544	0.081604	0.999854	0.0220788	0.156316	0.0361893
1	0.0193202	0.0115882	0.00264175	0.000182772	0.275078	0.395525	0.712581	0.0124485	0.0461282	0.876395	0.0324309	0.035489	0.240446	0.237598	0.109956	0.0550384	0.000284054	0.0103935	0.351776	0.0621884	0.984168	0.107475	0.208137	0.00218098	0.123941	0.0857142	0.00857497	0.00355975	0.0995211	0.871725	0.0524817	0.11029	0.147059	0.0115997	0.256534	0.0274648	0.00174236	0.377954	0.0164245	0.186014	0.0353732	0.999999	0.0621809	0.224046	0.06843	0.172586	0.892055	0.0621738	0.0702002
1	0.0144438	0.0147081	0.00270497	0.0775653	0.640536	0.11054	0.280313	0.0589454	0.0265597	0.182248	0.867188	0.0286014	0.0650541	0.205907	0.997057	0.074665	0.00141585	0.18121	0.119016	0.416702	0.154679	0.631689	0.0981532	0.000641586	0.0742054	0.173611	0.0843815	0.540165	0.524661	0.0263978	0.195486	0.0647596	0.0261731	0.00184424	0.0444038	0.530868	0.00157176	0.0707076	0.0189777	0.0919482	0.0404766	0.391293	0.0231223	0.583329	0.18577	0.115642	0.0230345	0.124315	0.289453
1	0.00819975	0.00185912	0.000623575	4.17389e-005	0.518606	0.218269	0.301039	0.0112503	0.0544368	0.989505	0.0367805	0.0136468	0.0339629	0.849224	0.143597	0.0263573	0.000103383	0.0296716	0.202653	0.01816	0.0219693	0.330775	0.999999	0.000846525	0.0646568	0.168231	0.028285	0.00097655	0.123551	0.0247812	0.61684	0.0411573	0.0138517	0.000991798	0.135963	0.481617	0.000585318	0.0291079	0.0138454	0.444146	0.0218057	0.0437823	0.428949	0.647476	0.0179601	0.440542	0.0126694	0.0433383	0.0315241
1	0.0153531	0.00499036	0.00062242	2.35369e-005	0.803853	0.384764	0.834886	0.00686155	0.98652	0.180545	0.0316427	0.034788	0.065635	0.196052	0.808661	0.0252228	0.00639878	0.0055583	0.0632604	0.101647	0.72035	0.152387	0.499813	0.000339201	0.0319821	0.0613945	0.0147765	0.00143154	0.121257	0.0136528	0.0223371	0.0656476	0.0276445	0.0148652	0.0666117	0.0240843	0.000661577	0.228821	0.470541	0.0662663	0.176729	0.390554	0.120125	0.127868	0.0231744	0.323525	0.0181594	0.917214	0.888785
1	0.0235222	0.00456617	0.00206768	0.000362966	0.17119	0.054928	0.127477	0.00613811	0.27147	0.660206	0.0369906	0.0138393	0.0888811	0.49596	0.59608	0.225178	0.00112	0.0100963	0.411346	0.0670447	0.54786	0.091087	0.0781915	0.00119594	0.167824	0.244432	0.0110696	0.00365778	0.0787092	0.0438739	0.0188477	0.0619387	0.0211631	0.00344445	0.228439	0.319289	0.000212528	0.640156	0.058162	0.185145	0.0770841	0.0728748	0.0353631	0.0452017	0.0573937	0.1986	0.0826181	0.152019	0.771973
1	0.0201248	0.0026306	0.000366942	0.000254367	0.873059	0.074839	1	0.0231316	0.0437505	0.104325	0.0426849	0.0280588	0.125586	0.188979	0.151216	0.0500229	0.00119032	0.011085	0.139456	0.606079	0.041077	0.0767121	0.0696599	0.000398396	0.399193	0.0554129	0.0400376	0.00316482	0.294452	0.0275523	0.0216543	0.999996	0.0318781	0.00136559	0.104625	0.101654	0.0005269	0.75396	0.0139698	0.0785645	0.0157047	0.102765	0.0670965	0.0501316	0.150918	0.0825828	0.0911167	0.090806	0.908686
1	0.0330322	0.0415249	0.000827432	0.000112977	0.0890388	1	0.0629862	0.00916238	0.152221	0.0704439	0.0209605	0.0276594	0.333897	0.999966	0.107707	0.374461	0.000182028	0.00443218	0.0576939	0.927492	0.0290987	0.0262604	0.999999	0.000512755	0.0229584	0.0700765	0.0082356	0.00169896	0.529367	0.0116192	0.0117099	0.0948704	0.0156443	0.00158102	0.355293	0.225853	0.00201133	0.0563925	0.0199588	0.189917	0.0114739	0.0392578	0.0281808	0.11322	0.0266547	0.0710687	0.203157	0.992272	0.0453645
1	0.0160849	0.0086688	0.00260827	0.000179302	0.289291	0.214846	0.108798	0.225966	0.0238715	0.0569594	0.0812816	1	0.22114	0.21646	0.0846904	0.0327584	0.000223827	0.0243884	0.0565531	0.21207	0.0714303	0.0380955	0.0936637	0.00178657	0.234327	0.119993	0.0243658	0.000971546	0.184473	0.0150382	0.165721	0.068173	0.594039	0.0043966	0.0422463	0.657643	0.00105413	0.992573	0.051857	0.0946527	0.0207265	0.106512	0.0291649	0.199049	0.0291456	0.362359	0.0214696	0.0450024	0.0478916
1	0.0195498	0.00849004	0.00156724	7.69051e-005	0.11956	0.130762	0.899188	0.00928593	0.0436636	0.229379	0.0276354	0.0225839	0.877484	0.142742	0.903256	0.31844	0.00158583	0.00985328	0.567901	0.0532724	0.0790858	0.132888	0.306134	0.00169251	0.0772518	0.0764189	0.0376242	0.0667177	0.165457	0.0426556	0.419188	0.082102	0.0257925	0.0932752	0.016297	0.485231	0.00100003	0.164796	0.0293466	0.0720268	0.0294366	0.0498983	0.0401955	0.0613695	0.0949642	0.0780474	0.0480347	0.0619611	0.064868
1	0.0558849	0.00187375	0.000734357	4.29649e-005	0.047973	0.150851	0.0398196	0.00664021	0.246418	0.0320312	0.016542	0.0193175	0.97733	0.955544	0.0552497	0.0196374	0.000303354	0.00543428	0.0650242	0.0302331	0.0575149	0.0323971	0.221485	0.00148491	0.0259387	0.0439684	0.0102649	0.00267601	0.0569747	0.0120434	0.0220042	0.0488373	0.0130981	0.00183232	0.0180174	0.0145851	0.000456202	0.0682402	0.00778911	0.162688	0.0277406	0.0431492	0.0186459	0.0395231	0.273976	0.148548	0.0218928	0.0304552	0.12545
1	0.0153917	0.00137845	8.72469e-005	0.000820051	0.233884	1	0.0345816	0.00478725	0.0369167	0.0389413	0.0371194	0.268787	0.194075	0.300839	0.0550053	0.0243225	0.000300134	0.00571546	0.074681	0.0253058	0.768669	0.0734363	0.0718475	0.00139003	0.515095	0.132463	0.0151205	0.0111071	0.0614209	0.0292733	0.0140635	0.140084	0.0134861	0.00124766	1	0.010389	0.000831711	0.0667514	0.0277504	0.745705	0.936917	0.118395	0.157678	0.804559	0.021702	0.562452	0.0197669	0.370131	0.0397019
1	0.0670199	0.00406477	0.00431562	1e-009	0.161525	0.0793116	0.0783047	0.0170171	0.0283943	0.409077	0.0991882	0.0202991	0.0616008	0.999998	0.0758031	1	0.00096892	0.00829964	0.0661816	0.579117	0.0657262	0.0281198	0.112186	0.000827622	0.128007	0.106376	0.0101629	0.00265223	0.0654686	0.0267043	0.0210515	0.0797332	0.135577	0.0234601	0.0162776	0.104786	0.000646976	0.061773	0.0124625	0.0912179	0.0189529	0.0678371	0.0675851	0.10759	0.0441597	0.140431	0.0340967	0.234986	0.12885
1	0.012353	0.1011	0.000478745	8.28779e-005	0.254786	0.435785	1	0.149353	0.0360776	1	0.0183187	0.0438051	0.0720032	0.999906	0.115976	0.0630108	0.00026101	0.00478642	0.890177	0.017466	0.0441262	0.0278667	0.0498891	0.000406969	0.0259739	0.997214	0.0121987	0.00163103	0.0597113	1	0.0834531	0.0312847	0.0114997	0.000862023	0.0198813	0.0939172	0.000433056	0.0279907	0.0111667	0.236111	0.0251622	0.0290683	0.0174658	0.533204	0.0266279	0.136502	0.0130869	0.0326155	0.195568
1	0.0113104	0.0754509	0.000264726	0.00341296	0.0657587	1	0.122562	0.0322764	0.0201866	0.0995015	1	0.00610029	0.868718	0.999942	0.832213	0.0230496	0.000175074	0.00335338	0.0790506	0.284428	0.816827	0.187814	0.0693209	0.000805159	0.0690764	0.0384165	0.0063839	0.0531793	0.628936	0.0869909	0.0332527	0.329673	0.0195286	0.00310497	0.0435659	0.127224	0.000223047	0.0835973	0.00930974	0.114176	0.0127988	0.0383817	0.0174191	0.89988	0.0242159	0.295115	0.240408	0.353226	0.267504
1	0.00973344	0.00068049	0.000941814	8.17119e-005	0.761879	0.957955	0.999279	0.00511011	0.0159512	0.0379838	0.0112509	0.00545935	0.0279353	0.919208	0.0586008	0.0312186	0.000529152	0.0415863	0.139936	0.050326	0.0279728	0.0158945	0.0445949	0.000606984	0.0186741	0.438384	0.0208588	0.0116783	0.148534	0.0115738	0.129953	0.0888961	0.0349799	0.00659775	0.0151667	0.0176724	8.58551e-005	0.478437	0.0115422	0.03531	0.0443713	0.0329764	0.0126324	0.032493	0.0355291	0.104346	0.908119	0.100324	0.137552
1	0.722548	0.0034625	0.00154908	1.66738e-005	0.0552236	1	0.925732	0.0312637	0.0620006	0.0480561	0.106214	0.0446785	0.0834902	0.0784325	0.0828689	0.0196951	0.00050334	0.00725672	0.223424	0.19065	0.0422351	0.0591139	0.0668801	0.00066023	0.84332	0.0482844	0.0153796	0.00305085	0.282805	0.0276001	0.103617	0.885235	0.15772	0.00336799	0.135283	0.0166626	0.000813275	0.526185	0.0103201	0.290165	0.142377	0.40705	0.0964255	0.347959	0.0394305	0.353375	0.868926	0.986274	0.924526
1	0.0126106	0.0181434	0.000243473	0.000173404	0.079452	0.990677	0.0420326	0.0489373	0.582166	0.0604858	0.197062	0.0775519	0.0341675	1	0.145998	0.0427847	0.000561837	0.00536413	0.0690052	0.0259831	0.125478	0.0198257	0.630587	0.000712516	0.0972828	0.0509389	0.709606	0.00231135	0.35371	0.158317	0.00937641	0.99999	0.0106957	0.00067626	0.469938	0.0211682	0.000873357	0.140964	0.0261643	0.213431	0.0417271	0.0701439	0.0181069	0.0242519	0.0445679	0.999983	0.111211	0.0420098	0.170377
1	0.178942	0.0206879	0.00040194	1e-009	0.360587	0.373809	0.611074	0.00454176	0.280293	0.0599142	0.0256458	0.0196988	0.0543194	0.948743	0.20867	0.554446	0.000226925	0.00364011	0.0650276	0.0236201	0.625206	0.0210772	0.049392	0.00302366	0.011734	0.0314051	0.00327901	0.00878591	0.0330414	0.00763749	0.108878	0.268887	0.00819843	0.0018853	0.342768	0.0202164	0.00157042	0.0306644	0.00609358	0.0336253	0.0175775	0.0259797	0.0123769	0.055897	0.0137297	0.560941	0.00975837	0.0238679	0.0705521
1	0.00924618	0.002626	0.000625695	0.000224224	0.0590742	0.0380297	0.0410044	0.00487592	0.016403	0.0253815	0.0157431	0.00843091	0.0388394	1	0.048326	0.0196389	0.000483566	0.00317314	0.0362495	0.0211889	0.0187716	0.0471382	0.0451089	0.0014433	0.0146967	0.0294654	0.00536391	0.00343032	0.0301403	0.0106592	0.0330309	0.034643	0.0434785	0.00121411	0.0169003	0.0122217	0.000132537	0.0671077	0.0090573	0.184871	0.00938801	0.026583	0.0146717	0.0361519	0.0256872	0.0389874	0.0344641	0.0588862	0.827437
1	0.0111442	0.170215	0.00163347	0.00281028	0.390459	0.202527	0.188553	0.0204177	0.0299585	0.825192	0.0425203	0.0165173	0.074273	0.56371	0.424611	0.0810261	0.00050994	0.00835499	0.191608	0.222987	0.0780411	0.0481052	1	0.00128953	0.149751	0.0474967	0.0306217	0.00297792	0.122104	0.0173935	0.0630678	0.0993051	0.033334	0.00276212	0.0304965	0.0801806	0.000336336	0.0518466	0.0243243	0.0589673	0.0590391	0.0468646	0.0245787	0.489757	0.0924695	0.799339	0.0893098	0.219362	0.0821714
1	0.0141596	0.0194767	0.000471307	0.000135822	0.155225	0.0917679	0.115027	0.0270328	0.0219467	0.476106	0.0285145	0.0219605	0.0595713	0.216027	0.157163	0.0536415	0.000123906	0.00592005	0.0573786	0.0559978	0.0618257	0.0318928	0.933423	0.000951356	0.0615063	0.0893948	0.0189209	0.0105763	0.228232	0.0477448	0.0387764	0.0680791	0.0226082	0.00164744	0.0237162	0.0671926	0.000577902	0.0615575	0.02345	0.0646873	0.0590533	0.0523312	0.0302906	0.711812	0.0404811	0.716502	0.149226	0.860891	0.174792
1	0.0248766	0.0569308	0.00152464	1e-009	0.892117	0.214226	0.384995	0.0105132	0.0482533	0.293412	0.0646777	0.55676	0.0878797	0.145375	0.0856736	0.355411	0.000271038	0.204833	0.258977	0.186193	0.484282	0.601218	0.237873	0.00165277	0.0595557	0.241805	0.167906	0.00573589	0.295769	0.17363	0.0258506	0.225144	0.0990361	0.00150175	0.0269301	0.0476358	0.000186222	0.170228	0.263879	0.736561	0.0832505	0.483666	0.0324636	0.292541	0.0429281	0.256666	0.0276527	0.081337	0.706269
1	0.0143312	0.0128854	0.00138851	0.00210443	0.674522	0.214161	0.450925	0.0152023	0.0345871	0.26602	0.155713	0.0555873	0.34236	0.566066	0.109291	0.0751441	0.000679424	0.034047	0.118743	0.0872915	0.0390338	0.0794449	0.632852	0.00206692	0.0464621	0.219723	0.0145231	0.337737	0.142892	0.0546471	0.0317649	0.0873787	0.0249818	0.00142214	0.0600147	0.267476	0.00182839	0.0587776	0.0816675	0.349943	0.155856	0.108075	0.0297482	0.10583	0.0467158	0.517347	0.0475108	0.354044	0.0457934
1	0.0177531	0.0043623	0.000118302	7.11363e-005	0.378491	0.980111	0.0615175	0.00424422	0.119241	0.0494752	0.758743	0.00740567	0.0316665	0.378081	0.183901	0.0269149	0.000334234	0.00560115	0.18042	0.0305182	0.0531278	0.0283764	0.274442	0.000684969	0.0430768	0.0400718	0.00506995	0.000992998	0.055826	0.0240076	0.030276	0.22781	0.0437304	0.00138655	0.439865	0.0146313	0.00113224	0.523197	0.0102104	0.0513878	0.0347732	0.0324802	0.0176344	0.0805541	0.040918	0.0434237	0.0185069	0.0310976	0.785496
1	0.0261406	0.000697391	0.000723514	0.000304912	0.0214349	0.0500905	0.0483164	0.00337852	0.00563529	0.0206294	0.0303193	0.00772507	0.062066	0.188416	1	0.0328088	0.000100655	0.0066612	0.0260745	0.0123867	0.0163234	0.00925848	0.181984	0.000614387	0.0301982	0.0190007	0.095592	0.000603121	0.103972	0.00600532	0.00500238	0.0239022	0.0076433	0.000509413	0.0682614	0.561038	0.000441631	0.0213641	0.00358026	0.913933	0.00603066	0.028984	0.0138759	0.01594	0.01723	0.118256	0.00554752	0.0175488	0.0217063
1	0.0262615	0.00438204	0.00316658	0.00287061	0.470273	0.127249	0.266357	0.0223828	0.0735315	0.415053	0.109143	0.999876	0.983079	0.357621	0.250296	0.273902	0.00518085	0.0075256	0.139268	0.0588466	0.09117	0.0536821	0.136603	0.00820847	0.101208	0.105512	0.0783719	0.00543353	0.127611	0.0351977	0.0379113	0.119119	0.0344245	0.013204	0.28482	0.132904	0.0121	0.0777058	0.947189	1	0.066339	0.0797058	0.227184	0.492867	0.0599566	0.366472	0.0914544	0.0572481	0.0797516
1	0.0132684	0.00366565	0.00176582	0.000576924	0.96204	0.119893	0.254175	0.00979701	0.01969	0.0549496	0.0313017	1	0.0567327	0.417084	0.858395	0.499931	6.77087e-005	0.00685774	0.0822235	0.999996	0.0355647	0.731991	0.913704	0.002077	1	0.162636	0.0139621	0.534366	0.512642	0.0215288	0.0189659	0.0716102	0.0600144	0.00295156	0.0839031	1	0.000143274	0.159182	0.00982346	0.677263	0.0144615	0.999999	0.0252697	0.359957	0.0430404	0.129621	0.0347536	0.0448318	0.0481466
1	0.00821002	0.00444389	0.00470629	0.000650668	0.0417001	0.60302	0.0378479	0.00569515	0.0135153	0.0437612	0.01373	0.00792194	0.215475	0.982167	0.0502205	0.999999	0.000116231	0.00369118	0.0327397	0.24321	0.0272475	0.174391	0.321575	0.00167222	0.0224213	0.050701	0.0112927	0.0015816	0.128351	0.00969125	0.913492	0.10132	0.0121894	0.00141284	0.0250332	0.01749	0.00111813	0.0956975	0.0598381	0.0377928	0.0190751	0.265153	0.0313713	0.0252892	0.0215987	0.0507822	0.017693	0.0495375	0.0525459
1	0.0122136	0.0037642	0.000128004	0.00503448	0.109543	0.354845	0.216033	0.00903358	0.0317361	0.0706622	0.0212353	0.0106249	0.0533805	0.0959488	0.0709592	0.234477	0.00434146	0.0989289	0.870336	0.553299	0.0886765	0.0221355	0.0751479	0.0310021	0.242627	0.268854	0.0261524	0.0299969	0.746895	0.0156344	0.0467061	0.130484	0.0233587	0.00169026	0.679438	0.771274	0.0486808	1	0.0112152	0.181024	0.0155983	0.0781683	0.0252483	0.185734	0.035702	0.0756251	0.592635	0.247117	0.99995
1	0.0226145	0.0107607	0.00298929	1e-009	0.484992	0.202943	0.971312	0.0318705	0.13327	0.736676	0.0596448	0.152499	0.435756	0.161551	0.128934	1	0.000960932	0.0615506	0.169253	0.198077	0.0924914	0.314574	0.126431	0.0636964	0.0726748	0.121311	0.0826568	0.0032607	0.125088	0.0360655	0.0342462	0.0942407	0.0828831	0.00835516	0.0550286	0.133911	0.00290568	0.228537	0.0294619	0.159012	0.0346477	0.925538	0.0570536	0.876701	0.112755	0.267458	0.0489275	0.0816877	0.156807
1	0.00718146	0.00211784	0.000908759	0.000878229	0.0552581	0.0382695	0.0380072	0.00885934	0.0914581	0.0957358	0.0165266	0.00609632	0.0918322	0.695153	0.0466549	0.0277631	5.73218e-005	0.00499072	0.0574265	0.10034	0.0219013	1	0.887501	0.000702819	0.0140487	0.0316579	0.0131039	0.000948149	0.0514776	0.0121496	0.0127582	0.0548247	0.0263998	0.00370843	0.0218195	0.0113232	0.000241588	0.0282637	0.00681235	0.117921	0.0118705	0.332464	0.02568	0.0683662	0.0235433	0.0895805	0.0425433	0.092423	0.0470061
1	0.00616863	0.00143785	0.000117638	1e-009	0.0662761	0.483045	0.177529	0.00215163	0.0110182	0.192229	0.0652796	0.00883884	0.0212827	1	0.0497034	0.0225109	0.000233114	0.00428841	0.0579952	0.0172009	0.0258628	0.0222325	0.0581271	0.000667701	0.978105	0.0480885	0.00459226	0.0017982	0.0533131	0.00809762	0.0952874	0.127564	0.0442625	0.00179007	0.0113058	0.0207422	0.000998459	0.0268708	0.0184544	0.0273984	0.0110751	0.0221102	0.0789643	0.0206245	0.050874	0.0556792	0.0134987	0.0196156	0.0442728
1	0.131714	0.00596575	0.00177624	0.000698644	0.245657	0.0682855	0.0667135	0.00468686	0.0620111	0.0269454	0.0218941	0.185988	0.0162916	0.124673	0.949014	0.894111	0.000194165	0.00261742	0.0389807	0.0788692	0.0264797	0.104844	0.155262	0.000173854	0.131586	0.0341425	0.00601353	0.00202888	0.619918	0.0251784	0.016304	0.194078	0.0118604	0.00108682	0.0472801	0.0313574	0.00576571	0.092374	0.00842301	0.0570366	0.0162877	0.0170045	0.0161331	0.728631	0.0253536	0.999999	0.0130848	0.0164589	0.0541363
1	0.0194124	0.00238032	0.00471595	0.000113047	0.104163	0.0571251	0.141314	0.00555924	0.0154497	0.300569	0.0300201	0.0199202	0.0702742	1	0.0870737	0.0327555	0.00902364	0.0688537	0.130624	0.0289442	0.0214858	0.0467874	0.0637043	0.0013544	0.0379976	0.0560231	0.0100377	0.00107346	0.0630798	0.0382232	0.0257321	0.0859773	0.0131368	0.0298283	0.0301172	0.0366932	0.00713813	0.0487318	0.0709897	0.129285	0.050341	0.0324707	0.05096	0.0453488	0.0390919	0.062825	0.296266	0.0393834	0.127397
1	0.0110021	0.00480129	0.000678136	4.59804e-005	0.167722	0.958914	0.0437848	0.00504897	0.00951701	0.188075	0.011302	0.00461315	0.0257567	0.0892299	0.999991	0.0119979	9.33843e-005	0.00955257	0.0932381	0.0379284	0.340506	0.0254497	0.197801	0.00028617	0.0101007	0.0344704	0.00606814	0.00149409	0.933941	0.177635	0.0116054	0.0938198	0.00756949	0.0254954	0.109464	0.0177674	0.000382015	0.127504	0.00467259	0.0643557	0.0194836	0.0188018	0.0145715	0.113139	0.121263	0.484008	0.0118835	0.0921743	0.0414856
1	0.0277101	0.00147921	0.000427325	9.79747e-005	0.0580857	0.994182	0.0372165	0.00502249	0.0125921	0.0351704	0.0112143	0.00421892	0.418588	1	0.975269	0.0527338	3.18177e-005	0.0020093	0.140587	0.0210356	0.0159489	0.00956893	0.20937	0.00198955	0.0136844	0.183752	0.00953278	0.00110439	0.0359004	0.00749678	0.00831431	0.0687654	0.00868111	0.00114954	0.0110373	0.017932	0.000472986	0.0225385	0.0124087	0.231123	0.905422	0.049434	0.0461231	0.0285591	0.0311605	0.0288243	0.0113041	0.0248532	0.0212239
1	0.0417562	0.00675585	0.00130639	1e-009	0.0980519	0.213745	0.120816	0.0541553	0.0395169	0.16573	0.0834563	0.0172088	0.999999	0.205467	0.359278	0.183789	0.00340974	0.0123345	0.088151	0.377083	0.116276	0.0715194	0.1157	0.0662136	0.0654933	0.0995419	0.0352728	0.003359	0.134065	0.0884045	0.0434601	0.0940738	0.518349	0.00591291	0.112752	0.0244777	0.00568148	0.0731273	0.0251818	0.141027	0.0531555	0.129496	0.0437615	0.0849804	0.066132	0.13815	0.324099	0.0698554	0.179572
1	0.0148449	0.00177628	0.000357478	9.30811e-006	0.228297	0.284905	0.869489	0.0298534	0.0099736	0.0550849	0.0234582	0.0266513	0.0304606	0.881133	0.104139	0.0147392	0.00300892	0.0038329	0.23893	0.152586	0.0845634	0.0367817	0.247611	0.000271323	0.0181731	0.0379116	0.0113158	0.0117517	0.1939	0.0191233	0.97984	0.281498	0.0383341	0.00307217	0.0140917	0.025337	0.000115477	0.041178	0.00929575	0.319073	0.0135168	0.864385	0.0112083	0.0380971	0.0284198	0.16797	0.0791773	0.0550374	0.194321
1	0.0218697	0.00494997	0.00148326	0.000472607	0.774243	0.0795917	0.130892	0.0188177	0.180609	0.682895	0.206064	0.027732	0.999975	0.775794	0.0919307	0.311411	0.00134623	0.00777342	0.0663104	0.0634243	0.027922	0.226151	0.285731	0.000525318	0.0928363	0.187879	0.0693675	0.0018463	0.0698763	0.0314516	0.0222158	0.0633209	0.0828799	0.00285008	0.0650095	0.0319493	0.000359388	0.254291	0.034041	0.410736	0.0238757	0.041725	0.0336591	0.156779	0.0927036	0.107578	0.0262907	0.0584265	0.0600329
1	0.0145766	0.00660117	0.00738594	0.000218747	0.164582	0.0941918	0.918021	0.0134971	0.0424438	0.950725	0.197911	0.0253592	0.193716	0.358982	0.120912	0.0457402	0.00277229	0.0131808	0.494576	0.999999	0.26158	0.570201	0.091466	0.00190322	0.048008	0.0748491	1	0.00292247	0.312956	0.018469	0.0270721	0.0734144	0.0415862	0.00600656	0.0741988	0.0402593	0.00251108	0.0936932	0.0158736	0.785307	0.0191394	0.999996	0.0370529	0.0681165	0.0405272	0.545533	0.0726859	0.578888	0.419272
1	0.0421929	0.00211384	0.00113039	1.01467e-005	0.0597024	1	0.289816	0.0171227	0.00997384	0.188075	0.0133815	0.00858778	0.462216	0.0789268	0.484504	0.316826	0.000559994	0.00948294	0.12924	0.0159607	0.0175844	0.0244965	0.994236	0.000223866	0.228671	0.0327425	0.00663299	0.00186316	0.364699	0.0831976	0.0149485	0.943353	0.0151831	0.0129705	0.0179689	0.0426708	0.00275122	0.0552713	0.00581075	0.20767	0.229327	0.0222127	0.0145275	0.129803	0.023326	0.0955563	0.019485	0.988629	0.186854
1	0.00657896	0.00104821	0.000734266	2.26566e-005	0.0324329	0.235391	0.0396793	0.00265709	0.0488078	0.0685009	0.0112122	0.0433668	0.0236769	1	0.0940016	0.0106985	0.000276223	0.00296928	0.0845293	0.074288	0.0171253	0.0145396	0.999999	0.000654786	0.0200204	0.0225693	0.00391189	0.00134465	0.802532	0.00926605	0.0330332	0.02781	0.00699417	0.00310854	0.08432	0.0451753	0.000500959	0.0476358	0.0141208	0.0190625	0.012957	0.017282	0.0155651	0.0270874	0.0406072	0.0431462	0.014457	0.0265681	0.0219756
1	0.0169005	0.0161064	0.0015231	0.000333581	0.617398	0.0984315	0.999998	0.0308015	0.0618832	0.166745	0.034634	0.0177382	0.996044	0.214869	0.435554	0.0690201	0.000874528	0.018602	0.11944	0.0953471	0.0684821	0.0734547	0.132816	0.00092891	0.0768492	0.0814753	0.0174375	0.00329351	0.212566	0.0385973	0.0324862	0.111582	0.0207992	0.000810413	0.0333854	0.20771	0.00192981	0.224588	0.104632	0.371138	0.0257775	0.120864	0.0797957	0.100791	0.068144	0.127787	0.0311809	0.906411	0.148584
1	0.0053446	0.240108	0.000756933	0.00013884	0.854864	0.142668	0.0400537	0.0813906	0.0756253	0.0262342	0.0861142	0.011452	0.0650967	0.76639	0.440455	0.0391319	0.000186962	0.00314994	0.0548288	0.0161537	0.0333892	0.0469701	0.605608	0.000526452	0.0129012	0.126513	0.00596263	0.00438575	0.185607	0.13726	0.0663789	0.0467453	0.0108783	0.00138956	0.0125871	0.427342	0.000685979	0.0316566	0.0279693	0.0798297	0.0123043	0.0242741	0.0377753	0.754945	0.0182913	0.991231	0.0419977	0.0353901	0.0326563
1	0.0224106	0.0086622	0.0013367	0.000936533	0.337674	0.873419	0.252114	0.0153183	0.0646664	0.233173	0.054886	0.068474	0.900363	0.129242	0.130205	0.053517	0.000665967	0.0311331	0.098077	0.0709245	0.0889469	0.276781	0.226455	0.0010216	0.117597	0.202966	0.0342688	0.0539461	0.162861	0.0355054	0.0342045	0.111326	0.0346096	0.00419071	0.0447995	0.0383854	0.0010136	0.237807	0.024393	0.0978332	0.0329184	0.114774	0.0537335	0.485238	0.101855	0.140469	0.0418961	0.127167	0.38668
1	0.00516589	0.00157524	0.000214028	7.03378e-006	0.410952	0.0268313	0.0291891	0.00323131	0.00563037	0.0690697	0.0160765	0.00383629	0.0310117	1	0.0433605	0.0108494	9.02974e-005	0.00537723	0.0175971	0.014606	0.0196214	0.0120141	0.0358755	0.000491644	0.0710795	0.0260192	0.00499823	0.00071995	0.0267917	0.00571666	0.104155	0.0560656	0.00988479	0.00160266	0.0129165	0.0121456	0.000307006	0.0810948	0.00487557	0.0441126	0.00701796	0.705523	0.0129898	0.111713	0.0211732	0.0787572	0.0111419	0.0215955	0.0206698
1	0.0183505	0.00167833	0.00079998	0.000666437	0.122797	0.050536	0.0212404	0.00470169	0.00897459	0.0137055	0.00847026	0.00427246	0.0183838	1	0.993054	0.00933059	0.000147489	0.00172633	0.0616555	0.0118405	0.0126541	0.0101178	0.953034	0.000598192	0.00851556	0.0217324	0.116458	0.000899175	0.0479409	0.00749566	0.00791396	0.0690924	0.00444911	0.000803193	0.010575	0.00640863	0.000570163	0.08557	0.00582873	0.0317468	0.0568977	0.010777	0.00725502	0.0239632	0.0335047	0.0454574	0.0127251	0.0179985	0.0174797
1	0.0491173	0.0170009	0.000539444	0.000245122	0.0426307	0.0679762	0.187688	0.00493207	0.0111991	0.0648023	0.0135825	0.0429348	0.0220703	1	0.0777474	0.0749294	0.000133166	0.00808736	0.169717	0.0197118	0.0200718	0.0140945	0.0385423	0.000521369	0.0996955	0.0366354	0.00550449	0.00366822	0.174197	0.596227	0.0083061	0.0677213	0.00772598	0.00465136	0.0100346	0.0143612	0.002065	0.065706	0.00736108	0.0694882	0.148415	0.0322867	0.0828213	0.313883	0.0152418	0.823083	0.0142422	0.025866	0.0314847
1	0.00911348	0.00871999	0.000202932	1e-009	0.775267	0.39138	0.0565326	0.00448882	0.12593	0.0355738	0.0164645	0.0102966	0.0253619	0.970864	0.0671613	0.0588368	0.000413565	0.00656391	0.0373735	0.0303241	0.149086	0.23029	0.772533	0.00688489	0.225494	0.0314881	0.00697466	0.00264158	0.100384	0.0123011	0.0990701	0.0395303	0.0147554	0.00355883	0.484034	0.0368784	0.000244079	0.069047	0.00556847	0.266568	0.0584439	0.0594044	0.0133689	0.0720352	0.0212259	0.275196	0.0156627	0.0583497	0.175888
1	0.0197724	0.0107589	0.00416298	0.00302131	0.220243	0.310543	0.181466	0.594445	0.0814416	0.374669	0.071025	0.0169467	0.109562	0.145807	0.11225	1	0.000300178	0.00783025	0.206746	0.108632	0.066055	1	0.194923	0.0264709	0.226349	0.17591	0.0161627	0.0153967	0.585601	0.0571529	0.0348418	0.243487	0.050362	0.0196403	0.0486251	0.106349	0.0211023	0.0987036	0.0452637	0.281783	0.155046	0.0826155	0.0794177	0.128388	0.0715019	0.131209	0.497377	0.167779	0.0825794
1	0.0390709	0.00632073	0.000510584	0.000144862	0.999984	0.179218	0.0873108	0.00893518	0.0465264	0.0925437	0.0379267	0.0327929	0.082575	0.179105	0.0800499	0.7684	0.000653063	0.0108082	0.463968	0.0827545	0.0487717	0.155057	0.0896762	0.00387973	0.0357534	0.532523	0.0218123	0.0242698	0.716148	0.810593	0.0267897	0.0699555	0.0664368	0.00309684	0.0716206	0.18993	0.0016128	0.066186	0.0520063	0.189451	0.0626117	0.0657472	0.895152	0.988906	0.0388861	0.27004	0.237492	0.0630595	0.333538
1	0.0606529	0.00171795	0.000749731	5.12405e-005	0.0997727	0.122275	0.0587307	0.0116977	0.0120034	0.0209499	0.0833881	0.00570192	0.1364	0.97042	0.0310121	0.0282813	0.000264672	0.003196	0.0325604	0.0130074	0.0163922	0.0935931	0.139906	0.000822414	0.620674	0.0308061	0.00750662	0.0036279	0.133618	0.0278646	0.0138588	0.120031	0.011554	0.00110146	0.0106653	0.238182	0.000255397	0.0365644	0.00446089	0.0524297	0.191009	0.0255438	0.0275957	0.0821795	0.100878	0.309211	0.0203534	0.0253918	0.0386369
1	0.0339697	0.0015649	0.000774868	1e-009	0.311373	0.0869179	0.0578628	0.0137717	0.0612153	0.0494607	0.0666481	0.00822546	0.0412025	0.351524	1	0.0204352	7.95223e-005	0.0948878	0.052068	0.478797	0.028964	0.018295	0.143534	0.00262536	0.0176988	0.0287766	0.0415391	0.00162863	0.0521469	0.0109066	0.0195724	0.0738678	0.0342479	0.0103743	0.0168089	0.601583	0.00122393	0.126179	0.00986097	0.214635	0.0149426	0.0294626	0.0183521	0.101393	0.0301649	0.0708522	0.0913021	0.126296	0.0984874
1	0.00932049	0.00304411	0.000439445	4.61118e-005	0.0443415	0.0302445	0.558422	0.0193528	0.0137052	0.34201	0.0676743	0.00785028	0.0839835	0.999995	0.0268717	0.0895429	0.000120413	0.003221	0.0262133	0.0889641	0.0300813	0.0571305	0.312425	0.000404501	0.851118	0.0175766	0.00413689	0.00155286	0.0768224	0.00606819	0.124589	0.0352662	0.00855482	0.000959765	0.0124036	0.0297121	0.000513425	0.0224193	0.00320318	0.0284151	0.00677682	0.134901	0.0140733	0.312815	0.0145557	0.049356	0.485604	0.0202009	0.0304925
1	0.00567373	0.0185091	0.000236531	1.74323e-005	0.0813869	0.187928	0.0377547	0.00487191	0.00699898	0.0217353	0.0193499	0.00701667	0.0382809	0.116687	1	0.0200395	0.000169728	0.00275355	0.0334416	0.0302235	0.0179753	0.0371971	0.394518	0.00117157	0.0139767	0.0394139	0.00528776	0.00116625	0.0679979	0.0122865	0.00990903	0.04621	0.0112841	0.00450713	0.015251	0.194422	0.000369798	0.0700271	0.00370322	0.0434465	0.023808	0.0161023	0.0164211	0.39187	0.0170231	0.0270049	0.0134964	0.0672034	0.0261855
1	0.00987738	0.00079415	0.000164007	1e-009	0.0463661	0.0234352	0.0242297	0.0157291	0.0153235	0.0222718	0.0136106	0.00549369	0.0170616	0.16757	0.999999	0.0232722	0.000303883	0.00668427	0.0551395	0.0499395	0.0189076	0.262673	0.0843544	0.00234895	0.367376	0.0257403	0.0131359	0.00111585	0.0279537	0.00465376	0.00858899	0.0598122	0.017586	0.00105608	0.0109436	0.00836919	0.000173385	0.121487	0.0140335	0.462849	0.00660739	0.0157417	0.0504058	0.0242876	0.0218771	0.139319	0.164931	0.0324466	0.171032
1	0.0153763	0.00136847	0.000371141	1e-009	0.0779533	1	0.100103	0.00331831	0.0108628	0.123454	0.012432	0.00452993	0.0743424	1	0.413921	0.0359613	0.000190004	0.00458531	0.032505	0.128563	0.0196422	0.0314933	0.299779	0.00085025	0.023895	0.0296945	0.0108512	0.000934451	0.0635619	0.0145289	0.0136449	0.71517	0.0090142	0.000340942	0.0325814	0.00801405	0.000304213	0.0362433	0.0140603	0.0395755	0.0110692	0.0207883	0.0327726	0.112248	0.0398448	0.144814	0.0955495	0.665063	0.0242203
1	0.0947861	0.00387583	0.000500753	0.0520609	0.905034	0.182911	0.469985	0.0214955	0.0173741	0.880305	0.021164	0.0739309	0.17002	0.45964	0.149681	0.723502	0.000300136	0.00314098	0.737061	0.19475	0.0358649	0.0205394	0.799954	0.000661961	0.0202319	0.112406	0.00558829	0.0315855	0.166899	0.038665	0.0686334	0.069416	0.687179	1	0.0367712	0.167901	0.000599415	0.999973	0.129219	0.0647071	0.0368226	0.0469197	0.071228	0.122732	0.0408567	0.0879788	0.999979	0.0296444	0.0925215
1	0.11873	0.0021555	0.00083349	7.55378e-005	0.0619505	0.999998	0.512212	0.148314	0.0707548	0.537864	0.0300859	0.0129177	0.0393664	0.418987	0.250493	0.115815	0.00849122	0.00820213	0.139884	0.458994	0.0713604	0.26103	0.11317	0.000607547	0.0189178	0.0494044	0.0120398	0.00172498	0.15273	0.0353398	0.0946914	0.173677	0.0107473	0.00205524	0.0135914	0.0472342	0.00033552	0.271889	0.00621376	0.292731	0.156798	0.0583328	0.0154926	0.793146	0.0220195	0.300713	0.0194524	0.891042	0.231696
1	0.0263938	0.00421929	0.000137284	1e-009	0.0304581	0.0346531	0.193676	0.00293572	0.11879	0.0395304	0.019044	0.35448	0.340933	1	0.0844071	0.0479902	0.000184449	0.013238	0.0360054	0.0178179	0.0250469	0.0393771	0.0827791	0.000417272	0.225682	0.0338384	0.0116808	0.00964442	0.0518322	0.00810507	0.00964513	0.376397	0.0342697	0.00074703	0.0111756	0.0251802	0.000519591	0.0538755	0.0145683	0.0255675	0.0133199	0.0166077	0.0179869	0.0216754	0.156495	0.0507662	0.0259596	0.0345243	0.0221644
1	0.0957029	0.00366814	0.00594762	0.000570334	0.092531	0.088075	0.109857	0.0585518	0.0344928	1	0.0301107	0.0323471	0.0660726	0.896549	0.176575	0.0622126	0.00449095	0.00621487	0.227651	0.173214	0.0717397	0.52376	0.1522	0.00191669	0.0897801	0.0707657	0.0236998	0.00570363	0.35087	0.0196392	0.030322	0.222488	0.977509	0.00417083	0.279054	1	0.00741585	0.0666481	0.0254026	0.101462	0.0380929	0.999963	0.0592835	0.152962	0.083012	0.07571	0.036708	0.117984	0.0497668
1	0.0253171	0.00162971	0.00128232	0.00201485	0.233965	1	0.999964	0.00632853	0.0476933	0.190156	0.0168504	0.027465	0.276525	0.925694	0.997235	0.362837	0.000184948	0.152911	0.117997	0.108393	0.0288767	0.99996	0.146143	0.0014861	0.0275034	0.0422409	1	0.0010458	0.0608451	0.880396	0.0591457	0.382956	0.613798	0.000633698	0.0191837	0.0287953	0.0169404	0.622503	0.00791756	0.488044	0.0139164	0.0240274	0.837764	0.055418	0.0321446	0.127948	0.197164	0.0292442	0.0500156
1	0.72487	0.00201881	0.000932399	3.21014e-005	1	0.0608389	0.0853224	0.547874	0.296562	0.247429	0.029587	0.0356137	0.0981175	0.0665253	0.0496752	0.0199789	0.000216117	0.00806615	0.0366318	0.0508748	0.051599	0.962405	0.231364	0.000965251	0.0360794	0.413096	0.510009	0.00104953	0.0489146	0.188003	0.0145569	0.188187	0.0123825	0.0010975	0.0278132	0.0590973	0.00128958	0.0820214	0.0196058	0.528389	0.0160775	0.114256	0.0399596	0.136014	0.0236244	0.299501	0.0159315	0.0644827	0.0338805
1	0.0191818	0.00594143	0.00415615	6.88979e-005	0.34098	0.125694	0.949584	0.00681215	0.0359413	0.285546	0.0349429	0.0392972	0.246275	0.198903	0.0923828	0.0527525	6.72187e-005	0.00492226	0.394985	0.0538488	0.0386383	0.0604216	0.0939556	0.000513149	0.0331555	0.369644	0.0143053	0.00658124	0.118063	0.0368895	0.486114	1	0.078574	0.00331864	0.0374456	0.0220142	0.000950204	0.342	0.0151942	0.122499	0.0202876	0.130375	0.0541114	0.0483619	0.0465483	0.441714	0.0281838	0.0855825	0.058382
1	0.0135764	0.00109163	0.0015376	0.000107552	0.292163	1	0.119756	0.00541025	0.0646773	0.433853	0.0300667	0.015694	0.0810822	0.98552	0.0835074	0.0276638	0.00250159	0.0150255	0.0546291	0.314583	0.0592975	0.0295385	0.0887244	0.000422064	0.732343	1	1	0.00445773	0.212536	0.999987	0.045198	0.176708	0.0208742	0.00172091	0.0429125	0.0162859	0.000522864	0.0647731	0.0136259	0.718793	0.0337408	0.0319955	0.2287	0.0482019	0.0339428	0.492101	0.0741868	0.0576959	0.461552
1	0.020726	0.217346	0.00752069	0.000378528	0.0800653	0.304165	0.140023	0.010279	0.0255154	0.465473	0.0462627	0.0290628	0.0902128	0.476888	0.208024	0.581049	0.00057954	0.0185621	0.345678	0.0371197	0.0997185	0.176052	0.0910437	0.00161895	0.0320928	0.287919	0.0392623	0.00308072	0.115525	0.0177436	0.0256843	0.0928354	0.0676461	0.0172069	0.748991	0.802035	0.00109996	0.0571032	0.0159349	0.972955	0.0233756	0.544859	0.0287079	1	0.0338424	0.312105	0.0360755	0.0360373	0.0543997
1	0.0960141	0.00220481	0.000298953	5.73182e-005	0.417798	0.63772	0.545096	0.0345821	0.0729514	0.111868	0.0927431	0.030413	0.896657	0.137575	0.146867	0.0619206	0.00107473	0.0164349	0.105448	0.0447238	0.0917286	0.0506729	0.164717	0.00208227	0.640959	0.887343	0.0163209	1	0.315301	0.0524012	0.121046	0.301967	0.0733577	0.133524	0.164067	0.108217	0.00124337	0.196728	0.978905	0.505708	0.079359	0.128346	0.0367517	0.417554	0.0626282	0.148487	0.0379176	0.364409	0.123682
1	0.0166501	0.00223756	0.000420464	1e-009	0.0618651	0.314916	0.071142	0.0141916	0.0209304	0.0352471	0.0316612	0.00991112	0.0474462	0.0799924	0.06493	0.129787	0.000149209	0.0101649	0.421743	0.0254106	0.0321726	0.0421896	0.0901871	0.637269	0.0218039	0.0483799	0.0106885	0.00363449	0.79244	0.920116	0.186971	0.394526	0.045442	0.00276619	0.0225524	0.024378	0.000608293	0.121489	0.0145377	0.23505	0.977991	0.0565669	0.0521255	0.0274653	0.043178	0.0946803	0.0185248	0.0419077	0.0543423
1	0.0207343	0.00295576	0.000403011	6.38684e-005	0.0727399	1	0.0607491	0.00527712	0.00957263	0.139931	0.256763	0.00949728	0.0246363	0.412765	0.0515166	0.153135	1e-009	0.00831911	0.028189	0.0342735	0.0366644	0.0892839	0.699655	0.000391419	0.0276731	0.032508	0.108124	0.00253402	0.153523	1	0.0213609	0.317379	0.0117201	0.00111782	0.0190209	0.0221454	0.000763067	0.0651631	0.00672795	0.431815	0.0242232	0.24988	0.341689	0.0421889	0.0725558	0.988364	0.0379245	0.0233904	0.305413
1	0.0162931	0.0277558	0.000814007	2.99189e-005	0.0858224	0.713143	0.744717	0.0126127	0.0729758	0.797367	0.036184	0.0187881	0.0726368	0.298137	0.171136	0.0559666	0.000456887	0.0316267	0.0900155	0.92726	0.116932	0.770447	0.22363	0.0010357	0.120686	0.346134	0.0128327	0.00484706	0.312097	0.0368779	0.0284523	0.155717	0.139222	0.00207627	0.0712176	0.0257827	0.000355269	0.15027	0.303491	0.765381	1	0.0481796	0.890188	0.932127	0.0373809	0.140078	0.177475	0.0459357	0.280787
1	0.00930777	0.00307454	0.00024651	6.43782e-005	0.0417978	1	0.645562	0.00412075	0.253166	0.387127	0.00840513	0.00465152	0.0403794	0.303278	0.060736	0.016549	0.000133458	0.0134704	0.0464839	0.0217817	0.0182118	0.0150324	0.0487851	0.000666807	0.0191316	0.0286888	0.00522584	0.000814963	0.044935	0.00644291	0.954479	0.0303835	0.0110919	0.00119978	0.00984792	0.0130823	0.00336924	0.0532226	0.00683576	0.0395519	0.127758	0.0205726	0.0345833	0.0664774	0.0281165	0.314707	0.012503	0.0253444	0.0236146
1	0.00859513	0.004502	0.000352951	1.08939e-005	0.0246256	0.365519	0.0321229	0.00557222	0.0137027	0.0358782	0.0111647	0.0103948	0.017029	1	0.180255	0.0106944	9.1382e-005	0.00181896	0.140004	0.0109147	0.0124539	0.0124644	0.128511	0.000949624	0.0137937	0.195273	0.00577682	0.00349441	0.0342495	0.0244212	0.00765025	0.0353775	0.0134785	0.00172512	0.0110712	0.0327613	0.000233132	0.0656214	0.00538943	0.579621	0.0578251	0.0147874	0.0113107	0.0237854	0.0259183	0.0428905	0.0115107	0.0168607	0.017105
1	0.00998103	0.02353	0.000107042	1e-009	0.0293582	0.024421	0.0467771	0.00543942	0.0105179	0.803326	0.0223549	0.0931699	0.0320283	1	0.11045	0.0115948	6.34585e-005	0.00333217	0.0358899	0.0171184	0.017079	0.104084	0.0784722	0.000223342	0.0126583	0.0187963	0.00568545	0.00272497	0.0939675	0.00861776	0.00775236	0.23027	0.072241	0.0012214	0.00975236	0.0966822	0.000167251	0.0241095	0.0157816	0.0354789	0.0054715	0.173539	0.0079603	0.0200985	0.0201077	0.814905	0.0144396	0.0152561	0.0171421
1	0.0901093	0.00276961	0.00284595	0.000188289	0.611554	0.0643315	0.0827225	0.0061214	0.208968	0.0974795	0.0332444	0.0288351	0.21986	0.143641	0.295591	0.0477439	0.000378345	0.104163	0.118422	0.0489703	0.0366633	0.0418759	0.72511	0.000145197	0.0651331	0.840691	0.0217046	0.00246205	0.0558085	0.366486	0.0233956	0.332203	0.017261	0.00280707	0.138759	0.0798562	0.00100991	0.235855	0.0191474	0.0599938	0.0793326	0.060214	0.0397107	0.309064	0.0358039	0.0915508	0.265595	0.981663	0.0744585
1	0.0557456	0.0105356	0.00750191	0.000361179	0.2108	0.212875	0.987908	0.00990227	0.248105	0.89085	0.479523	0.0314122	0.909261	0.194696	0.158444	0.0647167	0.000809464	0.0170806	0.240499	0.606968	0.621533	0.8985	0.174686	0.0016825	0.199584	0.0868486	0.0215468	0.00870117	0.966242	0.0453628	0.0479576	0.101928	0.448304	0.0621161	0.183032	0.0345327	0.0017897	0.703601	0.207251	0.151483	0.0204886	0.115578	0.0475739	0.952888	0.0445779	0.981147	0.0446224	0.156676	0.10491
1	0.00675253	0.00210688	0.000266709	9.90167e-005	0.0836789	0.948506	0.954376	0.0021685	0.0168619	0.0375242	0.0188997	0.00538239	0.0361642	0.071297	0.0419119	0.0109542	0.000507552	0.00403748	0.243916	0.0902369	0.0252472	0.0143133	0.999994	0.000653094	0.0129989	0.0496217	0.0172373	0.00209051	0.0397366	0.01114	0.0132145	0.125388	0.00954878	0.00108227	0.0212566	0.0116269	0.000387748	0.0855175	0.00707565	0.036282	0.0210582	0.015191	0.038215	0.40567	0.0166599	0.0355471	0.0183293	0.0205744	0.206331
1	0.0114585	0.0013659	0.000213009	0.00020109	0.0736796	0.0786651	0.0751287	0.00282736	0.00988965	0.0286612	0.0124857	0.00914931	0.023997	0.964732	1	0.0433285	0.000168667	0.00315135	0.0713088	0.0152781	0.0768912	0.126968	0.0363875	0.000713247	0.00951462	0.0218083	0.00849311	0.00147224	0.427153	0.00527733	0.00971441	0.129696	0.0096445	0.000769613	0.0108762	0.0177027	0.000833046	0.125909	0.00544724	0.0502567	0.0152037	0.0147467	0.00915034	0.0377284	0.0808838	0.16495	0.0111334	0.0247886	0.0224726
1	0.0401719	0.00252436	0.00150669	6.39539e-005	0.0956061	0.103652	0.447944	0.176587	0.0345356	0.0772696	0.0248462	0.0266335	0.0835797	0.503288	0.255271	0.0823638	8.26396e-005	0.0230169	0.382526	0.981571	0.0625586	0.769518	0.09681	0.000975313	0.0834532	0.238748	0.368785	0.00387489	0.637405	0.557763	0.192856	0.0640836	0.0823663	0.0278624	0.19395	0.125426	0.000540433	0.801094	0.0261047	0.0762215	0.0442094	0.0425272	0.0252692	0.0791326	0.0434893	0.629851	0.0830388	0.0786126	0.375233
1	0.0736271	0.00189478	0.00603534	2.61199e-005	0.0568876	0.443365	0.0531323	0.691729	0.0109079	0.157731	0.0683174	0.13527	0.107112	0.0721239	0.325946	0.0565589	0.000138656	0.00504451	0.445508	0.817887	0.400373	1	0.312128	0.000969756	0.0288139	0.052268	0.00569626	0.155231	0.192106	0.0149708	0.778792	0.0742007	0.0138447	0.00280667	0.0240179	0.309264	0.00158107	0.0388014	0.00668237	0.0909084	0.0210895	0.0378776	0.0179949	0.0327798	0.300131	0.0612919	0.0174149	0.026318	0.232153
1	0.0148559	0.00440496	0.00156612	1e-009	0.209484	0.593714	0.113934	1	0.0205599	0.999995	1	0.0229198	0.113648	0.265086	0.137706	0.0297828	6.91249e-005	0.0071695	0.0879241	0.20356	0.130899	0.0476307	0.446154	0.000970331	0.0353824	0.209721	0.0272696	0.00952445	0.0904973	0.129539	0.0367932	0.19794	0.0323347	0.00584812	0.0255135	0.0361528	0.065883	1	0.660972	0.0741665	0.0332207	0.0877206	0.026354	0.136642	0.158705	0.152404	0.031936	0.0519195	0.536349
1	0.266213	0.15349	0.0142855	7.69396e-005	0.617677	0.960219	0.0960132	0.00339354	0.0277342	0.999981	0.0106468	0.166378	0.121899	0.697505	0.133274	0.0299668	0.000397796	0.00781951	0.349286	0.541014	0.0799288	0.346783	0.843057	0.00620647	0.0380729	0.354103	0.0313751	0.0018056	0.0516784	0.012758	1	0.207651	0.022515	0.0044322	0.245929	0.010363	0.000496037	0.843421	0.329805	0.101772	0.0121374	0.0748274	0.0215441	0.0706758	0.0332447	0.118942	0.0241904	0.0302781	0.035489
1	0.0100697	0.0184855	0.000945043	9.97371e-005	0.111868	0.245726	0.323595	0.0158736	0.0887232	0.698096	0.0575478	0.0640008	0.121288	0.286607	0.140181	0.333146	0.000633015	0.0182782	0.641287	0.0920978	0.471898	0.0820338	0.678855	0.00255859	0.044676	0.211519	0.02147	0.00600884	0.197186	0.221634	0.0591051	0.194243	0.999981	0.00116279	0.122966	0.0615796	0.00399092	0.119778	0.0248406	0.770975	0.692908	0.0691249	0.0521763	0.711122	0.0524318	0.87308	0.0577889	0.0861035	0.31414
1	0.0134014	0.00476313	0.000870809	4.54088e-005	0.0973174	0.669042	0.158383	0.00252171	0.0199901	0.165053	0.0149501	0.171223	0.221078	0.0627494	0.0416839	0.022189	0.000224402	0.00397669	0.321696	0.0275726	0.0561102	0.0166494	0.0537959	0.00057168	0.0707127	0.0246037	0.00411946	0.0015997	0.0666301	0.317492	0.0154864	0.0713329	0.00936406	0.00107871	0.0115735	0.0205798	0.000467708	0.0519867	0.013542	0.0626333	1	0.235173	0.0133396	0.0458718	0.0312217	0.0467113	0.0208589	0.0262664	0.685554
1	0.021324	0.00633951	0.00243047	1e-009	0.140717	0.266309	0.543534	0.00911217	0.0208146	0.54541	0.781639	0.0917644	0.164024	0.401507	0.0693028	0.0358901	0.000741438	0.00422015	0.0582474	0.0637515	0.879006	0.130554	0.0591078	0.00120702	0.0393297	0.910441	0.0117859	0.00106647	0.83743	0.0226389	0.02027	0.531922	0.0183564	0.00263844	0.955072	0.0344834	0.00046161	0.2459	0.0642283	0.0573981	0.0419077	0.0349136	0.112572	0.0610759	0.0415616	0.206951	0.0321977	0.0371238	0.411953
1	0.0423013	0.00350661	0.00202892	0.000142395	0.0930618	0.35942	0.138492	0.211067	0.493629	0.484849	0.635591	0.030994	0.0540945	0.155811	0.61263	0.129927	0.000830161	0.0111783	0.195473	0.0969882	0.168576	0.241827	0.800416	0.00125125	0.0520688	0.164186	0.0121968	0.00374589	0.960708	0.0347432	0.0238971	0.653635	0.0397714	0.00292097	0.432524	0.0945414	0.000705642	0.584434	0.0249085	0.150802	0.0836478	0.0414524	0.0376038	0.208576	0.0412225	0.999871	0.124926	0.749974	0.787552
1	0.131381	0.00915585	0.0045926	1e-009	0.807339	0.893812	1	0.00980966	0.0205039	0.0541677	0.073877	0.00845056	0.687589	0.811749	0.981469	0.0265352	0.0027261	0.0243892	0.0626339	0.113902	0.029698	0.0957577	0.97614	0.000939715	0.031919	0.77044	0.017115	0.00474879	0.999999	0.0255515	0.0312684	0.987481	0.0181991	0.00258071	0.0201775	0.0255258	0.000656338	0.0415678	0.00859231	0.0864608	0.0267433	0.409953	0.0327833	0.0671996	0.0417212	0.345311	0.0609507	0.403709	0.0463743
1	0.00544803	0.00159964	0.000337512	0.000164801	0.115845	0.166069	0.0371592	0.00244576	0.0260028	0.0123328	0.00871448	0.00247244	0.0113587	1	0.0201408	0.00756447	7.88705e-005	0.0052526	0.0150924	0.00918861	0.00788503	0.00703266	0.0993906	0.000428836	0.0943527	0.0157977	0.00655564	0.0010469	0.0230753	0.00500609	0.00395182	0.0175608	0.01098	0.000349372	0.00636423	0.00478503	7.0143e-005	0.0299981	0.00349496	0.0243545	0.0053207	0.014507	0.0107825	0.027039	0.0157816	0.0211521	0.0134503	0.00976149	0.0315751
1	0.00946542	0.0029416	9.81894e-005	0.000191896	0.732063	0.0943106	0.154241	0.00413451	0.430526	0.154105	0.0301431	0.0160738	0.0650437	0.961733	0.0809644	0.0323731	0.00501321	0.146838	0.593764	0.0277487	0.0327438	0.112783	0.62341	0.00206945	0.0217048	0.898191	0.0178738	0.000819978	0.904449	0.0288587	0.0583285	0.0671665	0.117279	0.0115614	0.0286447	0.0681787	0.00142132	0.0517649	0.0195514	0.798345	0.0101665	0.0222239	0.0494151	0.524355	0.0278987	0.428947	0.0256219	0.0706093	0.685001
1	0.0118567	0.00712854	0.00125865	0.000186239	0.999998	0.404222	0.746486	0.00659061	0.0156356	0.0780652	0.607935	0.0171041	0.610734	0.148985	0.0961918	0.343363	0.00285455	0.0158698	0.0582539	0.0313325	0.158296	0.0471058	0.805229	0.000378855	0.868021	0.0879659	0.0386065	0.00307109	0.0964715	0.0201436	0.106475	0.999977	0.3124	0.0147103	0.0230776	0.0279433	0.00129755	0.992508	0.210683	0.512946	0.103043	0.0419048	0.908038	0.794526	0.0394422	0.295662	0.0223311	0.113086	0.127582
1	0.0215798	0.0015571	0.00133237	1e-009	0.081588	1	0.424724	0.0103283	0.0117084	0.0643866	0.0165513	0.0255533	0.0823732	0.0850375	0.152421	0.073797	0.000253086	0.00487011	0.104441	0.0685161	0.124059	0.0770695	0.114726	0.000423906	0.0246897	0.187522	0.0105758	0.0149332	0.072782	0.0945829	0.0140969	0.181242	0.0152577	0.00532763	0.0267922	0.0195877	0.00343487	0.0483456	1	0.125495	0.0256706	0.0617707	0.0286968	0.0606912	0.0421963	0.0857383	0.135007	0.107464	0.0540864
1	0.0170716	0.00148615	0.000443051	6.07845e-005	0.683347	0.0515588	0.0563568	0.00516195	0.0146633	0.0592945	0.0158815	0.00757276	0.0498827	0.135334	0.979469	0.135701	0.000161256	0.00489348	0.183523	0.0279878	0.0648115	0.0161773	0.581608	0.000445103	0.0137214	0.187079	0.00572172	0.00110404	0.0571021	0.0124548	0.0336249	0.0911793	0.00943683	0.00184403	0.309445	0.0192829	0.000106173	0.0346927	0.0924019	0.0593552	0.0588172	0.0241814	0.754808	0.0358032	0.0279441	0.284327	0.0326097	0.0385459	0.0798315
1	0.0189354	0.00790422	0.000939183	0.00151508	0.171889	0.0801068	0.127202	0.0183541	0.0350909	0.999997	0.0429424	0.051501	0.224319	0.237031	0.0977061	0.886798	0.00199431	0.00590374	0.0908183	0.775184	0.186738	0.0529592	0.60419	0.00243552	0.129258	0.279222	0.0126009	0.00324362	0.10557	0.029719	0.0901632	0.127764	0.0864814	1	0.392983	0.686444	0.00207265	0.961675	0.0224311	0.445421	0.0376937	0.0936546	0.05091	0.586941	0.0457731	0.653263	0.974185	0.0506674	0.13866
1	0.010077	0.0101019	0.00144574	2.79527e-005	0.241655	0.843212	0.456416	0.00631261	0.0376028	0.356991	0.875136	0.0187481	0.0397485	0.777469	0.991684	0.0210678	0.00103382	0.10749	0.927851	0.308006	0.0921305	0.0505813	0.0526708	0.000594558	0.231078	0.108035	0.00458692	0.558904	0.120535	0.0109106	0.0123749	0.692865	0.0683566	0.00158794	0.0820203	0.0491177	0.00029527	0.150207	0.342481	0.320463	0.0970824	0.263299	0.0139186	0.0424324	0.895466	0.384041	0.0213685	0.265161	0.0897575
1	0.0319723	0.00692675	0.00129937	0.000106508	0.775544	0.18135	0.355492	0.0328865	0.0174518	0.541076	0.0210991	0.0147921	0.0560863	0.831357	0.880228	0.0756445	0.000702284	0.00476494	0.0961357	0.128719	0.923961	0.112595	0.208381	0.00246702	0.0266934	0.966301	0.01291	0.00308144	0.675523	0.325003	0.0231978	0.167588	0.118623	0.00488971	0.0597045	0.11887	0.00119079	0.0683276	0.0755428	0.312692	0.102052	0.0603711	0.279178	0.0767639	0.0345253	0.356933	0.0250924	0.0602224	0.107503
1	0.0884373	0.00261772	0.00122477	1e-009	0.0749805	0.163817	0.104175	0.0073904	0.0249947	0.0631877	0.0254149	0.0191308	0.138458	0.430369	0.162855	0.0371331	0.00221644	0.00786784	0.0911464	0.0431977	0.0483969	0.0489228	0.104144	0.000908297	0.0352522	0.092226	0.0654741	0.00629718	0.137376	0.049964	0.0203507	0.0685269	0.0183003	0.0160483	0.0278362	0.0267889	0.000575262	0.0591105	0.0944227	0.211221	0.0203918	0.0454694	0.0228856	0.059359	0.053787	0.108192	0.0376972	0.053994	0.0514672
1	0.0258772	0.0195986	0.00436385	0.00128602	0.12201	0.696038	1	0.408864	0.0851534	0.174043	0.0528675	0.0259658	0.0769878	0.142551	0.128558	0.0662191	0.00188107	0.0121048	0.157474	0.0603434	0.140002	0.154523	0.291071	0.0099803	0.331501	0.0841709	0.0297243	0.00897952	0.7913	0.0270005	0.0887561	0.115992	0.059415	0.00263355	0.753775	0.150295	0.000132207	0.113656	0.999999	0.117194	0.0452352	0.10061	0.0682575	0.145077	0.141077	0.133255	0.157363	0.935455	0.211944
1	0.034826	0.00521675	0.00318759	1e-009	0.115814	0.697675	0.0888499	1	0.0326782	0.114645	0.0402019	0.0469822	0.968818	0.283424	0.141409	0.0362344	0.000350563	0.0293061	0.0795815	0.078761	0.323957	0.615132	0.126917	0.00243677	0.0654641	0.0868598	0.123398	0.00928106	0.127843	0.0413762	0.0298827	0.0953679	0.034188	0.00382441	0.120173	0.036792	0.00141929	0.366413	0.0166973	0.17438	0.0270607	0.313843	0.108196	0.290236	0.0526239	0.135671	0.0411737	0.0939827	0.202512
1	0.101809	0.00177541	0.00121329	3.82052e-005	0.0742142	0.831449	0.363503	0.0056458	0.0226294	0.057874	0.0222542	1	0.0544358	0.0581256	0.103485	0.472161	0.000197879	0.00923355	0.165104	0.035334	0.0574414	0.0718321	0.0638537	0.00131485	0.171578	0.0331738	0.0129441	0.00282425	0.0778637	0.012236	0.0259328	0.914396	0.0123183	0.00218869	0.0220725	0.102303	0.00116194	0.0908437	0.00636435	0.320323	0.0125014	0.0359273	0.155909	0.0345963	0.020667	0.0657295	0.258861	0.0259903	0.0380157
1	0.0152068	0.0104187	0.00134214	9.5836e-005	0.133535	0.141332	0.788806	0.00515668	0.0326463	0.413583	0.0480585	0.0336199	0.410584	0.167203	0.751075	0.0599611	0.00109293	0.0132036	0.548385	0.837859	0.0529288	0.0394637	0.120171	0.002342	0.0404265	0.491129	0.0205097	0.0100579	0.162451	0.0406587	0.717536	0.876005	0.796472	0.00208037	0.0298348	0.368459	0.000122423	0.131186	0.0151298	0.598542	0.592119	0.203106	0.0753179	0.342739	0.0380015	0.923953	0.0254013	0.677224	0.0701898
1	0.00856609	0.00353938	0.000235466	0.000384509	0.278561	0.594186	0.322686	0.0130719	0.0245213	0.0346246	0.0215586	0.00595464	0.0222558	1	0.0389241	0.0417202	0.000387441	0.0102958	0.0569028	0.0190234	0.805709	0.0172911	1	0.000317916	0.0268903	0.0252019	0.0212265	0.0042576	0.0661943	0.0331084	0.180956	0.946441	0.0146335	0.00168766	0.0128967	0.0692063	0.000431219	0.0248504	0.00617826	0.0255015	0.00873183	0.0197876	0.0101971	0.0479513	0.0294001	0.0375791	0.0276856	0.0846383	0.0165066
1	0.00656542	0.0011056	0.000485688	1.41596e-005	0.20043	0.0327102	0.101698	0.00299095	0.00800924	0.156852	0.476523	0.0050599	0.0937157	0.23969	0.999995	0.962423	5.64814e-005	0.0131135	0.0259509	0.0240664	0.019631	0.0599567	0.083877	0.00273208	0.0126414	0.990423	0.0130713	0.0048153	0.028628	0.482987	0.0134478	0.0805072	0.00642929	0.00055312	0.0114722	0.0318131	0.000400593	0.0241734	0.00518339	0.0467397	0.00745946	0.0215488	0.0336525	0.0268716	0.0156426	0.161253	0.0317587	0.183954	0.0317312
1	1	0.0038773	0.00523499	9.33907e-005	0.536462	0.245495	0.0409406	0.00306673	0.0118045	0.0710308	0.0150971	0.0160407	0.0524215	0.982028	0.129893	0.0230738	0.000258155	0.00739709	0.116635	0.016325	0.0272681	0.0154651	0.712565	0.000561852	0.0238745	0.0322947	0.0119174	0.087763	0.604324	1	0.0100148	0.0978158	0.00933576	0.000855354	0.0209538	0.0595784	0.000400612	0.0268632	0.097393	0.0270574	0.00844074	0.0322758	0.140398	0.108461	0.268712	0.0383066	0.0135228	0.0179179	0.0231151
1	0.158416	0.00386186	0.000491436	1.12227e-005	0.246747	0.044703	0.0645678	0.00264941	0.00766873	0.0446966	0.0246853	0.00879684	0.0250766	0.585899	0.910598	0.102625	0.000394161	0.00298114	0.0416817	0.07214	0.0142198	0.0137415	0.999998	0.000318924	0.0164819	0.0302183	0.0059789	0.00134125	0.923647	0.00642673	0.00784231	0.604979	0.00845249	0.000666733	0.105053	0.202015	0.000166559	0.244479	0.00502589	0.0907883	0.0111909	0.0182897	0.0252981	0.133045	0.0209494	0.0774144	0.0529543	0.047088	0.0230389
1	0.266455	0.72273	0.000670638	0.000331747	0.0733145	0.127433	0.85835	0.0102573	0.129309	0.115615	0.032224	0.0863173	0.110848	0.122271	0.115749	0.0399474	0.00077397	0.00861229	0.121003	0.0789193	0.0802038	0.0282475	0.651735	0.240537	0.0398879	0.999965	0.692866	0.00428094	0.0878419	0.0313154	0.140211	0.999984	0.0396426	0.164181	0.0730168	0.0248788	0.000967318	0.12431	0.0672753	0.19146	0.419968	0.163816	0.272393	0.0630361	0.0923228	0.153031	0.0808009	0.394402	0.129744
1	0.0957255	0.0039104	0.00254718	0.000353714	0.0465214	0.906496	0.237526	0.0211448	0.0231758	0.996544	0.0234088	0.016555	0.0356225	0.243996	0.564349	0.0243606	1e-009	0.00778073	0.0517383	0.0531036	0.983243	0.369793	0.0885445	0.000367912	0.0391882	0.123537	0.00678863	0.00401211	0.100649	0.014432	0.0187879	0.129548	0.0165485	0.00252784	0.0185573	0.0233528	0.00217326	0.0505144	0.0125167	0.0559019	0.0203761	0.0395187	0.11224	0.130187	0.0699063	0.13502	0.0257966	0.127424	0.148356
1	0.0177954	0.0142945	0.000474395	0.000544835	0.100112	0.149121	0.210482	0.0716888	0.0293269	0.251924	0.184613	0.140287	0.0617285	0.675013	0.999977	0.035466	0.000359566	0.0169604	0.208662	0.625718	0.833451	0.0979227	0.130213	0.00679176	0.323304	0.0765307	0.0119571	0.0155291	1	0.0816994	0.3132	0.103181	0.244716	0.00412073	0.0332419	0.151923	0.00112668	0.380786	0.0141364	0.276045	0.928348	0.0587311	0.0921763	0.0448854	0.0409421	0.115754	0.0367846	0.0469773	0.12292
1	0.0135163	0.00381689	0.00140023	1e-009	0.216665	0.14684	0.999961	0.0073454	0.0154	0.109445	0.0179994	0.0129076	0.809297	0.2667	0.0808686	0.0322806	0.000180591	1	0.886652	0.0240881	0.0282386	0.0298973	0.990084	0.000302412	0.0157006	0.108113	0.0146137	0.0110046	0.426985	0.0182641	0.0339626	0.254357	0.0141896	0.00182656	0.0201254	0.0227346	0.001314	0.140338	0.0153658	0.188365	0.0121314	0.028109	0.182641	0.0758326	0.0279014	0.0634456	0.0226513	0.056276	0.0772868
1	0.0622229	0.00394095	0.00020772	2.81948e-005	0.119438	0.0848911	0.315463	0.00537355	0.239314	0.176825	0.0934397	0.156969	0.194401	0.252972	0.106629	0.520931	0.00366699	0.00587626	0.119992	0.0827531	0.829705	0.0334967	0.137154	0.000534483	0.0337485	0.473732	0.0113385	0.00349681	0.0629292	0.409386	0.233566	0.378797	0.0277996	0.259555	0.0363482	0.0458507	0.415179	0.11765	0.0720811	0.983419	0.846973	0.163387	0.0209092	0.246775	0.0370839	0.13148	0.207558	0.674356	0.047162
1	0.0153197	0.0032304	0.000682242	6.07184e-005	0.196282	0.151821	0.0943182	0.21168	0.0450281	0.601995	0.0215625	0.0467875	0.0928069	0.999885	0.0883569	0.485921	0.0230695	0.0115874	0.0951799	0.583127	0.350585	0.0338896	0.955385	0.000890381	0.0260804	0.0964055	0.0690227	0.0315396	0.576767	0.0156181	0.0159067	0.0747395	0.0522851	0.00189491	0.0162245	0.0180028	0.000308845	0.463181	0.0116905	0.049289	0.0120122	0.0296991	0.187654	0.0328024	0.0263299	0.793421	0.0315231	0.486765	0.0419851
1	0.00966048	0.00432634	0.00258186	6.17111e-005	0.124977	0.0512435	0.0894332	0.0141824	1	0.121172	0.297378	0.0119764	0.0595851	0.996205	0.0602371	0.0989791	0.000546355	0.0102711	0.927422	0.0279797	0.0272431	0.0364402	0.0695717	0.000381174	0.0233847	0.106118	0.0115274	0.00586646	0.122796	0.0150219	0.0179869	1	0.0674211	0.00189182	0.274709	0.28075	0.000793907	0.813649	0.0154201	0.123766	0.078235	0.155235	0.139817	0.0305388	0.0363027	0.91887	0.017901	0.0442169	0.0896143
1	0.0216937	0.0063151	0.00288125	0.000295091	0.280811	0.583405	0.790416	0.0063161	0.0181889	0.04285	0.0899045	0.332056	0.0392489	0.505451	0.112427	0.0347241	0.000113586	0.00728293	0.0556868	0.0266492	0.539385	0.0201485	0.0825541	0.000787971	0.202696	0.233101	0.00745268	0.00115765	0.962964	0.0157486	1	0.42971	0.0124138	0.00660834	0.0234856	0.0110602	0.00317769	0.417562	0.273394	0.0352991	0.0271318	0.3648	0.0183647	0.347791	0.0295961	0.221963	0.652697	0.346825	0.0355467
1	0.979986	0.363545	0.000223579	0.00186491	0.0822827	0.490301	0.0445281	0.00403325	0.0208892	0.171081	0.0333865	0.011433	0.369053	1	0.346063	0.0450841	0.0110467	0.00471739	0.0961695	0.018154	0.0192544	0.119392	0.119998	0.000384761	0.0126874	0.130739	0.0421691	0.00163142	0.0434788	0.0330499	0.00827837	0.033506	0.00687057	0.0013026	0.0515603	0.00894851	0.069718	0.020575	0.0115644	0.0874469	0.0121637	0.389413	0.0120311	0.137519	0.0207988	0.085975	0.0560824	0.0200164	0.0618477
1	0.149616	0.313684	0.00159058	0.000128237	0.0751963	0.191688	0.999997	0.0595999	0.015258	0.0532733	0.010861	0.0163892	1	0.160557	0.404768	0.135558	0.000155362	0.00586051	0.0748009	1	0.0239964	0.0342606	0.79278	0.00131351	0.0188532	0.0419606	0.0271558	0.00599015	0.849337	0.0330906	0.754057	0.0444231	0.0271362	0.000669985	0.0111291	0.0520801	0.000421134	0.173645	0.232714	0.0517949	0.927679	0.0312829	0.0110999	0.063057	0.019336	0.89099	0.0167633	0.0294927	0.0289835
1	0.0185643	0.0032533	0.00240197	0.000132611	0.291135	0.337168	0.809365	0.00499796	0.374461	0.767258	0.0920924	0.0239657	0.248474	0.0831317	0.144703	0.111789	0.000929993	0.00633134	0.36642	0.0327339	0.0286724	0.0244886	0.982496	0.000849189	0.0190034	0.0869571	0.0140544	0.00182749	0.974858	0.0113903	1	0.164282	0.0127476	0.0063484	0.0179048	0.0548766	0.000468118	0.187685	0.02947	0.0395138	1	0.0553826	0.0274011	0.23447	0.529112	0.368541	0.0288436	0.0388488	0.0636324
1	0.00501441	0.00186492	0.00126256	1.61742e-005	0.278398	0.814243	0.961794	0.00294742	0.0134129	0.0777699	0.319654	0.0159145	0.0280342	1	0.413953	0.109513	0.000123553	0.00420639	0.0309903	0.0217055	0.139428	0.0238279	0.572059	0.000868412	0.0146096	0.0620333	0.0186723	0.00181513	0.452007	0.0165801	0.00710041	0.0900155	0.00609784	0.00174359	0.014952	0.0234143	0.00289911	0.986951	0.319392	0.0861953	0.00888941	0.0291318	0.92431	0.107363	0.172315	0.744994	0.015025	0.026117	0.0236106
1	0.00886651	0.00090951	5.41558e-005	1.65381e-005	0.0749816	0.0222555	0.0409335	0.00239792	0.00868754	0.0177033	0.0078036	0.00591985	0.018977	0.287272	0.815653	0.0133547	0.000128039	0.00486934	0.0256545	0.0122086	0.0600449	0.00972296	0.0438742	0.000622471	0.0193202	0.0212681	0.00292023	0.00193921	0.0626453	0.00509288	0.00659423	0.025821	0.00464763	0.00309546	0.0106193	0.873473	0.000376443	0.0169378	0.00282978	0.0215941	0.0226451	0.0212584	0.0119057	0.0187787	0.0115076	0.169585	0.00788844	0.0139678	0.0409984
[truncated: 2,135 more rows]
[truncated: 11 more columns]
