# Supplementary material for: Latent Factor Analysis to Discover Pathway-Associated Putative Segmental Aneuploidies in Human Cancers
Source: PLoS Comput Biol. 2010 Sep 2;6(9):e1000920. doi: 10.1371/journal.pcbi.1000920 (PMC2932681; doi:10.1371/journal.pcbi.1000920)
Supplement: Text S1 — Statistical supplement - matlab code and parameter files for duplicating results. (10.99 MB ZIP) [file pcbi.1000920.s009.zip › bfrmOutput/mPsi.txt]

0.0660039	0.0789741	0.0593386	0.106277	0.162372	0.406754	0.0752265	0.0688792	0.46526	0.020863	0.0588297	0.356734	0.0566561	0.0144148	0.0688095	0.0764962	0.397919	0.0496384	0.00762985	0.00589149	0.0768325	0.0567289	0.035783	0.0306782	0.0876891	0.0395555	0.0516511	0.0658161	0.0338089	0.029311	0.0977727	0.0634802	0.0125166	0.0323045	0.058778	0.100849	0.0929093	0.0576736	0.108966	0.248459	0.021324	0.0483908	0.0411471	0.103579	0.063116	0.0106962	0.0844726	0.0959094	0.0402134	0.0491606	0.0657574	0.12996	0.0182117	0.00912074	0.0285678	0.0169759	0.126988	0.0694357	0.04765	0.0263325	0.0482097	0.0499516	0.138927	0.147345	0.0315117	0.025807	0.202176	0.0939517	0.0588099	0.23948	0.0499049	0.0302324	0.0353904	0.0346841	0.0309501	0.034522	0.104949	0.0318261	0.17242	0.0906794	0.0609281	0.0560376	0.0374616	0.0793256	0.0455593	0.102309	0.0662036	0.0820047	0.030931	0.0618311	0.0367499	0.0244159	0.0774508	0.0291076	0.035795	0.0712457	0.0333608	0.0277922	0.379487	0.0432547	0.0477143	0.0444585	0.0346898	0.0316779	0.119555	0.0369904	0.0379325	0.042141	0.0776205	0.0687871	0.0343199	0.0696413	0.0487999	0.137892	0.137546	0.0781442	0.0377946	0.162321	0.117185	0.0484041	0.133702	0.175225	0.0761007	0.135467	0.164432	0.0891707	0.0586122	0.0623886	0.047276	0.0368224	0.0670451	0.0712153	0.0213083	0.0352613	0.0376491	0.0228534	0.233145	0.0644605	0.0783265	0.0422397	0.0904535	0.118538	0.0521435	0.0399397	0.0511124	0.0246582	0.0756948	0.0960045	0.0896112	0.0973008	0.112618	0.061488	0.0403074	0.214249	0.164327	0.0246186	0.0740918	0.102803	0.196616	0.143275	0.0909204	0.0540156	0.179192	0.073127	0.0298604	0.113678	0.211272	0.0367153	0.0673948	0.155871	0.0232609	0.0666654	0.0873212	0.0320798	0.102108	0.205315	0.316465	0.0564027	0.061081	0.0884605	0.0831024	0.122421	0.020523	0.0614438	0.0605187	0.0590574	0.0749889	0.0865673	0.033117	0.0633161	0.162995	0.03169	0.0207814	0.033153	0.164232	0.0651409	0.204869	0.46756	0.0665827	0.0996443	0.106001	0.0824141	0.0594865	0.0922069	0.0380048	0.0260225	0.0237054	0.0234947	0.0289947	0.0379949	0.0729889	0.0829547	0.0880684	0.0944332	0.0289607	0.0821909	0.231526	0.249561	0.558622	0.50459	0.037321	0.0465305	0.0420678	0.18156	0.312579	0.0561151	0.0830441	0.0877186	0.0833536	0.082609	0.0374637	0.0247452	0.0150266	0.19686	0.113877	0.0805616	0.0685111	0.0533715	0.164837	0.146572	0.106685	0.0309093	0.47888	0.150487	0.052157	0.046565	0.0177729	0.346273	0.0868182	0.0644723	0.0327906	0.147997	0.0672048	0.0270449	0.0950302	0.0283193	0.0601818	0.0309027	0.0599414	0.183929	0.205815	0.0351882	0.038253	0.0572197	0.0588101	0.0803599	0.0276612	0.0450544	0.0432353	0.0526173	0.0708214	0.0186449	0.0238285	0.0236379	0.138594	0.0358887	0.0407338	0.0848191	0.0973729	0.132322	0.039595	0.0566641	0.0249427	0.123791	0.0571321	0.452676	0.222245	0.0457938	0.0456082	0.136946	0.130837	0.0999782	0.0279027	0.093306	0.10451	0.12269	0.0335814	0.0377466	0.0336976	0.0358601	0.0310079	0.0430585	0.1609	0.0417834	0.0332366	0.0341098	0.0487796	0.068417	0.563144	0.153663	0.142072	0.849894	0.037261	0.12117	0.0575012	0.0293316	0.0447421	0.0562458	0.0887179	0.0924629	0.0600475	0.145036	0.0326006	0.255297	0.0288808	0.0625523	0.0815427	0.0348663	0.0173356	0.0473165	0.204244	0.0729763	0.135774	0.188572	0.0238152	0.190833	0.0668448	0.0254174	0.841993	0.423061	0.0729941	0.133521	0.0199768	0.0586453	0.062287	0.0564895	0.0338327	0.0392555	0.127159	0.064606	0.0786084	0.114171	0.123342	0.0883715	0.036057	0.137107	0.290828	0.0116327	0.132108	0.0825874	0.0504388	0.0553411	0.486416	0.340372	0.0973104	0.203388	0.0542909	0.121159	0.0390622	0.120206	0.177092	0.158138	0.132593	0.0365389	0.0447051	0.032861	0.0321068	0.0390003	0.136365	0.0222934	0.0220449	0.102851	0.0453018	0.105555	0.139377	0.0513437	0.058786	0.0965897	0.0619448	0.0588863	0.0636752	0.0308114	0.0391649	0.412452	0.0277768	0.14732	0.265303	0.109908	0.185861	0.0185098	0.0565951	0.102708	0.311956	0.0792492	0.0963276	0.128291	0.0985632	0.142715	0.065694	0.0180582	0.629391	0.0360569	0.122119	0.09968	0.0154748	0.0806959	0.0580635	0.0502002	0.0910973	0.0259927	0.0300433	0.0308173	0.0439302	0.0384647	0.084673	0.100212	0.160859	0.062738	0.064243	0.0489662	0.278656	0.165795	0.0389161	0.0245148	0.100648	0.0755522	0.0353041	0.141047	0.0820308	0.334605	0.0133696	0.0859293	0.222292	0.246763	0.046939	0.0818533	0.0343483	0.0257175	0.043294	0.0887979	0.0478592	0.0231168	0.0509892	0.0521851	0.0460935	0.0514883	0.169524	0.73318	0.144738	0.0904364	0.143396	0.472002	0.0412663	0.0370703	0.0471667	0.0730232	0.0201141	0.029394	0.10534	0.10413	0.0431416	0.0670791	0.0688936	0.0807415	0.447872	0.185954	0.0441918	0.0774816	0.0585919	0.0345054	0.0572537	0.0874829	0.0561679	0.219447	0.179058	0.448859	0.0536943	0.0488432	0.0476863	0.0357951	0.0320956	0.0547136	0.114511	0.0610701	0.334426	0.02014	0.153545	0.0626778	0.0769732	0.0199169	0.117442	0.524887	0.147964	0.122956	0.0385949	0.0201711	0.0689288	0.243853	0.116688	0.0357595	0.0957855	0.0788591	0.212145	0.0659298	0.068561	0.0644324	0.094231	0.0695463	1.03562	0.0798598	0.0468538	0.0887147	0.077768	0.705667	0.0283545	0.0423531	0.0609195	0.0265266	0.078871	0.0277861	0.846551	1.31893	0.149097	0.0876164	0.125275	0.203444	0.243266	0.116862	0.0776386	0.0534465	0.109925	0.0543159	0.0626805	0.0805387	0.4607	0.0810445	0.0130309	0.0291037	0.0695725	0.0184602	0.020355	0.121822	0.116228	0.0525665	0.034494	0.0459519	0.0685493	0.03245	0.027988	0.0658368	0.218595	0.0687297	0.683031	0.45517	0.0677206	0.11725	0.0225299	0.143414	0.0722098	0.0342473	0.0278793	0.0660584	0.163836	0.11184	0.0258495	0.392166	0.010298	0.104104	0.0437326	0.0844731	0.276513	0.057151	0.162599	0.101629	0.0423697	0.366419	0.120969	0.0867674	0.0531167	0.862484	0.929945	0.111524	0.0584511	0.0946174	0.432829	0.0330676	0.210169	0.13488	0.290847	0.31845	0.0192992	0.0983598	0.271436	0.490981	0.700767	0.0872783	0.196791	0.176381	0.116052	0.0431736	0.0323386	0.0709235	0.539093	0.050385	0.0985561	0.0506464	0.067423	0.0665917	0.0935335	0.0304259	0.0185679	0.218328	0.250447	0.0348705	0.0577382	0.211061	0.132545	0.0570494	0.0173211	0.178234	0.125991	0.115734	0.991953	0.0987395	0.0777448	0.0672139	0.062219	0.139317	0.0769656	0.0551393	0.0371839	0.0711629	0.0719238	0.0371043	0.0289615	0.0741231	0.115732	0.10681	0.015892	0.154353	0.210205	0.0814816	0.147843	0.037926	0.0395292	0.0664976	0.0353294	0.334839	0.034098	0.0756808	0.133708	0.125027	0.0545343	0.665816	0.0407457	0.177572	0.0188121	0.0609167	0.264652	0.18126	0.0854352	0.296092	0.115289	2.08173	0.156842	0.123857	0.0224244	0.109806	0.187419	0.0902615	0.0525163	0.0646926	0.0251255	0.32458	0.0314242	0.077675	0.0986247	0.0731661	0.499786	0.0297513	0.0399283	0.0823669	0.171775	0.0504298	0.0123807	0.0241047	0.0197415	0.0161296	0.0509938	0.0759352	0.0507736	0.419202	0.0437945	0.0456198	0.0771198	0.0534893	0.0232949	0.087544	0.0321283	0.0554453	0.203793	0.0291372	0.0799368	0.0481425	0.707902	0.0625847	0.748677	0.0320303	0.0399611	0.49174	0.0134516	0.114851	0.0515528	0.0682693	0.0680306	0.0182914	0.0712475	0.106057	0.104336	0.0362661	0.0198782	0.062866	0.0326643	0.196016	0.0939285	0.0205644	0.0591943	0.0568697	0.0795386	0.0342863	0.0995911	0.142187	0.0498291	0.036453	0.107015	0.0239582	0.0295681	0.0263954	0.0576496	0.0382245	0.0134415	0.0322863	0.107068	0.127259	0.0928741	0.169948	0.0371424	0.010036	0.204579	0.0665039	0.0382071	0.0648802	0.584032	0.0346332	0.0181584	0.0158302	0.0549962	0.0162186	0.0163232	0.408332	0.026726	0.124902	0.164575	0.0229686	0.0210402	0.167322	0.0251355	0.610953	0.0159257	0.0138027	0.0225927	0.0289902	0.473894	0.121154	0.016013	0.0330085	0.0141263	0.0237009	0.0142327	0.0183985	0.0375866	0.0327888	0.0224383	0.183726	0.0306256	0.0312474	0.0746965	0.0675682	0.0746828	0.251415	0.0691948	0.0251106	0.0867498	0.0166089	0.0174323	0.012191	0.0751852	0.237972	0.0220301	0.0126286	0.0875222	0.0400844	0.0736138	0.0283007	0.248003	0.0218083	0.0502884	0.10416	0.0575774	0.0078018	0.0509775	0.0671596	0.0543817	0.0262179	0.164539	0.02684	0.0791266	0.181798	0.386339	0.238175	0.0418261	0.0941608	0.0177391	0.0139733	0.0196523	0.0164878	0.128423	0.0506297	0.146926	0.0425443	0.0804343	0.0425129	0.0523382	0.0337961	0.0182907	0.0230494	0.0517766	0.0167045	0.011124	0.0537024	0.292693	0.326372	0.122866	0.0705592	0.0692053	0.054711	0.0290339	0.0435692	0.0335005	0.0198632	0.0610851	0.240596	0.0313938	0.0327371	0.0788554	0.0894792	0.0275479	0.151153	0.0611623	0.0367948	0.0538096	0.022033	0.104873	0.0515138	0.0889699	0.110678	0.260218	0.0307366	0.0687842	0.0362702	0.0286931	0.214586	0.628264	0.711709	0.0672779	0.194446	0.0710993	0.0903887	0.0499054	0.112107	0.0591476	0.0508354	0.0564575	0.0692002	0.0269943	0.0591575	0.104475	0.0327267	0.0525612	0.0341502	0.0433478	0.0548203	0.0301887	0.0823698	0.0655617	0.090328	0.0720622	0.127406	0.0788082	0.0620592	0.0427208	0.0637928	0.0430461	0.0197007	0.127727	0.0382148	0.0508406	0.0514416	0.338751	0.0420494	0.0534795	0.0488037	0.0323006	0.0361836	0.0684429	0.0485826	0.061194	0.0361498	0.112205	0.00904122	0.0854335	0.0905394	0.181879	0.0478475	0.0782689	0.308587	0.300615	0.229442	0.394544	0.0189728	0.166074	0.106372	0.253674	0.26009	0.060363	0.10352	0.290638	0.262618	0.069629	0.179101	0.265039	0.181349	0.0758113	0.0529073	0.063469	0.0589985	0.0513828	0.128876	0.0313928	0.0339981	0.0414659	0.132255	0.325146	1.26805	0.28576	0.0195806	0.102814	0.0567183	0.0562822	0.0746175	0.0703375	0.113279	0.09555	0.0362654	0.02735	0.0118427	0.0101085	0.541174	0.056827	0.459662	0.0655775	0.0605026	0.160036	0.0358872	0.0301749	0.0723708	0.169549	0.20095	0.229329	0.0973892	0.022985	0.0811906	0.0550106	0.0240352	0.0600365	0.111541	0.0230759	0.0294237	0.106558	0.0460719	0.0508166	0.0385274	0.315114	0.087604	0.0924035	0.0317862	0.0350747	0.0222287	0.0415374	0.036029	0.049936	0.0421909	0.0203629	0.0690314	0.141627	0.0631853	0.0573039	0.0127579	0.119908	0.081024	0.0150145	0.0221532	0.211324	0.0526679	0.0646406	0.203135	0.0480434	0.00994979	0.00844988	0.0701487	0.104324	0.0202256	0.321546	0.0317535	0.11465	0.127723	0.0163772	0.0799622	0.0469257	0.0723141	0.0515394	0.0609416	0.0802305	0.0723065	0.170801	0.0658331	0.0429118	0.247235	0.0314656	0.0193434	0.0809081	0.116156	0.0911067	0.235792	1.93098	0.190702	0.0325667	0.0472967	0.0598362	0.279753	0.0538039	0.0412383	0.0716313	0.0222229	0.0322808	0.0492459	0.0258561	0.0578806	0.0611825	0.0551274	0.0751114	0.0437304	0.0340506	0.186663	0.377342	0.539258	0.402548	0.0172854	0.0376297	0.0769613	0.0437626	0.0837811	0.0556292	0.16195	0.165836	0.0580201	0.035845	0.0589041	0.457098	0.0358081	0.0566329	0.111505	0.0846183	0.0488143	0.0306174	0.0330772	0.0185333	0.0147779	0.0166281	0.0588109	0.284057	0.0571701	0.040959	0.038709	0.0412259	0.123832	0.0559785	0.0390024	0.0906362	0.176322	0.127256	0.158335	0.0777435	0.0684629	0.313186	0.0928459	0.0310139	0.0629176	0.0593382	0.101481	0.0576795	0.0985197	0.0247305	0.0154972	0.0777005	0.0914986	0.0398734	0.0344054	0.0542582	0.00623848	0.00520274	0.0136967	0.113643	0.369612	0.0273838	0.0136516	0.0121979	0.0493558	0.0374199	0.0595255	0.0277369	0.0433736	0.0452624	0.194371	0.0998546	0.0533017	0.0515372	0.0587242	0.178672	0.0298679	0.104462	0.143434	0.0968606	0.939879	0.0598047	0.131602	0.103298	0.119716	0.334287	0.0958579	0.0622639	0.142859	0.0759009	0.0688746	0.121137	0.0910339	0.0466587	0.0532262	0.0497865	0.0348459	0.0226312	0.0281491	0.0244131	0.0193007	0.0288836	0.0552866	0.0281101	0.0255678	0.0662064	0.0342055	0.0292401	0.0359167	0.104927	0.0317172	0.184687	0.0266429	0.0524807	0.0409914	0.0420402	0.0426475	0.0403335	0.0345473	0.0229854	0.0453528	0.0259072	0.863845	2.16896	0.0199465	0.0478671	0.0536282	0.103618	0.0524147	0.0202792	0.0418173	0.0843242	0.066713	0.0658352	0.062043	0.0908397	0.0860849	0.0599414	0.0560156	0.0764236	0.0597583	0.0398978	0.0234954	0.0539124	0.0544586	0.061326	0.030599	0.042808	0.0493313	0.0743352	0.0421501	0.0445155	0.0671671	0.0481222	0.0500979	0.0215789	0.058261	0.0609046	0.0573076	0.28656	0.149305	0.022763	0.154889	0.0739898	0.0253392	0.0797443	0.0481257	0.133439	0.0427248	0.064771	0.0445398	0.0564878	0.0682561	0.0890546	0.117976	0.288063	0.197506	0.0478159	0.0368763	0.474205	0.175786	0.141549	0.047948	0.0559022	0.107713	0.0488523	0.197517	0.188408	0.0319903	0.0197173	0.0399779	0.0500033	0.0571097	0.049454	0.214081	0.107253	0.0403945	0.045044	0.394527	0.0427018	0.0283992	0.253257	0.0549273	1.09801	0.0609258	0.0437625	0.0848339	0.0629343	0.0276563	0.0315448	0.066751	0.125493	0.0597586	0.0190515	0.0865506	0.0353087	0.0642065	0.0443671	0.0219588	0.128376	0.0659812	0.159962	0.120683	0.0861073	0.353388	0.0462267	0.0356306	0.185942	0.0560608	0.0446798	0.0382282	0.0426758	0.0165607	0.0492583	0.0667267	0.0878073	0.039289	0.551485	0.0369508	0.166923	0.319243	0.0943106	0.0826579	0.153699	0.0599487	0.0123816	0.0352304	0.0592093	0.0186733	0.392595	0.139374	0.0569552	0.0398439	0.0693742	0.206829	0.0775012	0.140735	0.0318594	0.0998292	0.146678	0.0394043	0.0817775	0.0458517	0.0554206	0.100604	0.0232806	0.0361556	0.0512227	0.0813331	0.0586227	0.0677042	0.171298	0.0258897	0.0379896	0.0479633	0.0322491	0.0391078	0.351112	0.0189312	0.28977	0.0379196	0.0547996	0.181016	0.304395	0.048677	0.0587196	0.13076	0.107937	0.0191939	0.0371066	0.0465141	0.0695066	0.625434	0.0833646	0.0258991	0.216304	0.103113	0.0419388	0.0599347	0.098814	0.211471	0.135943	0.167675	0.0513628	0.023856	0.0403602	0.0184137	0.0199207	0.0550178	0.0152364	0.0353263	0.0374794	0.05108	0.0741272	0.178448	0.0281206	0.0120722	0.0136599	0.0289701	0.264717	0.0340004	0.278655	0.195177	0.0625965	0.171761	0.16249	0.0801987	0.143861	0.0123191	0.0209051	0.0503262	0.0753845	0.136376	0.0270905	0.318378	0.0297157	0.151765	0.176944	0.12531	0.0489467	0.0967339	0.023921	0.0620674	0.0532426	0.730311	0.383399	0.0188024	0.0232754	0.0781101	0.0263226	0.044483	0.0280748	0.069043	0.00629018	0.0141162	0.0647631	0.0154265	0.0130456	0.0468962	0.0855879	0.0724215	0.0206919	0.0707408	0.0385243	0.0212371	0.0414091	0.0423694	0.0400444	0.156545	0.0349321	0.0194876	0.211808	0.0946682	0.722391	0.0234927	0.303294	0.0280669	0.0355485	0.0703944	0.0740421	0.110425	0.0139882	0.192674	0.0113847	0.0151837	0.022025	0.258015	0.0157141	0.0626103	0.138621	0.0194941	0.0448694	0.0749927	0.0240482	0.3388	0.108039	0.0183885	0.122703	0.014063	0.0292695	0.0447663	0.0139467	0.0105267	0.0427479	0.0156061	0.0165664	0.0855956	0.0617521	0.0381527	0.32626	0.0156805	0.172561	0.0643397	0.0403573	0.025792	0.0273329	0.0488303	0.0206824	0.0315803	0.507183	0.105902	0.0218882	0.243007	0.0445846	0.0322101	0.0165276	0.0329415	0.0964811	0.155334	0.0134228	0.0146473	0.156367	0.252125	0.00879064	0.150346	0.0716776	0.0161985	0.0248597	0.15143	0.0368618	0.0300354	0.0415847	0.0568525	0.0171081	0.0248307	0.216646	0.0514071	0.0181589	0.0162023	0.0166254	0.0141035	0.022275	0.132915	0.140536	0.0141929	0.0222339	0.00894173	0.0698795	0.0816702	0.0219323	0.010824	0.0338795	0.0444525	0.0576995	0.0325518	0.0432786	0.0431143	0.427807	0.027658	0.0727534	0.14885	0.0791362	0.0621881	0.0442464	0.0488071	0.0205586	0.0296532	0.331332	0.173736	0.0284501	0.0221629	0.0545551	0.0825998	0.0492377	0.401961	0.494704	0.042252	0.025717	0.0809389	0.0339034	0.0634421	0.0383591	0.0572611	0.0970379	0.0285024	0.0174596	0.115129	0.102064	0.0202202	0.0573418	0.0225346	0.0575427	0.0944726	0.0279141	0.10896	0.054932	0.0600804	0.0329314	0.0544916	0.0313197	0.0562128	0.0520374	0.0416299	0.0467699	0.0354826	0.0353789	0.056063	0.0507048	0.0700054	0.0436496	0.0446439	0.0834668	0.12203	0.0571285	0.116929	0.0482155	0.0369383	0.340102	0.123483	0.0407229	0.0889608	0.423335	0.119261	0.086056	0.0942967	0.268906	0.0889692	0.10525	0.0343788	0.0784242	0.0330531	0.82578	0.0392164	0.0241352	0.0410418	0.0551438	0.0379405	0.072621	0.209572	0.0683654	0.41179	0.398589	0.0382745	0.084026	0.12862	0.110744	0.0285029	0.0263088	0.0471284	0.068501	0.0491143	0.0350566	0.0278154	0.0279008	0.0560853	0.0558581	0.0649654	0.0256911	0.042639	0.110259	0.0513449	0.0235509	0.063635	0.0649906	0.0496393	0.229347	0.0221488	0.046077	0.0830139	0.045577	0.18121	0.0758686	0.0379494	0.0774315	0.272264	0.0515746	0.0831432	0.297387	0.36803	0.516598	0.345458	0.0550088	0.0333987	0.0516541	0.106907	0.0525584	0.0704999	0.0450621	0.0769978	0.04702	0.118411	0.0618749	0.0462051	0.0761937	0.132819	0.22363	0.103369	0.101259	0.0408681	0.0390638	0.397096	0.0364037	0.0335104	0.0229804	0.042561	0.0808825	0.0554098	0.0575267	0.0433091	0.0309751	0.119659	0.17936	0.0477699	0.0929911	0.011188	0.122208	0.0186103	0.0570431	0.177192	0.167098	0.337375	0.163555	0.105415	0.0381045	0.0289881	0.18498	0.237982	0.0769587	0.0706229	0.0655084	0.097374	0.0786118	0.0857556	0.0185886	0.141035	0.0798832	0.0919447	0.0181905	0.0365879	0.0656267	0.0581886	0.436581	0.0776593	0.104603	0.0254011	0.143805	0.0406685	0.0198847	0.0147417	0.0225608	0.0393587	0.0212092	0.0164228	0.0327715	0.0242946	0.116113	0.34497	0.0403328	0.0670929	0.0739928	0.00806068	0.12066	0.0382068	0.400843	0.0859429	0.0342633	0.0397961	0.0609939	0.0597244	0.0234952	0.0518833	0.0208256	0.252118	0.359113	0.0602362	0.0680048	0.0229814	0.0542304	0.19259	0.0849208	0.0304054	0.169791	0.00680445	0.0603067	0.0865452	0.0597212	0.0284694	0.0133438	0.129623	0.0438879	0.526806	0.0484361	0.0549568	0.018107	0.171655	0.020125	0.018424	0.101933	0.116929	0.0235932	0.0360214	0.160467	0.248492	0.0362123	0.0636515	0.127034	0.0767906	0.00778726	0.0316201	0.104265	0.0601795	0.0541916	0.0960961	0.0192244	0.0159367	0.0899714	0.0168169	0.0292947	0.0166034	0.0476503	0.013917	0.0831262	0.0426017	0.0205946	0.0825937	0.0228593	0.0491308	0.0555556	0.0856036	0.0644186	0.037501	0.151337	0.0991347	0.0403701	0.0435855	0.0957252	0.838878	0.09004	0.0263529	0.0320882	0.0614582	0.0826115	0.0593053	0.0279004	0.123921	0.141339	0.0129615	0.148389	0.100067	0.0526045	0.0769291	0.103232	0.0428943	0.0616875	0.0176269	0.0797394	0.0510537	0.0658359	0.0833453	0.146624	0.0909991	0.0414257	0.0307322	0.114741	0.0772776	0.0956119	0.0293515	0.0464183	0.05865	0.0576897	0.61755	0.0650927	0.2827	0.17291	0.0119805	0.0593494	0.0601026	0.024556	0.287215	0.0359769	0.0346405	0.0311993	0.0451409	0.0269395	0.0156416	0.362639	0.0359177	0.0443482	0.0901005	0.0852053	0.329632	0.0178544	0.0308707	0.157392	0.130306	0.0614728	0.0542523	0.0425766	0.0550925	0.0364052	0.0349319	0.0239558	0.216675	0.0336527	0.0675999	0.0519255	0.048884	0.0401998	0.0639581	0.037369	0.0835492	0.279106	0.0273975	0.0198123	0.330997	0.0250676	0.0305902	0.127273	0.0993515	0.117867	0.00753762	0.0330153	0.232748	0.0498837	0.123052	0.047534	0.0330207	0.13716	0.0693874	0.0140066	0.01527	0.0567433	0.026287	0.0578526	0.0566663	0.0305179	0.0763936	0.051453	0.0648705	0.0426657	0.0528166	0.026836	0.227465	0.090248	0.0306798	0.0248181	0.087081	0.103852	0.228476	0.0568721	0.0159562	0.148007	0.0645968	0.0246527	0.296297	0.0475081	0.0286307	0.0473639	0.0590237	0.0191901	0.0563217	0.0237708	0.0212294	0.0590301	0.0990101	0.08409	0.0214799	0.0705871	0.0819588	0.151542	0.186039	0.0531036	0.204959	0.140383	0.0501346	0.196302	0.0552366	0.0398693	0.0831101	0.186539	0.0517811	0.0117317	0.033086	0.0316426	0.0113104	0.0261306	0.0701628	0.0485252	0.0585581	0.0433138	0.0693482	0.0646356	0.0451721	0.0310034	0.0401454	0.0822968	0.0985545	0.0516459	0.0448636	0.0845454	0.0474441	0.213361	0.0286981	0.104554	0.0510761	0.0711492	0.051569	0.116595	0.0515485	0.0125365	0.622034	0.277297	0.0395005	0.0414446	0.113316	0.119157	0.0928116	0.0992403	0.611481	0.102647	0.0429927	0.0971517	0.117368	0.0443356	0.0289856	0.056156	0.0108551	0.0641214	0.027976	0.0210465	0.215891	0.0843575	0.166297	0.0658231	0.077289	0.0196035	0.0868877	0.561223	0.037547	0.0495558	1.40516	0.0918346	0.0175824	0.0522638	0.0353456	0.0980933	0.0389632	0.0501863	0.126184	0.579958	0.119682	0.0452498	0.04108	0.0177488	0.0775733	0.0334331	0.182484	2.97712	0.0325609	0.0809061	0.0409667	0.0310022	0.0605239	0.0597472	0.0162705	0.0789681	0.0385305	0.0177239	0.100876	0.0876708	0.0469434	0.857545	0.0351528	0.0212228	0.00772717	0.0327003	0.157703	0.039387	0.356052	0.127238	0.1123	0.0589046	0.0146328	0.0513294	0.165938	0.0312113	0.0497009	0.0459411	0.0870541	0.0599888	0.0512521	0.0598916	0.0294086	0.0309268	0.0680396	0.0469712	0.0856262	0.0694715	0.0431862	0.0327725	0.0543325	0.0219791	0.0332937	0.03428	0.0423465	0.176637	0.100643	0.227295	0.082158	0.0429926	0.101007	0.0554892	0.125376	0.040094	0.0341888	0.0298963	0.0264164	0.0384591	0.0365328	0.0785555	0.0421924	0.0518613	0.0231213	0.0658009	0.045472	0.106288	0.266811	0.0412718	0.0421135	0.0692873	0.0538062	0.0677171	0.0408683	0.0466862	0.0386871	0.014133	0.0425853	0.0573282	0.0977545	0.0568527	0.0233521	0.0250113	0.127066	0.0418729	0.0382486	0.0264041	0.0156119	0.0148142	0.0418664	0.0468089	0.0378463	0.0516127	0.00215175	0.0729316	0.0189464	0.0293445	0.0510831	0.0585038	0.0479391	0.0591456	0.211881	0.0637446	0.0291202	0.0368535	0.141381	0.2327	0.0888432	0.247437	0.0870127	0.249396	0.121639	0.241208	0.0520037	0.059393	0.173361	0.0587838	0.0762501	0.1724	0.0475133	0.0615143	0.0401466	0.0431876	0.0663028	0.0570807	0.0282646	0.066	0.0248854	0.0287881	0.0592561	0.0296994	0.0543605	0.189205	0.0427254	0.0377919	0.0484582	0.043207	0.48368	0.0619604	0.126538	0.0487686	0.104593	0.0481175	0.0183647	0.0506187	0.0908233	0.0983533	0.173145	0.114203	0.0236454	0.21314	0.31023	0.0443651	0.029068	0.183863	0.0605054	0.0248165	0.0502625	0.159065	0.0638923	0.0981094	0.0660903	0.320283	0.0719946	0.0105472	0.044942	0.302505	0.0390926	0.129934	0.218411	0.0248385	0.203677	0.0869781	0.0342132	0.0306026	0.0698799	0.298932	0.175207	0.032575	0.0693573	0.0781628	0.17163	0.0682042	0.0362535	0.0405722	0.0710825	0.0343551	0.423755	0.216031	0.0171696	0.0741287	0.0338689	0.0614581	0.0759694	0.0553566	0.123799	0.0460104	0.0669008	0.201934	0.0535366	0.10203	0.0704749	0.0501163	0.0289721	0.106713	0.120773	0.0298327	0.065057	0.0313743	0.0765055	0.106849	0.0400875	0.138329	0.0715651	0.224858	0.133325	0.102733	0.0748812	0.798514	0.0477008	0.0758511	0.101323	0.120407	0.118012	0.0757913	0.0646881	0.18689	0.0773124	0.0636106	0.0283641	0.0991499	0.0439722	0.271705	0.0431678	0.0690812	0.0691709	0.170081	0.079478	0.116011	0.0967164	0.0615707	0.0437699	0.0957906	0.0350572	0.178635	0.15506	0.0583128	0.0243315	0.0340251	0.0840084	0.0356834	0.131353	0.0578858	0.0476062	0.0815556	0.0427299	0.139165	0.00515023	0.0190037	0.019132	0.844016	0.189414	0.086208	0.113386	0.210986	0.0440765	0.0128167	0.131839	0.113483	0.0924984	0.0402474	0.0243208	0.0682519	0.0225672	0.0877612	0.0554031	0.0257696	0.0415855	0.0514407	0.0652184	0.183841	0.231057	0.0826863	0.0916841	0.118861	0.0506089	0.0449622	0.153902	0.0740417	0.0253928	0.072471	0.05713	0.0624466	0.0707468	0.3573	0.0722364	0.0911706	0.456525	0.0350188	0.0392317	0.188363	0.0754692	0.0297606	0.0455206	0.167654	0.255254	0.17751	0.0610764	0.330784	0.0798761	0.36916	0.0179989	0.227675	0.0729507	0.0742555	0.0302443	0.292667	0.0822708	0.0236898	0.268487	0.032943	0.0321713	0.049731	0.0440656	0.281346	0.479448	0.179505	0.08875	0.175216	0.0498158	0.0561171	0.0659459	0.0445793	0.0561534	0.0476705	0.0418903	0.0693072	0.102336	0.128662	0.0604126	0.0659722	0.0263193	0.169435	0.0439819	0.0966265	0.038481	0.0381874	0.0895065	0.381168	0.212585	0.0683071	0.0245266	0.0681804	0.0221997	0.0815842	0.0732927	0.0315674	0.13362	0.120051	0.0687495	0.136057	0.0130511	0.036583	0.0448249	0.0360817	0.109317	0.110426	0.520139	0.0442914	0.106617	0.0986083	0.187404	0.245357	0.172397	0.308014	0.15336	0.0752437	0.206093	0.0956364	0.0357533	0.0789579	0.085423	0.0127891	0.149066	0.0504387	0.0404109	0.27865	0.174089	0.178848	0.065896	0.0286681	0.0235082	0.0800214	0.0463967	0.0790359	0.0724078	0.0615087	0.0166627	0.0154668	0.0709995	0.183043	0.0294518	0.0696002	0.111804	0.154629	0.111748	0.128007	0.0172473	0.0923904	0.0780908	0.069344	0.104132	0.0138113	0.124927	0.222188	0.0278077	0.247407	0.0847853	0.0757666	0.128195	0.0386393	0.0202401	0.0278494	0.0767622	0.0613833	0.135745	0.125234	0.0413858	0.13211	0.375785	0.0641134	0.185511	0.074561	0.0448221	0.0757255	0.0488014	0.0819185	0.11277	0.279194	0.091024	0.0282479	0.0522584	0.0537566	0.0190561	0.0114735	0.0500177	0.105294	0.0131852	0.0779272	0.0255746	0.0840379	0.114695	0.0348008	0.0335484	0.0830376	0.106651	0.083103	0.0311207	0.0741914	0.05673	0.0626478	0.0281521	0.192977	0.101339	0.12188	0.0915418	0.121156	0.046262	0.115757	0.0616132	0.0459216	0.055423	0.0763428	0.0844643	0.0832459	0.0405329	0.0459944	0.0400525	0.132774	0.336575	0.124987	0.070387	0.955687	0.0400311	0.331983	0.0148986	0.102987	0.0590018	0.19971	0.0817012	0.318525	0.0366821	0.0581242	0.0325556	0.0499766	0.0279237	0.0195416	0.0915853	0.0634074	0.0903192	0.162654	0.092546	0.12733	0.207144	0.12335	0.105313	0.0693706	0.0289504	0.0355749	0.0765023	0.0665865	0.076308	0.105553	0.260236	0.0177433	0.13322	0.0236456	0.0473416	0.0406943	0.205892	0.282271	0.252176	0.250288	0.0261349	0.0516675	0.127393	0.0369921	0.0496441	0.169044	0.0382098	0.0667802	0.0467655	0.172571	0.064242	0.42313	0.266077	0.0878301	0.0199165	0.19816	0.0422597	0.0531879	0.112239	0.0806919	0.0830074	0.0410721	0.0510262	0.0258814	0.11899	0.0302292	0.0225818	0.0702713	0.0219961	0.140151	0.104477	0.11117	0.049437	0.357739	0.0532256	0.030151	0.0181962	0.0358576	0.0316915	0.0553082	0.0327587	0.0454086	0.0254791	0.0147225	0.0534921	0.0664218	0.0296016	0.0804287	0.0173905	0.0545748	1.02065	0.0327998	0.324948	0.0240695	0.25792	0.0818718	0.0250788	0.475079	0.0760884	0.0203343	0.0935706	0.108679	0.0523277	0.11716	0.0296387	0.194697	0.0709525	0.0820248	0.140974	0.0333595	0.0721666	0.0303191	0.0134879	0.0304006	0.147359	0.0321664	0.0196467	0.0104067	0.115258	0.0650511	0.0214512	0.0559278	0.017342	0.0734689	0.0731234	0.0352812	0.0338083	0.0238525	0.101967	0.0593929	0.0525036	0.0569595	0.0157329	0.176828	0.0679296	0.0315347	0.245927	0.0752287	0.0736355	0.0221565	0.0444496	0.0540693	0.088386	0.0378629	0.0199354	0.0126811	0.0312915	0.0167793	0.243226	0.0414007	0.0352289	0.351676	0.0935849	0.0609067	0.40388	0.0153343	0.115932	0.0158952	0.046683	0.0134194	0.300324	0.0294229	0.0496848	0.0147433	0.029657	0.0349327	0.0144784	0.0477429	0.0639125	0.0498935	0.0300969	0.111363	0.053861	0.104492	0.0725539	0.0164914	0.00762547	0.0280717	0.0396418	0.0235083	0.180696	0.0692086	0.0222978	0.475444	0.119319	0.081438	0.0526043	0.0360349	0.0863204	0.110154	0.0341006	0.0646694	0.0302536	0.0273509	0.012457	0.0344383	0.413136	0.254688	0.0580835	0.233975	0.419511	0.0299146	0.0477452	0.0444341	0.018393	0.022054	0.0197012	0.0983424	0.0294185	0.0997138	0.0619301	0.0361386	0.0327658	0.0335733	0.0392447	0.0480393	0.0673513	0.905451	0.0349999	0.12624	0.1129	0.133421	0.0978126	0.0536221	0.191222	0.0558146	0.0720211	0.0163856	0.0356677	0.0964574	0.148313	0.0374492	0.0397148	0.0707138	0.0175248	0.0665762	0.036381	0.0118535	0.155963	0.0215148	0.0297714	0.061979	0.0639323	0.0656038	0.0255651	0.0290539	0.255039	0.0147425	0.2732	0.0274339	0.0332692	0.13624	0.346243	0.0459266	0.0233809	0.197197	0.0290873	0.0391357	0.018176	0.0230391	0.0387689	0.0229373	0.0153471	0.0146284	0.0258397	0.0212378	0.0570521	0.0784377	0.0247954	0.0119866	0.0102356	0.0411266	0.0717798	0.0536375	0.0644382	0.135532	0.120874	0.0771295	0.0127295	0.0517427	0.019762	0.0360656	0.104203	0.0129412	0.269283	0.0252697	0.0654545	0.0400039	0.21218	0.0164259	0.0165078	0.0664584	0.214367	0.028812	0.0569164	0.0362012	0.129121	0.120267	0.0465307	0.346303	0.0383375	0.0928589	0.0424109	0.060963	0.0605977	0.0296898	0.0565212	0.0377925	0.0582855	0.0760115	0.147362	0.0244679	0.0698295	0.0684786	0.0178289	0.0662876	0.0123591	0.0500912	0.251176	0.038523	0.0171275	0.0201255	0.0427037	0.0349788	0.194509	0.0209947	0.216249	0.0554433	0.0480981	0.0186058	0.0200128	0.0286969	0.0522424	0.0116009	0.0260671	0.0165971	0.0640018	0.0112205	0.0514377	0.0608873	0.0342018	0.021904	0.0119284	0.0555118	0.0647714	0.135874	0.163806	0.0592105	0.0254725	0.0794664	0.0217553	0.0132677	0.077821	0.087386	0.0702964	0.0304755	0.0827602	0.0110422	0.0312718	0.0600003	0.0247465	0.0593585	0.0438757	0.0220649	0.0416801	0.0242018	0.0349864	0.0299905	0.106792	0.0404038	0.0332483	0.677552	0.0150184	0.0262008	0.0442995	0.0334991	0.0164163	0.0833636	0.155069	0.104661	0.0824411	0.0226333	0.0577624	0.0296703	0.0375485	0.0293274	0.0472971	0.0132333	0.0291449	0.0534572	0.0215913	0.091956	0.104145	0.0234125	0.0397403	0.0265372	0.0551063	0.0874049	0.039858	0.0675659	0.0428469	0.043426	0.0219815	0.0159338	0.0626781	0.0841113	0.027087	0.0312704	0.0735015	0.0457205	0.0693472	0.0237866	0.129679	0.0345254	0.168658	0.0511193	0.162342	0.111779	0.0907935	0.0207439	0.227997	0.0186364	0.0166979	0.15529	0.0236071	0.0992238	0.0449968	0.0144902	0.026218	0.0147821	0.0459048	0.0259023	1.82318	0.0684383	0.0248169	0.111329	0.0302143	0.0499014	0.110962	0.0206812	0.0559777	0.0349703	0.254633	0.0623911	0.0406859	0.0541796	0.024923	0.073483	0.0603274	0.0246696	0.019632	0.0428054	0.0917889	0.0513747	0.0403919	0.0179345	0.0161186	0.0953288	0.0924464	
