# Supplementary material for: Latent Factor Analysis to Discover Pathway-Associated Putative Segmental Aneuploidies in Human Cancers
Source: PLoS Comput Biol. 2010 Sep 2;6(9):e1000920. doi: 10.1371/journal.pcbi.1000920 (PMC2932681; doi:10.1371/journal.pcbi.1000920)
Supplement: Text S1 — Statistical supplement - matlab code and parameter files for duplicating results. (10.99 MB ZIP) [file pcbi.1000920.s009.zip › bfrmOutput/mTau.txt]

0	0.00442545	0.0193762	0.027331	0.0744663	0.0179984	0.0194442	0.0218124	0.0273643	0.013661	0.0319165	0.00876442	0.0453567	0.0159396	0.00816963	0.00910735	0.0200948	0.138203	0.0169894	0.0123443	0.0126701	0.0109314	0.0175366	0.00523857	0.0490518	0.00968701	0.00859269	0.0133443	0.0695765	0.0108901	0.0151154	0.0102156	0.0069676	0.0122876	0.038831	0.00844667	0.0286898	0.0597175	0.0080949	0.0210285	0.00705891	0.025716	0.0101575	0.0096699	0.0139419	0.00736592	0.00762963	0.00873393	0.00811464	0.00641166	0.0145186	0.0549238	0.0204738	0.00665912	0.01168	0.00592374	0.00800183	0.00763198	0.0137589	0.00975762	0.013989	
