# Supplementary material for: Latent Factor Analysis to Discover Pathway-Associated Putative Segmental Aneuploidies in Human Cancers
Source: PLoS Comput Biol. 2010 Sep 2;6(9):e1000920. doi: 10.1371/journal.pcbi.1000920 (PMC2932681; doi:10.1371/journal.pcbi.1000920)
Supplement: Text S1 — Statistical supplement - matlab code and parameter files for duplicating results. (10.99 MB ZIP) [file pcbi.1000920.s009.zip › bfrmOutput/parameters.txt]

#Version 2.0

#data section
NObservations = 251
NVariables = 2984
NBinaryResponses = 0
NCategoricalResponses = 0
NSurvivalResponses = 0
NContinuousResponses = 0
NDesignVariables = 1
NControlVariables = 4
NLatentFactors = 56
DataFile = dataset.txt
HFile = H.txt
#ResponseMaskFile = 
#XMaskFile = 

#prior section
#model specifiction
ShapeOfB = 2
NonGaussianFactors = 0
PriorPiStandard = 1

#prior psi
PriorPsia = 2.0
PriorPsib = 0.0050
PriorSurvivalPsia = 10.0
PriorSurvivalPsib = 2.0

#prior rho
PriorRhoMean = 0.0010
PriorRhoN = 1492.0

#prior pi
PriorPiMean = 0.9
PriorPiN = 10.0

#prior tau
PriorTauDesigna = 0.5
PriorTauDesignb = 0.1

PriorTauResponseBinarya = 0.5
PriorTauResponseBinaryb = 0.1

PriorTauResponseCategoricala = 0.5
PriorTauResponseCategoricalb = 0.1

PriorTauResponseSurvivala = 0.5
PriorTauResponseSurvivalb = 0.1

PriorTauResponseContinuousa = 0.5
PriorTauResponseContinuousb = 0.1

PriorTauLatenta = 0.5
PriorTauLatentb = 0.1

#priors on the intercept
PriorInterceptMean = 8.0
PriorSurvivalMean = 2.0
PriorContinuousMean = 0.0
PriorInterceptVar = 100.0
PriorSurvivalVar = 1.0
PriorContinuousVar = 1.0

#evolving mode section
Evol = 0
EvolVarIn = 2984
EvolVarInFile = varin.txt
EvolIncludeVariableThreshold = 0.75
EvolIncludeFactorThreshold = 0.75
EvolMiniumVariablesInFactor = 15
EvolMaximumFactors = 20
EvolMaximumVariables = 1000
EvolMaximumVariablesPerIteration = 25

#mcmc section
Burnin = 1000
Burnin_Select = 1000
nMCSamples = 10000
nMCSamples_Select = 2000

#mornitoring section
PrintIteration = 1000
alpha = 1.0
alphaX = 0.01
PriorAlphaA = 1.0
PriorAlphaB = 1.0
InclusionMethod = 1
InverseWishart = 0
InverseWishartT0 = 0
