# Supplementary material for: Latent Factor Analysis to Discover Pathway-Associated Putative Segmental Aneuploidies in Human Cancers
Source: PLoS Comput Biol. 2010 Sep 2;6(9):e1000920. doi: 10.1371/journal.pcbi.1000920 (PMC2932681; doi:10.1371/journal.pcbi.1000920)
Supplement: Text S1 — Statistical supplement - matlab code and parameter files for duplicating results. (10.99 MB ZIP) [file pcbi.1000920.s009.zip › bfrmOutput/probeids.txt]

200620_at  
200927_s_at
201179_s_at
202499_s_at
202871_at  
203963_at  
204023_at  
204279_at  
205306_x_at
205743_at  
209004_s_at
209283_at  
209384_at  
209594_x_at
210105_s_at
210754_s_at
210761_s_at
210845_s_at
211258_s_at
212014_x_at
212171_x_at
212914_at  
213682_at  
214505_s_at
217356_s_at
217836_s_at
217842_at  
217891_at  
218074_at  
218149_s_at
218437_s_at
218656_s_at
219534_x_at
220765_s_at
221504_s_at
221665_s_at
222420_s_at
222471_s_at
222559_s_at
222835_at  
224018_s_at
224573_at  
224631_at  
225687_at  
226179_at  
226835_s_at
227070_at  
227266_s_at
228019_s_at
231579_s_at
232591_s_at
235463_s_at
237512_at  
239310_at  
244103_at  
60528_at   
1438_at    
1598_g_at  
200000_s_at
200068_s_at
200071_at  
200082_s_at
200612_s_at
200621_at  
200627_at  
200631_s_at
200632_s_at
200636_s_at
200646_s_at
200648_s_at
200649_at  
200667_at  
200669_s_at
200684_s_at
200688_at  
200694_s_at
200700_s_at
200726_at  
200730_s_at
200732_s_at
200737_at  
200738_s_at
200743_s_at
200760_s_at
200779_at  
200799_at  
200808_s_at
200821_at  
200822_x_at
200827_at  
200828_s_at
200829_x_at
200833_s_at
200860_s_at
200863_s_at
200868_s_at
200870_at  
200877_at  
200884_at  
200889_s_at
200890_s_at
200891_s_at
200904_at  
200905_x_at
200911_s_at
200912_s_at
200918_s_at
200922_at  
200924_s_at
200941_at  
200945_s_at
200946_x_at
200971_s_at
200972_at  
200973_s_at
200986_at  
201000_at  
201008_s_at
201009_s_at
201035_s_at
201036_s_at
201041_s_at
201044_x_at
201060_x_at
201061_s_at
201079_at  
201089_at  
201095_at  
201096_s_at
201102_s_at
201124_at  
201162_at  
201171_at  
201174_s_at
201176_s_at
201178_at  
201195_s_at
201200_at  
201201_at  
201211_s_at
201212_at  
201220_x_at
201222_s_at
201224_s_at
201241_at  
201249_at  
201250_s_at
201266_at  
201278_at  
201279_s_at
201280_s_at
201281_at  
201285_at  
201286_at  
201294_s_at
201295_s_at
201296_s_at
201300_s_at
201313_at  
201324_at  
201325_s_at
201338_x_at
201348_at  
201351_s_at
201357_s_at
201360_at  
201369_s_at
201371_s_at
201422_at  
201428_at  
201434_at  
201443_s_at
201444_s_at
201453_x_at
201454_s_at
201457_x_at
201467_s_at
201471_s_at
201476_s_at
201502_s_at
201505_at  
201506_at  
201507_at  
201534_s_at
201535_at  
201539_s_at
201540_at  
201543_s_at
201546_at  
201558_at  
201565_s_at
201573_s_at
201574_at  
201575_at  
201581_at  
201588_at  
201625_s_at
201631_s_at
201636_at  
201644_at  
201646_at  
201647_s_at
201659_s_at
201666_at  
201673_s_at
201677_at  
201678_s_at
201682_at  
201696_at  
201705_at  
201736_s_at
201738_at  
201784_s_at
201792_at  
201800_s_at
201816_s_at
201829_at  
201830_s_at
201842_s_at
201843_s_at
201844_s_at
201845_s_at
201846_s_at
201848_s_at
201849_at  
201856_s_at
201858_s_at
201859_at  
201887_at  
201888_s_at
201894_s_at
201901_s_at
201902_s_at
201911_s_at
201913_s_at
201914_s_at
201916_s_at
201924_at  
201925_s_at
201926_s_at
201927_s_at
201932_at  
201939_at  
201943_s_at
201944_at  
201957_at  
201958_s_at
201963_at  
201968_s_at
201971_s_at
201972_at  
201984_s_at
201990_s_at
201993_x_at
201996_s_at
201997_s_at
202005_at  
202014_at  
202021_x_at
202022_at  
202054_s_at
202058_s_at
202059_s_at
202074_s_at
202108_at  
202113_s_at
202114_at  
202116_at  
202129_s_at
202130_at  
202131_s_at
202134_s_at
202140_s_at
202144_s_at
202146_at  
202160_at  
202164_s_at
202171_at  
202173_s_at
202177_at  
202181_at  
202187_s_at
202189_x_at
202201_at  
202208_s_at
202218_s_at
202219_at  
202220_at  
202227_s_at
202234_s_at
202238_s_at
202251_at  
202255_s_at
202262_x_at
202263_at  
202266_at  
202278_s_at
202293_at  
202299_s_at
202300_at  
202302_s_at
202307_s_at
202323_s_at
202324_s_at
202332_at  
202333_s_at
202352_s_at
202353_s_at
202357_s_at
202363_at  
202364_at  
202376_at  
202382_s_at
202387_at  
202392_s_at
202402_s_at
202406_s_at
202419_at  
202430_s_at
202446_s_at
202453_s_at
202454_s_at
202455_at  
202464_s_at
202472_at  
202475_at  
202481_at  
202497_x_at
202498_s_at
202505_at  
202525_at  
202539_s_at
202545_at  
202551_s_at
202553_s_at
202558_s_at
202561_at  
202568_s_at
202575_at  
202581_at  
202583_s_at
202597_at  
202618_s_at
202623_at  
202625_at  
202626_s_at
202636_at  
202637_s_at
202638_s_at
202643_s_at
202644_s_at
202656_s_at
202657_s_at
202667_s_at
202670_at  
202671_s_at
202672_s_at
202674_s_at
202677_at  
202679_at  
202682_s_at
202683_s_at
202687_s_at
202688_at  
202697_at  
202704_at  
202721_s_at
202722_s_at
202725_at  
202732_at  
202743_at  
202748_at  
202752_x_at
202753_at  
202754_at  
202772_at  
202773_s_at
202774_s_at
202780_at  
202795_x_at
202810_at  
202812_at  
202815_s_at
202816_s_at
202817_s_at
202828_s_at
202829_s_at
202842_s_at
202861_at  
202863_at  
202864_s_at
202876_s_at
202880_s_at
202887_s_at
202899_s_at
202908_at  
202912_at  
202922_at  
202923_s_at
202928_s_at
202939_at  
202941_at  
202949_s_at
202969_at  
202979_s_at
202982_s_at
202994_s_at
202995_s_at
202996_at  
203004_s_at
203021_at  
203033_x_at
203035_s_at
203045_at  
203063_at  
203067_at  
203068_at  
203076_s_at
203085_s_at
203091_at  
203092_at  
203093_s_at
203098_at  
203099_s_at
203120_at  
203124_s_at
203140_at  
203146_s_at
203149_at  
203167_at  
203180_at  
203186_s_at
203204_s_at
203205_at  
203207_s_at
203208_s_at
203212_s_at
203222_s_at
203225_s_at
203231_s_at
203237_s_at
203238_s_at
203242_s_at
203243_s_at
203250_at  
203263_s_at
203275_at  
203277_at  
203278_s_at
203287_at  
203293_s_at
203294_s_at
203321_s_at
203322_at  
203356_at  
203357_s_at
203394_s_at
203397_s_at
203408_s_at
203432_at  
203434_s_at
203453_at  
203463_s_at
203464_s_at
203489_at  
203502_at  
203520_s_at
203521_s_at
203542_s_at
203543_s_at
203544_s_at
203554_x_at
203556_at  
203567_s_at
203571_s_at
203574_at  
203575_at  
203582_s_at
203592_s_at
203600_s_at
203605_at  
203620_s_at
203624_at  
203632_s_at
203636_at  
203638_s_at
203647_s_at
203659_s_at
203661_s_at
203662_s_at
203676_at  
203689_s_at
203713_s_at
203723_at  
203726_s_at
203734_at  
203739_at  
203747_at  
203748_x_at
203779_s_at
203780_at  
203786_s_at
203797_at  
203798_s_at
203810_at  
203811_s_at
203817_at  
203827_at  
203837_at  
203848_at  
203851_at  
203852_s_at
203853_s_at
203855_at  
203857_s_at
203860_at  
203865_s_at
203880_at  
203892_at  
203897_at  
203904_x_at
203909_at  
203925_at  
203936_s_at
203944_x_at
203966_s_at
203971_at  
203985_at  
203986_at  
203990_s_at
203998_s_at
203999_at  
204005_s_at
204011_at  
204017_at  
204019_s_at
204029_at  
204032_at  
204034_at  
204050_s_at
204053_x_at
204054_at  
204068_at  
204078_at  
204082_at  
204094_s_at
204101_at  
204109_s_at
204119_s_at
204131_s_at
204132_s_at
204151_x_at
204159_at  
204180_s_at
204181_s_at
204182_s_at
204205_at  
204206_at  
204219_s_at
204222_s_at
204224_s_at
204242_s_at
204284_at  
204286_s_at
204290_s_at
204298_s_at
204312_x_at
204319_s_at
204328_at  
204346_s_at
204357_s_at
204384_at  
204388_s_at
204389_at  
204399_s_at
204418_x_at
204490_s_at
204497_at  
204498_s_at
204506_at  
204508_s_at
204516_at  
204526_s_at
204544_at  
204546_at  
204550_x_at
204554_at  
204566_at  
204568_at  
204595_s_at
204597_x_at
204600_at  
204601_at  
204620_s_at
204622_x_at
204627_s_at
204638_at  
204646_at  
204653_at  
204654_s_at
204665_at  
204669_s_at
204675_at  
204678_s_at
204679_at  
204682_at  
204687_at  
204698_at  
204720_s_at
204725_s_at
204726_at  
204730_at  
204731_at  
204744_s_at
204760_s_at
204790_at  
204802_at  
204803_s_at
204805_s_at
204806_x_at
204830_x_at
204866_at  
204881_s_at
204893_s_at
204894_s_at
204900_x_at
204908_s_at
204924_at  
204930_s_at
204955_at  
204963_at  
204964_s_at
204971_at  
204981_at  
204995_at  
205005_s_at
205006_s_at
205011_at  
205022_s_at
205027_s_at
205036_at  
205052_at  
205055_at  
205070_at  
205075_at  
205076_s_at
205112_at  
205120_s_at
205125_at  
205141_at  
205158_at  
205169_at  
205194_at  
205195_at  
205196_s_at
205199_at  
205205_at  
205206_at  
205214_at  
205220_at  
205234_at  
205249_at  
205265_s_at
205278_at  
205281_s_at
205286_at  
205289_at  
205290_s_at
205307_s_at
205330_at  
205349_at  
205355_at  
205361_s_at
205380_at  
205403_at  
205406_s_at
205409_at  
205412_at  
205422_s_at
205425_at  
205434_s_at
205437_at  
205446_s_at
205453_at  
205460_at  
205466_s_at
205479_s_at
205486_at  
205498_at  
205503_at  
205515_at  
205538_at  
205548_s_at
205579_at  
205602_x_at
205621_at  
205625_s_at
205626_s_at
205627_at  
205633_s_at
205677_s_at
205680_at  
205690_s_at
205700_at  
205709_s_at
205729_at  
205749_at  
205770_at  
205773_at  
205778_at  
205780_at  
205796_at  
205809_s_at
205818_at  
205828_at  
205854_at  
205862_at  
205864_at  
205875_s_at
205883_at  
205900_at  
205904_at  
205905_s_at
205917_at  
205945_at  
205953_at  
205960_at  
205980_s_at
205981_s_at
205992_s_at
206008_at  
206011_at  
206015_s_at
206023_at  
206026_s_at
206044_s_at
206066_s_at
206072_at  
206074_s_at
206075_s_at
206082_at  
206091_at  
206094_x_at
206113_s_at
206125_s_at
206138_s_at
206158_s_at
206173_x_at
206174_s_at
206182_at  
206183_s_at
206189_at  
206192_at  
206193_s_at
206200_s_at
206214_at  
206238_s_at
206246_at  
206247_at  
206332_s_at
206336_at  
206342_x_at
206392_s_at
206421_s_at
206429_at  
206508_at  
206515_at  
206523_at  
206536_s_at
206561_s_at
206621_s_at
206628_at  
206632_s_at
206665_s_at
206673_at  
206683_at  
206703_at  
206714_at  
206751_s_at
206786_at  
206805_at  
206818_s_at
206825_at  
206857_s_at
206877_at  
206882_at  
206884_s_at
206906_at  
206907_at  
206943_at  
207000_s_at
207001_x_at
207020_at  
207030_s_at
207040_s_at
207170_s_at
207239_s_at
207265_s_at
207266_x_at
207275_s_at
207291_at  
207350_s_at
207357_s_at
207361_at  
207367_at  
207368_at  
207388_s_at
207469_s_at
207490_at  
207530_s_at
207543_s_at
207571_x_at
207574_s_at
207614_s_at
207655_s_at
207661_s_at
207707_s_at
207753_at  
207769_s_at
207793_s_at
207805_s_at
207809_s_at
207821_s_at
207829_s_at
207836_s_at
207845_s_at
207855_s_at
207935_s_at
208029_s_at
208078_s_at
208174_x_at
208190_s_at
208191_x_at
208202_s_at
208229_at  
208230_s_at
208308_s_at
208309_s_at
208319_s_at
208398_s_at
208407_s_at
208415_x_at
208420_x_at
208445_s_at
208446_s_at
208485_x_at
208503_s_at
208511_at  
208536_s_at
208596_s_at
208606_s_at
208607_s_at
208615_s_at
208616_s_at
208627_s_at
208628_s_at
208630_at  
208666_s_at
208667_s_at
208672_s_at
208673_s_at
208682_s_at
208685_x_at
208686_s_at
208699_x_at
208700_s_at
208701_at  
208703_s_at
208708_x_at
208720_s_at
208726_s_at
208735_s_at
208740_at  
208742_s_at
208753_s_at
208763_s_at
208767_s_at
208772_at  
208780_x_at
208785_s_at
208786_s_at
208788_at  
208791_at  
208792_s_at
208803_s_at
208808_s_at
208815_x_at
208820_at  
208831_x_at
208837_at  
208852_s_at
208853_s_at
208862_s_at
208866_at  
208868_s_at
208869_s_at
208875_s_at
208876_s_at
208877_at  
208878_s_at
208884_s_at
208916_at  
208922_s_at
208925_at  
208926_at  
208927_at  
208928_at  
208949_s_at
208965_s_at
208966_x_at
208969_at  
208989_s_at
209001_s_at
209002_s_at
209015_s_at
209020_at  
209027_s_at
209028_s_at
209030_s_at
209034_at  
209040_s_at
209067_s_at
209068_at  
209075_s_at
209076_s_at
209080_x_at
209087_x_at
209089_at  
209094_at  
209097_s_at
209098_s_at
209099_x_at
209101_at  
209103_s_at
209106_at  
209112_at  
209120_at  
209121_x_at
209135_at  
209145_s_at
209146_at  
209157_at  
209167_at  
209170_s_at
209181_s_at
209183_s_at
209184_s_at
209185_s_at
209187_at  
209204_at  
209205_s_at
209230_s_at
209234_at  
209236_at  
209238_at  
209248_at  
209249_s_at
209255_at  
209256_s_at
209273_s_at
209274_s_at
209276_s_at
209277_at  
209278_s_at
209289_at  
209294_x_at
209295_at  
209304_x_at
209305_s_at
209306_s_at
209307_at  
209312_x_at
209316_s_at
209333_at  
209345_s_at
209346_s_at
209347_s_at
209365_s_at
209385_s_at
209386_at  
209388_at  
209394_at  
209409_at  
209455_at  
209456_s_at
209479_at  
209487_at  
209488_s_at
209493_at  
209501_at  
209508_x_at
209510_at  
209514_s_at
209534_x_at
209545_s_at
209566_at  
209569_x_at
209570_s_at
209576_at  
209578_s_at
209582_s_at
209589_s_at
209621_s_at
209626_s_at
209627_s_at
209635_at  
209645_s_at
209646_x_at
209652_s_at
209653_at  
209657_s_at
209667_at  
209668_x_at
209682_at  
209699_x_at
209711_at  
209712_at  
209713_s_at
209723_at  
209726_at  
209738_x_at
209754_s_at
209758_s_at
209782_s_at
209799_at  
209800_at  
209808_x_at
209818_s_at
209835_x_at
209845_at  
209849_s_at
209874_x_at
209890_at  
209907_s_at
209908_s_at
209909_s_at
209923_s_at
209925_at  
209934_s_at
209935_at  
209939_x_at
209945_s_at
209949_at  
209969_s_at
209974_s_at
209992_at  
210001_s_at
210002_at  
210015_s_at
210050_at  
210073_at  
210074_at  
210094_s_at
210095_s_at
210096_at  
210102_at  
210113_s_at
210128_s_at
210132_at  
210136_at  
210176_at  
210205_at  
210212_x_at
210233_at  
210240_s_at
210243_s_at
210250_x_at
210298_x_at
210299_s_at
210302_s_at
210312_s_at
210335_at  
210350_x_at
210365_at  
210367_s_at
210372_s_at
210397_at  
210405_x_at
210417_s_at
210426_x_at
210465_s_at
210479_s_at
210510_s_at
210511_s_at
210512_s_at
210513_s_at
210514_x_at
210517_s_at
210519_s_at
210540_s_at
210544_s_at
210554_s_at
210561_s_at
210563_x_at
210564_x_at
210616_s_at
210634_at  
210654_at  
210655_s_at
210656_at  
210664_s_at
210678_s_at
210759_s_at
210785_s_at
210792_x_at
210793_s_at
210794_s_at
210797_s_at
210817_s_at
210827_s_at
210835_s_at
210854_x_at
210859_x_at
210869_s_at
210896_s_at
210904_s_at
210916_s_at
210942_s_at
210951_x_at
210959_s_at
210971_s_at
210993_s_at
211012_s_at
211014_s_at
211015_s_at
211056_s_at
211063_s_at
211065_x_at
211068_x_at
211078_s_at
211095_at  
211097_s_at
211126_s_at
211138_s_at
211194_s_at
211214_s_at
211220_s_at
211240_x_at
211277_x_at
211297_s_at
211316_x_at
211317_s_at
211318_s_at
211323_s_at
211343_s_at
211354_s_at
211355_x_at
211356_x_at
211401_s_at
211406_at  
211458_s_at
211475_s_at
211527_x_at
211538_s_at
211555_s_at
211559_s_at
211569_s_at
211571_s_at
211597_s_at
211612_s_at
211651_s_at
211653_x_at
211668_s_at
211681_s_at
211703_s_at
211715_s_at
211763_s_at
211769_x_at
211799_x_at
211800_s_at
211819_s_at
211824_x_at
211844_s_at
211846_s_at
211862_x_at
211899_s_at
211924_s_at
211928_at  
211935_at  
211938_at  
211950_at  
211960_s_at
211993_at  
211994_at  
211998_at  
212028_at  
212036_s_at
212053_at  
212072_s_at
212073_at  
212075_s_at
212076_at  
212078_s_at
212079_s_at
212080_at  
212092_at  
212094_at  
212100_s_at
212104_s_at
212130_x_at
212131_at  
212132_at  
212146_at  
212155_at  
212160_at  
212164_at  
212205_at  
212206_s_at
212208_at  
212209_at  
212219_at  
212221_x_at
212225_at  
212227_x_at
212232_at  
212241_at  
212245_at  
212264_s_at
212288_at  
212312_at  
212333_at  
212340_at  
212341_at  
212352_s_at
212356_at  
212367_at  
212371_at  
212373_at  
212374_at  
212418_at  
212420_at  
212443_at  
212444_at  
212445_s_at
212455_at  
212463_at  
212470_at  
212471_at  
212474_at  
212482_at  
212496_s_at
212498_at  
212503_s_at
212514_x_at
212515_s_at
212526_at  
212539_at  
212544_at  
212554_at  
212589_at  
212596_s_at
212597_s_at
212599_at  
212607_at  
212611_at  
212612_at  
212622_at  
212640_at  
212647_at  
212657_s_at
212665_at  
212666_at  
212668_at  
212673_at  
212688_at  
212689_s_at
212705_x_at
212706_at  
212719_at  
212722_s_at
212723_at  
212730_at  
212733_at  
212735_at  
212741_at  
212773_s_at
212774_at  
212780_at  
212782_x_at
212798_s_at
212802_s_at
212822_at  
212832_s_at
212845_at  
212848_s_at
212854_x_at
212876_at  
212881_at  
212902_at  
212916_at  
212934_at  
212974_at  
212979_s_at
212983_at  
212985_at  
212989_at  
212990_at  
212992_at  
212997_s_at
213011_s_at
213017_at  
213018_at  
213038_at  
213047_x_at
213051_at  
213066_at  
213069_at  
213075_at  
213093_at  
213097_s_at
213110_s_at
213112_s_at
213134_x_at
213135_at  
213142_x_at
213169_at  
213172_at  
213174_at  
213182_x_at
213183_s_at
213187_x_at
213192_at  
213201_s_at
213230_at  
213247_at  
213252_at  
213264_at  
213268_at  
213279_at  
213280_at  
213286_at  
213287_s_at
213288_at  
213295_at  
213312_at  
213313_at  
213327_s_at
213341_at  
213348_at  
213349_at  
213405_at  
213412_at  
213424_at  
213427_at  
213462_at  
213466_at  
213473_at  
213491_x_at
213494_s_at
213500_at  
213506_at  
213509_x_at
213524_s_at
213535_s_at
213540_at  
213564_x_at
213568_at  
213573_at  
213574_s_at
213581_at  
213616_at  
213640_s_at
213652_at  
213667_at  
213704_at  
213711_at  
213725_x_at
213762_x_at
213764_s_at
213792_s_at
213802_at  
213803_at  
213826_s_at
213836_s_at
213839_at  
213843_x_at
213846_at  
213856_at  
213876_x_at
213877_x_at
213889_at  
213895_at  
213898_at  
213901_x_at
213922_at  
213924_at  
213926_s_at
213943_at  
213946_s_at
213950_s_at
213978_at  
213989_x_at
214012_at  
214020_x_at
214023_x_at
214073_at  
214083_at  
214085_x_at
214091_s_at
214107_x_at
214110_s_at
214146_s_at
214169_at  
214170_x_at
214179_s_at
214182_at  
214185_at  
214203_s_at
214205_x_at
214211_at  
214239_x_at
214250_at  
214280_x_at
214297_at  
214310_s_at
214435_x_at
214446_at  
214455_at  
214456_x_at
214474_at  
214513_s_at
214527_s_at
214550_s_at
214553_s_at
214564_s_at
214580_x_at
214606_at  
214618_at  
214632_at  
214660_at  
214688_at  
214718_at  
214722_at  
214724_at  
214732_at  
214797_s_at
214845_s_at
214866_at  
214911_s_at
214925_s_at
214946_x_at
214949_at  
214958_s_at
214961_at  
214978_s_at
215001_s_at
215034_s_at
215037_s_at
215073_s_at
215078_at  
215082_at  
215090_x_at
215111_s_at
215125_s_at
215167_at  
215223_s_at
215229_at  
215237_at  
215286_s_at
215333_x_at
215389_s_at
215411_s_at
215446_s_at
215458_s_at
215460_x_at
215471_s_at
215493_x_at
215506_s_at
215537_x_at
215645_at  
215659_at  
215704_at  
215706_x_at
215711_s_at
215717_s_at
215724_at  
215732_s_at
215743_at  
215808_at  
215812_s_at
215990_s_at
216033_s_at
216048_s_at
216056_at  
216092_s_at
216125_s_at
216205_s_at
216215_s_at
216236_s_at
216241_s_at
216243_s_at
216247_at  
216248_s_at
216268_s_at
216306_x_at
216323_x_at
216396_s_at
216457_s_at
216532_x_at
216587_s_at
216594_x_at
216598_s_at
216624_s_at
216674_at  
216693_x_at
216804_s_at
216810_at  
216841_s_at
216862_s_at
216894_x_at
216903_s_at
216944_s_at
216960_s_at
216985_s_at
217100_s_at
217168_s_at
217192_s_at
217197_x_at
217202_s_at
217248_s_at
217257_at  
217272_s_at
217310_s_at
217371_s_at
217383_at  
217437_s_at
217492_s_at
217494_s_at
217508_s_at
217574_at  
217593_at  
217597_x_at
217620_s_at
217634_at  
217672_x_at
217726_at  
217730_at  
217741_s_at
217748_at  
217766_s_at
217771_at  
217799_x_at
217819_at  
217820_s_at
217821_s_at
217822_at  
217830_s_at
217852_s_at
217859_s_at
217864_s_at
217889_s_at
217894_at  
217899_at  
217938_s_at
217955_at  
217959_s_at
217961_at  
217966_s_at
217967_s_at
217972_at  
217978_s_at
217988_at  
217993_s_at
217995_at  
218013_x_at
218018_at  
218019_s_at
218023_s_at
218030_at  
218035_s_at
218041_x_at
218063_s_at
218072_at  
218077_s_at
218079_s_at
218085_at  
218088_s_at
218093_s_at
218109_s_at
218129_s_at
218136_s_at
218138_at  
218141_at  
218147_s_at
218165_at  
218168_s_at
218176_at  
218182_s_at
218183_at  
218193_s_at
218196_at  
218210_at  
218233_s_at
218241_at  
218250_s_at
218251_at  
218268_at  
218273_s_at
218294_s_at
218295_s_at
218309_at  
218319_at  
218324_s_at
218327_s_at
218330_s_at
218342_s_at
218344_s_at
218346_s_at
218350_s_at
218361_at  
218364_at  
218366_x_at
218371_s_at
218379_at  
218398_at  
218403_at  
218411_s_at
218418_s_at
218428_s_at
218447_at  
218448_at  
218450_at  
218464_s_at
218468_s_at
218469_at  
218478_s_at
218493_at  
218501_at  
218507_at  
218509_at  
218516_s_at
218518_at  
218522_s_at
218528_s_at
218529_at  
218537_at  
218539_at  
218561_s_at
218571_s_at
218572_at  
218581_at  
218582_at  
218597_s_at
218603_at  
218631_at  
218637_at  
218645_at  
218651_s_at
218657_at  
218660_at  
218682_s_at
218698_at  
218716_x_at
218723_s_at
218732_at  
218739_at  
218764_at  
218772_x_at
218776_s_at
218779_x_at
218788_s_at
218793_s_at
218804_at  
218807_at  
218815_s_at
218855_at  
218871_x_at
218880_at  
218923_at  
218924_s_at
218929_at  
218946_at  
218953_s_at
218957_s_at
218960_at  
218970_s_at
218982_s_at
219014_at  
219017_at  
219023_at  
219029_at  
219065_s_at
219075_at  
219077_s_at
219081_at  
219091_s_at
219095_at  
219103_at  
219104_at  
219116_s_at
219121_s_at
219125_s_at
219129_s_at
219147_s_at
219157_at  
219176_at  
219188_s_at
219208_at  
219209_at  
219220_x_at
219228_at  
219229_at  
219232_s_at
219233_s_at
219236_at  
219249_s_at
219284_at  
219286_s_at
219296_at  
219305_x_at
219307_at  
219321_at  
219326_s_at
219327_s_at
219332_at  
219343_at  
219357_at  
219360_s_at
219373_at  
219375_at  
219383_at  
219397_at  
219402_s_at
219403_s_at
219410_at  
219416_at  
219423_x_at
219427_at  
219429_at  
219441_s_at
219444_at  
219445_at  
219453_at  
219471_at  
219475_at  
219512_at  
219515_at  
219516_at  
219523_s_at
219529_at  
219532_at  
219553_at  
219564_at  
219601_s_at
219603_s_at
219628_at  
219630_at  
219631_at  
219634_at  
219636_s_at
219637_at  
219655_at  
219657_s_at
219679_s_at
219680_at  
219681_s_at
219682_s_at
219756_s_at
219763_at  
219817_at  
219818_s_at
219825_at  
219826_at  
219855_at  
219863_at  
219875_s_at
219880_at  
219901_at  
219916_s_at
219926_at  
219934_s_at
219936_s_at
219944_at  
219956_at  
219966_x_at
219990_at  
220015_at  
220016_at  
220052_s_at
220058_at  
220066_at  
220086_at  
220099_s_at
220127_s_at
220148_at  
220161_s_at
220195_at  
220199_s_at
220225_at  
220239_at  
220254_at  
220255_at  
220266_s_at
220289_s_at
220296_at  
220306_at  
220368_s_at
220399_at  
220407_s_at
220413_at  
220470_at  
220578_at  
220610_s_at
220620_at  
220642_x_at
220658_s_at
220673_s_at
220741_s_at
220746_s_at
220753_s_at
220755_s_at
220761_s_at
220773_s_at
220890_s_at
220911_s_at
220924_s_at
220933_s_at
220941_s_at
220942_x_at
220979_s_at
220990_s_at
220997_s_at
221006_s_at
221007_s_at
221009_s_at
221039_s_at
221041_s_at
221042_s_at
221059_s_at
221123_x_at
221245_s_at
221249_s_at
221256_s_at
221260_s_at
221268_s_at
221280_s_at
221290_s_at
221291_at  
221449_s_at
221473_x_at
221477_s_at
221482_s_at
221484_at  
221485_at  
221492_s_at
221497_x_at
221524_s_at
221526_x_at
221541_at  
221548_s_at
221552_at  
221566_s_at
221567_at  
221577_x_at
221580_s_at
221582_at  
221589_s_at
221642_at  
221654_s_at
221655_x_at
221673_s_at
221675_s_at
221691_x_at
221718_s_at
221725_at  
221726_at  
221756_at  
221757_at  
221765_at  
221772_s_at
221773_at  
221805_at  
221808_at  
221841_s_at
221873_at  
221875_x_at
221879_at  
221900_at  
221903_s_at
221904_at  
221918_at  
221920_s_at
221939_at  
221954_at  
221964_at  
221974_at  
221978_at  
221988_at  
222014_x_at
222018_at  
222024_s_at
222026_at  
222034_at  
222035_s_at
222043_at  
222044_at  
222061_at  
222067_x_at
222088_s_at
222099_s_at
222140_s_at
222150_s_at
222154_s_at
222168_at  
222190_s_at
222209_s_at
222236_s_at
222262_s_at
222273_at  
222280_at  
222288_at  
222309_at  
222333_at  
222343_at  
222376_at  
222390_at  
222403_at  
222407_s_at
222408_s_at
222417_s_at
222421_at  
222442_s_at
222445_at  
222447_at  
222452_s_at
222453_at  
222456_s_at
222495_at  
222514_at  
222528_s_at
222529_at  
222549_at  
222555_s_at
222567_s_at
222572_at  
222581_at  
222583_s_at
222603_at  
222609_s_at
222610_s_at
222617_s_at
222654_at  
222660_s_at
222669_s_at
222690_s_at
222694_at  
222697_s_at
222706_at  
222715_s_at
222721_at  
222728_s_at
222736_s_at
222746_s_at
222747_s_at
222753_s_at
222804_x_at
222820_at  
222832_s_at
222847_s_at
222857_s_at
222867_s_at
222877_at  
222880_at  
222909_s_at
222913_at  
222917_s_at
222936_s_at
222937_s_at
222940_at  
222982_x_at
222991_s_at
222995_s_at
223001_at  
223006_s_at
223012_at  
223015_at  
223017_at  
223023_at  
223041_at  
223046_at  
223065_s_at
223070_at  
223071_at  
223082_at  
223136_at  
223160_s_at
223165_s_at
223171_at  
223179_at  
223186_at  
223193_x_at
223195_s_at
223216_x_at
223217_s_at
223232_s_at
223240_at  
223244_s_at
223249_at  
223251_s_at
223268_at  
223299_at  
223315_at  
223322_at  
223333_s_at
223339_at  
223358_s_at
223362_s_at
223370_at  
223376_s_at
223379_s_at
223380_s_at
223385_at  
223387_at  
223391_at  
223411_at  
223427_s_at
223430_at  
223441_at  
223448_x_at
223454_at  
223471_at  
223477_s_at
223482_at  
223484_at  
223492_s_at
223508_at  
223516_s_at
223520_s_at
223523_at  
223528_s_at
223540_at  
223541_at  
223551_at  
223566_s_at
223568_s_at
223569_at  
223596_at  
223598_at  
223601_at  
223611_s_at
223631_s_at
223666_at  
223690_at  
223705_s_at
223734_at  
223773_s_at
223774_at  
223776_x_at
223784_at  
223796_at  
223834_at  
223842_s_at
223843_at  
223849_s_at
223949_at  
223988_x_at
224035_s_at
224207_x_at
224229_s_at
224301_x_at
224314_s_at
224325_at  
224336_s_at
224345_x_at
224346_at  
224394_at  
224400_s_at
224428_s_at
224453_s_at
224469_s_at
224495_at  
224496_s_at
224502_s_at
224522_s_at
224560_at  
224561_s_at
224562_at  
224601_at  
224602_at  
224603_at  
224604_at  
224605_at  
224624_at  
224629_at  
224630_at  
224636_at  
224641_at  
224642_at  
224650_at  
224655_at  
224657_at  
224663_s_at
224673_at  
224690_at  
224692_at  
224693_at  
224703_at  
224709_s_at
224711_at  
224718_at  
224727_at  
224735_at  
224739_at  
224743_at  
224744_at  
224754_at  
224758_at  
224760_at  
224763_at  
224765_at  
224767_at  
224781_s_at
224788_at  
224792_at  
224796_at  
224799_at  
224800_at  
224808_s_at
224809_x_at
224813_at  
224817_at  
224835_at  
224844_at  
224845_s_at
224854_s_at
224870_at  
224874_at  
224880_at  
224884_at  
224889_at  
224891_at  
224897_at  
224898_at  
224905_at  
224906_at  
224915_x_at
224919_at  
224923_at  
224927_at  
224936_at  
224944_at  
224948_at  
224953_at  
224967_at  
224983_at  
224984_at  
224986_s_at
224990_at  
224994_at  
224995_at  
225004_at  
225010_at  
225016_at  
225018_at  
225019_at  
225025_at  
225030_at  
225033_at  
225051_at  
225053_at  
225060_at  
225067_at  
225068_at  
225077_at  
225090_at  
225119_at  
225124_at  
225126_at  
225131_at  
225134_at  
225135_at  
225140_at  
225146_at  
225147_at  
225177_at  
225183_at  
225192_at  
225194_at  
225204_at  
225207_at  
225213_at  
225220_at  
225222_at  
225230_at  
225231_at  
225234_at  
225236_at  
225241_at  
225242_s_at
225245_x_at
225256_at  
225279_s_at
225283_at  
225293_at  
225296_at  
225298_at  
225301_s_at
225303_at  
225320_at  
225331_at  
225344_at  
225362_at  
225378_at  
225386_s_at
225388_at  
225407_at  
225408_at  
225413_at  
225421_at  
225422_at  
225435_at  
225436_at  
225443_at  
225447_at  
225463_x_at
225466_at  
225522_at  
225527_at  
225540_at  
225548_at  
225566_at  
225591_at  
225606_at  
225609_at  
225610_at  
225618_at  
225634_at  
225640_at  
225641_at  
225660_at  
225662_at  
225672_at  
225673_at  
225679_at  
225691_at  
225692_at  
225693_s_at
225694_at  
225698_at  
225700_at  
225706_at  
225707_at  
225720_at  
225721_at  
225740_x_at
225755_at  
225759_x_at
225763_at  
225771_at  
225796_at  
225800_at  
225801_at  
225811_at  
225829_at  
225840_at  
225846_at  
225847_at  
225864_at  
225872_at  
225904_at  
225911_at  
225919_s_at
225941_at  
225950_at  
225951_s_at
225955_at  
225973_at  
225992_at  
226001_at  
226002_at  
226010_at  
226012_at  
226017_at  
226027_at  
226029_at  
226033_at  
226035_at  
226040_at  
226051_at  
226065_at  
226066_at  
226071_at  
226075_at  
226076_s_at
226077_at  
226090_x_at
226117_at  
226125_at  
226142_at  
226146_at  
226171_at  
226181_at  
226187_at  
226193_x_at
226198_at  
226206_at  
226208_at  
226212_s_at
226213_at  
226227_x_at
226240_at  
226257_x_at
226269_at  
226275_at  
226278_at  
226281_at  
226302_at  
226306_at  
226307_at  
226325_at  
226333_at  
226334_s_at
226347_at  
226348_at  
226354_at  
226359_at  
226364_at  
226368_at  
226372_at  
226384_at  
226402_at  
226405_s_at
226419_s_at
226425_at  
226456_at  
226463_at  
226479_at  
226483_at  
226489_at  
226505_x_at
226513_at  
226523_at  
226525_at  
226536_at  
226537_at  
226547_at  
226560_at  
226615_at  
226621_at  
226625_at  
226638_at  
226656_at  
226665_at  
226668_at  
226673_at  
226689_at  
226706_at  
226707_at  
226726_at  
226728_at  
226733_at  
226745_at  
226755_at  
226758_at  
226763_at  
226781_at  
226790_at  
226801_s_at
226811_at  
226814_at  
226862_at  
226863_at  
226871_s_at
226881_at  
226883_at  
226888_at  
226901_at  
226926_at  
226930_at  
226932_at  
226939_at  
226970_at  
227008_at  
227012_at  
227013_at  
227033_at  
227036_at  
227037_at  
227040_at  
227044_at  
227067_x_at
227068_at  
227072_at  
227079_at  
227099_s_at
227119_at  
227135_at  
227137_at  
227150_at  
227179_at  
227180_at  
227196_at  
227200_at  
227233_at  
227246_at  
227254_at  
227256_at  
227257_s_at
227271_at  
227285_at  
227297_at  
227305_s_at
227306_at  
227315_x_at
227319_at  
227325_at  
227328_at  
227334_at  
227337_at  
227341_at  
227345_at  
227356_at  
227368_at  
227376_at  
227379_at  
227386_s_at
227405_s_at
227407_at  
227410_at  
227432_s_at
227452_at  
227456_s_at
227458_at  
227468_at  
227472_at  
227492_at  
227518_at  
227521_at  
227522_at  
227525_at  
227526_at  
227529_s_at
227530_at  
227538_at  
227545_at  
227547_at  
227611_at  
227621_at  
227622_at  
227648_at  
227649_s_at
227677_at  
227692_at  
227693_at  
227698_s_at
227708_at  
227717_at  
227722_at  
227724_at  
227736_at  
227741_at  
227747_at  
227757_at  
227787_s_at
227791_at  
227804_at  
227808_at  
227846_at  
227850_x_at
227868_at  
227880_s_at
227909_at  
227910_at  
227949_at  
227963_at  
227970_at  
227991_x_at
228062_at  
228063_s_at
228080_at  
228081_at  
228121_at  
228131_at  
228153_at  
228181_at  
228183_s_at
228189_at  
228234_at  
228262_at  
228280_at  
228284_at  
228293_at  
228356_at  
228369_at  
228373_at  
228374_at  
228379_at  
228432_at  
228441_s_at
228447_at  
228450_at  
228459_at  
228482_at  
228486_at  
228499_at  
228519_x_at
228543_at  
228561_at  
228569_at  
228575_at  
228584_at  
228588_s_at
228628_at  
228634_s_at
228640_at  
228642_at  
228647_at  
228653_at  
228654_at  
228670_at  
228698_at  
228700_at  
228706_s_at
228722_at  
228728_at  
228730_s_at
228737_at  
228742_at  
228743_at  
228783_at  
228796_at  
228834_at  
228846_at  
228852_at  
228854_at  
228857_at  
228865_at  
228870_at  
228885_at  
228931_at  
228933_at  
228946_at  
228949_at  
228953_at  
228964_at  
228967_at  
228975_at  
228983_at  
228989_at  
228992_at  
229011_at  
229025_s_at
229043_at  
229050_s_at
229067_at  
229092_at  
229163_at  
229190_at  
229205_at  
229213_at  
229216_s_at
229221_at  
229225_at  
229228_at  
229245_at  
229302_at  
229321_s_at
229327_s_at
229337_at  
229344_x_at
229362_at  
229377_at  
229385_s_at
229390_at  
229391_s_at
229412_at  
229427_at  
229546_at  
229549_at  
229555_at  
229576_s_at
229578_at  
229582_at  
229630_s_at
229665_at  
229679_at  
229744_at  
229748_x_at
229775_s_at
229791_at  
229796_at  
229803_s_at
229815_at  
229851_s_at
229899_s_at
229927_at  
229933_at  
229952_at  
229999_at  
230000_at  
230079_at  
230123_at  
230193_at  
230194_at  
230233_at  
230281_at  
230304_at  
230314_at  
230323_s_at
230330_at  
230342_at  
230348_at  
230350_at  
230443_at  
230449_x_at
230465_at  
230480_at  
230483_at  
230508_at  
230518_at  
230523_at  
230532_at  
230664_at  
230672_at  
230710_at  
230746_s_at
230769_at  
230795_at  
230847_at  
230986_at  
231008_at  
231064_s_at
231120_x_at
231148_at  
231162_at  
231183_s_at
231202_at  
231225_at  
231233_at  
231234_at  
231270_at  
231274_s_at
231296_at  
231370_at  
231384_at  
231393_x_at
231411_at  
231489_x_at
231511_at  
231550_at  
231721_at  
231722_at  
231733_at  
231771_at  
231861_at  
231880_at  
231928_at  
231963_at  
231979_at  
231994_at  
232017_at  
232053_x_at
232056_at  
232058_at  
232095_at  
232105_at  
232116_at  
232119_at  
232231_at  
232244_at  
232263_at  
232361_s_at
232412_at  
232432_s_at
232449_at  
232553_at  
232567_at  
232594_at  
232596_at  
232678_at  
232693_s_at
232704_s_at
232705_at  
232752_at  
232794_at  
232837_at  
232914_s_at
232968_at  
232994_s_at
233002_at  
233045_at  
233085_s_at
233098_s_at
233252_s_at
233294_at  
233337_s_at
233487_s_at
233496_s_at
233509_at  
233559_s_at
233565_s_at
233572_s_at
233634_at  
233647_s_at
233665_x_at
233803_s_at
233823_at  
233825_s_at
233893_s_at
233936_s_at
234003_at  
234094_x_at
234106_s_at
234312_s_at
234665_x_at
234725_s_at
234759_at  
234939_s_at
234985_at  
234994_at  
234998_at  
235005_at  
235013_at  
235014_at  
235022_at  
235024_at  
235035_at  
235037_at  
235045_at  
235050_at  
235058_at  
235061_at  
235085_at  
235088_at  
235146_at  
235165_at  
235173_at  
235191_at  
235204_at  
235234_at  
235235_s_at
235250_at  
235252_at  
235272_at  
235352_at  
235373_at  
235398_at  
235401_s_at
235407_at  
235434_at  
235440_at  
235443_at  
235456_at  
235479_at  
235496_at  
235513_at  
235587_at  
235599_at  
235678_at  
235683_at  
235696_at  
235733_at  
235744_at  
235765_at  
235766_x_at
235775_at  
235857_at  
235871_at  
235913_at  
235916_at  
236009_at  
236077_at  
236147_at  
236179_at  
236180_at  
236240_at  
236243_at  
236262_at  
236330_at  
236347_at  
236402_at  
236429_at  
236438_at  
236439_at  
236470_at  
236480_at  
236488_s_at
236534_at  
236598_at  
236606_at  
236656_s_at
236657_at  
236662_at  
236721_at  
236910_at  
236915_at  
237025_at  
237109_at  
237132_at  
237145_at  
237300_at  
237333_at  
237465_at  
237627_at  
237690_at  
237932_at  
238015_at  
238028_at  
238040_at  
238056_at  
238058_at  
238063_at  
238069_at  
238086_at  
238151_at  
238228_at  
238273_at  
238327_at  
238427_at  
238439_at  
238450_at  
238460_at  
238461_at  
238480_at  
238492_at  
238509_at  
238510_at  
238513_at  
238538_at  
238542_at  
238551_at  
238567_at  
238573_at  
238590_x_at
238593_at  
238612_at  
238613_at  
238647_at  
238653_at  
238697_at  
238698_at  
238768_at  
238946_at  
238963_at  
239058_at  
239069_s_at
239089_at  
239147_at  
239148_at  
239159_at  
239196_at  
239203_at  
239218_at  
239246_at  
239272_at  
239273_s_at
239334_at  
239350_at  
239358_at  
239412_at  
239431_at  
239443_at  
239503_at  
239547_at  
239598_s_at
239609_s_at
239615_at  
239715_at  
239729_at  
239817_at  
239823_at  
239824_s_at
239878_at  
240259_at  
240284_x_at
240390_at  
240419_at  
240797_at  
240861_at  
240991_at  
241359_at  
241396_at  
241408_at  
241421_at  
241453_at  
241507_x_at
241596_at  
241745_at  
241815_at  
241898_at  
241908_at  
241955_at  
241987_x_at
242069_at  
242108_at  
242176_at  
242201_at  
242204_at  
242217_s_at
242255_at  
242286_at  
242313_at  
242335_at  
242338_at  
242387_at  
242490_at  
242517_at  
242535_at  
242583_at  
242594_at  
242655_at  
242689_at  
242708_at  
242722_at  
242725_at  
242773_at  
242776_at  
242790_at  
242835_s_at
242873_at  
242879_x_at
243115_at  
243175_at  
243276_at  
243514_at  
243515_at  
243617_at  
243618_s_at
243631_at  
243805_at  
243852_at  
243999_at  
244177_at  
244187_at  
244261_at  
244292_at  
244353_s_at
244374_at  
244441_at  
244546_at  
244677_at  
244698_at  
244734_at  
244780_at  
31637_s_at 
32069_at   
32541_at   
33304_at   
33760_at   
35148_at   
35436_at   
36499_at   
36553_at   
36554_at   
36564_at   
36711_at   
36829_at   
36920_at   
37005_at   
37028_at   
37117_at   
37152_at   
37226_at   
37254_at   
37384_at   
37512_at   
38766_at   
39248_at   
39249_at   
39548_at   
39549_at   
39582_at   
39966_at   
40148_at   
40446_at   
40472_at   
41386_i_at 
41660_at   
44790_s_at 
45288_at   
45653_at   
47608_at   
52255_s_at 
52651_at   
52975_at   
55583_at   
57715_at   
59625_at   
64408_s_at 
64432_at   
64899_at   
65086_at   
91816_f_at 
91826_at   
