# Supplementary material for: Latent Factor Analysis to Discover Pathway-Associated Putative Segmental Aneuploidies in Human Cancers
Source: PLoS Comput Biol. 2010 Sep 2;6(9):e1000920. doi: 10.1371/journal.pcbi.1000920 (PMC2932681; doi:10.1371/journal.pcbi.1000920)
Supplement: Text S1 — Statistical supplement - matlab code and parameter files for duplicating results. (10.99 MB ZIP) [file pcbi.1000920.s009.zip › bfrmOutput/sampleids.txt]

GSM79114
GSM79115
GSM79116
GSM79117
GSM79118
GSM79119
GSM79120
GSM79121
GSM79122
GSM79123
GSM79124
GSM79125
GSM79126
GSM79127
GSM79128
GSM79129
GSM79130
GSM79131
GSM79132
GSM79133
GSM79134
GSM79135
GSM79136
GSM79137
GSM79138
GSM79139
GSM79140
GSM79141
GSM79142
GSM79143
GSM79144
GSM79145
GSM79146
GSM79147
GSM79148
GSM79149
GSM79150
GSM79151
GSM79152
GSM79153
GSM79154
GSM79155
GSM79156
GSM79157
GSM79158
GSM79159
GSM79160
GSM79161
GSM79162
GSM79163
GSM79164
GSM79165
GSM79166
GSM79167
GSM79168
GSM79169
GSM79170
GSM79171
GSM79172
GSM79173
GSM79174
GSM79175
GSM79176
GSM79177
GSM79178
GSM79179
GSM79180
GSM79181
GSM79182
GSM79183
GSM79184
GSM79185
GSM79186
GSM79187
GSM79188
GSM79189
GSM79190
GSM79191
GSM79192
GSM79193
GSM79194
GSM79195
GSM79196
GSM79197
GSM79198
GSM79199
GSM79200
GSM79201
GSM79202
GSM79203
GSM79204
GSM79205
GSM79206
GSM79207
GSM79208
GSM79209
GSM79210
GSM79211
GSM79212
GSM79213
GSM79214
GSM79215
GSM79216
GSM79217
GSM79218
GSM79219
GSM79220
GSM79221
GSM79222
GSM79223
GSM79224
GSM79225
GSM79226
GSM79227
GSM79228
GSM79229
GSM79230
GSM79231
GSM79232
GSM79233
GSM79234
GSM79235
GSM79236
GSM79237
GSM79238
GSM79239
GSM79240
GSM79241
GSM79242
GSM79243
GSM79244
GSM79245
GSM79246
GSM79247
GSM79248
GSM79249
GSM79250
GSM79251
GSM79252
GSM79253
GSM79254
GSM79255
GSM79256
GSM79257
GSM79258
GSM79259
GSM79260
GSM79261
GSM79262
GSM79263
GSM79264
GSM79265
GSM79266
GSM79267
GSM79268
GSM79269
GSM79270
GSM79271
GSM79272
GSM79273
GSM79274
GSM79275
GSM79276
GSM79277
GSM79278
GSM79279
GSM79280
GSM79281
GSM79282
GSM79283
GSM79284
GSM79285
GSM79286
GSM79287
GSM79288
GSM79289
GSM79290
GSM79291
GSM79292
GSM79293
GSM79294
GSM79295
GSM79296
GSM79297
GSM79298
GSM79299
GSM79300
GSM79301
GSM79302
GSM79303
GSM79304
GSM79305
GSM79306
GSM79307
GSM79308
GSM79309
GSM79310
GSM79311
GSM79312
GSM79313
GSM79314
GSM79315
GSM79316
GSM79317
GSM79318
GSM79319
GSM79320
GSM79321
GSM79322
GSM79323
GSM79324
GSM79325
GSM79326
GSM79327
GSM79328
GSM79329
GSM79330
GSM79331
GSM79332
GSM79333
GSM79334
GSM79335
GSM79336
GSM79337
GSM79338
GSM79339
GSM79340
GSM79341
GSM79342
GSM79343
GSM79344
GSM79345
GSM79346
GSM79347
GSM79348
GSM79349
GSM79350
GSM79351
GSM79352
GSM79353
GSM79354
GSM79355
GSM79356
GSM79357
GSM79358
GSM79359
GSM79360
GSM79361
GSM79362
GSM79363
GSM79364
