# Supplementary material for: Latent Factor Analysis to Discover Pathway-Associated Putative Segmental Aneuploidies in Human Cancers
Source: PLoS Comput Biol. 2010 Sep 2;6(9):e1000920. doi: 10.1371/journal.pcbi.1000920 (PMC2932681; doi:10.1371/journal.pcbi.1000920)
Supplement: Text S1 — Statistical supplement - matlab code and parameter files for duplicating results. (10.99 MB ZIP) [file pcbi.1000920.s009.zip › bfrmOutput/varin.txt]

1.0000000e+000
2.0000000e+000
3.0000000e+000
4.0000000e+000
5.0000000e+000
6.0000000e+000
7.0000000e+000
8.0000000e+000
9.0000000e+000
1.0000000e+001
1.1000000e+001
1.2000000e+001
1.3000000e+001
1.4000000e+001
1.5000000e+001
1.6000000e+001
1.7000000e+001
1.8000000e+001
1.9000000e+001
2.0000000e+001
2.1000000e+001
2.2000000e+001
2.3000000e+001
2.4000000e+001
2.5000000e+001
2.6000000e+001
2.7000000e+001
2.8000000e+001
2.9000000e+001
3.0000000e+001
3.1000000e+001
3.2000000e+001
3.3000000e+001
3.4000000e+001
3.5000000e+001
3.6000000e+001
3.7000000e+001
3.8000000e+001
3.9000000e+001
4.0000000e+001
4.1000000e+001
4.2000000e+001
4.3000000e+001
4.4000000e+001
4.5000000e+001
4.6000000e+001
4.7000000e+001
4.8000000e+001
4.9000000e+001
5.0000000e+001
5.1000000e+001
5.2000000e+001
5.3000000e+001
5.4000000e+001
5.5000000e+001
5.6000000e+001
5.7000000e+001
5.8000000e+001
5.9000000e+001
6.0000000e+001
6.1000000e+001
6.2000000e+001
6.3000000e+001
6.4000000e+001
6.5000000e+001
6.6000000e+001
6.7000000e+001
6.8000000e+001
6.9000000e+001
7.0000000e+001
7.1000000e+001
7.2000000e+001
7.3000000e+001
7.4000000e+001
7.5000000e+001
7.6000000e+001
7.7000000e+001
7.8000000e+001
7.9000000e+001
8.0000000e+001
8.1000000e+001
8.2000000e+001
8.3000000e+001
8.4000000e+001
8.5000000e+001
8.6000000e+001
8.7000000e+001
8.8000000e+001
8.9000000e+001
9.0000000e+001
9.1000000e+001
9.2000000e+001
9.3000000e+001
9.4000000e+001
9.5000000e+001
9.6000000e+001
9.7000000e+001
9.8000000e+001
9.9000000e+001
1.0000000e+002
1.0100000e+002
1.0200000e+002
1.0300000e+002
1.0400000e+002
1.0500000e+002
1.0600000e+002
1.0700000e+002
1.0800000e+002
1.0900000e+002
1.1000000e+002
1.1100000e+002
1.1200000e+002
1.1300000e+002
1.1400000e+002
1.1500000e+002
1.1600000e+002
1.1700000e+002
1.1800000e+002
1.1900000e+002
1.2000000e+002
1.2100000e+002
1.2200000e+002
1.2300000e+002
1.2400000e+002
1.2500000e+002
1.2600000e+002
1.2700000e+002
1.2800000e+002
1.2900000e+002
1.3000000e+002
1.3100000e+002
1.3200000e+002
1.3300000e+002
1.3400000e+002
1.3500000e+002
1.3600000e+002
1.3700000e+002
1.3800000e+002
1.3900000e+002
1.4000000e+002
1.4100000e+002
1.4200000e+002
1.4300000e+002
1.4400000e+002
1.4500000e+002
1.4600000e+002
1.4700000e+002
1.4800000e+002
1.4900000e+002
1.5000000e+002
1.5100000e+002
1.5200000e+002
1.5300000e+002
1.5400000e+002
1.5500000e+002
1.5600000e+002
1.5700000e+002
1.5800000e+002
1.5900000e+002
1.6000000e+002
1.6100000e+002
1.6200000e+002
1.6300000e+002
1.6400000e+002
1.6500000e+002
1.6600000e+002
1.6700000e+002
1.6800000e+002
1.6900000e+002
1.7000000e+002
1.7100000e+002
1.7200000e+002
1.7300000e+002
1.7400000e+002
1.7500000e+002
1.7600000e+002
1.7700000e+002
1.7800000e+002
1.7900000e+002
1.8000000e+002
1.8100000e+002
1.8200000e+002
1.8300000e+002
1.8400000e+002
1.8500000e+002
1.8600000e+002
1.8700000e+002
1.8800000e+002
1.8900000e+002
1.9000000e+002
1.9100000e+002
1.9200000e+002
1.9300000e+002
1.9400000e+002
1.9500000e+002
1.9600000e+002
1.9700000e+002
1.9800000e+002
1.9900000e+002
2.0000000e+002
2.0100000e+002
2.0200000e+002
2.0300000e+002
2.0400000e+002
2.0500000e+002
2.0600000e+002
2.0700000e+002
2.0800000e+002
2.0900000e+002
2.1000000e+002
2.1100000e+002
2.1200000e+002
2.1300000e+002
2.1400000e+002
2.1500000e+002
2.1600000e+002
2.1700000e+002
2.1800000e+002
2.1900000e+002
2.2000000e+002
2.2100000e+002
2.2200000e+002
2.2300000e+002
2.2400000e+002
2.2500000e+002
2.2600000e+002
2.2700000e+002
2.2800000e+002
2.2900000e+002
2.3000000e+002
2.3100000e+002
2.3200000e+002
2.3300000e+002
2.3400000e+002
2.3500000e+002
2.3600000e+002
2.3700000e+002
2.3800000e+002
2.3900000e+002
2.4000000e+002
2.4100000e+002
2.4200000e+002
2.4300000e+002
2.4400000e+002
2.4500000e+002
2.4600000e+002
2.4700000e+002
2.4800000e+002
2.4900000e+002
2.5000000e+002
2.5100000e+002
2.5200000e+002
2.5300000e+002
2.5400000e+002
2.5500000e+002
2.5600000e+002
2.5700000e+002
2.5800000e+002
2.5900000e+002
2.6000000e+002
2.6100000e+002
2.6200000e+002
2.6300000e+002
2.6400000e+002
2.6500000e+002
2.6600000e+002
2.6700000e+002
2.6800000e+002
2.6900000e+002
2.7000000e+002
2.7100000e+002
2.7200000e+002
2.7300000e+002
2.7400000e+002
2.7500000e+002
2.7600000e+002
2.7700000e+002
2.7800000e+002
2.7900000e+002
2.8000000e+002
2.8100000e+002
2.8200000e+002
2.8300000e+002
2.8400000e+002
2.8500000e+002
2.8600000e+002
2.8700000e+002
2.8800000e+002
2.8900000e+002
2.9000000e+002
2.9100000e+002
2.9200000e+002
2.9300000e+002
2.9400000e+002
2.9500000e+002
2.9600000e+002
2.9700000e+002
2.9800000e+002
2.9900000e+002
3.0000000e+002
3.0100000e+002
3.0200000e+002
3.0300000e+002
3.0400000e+002
3.0500000e+002
3.0600000e+002
3.0700000e+002
3.0800000e+002
3.0900000e+002
3.1000000e+002
3.1100000e+002
3.1200000e+002
3.1300000e+002
3.1400000e+002
3.1500000e+002
3.1600000e+002
3.1700000e+002
3.1800000e+002
3.1900000e+002
3.2000000e+002
3.2100000e+002
3.2200000e+002
3.2300000e+002
3.2400000e+002
3.2500000e+002
3.2600000e+002
3.2700000e+002
3.2800000e+002
3.2900000e+002
3.3000000e+002
3.3100000e+002
3.3200000e+002
3.3300000e+002
3.3400000e+002
3.3500000e+002
3.3600000e+002
3.3700000e+002
3.3800000e+002
3.3900000e+002
3.4000000e+002
3.4100000e+002
3.4200000e+002
3.4300000e+002
3.4400000e+002
3.4500000e+002
3.4600000e+002
3.4700000e+002
3.4800000e+002
3.4900000e+002
3.5000000e+002
3.5100000e+002
3.5200000e+002
3.5300000e+002
3.5400000e+002
3.5500000e+002
3.5600000e+002
3.5700000e+002
3.5800000e+002
3.5900000e+002
3.6000000e+002
3.6100000e+002
3.6200000e+002
3.6300000e+002
3.6400000e+002
3.6500000e+002
3.6600000e+002
3.6700000e+002
3.6800000e+002
3.6900000e+002
3.7000000e+002
3.7100000e+002
3.7200000e+002
3.7300000e+002
3.7400000e+002
3.7500000e+002
3.7600000e+002
3.7700000e+002
3.7800000e+002
3.7900000e+002
3.8000000e+002
3.8100000e+002
3.8200000e+002
3.8300000e+002
3.8400000e+002
3.8500000e+002
3.8600000e+002
3.8700000e+002
3.8800000e+002
3.8900000e+002
3.9000000e+002
3.9100000e+002
3.9200000e+002
3.9300000e+002
3.9400000e+002
3.9500000e+002
3.9600000e+002
3.9700000e+002
3.9800000e+002
3.9900000e+002
4.0000000e+002
4.0100000e+002
4.0200000e+002
4.0300000e+002
4.0400000e+002
4.0500000e+002
4.0600000e+002
4.0700000e+002
4.0800000e+002
4.0900000e+002
4.1000000e+002
4.1100000e+002
4.1200000e+002
4.1300000e+002
4.1400000e+002
4.1500000e+002
4.1600000e+002
4.1700000e+002
4.1800000e+002
4.1900000e+002
4.2000000e+002
4.2100000e+002
4.2200000e+002
4.2300000e+002
4.2400000e+002
4.2500000e+002
4.2600000e+002
4.2700000e+002
4.2800000e+002
4.2900000e+002
4.3000000e+002
4.3100000e+002
4.3200000e+002
4.3300000e+002
4.3400000e+002
4.3500000e+002
4.3600000e+002
4.3700000e+002
4.3800000e+002
4.3900000e+002
4.4000000e+002
4.4100000e+002
4.4200000e+002
4.4300000e+002
4.4400000e+002
4.4500000e+002
4.4600000e+002
4.4700000e+002
4.4800000e+002
4.4900000e+002
4.5000000e+002
4.5100000e+002
4.5200000e+002
4.5300000e+002
4.5400000e+002
4.5500000e+002
4.5600000e+002
4.5700000e+002
4.5800000e+002
4.5900000e+002
4.6000000e+002
4.6100000e+002
4.6200000e+002
4.6300000e+002
4.6400000e+002
4.6500000e+002
4.6600000e+002
4.6700000e+002
4.6800000e+002
4.6900000e+002
4.7000000e+002
4.7100000e+002
4.7200000e+002
4.7300000e+002
4.7400000e+002
4.7500000e+002
4.7600000e+002
4.7700000e+002
4.7800000e+002
4.7900000e+002
4.8000000e+002
4.8100000e+002
4.8200000e+002
4.8300000e+002
4.8400000e+002
4.8500000e+002
4.8600000e+002
4.8700000e+002
4.8800000e+002
4.8900000e+002
4.9000000e+002
4.9100000e+002
4.9200000e+002
4.9300000e+002
4.9400000e+002
4.9500000e+002
4.9600000e+002
4.9700000e+002
4.9800000e+002
4.9900000e+002
5.0000000e+002
5.0100000e+002
5.0200000e+002
5.0300000e+002
5.0400000e+002
5.0500000e+002
5.0600000e+002
5.0700000e+002
5.0800000e+002
5.0900000e+002
5.1000000e+002
5.1100000e+002
5.1200000e+002
5.1300000e+002
5.1400000e+002
5.1500000e+002
5.1600000e+002
5.1700000e+002
5.1800000e+002
5.1900000e+002
5.2000000e+002
5.2100000e+002
5.2200000e+002
5.2300000e+002
5.2400000e+002
5.2500000e+002
5.2600000e+002
5.2700000e+002
5.2800000e+002
5.2900000e+002
5.3000000e+002
5.3100000e+002
5.3200000e+002
5.3300000e+002
5.3400000e+002
5.3500000e+002
5.3600000e+002
5.3700000e+002
5.3800000e+002
5.3900000e+002
5.4000000e+002
5.4100000e+002
5.4200000e+002
5.4300000e+002
5.4400000e+002
5.4500000e+002
5.4600000e+002
5.4700000e+002
5.4800000e+002
5.4900000e+002
5.5000000e+002
5.5100000e+002
5.5200000e+002
5.5300000e+002
5.5400000e+002
5.5500000e+002
5.5600000e+002
5.5700000e+002
5.5800000e+002
5.5900000e+002
5.6000000e+002
5.6100000e+002
5.6200000e+002
5.6300000e+002
5.6400000e+002
5.6500000e+002
5.6600000e+002
5.6700000e+002
5.6800000e+002
5.6900000e+002
5.7000000e+002
5.7100000e+002
5.7200000e+002
5.7300000e+002
5.7400000e+002
5.7500000e+002
5.7600000e+002
5.7700000e+002
5.7800000e+002
5.7900000e+002
5.8000000e+002
5.8100000e+002
5.8200000e+002
5.8300000e+002
5.8400000e+002
5.8500000e+002
5.8600000e+002
5.8700000e+002
5.8800000e+002
5.8900000e+002
5.9000000e+002
5.9100000e+002
5.9200000e+002
5.9300000e+002
5.9400000e+002
5.9500000e+002
5.9600000e+002
5.9700000e+002
5.9800000e+002
5.9900000e+002
6.0000000e+002
6.0100000e+002
6.0200000e+002
6.0300000e+002
6.0400000e+002
6.0500000e+002
6.0600000e+002
6.0700000e+002
6.0800000e+002
6.0900000e+002
6.1000000e+002
6.1100000e+002
6.1200000e+002
6.1300000e+002
6.1400000e+002
6.1500000e+002
6.1600000e+002
6.1700000e+002
6.1800000e+002
6.1900000e+002
6.2000000e+002
6.2100000e+002
6.2200000e+002
6.2300000e+002
6.2400000e+002
6.2500000e+002
6.2600000e+002
6.2700000e+002
6.2800000e+002
6.2900000e+002
6.3000000e+002
6.3100000e+002
6.3200000e+002
6.3300000e+002
6.3400000e+002
6.3500000e+002
6.3600000e+002
6.3700000e+002
6.3800000e+002
6.3900000e+002
6.4000000e+002
6.4100000e+002
6.4200000e+002
6.4300000e+002
6.4400000e+002
6.4500000e+002
6.4600000e+002
6.4700000e+002
6.4800000e+002
6.4900000e+002
6.5000000e+002
6.5100000e+002
6.5200000e+002
6.5300000e+002
6.5400000e+002
6.5500000e+002
6.5600000e+002
6.5700000e+002
6.5800000e+002
6.5900000e+002
6.6000000e+002
6.6100000e+002
6.6200000e+002
6.6300000e+002
6.6400000e+002
6.6500000e+002
6.6600000e+002
6.6700000e+002
6.6800000e+002
6.6900000e+002
6.7000000e+002
6.7100000e+002
6.7200000e+002
6.7300000e+002
6.7400000e+002
6.7500000e+002
6.7600000e+002
6.7700000e+002
6.7800000e+002
6.7900000e+002
6.8000000e+002
6.8100000e+002
6.8200000e+002
6.8300000e+002
6.8400000e+002
6.8500000e+002
6.8600000e+002
6.8700000e+002
6.8800000e+002
6.8900000e+002
6.9000000e+002
6.9100000e+002
6.9200000e+002
6.9300000e+002
6.9400000e+002
6.9500000e+002
6.9600000e+002
6.9700000e+002
6.9800000e+002
6.9900000e+002
7.0000000e+002
7.0100000e+002
7.0200000e+002
7.0300000e+002
7.0400000e+002
7.0500000e+002
7.0600000e+002
7.0700000e+002
7.0800000e+002
7.0900000e+002
7.1000000e+002
7.1100000e+002
7.1200000e+002
7.1300000e+002
7.1400000e+002
7.1500000e+002
7.1600000e+002
7.1700000e+002
7.1800000e+002
7.1900000e+002
7.2000000e+002
7.2100000e+002
7.2200000e+002
7.2300000e+002
7.2400000e+002
7.2500000e+002
7.2600000e+002
7.2700000e+002
7.2800000e+002
7.2900000e+002
7.3000000e+002
7.3100000e+002
7.3200000e+002
7.3300000e+002
7.3400000e+002
7.3500000e+002
7.3600000e+002
7.3700000e+002
7.3800000e+002
7.3900000e+002
7.4000000e+002
7.4100000e+002
7.4200000e+002
7.4300000e+002
7.4400000e+002
7.4500000e+002
7.4600000e+002
7.4700000e+002
7.4800000e+002
7.4900000e+002
7.5000000e+002
7.5100000e+002
7.5200000e+002
7.5300000e+002
7.5400000e+002
7.5500000e+002
7.5600000e+002
7.5700000e+002
7.5800000e+002
7.5900000e+002
7.6000000e+002
7.6100000e+002
7.6200000e+002
7.6300000e+002
7.6400000e+002
7.6500000e+002
7.6600000e+002
7.6700000e+002
7.6800000e+002
7.6900000e+002
7.7000000e+002
7.7100000e+002
7.7200000e+002
7.7300000e+002
7.7400000e+002
7.7500000e+002
7.7600000e+002
7.7700000e+002
7.7800000e+002
7.7900000e+002
7.8000000e+002
7.8100000e+002
7.8200000e+002
7.8300000e+002
7.8400000e+002
7.8500000e+002
7.8600000e+002
7.8700000e+002
7.8800000e+002
7.8900000e+002
7.9000000e+002
7.9100000e+002
7.9200000e+002
7.9300000e+002
7.9400000e+002
7.9500000e+002
7.9600000e+002
7.9700000e+002
7.9800000e+002
7.9900000e+002
8.0000000e+002
8.0100000e+002
8.0200000e+002
8.0300000e+002
8.0400000e+002
8.0500000e+002
8.0600000e+002
8.0700000e+002
8.0800000e+002
8.0900000e+002
8.1000000e+002
8.1100000e+002
8.1200000e+002
8.1300000e+002
8.1400000e+002
8.1500000e+002
8.1600000e+002
8.1700000e+002
8.1800000e+002
8.1900000e+002
8.2000000e+002
8.2100000e+002
8.2200000e+002
8.2300000e+002
8.2400000e+002
8.2500000e+002
8.2600000e+002
8.2700000e+002
8.2800000e+002
8.2900000e+002
8.3000000e+002
8.3100000e+002
8.3200000e+002
8.3300000e+002
8.3400000e+002
8.3500000e+002
8.3600000e+002
8.3700000e+002
8.3800000e+002
8.3900000e+002
8.4000000e+002
8.4100000e+002
8.4200000e+002
8.4300000e+002
8.4400000e+002
8.4500000e+002
8.4600000e+002
8.4700000e+002
8.4800000e+002
8.4900000e+002
8.5000000e+002
8.5100000e+002
8.5200000e+002
8.5300000e+002
8.5400000e+002
8.5500000e+002
8.5600000e+002
8.5700000e+002
8.5800000e+002
8.5900000e+002
8.6000000e+002
8.6100000e+002
8.6200000e+002
8.6300000e+002
8.6400000e+002
8.6500000e+002
8.6600000e+002
8.6700000e+002
8.6800000e+002
8.6900000e+002
8.7000000e+002
8.7100000e+002
8.7200000e+002
8.7300000e+002
8.7400000e+002
8.7500000e+002
8.7600000e+002
8.7700000e+002
8.7800000e+002
8.7900000e+002
8.8000000e+002
8.8100000e+002
8.8200000e+002
8.8300000e+002
8.8400000e+002
8.8500000e+002
8.8600000e+002
8.8700000e+002
8.8800000e+002
8.8900000e+002
8.9000000e+002
8.9100000e+002
8.9200000e+002
8.9300000e+002
8.9400000e+002
8.9500000e+002
8.9600000e+002
8.9700000e+002
8.9800000e+002
8.9900000e+002
9.0000000e+002
9.0100000e+002
9.0200000e+002
9.0300000e+002
9.0400000e+002
9.0500000e+002
9.0600000e+002
9.0700000e+002
9.0800000e+002
9.0900000e+002
9.1000000e+002
9.1100000e+002
9.1200000e+002
9.1300000e+002
9.1400000e+002
9.1500000e+002
9.1600000e+002
9.1700000e+002
9.1800000e+002
9.1900000e+002
9.2000000e+002
9.2100000e+002
9.2200000e+002
9.2300000e+002
9.2400000e+002
9.2500000e+002
9.2600000e+002
9.2700000e+002
9.2800000e+002
9.2900000e+002
9.3000000e+002
9.3100000e+002
9.3200000e+002
9.3300000e+002
9.3400000e+002
9.3500000e+002
9.3600000e+002
9.3700000e+002
9.3800000e+002
9.3900000e+002
9.4000000e+002
9.4100000e+002
9.4200000e+002
9.4300000e+002
9.4400000e+002
9.4500000e+002
9.4600000e+002
9.4700000e+002
9.4800000e+002
9.4900000e+002
9.5000000e+002
9.5100000e+002
9.5200000e+002
9.5300000e+002
9.5400000e+002
9.5500000e+002
9.5600000e+002
9.5700000e+002
9.5800000e+002
9.5900000e+002
9.6000000e+002
9.6100000e+002
9.6200000e+002
9.6300000e+002
9.6400000e+002
9.6500000e+002
9.6600000e+002
9.6700000e+002
9.6800000e+002
9.6900000e+002
9.7000000e+002
9.7100000e+002
9.7200000e+002
9.7300000e+002
9.7400000e+002
9.7500000e+002
9.7600000e+002
9.7700000e+002
9.7800000e+002
9.7900000e+002
9.8000000e+002
9.8100000e+002
9.8200000e+002
9.8300000e+002
9.8400000e+002
9.8500000e+002
9.8600000e+002
9.8700000e+002
9.8800000e+002
9.8900000e+002
9.9000000e+002
9.9100000e+002
9.9200000e+002
9.9300000e+002
9.9400000e+002
9.9500000e+002
9.9600000e+002
9.9700000e+002
9.9800000e+002
9.9900000e+002
1.0000000e+003
1.0010000e+003
1.0020000e+003
1.0030000e+003
1.0040000e+003
1.0050000e+003
1.0060000e+003
1.0070000e+003
1.0080000e+003
1.0090000e+003
1.0100000e+003
1.0110000e+003
1.0120000e+003
1.0130000e+003
1.0140000e+003
1.0150000e+003
1.0160000e+003
1.0170000e+003
1.0180000e+003
1.0190000e+003
1.0200000e+003
1.0210000e+003
1.0220000e+003
1.0230000e+003
1.0240000e+003
1.0250000e+003
1.0260000e+003
1.0270000e+003
1.0280000e+003
1.0290000e+003
1.0300000e+003
1.0310000e+003
1.0320000e+003
1.0330000e+003
1.0340000e+003
1.0350000e+003
1.0360000e+003
1.0370000e+003
1.0380000e+003
1.0390000e+003
1.0400000e+003
1.0410000e+003
1.0420000e+003
1.0430000e+003
1.0440000e+003
1.0450000e+003
1.0460000e+003
1.0470000e+003
1.0480000e+003
1.0490000e+003
1.0500000e+003
1.0510000e+003
1.0520000e+003
1.0530000e+003
1.0540000e+003
1.0550000e+003
1.0560000e+003
1.0570000e+003
1.0580000e+003
1.0590000e+003
1.0600000e+003
1.0610000e+003
1.0620000e+003
1.0630000e+003
1.0640000e+003
1.0650000e+003
1.0660000e+003
1.0670000e+003
1.0680000e+003
1.0690000e+003
1.0700000e+003
1.0710000e+003
1.0720000e+003
1.0730000e+003
1.0740000e+003
1.0750000e+003
1.0760000e+003
1.0770000e+003
1.0780000e+003
1.0790000e+003
1.0800000e+003
1.0810000e+003
1.0820000e+003
1.0830000e+003
1.0840000e+003
1.0850000e+003
1.0860000e+003
1.0870000e+003
1.0880000e+003
1.0890000e+003
1.0900000e+003
1.0910000e+003
1.0920000e+003
1.0930000e+003
1.0940000e+003
1.0950000e+003
1.0960000e+003
1.0970000e+003
1.0980000e+003
1.0990000e+003
1.1000000e+003
1.1010000e+003
1.1020000e+003
1.1030000e+003
1.1040000e+003
1.1050000e+003
1.1060000e+003
1.1070000e+003
1.1080000e+003
1.1090000e+003
1.1100000e+003
1.1110000e+003
1.1120000e+003
1.1130000e+003
1.1140000e+003
1.1150000e+003
1.1160000e+003
1.1170000e+003
1.1180000e+003
1.1190000e+003
1.1200000e+003
1.1210000e+003
1.1220000e+003
1.1230000e+003
1.1240000e+003
1.1250000e+003
1.1260000e+003
1.1270000e+003
1.1280000e+003
1.1290000e+003
1.1300000e+003
1.1310000e+003
1.1320000e+003
1.1330000e+003
1.1340000e+003
1.1350000e+003
1.1360000e+003
1.1370000e+003
1.1380000e+003
1.1390000e+003
1.1400000e+003
1.1410000e+003
1.1420000e+003
1.1430000e+003
1.1440000e+003
1.1450000e+003
1.1460000e+003
1.1470000e+003
1.1480000e+003
1.1490000e+003
1.1500000e+003
1.1510000e+003
1.1520000e+003
1.1530000e+003
1.1540000e+003
1.1550000e+003
1.1560000e+003
1.1570000e+003
1.1580000e+003
1.1590000e+003
1.1600000e+003
1.1610000e+003
1.1620000e+003
1.1630000e+003
1.1640000e+003
1.1650000e+003
1.1660000e+003
1.1670000e+003
1.1680000e+003
1.1690000e+003
1.1700000e+003
1.1710000e+003
1.1720000e+003
1.1730000e+003
1.1740000e+003
1.1750000e+003
1.1760000e+003
1.1770000e+003
1.1780000e+003
1.1790000e+003
1.1800000e+003
1.1810000e+003
1.1820000e+003
1.1830000e+003
1.1840000e+003
1.1850000e+003
1.1860000e+003
1.1870000e+003
1.1880000e+003
1.1890000e+003
1.1900000e+003
1.1910000e+003
1.1920000e+003
1.1930000e+003
1.1940000e+003
1.1950000e+003
1.1960000e+003
1.1970000e+003
1.1980000e+003
1.1990000e+003
1.2000000e+003
1.2010000e+003
1.2020000e+003
1.2030000e+003
1.2040000e+003
1.2050000e+003
1.2060000e+003
1.2070000e+003
1.2080000e+003
1.2090000e+003
1.2100000e+003
1.2110000e+003
1.2120000e+003
1.2130000e+003
1.2140000e+003
1.2150000e+003
1.2160000e+003
1.2170000e+003
1.2180000e+003
1.2190000e+003
1.2200000e+003
1.2210000e+003
1.2220000e+003
1.2230000e+003
1.2240000e+003
1.2250000e+003
1.2260000e+003
1.2270000e+003
1.2280000e+003
1.2290000e+003
1.2300000e+003
1.2310000e+003
1.2320000e+003
1.2330000e+003
1.2340000e+003
1.2350000e+003
1.2360000e+003
1.2370000e+003
1.2380000e+003
1.2390000e+003
1.2400000e+003
1.2410000e+003
1.2420000e+003
1.2430000e+003
1.2440000e+003
1.2450000e+003
1.2460000e+003
1.2470000e+003
1.2480000e+003
1.2490000e+003
1.2500000e+003
1.2510000e+003
1.2520000e+003
1.2530000e+003
1.2540000e+003
1.2550000e+003
1.2560000e+003
1.2570000e+003
1.2580000e+003
1.2590000e+003
1.2600000e+003
1.2610000e+003
1.2620000e+003
1.2630000e+003
1.2640000e+003
1.2650000e+003
1.2660000e+003
1.2670000e+003
1.2680000e+003
1.2690000e+003
1.2700000e+003
1.2710000e+003
1.2720000e+003
1.2730000e+003
1.2740000e+003
1.2750000e+003
1.2760000e+003
1.2770000e+003
1.2780000e+003
1.2790000e+003
1.2800000e+003
1.2810000e+003
1.2820000e+003
1.2830000e+003
1.2840000e+003
1.2850000e+003
1.2860000e+003
1.2870000e+003
1.2880000e+003
1.2890000e+003
1.2900000e+003
1.2910000e+003
1.2920000e+003
1.2930000e+003
1.2940000e+003
1.2950000e+003
1.2960000e+003
1.2970000e+003
1.2980000e+003
1.2990000e+003
1.3000000e+003
1.3010000e+003
1.3020000e+003
1.3030000e+003
1.3040000e+003
1.3050000e+003
1.3060000e+003
1.3070000e+003
1.3080000e+003
1.3090000e+003
1.3100000e+003
1.3110000e+003
1.3120000e+003
1.3130000e+003
1.3140000e+003
1.3150000e+003
1.3160000e+003
1.3170000e+003
1.3180000e+003
1.3190000e+003
1.3200000e+003
1.3210000e+003
1.3220000e+003
1.3230000e+003
1.3240000e+003
1.3250000e+003
1.3260000e+003
1.3270000e+003
1.3280000e+003
1.3290000e+003
1.3300000e+003
1.3310000e+003
1.3320000e+003
1.3330000e+003
1.3340000e+003
1.3350000e+003
1.3360000e+003
1.3370000e+003
1.3380000e+003
1.3390000e+003
1.3400000e+003
1.3410000e+003
1.3420000e+003
1.3430000e+003
1.3440000e+003
1.3450000e+003
1.3460000e+003
1.3470000e+003
1.3480000e+003
1.3490000e+003
1.3500000e+003
1.3510000e+003
1.3520000e+003
1.3530000e+003
1.3540000e+003
1.3550000e+003
1.3560000e+003
1.3570000e+003
1.3580000e+003
1.3590000e+003
1.3600000e+003
1.3610000e+003
1.3620000e+003
1.3630000e+003
1.3640000e+003
1.3650000e+003
1.3660000e+003
1.3670000e+003
1.3680000e+003
1.3690000e+003
1.3700000e+003
1.3710000e+003
1.3720000e+003
1.3730000e+003
1.3740000e+003
1.3750000e+003
1.3760000e+003
1.3770000e+003
1.3780000e+003
1.3790000e+003
1.3800000e+003
1.3810000e+003
1.3820000e+003
1.3830000e+003
1.3840000e+003
1.3850000e+003
1.3860000e+003
1.3870000e+003
1.3880000e+003
1.3890000e+003
1.3900000e+003
1.3910000e+003
1.3920000e+003
1.3930000e+003
1.3940000e+003
1.3950000e+003
1.3960000e+003
1.3970000e+003
1.3980000e+003
1.3990000e+003
1.4000000e+003
1.4010000e+003
1.4020000e+003
1.4030000e+003
1.4040000e+003
1.4050000e+003
1.4060000e+003
1.4070000e+003
1.4080000e+003
1.4090000e+003
1.4100000e+003
1.4110000e+003
1.4120000e+003
1.4130000e+003
1.4140000e+003
1.4150000e+003
1.4160000e+003
1.4170000e+003
1.4180000e+003
1.4190000e+003
1.4200000e+003
1.4210000e+003
1.4220000e+003
1.4230000e+003
1.4240000e+003
1.4250000e+003
1.4260000e+003
1.4270000e+003
1.4280000e+003
1.4290000e+003
1.4300000e+003
1.4310000e+003
1.4320000e+003
1.4330000e+003
1.4340000e+003
1.4350000e+003
1.4360000e+003
1.4370000e+003
1.4380000e+003
1.4390000e+003
1.4400000e+003
1.4410000e+003
1.4420000e+003
1.4430000e+003
1.4440000e+003
1.4450000e+003
1.4460000e+003
1.4470000e+003
1.4480000e+003
1.4490000e+003
1.4500000e+003
1.4510000e+003
1.4520000e+003
1.4530000e+003
1.4540000e+003
1.4550000e+003
1.4560000e+003
1.4570000e+003
1.4580000e+003
1.4590000e+003
1.4600000e+003
1.4610000e+003
1.4620000e+003
1.4630000e+003
1.4640000e+003
1.4650000e+003
1.4660000e+003
1.4670000e+003
1.4680000e+003
1.4690000e+003
1.4700000e+003
1.4710000e+003
1.4720000e+003
1.4730000e+003
1.4740000e+003
1.4750000e+003
1.4760000e+003
1.4770000e+003
1.4780000e+003
1.4790000e+003
1.4800000e+003
1.4810000e+003
1.4820000e+003
1.4830000e+003
1.4840000e+003
1.4850000e+003
1.4860000e+003
1.4870000e+003
1.4880000e+003
1.4890000e+003
1.4900000e+003
1.4910000e+003
1.4920000e+003
1.4930000e+003
1.4940000e+003
1.4950000e+003
1.4960000e+003
1.4970000e+003
1.4980000e+003
1.4990000e+003
1.5000000e+003
1.5010000e+003
1.5020000e+003
1.5030000e+003
1.5040000e+003
1.5050000e+003
1.5060000e+003
1.5070000e+003
1.5080000e+003
1.5090000e+003
1.5100000e+003
1.5110000e+003
1.5120000e+003
1.5130000e+003
1.5140000e+003
1.5150000e+003
1.5160000e+003
1.5170000e+003
1.5180000e+003
1.5190000e+003
1.5200000e+003
1.5210000e+003
1.5220000e+003
1.5230000e+003
1.5240000e+003
1.5250000e+003
1.5260000e+003
1.5270000e+003
1.5280000e+003
1.5290000e+003
1.5300000e+003
1.5310000e+003
1.5320000e+003
1.5330000e+003
1.5340000e+003
1.5350000e+003
1.5360000e+003
1.5370000e+003
1.5380000e+003
1.5390000e+003
1.5400000e+003
1.5410000e+003
1.5420000e+003
1.5430000e+003
1.5440000e+003
1.5450000e+003
1.5460000e+003
1.5470000e+003
1.5480000e+003
1.5490000e+003
1.5500000e+003
1.5510000e+003
1.5520000e+003
1.5530000e+003
1.5540000e+003
1.5550000e+003
1.5560000e+003
1.5570000e+003
1.5580000e+003
1.5590000e+003
1.5600000e+003
1.5610000e+003
1.5620000e+003
1.5630000e+003
1.5640000e+003
1.5650000e+003
1.5660000e+003
1.5670000e+003
1.5680000e+003
1.5690000e+003
1.5700000e+003
1.5710000e+003
1.5720000e+003
1.5730000e+003
1.5740000e+003
1.5750000e+003
1.5760000e+003
1.5770000e+003
1.5780000e+003
1.5790000e+003
1.5800000e+003
1.5810000e+003
1.5820000e+003
1.5830000e+003
1.5840000e+003
1.5850000e+003
1.5860000e+003
1.5870000e+003
1.5880000e+003
1.5890000e+003
1.5900000e+003
1.5910000e+003
1.5920000e+003
1.5930000e+003
1.5940000e+003
1.5950000e+003
1.5960000e+003
1.5970000e+003
1.5980000e+003
1.5990000e+003
1.6000000e+003
1.6010000e+003
1.6020000e+003
1.6030000e+003
1.6040000e+003
1.6050000e+003
1.6060000e+003
1.6070000e+003
1.6080000e+003
1.6090000e+003
1.6100000e+003
1.6110000e+003
1.6120000e+003
1.6130000e+003
1.6140000e+003
1.6150000e+003
1.6160000e+003
1.6170000e+003
1.6180000e+003
1.6190000e+003
1.6200000e+003
1.6210000e+003
1.6220000e+003
1.6230000e+003
1.6240000e+003
1.6250000e+003
1.6260000e+003
1.6270000e+003
1.6280000e+003
1.6290000e+003
1.6300000e+003
1.6310000e+003
1.6320000e+003
1.6330000e+003
1.6340000e+003
1.6350000e+003
1.6360000e+003
1.6370000e+003
1.6380000e+003
1.6390000e+003
1.6400000e+003
1.6410000e+003
1.6420000e+003
1.6430000e+003
1.6440000e+003
1.6450000e+003
1.6460000e+003
1.6470000e+003
1.6480000e+003
1.6490000e+003
1.6500000e+003
1.6510000e+003
1.6520000e+003
1.6530000e+003
1.6540000e+003
1.6550000e+003
1.6560000e+003
1.6570000e+003
1.6580000e+003
1.6590000e+003
1.6600000e+003
1.6610000e+003
1.6620000e+003
1.6630000e+003
1.6640000e+003
1.6650000e+003
1.6660000e+003
1.6670000e+003
1.6680000e+003
1.6690000e+003
1.6700000e+003
1.6710000e+003
1.6720000e+003
1.6730000e+003
1.6740000e+003
1.6750000e+003
1.6760000e+003
1.6770000e+003
1.6780000e+003
1.6790000e+003
1.6800000e+003
1.6810000e+003
1.6820000e+003
1.6830000e+003
1.6840000e+003
1.6850000e+003
1.6860000e+003
1.6870000e+003
1.6880000e+003
1.6890000e+003
1.6900000e+003
1.6910000e+003
1.6920000e+003
1.6930000e+003
1.6940000e+003
1.6950000e+003
1.6960000e+003
1.6970000e+003
1.6980000e+003
1.6990000e+003
1.7000000e+003
1.7010000e+003
1.7020000e+003
1.7030000e+003
1.7040000e+003
1.7050000e+003
1.7060000e+003
1.7070000e+003
1.7080000e+003
1.7090000e+003
1.7100000e+003
1.7110000e+003
1.7120000e+003
1.7130000e+003
1.7140000e+003
1.7150000e+003
1.7160000e+003
1.7170000e+003
1.7180000e+003
1.7190000e+003
1.7200000e+003
1.7210000e+003
1.7220000e+003
1.7230000e+003
1.7240000e+003
1.7250000e+003
1.7260000e+003
1.7270000e+003
1.7280000e+003
1.7290000e+003
1.7300000e+003
1.7310000e+003
1.7320000e+003
1.7330000e+003
1.7340000e+003
1.7350000e+003
1.7360000e+003
1.7370000e+003
1.7380000e+003
1.7390000e+003
1.7400000e+003
1.7410000e+003
1.7420000e+003
1.7430000e+003
1.7440000e+003
1.7450000e+003
1.7460000e+003
1.7470000e+003
1.7480000e+003
1.7490000e+003
1.7500000e+003
1.7510000e+003
1.7520000e+003
1.7530000e+003
1.7540000e+003
1.7550000e+003
1.7560000e+003
1.7570000e+003
1.7580000e+003
1.7590000e+003
1.7600000e+003
1.7610000e+003
1.7620000e+003
1.7630000e+003
1.7640000e+003
1.7650000e+003
1.7660000e+003
1.7670000e+003
1.7680000e+003
1.7690000e+003
1.7700000e+003
1.7710000e+003
1.7720000e+003
1.7730000e+003
1.7740000e+003
1.7750000e+003
1.7760000e+003
1.7770000e+003
1.7780000e+003
1.7790000e+003
1.7800000e+003
1.7810000e+003
1.7820000e+003
1.7830000e+003
1.7840000e+003
1.7850000e+003
1.7860000e+003
1.7870000e+003
1.7880000e+003
1.7890000e+003
1.7900000e+003
1.7910000e+003
1.7920000e+003
1.7930000e+003
1.7940000e+003
1.7950000e+003
1.7960000e+003
1.7970000e+003
1.7980000e+003
1.7990000e+003
1.8000000e+003
1.8010000e+003
1.8020000e+003
1.8030000e+003
1.8040000e+003
1.8050000e+003
1.8060000e+003
1.8070000e+003
1.8080000e+003
1.8090000e+003
1.8100000e+003
1.8110000e+003
1.8120000e+003
1.8130000e+003
1.8140000e+003
1.8150000e+003
1.8160000e+003
1.8170000e+003
1.8180000e+003
1.8190000e+003
1.8200000e+003
1.8210000e+003
1.8220000e+003
1.8230000e+003
1.8240000e+003
1.8250000e+003
1.8260000e+003
1.8270000e+003
1.8280000e+003
1.8290000e+003
1.8300000e+003
1.8310000e+003
1.8320000e+003
1.8330000e+003
1.8340000e+003
1.8350000e+003
1.8360000e+003
1.8370000e+003
1.8380000e+003
1.8390000e+003
1.8400000e+003
1.8410000e+003
1.8420000e+003
1.8430000e+003
1.8440000e+003
1.8450000e+003
1.8460000e+003
1.8470000e+003
1.8480000e+003
1.8490000e+003
1.8500000e+003
1.8510000e+003
1.8520000e+003
1.8530000e+003
1.8540000e+003
1.8550000e+003
1.8560000e+003
1.8570000e+003
1.8580000e+003
1.8590000e+003
1.8600000e+003
1.8610000e+003
1.8620000e+003
1.8630000e+003
1.8640000e+003
1.8650000e+003
1.8660000e+003
1.8670000e+003
1.8680000e+003
1.8690000e+003
1.8700000e+003
1.8710000e+003
1.8720000e+003
1.8730000e+003
1.8740000e+003
1.8750000e+003
1.8760000e+003
1.8770000e+003
1.8780000e+003
1.8790000e+003
1.8800000e+003
1.8810000e+003
1.8820000e+003
1.8830000e+003
1.8840000e+003
1.8850000e+003
1.8860000e+003
1.8870000e+003
1.8880000e+003
1.8890000e+003
1.8900000e+003
1.8910000e+003
1.8920000e+003
1.8930000e+003
1.8940000e+003
1.8950000e+003
1.8960000e+003
1.8970000e+003
1.8980000e+003
1.8990000e+003
1.9000000e+003
1.9010000e+003
1.9020000e+003
1.9030000e+003
1.9040000e+003
1.9050000e+003
1.9060000e+003
1.9070000e+003
1.9080000e+003
1.9090000e+003
1.9100000e+003
1.9110000e+003
1.9120000e+003
1.9130000e+003
1.9140000e+003
1.9150000e+003
1.9160000e+003
1.9170000e+003
1.9180000e+003
1.9190000e+003
1.9200000e+003
1.9210000e+003
1.9220000e+003
1.9230000e+003
1.9240000e+003
1.9250000e+003
1.9260000e+003
1.9270000e+003
1.9280000e+003
1.9290000e+003
1.9300000e+003
1.9310000e+003
1.9320000e+003
1.9330000e+003
1.9340000e+003
1.9350000e+003
1.9360000e+003
1.9370000e+003
1.9380000e+003
1.9390000e+003
1.9400000e+003
1.9410000e+003
1.9420000e+003
1.9430000e+003
1.9440000e+003
1.9450000e+003
1.9460000e+003
1.9470000e+003
1.9480000e+003
1.9490000e+003
1.9500000e+003
1.9510000e+003
1.9520000e+003
1.9530000e+003
1.9540000e+003
1.9550000e+003
1.9560000e+003
1.9570000e+003
1.9580000e+003
1.9590000e+003
1.9600000e+003
1.9610000e+003
1.9620000e+003
1.9630000e+003
1.9640000e+003
1.9650000e+003
1.9660000e+003
1.9670000e+003
1.9680000e+003
1.9690000e+003
1.9700000e+003
1.9710000e+003
1.9720000e+003
1.9730000e+003
1.9740000e+003
1.9750000e+003
1.9760000e+003
1.9770000e+003
1.9780000e+003
1.9790000e+003
1.9800000e+003
1.9810000e+003
1.9820000e+003
1.9830000e+003
1.9840000e+003
1.9850000e+003
1.9860000e+003
1.9870000e+003
1.9880000e+003
1.9890000e+003
1.9900000e+003
1.9910000e+003
1.9920000e+003
1.9930000e+003
1.9940000e+003
1.9950000e+003
1.9960000e+003
1.9970000e+003
1.9980000e+003
1.9990000e+003
2.0000000e+003
[truncated: 984 more rows]
