# Supplementary material for: Latent Factor Analysis to Discover Pathway-Associated Putative Segmental Aneuploidies in Human Cancers
Source: PLoS Comput Biol. 2010 Sep 2;6(9):e1000920. doi: 10.1371/journal.pcbi.1000920 (PMC2932681; doi:10.1371/journal.pcbi.1000920)
Supplement: Text S1 — Statistical supplement - matlab code and parameter files for duplicating results. (10.99 MB ZIP) [file pcbi.1000920.s009.zip › localEnrichmentRatio/ler.m]

function [rto]=ler(loc, fullLst, q)

[a b c]=intersect(loc(:,1),fullLst);
clear fullLst;
q=q(c);
fullLoc=loc(b,:);

[jnk ord]=sortrows(fullLoc,[2 3]);
fullLoc=fullLoc(ord,:);
q=q(ord);
fullChr=cell2mat(fullLoc(:,2));
fullKb=cell2mat(fullLoc(:,3));

[a b c]=unique(fullChr);
fullLoc=fullChr+fullKb./(fullKb(b(c))+100)-.5;

clf;
[fe xe]=ksdensity(fullLoc,'width',.05,'npoints',500);
[f x u]=ksdensity(fullLoc,'weights',q,'width',.05,'npoints',500);
hold on;
even=find(mod(round(x),2)==0);
odd=find(mod(round(x),2)==1);
rto=f./fe;
plot(x(even),rto(even),'.k');
plot(x(odd),rto(odd),'.b');
col='grymcgrycm';

kp=find(q>.99);
for(cnt=1:length(kp))
%         if(rto(min(abs(fullLoc(kp(cnt))-x))==abs(fullLoc(kp(cnt))-x))>2.5)
        plot(fullLoc(kp(cnt)),abs(normrnd(1,.3)),'+r');
%         end;
end;
s=5;
plot(xlim(),[s s],':');
hold off;
set(gca,'XTick',1:23,'box','on');
xlabel('Position in the Genome','fontsize',16)
ylabel('Density Ratio','fontsize',16)
xlim([0 23.5]);
% ylim([0 15]);
