# Supplementary material for: Latent Factor Analysis to Discover Pathway-Associated Putative Segmental Aneuploidies in Human Cancers
Source: PLoS Comput Biol. 2010 Sep 2;6(9):e1000920. doi: 10.1371/journal.pcbi.1000920 (PMC2932681; doi:10.1371/journal.pcbi.1000920)
Supplement: Text S1 — Statistical supplement - matlab code and parameter files for duplicating results. (10.99 MB ZIP) [file pcbi.1000920.s009.zip › localEnrichmentRatio/loadProbeLoc.m]

function [ loc ] = loadProbeLoc(  )
%UNTITLED Summary of this function goes here
%   Detailed explanation goes here
dat=scanfile('u133ProbeInfo.txt');
probe=strtrim(dat(2:end,1));
chr=char(dat(2:end,4));
chr=chr(:,4:end);
chg=find(chr(:,1)=='X');
chr(chg,1)='2'; chr(chg,2)='3';
chg=find(chr(:,1)=='Y');
chr(chg,1)='2'; chr(chg,2)='4';
chg=find(chr(:,1)=='M');
chr(chg,1)='0';
chr=str2num(chr);
crd=dat(2:end,6);
for(i=1:length(crd))
    crd(i)=cellstr(strtok(char(crd(i)),','));
end;
crd=c2n(crd);
loc=[probe num2cell(chr) num2cell(crd)];
end
