# Supplementary material for: Latent Factor Analysis to Discover Pathway-Associated Putative Segmental Aneuploidies in Human Cancers
Source: PLoS Comput Biol. 2010 Sep 2;6(9):e1000920. doi: 10.1371/journal.pcbi.1000920 (PMC2932681; doi:10.1371/journal.pcbi.1000920)
Supplement: Text S1 — Statistical supplement - matlab code and parameter files for duplicating results. (10.99 MB ZIP) [file pcbi.1000920.s009.zip › localEnrichmentRatio/readWordlist.m]

function [ wordList ] = readWordlist( fPath )
%READWORDLIST Summary of this function goes here
%   Detailed explanation goes here
ids=fopen(fPath,'r');
if(ids==-1)
    'No such file.'
    wordList=-1;
    return;
end;
c=textscan(ids,'%s','delimiter','\n');
wordList=deblank(c{1});
clear c;
fclose(ids);
