# Supplementary material for: Latent Factor Analysis to Discover Pathway-Associated Putative Segmental Aneuploidies in Human Cancers
Source: PLoS Comput Biol. 2010 Sep 2;6(9):e1000920. doi: 10.1371/journal.pcbi.1000920 (PMC2932681; doi:10.1371/journal.pcbi.1000920)
Supplement: Text S1 — Statistical supplement - matlab code and parameter files for duplicating results. (10.99 MB ZIP) [file pcbi.1000920.s009.zip › localEnrichmentRatio/runme.m]

fullLst=readWordlist('probeids.txt');
mp=load('mPostPib.txt');
mp=mp(:,6:end);

loc=loadProbeLoc();

for(i=1:56)
    ler(loc, fullLst,mp(:,i));
    pause;
end;
