# Supplementary material for: Latent Factor Analysis to Discover Pathway-Associated Putative Segmental Aneuploidies in Human Cancers
Source: PLoS Comput Biol. 2010 Sep 2;6(9):e1000920. doi: 10.1371/journal.pcbi.1000920 (PMC2932681; doi:10.1371/journal.pcbi.1000920)
Supplement: Text S1 — Statistical supplement - matlab code and parameter files for duplicating results. (10.99 MB ZIP) [file pcbi.1000920.s009.zip › localEnrichmentRatio/scanfile.m]

function [ out ] = scanfile( fPath, delim,buffer )
%SCANFILE Summary of this function goes here
%   Detailed explanation goes here

if(nargin==2)
    buffer=14095;
end;

if(nargin==1)
    delim='\t';
end;

ids=fopen(fPath,'r');
if(ids==-1)
    ['No such file: ' fPath]
    out=-1;
    return;
end;
c=textscan(ids,'%s','delimiter','\n');
wl=deblank(c{1});
clear c;
fclose(ids);

c=length(regexp(char(wl(1)),delim))+1;
r=length(wl);
out=cell(r,c);
for(i=1:r)
    ln=char(wl(i));
    if(length(ln)>0)
        loc=regexp(ln,delim);
        loc=[0 loc length(ln)+1];
        for(j=1:c)
            out(i,j)=strtrim(cellstr(ln((loc(j)+1):(loc(j+1)-1))));
        end;
    end;
end;
