# Supplementary material for: Latent Factor Analysis to Discover Pathway-Associated Putative Segmental Aneuploidies in Human Cancers
Source: PLoS Comput Biol. 2010 Sep 2;6(9):e1000920. doi: 10.1371/journal.pcbi.1000920 (PMC2932681; doi:10.1371/journal.pcbi.1000920)
Supplement: Text S2 — The lists of the probsets in each of the latent factors. (0.02 MB ZIP) [file pcbi.1000920.s010.zip]

Archive with 56 entries (56 files):
- fac4.txt
- fac5.txt
- fac6.txt
- fac7.txt
- fac8.txt
- fac9.txt
- fac10.txt
- fac11.txt
- fac12.txt
- fac13.txt
- fac14.txt
- fac15.txt
- fac16.txt
- fac17.txt
- fac18.txt
- fac19.txt
- fac20.txt
- fac21.txt
- fac22.txt
- fac23.txt
- fac24.txt
- fac25.txt
- fac26.txt
- fac27.txt
- fac28.txt
- fac29.txt
- fac30.txt
- fac31.txt
- fac32.txt
- fac33.txt
- fac34.txt
- fac35.txt
- fac36.txt
- fac37.txt
- fac38.txt
- fac39.txt
- fac40.txt
- fac41.txt
- fac42.txt
- fac43.txt
- fac44.txt
- fac45.txt
- fac46.txt
- fac47.txt
- fac48.txt
- fac49.txt
- fac50.txt
- fac51.txt
- fac52.txt
- fac53.txt
- fac54.txt
- fac55.txt
- fac56.txt
- fac1.txt
- fac2.txt
- fac3.txt
