# Supplementary material for: Latent Factor Analysis to Discover Pathway-Associated Putative Segmental Aneuploidies in Human Cancers
Source: PLoS Comput Biol. 2010 Sep 2;6(9):e1000920. doi: 10.1371/journal.pcbi.1000920 (PMC2932681; doi:10.1371/journal.pcbi.1000920)
Supplement: Text S2 — The lists of the probsets in each of the latent factors. (0.02 MB ZIP) [file pcbi.1000920.s010.zip › fac4.txt]

202499_s_at
210845_s_at
200632_s_at
200732_s_at
201041_s_at
201044_x_at
201324_at  
201325_s_at
201858_s_at
201859_at  
202014_at  
202238_s_at
202497_x_at
202498_s_at
202643_s_at
202644_s_at
202672_s_at
202994_s_at
203574_at  
203811_s_at
204622_x_at
204802_at  
204908_s_at
205027_s_at
205249_at  
207574_s_at
208078_s_at
208763_s_at
209101_at  
209183_s_at
209304_x_at
209305_s_at
212722_s_at
212723_at  
213540_at  
213895_at  
215111_s_at
216236_s_at
216248_s_at
216598_s_at
218518_at  
219228_at  
220266_s_at
220990_s_at
221841_s_at
222088_s_at
224739_at  
225241_at  
225242_s_at
225344_at  
225634_at  
226523_at  
227099_s_at
227337_at  
229011_at  
240991_at  
244677_at  
36711_at   
36829_at   
37028_at   
37384_at   
