# Supplementary material for: Latent Factor Analysis to Discover Pathway-Associated Putative Segmental Aneuploidies in Human Cancers
Source: PLoS Comput Biol. 2010 Sep 2;6(9):e1000920. doi: 10.1371/journal.pcbi.1000920 (PMC2932681; doi:10.1371/journal.pcbi.1000920)
Supplement: Text S2 — The lists of the probsets in each of the latent factors. (0.02 MB ZIP) [file pcbi.1000920.s010.zip › fac5.txt]

202871_at  
200726_at  
201079_at  
202171_at  
202173_s_at
202219_at  
202352_s_at
202353_s_at
202704_at  
202812_at  
203713_s_at
204566_at  
205355_at  
208420_x_at
208831_x_at
208926_at  
208927_at  
209076_s_at
209849_s_at
210312_s_at
210817_s_at
211899_s_at
211998_at  
212443_at  
212611_at  
212722_s_at
212723_at  
212997_s_at
213230_at  
218141_at  
218210_at  
218732_at  
218776_s_at
219327_s_at
220990_s_at
222820_at  
223411_at  
224601_at  
224603_at  
226419_s_at
226505_x_at
226901_at  
227804_at  
230000_at  
236656_s_at
242594_at  
