# Supplementary material for: Latent Factor Analysis to Discover Pathway-Associated Putative Segmental Aneuploidies in Human Cancers
Source: PLoS Comput Biol. 2010 Sep 2;6(9):e1000920. doi: 10.1371/journal.pcbi.1000920 (PMC2932681; doi:10.1371/journal.pcbi.1000920)
Supplement: Text S2 — The lists of the probsets in each of the latent factors. (0.02 MB ZIP) [file pcbi.1000920.s010.zip › fac6.txt]

203963_at  
204023_at  
205743_at  
209283_at  
217891_at  
218437_s_at
222835_at  
232591_s_at
200000_s_at
200627_at  
200648_s_at
200833_s_at
200860_s_at
200889_s_at
200946_x_at
201195_s_at
201220_x_at
201300_s_at
201467_s_at
201858_s_at
201913_s_at
201924_at  
201990_s_at
202005_at  
202134_s_at
202146_at  
202234_s_at
202357_s_at
202376_at  
202454_s_at
202623_at  
202637_s_at
202748_at  
202752_x_at
202772_at  
202780_at  
202908_at  
202996_at  
203063_at  
203263_s_at
203287_at  
203453_at  
203571_s_at
203636_at  
203647_s_at
203661_s_at
203662_s_at
203723_at  
203909_at  
204029_at  
204032_at  
204159_at  
204298_s_at
204497_at  
204498_s_at
204508_s_at
204881_s_at
205289_at  
205290_s_at
205355_at  
205453_at  
205773_at  
205862_at  
206138_s_at
207030_s_at
207574_s_at
207614_s_at
207836_s_at
208309_s_at
208682_s_at
208720_s_at
208735_s_at
208763_s_at
208788_at  
209120_at  
209121_x_at
209204_at  
209205_s_at
209289_at  
209304_x_at
209305_s_at
209312_x_at
209487_at  
209488_s_at
209545_s_at
209800_at  
210015_s_at
210074_at  
210096_at  
210417_s_at
210519_s_at
210854_x_at
210959_s_at
211056_s_at
211126_s_at
211559_s_at
211763_s_at
211938_at  
211994_at  
212219_at  
212288_at  
212312_at  
212333_at  
212371_at  
212444_at  
212496_s_at
212539_at  
212554_at  
212665_at  
212722_s_at
212723_at  
212780_at  
213093_at  
213110_s_at
213412_at  
213540_at  
213802_at  
213846_at  
214020_x_at
214280_x_at
214845_s_at
215073_s_at
216092_s_at
217894_at  
217978_s_at
218018_at  
218019_s_at
218035_s_at
218183_at  
218295_s_at
218309_at  
218327_s_at
218509_at  
218537_at  
218682_s_at
218807_at  
219023_at  
219453_at  
219471_at  
219553_at  
219944_at  
219956_at  
220239_at  
220296_at  
220933_s_at
220941_s_at
220942_x_at
221260_s_at
221497_x_at
221524_s_at
222456_s_at
222514_at  
223046_at  
223082_at  
223193_x_at
223315_at  
223339_at  
223358_s_at
223376_s_at
223551_at  
223843_at  
224314_s_at
224336_s_at
224345_x_at
224428_s_at
224781_s_at
224923_at  
224967_at  
224990_at  
225146_at  
225234_at  
225331_at  
225386_s_at
225421_at  
225540_at  
225700_at  
225706_at  
225800_at  
225864_at  
225911_at  
226065_at  
226077_at  
226181_at  
226213_at  
226302_at  
226306_at  
226939_at  
227306_at  
227452_at  
227522_at  
227525_at  
227722_at  
227747_at  
227757_at  
228181_at  
228441_s_at
228722_at  
228783_at  
229362_at  
229927_at  
230480_at  
230518_at  
230769_at  
231270_at  
232105_at  
232914_s_at
232968_at  
235088_at  
235165_at  
235496_at  
236180_at  
236657_at  
238015_at  
238273_at  
238538_at  
239503_at  
239715_at  
242873_at  
35148_at   
36499_at   
37384_at   
41660_at   
44790_s_at 
