# Supplementary material for: Latent Factor Analysis to Discover Pathway-Associated Putative Segmental Aneuploidies in Human Cancers
Source: PLoS Comput Biol. 2010 Sep 2;6(9):e1000920. doi: 10.1371/journal.pcbi.1000920 (PMC2932681; doi:10.1371/journal.pcbi.1000920)
Supplement: Text S2 — The lists of the probsets in each of the latent factors. (0.02 MB ZIP) [file pcbi.1000920.s010.zip › fac7.txt]

204023_at  
204279_at  
214505_s_at
200971_s_at
201507_at  
201636_at  
201677_at  
201678_s_at
201972_at  
202058_s_at
202059_s_at
202293_at  
203734_at  
203857_s_at
203880_at  
204094_s_at
204725_s_at
204805_s_at
205548_s_at
206158_s_at
207574_s_at
208875_s_at
208876_s_at
208877_at  
208878_s_at
209001_s_at
209304_x_at
209305_s_at
209479_at  
209934_s_at
209935_at  
209945_s_at
210540_s_at
211063_s_at
211960_s_at
212640_at  
212688_at  
212733_at  
212735_at  
213134_x_at
213295_at  
213349_at  
213500_at  
217100_s_at
217620_s_at
218109_s_at
218176_at  
218855_at  
219220_x_at
219284_at  
220942_x_at
221492_s_at
221904_at  
222690_s_at
222697_s_at
223015_at  
223193_x_at
223448_x_at
223477_s_at
224345_x_at
224603_at  
224641_at  
224642_at  
224758_at  
225331_at  
226090_x_at
226257_x_at
227012_at  
227356_at  
227456_s_at
227741_at  
228575_at  
235037_at  
41386_i_at 
