# Supplementary material for: Latent Factor Analysis to Discover Pathway-Associated Putative Segmental Aneuploidies in Human Cancers
Source: PLoS Comput Biol. 2010 Sep 2;6(9):e1000920. doi: 10.1371/journal.pcbi.1000920 (PMC2932681; doi:10.1371/journal.pcbi.1000920)
Supplement: Text S2 — The lists of the probsets in each of the latent factors. (0.02 MB ZIP) [file pcbi.1000920.s010.zip › fac8.txt]

204279_at  
210105_s_at
210754_s_at
217842_at  
218437_s_at
200904_at  
200905_x_at
200986_at  
201008_s_at
201162_at  
201360_at  
201422_at  
201858_s_at
201859_at  
202074_s_at
202307_s_at
202357_s_at
202430_s_at
202446_s_at
202644_s_at
202748_at  
202863_at  
202864_s_at
203567_s_at
203944_x_at
204205_at  
204224_s_at
204638_at  
204646_at  
204698_at  
204806_x_at
205992_s_at
206011_at  
206082_at  
206247_at  
206332_s_at
208174_x_at
208862_s_at
208965_s_at
208966_x_at
209040_s_at
209312_x_at
209589_s_at
209969_s_at
210001_s_at
210514_x_at
210951_x_at
211240_x_at
211799_x_at
212773_s_at
213038_at  
213792_s_at
213839_at  
213876_x_at
215078_at  
215223_s_at
215493_x_at
216598_s_at
219209_at  
219357_at  
219423_x_at
219863_at  
220658_s_at
221042_s_at
221875_x_at
221879_at  
221903_s_at
221978_at  
223322_at  
223849_s_at
225303_at  
225973_at  
226040_at  
226212_s_at
227180_at  
227319_at  
228234_at  
228670_at  
228953_at  
229390_at  
229391_s_at
230000_at  
235766_x_at
238327_at  
33304_at   
64408_s_at 
