# Supplementary material for: Latent Factor Analysis to Discover Pathway-Associated Putative Segmental Aneuploidies in Human Cancers
Source: PLoS Comput Biol. 2010 Sep 2;6(9):e1000920. doi: 10.1371/journal.pcbi.1000920 (PMC2932681; doi:10.1371/journal.pcbi.1000920)
Supplement: Text S2 — The lists of the probsets in each of the latent factors. (0.02 MB ZIP) [file pcbi.1000920.s010.zip › fac9.txt]

205306_x_at
210761_s_at
222835_at  
200808_s_at
200868_s_at
200890_s_at
200891_s_at
200945_s_at
200972_at  
201000_at  
201195_s_at
201266_at  
201286_at  
201313_at  
201454_s_at
201830_s_at
201887_at  
201888_s_at
201894_s_at
202054_s_at
202058_s_at
202129_s_at
202130_at  
202227_s_at
202376_at  
202387_at  
202525_at  
202687_s_at
202688_at  
202816_s_at
202949_s_at
203021_at  
203033_x_at
203067_at  
203149_at  
203186_s_at
203222_s_at
203278_s_at
203287_at  
203542_s_at
203543_s_at
203726_s_at
203798_s_at
203837_at  
204029_at  
204094_s_at
204328_at  
204971_at  
205220_at  
205281_s_at
205307_s_at
205479_s_at
205538_at  
205780_at  
205862_at  
206561_s_at
206628_at  
206683_at  
208485_x_at
208884_s_at
208928_at  
209094_at  
209103_s_at
209106_at  
209306_s_at
209307_at  
209493_at  
209508_x_at
209682_at  
209800_at  
209934_s_at
209935_at  
209939_x_at
209945_s_at
210015_s_at
210132_at  
210243_s_at
210544_s_at
210563_x_at
210564_x_at
210827_s_at
210904_s_at
211138_s_at
211316_x_at
211317_s_at
211343_s_at
211458_s_at
211475_s_at
211612_s_at
211668_s_at
211862_x_at
211960_s_at
212132_at  
212208_at  
212209_at  
212312_at  
212340_at  
212341_at  
212496_s_at
212554_at  
212597_s_at
212706_at  
212989_at  
212992_at  
213069_at  
213172_at  
213174_at  
213288_at  
213574_s_at
213803_at  
214170_x_at
214297_at  
214435_x_at
214527_s_at
214797_s_at
215111_s_at
215411_s_at
215659_at  
217995_at  
218077_s_at
218196_at  
218273_s_at
218330_s_at
218529_at  
218571_s_at
218637_at  
218764_at  
219305_x_at
219327_s_at
219429_at  
219515_at  
219529_at  
219630_at  
219634_at  
219682_s_at
219756_s_at
219818_s_at
221484_at  
221485_at  
221675_s_at
221691_x_at
221808_at  
222572_at  
223217_s_at
223540_at  
223774_at  
224835_at  
224880_at  
224984_at  
225030_at  
225220_at  
225293_at  
225320_at  
225540_at  
225609_at  
225660_at  
225694_at  
225847_at  
226066_at  
226206_at  
226269_at  
226405_s_at
226525_at  
226726_at  
226863_at  
226939_at  
227068_at  
227379_at  
227547_at  
227970_at  
228131_at  
228284_at  
228569_at  
228584_at  
228852_at  
228975_at  
228992_at  
229576_s_at
229952_at  
230079_at  
234312_s_at
234985_at  
234998_at  
235165_at  
235173_at  
238063_at  
238460_at  
238542_at  
239069_s_at
240861_at  
242773_at  
36499_at   
91816_f_at 
