# Supplementary material for: Latent Factor Analysis to Discover Pathway-Associated Putative Segmental Aneuploidies in Human Cancers
Source: PLoS Comput Biol. 2010 Sep 2;6(9):e1000920. doi: 10.1371/journal.pcbi.1000920 (PMC2932681; doi:10.1371/journal.pcbi.1000920)
Supplement: Text S2 — The lists of the probsets in each of the latent factors. (0.02 MB ZIP) [file pcbi.1000920.s010.zip › fac10.txt]

205743_at  
209004_s_at
209594_x_at
211258_s_at
200082_s_at
200627_at  
200667_at  
200799_at  
200945_s_at
201176_s_at
201211_s_at
201222_s_at
201249_at  
201250_s_at
201294_s_at
201296_s_at
201324_at  
201371_s_at
201454_s_at
201575_at  
201829_at  
201830_s_at
201887_at  
201901_s_at
201958_s_at
201993_x_at
202134_s_at
202171_at  
202173_s_at
202402_s_at
202623_at  
202753_at  
203212_s_at
203277_at  
203294_s_at
203556_at  
203662_s_at
203689_s_at
203779_s_at
203797_at  
203798_s_at
203811_s_at
203848_at  
203990_s_at
204094_s_at
204101_at  
204384_at  
204498_s_at
204627_s_at
204665_at  
204830_x_at
205125_at  
205199_at  
205290_s_at
205503_at  
205515_at  
205602_x_at
205625_s_at
205626_s_at
205700_at  
205749_at  
205778_at  
205796_at  
205900_at  
206075_s_at
206125_s_at
206138_s_at
206158_s_at
206182_at  
206189_at  
206429_at  
206515_at  
206536_s_at
206673_at  
206751_s_at
206786_at  
206805_at  
206884_s_at
206943_at  
207020_at  
207367_at  
207368_at  
207793_s_at
208191_x_at
208415_x_at
208420_x_at
208446_s_at
208511_at  
208596_s_at
208667_s_at
208672_s_at
208673_s_at
208701_at  
208735_s_at
208753_s_at
208772_at  
208866_at  
208927_at  
208966_x_at
209027_s_at
209028_s_at
209067_s_at
209157_at  
209294_x_at
209307_at  
209569_x_at
209667_at  
209738_x_at
209754_s_at
209874_x_at
209992_at  
210015_s_at
210233_at  
210302_s_at
210335_at  
210544_s_at
210616_s_at
210634_at  
210993_s_at
211014_s_at
211015_s_at
211214_s_at
211220_s_at
211354_s_at
211356_x_at
211406_at  
211819_s_at
211844_s_at
211846_s_at
211899_s_at
211993_at  
212073_at  
212075_s_at
212131_at  
212132_at  
212225_at  
212245_at  
212333_at  
212341_at  
212374_at  
212418_at  
212455_at  
212515_s_at
212640_at  
212722_s_at
212735_at  
212773_s_at
212822_at  
213286_at  
213313_at  
213640_s_at
213856_at  
213889_at  
213898_at  
213950_s_at
213989_x_at
214146_s_at
214169_at  
214474_at  
214564_s_at
214580_x_at
214618_at  
214688_at  
214961_at  
215167_at  
215229_at  
215237_at  
215704_at  
215717_s_at
215724_at  
215743_at  
215808_at  
216056_at  
216243_s_at
216532_x_at
216624_s_at
216810_at  
217192_s_at
217272_s_at
217310_s_at
217383_at  
217494_s_at
217508_s_at
217634_at  
217741_s_at
217822_at  
217830_s_at
218147_s_at
218182_s_at
218319_at  
218428_s_at
218631_at  
218946_at  
219157_at  
219176_at  
219402_s_at
219427_at  
219601_s_at
219763_at  
219817_at  
219875_s_at
219926_at  
219934_s_at
220058_at  
220195_at  
220199_s_at
220254_at  
220413_at  
220578_at  
220620_at  
220673_s_at
220741_s_at
220941_s_at
220997_s_at
221007_s_at
221059_s_at
221548_s_at
221580_s_at
221642_at  
221808_at  
221964_at  
222024_s_at
222035_s_at
222061_at  
222236_s_at
222280_at  
222288_at  
222376_at  
223216_x_at
224703_at  
35436_at   
36829_at   
37226_at   
37254_at   
38766_at   
