# Supplementary material for: Latent Factor Analysis to Discover Pathway-Associated Putative Segmental Aneuploidies in Human Cancers
Source: PLoS Comput Biol. 2010 Sep 2;6(9):e1000920. doi: 10.1371/journal.pcbi.1000920 (PMC2932681; doi:10.1371/journal.pcbi.1000920)
Supplement: Text S2 — The lists of the probsets in each of the latent factors. (0.02 MB ZIP) [file pcbi.1000920.s010.zip › fac11.txt]

209004_s_at
213682_at  
200071_at  
200082_s_at
200821_at  
200905_x_at
201036_s_at
201044_x_at
201102_s_at
201443_s_at
201575_at  
201581_at  
201845_s_at
201902_s_at
201997_s_at
202114_at  
202160_at  
202293_at  
202299_s_at
202623_at  
202773_s_at
202863_at  
202899_s_at
202979_s_at
203004_s_at
203063_at  
203067_at  
203243_s_at
203250_at  
203275_at  
203356_at  
203502_at  
203544_s_at
203810_at  
203855_at  
204005_s_at
204094_s_at
204224_s_at
204399_s_at
204516_at  
204646_at  
204790_at  
204802_at  
205006_s_at
205075_at  
205627_at  
205709_s_at
205773_at  
205992_s_at
206026_s_at
206246_at  
206523_at  
206786_at  
206882_at  
206906_at  
206907_at  
207040_s_at
207530_s_at
207845_s_at
208202_s_at
208319_s_at
208673_s_at
208785_s_at
208808_s_at
208868_s_at
209028_s_at
209097_s_at
209181_s_at
209183_s_at
209187_at  
209274_s_at
209346_s_at
209347_s_at
209388_at  
209456_s_at
209657_s_at
209818_s_at
209845_at  
209935_at  
210132_at  
210512_s_at
210514_x_at
210656_at  
210792_x_at
210793_s_at
211769_x_at
211960_s_at
212164_at  
212232_at  
212245_at  
212264_s_at
212471_at  
212503_s_at
212554_at  
212597_s_at
212612_at  
212822_at  
212989_at  
213183_s_at
213252_at  
213491_x_at
213640_s_at
213704_at  
213856_at  
213978_at  
214310_s_at
214660_at  
215037_s_at
217574_at  
217820_s_at
217822_at  
217894_at  
217899_at  
218030_at  
218063_s_at
218085_at  
218147_s_at
218294_s_at
218379_at  
218411_s_at
218478_s_at
218501_at  
218528_s_at
218698_at  
218716_x_at
218815_s_at
218871_x_at
218923_at  
218929_at  
219017_at  
219023_at  
219065_s_at
219147_s_at
219286_s_at
219343_at  
219383_at  
219397_at  
219475_at  
219515_at  
219516_at  
220368_s_at
220578_at  
221009_s_at
221473_x_at
221482_s_at
221773_at  
221873_at  
221918_at  
222014_x_at
222018_at  
222168_at  
234003_at  
237627_at  
32541_at   
91816_f_at 
