# Supplementary material for: Latent Factor Analysis to Discover Pathway-Associated Putative Segmental Aneuploidies in Human Cancers
Source: PLoS Comput Biol. 2010 Sep 2;6(9):e1000920. doi: 10.1371/journal.pcbi.1000920 (PMC2932681; doi:10.1371/journal.pcbi.1000920)
Supplement: Text S2 — The lists of the probsets in each of the latent factors. (0.02 MB ZIP) [file pcbi.1000920.s010.zip › fac12.txt]

209283_at  
212914_at  
220765_s_at
226179_at  
1438_at    
200621_at  
200808_s_at
201300_s_at
201581_at  
201968_s_at
202255_s_at
202364_at  
202376_at  
202679_at  
202748_at  
202949_s_at
203021_at  
203140_at  
203434_s_at
203574_at  
203636_at  
203726_s_at
203780_at  
203797_at  
203925_at  
204011_at  
204600_at  
204669_s_at
204955_at  
205234_at  
205265_s_at
205286_at  
205422_s_at
205503_at  
205548_s_at
205729_at  
205770_at  
205778_at  
205818_at  
206125_s_at
206336_at  
206392_s_at
206825_at  
208607_s_at
208699_x_at
209167_at  
209170_s_at
209289_at  
209570_s_at
210397_at  
210511_s_at
211194_s_at
212245_at  
212463_at  
212589_at  
212597_s_at
212730_at  
213134_x_at
213169_at  
213313_at  
213711_at  
214456_x_at
215223_s_at
215706_x_at
215990_s_at
216841_s_at
218136_s_at
218319_at  
218330_s_at
218493_at  
218501_at  
218651_s_at
218953_s_at
219564_at  
219630_at  
219936_s_at
221477_s_at
221920_s_at
222288_at  
222528_s_at
222529_at  
222549_at  
223315_at  
223541_at  
223690_at  
223796_at  
224400_s_at
224663_s_at
225016_at  
225344_at  
225421_at  
225609_at  
225801_at  
226017_at  
226035_at  
226425_at  
226523_at  
226621_at  
226755_at  
226758_at  
227376_at  
227909_at  
228642_at  
228653_at  
228885_at  
228949_at  
229578_at  
230664_at  
231274_s_at
234312_s_at
235733_at  
236009_at  
236656_s_at
238015_at  
239218_at  
239443_at  
242335_at  
243515_at  
36711_at   
37254_at   
