# Supplementary material for: Latent Factor Analysis to Discover Pathway-Associated Putative Segmental Aneuploidies in Human Cancers
Source: PLoS Comput Biol. 2010 Sep 2;6(9):e1000920. doi: 10.1371/journal.pcbi.1000920 (PMC2932681; doi:10.1371/journal.pcbi.1000920)
Supplement: Text S2 — The lists of the probsets in each of the latent factors. (0.02 MB ZIP) [file pcbi.1000920.s010.zip › fac13.txt]

209384_at  
200911_s_at
209385_s_at
214949_at  
217437_s_at
217819_at  
219681_s_at
222909_s_at
223568_s_at
223569_at  
225177_at  
226384_at  
226547_at  
227315_x_at
228189_at  
