# Supplementary material for: Latent Factor Analysis to Discover Pathway-Associated Putative Segmental Aneuploidies in Human Cancers
Source: PLoS Comput Biol. 2010 Sep 2;6(9):e1000920. doi: 10.1371/journal.pcbi.1000920 (PMC2932681; doi:10.1371/journal.pcbi.1000920)
Supplement: Text S2 — The lists of the probsets in each of the latent factors. (0.02 MB ZIP) [file pcbi.1000920.s010.zip › fac14.txt]

209594_x_at
201914_s_at
201916_s_at
203250_at  
204131_s_at
204132_s_at
208398_s_at
209316_s_at
209479_at  
209657_s_at
210655_s_at
213312_at  
213581_at  
215411_s_at
215471_s_at
218196_at  
218346_s_at
218493_at  
218603_at  
218716_x_at
218929_at  
219307_at  
222014_x_at
222067_x_at
223441_at  
223551_at  
224428_s_at
224889_at  
224891_at  
225060_at  
226181_at  
226537_at  
229630_s_at
230795_at  
231120_x_at
233665_x_at
235456_at  
238069_at  
