# Supplementary material for: Latent Factor Analysis to Discover Pathway-Associated Putative Segmental Aneuploidies in Human Cancers
Source: PLoS Comput Biol. 2010 Sep 2;6(9):e1000920. doi: 10.1371/journal.pcbi.1000920 (PMC2932681; doi:10.1371/journal.pcbi.1000920)
Supplement: Text S2 — The lists of the probsets in each of the latent factors. (0.02 MB ZIP) [file pcbi.1000920.s010.zip › fac15.txt]

210105_s_at
212914_at  
214505_s_at
201174_s_at
201360_at  
202005_at  
202164_s_at
202643_s_at
202644_s_at
202679_at  
202810_at  
202928_s_at
203045_at  
203571_s_at
203647_s_at
203780_at  
203904_x_at
204078_at  
204675_at  
204744_s_at
205709_s_at
205980_s_at
208627_s_at
208628_s_at
208630_at  
208925_at  
209002_s_at
209034_at  
209545_s_at
209682_at  
210959_s_at
211056_s_at
212221_x_at
212881_at  
213038_at  
213295_at  
215711_s_at
216033_s_at
216396_s_at
217959_s_at
218035_s_at
218507_at  
218603_at  
219121_s_at
219680_at  
219825_at  
220368_s_at
220741_s_at
221903_s_at
222024_s_at
222403_at  
223160_s_at
224650_at  
224711_at  
224718_at  
224884_at  
224990_at  
225051_at  
225846_at  
226187_at  
226405_s_at
227747_at  
228499_at  
230518_at  
236180_at  
238015_at  
239148_at  
241453_at  
39582_at   
40446_at   
