# Supplementary material for: Latent Factor Analysis to Discover Pathway-Associated Putative Segmental Aneuploidies in Human Cancers
Source: PLoS Comput Biol. 2010 Sep 2;6(9):e1000920. doi: 10.1371/journal.pcbi.1000920 (PMC2932681; doi:10.1371/journal.pcbi.1000920)
Supplement: Text S2 — The lists of the probsets in each of the latent factors. (0.02 MB ZIP) [file pcbi.1000920.s010.zip › fac16.txt]

210754_s_at
227266_s_at
201200_at  
201313_at  
201558_at  
201858_s_at
201859_at  
202625_at  
202626_s_at
202688_at  
203120_at  
204319_s_at
204725_s_at
204924_at  
206332_s_at
206632_s_at
208485_x_at
208965_s_at
208966_x_at
209276_s_at
209312_x_at
209508_x_at
209939_x_at
210176_at  
210564_x_at
211316_x_at
211317_s_at
211318_s_at
211862_x_at
213405_at  
213792_s_at
213839_at  
214203_s_at
214239_x_at
214797_s_at
218364_at  
218815_s_at
219228_at  
219682_s_at
219916_s_at
220610_s_at
221042_s_at
221059_s_at
222549_at  
223454_at  
223784_at  
224897_at  
225407_at  
225759_x_at
225763_at  
226017_at  
226117_at  
226763_at  
227376_at  
229576_s_at
