# Supplementary material for: Latent Factor Analysis to Discover Pathway-Associated Putative Segmental Aneuploidies in Human Cancers
Source: PLoS Comput Biol. 2010 Sep 2;6(9):e1000920. doi: 10.1371/journal.pcbi.1000920 (PMC2932681; doi:10.1371/journal.pcbi.1000920)
Supplement: Text S2 — The lists of the probsets in each of the latent factors. (0.02 MB ZIP) [file pcbi.1000920.s010.zip › fac17.txt]

210761_s_at
200863_s_at
200918_s_at
201176_s_at
201220_x_at
201588_at  
202005_at  
202672_s_at
202979_s_at
203212_s_at
203432_at  
203638_s_at
203647_s_at
203855_at  
203880_at  
204866_at  
205406_s_at
205412_at  
206011_at  
208703_s_at
208788_at  
208876_s_at
208922_s_at
209365_s_at
210205_at  
210365_at  
210554_s_at
210656_at  
210951_x_at
212076_at  
212078_s_at
212079_s_at
212080_at  
212443_at  
212774_at  
213943_at  
213946_s_at
214203_s_at
214724_at  
215471_s_at
215659_at  
216396_s_at
217748_at  
217959_s_at
218379_at  
219229_at  
219233_s_at
219236_at  
219515_at  
219680_at  
221580_s_at
221654_s_at
222024_s_at
222209_s_at
222495_at  
222728_s_at
223136_at  
223268_at  
225067_at  
225222_at  
225231_at  
225234_at  
226325_at  
227526_at  
227622_at  
227747_at  
229851_s_at
232361_s_at
232968_at  
235005_at  
235045_at  
235085_at  
235165_at  
242313_at  
