# Supplementary material for: Latent Factor Analysis to Discover Pathway-Associated Putative Segmental Aneuploidies in Human Cancers
Source: PLoS Comput Biol. 2010 Sep 2;6(9):e1000920. doi: 10.1371/journal.pcbi.1000920 (PMC2932681; doi:10.1371/journal.pcbi.1000920)
Supplement: Text S2 — The lists of the probsets in each of the latent factors. (0.02 MB ZIP) [file pcbi.1000920.s010.zip › fac18.txt]

210845_s_at
212914_at  
218149_s_at
218656_s_at
200627_at  
200904_at  
201008_s_at
201009_s_at
201286_at  
201324_at  
201325_s_at
201422_at  
201506_at  
201738_at  
201911_s_at
201925_s_at
201926_s_at
202181_at  
202238_s_at
202364_at  
202481_at  
202625_at  
202626_s_at
202674_s_at
202828_s_at
202880_s_at
202949_s_at
203068_at  
203120_at  
203167_at  
203186_s_at
203502_at  
203936_s_at
204011_at  
204290_s_at
204682_at  
204731_at  
205249_at  
205479_s_at
205486_at  
205818_at  
206421_s_at
206825_at  
207040_s_at
207571_x_at
209030_s_at
209570_s_at
209626_s_at
209645_s_at
209758_s_at
209949_at  
210073_at  
210176_at  
210511_s_at
210517_s_at
210785_s_at
210942_s_at
211194_s_at
211354_s_at
211355_x_at
211356_x_at
211668_s_at
211924_s_at
211994_at  
212444_at  
212730_at  
213038_at  
213169_at  
213247_at  
213652_at  
213762_x_at
213764_s_at
214632_at  
214845_s_at
214866_at  
218168_s_at
218182_s_at
218418_s_at
218501_at  
219091_s_at
219427_at  
219634_at  
219636_s_at
219825_at  
221123_x_at
221589_s_at
221726_at  
221900_at  
222390_at  
222549_at  
222877_at  
223216_x_at
223380_s_at
223454_at  
223690_at  
223734_at  
225241_at  
225242_s_at
225566_at  
225721_at  
226075_at  
226368_at  
226372_at  
226930_at  
226932_at  
227013_at  
227256_at  
227529_s_at
227530_at  
227649_s_at
227846_at  
228369_at  
228519_x_at
228653_at  
228728_at  
228885_at  
228949_at  
229225_at  
229427_at  
229549_at  
231411_at  
232693_s_at
235916_at  
242722_at  
36564_at   
52255_s_at 
