# Supplementary material for: Latent Factor Analysis to Discover Pathway-Associated Putative Segmental Aneuploidies in Human Cancers
Source: PLoS Comput Biol. 2010 Sep 2;6(9):e1000920. doi: 10.1371/journal.pcbi.1000920 (PMC2932681; doi:10.1371/journal.pcbi.1000920)
Supplement: Text S2 — The lists of the probsets in each of the latent factors. (0.02 MB ZIP) [file pcbi.1000920.s010.zip › fac19.txt]

211258_s_at
60528_at   
200726_at  
201211_s_at
201224_s_at
201558_at  
201894_s_at
201924_at  
201993_x_at
202227_s_at
202332_at  
202382_s_at
202505_at  
202553_s_at
202625_at  
202626_s_at
202637_s_at
202643_s_at
202670_at  
203092_at  
203124_s_at
203204_s_at
203520_s_at
203798_s_at
203880_at  
203897_at  
204050_s_at
204068_at  
204109_s_at
204665_at  
204893_s_at
204995_at  
205070_at  
205289_at  
205602_x_at
205818_at  
205864_at  
205953_at  
206044_s_at
206075_s_at
206192_at  
206665_s_at
206673_at  
207490_at  
208191_x_at
208230_s_at
208398_s_at
208726_s_at
208869_s_at
208877_at  
209067_s_at
209106_at  
209248_at  
209394_at  
209569_x_at
209582_s_at
209818_s_at
210405_x_at
210426_x_at
211097_s_at
211406_at  
211569_s_at
212036_s_at
212072_s_at
212073_at  
212075_s_at
212132_at  
212160_at  
212264_s_at
212371_at  
212474_at  
212498_at  
212544_at  
212668_at  
212845_at  
212974_at  
213038_at  
213097_s_at
213192_at  
213287_s_at
213466_at  
213640_s_at
214083_at  
214170_x_at
214185_at  
214550_s_at
214732_at  
215167_at  
215286_s_at
215458_s_at
216236_s_at
216306_x_at
216674_at  
216810_at  
217257_at  
217371_s_at
217830_s_at
217852_s_at
217955_at  
218077_s_at
218109_s_at
218268_at  
218539_at  
219029_at  
219453_at  
219657_s_at
219818_s_at
220254_at  
220658_s_at
221290_s_at
221691_x_at
221757_at  
221773_at  
221873_at  
221918_at  
222088_s_at
222168_at  
222343_at  
229933_at  
36564_at   
37254_at   
55583_at   
