# Supplementary material for: Latent Factor Analysis to Discover Pathway-Associated Putative Segmental Aneuploidies in Human Cancers
Source: PLoS Comput Biol. 2010 Sep 2;6(9):e1000920. doi: 10.1371/journal.pcbi.1000920 (PMC2932681; doi:10.1371/journal.pcbi.1000920)
Supplement: Text S2 — The lists of the probsets in each of the latent factors. (0.02 MB ZIP) [file pcbi.1000920.s010.zip › fac21.txt]

212171_x_at
200986_at  
201250_s_at
202129_s_at
202130_at  
203238_s_at
203263_s_at
203851_at  
204109_s_at
204726_at  
204955_at  
206332_s_at
208965_s_at
208966_x_at
209087_x_at
209800_at  
210512_s_at
210513_s_at
210797_s_at
210869_s_at
211343_s_at
211527_x_at
211555_s_at
213075_at  
213568_at  
213711_at  
214660_at  
218660_at  
220753_s_at
221566_s_at
222288_at  
223516_s_at
225241_at  
225242_s_at
227456_s_at
228486_at  
229412_at  
230508_at  
239058_at  
59625_at   
