# Supplementary material for: Latent Factor Analysis to Discover Pathway-Associated Putative Segmental Aneuploidies in Human Cancers
Source: PLoS Comput Biol. 2010 Sep 2;6(9):e1000920. doi: 10.1371/journal.pcbi.1000920 (PMC2932681; doi:10.1371/journal.pcbi.1000920)
Supplement: Text S2 — The lists of the probsets in each of the latent factors. (0.02 MB ZIP) [file pcbi.1000920.s010.zip › fac22.txt]

212914_at  
217836_s_at
232591_s_at
200068_s_at
200700_s_at
200889_s_at
200890_s_at
200891_s_at
200918_s_at
200922_at  
200945_s_at
200971_s_at
201096_s_at
201176_s_at
201659_s_at
201678_s_at
201894_s_at
201916_s_at
201943_s_at
201997_s_at
202160_at  
202324_s_at
202455_at  
202667_s_at
202721_s_at
202722_s_at
202842_s_at
203397_s_at
203857_s_at
203971_at  
204017_at  
204298_s_at
204805_s_at
204881_s_at
205076_s_at
206138_s_at
207265_s_at
208202_s_at
208308_s_at
208852_s_at
208853_s_at
209276_s_at
210616_s_at
212333_at  
212455_at  
212503_s_at
212902_at  
213491_x_at
214845_s_at
215732_s_at
217899_at  
217978_s_at
218183_at  
218193_s_at
218241_at  
218516_s_at
218528_s_at
218923_at  
218924_s_at
219075_at  
219402_s_at
220052_s_at
221041_s_at
221756_at  
222581_at  
222654_at  
222690_s_at
222753_s_at
223001_at  
223023_at  
223070_at  
223179_at  
223299_at  
223441_at  
223568_s_at
223569_at  
224630_at  
224743_at  
224781_s_at
224845_s_at
225090_at  
225230_at  
225672_at  
225872_at  
226035_at  
226384_at  
226456_at  
226615_at  
227033_at  
227072_at  
227254_at  
227256_at  
228865_at  
232053_x_at
232432_s_at
235204_at  
240284_x_at
242725_at  
57715_at   
65086_at   
