# Supplementary material for: Latent Factor Analysis to Discover Pathway-Associated Putative Segmental Aneuploidies in Human Cancers
Source: PLoS Comput Biol. 2010 Sep 2;6(9):e1000920. doi: 10.1371/journal.pcbi.1000920 (PMC2932681; doi:10.1371/journal.pcbi.1000920)
Supplement: Text S2 — The lists of the probsets in each of the latent factors. (0.02 MB ZIP) [file pcbi.1000920.s010.zip › fac23.txt]

213682_at  
200621_at  
200684_s_at
200779_at  
201178_at  
201357_s_at
202144_s_at
202160_at  
202332_at  
202392_s_at
202795_x_at
202810_at  
203063_at  
204017_at  
204497_at  
205206_at  
205290_s_at
205780_at  
205980_s_at
206632_s_at
207040_s_at
207265_s_at
208666_s_at
208667_s_at
209103_s_at
210250_x_at
212100_s_at
212104_s_at
212596_s_at
212597_s_at
213901_x_at
214961_at  
215460_x_at
216215_s_at
216457_s_at
217955_at  
218165_at  
218294_s_at
218295_s_at
218327_s_at
218561_s_at
219357_at  
222583_s_at
224739_at  
224763_at  
225840_at  
225864_at  
226051_at  
226359_at  
227044_at  
227648_at  
227910_at  
232567_at  
235434_at  
238058_at  
238327_at  
36711_at   
37117_at   
37384_at   
41660_at   
