# Supplementary material for: Latent Factor Analysis to Discover Pathway-Associated Putative Segmental Aneuploidies in Human Cancers
Source: PLoS Comput Biol. 2010 Sep 2;6(9):e1000920. doi: 10.1371/journal.pcbi.1000920 (PMC2932681; doi:10.1371/journal.pcbi.1000920)
Supplement: Text S2 — The lists of the probsets in each of the latent factors. (0.02 MB ZIP) [file pcbi.1000920.s010.zip › fac24.txt]

214505_s_at
201035_s_at
201036_s_at
201348_at  
201539_s_at
201540_at  
201963_at  
202464_s_at
202912_at  
203434_s_at
203571_s_at
203986_at  
204151_x_at
204388_s_at
204894_s_at
204955_at  
205005_s_at
205220_at  
205498_at  
205960_at  
207275_s_at
208607_s_at
209183_s_at
209493_at  
209699_x_at
209758_s_at
210298_x_at
210299_s_at
210517_s_at
210678_s_at
211569_s_at
211653_x_at
211819_s_at
212705_x_at
212741_at  
213187_x_at
213288_at  
213524_s_at
213764_s_at
214091_s_at
214456_x_at
215446_s_at
216594_x_at
219825_at  
220266_s_at
221009_s_at
223333_s_at
223430_at  
225207_at  
228080_at  
228728_at  
239272_at  
241359_at  
