# Supplementary material for: Latent Factor Analysis to Discover Pathway-Associated Putative Segmental Aneuploidies in Human Cancers
Source: PLoS Comput Biol. 2010 Sep 2;6(9):e1000920. doi: 10.1371/journal.pcbi.1000920 (PMC2932681; doi:10.1371/journal.pcbi.1000920)
Supplement: Text S2 — The lists of the probsets in each of the latent factors. (0.02 MB ZIP) [file pcbi.1000920.s010.zip › fac25.txt]

217356_s_at
200627_at  
200732_s_at
200737_at  
200738_s_at
200743_s_at
200822_x_at
200877_at  
201096_s_at
201224_s_at
201338_x_at
201351_s_at
201454_s_at
201471_s_at
201534_s_at
201574_at  
201738_at  
201830_s_at
201846_s_at
201856_s_at
201901_s_at
201944_at  
201968_s_at
201996_s_at
202021_x_at
202058_s_at
202164_s_at
202255_s_at
202539_s_at
202638_s_at
202670_at  
202671_s_at
202725_at  
202876_s_at
202887_s_at
203250_at  
203356_at  
203582_s_at
203817_at  
204034_at  
204050_s_at
204384_at  
204654_s_at
205422_s_at
205633_s_at
205904_at  
207769_s_at
208319_s_at
208666_s_at
208726_s_at
208742_s_at
208875_s_at
208965_s_at
209080_x_at
209534_x_at
210517_s_at
210616_s_at
210951_x_at
211316_x_at
211555_s_at
211924_s_at
212078_s_at
212100_s_at
212130_x_at
212227_x_at
212782_x_at
213011_s_at
213038_at  
213069_at  
213187_x_at
214550_s_at
214718_at  
217766_s_at
217959_s_at
217995_at  
218013_x_at
218319_at  
218344_s_at
218379_at  
218698_at  
219091_s_at
219176_at  
219220_x_at
219228_at  
219307_at  
220052_s_at
221041_s_at
221449_s_at
221492_s_at
221808_at  
222024_s_at
222514_at  
222572_at  
223376_s_at
223441_at  
223776_x_at
224561_s_at
224562_at  
224601_at  
224602_at  
224604_at  
224636_at  
224703_at  
224754_at  
224788_at  
224809_x_at
224874_at  
224889_at  
224919_at  
224953_at  
225213_at  
225220_at  
225231_at  
225443_at  
225679_at  
226171_at  
226257_x_at
226479_at  
226932_at  
227538_at  
227787_s_at
228447_at  
228450_at  
228569_at  
235013_at  
235479_at  
235766_x_at
238653_at  
35436_at   
36554_at   
36564_at   
36920_at   
91816_f_at 
