# Supplementary material for: Latent Factor Analysis to Discover Pathway-Associated Putative Segmental Aneuploidies in Human Cancers
Source: PLoS Comput Biol. 2010 Sep 2;6(9):e1000920. doi: 10.1371/journal.pcbi.1000920 (PMC2932681; doi:10.1371/journal.pcbi.1000920)
Supplement: Text S2 — The lists of the probsets in each of the latent factors. (0.02 MB ZIP) [file pcbi.1000920.s010.zip › fac26.txt]

217836_s_at
244103_at  
200648_s_at
201200_at  
202187_s_at
202220_at  
202251_at  
202263_at  
202323_s_at
202324_s_at
202597_at  
203004_s_at
203033_x_at
203120_at  
203287_at  
203582_s_at
203723_at  
204017_at  
204290_s_at
204678_s_at
204679_at  
205076_s_at
205169_at  
205503_at  
206138_s_at
207265_s_at
207350_s_at
208229_at  
209365_s_at
210243_s_at
210417_s_at
210634_at  
211068_x_at
211994_at  
212155_at  
212164_at  
212205_at  
212371_at  
212539_at  
212773_s_at
213264_at  
214170_x_at
214722_at  
214978_s_at
215001_s_at
217202_s_at
217748_at  
217820_s_at
217894_at  
217978_s_at
218168_s_at
218344_s_at
218361_at  
218788_s_at
219125_s_at
219373_at  
219553_at  
220016_at  
220199_s_at
220642_x_at
221006_s_at
221268_s_at
221497_x_at
221589_s_at
222026_at  
222140_s_at
222581_at  
222936_s_at
223046_at  
223540_at  
224314_s_at
224692_at  
224763_at  
224897_at  
224898_at  
224905_at  
224995_at  
225025_at  
225068_at  
225293_at  
225463_x_at
225641_at  
225740_x_at
225904_at  
226017_at  
226029_at  
226307_at  
226615_at  
226801_s_at
227036_at  
227067_x_at
227200_at  
228852_at  
229245_at  
229679_at  
229933_at  
230795_at  
232752_at  
234998_at  
236534_at  
238040_at  
238056_at  
238573_at  
