# Supplementary material for: Latent Factor Analysis to Discover Pathway-Associated Putative Segmental Aneuploidies in Human Cancers
Source: PLoS Comput Biol. 2010 Sep 2;6(9):e1000920. doi: 10.1371/journal.pcbi.1000920 (PMC2932681; doi:10.1371/journal.pcbi.1000920)
Supplement: Text S2 — The lists of the probsets in each of the latent factors. (0.02 MB ZIP) [file pcbi.1000920.s010.zip › fac27.txt]

217842_at  
222420_s_at
201285_at  
201371_s_at
201428_at  
201453_x_at
201682_at  
202146_at  
203502_at  
203985_at  
205070_at  
205195_at  
205196_s_at
205425_at  
205690_s_at
205809_s_at
207614_s_at
208445_s_at
208503_s_at
208928_at  
209015_s_at
209255_at  
209256_s_at
209635_at  
209845_at  
212666_at  
212782_x_at
212979_s_at
213018_at  
213097_s_at
213142_x_at
214550_s_at
214718_at  
214845_s_at
214946_x_at
217741_s_at
217799_x_at
217972_at  
218507_at  
218645_at  
220099_s_at
222150_s_at
222421_at  
222995_s_at
223376_s_at
223482_at  
224758_at  
224813_at  
226040_at  
226364_at  
226758_at  
226781_at  
227012_at  
228280_at  
229549_at  
232053_x_at
235513_at  
235587_at  
236402_at  
243852_at  
