# Supplementary material for: Latent Factor Analysis to Discover Pathway-Associated Putative Segmental Aneuploidies in Human Cancers
Source: PLoS Comput Biol. 2010 Sep 2;6(9):e1000920. doi: 10.1371/journal.pcbi.1000920 (PMC2932681; doi:10.1371/journal.pcbi.1000920)
Supplement: Text S2 — The lists of the probsets in each of the latent factors. (0.02 MB ZIP) [file pcbi.1000920.s010.zip › fac28.txt]

217891_at  
200646_s_at
200649_at  
200684_s_at
200726_at  
200808_s_at
200827_at  
200922_at  
201102_s_at
201357_s_at
201369_s_at
201454_s_at
201644_at  
201792_at  
201932_at  
201958_s_at
202059_s_at
202667_s_at
202812_at  
202928_s_at
203085_s_at
203093_s_at
203238_s_at
204132_s_at
204357_s_at
204805_s_at
206074_s_at
206182_at  
207239_s_at
207809_s_at
208308_s_at
208420_x_at
208686_s_at
208699_x_at
208700_s_at
208786_s_at
208831_x_at
208928_at  
210240_s_at
210417_s_at
210655_s_at
210678_s_at
211012_s_at
211065_x_at
211899_s_at
212155_at  
212443_at  
212470_at  
212647_at  
212705_x_at
213011_s_at
213038_at  
213876_x_at
214527_s_at
214958_s_at
215706_x_at
215732_s_at
216306_x_at
217899_at  
218509_at  
218522_s_at
218732_at  
218855_at  
218880_at  
219095_at  
219103_at  
219188_s_at
219360_s_at
219445_at  
220990_s_at
221256_s_at
221725_at  
222452_s_at
222694_at  
222995_s_at
223012_at  
223023_at  
223041_at  
223179_at  
223482_at  
223601_at  
223849_s_at
224562_at  
224673_at  
224727_at  
224735_at  
224760_at  
224792_at  
224889_at  
224923_at  
225025_at  
225077_at  
225672_at  
226075_at  
226206_at  
226307_at  
226359_at  
226405_s_at
226728_at  
226871_s_at
227325_at  
227538_at  
228280_at  
231861_at  
234106_s_at
234665_x_at
235035_at  
235037_at  
238327_at  
238612_at  
238768_at  
242217_s_at
36554_at   
36564_at   
64899_at   
91816_f_at 
