# Supplementary material for: Latent Factor Analysis to Discover Pathway-Associated Putative Segmental Aneuploidies in Human Cancers
Source: PLoS Comput Biol. 2010 Sep 2;6(9):e1000920. doi: 10.1371/journal.pcbi.1000920 (PMC2932681; doi:10.1371/journal.pcbi.1000920)
Supplement: Text S2 — The lists of the probsets in each of the latent factors. (0.02 MB ZIP) [file pcbi.1000920.s010.zip › fac29.txt]

218074_at  
200688_at  
200860_s_at
200941_at  
201000_at  
201060_x_at
201061_s_at
201174_s_at
201195_s_at
201467_s_at
201625_s_at
201705_at  
202171_at  
202173_s_at
202357_s_at
202382_s_at
202697_at  
203575_at  
204546_at  
207655_s_at
208726_s_at
208785_s_at
208786_s_at
209028_s_at
209094_at  
209157_at  
209667_at  
209668_x_at
210519_s_at
213295_at  
213509_x_at
217168_s_at
218447_at  
219375_at  
219429_at  
219453_at  
219966_x_at
220942_x_at
221449_s_at
221566_s_at
221567_at  
221903_s_at
223193_x_at
223541_at  
224345_x_at
224984_at  
225660_at  
225771_at  
226012_at  
227319_at  
228356_at  
229043_at  
230281_at  
230523_at  
233337_s_at
233634_at  
235022_at  
238151_at  
238538_at  
239148_at  
239350_at  
32069_at   
39582_at   
59625_at   
