# Supplementary material for: Latent Factor Analysis to Discover Pathway-Associated Putative Segmental Aneuploidies in Human Cancers
Source: PLoS Comput Biol. 2010 Sep 2;6(9):e1000920. doi: 10.1371/journal.pcbi.1000920 (PMC2932681; doi:10.1371/journal.pcbi.1000920)
Supplement: Text S2 — The lists of the probsets in each of the latent factors. (0.02 MB ZIP) [file pcbi.1000920.s010.zip › fac30.txt]

218149_s_at
226179_at  
201089_at  
202561_at  
204595_s_at
205770_at  
207000_s_at
207836_s_at
208606_s_at
208791_at  
208792_s_at
209295_at  
209487_at  
209488_s_at
210405_x_at
218136_s_at
218250_s_at
219416_at  
221123_x_at
221920_s_at
222528_s_at
222529_at  
222721_at  
223216_x_at
223842_s_at
225053_at  
225378_at  
225591_at  
225609_at  
230746_s_at
231274_s_at
232693_s_at
235085_at  
239358_at  
242335_at  
32541_at   
