# Supplementary material for: Latent Factor Analysis to Discover Pathway-Associated Putative Segmental Aneuploidies in Human Cancers
Source: PLoS Comput Biol. 2010 Sep 2;6(9):e1000920. doi: 10.1371/journal.pcbi.1000920 (PMC2932681; doi:10.1371/journal.pcbi.1000920)
Supplement: Text S2 — The lists of the probsets in each of the latent factors. (0.02 MB ZIP) [file pcbi.1000920.s010.zip › fac31.txt]

218437_s_at
200760_s_at
201096_s_at
201200_at  
201646_at  
201647_s_at
201673_s_at
201738_at  
201844_s_at
201845_s_at
201846_s_at
201972_at  
202545_at  
202682_s_at
202753_at  
203287_at  
203356_at  
203357_s_at
204346_s_at
204516_at  
206113_s_at
208699_x_at
208700_s_at
209089_at  
211559_s_at
211800_s_at
212443_at  
212503_s_at
217852_s_at
217961_at  
218147_s_at
218364_at  
218739_at  
220610_s_at
221654_s_at
222442_s_at
223001_at  
223070_at  
223165_s_at
223477_s_at
224983_at  
224994_at  
225019_at  
225443_at  
225755_at  
225796_at  
225941_at  
226029_at  
226171_at  
226888_at  
228499_at  
229576_s_at
235775_at  
45288_at   
