# Supplementary material for: Latent Factor Analysis to Discover Pathway-Associated Putative Segmental Aneuploidies in Human Cancers
Source: PLoS Comput Biol. 2010 Sep 2;6(9):e1000920. doi: 10.1371/journal.pcbi.1000920 (PMC2932681; doi:10.1371/journal.pcbi.1000920)
Supplement: Text S2 — The lists of the probsets in each of the latent factors. (0.02 MB ZIP) [file pcbi.1000920.s010.zip › fac32.txt]

218656_s_at
220765_s_at
200904_at  
201060_x_at
201061_s_at
201162_at  
201278_at  
201280_s_at
201324_at  
201325_s_at
201505_at  
201540_at  
201666_at  
202446_s_at
203063_at  
203238_s_at
203542_s_at
203817_at  
204687_at  
204726_at  
204894_s_at
204955_at  
205289_at  
205425_at  
205579_at  
206332_s_at
207030_s_at
208965_s_at
208966_x_at
209087_x_at
209098_s_at
209099_x_at
209183_s_at
209307_at  
209409_at  
209576_at  
209582_s_at
209652_s_at
210298_x_at
210664_s_at
210869_s_at
210993_s_at
211126_s_at
211555_s_at
211651_s_at
212706_at  
212822_at  
213069_at  
213075_at  
213564_x_at
213652_at  
214297_at  
214660_at  
214724_at  
216033_s_at
216268_s_at
218418_s_at
218660_at  
219091_s_at
219229_at  
219427_at  
221718_s_at
221773_at  
222024_s_at
222937_s_at
223082_at  
223492_s_at
224624_at  
225283_at  
225303_at  
225720_at  
225721_at  
226206_at  
226364_at  
226625_at  
226638_at  
226656_at  
226673_at  
226814_at  
226881_at  
227036_at  
227099_s_at
227180_at  
227297_at  
227410_at  
227692_at  
227846_at  
228080_at  
228642_at  
228698_at  
229011_at  
229228_at  
230769_at  
231183_s_at
231411_at  
236262_at  
238151_at  
240259_at  
37384_at   
55583_at   
