# Supplementary material for: Latent Factor Analysis to Discover Pathway-Associated Putative Segmental Aneuploidies in Human Cancers
Source: PLoS Comput Biol. 2010 Sep 2;6(9):e1000920. doi: 10.1371/journal.pcbi.1000920 (PMC2932681; doi:10.1371/journal.pcbi.1000920)
Supplement: Text S2 — The lists of the probsets in each of the latent factors. (0.02 MB ZIP) [file pcbi.1000920.s010.zip › fac34.txt]

220765_s_at
200000_s_at
200737_at  
200738_s_at
201300_s_at
201476_s_at
202074_s_at
202266_at  
202481_at  
203554_x_at
203620_s_at
204054_at  
204094_s_at
204900_x_at
206082_at  
206342_x_at
207000_s_at
207574_s_at
207809_s_at
208869_s_at
209276_s_at
209304_x_at
209635_at  
209754_s_at
211458_s_at
212221_x_at
212876_at  
218019_s_at
218344_s_at
218522_s_at
219121_s_at
220255_at  
220266_s_at
220761_s_at
221039_s_at
222453_at  
224428_s_at
224835_at  
224944_at  
225030_at  
226456_at  
227526_at  
228183_s_at
32541_at   
