# Supplementary material for: Latent Factor Analysis to Discover Pathway-Associated Putative Segmental Aneuploidies in Human Cancers
Source: PLoS Comput Biol. 2010 Sep 2;6(9):e1000920. doi: 10.1371/journal.pcbi.1000920 (PMC2932681; doi:10.1371/journal.pcbi.1000920)
Supplement: Text S2 — The lists of the probsets in each of the latent factors. (0.02 MB ZIP) [file pcbi.1000920.s010.zip › fac35.txt]

221504_s_at
200632_s_at
201338_x_at
201644_at  
201939_at  
203207_s_at
203208_s_at
203556_at  
203723_at  
204068_at  
205412_at  
207821_s_at
208029_s_at
208767_s_at
208820_at  
208884_s_at
209135_at  
209455_at  
209510_at  
209545_s_at
210896_s_at
212934_at  
213110_s_at
214949_at  
216241_s_at
216247_at  
218168_s_at
218507_at  
218516_s_at
219121_s_at
219402_s_at
220296_at  
220773_s_at
221039_s_at
221675_s_at
222572_at  
222654_at  
223041_at  
223358_s_at
224650_at  
224743_at  
224744_at  
224796_at  
224808_s_at
224986_s_at
225033_at  
225846_at  
225864_at  
226463_at  
226483_at  
226536_at  
227492_at  
227717_at  
227787_s_at
228062_at  
228063_s_at
230449_x_at
233825_s_at
