# Supplementary material for: Latent Factor Analysis to Discover Pathway-Associated Putative Segmental Aneuploidies in Human Cancers
Source: PLoS Comput Biol. 2010 Sep 2;6(9):e1000920. doi: 10.1371/journal.pcbi.1000920 (PMC2932681; doi:10.1371/journal.pcbi.1000920)
Supplement: Text S2 — The lists of the probsets in each of the latent factors. (0.02 MB ZIP) [file pcbi.1000920.s010.zip › fac36.txt]

221665_s_at
201281_at  
201371_s_at
201534_s_at
201546_at  
201673_s_at
202525_at  
202722_s_at
202815_s_at
203149_at  
203600_s_at
204017_at  
206247_at  
209501_at  
209566_at  
209578_s_at
212053_at  
212219_at  
212622_at  
217899_at  
217938_s_at
218233_s_at
218571_s_at
218779_x_at
219332_at  
219360_s_at
219397_at  
221655_x_at
223299_at  
224763_at  
224767_at  
226781_at  
228153_at  
91826_at   
