# Supplementary material for: Latent Factor Analysis to Discover Pathway-Associated Putative Segmental Aneuploidies in Human Cancers
Source: PLoS Comput Biol. 2010 Sep 2;6(9):e1000920. doi: 10.1371/journal.pcbi.1000920 (PMC2932681; doi:10.1371/journal.pcbi.1000920)
Supplement: Text S2 — The lists of the probsets in each of the latent factors. (0.02 MB ZIP) [file pcbi.1000920.s010.zip › fac37.txt]

222420_s_at
222835_at  
224631_at  
200760_s_at
200905_x_at
201008_s_at
201009_s_at
201224_s_at
201294_s_at
201565_s_at
201646_at  
201647_s_at
201846_s_at
201856_s_at
201858_s_at
201888_s_at
201901_s_at
201914_s_at
201927_s_at
201996_s_at
202131_s_at
202171_at  
202323_s_at
202333_s_at
202402_s_at
202551_s_at
202581_at  
202643_s_at
202687_s_at
202773_s_at
202774_s_at
202864_s_at
202899_s_at
203204_s_at
203242_s_at
203542_s_at
203571_s_at
203990_s_at
204131_s_at
204132_s_at
204180_s_at
204181_s_at
204182_s_at
204384_at  
204881_s_at
204964_s_at
205076_s_at
205169_at  
205425_at  
205809_s_at
205945_at  
207357_s_at
207661_s_at
208503_s_at
208615_s_at
208685_x_at
208701_at  
208720_s_at
208772_at  
208803_s_at
208965_s_at
209204_at  
209508_x_at
209582_s_at
209754_s_at
209890_at  
209945_s_at
210094_s_at
210426_x_at
210479_s_at
210513_s_at
210561_s_at
210616_s_at
210655_s_at
210759_s_at
210869_s_at
210904_s_at
211316_x_at
211555_s_at
211612_s_at
211769_x_at
211993_at  
212028_at  
212073_at  
212075_s_at
212076_at  
212078_s_at
212079_s_at
212104_s_at
212208_at  
212420_at  
212979_s_at
213252_at  
213286_at  
213494_s_at
213901_x_at
213922_at  
213926_s_at
214250_at  
214435_x_at
214474_at  
214718_at  
214911_s_at
216804_s_at
217100_s_at
217593_at  
217620_s_at
217799_x_at
217966_s_at
218250_s_at
218273_s_at
218294_s_at
219023_at  
219679_s_at
220368_s_at
221006_s_at
221007_s_at
221123_x_at
221473_x_at
221484_at  
221526_x_at
221673_s_at
221765_at  
222018_at  
222403_at  
222407_s_at
222417_s_at
222456_s_at
222528_s_at
222529_at  
222728_s_at
222747_s_at
222753_s_at
222880_at  
222909_s_at
223017_at  
223216_x_at
223217_s_at
223232_s_at
223540_at  
224605_at  
224642_at  
224693_at  
224854_s_at
225194_at  
225234_at  
225241_at  
225296_at  
225640_at  
225660_at  
226035_at  
226065_at  
226090_x_at
226208_at  
226368_at  
226763_at  
227257_s_at
227621_at  
227741_at  
228588_s_at
228628_at  
229067_at  
229216_s_at
229225_at  
229851_s_at
230233_at  
230532_at  
231370_at  
231393_x_at
232095_at  
232693_s_at
233252_s_at
233487_s_at
233559_s_at
235765_at  
235871_at  
236439_at  
237333_at  
238040_at  
238510_at  
239147_at  
239817_at  
239824_s_at
241955_at  
242722_at  
244292_at  
244546_at  
35436_at   
