# Supplementary material for: Latent Factor Analysis to Discover Pathway-Associated Putative Segmental Aneuploidies in Human Cancers
Source: PLoS Comput Biol. 2010 Sep 2;6(9):e1000920. doi: 10.1371/journal.pcbi.1000920 (PMC2932681; doi:10.1371/journal.pcbi.1000920)
Supplement: Text S2 — The lists of the probsets in each of the latent factors. (0.02 MB ZIP) [file pcbi.1000920.s010.zip › fac38.txt]

222471_s_at
200822_x_at
200870_at  
200889_s_at
200986_at  
201313_at  
201636_at  
201666_at  
201696_at  
201944_at  
201990_s_at
202113_s_at
202114_at  
202129_s_at
202130_at  
202187_s_at
202238_s_at
202352_s_at
202636_at  
202637_s_at
202638_s_at
202682_s_at
203238_s_at
203734_at  
203853_s_at
204646_at  
204682_at  
204908_s_at
204963_at  
204964_s_at
205403_at  
205854_at  
206023_at  
206332_s_at
206632_s_at
207030_s_at
208616_s_at
208868_s_at
208869_s_at
208965_s_at
208966_x_at
208969_at  
209030_s_at
209106_at  
209167_at  
209170_s_at
209569_x_at
209627_s_at
210050_at  
210073_at  
211126_s_at
211458_s_at
211763_s_at
211993_at  
211994_at  
212482_at  
212611_at  
212689_s_at
213011_s_at
213564_x_at
214023_x_at
217821_s_at
217822_at  
217938_s_at
217955_at  
218193_s_at
218450_at  
218501_at  
218522_s_at
218651_s_at
218660_at  
219017_at  
219228_at  
219332_at  
219453_at  
219532_at  
219855_at  
220658_s_at
220890_s_at
220933_s_at
221964_at  
222262_s_at
222273_at  
222309_at  
222447_at  
222514_at  
222746_s_at
223601_at  
224336_s_at
224400_s_at
224453_s_at
224758_at  
225016_at  
225527_at  
226621_at  
226932_at  
227341_at  
227410_at  
227492_at  
227518_at  
227538_at  
227909_at  
227963_at  
228647_at  
229344_x_at
230664_at  
232553_at  
238697_at  
238768_at  
240284_x_at
