# Supplementary material for: Latent Factor Analysis to Discover Pathway-Associated Putative Segmental Aneuploidies in Human Cancers
Source: PLoS Comput Biol. 2010 Sep 2;6(9):e1000920. doi: 10.1371/journal.pcbi.1000920 (PMC2932681; doi:10.1371/journal.pcbi.1000920)
Supplement: Text S2 — The lists of the probsets in each of the latent factors. (0.02 MB ZIP) [file pcbi.1000920.s010.zip › fac39.txt]

222559_s_at
200068_s_at
201434_at  
201471_s_at
201507_at  
201573_s_at
201574_at  
201944_at  
201984_s_at
202113_s_at
202164_s_at
202227_s_at
202333_s_at
202539_s_at
202816_s_at
205953_at  
208772_at  
208815_x_at
208852_s_at
208853_s_at
208866_at  
209455_at  
209925_at  
211015_s_at
211297_s_at
211763_s_at
212498_at  
213846_at  
215001_s_at
217993_s_at
218013_x_at
218023_s_at
218518_at  
218953_s_at
221577_x_at
221691_x_at
222690_s_at
223705_s_at
224502_s_at
224709_s_at
224743_at  
224953_at  
225698_at  
225811_at  
226146_at  
226208_at  
226881_at  
227033_at  
227180_at  
227492_at  
228379_at  
228588_s_at
231233_at  
232432_s_at
234998_at  
39966_at   
