# Supplementary material for: Latent Factor Analysis to Discover Pathway-Associated Putative Segmental Aneuploidies in Human Cancers
Source: PLoS Comput Biol. 2010 Sep 2;6(9):e1000920. doi: 10.1371/journal.pcbi.1000920 (PMC2932681; doi:10.1371/journal.pcbi.1000920)
Supplement: Text S2 — The lists of the probsets in each of the latent factors. (0.02 MB ZIP) [file pcbi.1000920.s010.zip › fac40.txt]

222835_at  
200760_s_at
201089_at  
201313_at  
201369_s_at
201845_s_at
202219_at  
202880_s_at
202887_s_at
203092_at  
203120_at  
203225_s_at
203574_at  
203748_x_at
203880_at  
204029_at  
204516_at  
205349_at  
207266_x_at
208616_s_at
208685_x_at
209020_at  
209205_s_at
209289_at  
209333_at  
209365_s_at
209493_at  
209566_at  
210002_at  
210073_at  
210854_x_at
212208_at  
212209_at  
213473_at  
213846_at  
214179_s_at
214203_s_at
214911_s_at
215471_s_at
217820_s_at
218398_at  
218764_at  
219332_at  
222572_at  
223041_at  
223551_at  
224301_x_at
224995_at  
225010_at  
225134_at  
225245_x_at
225378_at  
226035_at  
226257_x_at
226505_x_at
227256_at  
227791_at  
228153_at  
228846_at  
229043_at  
230986_at  
231120_x_at
233825_s_at
235165_at  
36499_at   
41660_at   
