# Supplementary material for: Latent Factor Analysis to Discover Pathway-Associated Putative Segmental Aneuploidies in Human Cancers
Source: PLoS Comput Biol. 2010 Sep 2;6(9):e1000920. doi: 10.1371/journal.pcbi.1000920 (PMC2932681; doi:10.1371/journal.pcbi.1000920)
Supplement: Text S2 — The lists of the probsets in each of the latent factors. (0.02 MB ZIP) [file pcbi.1000920.s010.zip › fac41.txt]

224018_s_at
224573_at  
227070_at  
228019_s_at
231579_s_at
232591_s_at
239310_at  
212997_s_at
222407_s_at
222456_s_at
222610_s_at
222660_s_at
222694_at  
222877_at  
222909_s_at
222937_s_at
222940_at  
223023_at  
223186_at  
223299_at  
223376_s_at
223387_at  
223454_at  
223482_at  
223492_s_at
223508_at  
223596_at  
223784_at  
223849_s_at
224229_s_at
224314_s_at
224495_at  
224560_at  
224642_at  
224692_at  
224711_at  
224735_at  
224754_at  
224758_at  
224891_at  
224905_at  
224919_at  
224936_at  
224986_s_at
225231_at  
225241_at  
225279_s_at
225362_at  
225522_at  
225771_at  
226065_at  
226076_s_at
226212_s_at
226257_x_at
226364_at  
226489_at  
226547_at  
226625_at  
226728_at  
226881_at  
227079_at  
227119_at  
227315_x_at
227468_at  
227529_s_at
227530_at  
227545_at  
227648_at  
227649_s_at
227736_at  
227791_at  
227909_at  
227949_at  
228181_at  
228262_at  
228447_at  
228459_at  
228499_at  
228634_s_at
228706_s_at
228730_s_at
228870_at  
228946_at  
228983_at  
229025_s_at
229205_at  
229213_at  
229216_s_at
229327_s_at
229791_at  
229899_s_at
229999_at  
230079_at  
230193_at  
230330_at  
230348_at  
230465_at  
230508_at  
230664_at  
230672_at  
230710_at  
231162_at  
231234_at  
231384_at  
231511_at  
231722_at  
231733_at  
232105_at  
232119_at  
232432_s_at
232553_at  
232596_at  
232704_s_at
232837_at  
232994_s_at
233045_at  
233098_s_at
233647_s_at
235013_at  
235035_at  
235050_at  
235204_at  
235234_at  
235250_at  
235272_at  
235373_at  
235696_at  
235765_at  
236077_at  
236240_at  
236330_at  
236402_at  
236439_at  
236480_at  
236657_at  
236910_at  
236915_at  
237109_at  
237300_at  
237333_at  
237690_at  
238028_at  
238058_at  
238086_at  
238151_at  
238538_at  
238551_at  
238567_at  
238647_at  
238698_at  
239203_at  
239218_at  
239431_at  
239503_at  
239609_s_at
239615_at  
239729_at  
239817_at  
239878_at  
240390_at  
241396_at  
241987_x_at
242108_at  
242176_at  
242204_at  
242286_at  
242335_at  
242338_at  
242594_at  
242689_at  
242725_at  
242873_at  
243115_at  
243515_at  
244780_at  
