# Supplementary material for: Latent Factor Analysis to Discover Pathway-Associated Putative Segmental Aneuploidies in Human Cancers
Source: PLoS Comput Biol. 2010 Sep 2;6(9):e1000920. doi: 10.1371/journal.pcbi.1000920 (PMC2932681; doi:10.1371/journal.pcbi.1000920)
Supplement: Text S2 — The lists of the probsets in each of the latent factors. (0.02 MB ZIP) [file pcbi.1000920.s010.zip › fac42.txt]

224573_at  
201800_s_at
202181_at  
202201_at  
202455_at  
202671_s_at
203464_s_at
205437_at  
205917_at  
205953_at  
206015_s_at
206182_at  
206508_at  
206703_at  
207753_at  
208685_x_at
208916_at  
210094_s_at
210128_s_at
210240_s_at
211846_s_at
211862_x_at
211899_s_at
212130_x_at
212205_at  
212206_s_at
212227_x_at
212232_at  
212288_at  
213509_x_at
214564_s_at
214797_s_at
214911_s_at
216056_at  
217672_x_at
218035_s_at
218093_s_at
219129_s_at
219286_s_at
220052_s_at
220890_s_at
221552_at  
222333_at  
222909_s_at
223376_s_at
223776_x_at
224601_at  
224657_at  
224763_at  
224809_x_at
224880_at  
225051_at  
225256_at  
226306_at  
227538_at  
227698_s_at
227747_at  
237333_at  
