# Supplementary material for: Latent Factor Analysis to Discover Pathway-Associated Putative Segmental Aneuploidies in Human Cancers
Source: PLoS Comput Biol. 2010 Sep 2;6(9):e1000920. doi: 10.1371/journal.pcbi.1000920 (PMC2932681; doi:10.1371/journal.pcbi.1000920)
Supplement: Text S2 — The lists of the probsets in each of the latent factors. (0.02 MB ZIP) [file pcbi.1000920.s010.zip › fac43.txt]

224631_at  
200694_s_at
201338_x_at
201575_at  
201901_s_at
202181_at  
202387_at  
202568_s_at
202623_at  
202812_at  
202982_s_at
203489_at  
203966_s_at
204050_s_at
204219_s_at
204290_s_at
205141_at  
205621_at  
207000_s_at
208666_s_at
208708_x_at
208753_s_at
209388_at  
210792_x_at
210959_s_at
211056_s_at
211475_s_at
211928_at  
212612_at  
213172_at  
213174_at  
213839_at  
214083_at  
218241_at  
218366_x_at
218571_s_at
218572_at  
220052_s_at
221042_s_at
221589_s_at
222035_s_at
222445_at  
223160_s_at
223387_at  
223528_s_at
223776_x_at
223988_x_at
224469_s_at
224522_s_at
224703_at  
224711_at  
224718_at  
224809_x_at
225463_x_at
225679_at  
225759_x_at
226325_at  
226883_at  
227693_at  
228569_at  
228670_at  
231861_at  
232244_at  
