# Supplementary material for: Latent Factor Analysis to Discover Pathway-Associated Putative Segmental Aneuploidies in Human Cancers
Source: PLoS Comput Biol. 2010 Sep 2;6(9):e1000920. doi: 10.1371/journal.pcbi.1000920 (PMC2932681; doi:10.1371/journal.pcbi.1000920)
Supplement: Text S2 — The lists of the probsets in each of the latent factors. (0.02 MB ZIP) [file pcbi.1000920.s010.zip › fac44.txt]

225687_at  
200863_s_at
201443_s_at
201558_at  
201984_s_at
201997_s_at
202181_at  
202505_at  
202725_at  
203068_at  
203837_at  
204082_at  
204131_s_at
204132_s_at
204790_at  
206075_s_at
208763_s_at
209234_at  
209849_s_at
210365_at  
210655_s_at
210896_s_at
211318_s_at
211323_s_at
211938_at  
211950_at  
212072_s_at
212073_at  
212075_s_at
212356_at  
212373_at  
212554_at  
213051_at  
213268_at  
213341_at  
214722_at  
216205_s_at
216960_s_at
218019_s_at
218138_at  
218970_s_at
219512_at  
221566_s_at
221567_at  
221725_at  
222417_s_at
223666_at  
224561_s_at
224562_at  
224817_at  
224889_at  
224891_at  
224986_s_at
224990_at  
225077_at  
225447_at  
225634_at  
225693_s_at
225740_x_at
225904_at  
226888_at  
227150_at  
227319_at  
228543_at  
231183_s_at
231296_at  
234998_at  
235587_at  
37254_at   
