# Supplementary material for: Latent Factor Analysis to Discover Pathway-Associated Putative Segmental Aneuploidies in Human Cancers
Source: PLoS Comput Biol. 2010 Sep 2;6(9):e1000920. doi: 10.1371/journal.pcbi.1000920 (PMC2932681; doi:10.1371/journal.pcbi.1000920)
Supplement: Text S2 — The lists of the probsets in each of the latent factors. (0.02 MB ZIP) [file pcbi.1000920.s010.zip › fac45.txt]

226179_at  
200889_s_at
200890_s_at
200891_s_at
200946_x_at
201894_s_at
202583_s_at
202876_s_at
203897_at  
204981_at  
205011_at  
206342_x_at
208685_x_at
208686_s_at
210102_at  
212221_x_at
212647_at  
212989_at  
214911_s_at
218136_s_at
218176_at  
218561_s_at
221492_s_at
221920_s_at
222452_s_at
222528_s_at
222529_at  
224919_at  
225183_at  
225422_at  
226781_at  
227036_at  
227456_s_at
228369_at  
228373_at  
228946_at  
229803_s_at
231274_s_at
234665_x_at
238327_at  
242335_at  
33760_at   
35436_at   
45653_at   
