# Supplementary material for: Latent Factor Analysis to Discover Pathway-Associated Putative Segmental Aneuploidies in Human Cancers
Source: PLoS Comput Biol. 2010 Sep 2;6(9):e1000920. doi: 10.1371/journal.pcbi.1000920 (PMC2932681; doi:10.1371/journal.pcbi.1000920)
Supplement: Text S2 — The lists of the probsets in each of the latent factors. (0.02 MB ZIP) [file pcbi.1000920.s010.zip › fac46.txt]

226835_s_at
200082_s_at
200868_s_at
200911_s_at
201281_at  
203567_s_at
207170_s_at
209020_at  
211769_x_at
213405_at  
217988_at  
218448_at  
220755_s_at
221473_x_at
221484_at  
221485_at  
221954_at  
224690_at  
224870_at  
224915_x_at
225220_at  
225698_at  
225771_at  
226227_x_at
229050_s_at
229899_s_at
