# Supplementary material for: Latent Factor Analysis to Discover Pathway-Associated Putative Segmental Aneuploidies in Human Cancers
Source: PLoS Comput Biol. 2010 Sep 2;6(9):e1000920. doi: 10.1371/journal.pcbi.1000920 (PMC2932681; doi:10.1371/journal.pcbi.1000920)
Supplement: Text S2 — The lists of the probsets in each of the latent factors. (0.02 MB ZIP) [file pcbi.1000920.s010.zip › fac47.txt]

227070_at  
231579_s_at
1598_g_at  
200808_s_at
200945_s_at
200986_at  
201124_at  
201278_at  
201279_s_at
201280_s_at
201286_at  
201300_s_at
201505_at  
201535_at  
201792_at  
201925_s_at
201926_s_at
202177_at  
202238_s_at
202363_at  
202828_s_at
202880_s_at
202969_at  
202994_s_at
202995_s_at
203085_s_at
203167_at  
203231_s_at
203408_s_at
203592_s_at
204017_at  
204078_at  
204222_s_at
204298_s_at
204357_s_at
204389_at  
204620_s_at
204682_at  
204790_at  
204955_at  
204963_at  
204964_s_at
205022_s_at
205076_s_at
205206_at  
205330_at  
205422_s_at
205479_s_at
205700_at  
205828_at  
206026_s_at
206091_at  
207265_s_at
207574_s_at
207661_s_at
209087_x_at
209101_at  
209304_x_at
209305_s_at
209365_s_at
209712_at  
209726_at  
209758_s_at
210095_s_at
210511_s_at
210517_s_at
210540_s_at
210616_s_at
210794_s_at
210797_s_at
211571_s_at
211651_s_at
211668_s_at
211924_s_at
212104_s_at
212503_s_at
212607_at  
212706_at  
212822_at  
212845_at  
212974_at  
212985_at  
212992_at  
213066_at  
213069_at  
213169_at  
213247_at  
213252_at  
213568_at  
213640_s_at
213652_at  
213725_x_at
213764_s_at
213901_x_at
213943_at  
214020_x_at
214085_x_at
214110_s_at
214632_at  
215446_s_at
216903_s_at
218418_s_at
218468_s_at
218469_at  
218537_at  
218651_s_at
218880_at  
219091_s_at
219147_s_at
219228_at  
219249_s_at
219383_at  
219427_at  
219523_s_at
219628_at  
219630_at  
219655_at  
221123_x_at
221541_at  
221718_s_at
221900_at  
222154_s_at
222288_at  
222514_at  
222654_at  
222857_s_at
222877_at  
223001_at  
223216_x_at
223391_at  
223601_at  
223690_at  
223734_at  
224560_at  
224561_s_at
224605_at  
224800_at  
224817_at  
224880_at  
224884_at  
224919_at  
224953_at  
225147_at  
225241_at  
225242_s_at
225303_at  
225320_at  
225566_at  
225800_at  
226065_at  
226066_at  
226075_at  
226142_at  
226347_at  
226348_at  
226368_at  
226372_at  
226402_at  
226523_at  
226525_at  
226673_at  
226930_at  
226932_at  
227013_at  
227180_at  
227256_at  
227529_s_at
227530_at  
227850_x_at
228080_at  
228234_at  
228293_at  
228640_at  
228728_at  
228933_at  
228949_at  
228964_at  
229225_at  
229427_at  
230508_at  
231148_at  
231202_at  
232231_at  
232693_s_at
234994_at  
235733_at  
235766_x_at
235916_at  
236179_at  
236262_at  
236488_s_at
238015_at  
238768_at  
37005_at   
37512_at   
52255_s_at 
52651_at   
