# Supplementary material for: Latent Factor Analysis to Discover Pathway-Associated Putative Segmental Aneuploidies in Human Cancers
Source: PLoS Comput Biol. 2010 Sep 2;6(9):e1000920. doi: 10.1371/journal.pcbi.1000920 (PMC2932681; doi:10.1371/journal.pcbi.1000920)
Supplement: Text S2 — The lists of the probsets in each of the latent factors. (0.02 MB ZIP) [file pcbi.1000920.s010.zip › fac48.txt]

227266_s_at
200743_s_at
200808_s_at
200918_s_at
200941_at  
201089_at  
201220_x_at
201278_at  
201279_s_at
201280_s_at
201842_s_at
201843_s_at
201845_s_at
201858_s_at
201859_at  
201901_s_at
201939_at  
201990_s_at
202332_at  
202525_at  
202748_at  
202795_x_at
202828_s_at
202842_s_at
203085_s_at
203186_s_at
203275_at  
203394_s_at
203464_s_at
203647_s_at
204205_at  
204328_at  
204806_x_at
205214_at  
205945_at  
206011_at  
206026_s_at
206214_at  
206628_at  
207571_x_at
207655_s_at
208309_s_at
209040_s_at
209493_at  
209508_x_at
209582_s_at
209626_s_at
209627_s_at
209723_at  
209949_at  
210001_s_at
210113_s_at
210785_s_at
210797_s_at
210835_s_at
211799_x_at
211824_x_at
212078_s_at
212080_at  
212288_at  
212341_at  
212443_at  
212503_s_at
212596_s_at
212597_s_at
212666_at  
213110_s_at
213187_x_at
213288_at  
214083_at  
214958_s_at
215111_s_at
215446_s_at
216033_s_at
217168_s_at
217820_s_at
217959_s_at
217993_s_at
219014_at  
219209_at  
219471_at  
219634_at  
220306_at  
221009_s_at
221059_s_at
221756_at  
221757_at  
221875_x_at
221879_at  
222288_at  
222753_s_at
223070_at  
223299_at  
223322_at  
223666_at  
223773_s_at
223774_at  
224602_at  
224630_at  
224709_s_at
224735_at  
224923_at  
224927_at  
225019_at  
225090_at  
225124_at  
225230_at  
225231_at  
225234_at  
225618_at  
225700_at  
225706_at  
225763_at  
226012_at  
226029_at  
226117_at  
226146_at  
226240_at  
226307_at  
226333_at  
226354_at  
226368_at  
226372_at  
226525_at  
226673_at  
226811_at  
227119_at  
227135_at  
227458_at  
227525_at  
227677_at  
227791_at  
228737_at  
228964_at  
229391_s_at
230123_at  
230233_at  
230348_at  
231234_at  
233085_s_at
234998_at  
235401_s_at
235678_at  
235733_at  
40148_at   
40472_at   
44790_s_at 
52255_s_at 
64408_s_at 
91816_f_at 
