# Supplementary material for: Latent Factor Analysis to Discover Pathway-Associated Putative Segmental Aneuploidies in Human Cancers
Source: PLoS Comput Biol. 2010 Sep 2;6(9):e1000920. doi: 10.1371/journal.pcbi.1000920 (PMC2932681; doi:10.1371/journal.pcbi.1000920)
Supplement: Text S2 — The lists of the probsets in each of the latent factors. (0.02 MB ZIP) [file pcbi.1000920.s010.zip › fac49.txt]

228019_s_at
200669_s_at
204805_s_at
205437_at  
207753_at  
209635_at  
211681_s_at
211935_at  
212053_at  
212990_at  
213466_at  
213535_s_at
213877_x_at
218537_at  
219826_at  
220741_s_at
222190_s_at
223244_s_at
223773_s_at
223774_at  
234106_s_at
236662_at  
38766_at   
