# Supplementary material for: Latent Factor Analysis to Discover Pathway-Associated Putative Segmental Aneuploidies in Human Cancers
Source: PLoS Comput Biol. 2010 Sep 2;6(9):e1000920. doi: 10.1371/journal.pcbi.1000920 (PMC2932681; doi:10.1371/journal.pcbi.1000920)
Supplement: Text S2 — The lists of the probsets in each of the latent factors. (0.02 MB ZIP) [file pcbi.1000920.s010.zip › fac50.txt]

231579_s_at
