# Supplementary material for: Latent Factor Analysis to Discover Pathway-Associated Putative Segmental Aneuploidies in Human Cancers
Source: PLoS Comput Biol. 2010 Sep 2;6(9):e1000920. doi: 10.1371/journal.pcbi.1000920 (PMC2932681; doi:10.1371/journal.pcbi.1000920)
Supplement: Text S2 — The lists of the probsets in each of the latent factors. (0.02 MB ZIP) [file pcbi.1000920.s010.zip › fac51.txt]

232591_s_at
200631_s_at
200863_s_at
201696_at  
202220_at  
203797_at  
203798_s_at
203865_s_at
204053_x_at
204054_at  
205052_at  
209274_s_at
210074_at  
212073_at  
212773_s_at
212802_s_at
212848_s_at
213047_x_at
213313_at  
214297_at  
215471_s_at
216033_s_at
217492_s_at
217830_s_at
219373_at  
220239_at  
223065_s_at
224624_at  
225135_at  
225672_at  
226027_at  
226206_at  
226281_at  
226781_at  
228931_at  
229050_s_at
231384_at  
233252_s_at
