# Supplementary material for: Latent Factor Analysis to Discover Pathway-Associated Putative Segmental Aneuploidies in Human Cancers
Source: PLoS Comput Biol. 2010 Sep 2;6(9):e1000920. doi: 10.1371/journal.pcbi.1000920 (PMC2932681; doi:10.1371/journal.pcbi.1000920)
Supplement: Text S2 — The lists of the probsets in each of the latent factors. (0.02 MB ZIP) [file pcbi.1000920.s010.zip › fac52.txt]

235463_s_at
201338_x_at
201534_s_at
201644_at  
201911_s_at
203659_s_at
203689_s_at
203797_at  
203798_s_at
204981_at  
205349_at  
205980_s_at
207265_s_at
208742_s_at
210212_x_at
211323_s_at
212418_at  
212420_at  
212445_s_at
214946_x_at
216862_s_at
216903_s_at
216944_s_at
218196_at  
218371_s_at
218447_at  
219529_at  
220127_s_at
221256_s_at
221260_s_at
222273_at  
223339_at  
224711_at  
224718_at  
224799_at  
224870_at  
224874_at  
225245_x_at
225301_s_at
225759_x_at
226479_at  
227040_at  
227458_at  
228441_s_at
234998_at  
235587_at  
238273_at  
239069_s_at
239246_at  
241815_at  
242255_at  
243276_at  
37117_at   
