# Supplementary material for: Latent Factor Analysis to Discover Pathway-Associated Putative Segmental Aneuploidies in Human Cancers
Source: PLoS Comput Biol. 2010 Sep 2;6(9):e1000920. doi: 10.1371/journal.pcbi.1000920 (PMC2932681; doi:10.1371/journal.pcbi.1000920)
Supplement: Text S2 — The lists of the probsets in each of the latent factors. (0.02 MB ZIP) [file pcbi.1000920.s010.zip › fac53.txt]

237512_at  
200068_s_at
222390_at  
222408_s_at
222452_s_at
222514_at  
222567_s_at
222654_at  
222694_at  
222913_at  
223015_at  
223017_at  
223136_at  
223268_at  
223379_s_at
223385_at  
223387_at  
223520_s_at
223528_s_at
223601_at  
223734_at  
224035_s_at
224655_at  
224781_s_at
224808_s_at
224845_s_at
224927_at  
224948_at  
224986_s_at
224995_at  
225135_at  
225194_at  
225204_at  
225331_at  
225362_at  
225386_s_at
225435_at  
225443_at  
225522_at  
225618_at  
225679_at  
225846_at  
226040_at  
226071_at  
226076_s_at
226142_at  
226146_at  
226181_at  
226306_at  
226354_at  
226425_at  
226456_at  
226483_at  
226505_x_at
226668_at  
226673_at  
226745_at  
226901_at  
226932_at  
226970_at  
227008_at  
227040_at  
227119_at  
227305_s_at
227315_x_at
227356_at  
227472_at  
227648_at  
227910_at  
228183_s_at
228374_at  
228379_at  
228432_at  
228447_at  
228482_at  
228499_at  
228561_at  
228575_at  
228722_at  
228728_at  
228852_at  
228857_at  
228865_at  
228967_at  
228983_at  
229321_s_at
229337_at  
229546_at  
229578_at  
229679_at  
229791_at  
229851_s_at
230079_at  
230348_at  
230483_at  
230769_at  
231064_s_at
231148_at  
231162_at  
231202_at  
231963_at  
232449_at  
232553_at  
232596_at  
232678_at  
232704_s_at
233098_s_at
233252_s_at
233294_at  
233487_s_at
233565_s_at
233572_s_at
234003_at  
234939_s_at
235035_at  
235088_at  
235250_at  
235443_at  
235479_at  
236147_at  
236347_at  
236438_at  
236598_at  
237300_at  
238015_at  
238273_at  
238427_at  
238509_at  
238551_at  
238768_at  
239148_at  
239203_at  
242069_at  
242217_s_at
242583_at  
242689_at  
242835_s_at
243175_at  
243514_at  
243515_at  
243618_s_at
243805_at  
244441_at  
244546_at  
