# Supplementary material for: Latent Factor Analysis to Discover Pathway-Associated Putative Segmental Aneuploidies in Human Cancers
Source: PLoS Comput Biol. 2010 Sep 2;6(9):e1000920. doi: 10.1371/journal.pcbi.1000920 (PMC2932681; doi:10.1371/journal.pcbi.1000920)
Supplement: Text S2 — The lists of the probsets in each of the latent factors. (0.02 MB ZIP) [file pcbi.1000920.s010.zip › fac54.txt]

239310_at  
244103_at  
200071_at  
200082_s_at
212997_s_at
222390_at  
222403_at  
222421_at  
222442_s_at
222453_at  
222456_s_at
222495_at  
222555_s_at
222581_at  
222609_s_at
222660_s_at
222669_s_at
222690_s_at
222728_s_at
222832_s_at
222867_s_at
222982_x_at
222991_s_at
222995_s_at
223006_s_at
223012_at  
223023_at  
223046_at  
223065_s_at
223070_at  
223160_s_at
223193_x_at
223244_s_at
223251_s_at
223322_at  
223370_at  
223376_s_at
223391_at  
223516_s_at
223598_at  
223705_s_at
223774_at  
223776_x_at
223849_s_at
224207_x_at
224336_s_at
224345_x_at
224561_s_at
224562_at  
224603_at  
224604_at  
224636_at  
224641_at  
224642_at  
224663_s_at
224692_at  
224703_at  
224709_s_at
224711_at  
224718_at  
224754_at  
224758_at  
224760_at  
224765_at  
224788_at  
224792_at  
224796_at  
224799_at  
224808_s_at
224809_x_at
224845_s_at
224880_at  
224884_at  
224889_at  
224891_at  
224897_at  
224898_at  
224905_at  
224936_at  
224948_at  
224953_at  
224983_at  
224986_s_at
225010_at  
225030_at  
225053_at  
225060_at  
225068_at  
225077_at  
225090_at  
225131_at  
225134_at  
225135_at  
225147_at  
225183_at  
225192_at  
225222_at  
225230_at  
225231_at  
225256_at  
225296_at  
225298_at  
225320_at  
225344_at  
225408_at  
225413_at  
225422_at  
225463_x_at
225466_at  
225606_at  
225610_at  
225634_at  
225640_at  
225641_at  
225673_at  
225698_at  
225740_x_at
225919_s_at
225950_at  
225951_s_at
226027_at  
226051_at  
226077_at  
226193_x_at
226206_at  
226208_at  
226257_x_at
226306_at  
226347_at  
226348_at  
226463_at  
226513_at  
226621_at  
226689_at  
226758_at  
226801_s_at
226862_at  
226883_at  
226888_at  
226939_at  
227013_at  
227033_at  
227036_at  
227099_s_at
227150_at  
227200_at  
227254_at  
227325_at  
227368_at  
227376_at  
227386_s_at
227407_at  
227456_s_at
227521_at  
227538_at  
227622_at  
227693_at  
227747_at  
227991_x_at
228189_at  
228234_at  
228262_at  
228280_at  
228374_at  
228379_at  
228543_at  
228569_at  
228670_at  
228700_at  
228852_at  
228857_at  
228953_at  
228992_at  
229050_s_at
229205_at  
229344_x_at
229630_s_at
229803_s_at
230079_at  
230194_at  
230304_at  
230350_at  
230465_at  
230508_at  
231008_at  
231411_at  
231722_at  
231861_at  
231880_at  
232119_at  
232263_at  
232596_at  
232837_at  
233487_s_at
233509_at  
233572_s_at
233665_x_at
233936_s_at
234003_at  
234106_s_at
234998_at  
235005_at  
235250_at  
235398_at  
235479_at  
235513_at  
235766_x_at
235857_at  
236180_at  
236262_at  
236488_s_at
237109_at  
237132_at  
237300_at  
237932_at  
238015_at  
238509_at  
238538_at  
238653_at  
239598_s_at
241421_at  
242217_s_at
242335_at  
242490_at  
242535_at  
242835_s_at
243515_at  
243852_at  
