# Supplementary material for: Latent Factor Analysis to Discover Pathway-Associated Putative Segmental Aneuploidies in Human Cancers
Source: PLoS Comput Biol. 2010 Sep 2;6(9):e1000920. doi: 10.1371/journal.pcbi.1000920 (PMC2932681; doi:10.1371/journal.pcbi.1000920)
Supplement: Text S2 — The lists of the probsets in each of the latent factors. (0.02 MB ZIP) [file pcbi.1000920.s010.zip › fac55.txt]

244103_at  
200612_s_at
200868_s_at
200941_at  
201124_at  
201351_s_at
201543_s_at
201902_s_at
202021_x_at
202134_s_at
202353_s_at
202464_s_at
202561_at  
202697_at  
202887_s_at
206075_s_at
207357_s_at
208740_at  
208815_x_at
209068_at  
209184_s_at
209185_s_at
210656_at  
210951_x_at
211015_s_at
211998_at  
212072_s_at
212075_s_at
212130_x_at
212164_at  
212227_x_at
212264_s_at
212498_at  
212688_at  
212881_at  
213405_at  
213500_at  
213573_at  
213574_s_at
213803_at  
217100_s_at
217672_x_at
217938_s_at
219017_at  
221042_s_at
221249_s_at
221903_s_at
221954_at  
222026_at  
222262_s_at
222273_at  
222447_at  
222583_s_at
222654_at  
223193_x_at
224345_x_at
224711_at  
224718_at  
224744_at  
224792_at  
225693_s_at
225740_x_at
226002_at  
226029_at  
226354_at  
226537_at  
226758_at  
227119_at  
227622_at  
227708_at  
228373_at  
228482_at  
228722_at  
228846_at  
228967_at  
229205_at  
229245_at  
229549_at  
230194_at  
231861_at  
235045_at  
235234_at  
235733_at  
238612_at  
241815_at  
242790_at  
243852_at  
244177_at  
37005_at   
