# Supplementary material for: Latent Factor Analysis to Discover Pathway-Associated Putative Segmental Aneuploidies in Human Cancers
Source: PLoS Comput Biol. 2010 Sep 2;6(9):e1000920. doi: 10.1371/journal.pcbi.1000920 (PMC2932681; doi:10.1371/journal.pcbi.1000920)
Supplement: Text S2 — The lists of the probsets in each of the latent factors. (0.02 MB ZIP) [file pcbi.1000920.s010.zip › fac56.txt]

60528_at   
201294_s_at
201295_s_at
201296_s_at
201972_at  
202220_at  
202251_at  
202406_s_at
202568_s_at
202979_s_at
203063_at  
203146_s_at
203225_s_at
203624_at  
203944_x_at
204516_at  
205195_at  
205434_s_at
205904_at  
205905_s_at
205980_s_at
207170_s_at
208174_x_at
208720_s_at
208866_at  
208884_s_at
209181_s_at
209236_at  
209347_s_at
209907_s_at
210128_s_at
210561_s_at
210794_s_at
212036_s_at
212225_at  
212232_at  
212733_at  
213142_x_at
213876_x_at
214107_x_at
214205_x_at
214280_x_at
214722_at  
214925_s_at
215090_x_at
215493_x_at
215645_at  
216960_s_at
217593_at  
217620_s_at
218093_s_at
218344_s_at
218371_s_at
218428_s_at
219095_at  
219116_s_at
219236_at  
219284_at  
219423_x_at
219880_at  
220296_at  
220578_at  
220746_s_at
220990_s_at
221567_at  
221580_s_at
221978_at  
222018_at  
222034_at  
222150_s_at
222280_at  
222288_at  
222728_s_at
223244_s_at
223251_s_at
223492_s_at
223528_s_at
223773_s_at
223988_x_at
224673_at  
225067_at  
225077_at  
225740_x_at
226206_at  
226240_at  
226334_s_at
226384_at  
226419_s_at
226665_at  
226755_at  
227529_s_at
227622_at  
228482_at  
228519_x_at
228983_at  
229665_at  
229899_s_at
230000_at  
230532_at  
231225_at  
232017_at  
232058_at  
232567_at  
233634_at  
233893_s_at
234759_at  
236470_at  
236488_s_at
236910_at  
238040_at  
238593_at  
240861_at  
241408_at  
242108_at  
242725_at  
243514_at  
244292_at  
244698_at  
37117_at   
37384_at   
47608_at   
59625_at   
