# Supplementary material for: Latent Factor Analysis to Discover Pathway-Associated Putative Segmental Aneuploidies in Human Cancers
Source: PLoS Comput Biol. 2010 Sep 2;6(9):e1000920. doi: 10.1371/journal.pcbi.1000920 (PMC2932681; doi:10.1371/journal.pcbi.1000920)
Supplement: Text S2 — The lists of the probsets in each of the latent factors. (0.02 MB ZIP) [file pcbi.1000920.s010.zip › fac1.txt]

200620_at  
200927_s_at
202871_at  
209004_s_at
210105_s_at
212914_at  
221504_s_at
222559_s_at
224573_at  
200068_s_at
200646_s_at
200760_s_at
200973_s_at
201220_x_at
201241_at  
201360_at  
201443_s_at
201444_s_at
201534_s_at
201535_at  
201842_s_at
201888_s_at
201968_s_at
201990_s_at
202054_s_at
202300_at  
202472_at  
202551_s_at
202636_at  
202644_s_at
202732_at  
202753_at  
202772_at  
202939_at  
203647_s_at
203659_s_at
203909_at  
204119_s_at
204388_s_at
204389_at  
204399_s_at
204627_s_at
204679_at  
204981_at  
205158_at  
205677_s_at
205864_at  
206857_s_at
207170_s_at
207809_s_at
208742_s_at
208753_s_at
209106_at  
209248_at  
209249_s_at
209479_at  
209653_at  
211703_s_at
211769_x_at
212092_at  
212094_at  
212245_at  
212526_at  
212741_at  
212985_at  
213097_s_at
213142_x_at
213279_at  
214310_s_at
217726_at  
217889_s_at
217995_at  
218109_s_at
218176_at  
218450_at  
218682_s_at
218764_at  
218924_s_at
218946_at  
219220_x_at
219373_at  
219630_at  
220368_s_at
220753_s_at
221473_x_at
222150_s_at
222408_s_at
222453_at  
222528_s_at
222867_s_at
223006_s_at
223299_at  
223492_s_at
223569_at  
223843_at  
224428_s_at
224495_at  
224496_s_at
224605_at  
224630_at  
225051_at  
225298_at  
225941_at  
226171_at  
226325_at  
226334_s_at
226656_at  
226665_at  
226745_at  
226801_s_at
226811_at  
227008_at  
227305_s_at
227407_at  
228062_at  
228063_s_at
228647_at  
228730_s_at
229190_at  
229362_at  
230281_at  
231994_at  
232053_x_at
232994_s_at
233098_s_at
233337_s_at
234003_at  
235005_at  
235352_at  
236656_s_at
236657_at  
238480_at  
238590_x_at
239824_s_at
241396_at  
242069_at  
243999_at  
40148_at   
91816_f_at 
