# Supplementary material for: Latent Factor Analysis to Discover Pathway-Associated Putative Segmental Aneuploidies in Human Cancers
Source: PLoS Comput Biol. 2010 Sep 2;6(9):e1000920. doi: 10.1371/journal.pcbi.1000920 (PMC2932681; doi:10.1371/journal.pcbi.1000920)
Supplement: Text S2 — The lists of the probsets in each of the latent factors. (0.02 MB ZIP) [file pcbi.1000920.s010.zip › fac2.txt]

200927_s_at
201179_s_at
212171_x_at
214505_s_at
217356_s_at
217842_at  
222559_s_at
224018_s_at
232591_s_at
200648_s_at
200669_s_at
200700_s_at
200730_s_at
200760_s_at
200828_s_at
200868_s_at
200889_s_at
200946_x_at
201044_x_at
201096_s_at
201211_s_at
201279_s_at
201357_s_at
201371_s_at
201444_s_at
201476_s_at
201539_s_at
201646_at  
201647_s_at
201784_s_at
201830_s_at
201856_s_at
201858_s_at
201902_s_at
201971_s_at
201996_s_at
202058_s_at
202113_s_at
202129_s_at
202164_s_at
202278_s_at
202293_at  
202300_at  
202307_s_at
202453_s_at
202583_s_at
202721_s_at
202774_s_at
202899_s_at
202923_s_at
203076_s_at
203207_s_at
203293_s_at
203294_s_at
203357_s_at
203520_s_at
203582_s_at
203676_at  
203811_s_at
203925_at  
203944_x_at
203990_s_at
204132_s_at
204206_at  
204298_s_at
204312_x_at
204384_at  
204725_s_at
204744_s_at
205052_at  
205158_at  
205446_s_at
205503_at  
205677_s_at
205729_at  
205770_at  
205917_at  
205960_at  
206075_s_at
206113_s_at
206158_s_at
206174_s_at
206182_at  
206536_s_at
206665_s_at
206943_at  
207001_x_at
207040_s_at
207265_s_at
207350_s_at
207361_at  
207821_s_at
208666_s_at
208685_x_at
208708_x_at
208720_s_at
208767_s_at
208785_s_at
208786_s_at
208852_s_at
208853_s_at
208875_s_at
208876_s_at
208878_s_at
208884_s_at
208925_at  
209027_s_at
209080_x_at
209098_s_at
209273_s_at
209316_s_at
209456_s_at
209653_at  
209667_at  
209754_s_at
209945_s_at
209969_s_at
210050_at  
210298_x_at
210350_x_at
210417_s_at
210465_s_at
210513_s_at
210655_s_at
210759_s_at
210904_s_at
210916_s_at
210971_s_at
211220_s_at
211277_x_at
211317_s_at
211323_s_at
211354_s_at
211356_x_at
211527_x_at
211555_s_at
211559_s_at
211571_s_at
211668_s_at
211681_s_at
211703_s_at
211899_s_at
212036_s_at
212092_at  
212206_s_at
212241_at  
212264_s_at
212374_at  
212470_at  
212514_x_at
212515_s_at
212705_x_at
212902_at  
213047_x_at
213183_s_at
213252_at  
213348_at  
213640_s_at
213792_s_at
213876_x_at
213901_x_at
214513_s_at
214732_at  
214845_s_at
214911_s_at
214958_s_at
215037_s_at
215493_x_at
215711_s_at
216125_s_at
216205_s_at
216241_s_at
216396_s_at
216624_s_at
216693_x_at
216985_s_at
217197_x_at
217202_s_at
217741_s_at
217799_x_at
217821_s_at
217859_s_at
218013_x_at
218129_s_at
218295_s_at
218342_s_at
218344_s_at
218379_at  
218403_at  
218582_at  
219075_at  
219081_at  
219104_at  
219326_s_at
219679_s_at
220199_s_at
220254_at  
220368_s_at
220470_at  
221268_s_at
221691_x_at
222024_s_at
222035_s_at
222408_s_at
222417_s_at
222442_s_at
222452_s_at
222555_s_at
222567_s_at
222583_s_at
222660_s_at
222697_s_at
222736_s_at
223001_at  
223427_s_at
223566_s_at
224035_s_at
224453_s_at
224561_s_at
224562_at  
224630_at  
224641_at  
224642_at  
224744_at  
224799_at  
224813_at  
224898_at  
225131_at  
225140_at  
225222_at  
225236_at  
225279_s_at
225362_at  
225386_s_at
225700_at  
225800_at  
225829_at  
226002_at  
226090_x_at
227012_at  
227698_s_at
227747_at  
228870_at  
228885_at  
229067_at  
229327_s_at
229344_x_at
231064_s_at
231183_s_at
231274_s_at
231721_at  
231963_at  
232053_x_at
232432_s_at
232567_at  
233496_s_at
234106_s_at
234939_s_at
235088_at  
235191_at  
235234_at  
235235_s_at
238427_at  
238461_at  
238963_at  
239431_at  
239729_at  
241408_at  
242338_at  
242776_at  
243618_s_at
243999_at  
244698_at  
41386_i_at 
52651_at   
