# Supplementary material for: Latent Factor Analysis to Discover Pathway-Associated Putative Segmental Aneuploidies in Human Cancers
Source: PLoS Comput Biol. 2010 Sep 2;6(9):e1000920. doi: 10.1371/journal.pcbi.1000920 (PMC2932681; doi:10.1371/journal.pcbi.1000920)
Supplement: Text S2 — The lists of the probsets in each of the latent factors. (0.02 MB ZIP) [file pcbi.1000920.s010.zip › fac3.txt]

201179_s_at
204023_at  
209004_s_at
212914_at  
217356_s_at
218074_at  
220765_s_at
221665_s_at
222471_s_at
222559_s_at
225687_at  
244103_at  
1598_g_at  
200071_at  
200082_s_at
200627_at  
200684_s_at
200737_at  
200738_s_at
200828_s_at
200829_x_at
200833_s_at
200877_at  
200889_s_at
200890_s_at
201000_at  
201041_s_at
201266_at  
201338_x_at
201351_s_at
201453_x_at
201467_s_at
201705_at  
201858_s_at
201894_s_at
201901_s_at
202144_s_at
202177_at  
202299_s_at
202300_at  
202307_s_at
202352_s_at
202392_s_at
202446_s_at
202475_at  
202683_s_at
202753_at  
202754_at  
202829_s_at
202899_s_at
202912_at  
202939_at  
202969_at  
203204_s_at
203207_s_at
203489_at  
203574_at  
203582_s_at
204119_s_at
204219_s_at
204900_x_at
205125_at  
205194_at  
205361_s_at
205690_s_at
205796_at  
206015_s_at
206074_s_at
206138_s_at
206173_x_at
206683_at  
207040_s_at
207769_s_at
208029_s_at
208398_s_at
208485_x_at
208627_s_at
208628_s_at
208672_s_at
208699_x_at
208700_s_at
208726_s_at
208742_s_at
208780_x_at
208875_s_at
208922_s_at
208927_at  
209080_x_at
209103_s_at
209181_s_at
209187_at  
209249_s_at
209316_s_at
209388_at  
209653_at  
210250_x_at
210417_s_at
210792_x_at
211862_x_at
211928_at  
212773_s_at
212832_s_at
213011_s_at
213424_at  
213427_at  
213535_s_at
213573_at  
213574_s_at
213616_at  
213762_x_at
214310_s_at
214527_s_at
214550_s_at
214718_at  
215460_x_at
217938_s_at
217972_at  
218165_at  
218327_s_at
218350_s_at
218447_at  
218561_s_at
218597_s_at
218982_s_at
219147_s_at
219208_at  
219286_s_at
219553_at  
220239_at  
220266_s_at
220933_s_at
221256_s_at
221580_s_at
221691_x_at
221900_at  
222035_s_at
222447_at  
222452_s_at
222453_at  
222654_at  
223006_s_at
223017_at  
223023_at  
223065_s_at
223071_at  
223516_s_at
223666_at  
223773_s_at
223774_at  
224428_s_at
224711_at  
224718_at  
224754_at  
224781_s_at
224870_at  
224874_at  
225413_at  
225435_at  
226090_x_at
226198_at  
226405_s_at
226456_at  
226479_at  
226615_at  
226790_at  
226881_at  
227068_at  
227150_at  
227179_at  
227256_at  
227521_at  
228519_x_at
228654_at  
229582_at  
229665_at  
235022_at  
238542_at  
244677_at  
52651_at   
