# Supplementary material for: Latent Factor Analysis to Discover Pathway-Associated Putative Segmental Aneuploidies in Human Cancers
Source: PLoS Comput Biol. 2010 Sep 2;6(9):e1000920. doi: 10.1371/journal.pcbi.1000920 (PMC2932681; doi:10.1371/journal.pcbi.1000920)
Supplement: Text S3 — The lists of the BAC clones associated with expression of CNA-associated factors. (0.01 MB ZIP) [file pcbi.1000920.s011.zip]

Archive with 34 entries (34 files):
- factor17VSCell Lines-associations.txt
- factor17VSTumor Samples-associations.txt
- factor23VSCell Lines-associations.txt
- factor23VSTumor Samples-associations.txt
- factor26VSCell Lines-associations.txt
- factor26VSTumor Samples-associations.txt
- factor27VSCell Lines-associations.txt
- factor27VSTumor Samples-associations.txt
- factor29VSCell Lines-associations.txt
- factor29VSTumor Samples-associations.txt
- factor30VSCell Lines-associations.txt
- factor30VSTumor Samples-associations.txt
- factor31VSCell Lines-associations.txt
- factor31VSTumor Samples-associations.txt
- factor35VSCell Lines-associations.txt
- factor35VSTumor Samples-associations.txt
- factor39VSCell Lines-associations.txt
- factor39VSTumor Samples-associations.txt
- factor43VSCell Lines-associations.txt
- factor43VSTumor Samples-associations.txt
- factor46VSCell Lines-associations.txt
- factor46VSTumor Samples-associations.txt
- factor5VSCell Lines-associations.txt
- factor5VSTumor Samples-associations.txt
- factor7VSCell Lines-associations.txt
- factor7VSTumor Samples-associations.txt
- factor12VSCell Lines-associations.txt
- factor12VSTumor Samples-associations.txt
- factor13VSCell Lines-associations.txt
- factor13VSTumor Samples-associations.txt
- factor14VSCell Lines-associations.txt
- factor14VSTumor Samples-associations.txt
- factor16VSCell Lines-associations.txt
- factor16VSTumor Samples-associations.txt
