# Supplementary material for: Latent Factor Analysis to Discover Pathway-Associated Putative Segmental Aneuploidies in Human Cancers
Source: PLoS Comput Biol. 2010 Sep 2;6(9):e1000920. doi: 10.1371/journal.pcbi.1000920 (PMC2932681; doi:10.1371/journal.pcbi.1000920)
Supplement: Text S3 — The lists of the BAC clones associated with expression of CNA-associated factors. (0.01 MB ZIP) [file pcbi.1000920.s011.zip › factor17VSCell Lines-associations.txt]

RMC11P011    11- 64346.355
CTD-2080I19  11- 68482.613
RP11-131C11  11- 85003.451
RP11-89H11   11- 86774.503
RP11-876F8   11- 87714.913
RP11-217E8   11- 93920.464
RP11-267L1   11- 97425.705
RP11-5G24    11-101181.581
CTD-2039C11  11-101745.939
RP11-817J15  11-101955.348
RP11-33F6    11-102471.243
RP11-51M23   11-104356.514
RP11-103C15  11-104433.955
RP11-276O11  11-105294.915
RP11-42L18   11-107454.525
RP11-241D13  11-107572.975
CTD-2057A4   11- 107701.85
RP11-964M3   11-107773.895
RP11-759M17  11- 110978.55
RP11-262J9   11-111244.499
RP11-47N15   11-111629.914
CTD-2059P15  11-112817.968
CTD-2059P15C 11-112817.968
RP11-5N6     11- 112963.87
RP11-36M5    11-113531.007
RP11-279M1   11-113806.905
RP11-823O21  11-116450.955
RP11-677N11  11- 116605.01
RP11-427I17  11-116960.983
RP11-728J1   11-117040.695
RP11-35P15   11-117055.266
RP11-697E18  11-117476.328
RP11-672I18  11-117844.879
RP11-758F14  11-117844.879
RMC11P008    11-117844.879
RP11-45N4    11-118010.991
RP11-770K18  11-118158.064
RP11-630O14  11-118558.565
RP11-680A7   11-118691.674
RP11-122H4   11-118717.024
RP11-62A14   11-118862.085
RP11-8K10    11-119094.961
RP11-523F18  11-119519.646
RP11-15I6    11-119745.597
RP11-775A2   11-119745.597
RP11-117K21  11-119805.798
CTD-2528N2   11-120068.679
RP11-133I16  11-120200.788
RP11-862G10  11-120498.664
RP11-775A1   11-120701.149
RP11-248G21  11-121238.097
RP11-164B14  11-121835.436
RP11-271P14  11-121843.593
RP11-335F8   11-122198.129
RP11-87O12   11-122730.727
RP11-35M6    11- 122909.75
RP11-15J15   11-125423.861
RP11-112M22  11-127679.795
RP11-17M17   11-132084.949
RP11-27H17   11-133589.317
RP1-26N8     11-134482.954
