# Supplementary material for: Latent Factor Analysis to Discover Pathway-Associated Putative Segmental Aneuploidies in Human Cancers
Source: PLoS Comput Biol. 2010 Sep 2;6(9):e1000920. doi: 10.1371/journal.pcbi.1000920 (PMC2932681; doi:10.1371/journal.pcbi.1000920)
Supplement: Text S3 — The lists of the BAC clones associated with expression of CNA-associated factors. (0.01 MB ZIP) [file pcbi.1000920.s011.zip › factor23VSCell Lines-associations.txt]

RP11-65F22  22-30954.079
RP11-62G2   22-34543.312
RP11-35I10  22-35152.961
RMC22P003   22-37863.104
CTD-2194F18 22-38159.607
RP11-12M9   22-39817.998
RP11-206B19 22-40482.897
RP11-49M22  22-43367.186
RP11-61L22  22-43995.391
