# Supplementary material for: Latent Factor Analysis to Discover Pathway-Associated Putative Segmental Aneuploidies in Human Cancers
Source: PLoS Comput Biol. 2010 Sep 2;6(9):e1000920. doi: 10.1371/journal.pcbi.1000920 (PMC2932681; doi:10.1371/journal.pcbi.1000920)
Supplement: Text S3 — The lists of the BAC clones associated with expression of CNA-associated factors. (0.01 MB ZIP) [file pcbi.1000920.s011.zip › factor23VSTumor Samples-associations.txt]

GS-127C11   22-    17693
RP11-109D4  22-21847.252
RP11-186E3  22-22408.326
RP11-181O4  22-    27826
RP11-141E3  22-28159.125
CTD-2085L22 22-    28324
RP11-146J7  22-    34543
RP11-150K5  22-    35153
RP11-18H23  22-    37172
RP11-259N3  22-    37863
RP11-48I18  22-37863.104
RP11-20A10  22-38159.607
RP11-148M3  22-    40483
RP11-131K14 22-    43367
RP11-44F14  22-    43995
RP11-61I15  22-    49211
