# Supplementary material for: Latent Factor Analysis to Discover Pathway-Associated Putative Segmental Aneuploidies in Human Cancers
Source: PLoS Comput Biol. 2010 Sep 2;6(9):e1000920. doi: 10.1371/journal.pcbi.1000920 (PMC2932681; doi:10.1371/journal.pcbi.1000920)
Supplement: Text S3 — The lists of the BAC clones associated with expression of CNA-associated factors. (0.01 MB ZIP) [file pcbi.1000920.s011.zip › factor26VSCell Lines-associations.txt]

RMC01P009   1-  9421.348
RP11-105E14 1-143222.844
RP11-30I17  1-143379.184
CTD-2077L2  1- 148481.19
RP11-126K1  1-148481.706
RP11-71L20  1-148496.934
RP11-139D23 1-149028.072
RP11-107D16 1-153996.556
RP11-137M19 1-156281.991
RP11-97G24  1-157693.009
RP11-8D14   1-157811.677
CTD-2096I16 1-160212.839
RP11-193J5  1-163240.621
RP11-234M3  1-164403.461
RP11-28D10  1-164791.504
RP11-167M6  1-164980.177
RP11-249C5  1-165280.026
RP11-171H24 1-165441.792
RP11-184N12 1-167344.748
RP11-165A8  1-167931.483
CTD-2084F3  1-168843.932
RP11-137N24 1-172361.119
RP11-4J2    1-174527.558
RP11-152A16 1-176316.132
RP11-212K9  1-180112.875
GS-229A1    1-180394.779
RP11-118P13 1- 182394.19
RP11-162L13 1-182956.232
RP11-71C11  1-185063.053
RP11-134C1  1-185224.408
RP11-249C10 1-197402.639
RP11-150L7  1-198433.987
RMC01P074   1-199181.297
RP11-246J15 1-199369.319
RP11-65I22  1-199789.306
CTD-2145H2  1- 201306.53
RP11-284G5  1- 201454.69
RP11-148K15 1- 201749.09
RP11-243M13 1-202081.419
RP11-249H15 1-202635.871
RP11-219P13 1-202892.741
RP11-57I17  1-204828.862
RP11-45F21  1-205468.326
RP11-167J2  1-206664.598
RP11-104A2  1-207093.339
RP11-123O6  1-208484.061
RP11-216F1  1-209139.683
RP11-193P21 1-210104.548
RP11-74E6   1- 211594.38
RP11-124A11 1- 212701.93
RP11-149C8  1-219212.506
RP11-192M1  1-223184.295
RP11-210E16 1-229578.924
RP11-194F13 1-238740.858
