# Supplementary material for: Latent Factor Analysis to Discover Pathway-Associated Putative Segmental Aneuploidies in Human Cancers
Source: PLoS Comput Biol. 2010 Sep 2;6(9):e1000920. doi: 10.1371/journal.pcbi.1000920 (PMC2932681; doi:10.1371/journal.pcbi.1000920)
Supplement: Text S3 — The lists of the BAC clones associated with expression of CNA-associated factors. (0.01 MB ZIP) [file pcbi.1000920.s011.zip › factor26VSTumor Samples-associations.txt]

RP11-51B4   1-  9421.348
RP11-82A16  1-    143223
RP11-72M14  1-    143379
RP11-343L14 1-    148481
RP11-254K1  1-    148497
GS-249B10   1-154047.518
RP11-192J8  1-    156282
RP11-29M22  1-    157693
RP11-105E14 1-    157812
RP11-30I17  1-    159634
CTD-2077L2  1-159925.955
RP11-126K1  1-160212.839
RP11-71L20  1-    163241
RP11-139D23 1-    164403
RP11-163D16 1-    164792
BAL15B2639  1-    164980
CTD-2115P10 1-    165280
RP11-107D16 1-    165442
RMC01P001   1-    167345
RP11-137M19 1-    167931
RP11-97G24  1-168843.932
RP11-8D14   1-169741.635
RP11-260G23 1-    171602
CTD-2068B9  1-    172361
RP11-223F11 1-    174528
CTD-2096I16 1-    179543
RP11-193J5  1-    180113
RP11-234M3  1-180394.779
RP11-28D10  1-    182394
RP11-167M6  1-    182956
RP11-249C5  1-    185224
RP11-171H24 1-    192545
RP11-184N12 1-193921.282
CTD-2084F3  1-    197403
RMC01P068   1-    198434
RP11-177M16 1-199181.297
RP11-137N24 1-    199369
RP11-4J2    1-    199789
RP11-152A16 1- 201306.53
RP11-212K9  1-    202081
GS-229A1    1-    202636
RP11-118P13 1-    202893
RP11-162L13 1-    204829
RP11-71C11  1-    206665
RP11-134C1  1-    207093
CTD-2008I16 1-    209140
BAL01B2592  1-    212702
RP11-249C10 1-    213196
RP11-150L7  1-215635.418
RMC01P074   1-    220942
RP11-246J15 1-    223184
RP11-65I22  1-    229579
CTD-2145H2  1-232755.281
RP11-284G5  1-    233669
RP11-148K15 1-    236590
RP11-243M13 1-237178.563
RP11-249H15 1-    238647
RP11-219P13 1-    238741
RP11-45F21  1-    239937
