# Supplementary material for: Latent Factor Analysis to Discover Pathway-Associated Putative Segmental Aneuploidies in Human Cancers
Source: PLoS Comput Biol. 2010 Sep 2;6(9):e1000920. doi: 10.1371/journal.pcbi.1000920 (PMC2932681; doi:10.1371/journal.pcbi.1000920)
Supplement: Text S3 — The lists of the BAC clones associated with expression of CNA-associated factors. (0.01 MB ZIP) [file pcbi.1000920.s011.zip › factor27VSCell Lines-associations.txt]

RP11-35P20  7- 71432.273
CTD-2015N4  7- 86105.763
GS-93M10    7- 86745.208
CTB-102E19  7- 87477.088
RP11-46O13  7- 87989.666
CTB-98M4    7- 90268.894
CTD-2074H8  7- 91856.331
RP11-32C15  7- 95227.094
CTB-57J11   7- 95552.733
RP11-10D8   7- 98034.539
GS1-87A9    7- 99972.964
RP11-213E22 7-100265.276
CTC-305I2   7-101400.207
CTB-66D11   7-104127.137
RP11-72J24  7-104173.743
RP11-523G16 7-106089.825
RP11-61C18  7-106305.375
RP11-86P18  7-107907.529
CTB-22K14   7-108068.701
CTC-277H20  7- 111198.01
RP11-92J13  7-111200.198
CTC-264L4   7-114411.693
CTD-2039F11 7-115990.211
CTB-185C18  7-116565.219
CTD-2041G23 7-116986.858
GS1-74E4    7-119321.735
RP11-9C22   7-127169.705
CTB-162H9   7-127287.007
RP11-66F23  7-127909.559
RP11-19G12  7-129046.924
GS1-199H20  7-131259.783
RP11-118J20 7-132809.177
GS1-9J21    7-133331.974
