# Supplementary material for: Latent Factor Analysis to Discover Pathway-Associated Putative Segmental Aneuploidies in Human Cancers
Source: PLoS Comput Biol. 2010 Sep 2;6(9):e1000920. doi: 10.1371/journal.pcbi.1000920 (PMC2932681; doi:10.1371/journal.pcbi.1000920)
Supplement: Text S3 — The lists of the BAC clones associated with expression of CNA-associated factors. (0.01 MB ZIP) [file pcbi.1000920.s011.zip › factor27VSTumor Samples-associations.txt]

RP11-5N11   7-90268.894
RP11-47P7   7-    98035
RP11-190C5  7-    99973
RP11-59G13  7-   100265
RP11-174I22 7-   100337
RP11-40N8   7-   106305
RP11-62D9   7-   108069
RP11-207B2  7-   115449
RP11-203J7  7-   115990
RP11-252I13 7-   121089
RP11-58G19  7-   127910
RP11-81C5   7-   128500
RP11-73N22  7-   128687
RP11-15P5   7-   129047
RP11-265M23 7-   131260
RP11-209F21 7-   132809
RP11-42M12  7-   133332
RP11-45L19  7-   134505
CTD-2004C12 7-   136029
CTD-2025J21 7-   136916
CTD-2141C20 7-   137509
RP11-21C10  7-   137683
RP11-21J3   7-   138472
RP11-233E5  7-   139192
CTD-2113L13 7-   139842
RP11-55M16  7-   144769
RP11-216N13 7-   150092
RP11-109G16 7-   150928
RP11-82P23  7-   151001
RP1-141L3   7-   153599
CTD-2118L22 7-   157964
