# Supplementary material for: Latent Factor Analysis to Discover Pathway-Associated Putative Segmental Aneuploidies in Human Cancers
Source: PLoS Comput Biol. 2010 Sep 2;6(9):e1000920. doi: 10.1371/journal.pcbi.1000920 (PMC2932681; doi:10.1371/journal.pcbi.1000920)
Supplement: Text S3 — The lists of the BAC clones associated with expression of CNA-associated factors. (0.01 MB ZIP) [file pcbi.1000920.s011.zip › factor29VSCell Lines-associations.txt]

RP11-3I14   16-62315.965
RP11-154N7  16- 66171.13
RP11-5A19   16-66841.335
CTD-2271I17 16-67002.304
RP11-84C4   16-68111.211
RP11-354N7  16-68537.212
GS-205F7    16-68547.382
RP11-224E17 16-68594.686
RP11-123C5  16-68771.985
RP11-343C2  16-69084.971
RP11-14J15  16-69410.932
RP11-230E8  16-71377.826
RP11-253O10 16-75323.127
RP11-12H11  16-76937.675
RP11-110L8  16- 83411.96
RP11-140K16 16-84216.181
RP11-59A12  16-84665.016
