# Supplementary material for: Latent Factor Analysis to Discover Pathway-Associated Putative Segmental Aneuploidies in Human Cancers
Source: PLoS Comput Biol. 2010 Sep 2;6(9):e1000920. doi: 10.1371/journal.pcbi.1000920 (PMC2932681; doi:10.1371/journal.pcbi.1000920)
Supplement: Text S3 — The lists of the BAC clones associated with expression of CNA-associated factors. (0.01 MB ZIP) [file pcbi.1000920.s011.zip › factor29VSTumor Samples-associations.txt]

CTD-2222B22 16-    48483
RP11-427I17 16-    49514
RP11-728J1  16-    50420
RP11-35P15  16-    50758
RP11-652L8  16-    55043
RP11-697E18 16-    55603
RP11-672I18 16-    56005
GS-415O24   16-    57967
RMC11P008   16-    57967
RP11-45N4   16-    58468
RP11-770K18 16-    60574
RP11-712L22 16-    62029
RP11-630O14 16-    62316
RP11-680A7  16-    64926
RP11-122H4  16-    66171
RP11-772G14 16-    66424
RP11-62A14  16-67002.304
RP11-8K10   16-    67365
RP11-523F18 16-    68111
RP11-15I6   16-    68547
RP11-775A2  16-68547.412
RP11-117K21 16-    68595
CTD-2528N2  16-    68772
RP11-133I16 16-    69411
RP11-640N11 16-    71378
RP11-862G10 16-    71389
RP11-158K18 16-    75107
RP11-775A1  16-    75323
RP11-96N14  16-    76297
RP11-248G21 16-    76938
RP11-812L16 16-    78534
RP11-166D19 16-    78534
RP11-164B14 16-    82157
RP11-271P14 16-    83412
RP11-811I7  16-    83608
RP11-93E4   16-    84216
RP11-335F8  16-    85116
RP11-87O12  16-    85736
RP11-35M6   16-89351.472
BAL11B2621  16-    89514
