# Supplementary material for: Latent Factor Analysis to Discover Pathway-Associated Putative Segmental Aneuploidies in Human Cancers
Source: PLoS Comput Biol. 2010 Sep 2;6(9):e1000920. doi: 10.1371/journal.pcbi.1000920 (PMC2932681; doi:10.1371/journal.pcbi.1000920)
Supplement: Text S3 — The lists of the BAC clones associated with expression of CNA-associated factors. (0.01 MB ZIP) [file pcbi.1000920.s011.zip › factor30VSCell Lines-associations.txt]

BAL08B2611  8- 2117.695
RP11-112G9  8-10038.624
RP11-241I4  8-10208.528
RP11-252K12 8-10893.274
RP11-148O21 8-11360.835
CTD-2105I3  8- 17510.58
RP11-51C1   8-19263.568
RP11-233H21 8- 19702.27
RP11-158F9  8-24858.787
RP11-76B12  8-25211.626
RP11-70L1   8-25298.685
RP11-164H24 8-25315.751
RP11-232J22 8-26282.402
CTD-2015D3  8-26577.678
RP11-138J2  8-27243.238
RP11-116F9  8-28178.047
RP11-277I21 8-28963.149
RP11-115B10 8-29215.531
RP11-5J20   8-29319.227
RP11-287N19 8-30493.714
CTD-2020E14 8-31264.305
RP11-57I3   8-32470.067
RP11-122D17 8-  32636.7
