# Supplementary material for: Latent Factor Analysis to Discover Pathway-Associated Putative Segmental Aneuploidies in Human Cancers
Source: PLoS Comput Biol. 2010 Sep 2;6(9):e1000920. doi: 10.1371/journal.pcbi.1000920 (PMC2932681; doi:10.1371/journal.pcbi.1000920)
Supplement: Text S3 — The lists of the BAC clones associated with expression of CNA-associated factors. (0.01 MB ZIP) [file pcbi.1000920.s011.zip › factor30VSTumor Samples-associations.txt]

RP11-109B15 8-        0
RP11-86C20  8-     2058
RP11-170L13 8-     2080
RP11-31B18  8- 2117.695
CTC-248O19  8-     2356
RP11-4J6    8-     3284
RP11-90N23  8-     4219
RP11-210K16 8-     4358
RP11-35O10  8-     9674
RP11-14K9   8-     9853
RP11-15F10  8-    10039
RP11-69A18  8-    10893
RP11-779O18 8-    11164
RP11-88L12  8-    11539
RP11-48K2   8-    11739
RP11-125L2  8-    12753
CTD-2272E5  8-    12846
CTD-2262N19 8-    15646
RP11-2I16   8-    15660
RP11-51D11  8-    15976
RP11-53P21  8-    17394
RP11-24N8   8-    17511
RP11-168G4  8-    19264
RP11-1J24   8-    19617
RP11-126J14 8- 19807.05
RP11-83B17  8-    20335
RP11-113K20 8-    22745
BAL19B2650  8-    23223
CTD-2094H4  8-    24859
RP11-22P23  8-    25316
RP11-159C8  8-    26282
RP11-3D15   8-26649.175
RP11-53I19  8-    28178
RP11-224B15 8-    28889
RP11-52C20  8-    28963
RP11-145M23 8-    29077
CTD-2130B14 8-    31264
