# Supplementary material for: Latent Factor Analysis to Discover Pathway-Associated Putative Segmental Aneuploidies in Human Cancers
Source: PLoS Comput Biol. 2010 Sep 2;6(9):e1000920. doi: 10.1371/journal.pcbi.1000920 (PMC2932681; doi:10.1371/journal.pcbi.1000920)
Supplement: Text S3 — The lists of the BAC clones associated with expression of CNA-associated factors. (0.01 MB ZIP) [file pcbi.1000920.s011.zip › factor31VSTumor Samples-associations.txt]

RP11-270B14 3-    23710
RP11-218N6  3-41125.969
RP11-401N16 3-    42435
CTD-2018D13 3-    45301
RP11-154H15 3-49334.635
RP11-87C16  3-50085.379
CTD-2104P11 3-53217.013
RP11-63D13  3-53486.423
RP11-82B19  3-    53990
RP11-84M16  3-    56154
RP11-139J6  3-    59521
RP11-629A22 3-    62456
RP11-299H21 3-    63995
