# Supplementary material for: Latent Factor Analysis to Discover Pathway-Associated Putative Segmental Aneuploidies in Human Cancers
Source: PLoS Comput Biol. 2010 Sep 2;6(9):e1000920. doi: 10.1371/journal.pcbi.1000920 (PMC2932681; doi:10.1371/journal.pcbi.1000920)
Supplement: Text S3 — The lists of the BAC clones associated with expression of CNA-associated factors. (0.01 MB ZIP) [file pcbi.1000920.s011.zip › factor35VSCell Lines-associations.txt]

RP11-214E11 8-  80997.72
RP11-80C11  8- 82164.219
RP11-107C1  8- 82336.348
RP11-118O8  8- 92918.548
RP11-238H10 8- 98877.176
RP11-131O16 8- 99004.698
RP11-131D12 8- 99202.013
RP11-125O21 8-  99283.54
RP11-142F22 8-100511.499
RP11-208E21 8-100605.094
RP11-10G10  8-101112.121
