# Supplementary material for: Latent Factor Analysis to Discover Pathway-Associated Putative Segmental Aneuploidies in Human Cancers
Source: PLoS Comput Biol. 2010 Sep 2;6(9):e1000920. doi: 10.1371/journal.pcbi.1000920 (PMC2932681; doi:10.1371/journal.pcbi.1000920)
Supplement: Text S3 — The lists of the BAC clones associated with expression of CNA-associated factors. (0.01 MB ZIP) [file pcbi.1000920.s011.zip › factor35VSTumor Samples-associations.txt]

CTD-2172D17 5-131958.034
RP11-284E1  8-     52199
RP11-28P18  8- 56842.332
RP11-217L13 8-     56919
RP11-32O2   8-     56973
RP11-484P14 8-     67298
CTD-2026K7  8-     67392
RP11-165E15 8-     74222
RP11-51N24  8-     79894
RP11-24F12  8-     80998
RP11-28K19  8-     82164
RP11-59D10  8-     82336
RP11-231F3  8-     82467
RP11-12C21  8- 92927.734
RP11-107M3  8-     93059
RP11-139O22 8-     93148
RP11-177M14 8-     98877
CTC-268N4   8-     99005
RP11-32P13  8-     99284
CTD-2015J17 8-    100171
RP11-15H7   8-    100605
GS-59B4     8-    101112
RP11-20H19  8-    101126
CTD-2043F20 8-    110377
RP11-43B19  8-    118645
RP1-57H24   8-    118768
CTD-2051E21 8-    118768
RP1-164D18  8-    123706
RP11-23D23  8-    125385
CTC-329F6   8-    125503
RP11-96L18  8-    125521
RP11-234N20 8-    126333
RP11-191P7  8-    126487
CTB-146A2   8-    126543
RP11-2K20   8-    127186
RP11-425P5  8-    127639
GS1-54J22   8-    128500
GS1-183H7   8-128704.918
GS1-124N22  8-128704.918
RP11-128J9  8-    131013
RP11-321B9  8-    132829
GS1-165K6   8-    133112
RP11-123E5  8-    133449
RP11-173P9  8-    133963
RP11-70K3   8-    134425
RP11-51L23  8-    135163
CTB-168O22  8-    135479
RP11-71F18  8-    135878
RP11-49N21  8-    136665
CTB-1D14    8-    137675
CTB-23M10   8-    138273
RP11-243C6  8-    141505
RP11-160L16 8-    141508
CTB-148D3   8-    146309
