# Supplementary material for: Latent Factor Analysis to Discover Pathway-Associated Putative Segmental Aneuploidies in Human Cancers
Source: PLoS Comput Biol. 2010 Sep 2;6(9):e1000920. doi: 10.1371/journal.pcbi.1000920 (PMC2932681; doi:10.1371/journal.pcbi.1000920)
Supplement: Text S3 — The lists of the BAC clones associated with expression of CNA-associated factors. (0.01 MB ZIP) [file pcbi.1000920.s011.zip › factor39VSCell Lines-associations.txt]

RP11-252I13 5-107005.164
RP11-13O21  5-111718.311
RP11-209F21 5-124962.097
RP11-45L19  5-128228.915
RP11-115I4  5-139880.471
RP11-35O10  5-166976.522
RP11-14K9   5-168406.771
RP11-15F10  5-169121.756
RP11-182E4  5-  170150.9
RP11-9I14   5-171179.577
