# Supplementary material for: Latent Factor Analysis to Discover Pathway-Associated Putative Segmental Aneuploidies in Human Cancers
Source: PLoS Comput Biol. 2010 Sep 2;6(9):e1000920. doi: 10.1371/journal.pcbi.1000920 (PMC2932681; doi:10.1371/journal.pcbi.1000920)
Supplement: Text S3 — The lists of the BAC clones associated with expression of CNA-associated factors. (0.01 MB ZIP) [file pcbi.1000920.s011.zip › factor39VSTumor Samples-associations.txt]

RP11-483E17 3- 171446.09
RP11-64F6   5-     55756
RP11-65L11  5-     55905
RP11-24L16  5-     66059
RP11-1146E5 5-     66185
BAC-80J1    5-     76314
BAC-117A2   5-     77844
BAC-35M17   5-     81757
BAC-191E5   5-     95881
CTC-222G9   5-    102729
RP11-163H6  5-    112256
RP11-196F13 5-    112438
RP11-172G5  5-    112761
RP11-148D23 5-    113712
CTB-364E3   5-    127225
RP1-97B16   5-    128229
RP11-118F4  5-    131375
RP11-125E8  5-131895.594
RMC03P051   5-    133193
CTD-2091K6  5- 133670.44
RP11-67E18  5-    133928
RP11-53D15  5-    134471
RP11-88M1   5-    137697
RP11-101H7  5-    137881
RP11-10O11  5-    141079
RP11-233N20 5-    141675
RP11-69L7   5-    148396
CTD-2224I19 5-    151112
RP11-91B20  5-    157700
RP11-97H19  5-    159866
RP11-34C20  5-    166977
RP11-79N22  5-    171198
RP11-276O17 5-174849.279
RP11-239C17 5-    179290
CTD-2015N4  9- 92643.363
