# Supplementary material for: Latent Factor Analysis to Discover Pathway-Associated Putative Segmental Aneuploidies in Human Cancers
Source: PLoS Comput Biol. 2010 Sep 2;6(9):e1000920. doi: 10.1371/journal.pcbi.1000920 (PMC2932681; doi:10.1371/journal.pcbi.1000920)
Supplement: Text S3 — The lists of the BAC clones associated with expression of CNA-associated factors. (0.01 MB ZIP) [file pcbi.1000920.s011.zip › factor43VSCell Lines-associations.txt]

RP11-82I16  12-92401.122
RP11-105F9  14-32327.448
RP11-26M6   14- 33325.11
RP11-262M8  14-50687.245
RP11-266F20 14-56641.013
RP11-14C21  14-62632.704
RP11-206J4  14-62916.514
CTD-2014H17 14-65726.975
RP11-266F13 14-67171.864
RP11-285P21 14- 76535.49
RP11-46L17  14-77551.148
RP11-99C24  14-88847.751
RP11-16O4   14-89217.276
RP11-28G16  14-90746.703
RP11-188G21 14- 91159.35
RP11-160P21 14-92658.137
RP11-26J5   14-92807.375
CTD-2119E15 14-94166.345
RP11-111F22 14-97866.222
RP11-86O9   14-98057.986
RP11-128L1  14-98737.502
RP11-123M6  14-99216.262
RP11-121H7  14-100381.65
