# Supplementary material for: Latent Factor Analysis to Discover Pathway-Associated Putative Segmental Aneuploidies in Human Cancers
Source: PLoS Comput Biol. 2010 Sep 2;6(9):e1000920. doi: 10.1371/journal.pcbi.1000920 (PMC2932681; doi:10.1371/journal.pcbi.1000920)
Supplement: Text S3 — The lists of the BAC clones associated with expression of CNA-associated factors. (0.01 MB ZIP) [file pcbi.1000920.s011.zip › factor43VSTumor Samples-associations.txt]

RP11-72F15  12-     92401
RP11-93O23  12-    124495
CTD-2102F6  14-     67172
CTD-2115C17 14-     68573
RP11-127K23 14-     74541
RP11-51J14  14-     75120
RP11-102C11 14-     76416
RP11-283O4  14-     76535
RP11-148L14 14-     77551
RP11-90F13  14-     86618
RP11-145B20 14-     87070
RP11-128F16 14-     87879
RP11-36H11  14-     89217
RP11-102N4  14-     90747
RP11-72A10  14-     91159
RP11-114G6  14-     92658
RP11-34F8   14-     92807
RP11-150D18 14- 94166.345
RP11-12D19  14-     97866
RP11-102E22 14-     98058
CTD-2337C7  14-     98738
RP11-12C11  14-     99131
RP11-206I1  14-     99216
RP11-195J3  14-     99306
RP11-39G12  14-    102369
CTD-2244P3  14-103207.383
RP11-64N21  17-  27121.17
