# Supplementary material for: Latent Factor Analysis to Discover Pathway-Associated Putative Segmental Aneuploidies in Human Cancers
Source: PLoS Comput Biol. 2010 Sep 2;6(9):e1000920. doi: 10.1371/journal.pcbi.1000920 (PMC2932681; doi:10.1371/journal.pcbi.1000920)
Supplement: Text S3 — The lists of the BAC clones associated with expression of CNA-associated factors. (0.01 MB ZIP) [file pcbi.1000920.s011.zip › factor46VSTumor Samples-associations.txt]

RP11-59M15  20- 35925.95
RP11-16O4   20-    42402
RP11-28G16  20-    43291
RP11-188G21 20-    43830
CTB-137B2   20-    44137
RP11-238L4  20-44521.117
RP11-128L1  20-46816.106
RP11-90G22  20-46816.106
RP11-123M6  20-    46846
RP11-121H7  20-    47237
VYS14B2695  20-    47999
RP11-47P23  20-48348.259
RP11-218M19 20-    49494
RP11-171C8  20-    49885
RP1-14I12   20-    50072
RP11-173E7  20-    52394
RP11-16O9   20-    53054
RP11-117J16 20-    53186
RP11-78I21  20-53245.938
RP11-47P5   20-55629.949
RP11-25G4   20-    55630
