# Supplementary material for: Latent Factor Analysis to Discover Pathway-Associated Putative Segmental Aneuploidies in Human Cancers
Source: PLoS Comput Biol. 2010 Sep 2;6(9):e1000920. doi: 10.1371/journal.pcbi.1000920 (PMC2932681; doi:10.1371/journal.pcbi.1000920)
Supplement: Text S3 — The lists of the BAC clones associated with expression of CNA-associated factors. (0.01 MB ZIP) [file pcbi.1000920.s011.zip › factor5VSCell Lines-associations.txt]

GS-59B4      6-152159.676
RP11-36J16  17- 47274.986
RP11-110H20 17- 47395.499
RP5-1071I14 17- 48028.874
RP5-32P19   17- 48314.933
RP11-481C4  17- 49705.581
CTB-462L7   17- 53756.522
CTD-2177J24 17- 54012.047
RP11-118K23 17- 58225.918
RP11-50F16  17- 58501.845
CTB-262I19  17- 58714.165
CTB-570D13  17- 61145.469
CTB-244K7   17- 65039.229
RP11-52B5   17-   65427.2
