# Supplementary material for: Latent Factor Analysis to Discover Pathway-Associated Putative Segmental Aneuploidies in Human Cancers
Source: PLoS Comput Biol. 2010 Sep 2;6(9):e1000920. doi: 10.1371/journal.pcbi.1000920 (PMC2932681; doi:10.1371/journal.pcbi.1000920)
Supplement: Text S3 — The lists of the BAC clones associated with expression of CNA-associated factors. (0.01 MB ZIP) [file pcbi.1000920.s011.zip › factor5VSTumor Samples-associations.txt]

RP11-125L2   8-    12753
RP11-66P13  12-    63254
RP11-218D6  12-    63300
RMC10P013   12-    66706
RP11-263K23 17-    48029
RP11-196H14 17-    48315
RP11-220L3  17-    49706
RP11-18B8   17-    50701
RP11-109L8  17-    50764
RP11-184C7  17-    50764
RP11-5J6    17-    51088
BAL12B2624  17-    53757
CTB-136O14  17-54012.047
CTB-82N15   17-55364.733
RP11-775J10 17-57549.987
RP11-15L3   17-    58226
RP11-92P22  17-    58502
RP11-96F19  17-    58714
RP11-230I13 17-    65427
CTD-2017D5  17-    69205
