# Supplementary material for: Latent Factor Analysis to Discover Pathway-Associated Putative Segmental Aneuploidies in Human Cancers
Source: PLoS Comput Biol. 2010 Sep 2;6(9):e1000920. doi: 10.1371/journal.pcbi.1000920 (PMC2932681; doi:10.1371/journal.pcbi.1000920)
Supplement: Text S3 — The lists of the BAC clones associated with expression of CNA-associated factors. (0.01 MB ZIP) [file pcbi.1000920.s011.zip › factor7VSCell Lines-associations.txt]

RP11-233L3  3-119309.123
RP11-79M2   3- 123223.43
RP11-59J16  3-128437.678
RP11-427I6  3-128638.161
RP11-221E20 3-129829.965
RMC03P047   3- 130209.34
CTD-2121C12 3-130570.234
RP11-250B16 3-133307.818
RP11-452H12 3-135943.465
RP11-181C6  3-137283.293
CTC-231I23  3-137290.056
RP11-384O14 3-137901.981
RP11-13I22  3-138073.478
RP11-162J10 3-138742.354
RP11-461M2  3-138932.697
RP11-278D22 3-139211.543
RP11-80P20  3-139386.837
RP11-87O3   3-139412.615
RP11-77D13  3-139532.654
CTB-138N2   3-139695.139
RP11-117F22 3-139809.211
RP11-771O11 3-139930.683
RP11-306L14 3-140148.305
RP11-160A13 3-144088.365
RP11-72E23  3-146386.641
CTD-2222H2  3-149780.867
RP11-229G6  3-150128.021
RP11-145F16 3-151346.686
RP11-209H21 3-160564.633
RP11-198G24 3- 165127.94
RP11-1146E5 3-170126.759
RP11-627P8  3-170126.904
RP11-141C22 3-170244.007
BAC-35M17   3- 171691.22
RP11-172G5  3- 174406.67
RP11-114M1  3-178593.776
CTC-364E3   3-180237.517
RP11-118F4  3-180749.057
CTD-2091K6  3-188760.139
