# Supplementary material for: Latent Factor Analysis to Discover Pathway-Associated Putative Segmental Aneuploidies in Human Cancers
Source: PLoS Comput Biol. 2010 Sep 2;6(9):e1000920. doi: 10.1371/journal.pcbi.1000920 (PMC2932681; doi:10.1371/journal.pcbi.1000920)
Supplement: Text S3 — The lists of the BAC clones associated with expression of CNA-associated factors. (0.01 MB ZIP) [file pcbi.1000920.s011.zip › factor7VSTumor Samples-associations.txt]

RP11-85B19  3-    120765
RP11-438O12 3-    125401
RP11-60M20  3-127264.797
RP11-17O6   3-    128438
RP11-498O20 3-130570.234
RP11-550O23 3-    136638
RP11-467A23 3-    137444
RP11-16J22  3-140305.049
BAL02B2599  3-140483.269
RP11-333M19 3-    140781
CTD-2018G3  3-    144088
RP11-364H22 3-    144684
RP11-17G11  3-    150128
RP11-191I9  3-    152252
RP11-250B10 3- 171691.22
RP11-341A4  3-171987.594
