# Supplementary material for: Latent Factor Analysis to Discover Pathway-Associated Putative Segmental Aneuploidies in Human Cancers
Source: PLoS Comput Biol. 2010 Sep 2;6(9):e1000920. doi: 10.1371/journal.pcbi.1000920 (PMC2932681; doi:10.1371/journal.pcbi.1000920)
Supplement: Text S3 — The lists of the BAC clones associated with expression of CNA-associated factors. (0.01 MB ZIP) [file pcbi.1000920.s011.zip › factor13VSCell Lines-associations.txt]

RP11-265K5  8-38125.492
RP11-350N15 8-38187.285
RP11-100B16 8-38257.049
GS-566K20   8-38287.741
RP11-133O7  8-39855.104
RP11-48D21  8-40481.373
RP11-284J3  8-40661.159
