# Supplementary material for: Latent Factor Analysis to Discover Pathway-Associated Putative Segmental Aneuploidies in Human Cancers
Source: PLoS Comput Biol. 2010 Sep 2;6(9):e1000920. doi: 10.1371/journal.pcbi.1000920 (PMC2932681; doi:10.1371/journal.pcbi.1000920)
Supplement: Text S3 — The lists of the BAC clones associated with expression of CNA-associated factors. (0.01 MB ZIP) [file pcbi.1000920.s011.zip › factor13VSTumor Samples-associations.txt]

CTD-2118F18 8-    36452
CTD-2122A15 8-    38125
RP11-174E21 8-    38257
RP11-136C6  8-38287.741
RP11-133J6  8-    39745
RP11-105P7  8-    39855
RP11-14G23  8-    40481
RP11-10M23  8-    40661
