# Supplementary material for: Latent Factor Analysis to Discover Pathway-Associated Putative Segmental Aneuploidies in Human Cancers
Source: PLoS Comput Biol. 2010 Sep 2;6(9):e1000920. doi: 10.1371/journal.pcbi.1000920 (PMC2932681; doi:10.1371/journal.pcbi.1000920)
Supplement: Text S3 — The lists of the BAC clones associated with expression of CNA-associated factors. (0.01 MB ZIP) [file pcbi.1000920.s011.zip › factor14VSCell Lines-associations.txt]

RP11-13I21  6- 91180.222
RP11-113K7  6- 91938.298
RP11-14G17  6- 99673.162
RP11-484P14 6-100035.884
RP11-73D20  6-102469.035
RP11-47E20  6-105560.195
RP11-165E15 6- 108282.37
RP11-78P9   6-108554.968
RP11-93P6   6-111782.967
CTD-2045C13 6-111956.726
RP11-75C8   6-112006.088
RP11-59F18  6-112942.411
RP11-51N24  6-113605.714
RP11-24F12  6-115326.509
RP11-28K19  6-119429.396
RP11-139O22 6-131600.715
