# Supplementary material for: Latent Factor Analysis to Discover Pathway-Associated Putative Segmental Aneuploidies in Human Cancers
Source: PLoS Comput Biol. 2010 Sep 2;6(9):e1000920. doi: 10.1371/journal.pcbi.1000920 (PMC2932681; doi:10.1371/journal.pcbi.1000920)
Supplement: Text S3 — The lists of the BAC clones associated with expression of CNA-associated factors. (0.01 MB ZIP) [file pcbi.1000920.s011.zip › factor14VSTumor Samples-associations.txt]

RP11-144I19 6-     85580
RP11-17P19  6-     91180
RP11-221M10 6-     99673
RP11-121P22 6-    100036
RP11-67G24  6-    100506
RP11-131O10 6-    105560
RP11-11P12  6-    108282
RP11-7G22   6-    108555
RP11-36G19  6-111933.613
RP11-31I17  6-111956.726
RP11-120B2  6-    112006
RP11-130O10 6-    112447
CTC-205I10  6-    112942
CTD-2078H8  6-    113606
RP11-203P12 6-    115327
CTD-2210H12 6-    119429
RP11-17P8   6-    120789
RP11-36K8   6-    124948
RP11-132F20 6-    125373
RP11-49M7   6-    128717
RP11-221M14 6-    131601
RP11-115O16 6-    133412
RP11-16I17  6-135483.109
BAL04B2608  6-    155211
RP11-85I10  6-    170695
