# Supplementary material for: Latent Factor Analysis to Discover Pathway-Associated Putative Segmental Aneuploidies in Human Cancers
Source: PLoS Comput Biol. 2010 Sep 2;6(9):e1000920. doi: 10.1371/journal.pcbi.1000920 (PMC2932681; doi:10.1371/journal.pcbi.1000920)
Supplement: Text S3 — The lists of the BAC clones associated with expression of CNA-associated factors. (0.01 MB ZIP) [file pcbi.1000920.s011.zip › factor16VSTumor Samples-associations.txt]

RP11-80G24   1-    78407
RP11-89A19   1-91619.913
BAL10B2618  12-47682.343
RP11-22B24  12-    50918
CTD-2108N10 12-    56427
